# Supplementary material for: YTHDC1 delays cellular senescence and pulmonary fibrosis by activating ATR in an m6A-independent manner
Source: EMBO J. 2023 Dec 15;43(1):4. doi: 10.1038/s44318-023-00003-2 (PMC10883269; doi:10.1038/s44318-023-00003-2)
Supplement: Supplementary file 4 — Source Data Fig. 1 [file 44318_2023_3_MOESM4_ESM.zip]

Archive with 50 entries (37 files):
- Figure1/
- Figure1/1a-b/
- Figure1/1a-b/BLM YTHDC1 and SPC .nd2
- Figure1/1a-b/BLM YTHDC1 and SPC.tif
- Figure1/1a-b/quantify.xlsx
- Figure1/1a-b/Saline YTHDC1 and SPC .nd2
- Figure1/1a-b/Saline YTHDC1 and SPC.tif
- Figure1/1c/
- Figure1/1c/GSE124685-YTHDC1.pzfx
- Figure1/1d-e/
- Figure1/1d-e/L2 β-gal.xlsx
- Figure1/1d-e/nc SA-β-gal/
- Figure1/1d-e/nc SA-β-gal/nc SA-β-gal.TIF
- Figure1/1d-e/nc SA-β-gal/nc SA-β-gal.zvi
- Figure1/1d-e/saline SA-β-gal/
- Figure1/1d-e/saline SA-β-gal/saline SA-β-gal.TIF
- Figure1/1d-e/saline SA-β-gal/saline SA-β-gal.zvi
- Figure1/1d-e/siYTHDC1 SA-β-gal/
- Figure1/1d-e/siYTHDC1 SA-β-gal/siYTHDC1 SA-β-gal.TIF
- Figure1/1d-e/siYTHDC1 SA-β-gal/siYTHDC1 SA-β-gal.zvi
- Figure1/1f/
- Figure1/1f/20211223 qp DC1 KD efficiency.xlsx
- Figure1/1f/20220525qp YTHDC1 overexpression  IPF .xlsx
- Figure1/1f/20220526-1QP YTHDC1 overexpression  IPF .xlsx
- Figure1/1f/zcf-20220525-qp YTHDC1 overexpression  IPF .ixo
- Figure1/1f/zcf-20220526-1 YTHDC1 overexpression  IPF .ixo
- Figure1/1g-h/
- Figure1/1g-h/lung density.xlsx
- Figure1/1g-h/lung in water .jpg
- Figure1/1i/
- Figure1/1i/2023.4.19  MJY-ZCF.ixo
- Figure1/1i/IPF 1.xlsx
- Figure1/1i/zcf-20211221-2.ixo
- Figure1/1i/zcf-20211222-1.ixo
- Figure1/1i/zcf-20220531.ixo
- Figure1/1j-k/
- Figure1/1j-k/IHC.xlsx
- Figure1/1j-k/nc SPC and SA-β-gal.tif
- Figure1/1j-k/saline SPC and SA-β-gal.tif
- Figure1/1j-k/shYTHDC1 SPC and SA-β-gal.tif
- Figure1/1l-m/
- Figure1/1l-m/nc-BLM masson.tif
- Figure1/1l-m/QUANTIFY.xlsx
- Figure1/1l-m/saline masson.tif
- Figure1/1l-m/shYTHDC1-BLM masson.tif
- Figure1/1n-o/
- Figure1/1n-o/IHC.xlsx
- Figure1/1n-o/nc-blm yh2ax.tif
- Figure1/1n-o/saline yh2ax.tif
- Figure1/1n-o/shYTHDC1 yh2ax.tif
