# Supplementary material for: YTHDC1 delays cellular senescence and pulmonary fibrosis by activating ATR in an m6A-independent manner
Source: EMBO J. 2023 Dec 15;43(1):4. doi: 10.1038/s44318-023-00003-2 (PMC10883269; doi:10.1038/s44318-023-00003-2)
Supplement: Supplementary file 4 — Source Data Fig. 1 [file 44318_2023_3_MOESM4_ESM.zip › Figure1/1a-b/quantify.xlsx]

## Sheet: YTHDC1
control																BLM
1		1,4	2			3			4			5				1		2，4	2			3			4		13，14，11	5
SPC-total	DC1-total	merge with DC1	SPC-total	DC1-total	merge with DC1	SPC-total	DC1-total	merge with DC1	SPC-total	DC1-total	merge with DC1	SPC-total	DC1-total	merge with DC1		SPC-total	DC1-total	merge with DC1	SPC-total	DC1-total	merge with DC1	SPC-total	DC1-total	merge with DC1	SPC-total	DC1-total	merge with DC1	SPC-total	DC1-total	merge with DC1
60	197	40	70	138	70	352	664	240	192	248	170	247	208	205		207		63	101	242	36	112	437	33	150	151	40	53	72	24
63	85	50	50	400	0	282	625	300	167	1000	200	91	120	93		197		68	69	104	18	200	487	120	197	69	34	20	48	90
46	120	40	90	100	58	459	563	200	600	614	120	109	56	68		45		11	100	177	16	142	115	20	147	63	76	755	469	29
46	270	46	37	270	20	177	500	170	697	842	161	284	24	22		233		66				136	84	21	75	35	70	514	470	50
40	250	40	200	50	170	290	800	160	265	424	213	503	297	205		240		50				140	99	19	209	46	2	130	125	29
18	200	3	300	458	234	357	571	100	356	412	183	312	251	176		324		60				70	210	18	99	136	52	53	103	0
11	283	7	100		80	336	588	150	558	575	215	338	335	310								100	79	5	107	84	3	24	71	10
200		170				155	635	150	127	568	238														141	288	31
210		187
88		76
120		120
100		20
1002		799	847		632	2408		1470	2962		1500	1884		1079		1246		318	270		70	900		236	1125		308	1549		232
		79.7405			74.6163			61.0465			50.6415			57.2718				25.5217			25.9259			26.2222			27.3778			14.9774

## Sheet: WTAP
control																BLM
1			2	4		3			4	2		5	5.，6			1	0，3，5		2	3		3	1，2，3		4			5
SPC-total	WTAP-total	merge with WTAP	SPC-total	WTAP-total	merge with WTAP	SPC-total	WTAP-total	merge with WTAP	SPC-total	WTAP-total	merge with WTAP	SPC-total	WTAP-total	merge with WTAP		SPC-total	WTAP-total	merge with WTAP	SPC-total	WTAP-total	merge with WTAP	SPC-total	WTAP-total	merge with WTAP	SPC-total	WTAP-total	merge with WTAP	SPC-total	WTAP-total	merge with WTAP
140	600	11	297	726	10	271	1400	64	864	1683	50	189	312	13		236	961	50	524	1976	81	211	617	51	238	909	40	229	885	72
214	130	71	394	479	70	197	1224	55	358	1266	60	243	523	30		261	1527	73	111	748	9	216	892	41	290	493	15	286	1062	27
361	757	14	510	839	22	174	470	21	200	1173	90	72	203	47		143	1142	62	247	950	81	464	929	28	491	1327	79	318	1028	34
67	819	8	300	823	20	148	1237	14	156	794	61	186	329	52		338	769	64	170	1065	86	104	442	39	238	1195	69	250	934	41
194	746	18	310	630	100	134	1018	100	93	1017	13	332	289	48		92	653	25	191	1605	84	253	838	78	120	805	21
258	404	50	456	590	74	253	1238	31	342	797	81	276	359	12		112	556	17	272	82	63				185	866	16
245	900	20	412	1000	6	275	620	20	284	170	26							.
			198	130	17				570	1000	31
1479		192	2877		319	1452		305	2867		412	1298		202		1182		291	1515		404	1248		237	1562		240	1083		174
		12.9817			11.0879			21.0055			14.3704			15.5624				24.6193			26.6667			18.9904			15.3649			16.0665

## Sheet: FTO
control																BLM
1			2	7		3			4			5				1	5		2			3			4			5
SPC-total	FTO-total	merge with FTO	SPC-total	FTO-total	merge with FTO	SPC-total	FTO-total	merge with FTO	SPC-total	FTO-total	merge with FTO	SPC-total	FTO-total	merge with FTO		SPC-total	FTO-total	merge with FTO	SPC-total	FTO-total	merge with FTO	SPC-total	FTO-total	merge with FTO	SPC-total	FTO-total	merge with FTO	SPC-total	FTO-total	merge with FTO
70	520	13	356	664	15	180	368	10	127	347	35	357	552	10		237	457	3	114	677	11	114	604	13	118	781	3	151		8
400	578	24	261	611	40	83	614	7	78	764	11	365	263	19		337	952	13	34	182	10	94	187	15	19	193	13	149		9
340	575	23	221	530	11	300	310	21	108	577	24	437	634	16		138	274	12	169	1066	12	127	640	23	165	380	4	37		13
			159	127	18	322	439	19	105	686	6	574	263	9		238	751	18	56	1300	21	169	196	16	98	446	15	201		19
			439	288	4	433	141	16	322	110	6	246	1101	13		116	231	17										124		5
			256	1108	31	108	516	20						12		132	331	14
			204	130	46
			339	446	20
810		60	2235		185	1426		93	740		82	1979		79		1198		77	373		54	504		67	400		35	662		54
		7.40741			8.2774			6.52174			11.0811			3.99192				6.42738			14.4772			13.2937			8.75			8.1571
