# Supplementary material for: YTHDC1 delays cellular senescence and pulmonary fibrosis by activating ATR in an m6A-independent manner
Source: EMBO J. 2023 Dec 15;43(1):4. doi: 10.1038/s44318-023-00003-2 (PMC10883269; doi:10.1038/s44318-023-00003-2)
Supplement: Supplementary file 4 — Source Data Fig. 1 [file 44318_2023_3_MOESM4_ESM.zip › Figure1/1d-e/L2 β-gal.xlsx]

## Sheet: siDC1
DMSO		NC		siDC1-1			DMSO		NC		siDC1-1			DMSO		NC		siDC1-1
total	positive	total	positive	total	positive		total	positive	total	positive	total	positive		total	positive	total	positive	total	positive
72	2	31	12	50	29		90	3	44	16	51	37		108	3	45	15	67	55
88	2	57	23	56	42		70	2	41	13	51	32		100	3	51	21	73	58
80	1	46	16	58	40		80	3	40	13	48	33				52	39
240	5	134	51	164	111		240	8	125	42	150	102		208	6	148	75	140	113
	2.08333		38.0597		67.6829			3.33333		33.6		68			2.88462		50.6757		80.7143
	2.08333		38.0597		67.6829
	3.33333		33.6		68
	2.88462		50.6757		80.7143

## Sheet: rescuse N
nc		siDC1-1		siDC1+N			nc		siDC1-1		siDC1+N			nc		siDC1-1		siDC1+N
total	positive	total	positive	total	positive		total	positive	total	positive	total	positive		total	positive	total	positive	total	positive
30	7	5	3	54	8		116	66	100	86	59	10		29	11	119	90	64	14
30	9	13	8	35	15		74	38	120	90	60	24		50	13	86	66	44	11
50	16	17	11	25	11		120	30			40	15		83	30	130	80	45	15
37	13	21	7	40	16						35	14		46	18			30	15
56	16	25	11	37	13
		30	16	50	16
		74	43
		38	19
203	61	223	118	241	79		310	134	220	176	194	63		208	72	335	236	183	55
	30.0493		52.9148		32.7801			43.2258		80		32.4742			34.6154		70.4478		30.0546
	30.0493		52.9148		32.7801
	43.2258		80		32.4742
	34.6154		70.4478		30.0546
