# Supplementary material for: YTHDC1 delays cellular senescence and pulmonary fibrosis by activating ATR in an m6A-independent manner
Source: EMBO J. 2023 Dec 15;43(1):4. doi: 10.1038/s44318-023-00003-2 (PMC10883269; doi:10.1038/s44318-023-00003-2)
Supplement: Supplementary file 4 — Source Data Fig. 1 [file 44318_2023_3_MOESM4_ESM.zip › Figure1/1f/20211223 qp DC1 KD efficiency.xlsx]

## Sheet: Sheet1
	GAPDH		YTHDC1
NC 1	19.21		23.98	4.71667	0.0333333	0.97716
	19.3		23.94	4.67667	-0.00666667	1.00463
	19.28		23.92	4.65667	-0.0266667	1.01866	1.00015
	19.2633			4.68333
NC 2	19.28		23.99	4.71	0.0266667	0.981686
	19.28		24	4.72	0.0366667	0.974905
	19.28		23.88	4.6	-0.0833333	1.05946	1.00535
	19.28
NC3	19.82		24.54	4.71333	0.03	0.97942
	19.83		24.49	4.66333	-0.02	1.01396
	19.83		24.33	4.50333	-0.18	1.13288	1.04209
	19.8267
NC 4	19.75		24.72	4.96667	0.283333	0.82169
	19.74		24.82	5.06667	0.383333	0.766664
	19.77		24.84	5.08667	0.403333	0.756109	0.781488
	19.7533
NC5	18.74		24.01	5.23333	0.55	0.68302
	18.81		24.06	5.28333	0.6	0.659754
	18.78		24.07	5.29333	0.61	0.655197	0.66599
	18.7767
sh1	19.56		26.06	6.51	1.82667	0.281915
	19.54		26.01	6.46	1.77667	0.291857
	19.55		29.71	10.16	5.47667	0.0224574	0.198743
	19.55
sh2	19.11		29.2	10.08	5.39667	0.0237379
	19.11		25.42	6.3	1.61667	0.326088
	19.14		25.43	6.31	1.62667	0.323836	0.224554
	19.12
sh3	18.51		25.23	6.72333	2.04	0.243164
	18.47		25.2	6.69333	2.01	0.248273
	18.54		25.46	6.95333	2.27	0.20733	0.232922
	18.5067
	#REF!
sh4	20.83		27.3	6.48333	1.8	0.287175
	20.81		27.27	6.45333	1.77	0.293209
	20.81		27.44	6.62333	1.94	0.260616	0.280333
	20.8167
sh5	19.89		26.52	6.65333	1.97	0.255253
	19.87		35.59	15.7233	11.04	0.000474929
	19.84		27.78	7.91333	3.23	0.106579	0.120769
	19.8667
	#REF!
control1	19.15		23.67	4.50667	-0.176667	1.13027
	19.19		23.66	4.49667	-0.186667	1.13813
	19.15		23.75	4.58667	-0.0966667	1.0693
	19.1633
control2	20.18		24.65	4.48	-0.203333	1.15136
	20.13		24.68	4.51	-0.173333	1.12766
	20.2		24.82	4.65	-0.0333333	1.02337
	20.17
control3	19.68		23.73	4.06333	-0.62	1.53688
	19.64		23.81	4.14333	-0.54	1.45397
	19.68		23.78	4.11333	-0.57	1.48452
	19.6667
control4	20.11		24.42	4.32	-0.363333	1.28639
	20.1		24.23	4.13	-0.553333	1.46747
	20.09		24.47	4.37	-0.313333	1.24258
	20.1
