# Supplementary material for: YTHDC1 delays cellular senescence and pulmonary fibrosis by activating ATR in an m6A-independent manner
Source: EMBO J. 2023 Dec 15;43(1):4. doi: 10.1038/s44318-023-00003-2 (PMC10883269; doi:10.1038/s44318-023-00003-2)
Supplement: Supplementary file 4 — Source Data Fig. 1 [file 44318_2023_3_MOESM4_ESM.zip › Figure1/1f/20220525qp YTHDC1 overexpression IPF .xlsx]

## Sheet: Sheet1
Experiment: zcf-20220525-qp-2 Selected Filter: SYBR Green I / HRM Dye (465-510)
Include	Color	Pos	Name	Cp	Concentration	Standard	Status
TRUE	255	A1	Sample 1	22.51		0
TRUE	255	A2	Sample 2	22.46		0
TRUE	255	A3	Sample 3	22.33		0
TRUE	255	A4	Sample 4	22.8		0
TRUE	255	A5	Sample 5	22.76		0
TRUE	255	A6	Sample 6	22.83		0
TRUE	255	A7	Sample 7	22.26		0
TRUE	255	A8	Sample 8	22.3		0
TRUE	255	A9	Sample 9	22.29		0
TRUE	255	A10	Sample 10	22.3		0
TRUE	255	A11	Sample 11	22.43		0
TRUE	255	A12	Sample 12	22.27		0
TRUE	255	A13	Sample 13	22.06		0
TRUE	255	A14	Sample 14	22.13		0
TRUE	255	A15	Sample 15	22.34		0
TRUE	255	A16	Sample 16	25.33		0
TRUE	255	A17	Sample 17	25.42		0
TRUE	255	A18	Sample 18	25.24		0
TRUE	255	A19	Sample 19	22.52		0
TRUE	255	A20	Sample 20	22.48		0
TRUE	255	A21	Sample 21	22.54		0
TRUE	255	A22	Sample 22	23.13		0
TRUE	255	A23	Sample 23	23.12		0
TRUE	255	A24	Sample 24	23.24		0
TRUE	255	B1	Sample 25	23.04		0
TRUE	255	B2	Sample 26	22.97		0
TRUE	255	B3	Sample 27	23.02		0
TRUE	255	B4	Sample 28	23.02		0
TRUE	255	B5	Sample 29	23.11		0
TRUE	255	B6	Sample 30	23.05		0
TRUE	255	B7	Sample 31	29.27		0
TRUE	255	B8	Sample 32	29.64		0
TRUE	255	B9	Sample 33	29.26		0
TRUE	255	B10	Sample 34	30.57		0
TRUE	255	B11	Sample 35	30.17		0
TRUE	255	B12	Sample 36	30.58		0
TRUE	255	B13	Sample 37	30.59		0
TRUE	255	B14	Sample 38	30.43		0
TRUE	255	B15	Sample 39	30.14		0
TRUE	255	B16	Sample 40	30.51		0
TRUE	255	B17	Sample 41	30.27		0
TRUE	255	B18	Sample 42	30.68		0
TRUE	255	B19	Sample 43	31.11		0
TRUE	255	B20	Sample 44	30.64		0
TRUE	255	B21	Sample 45	30.86		0
TRUE	65280	B22	Sample 46			0
TRUE	65280	B23	Sample 47			0
TRUE	255	B24	Sample 48	19.3		0
TRUE	255	C1	Sample 49	23.19		0
TRUE	255	C2	Sample 50	23.29		0
TRUE	255	C3	Sample 51	23.34		0
TRUE	255	C4	Sample 52	21.57		0
TRUE	255	C5	Sample 53	21.56		0
TRUE	255	C6	Sample 54	21.6		0
TRUE	255	C7	Sample 55	23.83		0
TRUE	255	C8	Sample 56	23.14		0
TRUE	255	C9	Sample 57	22.55		0
TRUE	255	C10	Sample 58	23.67		0
TRUE	255	C11	Sample 59	23.53		0
TRUE	255	C12	Sample 60	23.76		0
TRUE	255	C13	Sample 61	23.43		0
TRUE	255	C14	Sample 62	22.79		0
TRUE	255	C15	Sample 63	22.88		0
TRUE	255	C16	Sample 64	26.08		0
TRUE	255	C17	Sample 65	25.9		0
TRUE	255	C18	Sample 66	26.19		0
TRUE	255	C19	Sample 67	20.97		0
TRUE	255	C20	Sample 68	22.33		0
TRUE	255	C21	Sample 69	21.04		0
TRUE	255	C22	Sample 70	21.81		0
TRUE	255	C23	Sample 71	21.66		0
TRUE	255	C24	Sample 72	21.67		0
TRUE	255	D1	Sample 73	24.54		0
TRUE	255	D2	Sample 74	24.13		0
TRUE	255	D3	Sample 75	28		0
TRUE	255	D4	Sample 76	22.8		0
TRUE	255	D5	Sample 77	22.95		0
TRUE	255	D6	Sample 78	23.33		0
TRUE	255	D7	Sample 79	30.2		0
TRUE	255	D8	Sample 80	30.86		0
TRUE	255	D9	Sample 81	30.81		0
TRUE	255	D10	Sample 82	30.68		0
TRUE	255	D11	Sample 83	30.94		0
TRUE	255	D12	Sample 84	31.24		0
TRUE	255	D13	Sample 85	31.21		0
TRUE	255	D14	Sample 86	31		0
TRUE	255	D15	Sample 87	31.29		0
TRUE	255	D16	Sample 88	30.92		0
TRUE	255	D17	Sample 89	30.95		0
TRUE	255	D18	Sample 90	31.67		0
TRUE	255	D19	Sample 91	34.74		0
TRUE	255	D20	Sample 92	30.99		0
TRUE	255	D21	Sample 93	30.9		0
TRUE	255	D22	Sample 94	5		0	< - Early Cp call (first five cycles) has higher uncertainty
TRUE	65280	D23	Sample 95			0
TRUE	65280	D24	Sample 96			0
TRUE	255	E1	Sample 97	25.71		0
TRUE	255	E2	Sample 98	25.49		0
TRUE	255	E3	Sample 99	25.57		0
TRUE	255	E4	Sample 100	24.95		0
TRUE	255	E5	Sample 101	25.07		0
TRUE	255	E6	Sample 102	24.97		0
TRUE	255	E7	Sample 103	26.3		0
TRUE	255	E8	Sample 104	26.29		0
TRUE	255	E9	Sample 105	25.95		0
TRUE	255	E10	Sample 106	25.59		0
TRUE	255	E11	Sample 107	25.7		0
TRUE	255	E12	Sample 108	25.68		0
TRUE	255	E13	Sample 109	26.49		0
TRUE	255	E14	Sample 110	26.55		0
TRUE	255	E15	Sample 111	26.63		0
TRUE	255	E16	Sample 112	27.67		0
TRUE	255	E17	Sample 113	28.11		0
TRUE	255	E18	Sample 114	27.95		0
TRUE	255	E19	Sample 115	23.94		0
TRUE	255	E20	Sample 116	24		0
TRUE	255	E21	Sample 117	24		0
TRUE	255	E22	Sample 118	26.5		0
TRUE	255	E23	Sample 119	26.27		0
TRUE	255	E24	Sample 120	26.17		0
TRUE	255	F1	Sample 121	26.48		0
TRUE	255	F2	Sample 122	26.32		0
TRUE	255	F3	Sample 123	26.34		0
TRUE	255	F4	Sample 124	26.51		0
TRUE	255	F5	Sample 125	26.45		0
TRUE	255	F6	Sample 126	26.42		0
TRUE	255	F7	Sample 127	33.41		0
TRUE	255	F8	Sample 128	34.07		0
TRUE	255	F9	Sample 129	32.95		0
TRUE	255	F10	Sample 130	33.74		0
TRUE	255	F11	Sample 131	33.22		0
TRUE	255	F12	Sample 132	33.06		0
TRUE	255	F13	Sample 133	35.09		0
TRUE	255	F14	Sample 134	34.3		0
TRUE	255	F15	Sample 135	34.75		0
TRUE	255	F16	Sample 136	35.16		0
TRUE	255	F17	Sample 137	34.29		0
TRUE	255	F18	Sample 138	33.56		0
TRUE	255	F19	Sample 139	34.84		0
TRUE	255	F20	Sample 140	32.14		0
TRUE	255	F21	Sample 141	34.34		0
TRUE	65280	F22	Sample 142			0
TRUE	255	F23	Sample 143	28.11		0
TRUE	65280	F24	Sample 144			0
TRUE	255	G1	Sample 145	26.52		0
TRUE	255	G2	Sample 146	26.47		0
TRUE	255	G3	Sample 147	26.45		0
TRUE	255	G4	Sample 148	25.26		0
TRUE	255	G5	Sample 149	25.42		0
TRUE	255	G6	Sample 150	25.33		0
TRUE	255	G7	Sample 151	26.48		0
TRUE	255	G8	Sample 152	26.45		0
TRUE	255	G9	Sample 153	26.64		0
TRUE	255	G10	Sample 154	26.1		0
TRUE	255	G11	Sample 155	26.02		0
TRUE	255	G12	Sample 156	26.05		0
TRUE	255	G13	Sample 157	26.7		0
TRUE	255	G14	Sample 158	26.73		0
TRUE	255	G15	Sample 159	26.82		0
TRUE	255	G16	Sample 160	27.92		0
TRUE	255	G17	Sample 161	27.92		0
TRUE	255	G18	Sample 162	27.76		0
TRUE	255	G19	Sample 163	24.31		0
TRUE	255	G20	Sample 164	24.31		0
TRUE	255	G21	Sample 165	24.41		0
TRUE	255	G22	Sample 166	26.32		0
TRUE	255	G23	Sample 167	26.48		0
TRUE	255	G24	Sample 168	26.48		0
TRUE	255	H1	Sample 169	26.56		0
TRUE	255	H2	Sample 170	26.57		0
TRUE	255	H3	Sample 171	26.49		0
TRUE	255	H4	Sample 172	26.29		0
TRUE	255	H5	Sample 173	26.48		0
TRUE	255	H6	Sample 174	26.51		0
TRUE	255	H7	Sample 175	35.44		0
TRUE	255	H8	Sample 176	33.02		0
TRUE	255	H9	Sample 177	33.02		0
TRUE	255	H10	Sample 178	35.03		0
TRUE	255	H11	Sample 179	34.65		0
TRUE	255	H12	Sample 180	34.91		0
TRUE	255	H13	Sample 181	34.2		0
TRUE	255	H14	Sample 182	33.82		0
TRUE	255	H15	Sample 183	34.25		0
TRUE	255	H16	Sample 184	34.3		0
TRUE	255	H17	Sample 185	34.44		0
TRUE	255	H18	Sample 186	35.7		0
TRUE	255	H19	Sample 187	34.99		0
TRUE	255	H20	Sample 188	34.13		0
TRUE	255	H21	Sample 189	34.62		0
TRUE	65280	H22	Sample 190			0
TRUE	65280	H23	Sample 191			0
TRUE	65280	H24	Sample 192			0
TRUE	255	I1	Sample 193	16.47		0
TRUE	255	I2	Sample 194	16.43		0
TRUE	255	I3	Sample 195	16.44		0
TRUE	255	I4	Sample 196	14.64		0
TRUE	255	I5	Sample 197	14.58		0
TRUE	255	I6	Sample 198	14.65		0
TRUE	255	I7	Sample 199	15.61		0
TRUE	255	I8	Sample 200	15.58		0
TRUE	255	I9	Sample 201	15.6		0
TRUE	255	I10	Sample 202	14.87		0
TRUE	255	I11	Sample 203	14.87		0
TRUE	255	I12	Sample 204	14.87		0
TRUE	255	I13	Sample 205	15.3		0
TRUE	255	I14	Sample 206	15.31		0
TRUE	255	I15	Sample 207	15.34		0
TRUE	255	I16	Sample 208	15.61		0
TRUE	255	I17	Sample 209	15.59		0
TRUE	255	I18	Sample 210	15.59		0
TRUE	255	I19	Sample 211	15.55		0
TRUE	255	I20	Sample 212	15.53		0
TRUE	255	I21	Sample 213	15.56		0
TRUE	65280	I22	Sample 214			0
TRUE	65280	I23	Sample 215			0
TRUE	65280	I24	Sample 216			0
TRUE	255	J1	Sample 217	16.62		0
TRUE	255	J2	Sample 218	16.66		0
TRUE	255	J3	Sample 219	16.63		0
TRUE	255	J4	Sample 220	14.63		0
TRUE	255	J5	Sample 221	14.64		0
TRUE	255	J6	Sample 222	14.68		0
TRUE	255	J7	Sample 223	15.69		0
TRUE	255	J8	Sample 224	15.68		0
TRUE	255	J9	Sample 225	15.71		0
TRUE	255	J10	Sample 226	15.66		0
TRUE	255	J11	Sample 227	15.62		0
TRUE	255	J12	Sample 228	15.64		0
TRUE	255	J13	Sample 229	16.19		0
TRUE	255	J14	Sample 230	16.2		0
TRUE	255	J15	Sample 231	16.22		0
TRUE	255	J16	Sample 232	15.65		0
TRUE	255	J17	Sample 233	15.65		0
TRUE	255	J18	Sample 234	15.63		0
TRUE	255	J19	Sample 235	15.71		0
TRUE	255	J20	Sample 236	15.73		0
TRUE	255	J21	Sample 237	15.72		0
TRUE	65280	J22	Sample 238			0
TRUE	65280	J23	Sample 239			0
TRUE	65280	J24	Sample 240			0
TRUE	255	K1	Sample 241	21.77		0
TRUE	255	K2	Sample 242	21.8		0
TRUE	255	K3	Sample 243	21.76		0
TRUE	255	K4	Sample 244	21.23		0
TRUE	255	K5	Sample 245	21.25		0
TRUE	255	K6	Sample 246	21.21		0
TRUE	255	K7	Sample 247	22.27		0
TRUE	255	K8	Sample 248	22.26		0
TRUE	255	K9	Sample 249	22.3		0
TRUE	255	K10	Sample 250	21.49		0
TRUE	255	K11	Sample 251	21.48		0
TRUE	255	K12	Sample 252	21.5		0
TRUE	255	K13	Sample 253	24.46		0
TRUE	255	K14	Sample 254	24.32		0
TRUE	255	K15	Sample 255	24.34		0
TRUE	255	K16	Sample 256	24		0
TRUE	255	K17	Sample 257	23.97		0
TRUE	255	K18	Sample 258	23.98		0
TRUE	255	K19	Sample 259	23.45		0
TRUE	255	K20	Sample 260	23.41		0
TRUE	255	K21	Sample 261	23.44		0
TRUE	65280	K22	Sample 262			0
TRUE	65280	K23	Sample 263			0
TRUE	65280	K24	Sample 264			0
TRUE	255	L1	Sample 265	26.05		0
TRUE	255	L2	Sample 266	25.99		0
TRUE	255	L3	Sample 267	26.07		0
TRUE	255	L4	Sample 268	22.59		0
TRUE	255	L5	Sample 269	22.6		0
TRUE	255	L6	Sample 270	22.55		0
TRUE	255	L7	Sample 271	24.62		0
TRUE	255	L8	Sample 272	24.52		0
TRUE	255	L9	Sample 273	24.51		0
TRUE	255	L10	Sample 274	23.62		0
TRUE	255	L11	Sample 275	23.68		0
TRUE	255	L12	Sample 276	23.63		0
TRUE	255	L13	Sample 277	25		0
TRUE	255	L14	Sample 278	24.88		0
TRUE	255	L15	Sample 279	25.02		0
TRUE	255	L16	Sample 280	23.2		0
TRUE	255	L17	Sample 281	23.16		0
TRUE	255	L18	Sample 282	23.18		0
TRUE	255	L19	Sample 283	24.26		0
TRUE	255	L20	Sample 284	24.44		0
TRUE	255	L21	Sample 285	24.29		0
TRUE	65280	L22	Sample 286			0
TRUE	65280	L23	Sample 287			0
TRUE	65280	L24	Sample 288			0
TRUE	255	M1	Sample 289	26.73		0
TRUE	255	M2	Sample 290	26.81		0
TRUE	255	M3	Sample 291	26.77		0
TRUE	255	M4	Sample 292	24.01		0
TRUE	255	M5	Sample 293	24.12		0
TRUE	255	M6	Sample 294	23.97		0
TRUE	255	M7	Sample 295	23.88		0
TRUE	255	M8	Sample 296	23.88		0
TRUE	255	M9	Sample 297	23.86		0
TRUE	255	M10	Sample 298	22.78		0
TRUE	255	M11	Sample 299	22.78		0
TRUE	255	M12	Sample 300	22.78		0
TRUE	255	M13	Sample 301	24.46		0
TRUE	255	M14	Sample 302	24.43		0
TRUE	255	M15	Sample 303	24.5		0
TRUE	255	M16	Sample 304	25.19		0
TRUE	255	M17	Sample 305	25.17		0
TRUE	255	M18	Sample 306	25.21		0
TRUE	255	M19	Sample 307	23.89		0
TRUE	255	M20	Sample 308	23.78		0
TRUE	255	M21	Sample 309	23.91		0
TRUE	65280	M22	Sample 310			0
TRUE	65280	M23	Sample 311			0
TRUE	65280	M24	Sample 312			0
TRUE	255	N1	Sample 313	25.52		0
TRUE	255	N2	Sample 314	25.45		0
TRUE	255	N3	Sample 315	25.48		0
TRUE	255	N4	Sample 316	25.48		0
TRUE	255	N5	Sample 317	25.34		0
TRUE	255	N6	Sample 318	25.41		0
TRUE	255	N7	Sample 319	23.96		0
TRUE	255	N8	Sample 320	24.09		0
TRUE	255	N9	Sample 321	24.04		0
TRUE	255	N10	Sample 322	23.73		0
TRUE	255	N11	Sample 323	23.7		0
TRUE	255	N12	Sample 324	23.69		0
TRUE	255	N13	Sample 325	24.08		0
TRUE	255	N14	Sample 326	24.21		0
TRUE	255	N15	Sample 327	24.18		0
TRUE	255	N16	Sample 328	24.03		0
TRUE	255	N17	Sample 329	23.98		0
TRUE	255	N18	Sample 330	23.93		0
TRUE	255	N19	Sample 331	24.29		0
TRUE	255	N20	Sample 332	24.3		0
TRUE	255	N21	Sample 333	24.29		0
TRUE	65280	N22	Sample 334			0
TRUE	255	N23	Sample 335	28.14		0
TRUE	65280	N24	Sample 336			0
TRUE	255	O1	Sample 337	20.98		0
TRUE	255	O2	Sample 338	21.01		0
TRUE	255	O3	Sample 339	20.94		0
TRUE	255	O4	Sample 340	20.73		0
TRUE	255	O5	Sample 341	20.7		0
TRUE	255	O6	Sample 342	20.67		0
TRUE	255	O7	Sample 343	21.06		0
TRUE	255	O8	Sample 344	21.09		0
TRUE	255	O9	Sample 345	21.11		0
TRUE	255	O10	Sample 346	19.68		0
TRUE	255	O11	Sample 347	19.81		0
TRUE	255	O12	Sample 348	19.67		0
TRUE	255	O13	Sample 349	22.51		0
TRUE	255	O14	Sample 350	22.52		0
TRUE	255	O15	Sample 351	22.33		0
TRUE	255	O16	Sample 352	22.79		0
TRUE	255	O17	Sample 353	22.75		0
TRUE	255	O18	Sample 354	22.75		0
TRUE	255	O19	Sample 355	22.6		0
TRUE	255	O20	Sample 356	22.6		0
TRUE	255	O21	Sample 357	22.56		0
TRUE	65280	O22	Sample 358			0
TRUE	65280	O23	Sample 359			0
TRUE	255	O24	Sample 360	17.1		0
TRUE	255	P1	Sample 361	23.9		0
TRUE	255	P2	Sample 362	23.95		0
TRUE	255	P3	Sample 363	23.98		0
TRUE	255	P4	Sample 364	22.74		0
TRUE	255	P5	Sample 365	22.8		0
TRUE	255	P6	Sample 366	22.76		0
TRUE	255	P7	Sample 367	22.76		0
TRUE	255	P8	Sample 368	22.8		0
TRUE	255	P9	Sample 369	22.81		0
TRUE	255	P10	Sample 370	21.88		0
TRUE	255	P11	Sample 371	21.9		0
TRUE	255	P12	Sample 372	21.88		0
TRUE	255	P13	Sample 373	23.14		0
TRUE	255	P14	Sample 374	23.09		0
TRUE	255	P15	Sample 375	23.13		0
TRUE	255	P16	Sample 376	22.5		0
TRUE	255	P17	Sample 377	22.53		0
TRUE	255	P18	Sample 378	22.5		0
TRUE	255	P19	Sample 379	23.15		0
TRUE	255	P20	Sample 380	23.2		0
TRUE	255	P21	Sample 381	23.22		0
TRUE	65280	P22	Sample 382			0
TRUE	65280	P23	Sample 383			0
TRUE	65280	P24	Sample 384			0

## Sheet: H4 ChIP
		28s-L							28s-R							DAB1-L							DAB1-R
		H4-Elu							H4-Elu							H4-Elu							H4-Elu
Vector	22.51	25.33	6.14193	1.4161				23.19	26.08	6.21193	1.34904				25.71	27.67	5.28193	2.57028				26.52	27.92	4.72193	3.78929
	22.46	25.42	6.28193	1.28514				23.29	25.9	5.93193	1.63799				25.49	28.11	5.94193	1.62668				26.47	27.92	4.77193	3.66021
	22.33	25.24	6.23193	1.33046				23.34	26.19	6.17193	1.38696				25.57	27.95	5.70193	1.92109				26.45	27.76	4.63193	4.03321
NC+I-PpoI	22.8	22.52	3.04193	12.1419				21.57	20.97	2.72193	15.1572				24.95	23.94	2.31193	20.1391				25.26	24.31	2.37193	19.3187
	22.76	22.48	3.04193	12.1419				21.56	22.33	4.09193	5.86417				25.07	24	2.25193	20.9943				25.42	24.31	2.21193	21.5846
	22.83	22.54	3.03193	12.2264				21.6	21.04	2.76193	14.7427				24.97	24	2.35193	19.5884				25.33	24.41	2.40193	18.9212
siBmal1+PpoI	22.26	23.13	4.19193	5.47147				23.83	21.81	1.30193	40.5584				26.3	26.5	3.52193	8.70551				26.48	26.32	3.16193	11.1729
	22.3	23.12	4.14193	5.66442				23.14	21.66	1.84193	27.8949				26.29	26.27	3.30193	10.1396				26.45	26.48	3.35193	9.7942
	22.29	23.24	4.27193	5.17632				22.55	21.67	2.44193	18.4038				25.95	26.17	3.54193	8.58565				26.64	26.48	3.16193	11.1729
shclock+PpoI	22.3	23.04	4.06193	5.98739				23.67	24.54	4.19193	5.47147				25.59	26.48	4.21193	5.39614				26.1	26.56	3.78193	7.26986
	22.43	22.97	3.86193	6.87771				23.53	24.13	3.92193	6.59754				25.7	26.32	3.94193	6.50671				26.02	26.57	3.87193	6.8302
	22.27	23.02	4.07193	5.94604				23.76	28	7.56193	0.529216				25.68	26.34	3.98193	6.32878				26.05	26.49	3.76193	7.37135
shclock+siBmal1+PpoI	22.06	23.02	4.28193	5.14057				23.43	22.8	2.69193	15.4756				26.49	26.51	3.34193	9.86233				26.7	26.29	2.91193	13.2869
	22.13	23.11	4.30193	5.0698				22.79	22.95	3.48193	8.95025				26.55	26.45	3.22193	10.7177				26.73	26.48	3.07193	11.8921
	22.34	23.05	4.03193	6.1132				22.88	23.33	3.77193	7.32043				26.63	26.42	3.11193	11.5669				26.82	26.51	3.01193	12.3971
		IgG							IgG							IgG							IgG
	22.51	29.27	10.0819	0.0922651				23.19	30.2	10.3319	0.0775854				25.71	33.41	11.0219	0.0480916				26.52	35.44	12.2419	0.0206449
	22.46	29.64	10.5019	0.0689612				23.29	30.86	10.8919	0.0526263				25.49	34.07	11.9019	0.0261314				26.47	33.02	9.87193	0.106722
	22.33	29.26	10.2519	0.0820091				23.34	30.81	10.7919	0.0564035				25.57	32.95	10.7019	0.0600342				26.45	33.02	9.89193	0.105253
	22.8	30.57	11.0919	0.0458139				21.57	30.68	12.4319	0.0180974				24.95	33.74	12.1119	0.0225916				25.26	35.03	13.0919	0.0114535
	22.76	30.17	10.7319	0.0587987				21.56	30.94	12.7019	0.0150085				25.07	33.22	11.4719	0.0352051				25.42	34.65	12.5519	0.016653
	22.83	30.58	11.0719	0.0464534				21.6	31.24	12.9619	0.0125335				24.97	33.06	11.4119	0.0367001				25.33	34.91	12.9019	0.0130657
	22.26	30.59	11.6519	0.0310756				23.83	31.21	10.7019	0.0600342				26.3	35.09	12.1119	0.0225916				26.48	34.2	11.0419	0.0474295
	22.3	30.43	11.4519	0.0356965				23.14	31	11.1819	0.0430432				26.29	34.3	11.3319	0.0387927				26.45	33.82	10.6919	0.0604518
	22.29	30.14	11.1719	0.0433426				22.55	31.29	12.0619	0.0233883				25.95	34.75	12.1219	0.0224355				26.64	34.25	10.9319	0.0511872
	22.3	30.51	11.5319	0.033771				23.67	30.92	10.5719	0.065695				25.59	35.16	12.8919	0.0131566				26.1	34.3	11.5219	0.0340059
	22.43	30.27	11.1619	0.043644				23.53	30.95	10.7419	0.0583925				25.7	34.29	11.9119	0.0259509				26.02	34.44	11.7419	0.0291963
	22.27	30.68	11.7319	0.0293994				23.76	31.67	11.2319	0.041577				25.68	33.56	11.2019	0.0424506				26.05	35.7	12.9719	0.0124469
	22.06	31.11	12.3719	0.0188659				23.43	34.74	14.6319	0.00393868				26.49	34.84	11.6719	0.0306478				26.7	34.99	11.6119	0.0319493
	22.13	30.64	11.8319	0.0274306				22.79	30.99	11.5219	0.0340059				26.55	32.14	8.91193	0.207607				26.73	34.13	10.7219	0.0592077
	22.34	30.86	11.8419	0.0272411				22.88	30.9	11.3419	0.0385247				26.63	34.34	11.0319	0.0477594				26.82	34.62	11.1219	0.044871

## Sheet: IL-6 IL1-b
	GAPDH	IL-6					IL1-a					IL1-b							2.92199	0.480523	0.493172		2.42295	0.183177	0.210348
AAV	16.47	21.77	5.32333	-1.28333	2.43401	2.42295	26.73	10.2833	0.873333	0.545884	0.531093	20.98	4.53333	-1.54333	2.91467	2.92199
	16.43	21.8	5.35333	-1.25333	2.38392		26.81	10.3633	0.953333	0.516438		21.01	4.56333	-1.51333	2.85469
	16.44	21.76	5.31333	-1.29333	2.45094		26.77	10.3233	0.913333	0.530957		20.94	4.49333	-1.58333	2.99661
	16.4467		5.33					10.3233					4.53
																			1.00014	0.469801	0.888862		1.00006	0.291194	0.379868
	14.64	21.23	6.60667	0	1	1.00006	24.01	9.38667	-0.0233333	1.0163	1.00096	20.73	6.10667	0.03	0.97942	1.00014
	14.58	21.25	6.62667	0.02	0.986233		24.12	9.49667	0.0866667	0.941696		20.7	6.07667	0	1
	14.65	21.21	6.58667	-0.02	1.01396		23.97	9.34667	-0.0633333	1.04488		20.67	6.04667	-0.03	1.02101
	14.6233		6.60667					9.41					6.07667
																			1.50193	0.957132	0.558706		0.950505	0.768491	0.224482
	15.61	22.27	6.67333	0.0666667	0.954842	0.950505	23.88	8.28333	-1.12667	2.18354	2.1937	21.06	5.46333	-0.613333	1.52979	1.50193
	15.58	22.26	6.66333	0.0566667	0.961483		23.88	8.28333	-1.12667	2.18354		21.09	5.49333	-0.583333	1.49831
	15.6	22.3	6.70333	0.0966667	0.935191		23.86	8.26333	-1.14667	2.21402		21.11	5.51333	-0.563333	1.47768
	15.5967
																			2.34252	0.426429	0.380764		0.990816	0.144293	0.24979
	14.87	21.49	6.62	0.0133333	0.990801	0.990816	22.78	7.91	-1.5	2.82843	2.82843	19.68	4.81	-1.26667	2.40605	2.34252
	14.87	21.48	6.61	0.00333333	0.997692		22.78	7.91	-1.5	2.82843		19.81	4.94	-1.13667	2.19872
	14.87	21.5	6.63	0.0233333	0.983957		22.78	7.91	-1.5	2.82843		19.67	4.8	-1.27667	2.42279
	14.87
DC1-WT	15.3	24.46	9.14333	2.53667	0.17234	0.183177	24.46	9.14333	-0.266667	1.20303	1.20049	22.51	7.19333	1.11667	0.461158	0.480523
	15.31	24.32	9.00333	2.39667	0.189903		24.43	9.11333	-0.296667	1.2283		22.52	7.20333	1.12667	0.457973
	15.34	24.34	9.02333	2.41667	0.187288		24.5	9.18333	-0.226667	1.17013		22.33	7.01333	0.936667	0.522439
	15.3167
	15.61	24	8.40333	1.79667	0.287839	0.291194	25.19	9.59333	0.183333	0.880666	0.880722	22.79	7.19333	1.11667	0.461158	0.469801
	15.59	23.97	8.37333	1.76667	0.293887		25.17	9.57333	0.163333	0.89296		22.75	7.15333	1.07667	0.474123
	15.59	23.98	8.38333	1.77667	0.291857		25.21	9.61333	0.203333	0.868541		22.75	7.15333	1.07667	0.474123
	15.5967
	15.55	23.45	7.00333	0.396667	0.759611	0.768491	23.89	7.44333	-1.96667	3.90864	3.99393	22.6	6.15333	0.0766667	0.948246	0.957132
	15.53	23.41	6.96333	0.356667	0.780967		23.78	7.33333	-2.07667	4.21831		22.6	6.15333	0.0766667	0.948246
	15.56	23.44	6.99333	0.386667	0.764895		23.91	7.46333	-1.94667	3.85483		22.56	6.11333	0.0366667	0.974905
	15.5467
	16.62	26.05	9.41333	2.80667	0.142925	0.144293	25.52	8.88333	-0.526667	1.4406	1.47797	23.9	7.26333	1.18667	0.439317	0.426429
	16.66	25.99	9.35333	2.74667	0.148995		25.45	8.81333	-0.596667	1.51222		23.95	7.31333	1.23667	0.424352
	16.63	26.07	9.43333	2.82667	0.140958		25.48	8.84333	-0.566667	1.4811		23.98	7.34333	1.26667	0.415619
	16.6367
	14.63	22.59	7.94	1.33333	0.39685	0.399656	25.48	10.83	1.42	0.373712	0.3926	22.74	8.09	2.01333	0.2477	0.2432
	14.64	22.6	7.95	1.34333	0.394109		25.34	10.69	1.28	0.411796		22.8	8.15	2.07333	0.23761
	14.68	22.55	7.9	1.29333	0.408007		25.41	10.76	1.35	0.392292		22.76	8.11	2.03333	0.24429
	14.65
DC1-MUT	15.69	24.62	8.92667	2.32	0.200267	0.210348	23.96	8.26667	-1.14333	2.20891	2.10574	22.76	7.06667	0.99	0.503478	0.493172
	15.68	24.52	8.82667	2.22	0.214641		24.09	8.39667	-1.01333	2.01857		22.8	7.10667	1.03	0.48971
	15.71	24.51	8.81667	2.21	0.216134		24.04	8.34667	-1.06333	2.08975		22.81	7.11667	1.04	0.486327
	15.6933
	15.66	23.62	7.98	1.37333	0.385998	0.379868	23.73	8.09	-1.32	2.49666	2.53754	21.88	6.24	0.163333	0.89296	0.888862
	15.62	23.68	8.04	1.43333	0.370274		23.7	8.06	-1.35	2.54912		21.9	6.26	0.183333	0.880666
	15.64	23.63	7.99	1.38333	0.383332		23.69	8.05	-1.36	2.56685		21.88	6.24	0.163333	0.89296
	15.64
	16.19	25	8.79667	2.19	0.219151	0.224482	24.08	7.87667	-1.53333	2.89454	2.74679	23.14	6.93667	0.86	0.550953	0.558706
	16.2	24.88	8.67667	2.07	0.238159		24.21	8.00667	-1.40333	2.64512		23.09	6.88667	0.81	0.570382
	16.22	25.02	8.81667	2.21	0.216134		24.18	7.97667	-1.43333	2.7007		23.13	6.92667	0.85	0.554785
	16.2033
	15.65	23.2	7.55667	0.95	0.517632	0.524892	24.03	8.38667	-1.02333	2.03261	2.10513	22.5	6.85667	0.78	0.582367	0.578372
	15.65	23.16	7.51667	0.91	0.532185		23.98	8.33667	-1.07333	2.10429		22.53	6.88667	0.81	0.570382
	15.63	23.18	7.53667	0.93	0.524858		23.93	8.28667	-1.12333	2.1785		22.5	6.85667	0.78	0.582367
	15.6433
	15.71	24.26	8.54	1.93333	0.261824	0.24979	24.29	8.57	-0.84	1.79005	1.78593	23.15	7.43	1.35333	0.391387	0.380764
	15.73	24.44	8.72	2.11333	0.231112		24.3	8.58	-0.83	1.77769		23.2	7.48	1.40333	0.378055
	15.72	24.29	8.57	1.96333	0.256435		24.29	8.57	-0.84	1.79005		23.22	7.5	1.42333	0.37285
	15.72
