# Supplementary material for: YTHDC1 delays cellular senescence and pulmonary fibrosis by activating ATR in an m6A-independent manner
Source: EMBO J. 2023 Dec 15;43(1):4. doi: 10.1038/s44318-023-00003-2 (PMC10883269; doi:10.1038/s44318-023-00003-2)
Supplement: Supplementary file 4 — Source Data Fig. 1 [file 44318_2023_3_MOESM4_ESM.zip › Figure1/1f/20220526-1QP YTHDC1 overexpression IPF .xlsx]

## Sheet: Sheet1
Experiment: zcf-20220526-1 Selected Filter: SYBR Green I / HRM Dye (465-510)
Include	Color	Pos	Name	Cp	Concentration	Standard	Status
TRUE	255	A1	Sample 1	17.09		0
TRUE	255	A2	Sample 2	17.11		0
TRUE	255	A3	Sample 3	17.12		0
TRUE	255	A4	Sample 4	15.23		0
TRUE	255	A5	Sample 5	15.23		0
TRUE	255	A6	Sample 6	15.24		0
TRUE	255	A7	Sample 7	16.41		0
TRUE	255	A8	Sample 8	16.42		0
TRUE	255	A9	Sample 9	16.44		0
TRUE	255	A10	Sample 10	15.61		0
TRUE	255	A11	Sample 11	15.59		0
TRUE	255	A12	Sample 12	15.58		0
TRUE	255	A13	Sample 13	16.1		0
TRUE	255	A14	Sample 14	16.07		0
TRUE	255	A15	Sample 15	16.07		0
TRUE	255	A16	Sample 16	16.24		0
TRUE	255	A17	Sample 17	16.25		0
TRUE	255	A18	Sample 18	16.27		0
TRUE	255	A19	Sample 19	16.16		0
TRUE	255	A20	Sample 20	16.17		0
TRUE	255	A21	Sample 21	16.17		0
TRUE	65280	A22	Sample 22			0
TRUE	255	A23	Sample 23	17.7		0
TRUE	16711680	A24	Sample 24	20.79		0	? - Detector Call uncertain
TRUE	255	B1	Sample 25	17.28		0
TRUE	255	B2	Sample 26	17.31		0
TRUE	255	B3	Sample 27	17.3		0
TRUE	255	B4	Sample 28	15.49		0
TRUE	255	B5	Sample 29	15.47		0
TRUE	255	B6	Sample 30	15.49		0
TRUE	255	B7	Sample 31	16.32		0
TRUE	255	B8	Sample 32	16.33		0
TRUE	255	B9	Sample 33	16.41		0
TRUE	255	B10	Sample 34	16.23		0
TRUE	255	B11	Sample 35	16.27		0
TRUE	255	B12	Sample 36	16.25		0
TRUE	255	B13	Sample 37	16.89		0
TRUE	255	B14	Sample 38	16.91		0
TRUE	255	B15	Sample 39	16.91		0
TRUE	255	B16	Sample 40	16.3		0
TRUE	255	B17	Sample 41	16.29		0
TRUE	255	B18	Sample 42	16.33		0
TRUE	255	B19	Sample 43	16.44		0
TRUE	255	B20	Sample 44	16.48		0
TRUE	255	B21	Sample 45	16.46		0
TRUE	65280	B22	Sample 46			0
TRUE	65280	B23	Sample 47			0
TRUE	65280	B24	Sample 48			0
TRUE	255	C1	Sample 49	21.97		0
TRUE	255	C2	Sample 50	22.01		0
TRUE	255	C3	Sample 51	22		0
TRUE	255	C4	Sample 52	20.68		0
TRUE	255	C5	Sample 53	20.72		0
TRUE	255	C6	Sample 54	20.73		0
TRUE	255	C7	Sample 55	20.95		0
TRUE	255	C8	Sample 56	20.98		0
TRUE	255	C9	Sample 57	20.97		0
TRUE	255	C10	Sample 58	20.64		0
TRUE	255	C11	Sample 59	20.65		0
TRUE	255	C12	Sample 60	20.63		0
TRUE	255	C13	Sample 61	19.58		0
TRUE	255	C14	Sample 62	19.56		0
TRUE	255	C15	Sample 63	19.57		0
TRUE	255	C16	Sample 64	19.91		0
TRUE	255	C17	Sample 65	19.91		0
TRUE	255	C18	Sample 66	19.93		0
TRUE	255	C19	Sample 67	19.74		0
TRUE	255	C20	Sample 68	19.8		0
TRUE	255	C21	Sample 69	19.81		0
TRUE	65280	C22	Sample 70			0
TRUE	65280	C23	Sample 71			0
TRUE	65280	C24	Sample 72			0
TRUE	255	D1	Sample 73	20		0
TRUE	255	D2	Sample 74	20.04		0
TRUE	255	D3	Sample 75	19.97		0
TRUE	255	D4	Sample 76	19.76		0
TRUE	255	D5	Sample 77	19.79		0
TRUE	255	D6	Sample 78	19.82		0
TRUE	255	D7	Sample 79	19.78		0
TRUE	255	D8	Sample 80	19.78		0
TRUE	255	D9	Sample 81	19.77		0
TRUE	255	D10	Sample 82	19.68		0
TRUE	255	D11	Sample 83	19.72		0
TRUE	255	D12	Sample 84	19.71		0
TRUE	255	D13	Sample 85	20.03		0
TRUE	255	D14	Sample 86	20.01		0
TRUE	255	D15	Sample 87	20.02		0
TRUE	255	D16	Sample 88	19.89		0
TRUE	255	D17	Sample 89	19.91		0
TRUE	255	D18	Sample 90	19.88		0
TRUE	255	D19	Sample 91	20.02		0
TRUE	255	D20	Sample 92	20.02		0
TRUE	255	D21	Sample 93	19.97		0
TRUE	65280	D22	Sample 94			0
TRUE	65280	D23	Sample 95			0
TRUE	65280	D24	Sample 96			0
TRUE	255	E1	Sample 97	20.13		0
TRUE	255	E2	Sample 98	20.07		0
TRUE	255	E3	Sample 99	20.1		0
TRUE	255	E4	Sample 100	18.96		0
TRUE	255	E5	Sample 101	18.97		0
TRUE	255	E6	Sample 102	18.93		0
TRUE	255	E7	Sample 103	19.59		0
TRUE	255	E8	Sample 104	19.62		0
TRUE	255	E9	Sample 105	19.59		0
TRUE	255	E10	Sample 106	18.94		0
TRUE	255	E11	Sample 107	18.95		0
TRUE	255	E12	Sample 108	18.95		0
TRUE	255	E13	Sample 109	21.01		0
TRUE	255	E14	Sample 110	20.98		0
TRUE	255	E15	Sample 111	21.05		0
TRUE	255	E16	Sample 112	21.33		0
TRUE	255	E17	Sample 113	21.29		0
TRUE	255	E18	Sample 114	21.48		0
TRUE	255	E19	Sample 115	21.26		0
TRUE	255	E20	Sample 116	21.25		0
TRUE	255	E21	Sample 117	21.44		0
TRUE	65280	E22	Sample 118			0
TRUE	65280	E23	Sample 119			0
TRUE	65280	E24	Sample 120			0
TRUE	255	F1	Sample 121	22.66		0
TRUE	255	F2	Sample 122	22.58		0
TRUE	255	F3	Sample 123	22.56		0
TRUE	255	F4	Sample 124	20.77		0
TRUE	255	F5	Sample 125	20.77		0
TRUE	255	F6	Sample 126	20.87		0
TRUE	255	F7	Sample 127	20.68		0
TRUE	255	F8	Sample 128	20.69		0
TRUE	255	F9	Sample 129	20.69		0
TRUE	255	F10	Sample 130	20.3		0
TRUE	255	F11	Sample 131	20.46		0
TRUE	255	F12	Sample 132	20.48		0
TRUE	255	F13	Sample 133	21.16		0
TRUE	255	F14	Sample 134	21.02		0
TRUE	255	F15	Sample 135	21.11		0
TRUE	255	F16	Sample 136	20.65		0
TRUE	255	F17	Sample 137	20.63		0
TRUE	255	F18	Sample 138	20.71		0
TRUE	255	F19	Sample 139	21.04		0
TRUE	255	F20	Sample 140	20.85		0
TRUE	255	F21	Sample 141	20.93		0
TRUE	65280	F22	Sample 142			0
TRUE	65280	F23	Sample 143			0
TRUE	65280	F24	Sample 144			0
TRUE	255	G1	Sample 145	20.13		0
TRUE	255	G2	Sample 146	20.16		0
TRUE	255	G3	Sample 147	20.15		0
TRUE	255	G4	Sample 148	16.98		0
TRUE	255	G5	Sample 149	16.97		0
TRUE	255	G6	Sample 150	17.01		0
TRUE	255	G7	Sample 151	20.19		0
TRUE	255	G8	Sample 152	20.25		0
TRUE	255	G9	Sample 153	20.25		0
TRUE	255	G10	Sample 154	17.65		0
TRUE	255	G11	Sample 155	17.68		0
TRUE	255	G12	Sample 156	17.71		0
TRUE	255	G13	Sample 157	20.94		0
TRUE	255	G14	Sample 158	20.93		0
TRUE	255	G15	Sample 159	20.94		0
TRUE	255	G16	Sample 160	21.46		0
TRUE	255	G17	Sample 161	21.45		0
TRUE	255	G18	Sample 162	21.5		0
TRUE	255	G19	Sample 163	21.31		0
TRUE	255	G20	Sample 164	21.25		0
TRUE	255	G21	Sample 165	21.48		0
TRUE	65280	G22	Sample 166			0
TRUE	65280	G23	Sample 167			0
TRUE	65280	G24	Sample 168			0
TRUE	255	H1	Sample 169	24.55		0
TRUE	255	H2	Sample 170	24.48		0
TRUE	255	H3	Sample 171	24.53		0
TRUE	255	H4	Sample 172	17.81		0
TRUE	255	H5	Sample 173	17.83		0
TRUE	255	H6	Sample 174	17.81		0
TRUE	255	H7	Sample 175	21.88		0
TRUE	255	H8	Sample 176	21.88		0
TRUE	255	H9	Sample 177	21.91		0
TRUE	255	H10	Sample 178	21.53		0
TRUE	255	H11	Sample 179	21.55		0
TRUE	255	H12	Sample 180	21.54		0
TRUE	255	H13	Sample 181	22.61		0
TRUE	255	H14	Sample 182	22.68		0
TRUE	255	H15	Sample 183	22.68		0
TRUE	255	H16	Sample 184	20.63		0
TRUE	255	H17	Sample 185	20.53		0
TRUE	255	H18	Sample 186	20.55		0
TRUE	255	H19	Sample 187	21.9		0
TRUE	255	H20	Sample 188	21.96		0
TRUE	255	H21	Sample 189	21.95		0
TRUE	65280	H22	Sample 190			0
TRUE	65280	H23	Sample 191			0
TRUE	255	H24	Sample 192	15.1		0
TRUE	255	I1	Sample 193	27.41		0
TRUE	255	I2	Sample 194	27.42		0
TRUE	255	I3	Sample 195	27.3		0
TRUE	255	I4	Sample 196	23.21		0
TRUE	255	I5	Sample 197	23.24		0
TRUE	255	I6	Sample 198	23.29		0
TRUE	255	I7	Sample 199	23.76		0
TRUE	255	I8	Sample 200	23.76		0
TRUE	255	I9	Sample 201	23.83		0
TRUE	255	I10	Sample 202	21.77		0
TRUE	255	I11	Sample 203	21.76		0
TRUE	255	I12	Sample 204	21.77		0
TRUE	255	I13	Sample 205	24.12		0
TRUE	255	I14	Sample 206	24.07		0
TRUE	255	I15	Sample 207	24.09		0
TRUE	255	I16	Sample 208	24.68		0
TRUE	255	I17	Sample 209	24.71		0
TRUE	255	I18	Sample 210	24.64		0
TRUE	255	I19	Sample 211	24.96		0
TRUE	255	I20	Sample 212	24.9		0
TRUE	255	I21	Sample 213	24.93		0
TRUE	65280	I22	Sample 214			0
TRUE	65280	I23	Sample 215			0
TRUE	65280	I24	Sample 216			0
TRUE	255	J1	Sample 217	26.6		0
TRUE	255	J2	Sample 218	26.59		0
TRUE	255	J3	Sample 219	26.54		0
TRUE	255	J4	Sample 220	23.98		0
TRUE	255	J5	Sample 221	23.92		0
TRUE	255	J6	Sample 222	23.95		0
TRUE	255	J7	Sample 223	24.23		0
TRUE	255	J8	Sample 224	24.29		0
TRUE	255	J9	Sample 225	24.29		0
TRUE	255	J10	Sample 226	23.74		0
TRUE	255	J11	Sample 227	23.84		0
TRUE	255	J12	Sample 228	23.9		0
TRUE	255	J13	Sample 229	24.82		0
TRUE	255	J14	Sample 230	24.78		0
TRUE	255	J15	Sample 231	24.86		0
TRUE	255	J16	Sample 232	23.98		0
TRUE	255	J17	Sample 233	24.09		0
TRUE	255	J18	Sample 234	24.02		0
TRUE	255	J19	Sample 235	23.89		0
TRUE	255	J20	Sample 236	24.01		0
TRUE	255	J21	Sample 237	23.93		0
TRUE	65280	J22	Sample 238			0
TRUE	65280	J23	Sample 239			0
TRUE	65280	J24	Sample 240			0
TRUE	255	K1	Sample 241	21.98		0
TRUE	255	K2	Sample 242	21.97		0
TRUE	255	K3	Sample 243	22		0
TRUE	255	K4	Sample 244	19.33		0
TRUE	255	K5	Sample 245	19.32		0
TRUE	255	K6	Sample 246	19.32		0
TRUE	255	K7	Sample 247	19.76		0
TRUE	255	K8	Sample 248	19.75		0
TRUE	255	K9	Sample 249	19.75		0
TRUE	255	K10	Sample 250	19.15		0
TRUE	255	K11	Sample 251	19.18		0
TRUE	255	K12	Sample 252	19.23		0
TRUE	255	K13	Sample 253	20.75		0
TRUE	255	K14	Sample 254	20.75		0
TRUE	255	K15	Sample 255	20.76		0
TRUE	255	K16	Sample 256	20.96		0
TRUE	255	K17	Sample 257	20.95		0
TRUE	255	K18	Sample 258	21		0
TRUE	255	K19	Sample 259	20.99		0
TRUE	255	K20	Sample 260	21.77		0
TRUE	255	K21	Sample 261	20.98		0
TRUE	65280	K22	Sample 262			0
TRUE	65280	K23	Sample 263			0
TRUE	65280	K24	Sample 264			0
TRUE	255	L1	Sample 265	21.94		0
TRUE	255	L2	Sample 266	21.92		0
TRUE	255	L3	Sample 267	21.92		0
TRUE	255	L4	Sample 268	20.63		0
TRUE	255	L5	Sample 269	20.59		0
TRUE	255	L6	Sample 270	20.58		0
TRUE	255	L7	Sample 271	20.49		0
TRUE	255	L8	Sample 272	20.51		0
TRUE	255	L9	Sample 273	20.51		0
TRUE	255	L10	Sample 274	20.25		0
TRUE	255	L11	Sample 275	20.29		0
TRUE	255	L12	Sample 276	20.26		0
TRUE	255	L13	Sample 277	20.86		0
TRUE	255	L14	Sample 278	20.84		0
TRUE	255	L15	Sample 279	20.82		0
TRUE	255	L16	Sample 280	20.42		0
TRUE	255	L17	Sample 281	20.44		0
TRUE	255	L18	Sample 282	20.44		0
TRUE	255	L19	Sample 283	20.58		0
TRUE	255	L20	Sample 284	20.59		0
TRUE	255	L21	Sample 285	20.59		0
TRUE	65280	L22	Sample 286			0
TRUE	65280	L23	Sample 287			0
TRUE	65280	L24	Sample 288			0
TRUE	65280	M1	Sample 289			0
TRUE	65280	M2	Sample 290			0
TRUE	65280	M3	Sample 291			0
TRUE	65280	M4	Sample 292			0
TRUE	65280	M5	Sample 293			0
TRUE	255	M6	Sample 294	38.26		0
TRUE	65280	M7	Sample 295			0
TRUE	255	M8	Sample 296	40		0	> - Late Cp call (last five cycles) has higher uncertainty
TRUE	65280	M9	Sample 297			0
TRUE	65280	M10	Sample 298			0
TRUE	65280	M11	Sample 299			0
TRUE	255	M12	Sample 300	37.79		0
TRUE	65280	M13	Sample 301			0
TRUE	65280	M14	Sample 302			0
TRUE	65280	M15	Sample 303			0
TRUE	65280	M16	Sample 304			0
TRUE	65280	M17	Sample 305			0
TRUE	65280	M18	Sample 306			0
TRUE	65280	M19	Sample 307			0
TRUE	65280	M20	Sample 308			0
TRUE	65280	M21	Sample 309			0
TRUE	65280	M22	Sample 310			0
TRUE	65280	M23	Sample 311			0
TRUE	65280	M24	Sample 312			0
TRUE	65280	N1	Sample 313			0
TRUE	16711680	N2	Sample 314	27.49		0	? - Detector Call uncertain
TRUE	65280	N3	Sample 315			0
TRUE	65280	N4	Sample 316			0
TRUE	65280	N5	Sample 317			0
TRUE	65280	N6	Sample 318			0
TRUE	65280	N7	Sample 319			0
TRUE	65280	N8	Sample 320			0
TRUE	65280	N9	Sample 321			0
TRUE	65280	N10	Sample 322			0
TRUE	65280	N11	Sample 323			0
TRUE	255	N12	Sample 324	30.62		0
TRUE	16711680	N13	Sample 325	18.05		0	? - Detector Call uncertain
TRUE	65280	N14	Sample 326			0
TRUE	65280	N15	Sample 327			0
TRUE	65280	N16	Sample 328			0
TRUE	65280	N17	Sample 329			0
TRUE	65280	N18	Sample 330			0
TRUE	65280	N19	Sample 331			0
TRUE	65280	N20	Sample 332			0
TRUE	65280	N21	Sample 333			0
TRUE	65280	N22	Sample 334			0
TRUE	65280	N23	Sample 335			0
TRUE	65280	N24	Sample 336			0
TRUE	255	O1	Sample 337	17.45		0
TRUE	65280	O2	Sample 338			0
TRUE	65280	O3	Sample 339			0
TRUE	65280	O4	Sample 340			0
TRUE	65280	O5	Sample 341			0
TRUE	16711680	O6	Sample 342	36.14		0	? - Detector Call uncertain
TRUE	65280	O7	Sample 343			0
TRUE	65280	O8	Sample 344			0
TRUE	255	O9	Sample 345	25.24		0
TRUE	65280	O10	Sample 346			0
TRUE	255	O11	Sample 347	36.63		0
TRUE	255	O12	Sample 348	27		0
TRUE	16711680	O13	Sample 349	40		0	?, > - Detector Call uncertain, Late Cp call (last five cycles) has higher uncertainty
TRUE	65280	O14	Sample 350			0
TRUE	65280	O15	Sample 351			0
TRUE	65280	O16	Sample 352			0
TRUE	65280	O17	Sample 353			0
TRUE	65280	O18	Sample 354			0
TRUE	65280	O19	Sample 355			0
TRUE	65280	O20	Sample 356			0
TRUE	65280	O21	Sample 357			0
TRUE	65280	O22	Sample 358			0
TRUE	65280	O23	Sample 359			0
TRUE	65280	O24	Sample 360			0
TRUE	16711680	P1	Sample 361	18.98		0	? - Detector Call uncertain
TRUE	65280	P2	Sample 362			0
TRUE	255	P3	Sample 363	25.91		0
TRUE	65280	P4	Sample 364			0
TRUE	65280	P5	Sample 365			0
TRUE	65280	P6	Sample 366			0
TRUE	65280	P7	Sample 367			0
TRUE	65280	P8	Sample 368			0
TRUE	65280	P9	Sample 369			0
TRUE	65280	P10	Sample 370			0
TRUE	65280	P11	Sample 371			0
TRUE	255	P12	Sample 372	16.35		0
TRUE	65280	P13	Sample 373			0
TRUE	65280	P14	Sample 374			0
TRUE	65280	P15	Sample 375			0
TRUE	65280	P16	Sample 376			0
TRUE	65280	P17	Sample 377			0
TRUE	65280	P18	Sample 378			0
TRUE	65280	P19	Sample 379			0
TRUE	65280	P20	Sample 380			0
TRUE	255	P21	Sample 381	16.71		0
TRUE	255	P22	Sample 382	16.55		0
TRUE	255	P23	Sample 383	16.77		0
TRUE	255	P24	Sample 384	17.93		0

## Sheet: Sheet2
		YTHDC1					p21					CCL2					TNF-a					TGF-b
AAV	17.09	21.97	4.86333	-0.613333	1.52979	1.50535	20.13	3.02333	-0.696667	1.62076	1.65505	20.13	3.02333	1.27	0.41466	0.409912	27.41	10.3033	2.29	0.204476	0.209405	21.98	4.87333	0.783333	0.581023	0.579704
	17.11	22.01	4.90333	-0.573333	1.48796		20.07	2.96333	-0.756667	1.68958		20.16	3.05333	1.3	0.406126		27.42	10.3133	2.3	0.203063		21.97	4.86333	0.773333	0.585064
	17.12	22	4.89333	-0.583333	1.49831		20.1	2.99333	-0.726667	1.65481		20.15	3.04333	1.29	0.408951		27.3	10.1933	2.18	0.220676		22	4.89333	0.803333	0.573024
	17.1067		4.88667					2.99333					3.04					10.27					4.87667
	15.23	20.68	5.44667	-0.03	1.02101	1.00011	18.96	3.72667	0.00666667	0.99539	1.00007	16.98	1.74667	-0.00666667	1.00463	1.00007	23.21	7.97667	-0.0366667	1.02574	1.00026	19.33	4.09667	0.00666667	0.99539	1.00001
	15.23	20.72	5.48667	0.01	0.993092		18.97	3.73667	0.0166667	0.988514		16.97	1.73667	-0.0166667	1.01162		23.24	8.00667	-0.00666667	1.00463		19.32	4.08667	-0.00333333	1.00231
	15.24	20.73	5.49667	0.02	0.986233		18.93	3.69667	-0.0233333	1.0163		17.01	1.77667	0.0233333	0.983957		23.29	8.05667	0.0433333	0.97041		19.32	4.08667	-0.00333333	1.00231
	15.2333		5.47667					3.72					1.75333					8.01333					4.09
	16.41	20.95	4.52667	-0.95	1.93187	1.90975	19.59	3.16667	-0.553333	1.46747	1.45741	20.19	3.76667	2.01333	0.2477	0.240973	23.76	7.33667	-0.676667	1.59844	1.57321	19.76	3.33667	-0.753333	1.68568	1.6935
	16.42	20.98	4.55667	-0.92	1.89212		19.62	3.19667	-0.523333	1.43727		20.25	3.82667	2.07333	0.23761		23.76	7.33667	-0.676667	1.59844		19.75	3.32667	-0.763333	1.69741
	16.44	20.97	4.54667	-0.93	1.90528		19.59	3.16667	-0.553333	1.46747		20.25	3.82667	2.07333	0.23761		23.83	7.40667	-0.606667	1.52274		19.75	3.32667	-0.763333	1.69741
	16.4233
	15.61	20.64	5.04667	-0.43	1.34723	1.34726	18.94	3.34667	-0.373333	1.29534	1.28938	17.65	2.05667	0.303333	0.810378	0.793815	21.77	6.17667	-1.83667	3.57184	3.58012	19.15	3.55667	-0.533333	1.44727	1.41132
	15.59	20.65	5.05667	-0.42	1.33793		18.95	3.35667	-0.363333	1.28639		17.68	2.08667	0.333333	0.793701		21.76	6.16667	-1.84667	3.59668		19.18	3.58667	-0.503333	1.41748
	15.58	20.63	5.03667	-0.44	1.3566		18.95	3.35667	-0.363333	1.28639		17.71	2.11667	0.363333	0.777366		21.77	6.17667	-1.83667	3.57184		19.23	3.63667	-0.453333	1.3692
	15.5933
DC1-WT	16.1	19.58	3.5	-1.97667	3.93583	3.96327	21.01	4.93	1.21	0.432269	0.431356	20.94	4.86	3.10667	0.116091	0.116361	24.12	8.04	0.0266667	0.981686	1.0001	20.75	4.67	0.58	0.668964	0.667423
	16.07	19.56	3.48	-1.99667	3.99077		20.98	4.9	1.18	0.441351		20.93	4.85	3.09667	0.116899		24.07	7.99	-0.0233333	1.0163		20.75	4.67	0.58	0.668964
	16.07	19.57	3.49	-1.98667	3.9632		21.05	4.97	1.25	0.420448		20.94	4.86	3.10667	0.116091		24.09	8.01	-0.00333333	1.00231		20.76	4.68	0.59	0.664343
	16.08
	16.24	19.91	3.65667	-1.82	3.53081	3.51461	21.33	5.07667	1.35667	0.390483	0.381289	21.46	5.20667	3.45333	0.0912942	0.0906737	24.68	8.42667	0.413333	0.750886	0.752772	20.96	4.70667	0.616667	0.652176	0.647744
	16.25	19.91	3.65667	-1.82	3.53081		21.29	5.03667	1.31667	0.401461		21.45	5.19667	3.44333	0.0919292		24.71	8.45667	0.443333	0.735433		20.95	4.69667	0.606667	0.656712
	16.27	19.93	3.67667	-1.8	3.4822		21.48	5.22667	1.50667	0.351923		21.5	5.24667	3.49333	0.0887977		24.64	8.38667	0.373333	0.771997		21	4.74667	0.656667	0.634342
	16.2533
	16.16	19.74	2.63333	-2.84333	7.17676	6.96601	21.26	4.15333	0.433333	0.740549	0.713311	21.31	4.20333	2.45	0.183011	0.17882	24.96	7.85333	-0.16	1.11729	1.14093	20.99	3.88333	-0.206667	1.15402	0.996042
	16.17	19.8	2.69333	-2.78333	6.88441		21.25	4.14333	0.423333	0.7457		21.25	4.14333	2.39	0.190782		24.9	7.79333	-0.22	1.16473		21.77	4.66333	0.573333	0.672062
	16.17	19.81	2.70333	-2.77333	6.83686		21.44	4.33333	0.613333	0.653685		21.48	4.37333	2.62	0.162668		24.93	7.82333	-0.19	1.14076		20.98	3.87333	-0.216667	1.16205
	16.1667
	17.28	20	2.70333	-2.77333	6.83686	6.82242	22.66	5.36333	1.64333	0.320116	0.333859	24.55	7.25333	5.5	0.0220971	0.0225661	26.6	9.30333	1.29	0.408951	0.415688	21.94	4.64333	0.553333	0.681444	0.687786
	17.31	20.04	2.74333	-2.73333	6.6499		22.58	5.28333	1.56333	0.338368		24.48	7.18333	5.43	0.0231957		26.59	9.29333	1.28	0.411796		21.92	4.62333	0.533333	0.690956
	17.3	19.97	2.67333	-2.80333	6.98051		22.56	5.26333	1.54333	0.343092		24.53	7.23333	5.48	0.0224056		26.54	9.24333	1.23	0.426317		21.92	4.62333	0.533333	0.690956
	17.2967
	15.49	19.76	4.27667	-1.2	2.2974	2.25044	20.77	5.28667	1.56667	0.337587	0.330052	17.81	2.32667	0.573333	0.672062	0.668978	23.98	8.49667	0.483333	0.715323	0.730459	20.63	5.14667	1.05667	0.480742	0.490898
	15.47	19.79	4.30667	-1.17	2.25012		20.77	5.28667	1.56667	0.337587		17.83	2.34667	0.593333	0.66281		23.92	8.43667	0.423333	0.7457		20.59	5.10667	1.01667	0.494257
	15.49	19.82	4.33667	-1.14	2.20381		20.87	5.38667	1.66667	0.31498		17.81	2.32667	0.573333	0.672062		23.95	8.46667	0.453333	0.730353		20.58	5.09667	1.00667	0.497695
	15.4833
DC1-MUT	16.32	19.78	3.42667	-2.05	4.14106	4.15066	20.68	4.32667	0.606667	0.656712	0.653688	21.88	5.52667	3.77333	0.073133	0.0726313	24.23	7.87667	-0.136667	1.09936	1.06951	20.49	4.13667	0.0466667	0.968171	0.959285
	16.33	19.78	3.42667	-2.05	4.14106		20.69	4.33667	0.616667	0.652176		21.88	5.52667	3.77333	0.073133		24.29	7.93667	-0.0766667	1.05458		20.51	4.15667	0.0666667	0.954842
	16.41	19.77	3.41667	-2.06	4.16986		20.69	4.33667	0.616667	0.652176		21.91	5.55667	3.80333	0.071628		24.29	7.93667	-0.0766667	1.05458		20.51	4.15667	0.0666667	0.954842
	16.3533
	16.23	19.68	3.43	-2.04667	4.1315	4.0655	20.3	4.05	0.33	0.795536	0.736595	21.53	5.28	3.52667	0.0867696	0.0861716	23.74	7.49	-0.523333	1.43727	1.3549	20.25	4	-0.09	1.06437	1.05222
	16.27	19.72	3.47	-2.00667	4.01853		20.46	4.21	0.49	0.712025		21.55	5.3	3.54667	0.085575		23.84	7.59	-0.423333	1.34102		20.29	4.04	-0.05	1.03526
	16.25	19.71	3.46	-2.01667	4.04648		20.48	4.23	0.51	0.702222		21.54	5.29	3.53667	0.0861702		23.9	7.65	-0.363333	1.28639		20.26	4.01	-0.08	1.05702
	16.25
	16.89	20.03	3.12667	-2.35	5.09824	5.13379	21.16	4.25667	0.536667	0.689362	0.720882	22.61	5.70667	3.95333	0.0645547	0.0625164	24.82	7.91667	-0.0966667	1.0693	1.06957	20.86	3.95667	-0.133333	1.09682	1.11221
	16.91	20.01	3.10667	-2.37	5.16941		21.02	4.11667	0.396667	0.759611		22.68	5.77667	4.02333	0.0614973		24.78	7.87667	-0.136667	1.09936		20.84	3.93667	-0.153333	1.11214
	16.91	20.02	3.11667	-2.36	5.1337		21.11	4.20667	0.486667	0.713672		22.68	5.77667	4.02333	0.0614973		24.86	7.95667	-0.0566667	1.04006		20.82	3.91667	-0.173333	1.12766
	16.9033
	16.3	19.89	3.58333	-1.89333	3.71493	3.70649	20.65	4.34333	0.623333	0.649169	0.643375	20.63	4.32333	2.57	0.168404	0.175634	23.98	7.67333	-0.34	1.26576	1.22325	20.42	4.11333	0.0233333	0.983957	0.974926
	16.29	19.91	3.60333	-1.87333	3.66378		20.63	4.32333	0.603333	0.658231		20.53	4.22333	2.47	0.180491		24.09	7.78333	-0.23	1.17283		20.44	4.13333	0.0433333	0.97041
	16.33	19.88	3.57333	-1.90333	3.74076		20.71	4.40333	0.683333	0.622725		20.55	4.24333	2.49	0.178006		24.02	7.71333	-0.3	1.23114		20.44	4.13333	0.0433333	0.97041
	16.3067
	16.44	20.02	3.56	-1.91667	3.7755	3.81988	21.04	4.58	0.86	0.550953	0.591354	21.9	5.44	3.68667	0.077661	0.0757246	23.89	7.43	-0.583333	1.49831	1.44479	20.58	4.12	0.03	0.97942	0.97491
	16.48	20.02	3.56	-1.91667	3.7755		20.85	4.39	0.67	0.628507		21.96	5.5	3.74667	0.0744974		24.01	7.55	-0.463333	1.37872		20.59	4.13	0.04	0.972655
	16.46	19.97	3.51	-1.96667	3.90864		20.93	4.47	0.75	0.594604		21.95	5.49	3.73667	0.0750155		23.93	7.47	-0.543333	1.45734		20.59	4.13	0.04	0.972655
	16.46

## Sheet: Sheet3
				P21					CCL2					IL-1B				IL-6
				1.65505	0.431356	0.653688			0.409912	0.116361	0.0726313			2.92199	0.480523	0.493172		2.42295	0.183177	0.210348
				1.00007	0.381289	0.736595			1.00007	0.0906737	0.0861716			1.00014	0.469801	0.888862		1.00006	0.291194	0.379868
				1.45741	0.713311	0.720882			0.240973	0.17882	0.0625164			1.50193	0.957132	0.558706		0.950505	0.768491	0.224482
				1.28938	0.333859	0.591354			0.793815	0.0225661	0.0757246			2.34252	0.426429	0.380764		0.990816	0.144293	0.24979
