# Supplementary material for: YTHDC1 delays cellular senescence and pulmonary fibrosis by activating ATR in an m6A-independent manner
Source: EMBO J. 2023 Dec 15;43(1):4. doi: 10.1038/s44318-023-00003-2 (PMC10883269; doi:10.1038/s44318-023-00003-2)
Supplement: Supplementary file 4 — Source Data Fig. 1 [file 44318_2023_3_MOESM4_ESM.zip › Figure1/1f/zcf-20220525-qp YTHDC1 overexpression IPF .ixo]

<objectstream signature="IXOS" version="1">
	<obj name="root" class="HTCExperiment" version="5">
		<prop name="name">zcf-20220525-qp-2</prop>
		<prop name="UID">6E3750A9C5184024AE38E65AC41BBCE1</prop>
		<prop name="OwnerUID">B884978B2EC94F6EBD5E824917530F0F</prop>
		<prop name="Created">2022-05-25T14:37:07.715</prop>
		<prop name="CreatedBy">B884978B2EC94F6EBD5E824917530F0F</prop>
		<prop name="CreatedByName">System Admin</prop>
		<prop name="LastModified">2022-05-25T16:22:09.884</prop>
		<prop name="LastModifiedBy">B884978B2EC94F6EBD5E824917530F0F</prop>
		<prop name="LastModifiedByName">System Admin</prop>
		<list name="AppliedTemplates" count="3">
			<item>20210208-Sue Run Protocol</item>
			<item>20210208-Sue Run Protocol</item>
			<item>20210208-Sue Run Protocol</item>
		</list>
		<list name="TemplateOwners" count="3">
			<item>System Admin</item>
			<item>System Admin</item>
			<item>System Admin</item>
		</list>
		<prop name="SWVersion">LCS480 1.5.1.62</prop>
		<obj name="AppProperty" class="TAppProperty" version="2">
			<prop name="Created">2022-05-25T14:37:07.715</prop>
			<prop name="LastModified">1899-12-30T00:00:00.000</prop>
		</obj>
		<obj name="ConProperty" class="TAppProperty" version="2">
			<prop name="Created">2022-05-25T14:37:07.715</prop>
			<prop name="LastModified">1899-12-30T00:00:00.000</prop>
		</obj>
		<obj name="run" class="HTCRun" version="7">
			<prop name="name">Run</prop>
			<prop name="Created">2022-05-25T14:37:07.713</prop>
			<prop name="LastModified">2022-05-25T16:21:51.809</prop>
			<obj name="AppProperty" class="TAppProperty" version="2">
				<prop name="Created">2022-05-25T14:37:07.713</prop>
				<prop name="LastModified">1899-12-30T00:00:00.000</prop>
			</obj>
			<obj name="ConProperty" class="TAppProperty" version="2">
				<prop name="Created">2022-05-25T14:37:07.713</prop>
				<prop name="LastModified">1899-12-30T00:00:00.000</prop>
				<prop name="HasProperties">1</prop>
				<obj name="_Properties" class="TAppProperties" version="1">
					<prop name="Created">2022-05-25T14:37:07.713</prop>
					<prop name="LastModified">1899-12-30T00:00:00.000</prop>
					<list name="emlist" count="4">
						<obj name="item" class="TAppProperty" version="2">
							<prop name="name">TopChart</prop>
							<prop name="Created">2022-05-25T14:47:50.808</prop>
							<prop name="LastModified">1899-12-30T00:00:00.000</prop>
						</obj>
						<obj name="item" class="TAppProperty" version="2">
							<prop name="name">LeftChart</prop>
							<prop name="Created">2022-05-25T14:47:50.808</prop>
							<prop name="LastModified">1899-12-30T00:00:00.000</prop>
						</obj>
						<obj name="item" class="TAppProperty" version="2">
							<prop name="name">RightChart</prop>
							<prop name="Created">2022-05-25T14:47:50.808</prop>
							<prop name="LastModified">1899-12-30T00:00:00.000</prop>
						</obj>
						<obj name="item" class="TAppProperty" version="2">
							<prop name="name">RunOverviewChart</prop>
							<prop name="Created">2022-05-25T14:47:50.808</prop>
							<prop name="LastModified">1899-12-30T00:00:00.000</prop>
						</obj>
					</list>
				</obj>
			</obj>
			<prop name="State">3</prop>
			<prop name="StartTime">2022-05-25T14:48:17.560</prop>
			<prop name="EndTime">2022-05-25T16:21:51.808</prop>
			<prop name="InstrumentID">6608</prop>
			<prop name="InstrumentVersion">HTC_VER_10</prop>
			<prop name="InstrumentName">LC480</prop>
			<prop name="InstrCalibrationDate">1899.12.30 00:00:00:00</prop>
			<prop name="Technician">System Admin</prop>
			<prop name="AcqStoreClass">HTCAcquisitionStore</prop>
			<prop name="AcquisitionStore">eJzUvVmzsky2rv1XdlR8ZxzQdxF7rQgxExXpEsTuTMUObBABgV//DTOdNa233rXXSe1d73oOnogZzqmYZHON+x5j8L/v2+x/3TbX/X/8rbzfq7/9r91l83z+x9/Gs+Fg96jPz3N1vt/i6l7u//a/mn35hJ/+42/i3/7zfxflvfj85fC0ud32l+G9vlV/+0/xf/Pv1/7hN+LNtbjsP78gG8rPr1zOz+rnTbrdZf+EC3j/0n/8TdHgM34vblLtr3+/uBn93f/6esLyfiw31//iUvbH6/59GdKfvMje+D+FP7m+r+H4vUrx/3CRMIT25f71Z18XLP/jBc/OV/hUXVQEQ/iTq5rtr8Xf/vP/UwRVtM2//xv82fWzO/H1Db5enNyqY8k+ShPNP/mF+eZyTv981KL9AV6t9/QyLBUZhvDz78/GeAfvdDvamx1MHBjp/+LXYHjC+/lWPeFXtM2ZvEiTC/4oVSt0K84dUdK2yYPi/LBRMB0KRDsvGyEopO0FJc9YJYojtIJXD3cX5A+2AyJOd3XiT567CmV8fyLt6dJhXwnUC8p3cUPa7aDPgwRXDvLRdEX4weWCwxMpVHQ9XB/EJHyNfVnWTbTkuoK0xeomeKhZtYgbcIRoI+WRhMpEM9HR0DFp23mXeFX3tNH13DWEmy9E7MPtX6N7viiIoh3g95tTYSP7pS2JJq7ugr8/aGt0bfgn4cuzJcTIO9pYi88VUfazV+4H/naOXisE13+8lti731QVnW7BlXDrxRP7ydO1UTdb8EQ9DToc9Dc3QmE8ehL5MX4J4TitfKQHQU/6Wn4m4eCkmChutw7hyUvOvfvgqaLxvBkQncvkxL+dHyd0Kw8hEXy1ErxVsYvQwR0+iDF3SxzWkSOi9FifiTROizyQqmmKynPdkddqVSaBfdFgfGOuJDJ/fQreAmkiUqSgI/r1+Eh87rxr0VzQjkTCXpmEmgjfb+fqhPAZrye+bpgium/CFenTRMyDafL0kdaNU6IdclMIIvMpIr64BcSMMHzf9cVQ0TLs56TTBTkJnWFtIvTYwvgblz4JL5vKRgOpvBJNTVTs3UglIiLqB9IXEcrJ028idN2FMeHTlSQE28yM0Ma+zYnySo0kuCcHC01n+gzub6MlobXlKtRljUVUle8Eb94+K9Rr2RJmy1qG8UZeC9frhkSfmwM8K0e+is5Yd4kWcELu9b7poyadrYiQXQzBiwe+hdRydY5GdjDNI2vmV4g7uBPCt7qRBw3aFyhylyl5xb4lkNG8KZCFlnvSHxZiHk7s6oTUcFkT09no2PcluN5jysfkJS11IZCS+oLO7WFHBLkTk3ATHiqEVzs78hpHTbx54EdoHS8FIsvtMCGiZhTIcLcL0kl9l4ekTk+Ib901Edp1lwSTYwrf13K3RPVube4J2jNF1tOdEWn0UOD+3b0KjTv4vn2YiIKXIv+EpumYkNdso+fhI0hVVIhhRszLREy80ob74azcnLTTsZYH6/3+gkY7fkW0haTi0FJcE3W4fBAhvfS573F+itar24oYMfwceKvKQrF7uBF5sNQEn2T+BQXF7UqU7Gwl8W3HrVH5DO9EMlIF+13Mm+iu9nD/24GSBHERiGi/3q6JUdx0we/boEDTgp8SnQ+tnHjSIUVFJM+IWGdy7m/7sECLOMsIJ1uy4JU7GB9xh55EGu557BWo9lG43qbE6FoRB+YarmeyneWw3kZS7sHHq4iku1mE5LEGf49g/g6n90M0aMxpEt/PQYrQVh4R044l7B/41EekbHwi+Q9VCE53mP/p8DAiXHWWcv+AYH6PRP1EXhuexwHnVBUKOthPur7BwqxRDQdNrFoh5lztYP3m+zVa32/w/V9HmK/r87SC/U7II2+cojya9bWFzsbCIBxZPnDI21MRjdyRQvRdrwrho93ZSK+GBuk3io5Do3TX6BhqBhFmZ9j/dLFKkW0jTOT5qcn9/fnpoIc+bWH/GjU41FTYT6+j0CbSdqjknnj01ujpuw/4uZGF4BEdYH/E44T0s00teDu3bJF16QOiW5UkePvAg/0K3yKiuzch96ejdI72l35BeEOG9T+4pg56nkKPGNqhxcE9LE3UrEtYP4eNkPi8lJqoGD9M0mt+C+OLPRtNOZgvhtpLebC6B2u0bwOOmJtJm4ecMDWRaMQtEdfyC4fHySNFjwvXEdMTWyF0udRGDwzvz2tzCQf19tmiyRJFxJhO4X73En9Br7x3SD8N29zP566K7tO9TIS4bnCw6jwLJX6/JOZ0M8lJsR2oeF5wPFEeRZf77up5QbNs5hB9cOqEYF/rPnr0Wk1kXVYSLxzC/V7WTUXEoQrzF7bEAmmH7Eh0sRYE79wOLhgl+oqYTfrCnl8WPkIZdyNwZ584FFdwvqrCZBENOnOYk1RtTLQZTe9E1dU7Dl/6xkE9P9WItCk67GVoekGO5cL9lUw4Tx83s0CNrkdEOntC4qVpGqF2tIxJh0IYf9H0Tuj1KF2iHnL4+9UKxnO+mp5IP9/D9695mE+RsBtEk6E9yOMLjwr8Qwc80BT8/+aunx/+XRAo/lsg0BBlRf0fAoH2vxgCu6y+wKI2L4k/G6xFVAz3ItG2KkDfLNMc1DwkmXTH8ysPyrl+QdjrdPLiBl3ubdAONulVbxFTOdewaXXvQ9YJr0Qevw+1HVkXqPLqF3ltV7ApWH61Rm65X5H2aVxyfyWuTTRSFk+iFiOAyMsWNjG12ZREOp3uiacQBQ51dQGbUG4+hMAvNiaaiLcJg8BAjGHTHc6ClpjrFA7poWnAJmDsCzhE8kfurZDqo4UDn6e1hwL705OWonp7A0hLXIRn9ngwx2c3gEO9g03MT5otbJLHQ0ba8xOgKZ84JoNA9bQGqHOepYOIewOIu1mwKMM7/L41HZZEwW6b+DFfzZGwf4gMAv1V5lhIOyM4pGGEsD+0TYBqOUTktZdgE44RQFySzUIiKeM6D6rJM0Iigk1HM+MyZxDYTvZH2IQOheCvg02Bgo3WE2m1KLEP+0eB0u3wA4HhM9u0iNSLDwR6Yr5TGQTqQlTC/VrA9Q5tfk6EnWYmgWXBIYS3aAPQuQdOfEkAoWu135LeKrgkPOxgk+VPWQCHzAjGOxulFprI+pJBoDdGcIicHlkLQcL1BwLtfXMlekaUPCzDqkXGSM6IgRMkRKcn7yMFbwFislwGqHTSFC1tfkFe3dFIwukc3g/1M0LacQmH4HG3b9Ft2/8DBK425ZqI3gbGU0E7EVVxCFAbAwTG/hWgB84ZDyBEF5IgqH0fmYa8IFrVmLl3RgCFonG8RHbQu0J8Xvoig8DXcwLjcc+4ArmZfGQQOFNFgEBNd3dETxcAWaeLeULObVkRDW0AgowFXO9oNF4QcbQCiP2FwFcjwHz8hUC7HypC2DQwP27FoSWvUoFDgEJg39/gUFqjPveQD9BVrsstHCK7LmcQOC3cDRFWcCgET223RsXThfuXAwQGysQDSNF0j/BNIiX+K3tDoOlGhNN3Bg6f4d5CM3ubk5c9A8iZXOH7Im38IL3QwPX6VgBB30XekhdvA/T4GgzexYTvZ0Q1HPqvAxx6+yPMBz6/Cthv1wCxAzd7QBC3NHAwzeD9HsUNghYIqvLZwwSIvufbJ+EeJ0Xw2+nAxuYmPBP+ttRwMH6GFtr24wORdkMTMwgcYkSI1K2GcNRt+BbNNIDS1/MJ82eWNCpKNiVA3QUrggdML8J8djuA6HCAo1NWr9G52B4Jf+6kJFitAXI1fXYh0sCRcbg5ASQOijyJxuFMF0Jyhf3pGOYQBISAwrMaw/0qBYAGuThDUIIQQH4xBygyincQkk5NgBwNXlcOF3g/lMP351P+QnrvOEjiaWGaqNb4mkiPxsazYAP3J1xLGgQNHMzX2Qi+X1qgM4NAD86IAh2jQRFh5YXz2FoEDnLsDYSIWgtBn3jVVPQozxoxJ7wmhLPYiNCpijnYPzSA+qwsT+i45OBnPYP3h9CnQIc5sokwzl6Jd0XeHE0zgEBuNQEorAxYz/i6BcjtXQhCKASqyzG8vknU3OdnoYNutryC9d00gj8LAJr85XhGlEIHaE1fAF26PZ4TM3tCUNPcAMKL0XhL2oUG32c/gqDXiZYBee1ObR4UMG/QKAJIE2+pIIRY3ttofRwPiJbPAeKssRchFI0bgPgUoIp4MP6Cth0A5MUALRMF9tdh0vVEfNmwH2vlo0Cr67Qn6sKE8+Z89Odo83wHlbs1QOp4B/sbd4WglosJ7KdrGYIG+wL7rThYdYK/W+ws9Hg8FAhyRBgPWdg5DAK5veoIRBVOPtZQj4gwUnocRBwElc985hFthmH+9/EWgq7d/kWkqaUm4fniA9TKbkv0cgBBZYnrCgljPSdmCevdl06vCi9tWK+qeG1xOK/XKYq9+E5aK4TzI9w4LTpFk3XkNwQlcbc6rmFVaCUxJfueezw/haAYyI20G77H4QLD/h6fSghCIqfHvjutVHTyxjERBnMx8a9HuP8aJ8N+gBatEJgcnMdOdiBEUJ8wPw5r3Yb3e2Skt59wf5shjL/c3UeRtX8Ncay+suqvCIHSvwUCTVEy/lsIHGBR0el/1r8RArH+fwMC+8YBKPuFQDj7IZIRhlMbHWexSuTF/SUEt4Ve/BMEkkk2IB3ZAMTthcpBB2t7Iy/VgEnbdRD5cOa1I69oB4tKEdMLCh7SEibl+CL4jycsip0a10S5LWvBX+wBgqJxXBK9ye6J/+xW5hcEepmjW+iSzkYAgSs4JCkE+g+tIcY6lyCSMgw4BDEsKp6cfiCQtPEKIvWswJ6UaSeUhJlGuP6FBJLOSYGdTHsR9bV4CQwC73dY1O2xKwUGgfl4c2NKIIPA3G0sIiZcC5u8A1BMlUAKgWFygMP8fO0kOLTbJ2YQqDwyj7RwbAn+dAzjs5g0I6K3CDbB2U0r0EjIYFHH0zr31y5s0oo3rEkXLeDzrbgwUXB/nIhanh7Yf9YQGa6GEhwJuzVA4vL6qJCO3uM3e1RJMMsfKlMC1fsFxiu67EyUXvZnBoHBbr09oaW1TAlXGHziO7faAegJt0RW16Lga+ozRdf4rXytnxzcXxM2Rb5oQqItbYDe8cgzGQRqdi8n4X3IW6gcbl+k31/gfmdbOBRmC/1OpHWo5H7QAMRYi/JMOBXoeGYF/JwpgcZhJwn+7QqbelxnS/J6PAyA2MXBQdvZASLd4qlhBoHOrBwQZWL1yRcEvsgWxu+Q7WBTfbgBRNoqDxDzhkDJHvtET3g4hB4BRMqPhF8SxS8B8g6ZD0HNKC8jq7j7Qpyc9g5qD9k78o9MITjhfYWubnMgMhcOMYPAWxamRD+tALJ027wwCJTMNwRSJXBTo4S8Bn+HQM3ZbhkEBl7Awyae5yMGgcHgBfPjovQN6Qb9MI+fSwhash6gh+Nk2LQpBF6Lw4Zw7aID6DiYBYNA6XWHTd7Qnick5+OPEsggkCqBxgUgMDAzII7SduOPEljWcGjczAPgJopEIUjHlYmyBA4xdZly2NveahUZh/GecNZcE7ycA4iYifKLQWA4G8DfZ3c+JcajEARvo1Yp2pfZ858gsBMzgLhnyomo2WU1MUYXFdbn5ujgeNpcGAT6XND4SML6hXCTC5cHocqZaKjL4QcCDf0A97N010RZ1TBea/FgIjLVb0TYjlQcTnemiHwPrl8j4SCP2qxO0TPanok87AHiRmuAslH/3n88OPED2eIAok6vRTRBC7hebvRW8szBLRpaQz8ntb9XEfa3U6JkjZwEwxvMVx/rMwiCRICwxQN+/6nxLkD0GwIdnK5RK/5AYJQWpsogsD03WCCWBtB1PGkGUVMT7md34S4MAoVjpuCgAT5Dk/OxjvAN2wlJ1nWE0urKE/Pel4nXu64D8+GhE3gHLfHHneegux1wRIlNA/vEcwEiX2hA5HXe534jwvxQL2j0gcDkbPjIRbD+BWEKh35kGHNkjZoJ0ZcTFTMIPMLShCBS05Og2DYp2tX8hiip+Fbe6lJFu9syIfrrrdxeW1gvc3u7JHpUQVBTjeHzJsF4A/ufriQ+GftrtGlnPmlH2VsWIwBZ1rrfEx1tYf5cZc5hECielwCB5wnML/Osi4S7OPD9OClQ0czdDkkXPGC82qUO69+AIFeUxgBR0+emQqPrQiDcadBjT+PNCGkGfyTdZgv3QzJMCzXL2Zxoj1DOveUqFNHmEvpEkJZwPi3kHQTdMaeRTtHh+93EHUBr3UNQpZ7dPFLN0wmHLrKIUEEQ5p9T2E+2uwMEVTUvJP5tBvtl5UkdMZ5DgObphbNQyy87Ioq2mfvapRZRfOjPRL1JohBm8aDFjQlBIIPArCpgvPPrg7yQ/4Tx2cL5ak9fsCud30GA1B0rfFjtn6R9xQUO44M2R+fBAu73sYXzbXGD+bKM9DHpZ2GfBMgLLKQK7oy86jXcjxkPQekldJcMAj31LYK02yWsp6iB8bptSx9tXx1Aal+8leIjzKfoeHQj+zlHedwf0V8SAuV/CwSKgihJyn9HgYatDiX6359x3P8zCrSFfy0FnvPu9k8UyKRA6gdTKZBR4FOEVUEpUGwVCN3yM8w6SoEK3td5kPcQOtrO7Ua0O+7z4NEUFyT5EJq+VE/Aob0xWyYF6r13EbzXTDURbMk14WUHKPKuGTaTAg17d8fePFRERoGtapVAGXegHGyHI6L2a1gll9izEZltYNdTTyKEPoaXMgr8kgKv5+HmmwLvi9UwcqoIC7HPD0QcCIuWiJ3/SoLqVaYoOfZvCqyBsigFDvnFlfDu5kcK3KDSYn6wf5puCyYF9oOgzUN3D+t7NLqKpI/1J4wHKuxvKZBS4Owe2kQ9anAqmBegOl+HUFa9zhvMKJBKgeplDdS5jFQVPVcdUNw2eyRMCsQxJxBz//aDy5HWMj9Y8Ysq8Qf59NsP9jJsmHBKTE9A7WGZ+NulniLTXZ6Awg6DPJ6F3Jr5wVQKDOdLY80oUBufYJdbpDuRSYGcwreJZ1yeIjLHbz8oayWB+cHx4/Ai7fUO9zvfwqkR1PLtmwIRl50Iz00QZlJgkqCYiOtIyr+kQOV+AwrcijzMt3L5kQKD4QZOUVLqQ9Ib71OAUuB1elsRbbKWhS8KlEOVz4M/SIHMDx6K8P0YBY52hohud6GNArwLBXK91XO0HEDoLy05I2cUOPKWcGrjAKiE+sGUAqkf/CUFvsSNln9T4K8fnBa3lMChI2KPCw4XJgWiE4ZTWCZAEclrVgNl18MkxgqsHyoF6lOImrzkWa1Ro8o78ir2nRCe+OrC/GB9+vaHqB/s5m7CKDD070CBaixPgVLefvAygyjL9YGyhWINFEilQM3srx8pMB+9qfC6VYiaT4Fi7KiJUCDB9bZOpOUeZ3rw87xsiDjrgPrao9+ibo32hO/uQh7M1OqEwm1WfiiwRnAqUQoUjQy+T70PLbTPDxXpRxl83+LxcnC9ka9A0TsYL6MJfWQuS6Am/zlIyGrX2MicU6pNh0k02PJAke5yQ4y4UWB/KAcWlnVUkG45ViHKMX0VWQbcOUqBsZXVJ9QUQIHiBCjQC9dAZXF5uBN1NX1HKSgASiyERWRFWyMPz3YF11u/qsjvyjAhlhg6aDfnPdjPIErz1CsgGyc2EKXKqo5D2QXq2PUwn7TsLgthmAMF76RxQdTgCJ9/coAKfv3gCHbdOVqcOPNDgVQKHCk6rDcth/W+RQ+gZiURolFUjHG8t4IL2kihRbSNVCbh6bG1UerC/ipwHNyPYQ9UmVQbHsYTJrSfuhB1uq+xRfhLBlERlQI1cwyUpwNWBFYGlPV04568hu4PBZJ9PyGiO9ewt7Egisi6gRW5ssHh4H6B8a4amG9ayL0S3+8hqs7DQ0K0fKwI/mUG89GwgZo6v5VwkEyqFqK27YEII07FARrD/DSLLWEU6BWvp8OkQLPd/AMFGt4BqCyf7lI0r24mEWrbEHxBP9jfFEilwMAMBCIqDkTVEOHD/N7XEkQ1wx8K3PrjE5w3GxkHSpo6KB6/pbEdgfszVYACX/YY7udjC1HpfAnXQynQNOD7hSMZ4Ee9hwfSJUtfIJtLK+KFsMSEM/Q+YRRoX4Ci+NNIEHy02ELUacYCeZ3HKkRBt8BBnFzC/n4aQ9RojUMbLQZjmN8XEShwGh9F7Kf6gahqCecBpUAr3xREqQ5VEr5MR4X975lF4/F+lBABLgy/imFFhNWmSELt9IAog9Q8MVqIegPHBgpeP9CYaDe3x6FYQhQnerc5MXZL2I/wEdb75jaG+Wq9rQPv+FRRpDcR4fjXDwWmEy0Hyr81ecCfgIKDeEciK5SBQp/hX1MK/LOkxf8HFAj/1P8hWqCt/IspcJRe70Ru7UseHLmiYhTY90KTh4PTxkKHuJaJojxazAzhCYZYVcg0WPVRZhQsK1DjjnXuWQlQADWEKQX6g9ipUJRzLYEQuBf8UDUrNHmO1kRYx1fsOd0adu3o3JBundTCtyHs3u+5v40UmPXOiDAKDP3JVEWFWU6YFviVFfgqsx8KLC+bilFgSPL1RwukhrD3xO8suioZR+MDGSUz7t7ajAKN1Q6+H6VApgWeX2Xup87UYhQoVLtn7m1c3WaGsFkNuyQsC6BipgWewx8K5BecTERSlB8KpFogpcBw+fD9tx+CSffg4ef7CKiOUqBkrJqEZQXqybT5GMJUC6RZgYwCqRZIDWFKgf9kCA8RxI7OddQS+Zw+MNMCb+bwYwj7hgLfT+X4ghg4glN3I3JwisbbNTGbd9bb/a01MQqUbxz+0gJpViCjwDMvfyjQX505kxnCLCvQ1kwbTUf9DSgmVoRwWcEp8UuBM6kOv7MCPcv252heu0CBzzOc0tQQfs5QSPS0AAqMdDglqRZIKTBYRbtPVuCXIZxMw5BpgSHNClx6/E9W4OkJ1xPlQK00KzAgBxiPvb5TImfQxEI06bmKaYHayDZxMLP3LSqTbfahwPM8vKDTdrz9GMJzGyiAUWC41XHALQKTUaCoABX5G2Gfvk/BPeEK4U1ldQix+jGxIy83lJxlBYrHW0MMXxjmjAKpFijP3rs+D3EBWnTunrT9qsMhf4BdvljB6+b1DrE+pcD584cCWVbg4KFPiXpIgPJ+DeE+ehvCVAukhrBqhnBK9ThtEc4FKxqOayuPDfNQfGmB/srwfCRV+otR4JcW2OMHnG+LNVDgFWXw/fO39ilmQIFKcXt+KLBKORVtd+XrWws0Yv1GFHWtJb4WAnXWFi8RwRpaCVFvYYqMajYjKr8fJkwLpBRItcAvCpT9CcyHgwlUq2JXIHrwpsA1qgtUONsT0wJDcw1UVvaHAtZTqCTeNAvWjAKpFuiLk8pH4yKRIqzeYwzUejihfO96xECCDOv3DuPj1OMVUJymJ577NOfI6GchaU83Ofe5HKKAxx4oUAuBAkn8ACqgFMgZ9Y8WqBeaQcyUg1M7Gb2jijcFUi3Q7zBEsY3scZF3iCdCbDxh/oz2aMAo0AOgAmoXFhwRzrqWMAocV+8o+60FBuYTqER6jSEqOuQ/FHisxmPCm+dX4inZbs0oUNp7LwwEAFFlF9zGRLZ8Nfey0ztKLld25CvZAOZ/OfDx5p7tiax3QI13Ee4/pcDWcFXMKPBsZysi6aIE+8PEFL8o0PPGEMWFzjYEajz/UOAj6g/k5R7Et8Fb+4wC9c0GXkcOXJ+In3bkzB1e8BduWH1ToL5z50icD38okGqBab2Bn1Mbosz4lJ5QOQ8zIo92QPlUC5weZgnhk5mSB92yadElhftJDeEwWnk+o0Apw6+caYF+vIX9/NBGsP/VnYMnzzEiqsTDeO7eFJXZJSGa7cL1m5IOUexlI8L55sH9oBRItcDWcWB/7K6Bih4h/zGEw/cLOJ7zR9KKBVw/NYSJV0OUJK/fWduGIyIufhaROx9P8EwlkY8t9VGT1z64C0wLnKyXA0aBYXbRKnQ8bx2i8zF8f6oF+nmzIOLrICXh+ARRNtUCVQuiRm98hKiQUuBrKcDfF7ruo2MbXz9aIDWEud5IIq9Z2cJfVgtU/z0UKInCf+8I/zW0QPtfXRuy348KwhfeRfjSAs2wbhKmBfIdpxDxeX0JQTvTU6YFftWGTCcx/3GExzGcuqXV3IlRwyxmtSET4fxiFOhphv/RAqkjzCjQIOeKSJZfA3WlsGopBbazwx37TrtSUdkGEZFq/iEwCvzVAj2z3zloux29iAq7Ts5qQ+JqWP4XaYGDoXZCcnUPo/D5mAgzv40i/PTg7ykFhnqlz3+0QOn5qQ2hjjBNC2QUWPX9kFGgpz3cC9I2cUXMs9cCAnNAeb+OMKPA4Lz9ocDRtbIRnO2IcMETThVaG0LTAqkWGNaP3RzV2aNijrDvvcdHhy3smwKv+khkjjCrDSmn2uNbC6RpgZQC/ck7F56mBX5pgc90LBPN2+B8Vli1yhxhVhvSbrwTirobxMpR9g+1IapltbnX2UCF7biZE1N/SUDF57345Qh/1YZQLdCL66pgjjCPreEnLXBYyhFRlr6UeP09XbPakFd9MfJgNNubn7TAd21I0Opwyu+QPGSOMKPA6aPZsNoQRoHNdOzD/JX5xJdGQAGWP/aIMjR+tECaFki1QFYbEvImjkbr/UKIZgeI5R9yMyWGNgBKpBR4zMMzUBFQ4Kyc8xUSMgTjc3in4ZxtuN7HLXx8HGGaFkgpUOoWeh5ekyBFUbTdwvdXYJd++c0JLRMPR2gjw/2naYFCqD8ZBUa79U9a4JcjTNMCqRboaQegOs1Ba/Ia3v+hNsQcFnIehBO4H5QCpfnfKfBxGUcfR/jZ+CYyLtmFOcLhIoMoTDobE6DgAxKIoBAHS+MZnOqH1Y8jTClQ8XsRB4kFf38/ucePFnhS4fubblYT4bqC8bpl8DqlQDg8fyhwkAAFvs43VfjSAhkFSqSB9w+TYWQlL5REx/4Av59vI0aB0XTHq+jVyymjQJ/XjzY+9eMHUaMxUMzaTE00zUOR6M3fKVBUgdoVpZdxOFRNk1EgHJkK/qLAaXYwBD8rYH0O7+Iw8nb6XCDmAijzeV36pB9DVOYpU4gitnP+Q4Eh9wRqpxSohwW8fsVAgXbgPuD+HQcCKaaBj+5nvv6mQKoF8lsD9iflVouMAiVcAKWM3uszHV/8aDgjbk7IHMZDqKYco8AgdGB/CXdDgznCQd49gWLsA0SddwOoflFCFC6tfhzh4CwClY+q8QjuV/bKGQWW5dsLIC5Q4J+mBa4CHER2vkA4NrPBCV9CmK96gl//RIFenQDlOTa/Jaoj/FBgUh+O77Q1NQmPN4jyKAUKo3MrMEeYUiDVAhkFosmQJ/L01OXMEfbDFXz/KIP5v01hfqjCGDMKDCQVqMWqziJLC2RaoHB9e1MNnB/hZgBRGKVA47UFCszftXhbGdYDpUA/l/kWaeky+GiBENZEiPRTnbw2JozHQnrCeFRhTcxsOc/JRojnmFxgfPhs1Od/ToF1BZ/PvYgmhNdR/dECX2jK4XAyamC/eYU35gj76Rko8BS4J9KqdSv4QaCeEJ93JRHU5RNeT1UTEf/VRk62cjGpndMJTwbdRwsMRLw5MS1Qe6id4Dv3jYj2m9nkmwJ3STZnFBgsLP9Dgaa17iAK55/tlxYYZJvSQWdnAxRYvF7YO5xhPIo0WUb28DnKZ6Moa/+KFKj9eyhQFgVR+x9Cgej/BgXqGfk7BT4eIuFtqRG8Pdr8Q3EIzQvUDc4gEi8BBVItcPSa8kwLZMUh1BHmeoiFvaBdF2hbSjWrEP4nR5hSIM0L/KLAezN6fBeHUC3QBHjArDjkVh3G31rgb16gb2iwy2Rp/GR5gcHEdiK0PT3W3xXCaZQvI2/QeQm5jdsU39xH89EC70G5/lDgb3HIYTm8fFPgPntXtL0pMEjvQFXUEe6u0xYzCowCTSLisCzz8JU7Hy2wizWglj8tDrHKccDyAr3a26UsL5CfEfj8X0eYFoeEjqelTAtkFcKt/bgg/lwXRHHvFf4qDunPm0JgxSFUC3wl4xJ7uuyukesYKHKHt5Ew00M+YsUhnbsDSqCOMC0OoRXCoZcCRVJHuJV42JWPF6AOqgUqciUKgTsMPhQoKznc75FWWcwRpsUhvgh3DDnB7Ei6fgqnjtvAqUcpsI2GEg7JCXZxpgX+VghTCqR5gX6sAVVxbjmA8RsCBe4jr0Dtudx8HOE58ipkPJDHKDC42HBK0bxAUdIEzChQEd67Znszsedz8H0OryqO7ANaYaL0TYVkeemw4hBfGe9VpgXSvECmBY51GB/qCAf1W7ss5NmTaYFeIwVvvOJjogsLXQi0fu8jV81+ikMoBY7uBEf2XfyhQOoIq5PnMJnNJOOEPHc8J63HQ+x+8oEy/FO/Y1qgv+LM9EsLDF+b3YcC2+MDqISbwHhkD3lCpGYmJuH0bKbfFEi1wPLJn0jfwmRgxSGdtSORe12NcASn1gkPr/xPXuByD1FUft32pA1leD+qBVqOe2BaYEjWcOrj/tZ8KPCIgAJr61YCdQMFkmYPVEwp0EwyNQns7cBnWqCcnYCam7hJEWoFN3KFwhbiYQMUqvtlQtTZmwps4yCiZcmnRBZ6oAzJPTrY1YG6XqarfSgwN0KJGEU4EOJT9kOBxr2XYb/Q3g71Fq6HaoHBGdUnFPvKIhqkKyNhFOhPLD8aH7oVnmFrkGLPvrnEkCwl8ZKiEtGFm8F+MeN0+LwKqJdSYH95a69UC5yMworoHlBgVD2CCJ2nfMXyAiNFg/3rpg25T3EIpUCaF6hdgVqYFqie2nkUPM5hMquvh28tkDnCf8wLtOybRZSdrgs+8rYV8o4h/qZACAxsYsyAAoMZgvnho43ItEBPNIEKv/ICqSN8uUzWkfvk4Hpb86Vi7tUciFroryTcJjsfaTKsbyl2FIFRoFg1a8Lzf3eE++v2SAx3oArMEb5GW0Lkewb7YUGAWmdr+UCUaCcIobwCSh6RmcUcYUaBMDuTyJfhRhKkHS942peIyI+sywN/U0bobi9EpgV6Z29aMUe47zGsj+4I98O9LGF/XqUQBVFHWA7HMVGnyY8WyCjwrQWyvMCmHGqMApkWKB0PKuEKDO+y0c8XPPRd+/9Egc28k5kWGEhjLkJW0wMVilMu8bRx4zAtUMwUOH8oBe5G4x8K3AVOihpP+1BgcOEfFtI3R9h11WGYREnaFswR5icOnE/XAZxP6kT7UGDYjIGCt927gwENbCgFXnf9gqijrQj7+6D6FIdIKIXzkGqBan+LWF6gf9Fd55MX+KZA5gjnnbeJJlNtjP+yWqD+76FARTDV/5YC/yKO8L86L1Cbx3eWFxhqh3XLtEDaJ4ZVh9SPWPxogdQR5gUJ9qhl1+ah8NaGKAXSvMAvLZBVh3xpgb8UGD2CBdMCA7VxRJYXyKpDXurOYtUhVAv8KhFmWiDtEzO6bMdE7Wcd9vatYaHV+QrUVBZS4gc6xLobcfqhQP+YOQ5y16Ml6eT5PWclwgsHp1FYbfwkHu6tC54JXQe7xLVNWHXI4F5mzBEOjvfCRHZ4/miBfvmAzze2G55Vh3zlBVIK/HaE3xToecPCYlog7RMTBnfYtbxFMySCPlES5ghTCmxzvxYYBVr5/kX6IoRTgTrC/Ot8Igoc+zjIfYgVaV4gpUBvYsPPv3mBXxTY5odHwrRAZHQH1ieGlQifsuM4wsNwguPGPlrYjPsNkW4n2MXQ2kvR6xGmn7zA+w4oi1Ig1QJ9Fe8KdFnCqd1WNbyleq5V5MezmjnCjAJpibDheHCqqn56YRRItcAvR5ib2fD30tCM0KrqP31i/CwGCvuiwE6DU5z2iRELDna5bQuf/6sFMgqcdz9aIHOEK0+eMgr0Dd930BEvk48j7O49Fa1icxVNnHiLI2N1nGMso8lHC9zk3CcvUAv/3icm0WSIWtKZiP35xY+YFsjyAg+LQEVmCshOHWFvMePm3yXCTnVIkaYrw2is9e/rfTvC+WpcMQokZxHG+1cL9McuUCbtE0OrQ3xxX30oUL/D/GRaYJbDqacfCzn35hPvgnbxDwV62dlco8ccEdKWS/3jCHPVLGMUGGgohe9XP2fR5CiMk3hnRTbOGvn40QKnPKwfi1t2hPNFMfnSAtUzUKDnqeaFaYHiamW+8+oDB02tsmFaIKNAKSlb0gpvRzjVXg6GOOwB73cACqz6ECjloQSRd52MMdkuSYo5T4+/8wKzWbkj/UZWc39tDGCxZsuK9NYUTuHSrB1U5aFMuEto4bhAdfVFgb6wCexvChxk3Andg8GS5QUyCjxt7CQK56dNMjObo4mFOvtogWHz1rrkK4w/c4Rj31+jXR8GTAtkFKjVLuwvHqycaDEFCqSOsO7UOI+WG7g/w27Es7zAL0eY5gXCapiqaLo0d9F46kQ4XnuDOe7sfkBeOV8KXvF8a2HP2CS6ImmYaYHUETYlDahU9soWnY4uYnmB4XwOFFaJP3mBTAv0ZgvhowXSvECqBXb2GChwMnxeUHcydjD+51FC8nNbYZoXSKtDmBZIKZBqgeG0h/l0r24fR9gfTGD+iNfDiWmBXxRItUDmCNM+MSwvcL6E+9Uo7oBIya5Lwv7+nKN4oawjZ7PCQnzZnHxGgcwRjg19jrb2Q2IU6Jf1VETnBfwsh0BpTAt0bfdM9PrvFDhoQoiKtBjuHy8fKmTbbwrcbX60QKHcGIwCg2AJW8Z16g0jayeu87iMYhH3uWyTlxMLOFxk7z5IvkyIysewnuTltmWOMNUCmSPsDZBCzNLlkjC8hz6jQPkkQ1RLq0Me3Oz8yQsESDwxCuzM2TP34uPGRnPd9iJ/UEc4Og9PInOEaXWId8oesN7vZw6i+jf1/lIgqw7Ze5zNtMD2/G7p8JsXSCkwQIfdRws0bxXMP+oIH4rphTnCIUG7OdoEyjYanIOxEK/2f80+Mca/hwJVwfjvHeG/RKMYTRD/xVrgY7F4EDlNrphpgQ93KH13C+S6jfTJC6RaIKXAfm50CasRphRIuwV6r9Yz0RgCZyJaEsxC2iiG5QXSboHbQ6oiMjwvWV6gP5wWLWqVrvrkBf46wlQLZHmBXxRIHWHaKEbtFxB70uqQYhu3LC+QUSDNCzQmV/h9mhf4ocAdxFp3TpujC8rP0XhYQiw+PkIsRh1hfbT+qRH+NIoRYFemjjDNC6Q1wsHFdS1GgbQ6hOUF/jaKCcydb7NGMYJQlQJzhEmhT79rhJ13NrictLLAqkO2m9JnjvAf8wKZI/xbI/xFgaw65NcR/moUcwqmP3mBv41ivigwKxQvcl+Ck0Qb7ujj3xph5gizboFvCgxyY1cxR5hWhwQ4N6ovCgz1E9ciLnard8sFoLTbJrVYXuAXBQZ7dIDx4od5fL43FvJRSBgFsm6B22qbsEYxzBFeuW5IXvMbUABac+lXjfCfa4FZ/KMFMq2LUuBXdcivFsiqQ0i63kcDZ7gTolM1MPFqfxgRiIrfr4/28Pozyz4UmIiHC7LO+hoocA4UpV9+HGGzWWsJ0wJRysOuu0t0HEx7oEDqCLNugZQClR1GkYVVGA9aHdId3o7yOLeEr+oQ5ghfPKAOx7ptP1ogpUCYrBvmCLNGMZQCtWEhJ97gDvdrPpUhKhJnQJ1kWK1Zt0BWHfKoYTwG8/GZ5QUG6dks0Cx/biKvDibJ7GqeUkzzAvXxFSiDOsKPxU0gmqOJgrcYAlWt2zHcv+dTFJgW6G1vQH2LlZkzCoQwpia6ncH9fe0PDop2TQun/lUF6tOJjw/u4UGM/qYnTAusvdUsCqwcPt/sBiKmeYHi/jzMo9A8qKgzlgfC5yLcf3sHf08dYdFxNBye072NJt5MYRQ4i7JaRMZ6m5MuFuTcP2/2PpLL7EG0hCi5p+V7GN8RXkVD82RiD1Ya3J/Q3ERottzlM38arTGtDuFvqiywvMDhPtvA+JkwHv27eyPVAll1yBwDBVMK/NICJw8e1v+txgmJtecatQVnsrxAfzmG+ZS/yiPRF3v54whv93YWhdIlTsh2BdRAq0Noo5gvR5h2C/xyhGl1SPB6AgXKE6DALy2Q1gjTvMB/qg75oyNMtUCvvJ+iSTQcCwTpncUc4S8tcEjQkpi1p2J/K8L3H1b6huiHXko87g5R/OKd56u9OHg/7l0zfCyAuqgWCBS4s5kW2PtrWH/6ej9nFGgO8+7TKAZiy33khiZQ6MQ5tZjmBcrHqsdMC6R5gdLAh6iTUiB1hI21A1GdZsH8o1qgNNjD/aCOMNUCO2OuCKxGmGmByq5PWHWI7F6Bqg8DGB9Kgel84EbhcLvFsSsM1Q8FNqmQMAoU0kNIeD8Rc6YFri9XiQiJ+6MF4rEsMS2QUSBtFPOlBVIKNPUnUOAf8gKZFniyCoh3TmkszIqkVb/zAml1CM0LZI1ijGKjorOWOUQy/X+gQJU7Sp9GMX/MCxy6EFXJRQe/Tx1hqgXSRjGMAsNtnkYOiSY4kt3s8lekQPPfQ4GaYPz3jvBARrrA/vt3UqD8L9YCGQW+q0O88dBRmRaoR9cGYqOjYzIt0Ky3EEvViQ67yO6sfRxhWiOMlCFHjN28xoFRP0VGgbRdoG/XEAvxwrAh3fAFs3q9qirmCKsj6ZIwCqTtAr+qQ6gj/KUF0rxAWh0SnMcbkWmBbRsDhXEvV0X8A1aRKG7EhDnCtEaY9owObsO180WBwWirRSjV8R3i8AsRGAXS6hDaM5o5wr9aYNiPgIoHzfTjCIfHcvuhQH6qtUmIHfcEsbX2owUOd6aDigXE4rQ6hHWKyR+hy7RAf+akQKXBwfrOC5zEhw8F+sM7UHCrd5+8QE/qnX/WAmmnmH6zLHGYQjCNFK0riGLfKvxVHSLu5kXOtMBfR5j1jHYyI4rC1dPFpO9eLdMCKQV6nvL8cYTfFPhTHQLXr/MD+L4L/KxYXqDsPoE6dqe6Qs15/PymQJoXaPQT2KU5D06RVZWlHy2QdoqhFCgEHFD7Y/B3R1hYGZhRYHKWg29H+KtG+PZ6dwJ6a4G0OiQwz0bBtEBlLHGC9xpV5pcWGPTlzoT5ekg+FEi1wJuuXiLfNfcCWeStj2m7QFYjTLXArdcAVWSulZOXwJ9+qkOAAlleIHWE2+1aFRgF1iI/I8ZjridfeYFd2wM1nv0wRbcX7LfBswIKuIZAIZQCtdNtiFmnGNozWlFE2MVpjTDtFCPKszZneYHR6ScvkFHg+jmOPhRIHWGqBfaXGcx/eWimyH1T1YcC3z2jKQUq5VRMmBZ4j5R9FCbSFMePMjLxpO5TiHIqA4cv3kiReOUl0o85ONU2aB+hqlieGQUGI/Vdk7q9dUTjVqYQnrLARyurbAkfZUMhariDjcxd3xP1XGhJeHJJhPW3Nscc4VvSQNRyxetoPB067/417embAqkj7Bv9iXA7XstDJR3McZttYX3LniaEdVr76JzMNNIeiJXEbQbzz1kfrkTtBAUzChy6fU3kfawIgf/O86RaIC5u7/n8pkDz4Zzh/qN9PkNZVOEk7d1vLZBSINMCrxWM5w6WA9MCGQVSR9gM/pECqRb4lRcorv+eF6gf4fvQdoGsU4yZqY8I1XGSxKUKFEo7xQiT+ocCJ8nUfLev+wctkNUIU0eYUqDeZLAeaM/o2WU8hv37rQXSdoFu/1Md4l3TZ8qqQ5gWSKtDfAiWosF5OxFm5+S8xs6y3BF1rMD+jt/tQh3lTRWrQE1COTFPzBGmNcKe7sB8onmBXWsBlatjs2LtAn+0QKBAWiNMHWFvvQJq+q0RDuPbE36uXhDYkPk4j7Q2thgFmqNdl/i5vo2QUHXSp13gLwUq5rgX/PMJxl9Pf7TAr7xA/RkrCasR/tUCg5lsOKhzA51RoHdYAIWeJvdFNG38FJNyPjQZBYqzAN5/asF+MZBQRITsXYN7UXQR4bSG69nEmsAoMCKu+k2BNC+Q1gj7j+Hgn/MCaY2w1G4rOM8OUwtFubON8MhN8ll0iVTmCFMKZHmBtFMMpUDWKYZqgZQC/UkNURd1hFl1CO0UQ0K0IB06Q9Rh8RAVbxDsR1/VIVQL/KoRns9esKofu0kSuyb6S1Kg+O95coioC7ryPwUD1X8xBsZz6Z8TA7/KQ8IpBEMsMfC3VcxXkfBXeYjUAHbQIuEvMZA9OuRo9DkrD6GPDqEYyB4dQsVAlhhILeHz+Pr8lIfQhoFfRcLUEqYNA6klHCwi+H2KgbRVTFCqsMz/KAbSxEAmBhoGYCCvTp6RM99BMO5lbcXEQB6fAXNoecjqDsceLQ/5SgxU+nkpMDGQPjqk9QwI9n7FQHMygW1rYFQ2WnL7DwYyS/hLDKSJgZOKH3zEwN+u0QaJf1rF/IqB3qHXrK8i4QDOndNXkTATA2mRME0MDFZnrWKtYqglzMRA2jDwqzxkefUWkSVPXWEWTKw1w0BaJMwaBtpTtPuUhzAx8LT1ifDiWszKQ6gYSBMDGQbu4mVDXkr2tjQ1z/zCwGD3fG9T70eHGLPBMI+XHmyb+pQPmRj4jYE0MfAPYqA3U4M56xr9VSRMxUDhsQas6t8WFxfB+Cpbkcs9dDFbtPbKyScxkBYJUzGQPTpk8i53GWh2GQ1WyTEhJ2JdcCSV448lTFvFuDa6foqEfzGwPyQiDnVswvxauvdvDKSJgd15ruM/YiATAykGMjGQWsI0MfBFru/Ew7clTBMDRazBsf5bHkLFQIaB1BJujUf3sYQpBtLykH8SA2liIG0YKFkLuB5aHrIQ9NMHA61hWqA1OmYRukYujkezc4SjyfZMBPkFGH4eGhWKbrxOxIEtY4+77E8QRmUAxEkj5Z6xgfW70kuBdJP1+9EdGbx+tcqeiIcc4UjgAXuDRBeJ8XzqOLA8smYY2I1rwJjjooGwIdylUTC5u0l8tAAD1BrNiYnzoRDXIbFwOj9ciKliHftb/7jGaFvC+rwFeu5PuT3Mz2RpwHgQK58pqLHQUIXfFyYQHgeuVs/RdtbD+pFmKvYnNiei1WOyYhgYxk8Yn0kv3iP7MD/iyN+eLZYYKN2xkjMMTEZbwPCdZWCvCvyPGCiYT8BKbPsFw0BqCcdoCvOTYqDw/BMx0FuNOZVZwp0B2OI79gP2L3HdRPZKXsDfk1OFm/0W5rdklDnDQGYJv8VAlhhYmc2QdApnJMwS/mOR8Fh0nU+rGJoYWG03IoSVTpOzxMBZffgRA6MzzJdN/HxGoSJMceTxXcuKhLXOgv1dU4w1w0ARttgkrKSqQGGNtt9iYBq8wySKgb/lIdyUJQb+lIfQrtGsPIQmBtLyENYqRrjt7pElSRMhzqphireZC99vdexyhoEsMZBzf4qE3f31g4GsSPhXDAxuHKwnWiRMEwO9l9KonyLhd3nIHzGQlYd04SCNrNV9n0R6gexvDFTPsH9RS5hhYLnafjBQmYZaHgxv8H2C+1j5xkBZAQzsUxWwzIyOFcNAUX78FAm33r4gLR89E4aB+tk5Rb4vL5JYFdsPBvajxU/DwKXaWB8MPE80lWEgKw+hYuAvBjJLWAtnq+9WMV9iYLmD8dxHcH51ev9THnLKJ4doIp4meRz72V/SEhb/Pc8OEQ1B+x/jCf+r+0ZTDPyuEu6kjyfMesVQT5hh4EvYpqxXDM0MZBhI1UCKgeGMQDRVrfQLywxkHQNZfchDgW2LYuBvZuAXBrKOgRQDIRh6EEne3ASmBsKWFn/3iqH1IX/EQFolzDDwNzPwu1eMGN1zpgbG2eQVBd1qJkTR9dQyDPx6eMivGsh6xfxi4B8zA1mVMFUDKQYyT5hVCb89YaYGUgw0yUNOmCdMMVDEdzjGDQuiP3ETeqw+hD08hKqB0i0BDPxVA7/qQ7QHJ7CHhzA10I8fdyKrl59eMRtbe/15fQhTA89I2cDhf/OEWD60FyxtbutvNZBmBrbqEY7Nz8NDAANZx8Bb/iyYGsgwkHrCVA0UF2fYhoo1fJ58hWO5VacKZmrgLO33pB0Zw4Rh4Oudv6xNpbeH+a4PoZmB1BP24xaO7cGDh2jeyeHYohj45QlTDKQdA/nJCsbPe6vRr5Z3P2ogxUD6BDlaJcwyA6ka2MNUFVh9iLqL2siRLkchIs/WxLQ+5EsNFIVbzjzhyBMA47ZDfkP0NBEThoF6CBgonNZwDMJp1bLMQOoJe/WsjlhmoGY2Iswnr1l/ZQb6+7qC1+VtyTAwmiY/GEg94bCr0g8GAonBMRKY5pypgfQJcqw+JMwBA1lmIMVAvwMMNHjAQKYGlnNYhwq/0hPWMfBLDaQYOMDCLbK0l5dEi/25wNPXDeZ7IwKGT5DRotfxNYwmr3fvjdEdsHxUyHcidYCBwW2Tmkid9Tzhd94gjycIXueKUiLcM0fv+dS0yEpdleibWk+CeUpOeGA0HdGQbLw9Z4Cn8fPtSRYD+Hxl1UVYHt2WhL80KImlwcDGr8atyAvNDcA+nlww78o9eUWx8X7iXQ0Hd+cNoklNhhCMIB7GUz3AfqGIKg4bjTuhFUbCWw3S8rAe8w4SpOMWjr33/JjGKWCen1bRWCxOOPby4RzTXjG95r0f7vLGwD3XwPiLvC6w+hAPohjArAdgfHXxP54wFx4HwhcGUk+YdQykGKhvdcCixQjmx68nzOpDhmdRiJz1epnPlmpnscxA2jc6XHqu/+0J65Fns/oQqgYyDPz1hP16Xp2YGviFgVQNZJmB+g72Q4qBwmkK6+k5gDBCWBqvaDqYupi4t8z+JzWQesJ/VAO/esVsONgf1cM/YuCPJ2zAeo6aPXuCnPdQg+jLE2a9YvgKV9FAMhwch/JZxMOtjhgGsl4xrGMg7RtNq4RpZmBb+rCeqRpIq4QpBnrmPp0jRV4uGAYyNZB6wrRvNMNAWiXMOgbS+pDJ08giR7APeVyusm8M9PpLaiNjVM4IP37XX1AMpJ6wtFpDGBKM9z6aKSHM76XP5cETgAodJ+jyqRKmaiCtDxH1phVYZiD1hKka6PMDzUEnA8IQZC2XHzVwHS3q7yph6glLA+MHA2nHwC81cPnklywzkPWKoZmBX55w0fcx0dZK/84J0CPWMZDWh7BeMdPj7hjZQTbJ/7KesPjveXqIaAraf28K/0Uw0Pi/ZgqzBwmzx4eozybx3YFmoX08heh+soZtgjaLoRhomM8WsOZopCw1kJrCTA2kpvA/FYj8YiB9fIi2teDz6ONDqCncHxD8vbB6Wl+PD/kqEBGJ9siZKfxpFkNagaUG0gKR9raDY3q4en4wsNulj4QViOiD/eLTLIaqgcYAd5HTq0ke17bV4nZ3btnjQzyLuOmPGtiVAisQ+WNqIFUD+9gEDKaPD/ktEAnUbWqx1MAvU9hQs8+DhBkGUlP4Sw2sY/lTIBIgx5ijsjw/WZmwf24LkWGgsNzCNkFN4d9nyAUy3qyZKSzL+TP3tsNpwTBQ38+KxN9kO5E1juYrDsZvPXMjhItVGg1fnJ/HNwO2odMQrZgayFIDldN2A5i/NbFX6YD51BQ2r/orD93cuzA1kJuXP6YwTQ2kauAXBn6pgdQUphgYVc7BZmrgFwb+qoG+Fe1FpgZqzUVNmCmc6FeecKO/m8LZGY5p1jJwe36ePhj4VgNZmTDyeocIL1XAXuCaFlMDTfQ2nQfvB4++a0Gj6f55wiQWhx9TWFx38Dp9htwCoxMzhaNNEqbfBSLUFNb58ZWpgcFpDse8IOoR6ZNEE/zRDI6JneWuPo2jq+dhjnZIGEbevpHzsHfh/ke1/n5Q9skSZoPWg9c3TcJMYX/1AEykBSKdGrdwjHFvE/qtBlIM9O/vZ5RVz5/UwPA5hvEYPeQRw0CWGkgLRD5lwsCRDAPltQ3XQwaA5en89Yj87cRPSDfqTHwo3s1czqEJYc3IMJGz8JxovH/qOFzWvIrM6fYdJonvZwJu9+/xNuxo9PCtnNxQUyCzaHgiH692Qo6vo4/768uKJoFuCv4phGNxlPYqHMUel3jL8yDCV2eXRxY6+Tk5jYYt7m7NhnSdhPKYtwYOriPeIK3+fibgvmsBC5OGg/mw5LBPDryPThKxo4EcATbegSkQcrKGmCtJy73RthbRM98aEAadDew5bnhB3g0O6xGPB5ikb3WqltoumnKvU0KMzfnyZQqzZjFUDWQYqAWAOU89i75TA+f7HzWQFYj8qoGxsYFjlpYJy8u3W/LbLOZLDQxQJUdho6yEmOBhimmZsLwpHwJTAxdIg+sPOjX/UgNpmTBrGcgwsP1HU/gLA2lqIMNACOPmzBRWZFsRmBooXLAQDbq1m8+mIfoxhd+pgQwD+xDCPIqBQSzA+/+xcfSKu52JmA5UwV/e/Qp1zs/jQ1iBCH18CGsWQ01h2iymhXv5KRCp1HsTjUaeA/O/6R38jEuLFYh8q4FvDGTPkKNlwrRA5AsDeXJUEqYGAj3PiXieAab/ITXQC5Wnz8qEFXP4yoMmAUy1Q/KIguvziGNXnzn4srvhb1PY378f5/RnprAf3bn5P2EgbRxNUwOZGniRwvN342jaLIYWiDAM3N2cJgq9ZpVHKxnC0N8CEYaBVA3kdOed+vnGQNoykJYJh10I840T5OVHDbyf4TylqYG8dQRspAUiv6Yww8AsOt++y4TxnRyiAdpPkijfoNNfEgP/Pc8PAVhS/3tT+C/RLeZfj4G0czRVA8OnoRasQoRiIFMDqSn80o6wTfyqgdrl9Q9qoHSPKoFhIFUDqSnMcgOZGvg2hVmdMDWFWZ1w5APm0J6B7FHCv2rgHzFQGymPhGHgp0IEMNALWtdE7WNffR4l3C5h2bPnh9xXD8xyAykGsjrhLtXm8H2wGNnhYZ7P+nErfneOprmB+AjL+KtbDBdANEU7RzMMTMr3ox7fpjDDwLFaFwwDPV0H7GCm8P0Cf0+7xcQtLGMjvsk44HJ4fTxvBt/dYgzr5n53i7nPNk/AsNHjUyFCHyUsjdMi96znZv6VG+gJl2n6UQPfGMhM4celboh6XBUCw0BaIUIxkKmByPVOkUXmQRIv32oM7RxNewaybjG5VW4ZBv7UCbsu0e4GYDJVA91D88FA37f+MTfwuQLMKupZ9lEDkfs+pt5qoL5ThwmRH6GNlo9bQHpcArZTDKQ9A2luIKsTvmuNzzCQqYG0W8xXnTA/vK2ZKcwqRNxWd8irFbhPhYiC++kHA6kpTNVALtoYiYcM2CaJJipweMinfJaYcAy7+7ep6qrvRxlbgDk0N1Cae5YQR7Nw/lMh8sbACTZ9pgZSDAyzeV0wDOTimZaHcQ/ROn+abZgaGB7KJkLrfICiqffG/rL0bYaBVA1kGJjE+vz/5+7MllVVtnX9QFyYVCKXYCYKSpFJoXKnoqJYoKIgT38aZB+zu+beEftcrBNr7nMzI3r0OcawIFt+rfj/9oOBtxlca71bjCYnDeIKkd4zsN8i5xbDbcLdYr4UIj0GcreYHgNLBJjNdcKlB1hcFe8DbbwxQu7zAFievApIluaJh9jNxx7ZWQ9Ig3Y7wCSRdthjGSvmD2sjjlw4kcRkyGC+Znafjx6kuH3ZjLmub5FQZnVOzHjksPGwnCI2MQ8NqTXASNO7GAU9n1hCTINOmJdmJok+mwOkHa/tlU0uD5+Ew6o1SbGZnuB82KSI7uduter8OWeOuRij0FCZTqr7aMLmtDFQlNa1RbTjymfjILTgGv0YCYE0S6EDWxkhf7UdnDEVbhNmsK0Rh4oDvw9X2xtzjDV83qvpADBjnyPmP7Y5iiBdFLlChDeFe4VIfblu6ABrWvzHLWbPAMs7z8DWyiqOgcjJzfgLAyXzr2ogd45O1K5b8Vc1UP2s5B/n6GilayyA0BSzgXv8UYjIRH0UfItcj4G9c7QnhXBt/7fVwL4pzBUivXP033XC3Dm6x8C+GshnAzkG6khi1uvuxnS3wOWXQsRlnYLiqyncVwN7z0DeFO5nA/tqYI+B/vaql1hulj/O0dwtBpmn7Y9CpK8G/mIgrwZqQtwwN13MYooWgKG/TeGgzLotnn+5xXgfd9jwpvB/i4EBpEkJx0A+G3havXX8Pm+C79nAaiapvCnMq4Hvxm0YROBDHD3WgIG9W4x2PqCCN4X7aqCgHuH9TjZwH1mTsUK1UaRBml/uUpzayyGcNzYgbubsUxwo+/IHA+umrshbWp64QsQzgvKMd+L4yRUiweR49/B5W7bMamZpwQw7NMk9H76p+Nr9qQYa+fyPQqTXCfcYqCQxYGrxEjzeFJZuhYR4U/gXA3k18LgNYo6B7juDeN87R/ezgbwpTG+3AzOvZ7tgjfYPxcD/zAIRSUQKZFv/G+xihkj/f2Ea2G5WF8LtYn6Fwl9N4UGcAQb2EpEeA7X21cRfs4HcNLBvCn8tE/6ViHxVA3+to7ldzNcy4efa/V4jx62j/75A5ORNLS4R4dXA2WddfTeF+9nAvhrIm8JWPfxjF9NbRytLQ2aTeZmgiKzyHwz8agr/rpHzntP0Ryg8XGbPIpDu8O9/YWDfFC5S6c6bwlwi0q+R6zGQVwMv+Xv2X+xi+qYwx8BfiQivBvZNYT4b2DeFe6GwpO9K5EsVYF+PgfJxDb/v7WKaj/QvQuG+GqgfNv+yQGRYmHfEMXAYoRObFJlfUEf+lLwa2JsG8qYwx8D3To9/MLBcunw2kFcDB/trxIXCvp7vSl4N/NSHbqHKaiTi12JZAJYTeL+/EpFW0wEDx7OBwyUiuv3p1iDtK4evkeubwsHjBVjVN4W/MPCAjwPIrgcfxDGwXybcVwPd8fgJ2XM5mNHakwTEq4G9RKSORbg2+qbwNO6Wbzb7URGoKmDsszZHbGwCDISvS9jwauDnLHfLgI/d2rpOKCyUjlnwpjDHwDREyD8WgIGb9/wKGLz6MxvoZFrAq4G8KVw1AWCb2oixpz0HKb7vR2MuEeHVwHzxLqm83ZuIN4W/JCLSo0q4REQRY8A+R6/Yl3X034XCX9VALhHRj/Dn+zVyerLUYl4N7DHwyy6m+YzgVY4vfsGIFGUEzwyTeT4ek/C19wGDzdGH4XprEba4HVOSSMhjxvFpFnR6oGcSrA83ZjI2Q9E1NEUi5caa2eeXR2hcmDq5GUbKnKMKWEQ3YUYel+eCWZVDilBbM5FMHkbJzMYISJTDCyKurUFa47wncOrgIJBJURRsdgzsIgSiP5NXYSfMGgskpt6x1sl08szYeB07iOEjY2TzRBbzJjsDhc/gkJFKjhNGjhVG7ETNhDT3WmGGj62Yzd6AhdUokdmsPR5JhK2TyTGwrwb6l25N12Qa7agUWpA29ELhvhqoL58K4k3h8yuqqTQHDIymdz/9wsDQGf5pCnOJSD8bWK/g8x/Nchm58yukkamZ6mz2CtckisTW+qkG9hj4u0CkrwYGUQjXdl8N7O1i+DLh3jRQiwpIqxMRMPXvQuEvu5geA3uh8KDE8Pp7ofBmRmTmTBu3oPYIw/dnRD+zgRwD2SFa0UGxGpLA6OxoFpPplqJSklBwLgEDAZPgfOfjYeGLNsTzvzeFe7uYvinMTQO5dfTo0v4sELHblcjGswKen0sVlbwpPBpd/iwQ6TGwFwp/rZHjEpHZ2CuxVkF8+QwLBQUDAdKevincC4X9RBn8YKB03MP57+1ikvao8wUirtTNPuLHCr5/DQEGzvUuDdIfkEbtCwTxiFQWTmUMgBqc/8JAYaHSwQfOE8fAm/LW6QcngwKuo/cZn5TljeobTSq4ULivBvYSEd4U7jGwbwr7h1PXjcoSkXnaGr5/RT2aRPvs6u9q4J5pY46BXjKb6Vwo3GOg61GIh3kC8YVLRBSzajCRIY3XzDM8D74x0nH43CRUNSH+fWFgPxv41RSepTcb/XMlIv+ZDSLwiCvi/4yB/wyJiPn/wi+ml4j8uAZ2EpGvbcI9BqJJURd/dw3kSuG+KdzPBvoeq0yc3KIT947+Vgpvu9mQi5CJfDaw947+cg3kEpG+Kfx37+heKawV+h3xauCPd3SnFH6/NyJvCvfVQNeWt86Xd3TwzkvrBwM1/xbzpnA4UBQ2HeiLmB5l9tMU7l0DeVP4Z4+c8iRB4gwtrhTm1cDA3Th8j1w/G+i/Z1qFF+bn/tMU/vWLEXfXR/y1R67u/CyCw0Nn2HsNxlwpzF0De78YQQheiG8Q6TGwbwpzDDwa6wPHwGD7vKf4cXx9uESEY+Dk/rr9eEc3+f2MQ71TTvdK4ecYsKx3DdR850F4U/h8uJ2Zvyt9xCT20UlkPpZ0WDoi8a4LwNAg1/5IRCStw77fprCJ4Rpp36eQVwP9Xe6f8XLWzUqFf2HgV1N4OtNT7hfz1RTeaRvKm8L+Tsisn2qgEmnI3dNdg/Xx1eNKYZeshJ9qYJPpcM30TeFeIsJnA38xUHn8VQ30yduhg7CFtKOvBvYYODht/1QDHaQKzI7xkVC0HetcIiLIbw3xpnA/G4ieHQbeWsA43hTuMDB4F11TXwYMVLwVXNP9bOBvU5h7R/fVQN4UnrhBwjGQN4W9KvOwcdnAtRFkZhGuQjfl1cCP1Cnr1bLy+GxgrxQOnlnVSZY0eH531ybmGNjPBsqAgSTA01GG5WFrcQwMFseMcYmIUMHr4X4xY1c+8NnAoN13Tb4Bqpm5RwATSgrXAL7eGJsKwQSwqPMPen2SHXPDm0eYOLcssrTRlQWGMC3ovB2bxI0snxnLJC4iOj7pZHR2JUYMOSmix7TVySlftYys01kRyTZhpPafNSP7dIaYY58acjrZdxaY86AIBQAh0jR0yox6NCvCdm42ZLFyZsCYBYuZc52YxF6sajYVY8AGXxqfSbJ0NebOlgyu8fERntrbaMmmzslC4TZvSpK5tzfzyXwW02TTmgQ92JKRpTuPo+CSq0RCjco8pTxCGnSLLDK6vH0+G/iFgc3OHvXbsEu8ba/hDwb21cCZEL2pOsvNIkJ3P+Ougf1s4HdT+ATX+JdSuN8jFxyvnfe8KsLzF+zXBdtlp5Q4VrctuJOI8GrgZfuCn+/iH7+Yof7HO5o3hT07sujAK1r0tUEETU917M268/nUAAMRmr0R3yN3lE7Tn9nAXinsr1cQ/zzkokh/wff12xQOpKRT8tqbFfeL8Z0FvP++GqhXHyn2wxKep14i0ntHu1FXPe1dA/9UAwG7/j4buJhKwo9EpMfA1XUrMkc7w/OwY63Iq4G9X8zfm8LupoK0tp8N/PKL2WTd/RIelYJj4Pi6X/74xfQSEV4N7JrC/rwrC/SugT0GcolIW6ARM5zlAdKSe+uQ2WRvU1FNAVufNzif8nWZ8Gpg8Mpch2Og6i4graqcF5yf+GAwf/I0CGvng+arGuhJeV0RJGxO334xvxtE3BZ3TkU7S2Y23a5jelt9fqqBHAP98T3D1DyZ3DXwCwM/6R4VwcKH+NJj4Gd9kgq+QaTHQNE8wf8/M7Yqx8B+NjBo9EfCJSL6Xq5jtyaAwb8Y+M+tBv5nVohIMpL/L8yj/xkYiP/NTeHxZPj4UQrz2cBOItIrhbl5dL9OWF7casBCaXPG8nmif68QoXZnbqocAWP6FSLaYVNwDAzyZ3cM+mpgZxvIq4G9baDYZJeYzwb+vRrYK4Vr/XIruFL4FwMhrA7/MowJAMMm9KHzauBwuhIJnw3sm8I9BvJFcsbqtfhWCvcYaCvTBQoXJRPJSvRbrhTm64Rzp73S5mo8C3f2WDvcPHowXz9jjoH9bKB2NSHs2fdHibP77EnbXQjZX18N5ObRXTWQY6A91+jPChGRZhlfJ1x7C8hm7/5M5ObRvVL4yzawN4/mSuF+NnCYH+8/s4Hi/d78LJLrV4j8YiBvCvfVwGYb/pkN7DHwSyKinG9XNr8JcA3v7Mj5ng3cyYChfTVQGXQrIjgGdhIR3hTOyJ9qYG1WInIDEzDQnk0fVPb3nY3iv2Igrwb2GKjDhYy6ptyPbWA9ef9rU7ibDeTVQLYGbOazgb1tYD8bOGi7pnDewL//92rg2emawvlfs4G9UrivBgaWm/1goCZ262S1dbeOuJAMRnLrSEInOFkcA3k18I13JV8hwquBX7OBvxj4nE4huzZX8PrGiVDxaiDyo2HMzaN/ZwO5ROT5rk2GO4mQO3pmP7OBSrOGv/9vEhE+G0jYZv2zTriXiPQYyKuBo27dcz8byDFweQUMrI+Agb1SmEtE+nXCw2UCGNg3hfsVIqMIwoZnm9kZP1bxh41VOYijgYsrMhGVF8OfzCvo8sZU0rYTn41ZvCpou76lRHrolM0fOxZTbYnOJM8Fwmy5ylEotEuHjLNzwdz5OAcsfHU/L6sdmzVBEjN/cM3I+XyGnz+rhISpvKiIsYnvzIVLFTFXBgyZDW9wLQkGi8MkwvDN7IUx85enHWGHdAWvRzIzZnhqElP0EBlxChP+/DrLUGi1SU7y0lYYabsm88ECrEglNWP22Ezi6L0XdaK1M8KCYJYg6lcoI23pDDkGsmDWehwDtfFCjYNZt6LBOeAjHb1mI+S9aSXiUSsnFLEHYMfRAuxpJxGcvzlgYBjNdhWvBsohYGDkd7ObPQZ+LZLrMbBfIRJI042FQzYzmPs6rVGUvk8ZwdJj/L1IrjeM6c2jeTXwd4UItw3kGPhrHt2vEGkfxzeChxWwr1cK97aB7kqH5+MyCayfamAvETGHT5W5W8UjNDvEJsfAYSAAJlQreP2HwykFLF6qiFcD+9nAHgN5NXDvt5AWz/Gw8Gob0vreMKZXCn/NBvJq4EUWHF4NFO6v9gcDrxskMVt7zEmYTAqTY2BvGMMXyXGJSKcUdiP/rmK6kGS+SM41j3qFH+IGsMYtVOKVO8DAbLBZ0NEHMJA3hQM98joz8j8YGEWLEUXmpEbBRH4m2PCeApu6owPiGCgGAWBWLkD8u3TV+Jf9TqnABIhfxHim+LMc6xTdTxAf9Jlwxh+VEIYL0YzpWz5Y5Hp7wH2TDqWCN4V7DOwlIrwp7GdwP6jvvIr9rT3r1lFDGjL5XNZFmE8YpOFr/82VwhwD+9nAfp0wx8D7WJvTxlwh4pZUSLGny1uqvSCeBI+Tp+JUPq1/ZgN7pfAadWl9h4H+ZzdPuWHMpxnWBcfA9vn8IxFZqDj7R2Lgf2aHiKSgzm72fwcGkn9zNfAS3J9UC/aX2I2LErALXxQqVqOafGHgAB6kn01yD28n0FowPkWQT1wR7/M5ptKlfBO+Q6SfDfwM1D+zgadEamndUniMmQHZtjV6rbl7NK8G3sJdQ0cBfRXcN/AjDysqzW9/MLBXCtfr0b3gGPglEekx8DQMnxwDeTXQfH7uP5vk+tnAvhrYK4X5bGBlP4fMWbiQM/9WA9sxZG/u5DPPMXucKtqcwwr5t2CW8X3C4v7wRH5baQyv8cPkGBgsHvOKY6C6WH7iYNr5WPWb5NDl/UDcMCZ6BUuqeoHSzXYBBqcNZJ+ovMG1Y6K7joenB/12jxbx8MV9A/1HtDZ5NbBN12XMlcJ9U3gUx3fkz4t7ijdjwNReKeyR47rE40x6/xffwL4a6Mq15uDMiS9sWimAAbf6lHAMVCMmxrwa2EtEGmetkz+GMZFL1bVS/zSFvesppEO9BMwZHIScY2DfFPY8Bf7/fjZQLqd/qoH9bGBrSmPC3aOp07o/TWElA0zjSuHhQkOu/was6mcD0eYAYT2WBY83hflsYF8N7GcDe/do/37cZhwDvwxjeqXwFwa+Thq83msM12gvEYnqj8FmWgkYqLKTw92jOQb2SuEeA/tqIJ8N/MFABtk4Vwp3EhFx+hcGXjLA/H420NtFvsObwl+zgfOlMmaG8JRjPhs4nk7vvBr4JREZ1fWn4BiYpdPVj0Sk3nkpNuo/O0S8ZVdtsp6dO/S4lBDHwHLdEqonITz//Q6RWcfZctrNKt48wJbV6AEYfrb/KIUnB/fDPKIFBVP1U0XsV5MxMjXSIrx9ipKQ4iKy6Xh2IhEZDxtiop3N8NjdF6G0Xznk8DyWbKo2DxTNQqci88E4YoH4fBQ0PKkieTnHgPmmfwQMrNcmQd4rYOPxLUdsLjg5eVwPD4bdLY3pzis88tBLhzko3RY02VoiqaTPmXnx/koi+77xyCKFP+8Zi2McGne7JJvismTWo72REB3timzLrITXJ68Ru29kk5z3Y59NtxPAvMdCdcgTrW9s9jwci8iZ3xwy0L0hm+49+H07wh7RV1FIxctlSNwQMk7ArM79/rCFtGL32ZnY1eQYsO6tFu7A0lWc+3tIi+3juKDkDpjXVwM//osQ3hTOhpMBrwYG6lVQ8UxdFrwp7BfOxuMYaE/KDYlY1JZcKcwNY6zHA54f0vkIdr6Bbh11kopeIhLqI/KFge30DFhki/oPBva+gbwpXGk7ibaLAK79HgO/dojwauDJ1uD7GnhxZJ8Kh+8Q6ZXCX7OBo2OkFl649Cq8fc239LORpU7CAvH7vBvcIJ7iIWClXal8NhDdCjifZQPP51dTmMg7C9KgocAxkPsGSoarMCe9zUkUyujHN7DfJBfs0/mffcIvDGlnXw0UFoJCB+ocxW46ruD1eA9I09EF4udrD2nNYgrxoMdAtx7VJiHJg3EMDJwUvo++GjgwnYZw30BlnJrMsIQDPI8qpIH5sduBMrzLkFYuID4/T1FO9W2uQhowfQLmXjWTSvdGLyBR2jtwH7oeYKSFC5rNDxWJbu3zpylMjpD8qZd9QYemCJ/HkqkN1sT7m2NgMJ5A/J5fE43N5Bc8r/1sYN8Ulo1jWXAMfH0iTEebGHUSp40J8WsO8XKZIkjzI6HEziSCtB41CvGa88vhs4EIl/A8rI6VBfF2mlLZhbTPFQ7aGV+d4Y1jYNBMtzm+PuM9w8HTRv9cich/ZomIpCJJ+l+CgSL6N1cDq8av6fCkXyG7tO8OfmV3nUqfJWRjw9swxcdirVNFGUC2Fm9HJhaXXfZZJ4h48qNyMDl2TbjlFLKtcgXZWe8b2M8Gct/AyfUOGJm0cA0lnpBgM7lv6aCtLoV/UwBznHm3Bt3J37E3ySH7ehrrNx0MhmURkFh1+GzgFwb2s4Hqewavr5eI9E3h3jcQjvnoBwN7iQhvCvfVQG4Ys06HHjbcWIVrYbP8aQpbr4VI1acG2WwoAdYJ1kOkzaNTSj8XkI3drp+SfoIHYOGk3uR4/sSYKlMbMHfuzkXc3i9wzOsN/LwxO7vfvxYK89nAcRgUkD03kN3rz12Gb/He75YkaJBNO/D3HdCU0ea2exccA9fnHaKKd3gWHlusGZeIfC0R6auB3DewVwr31cBeIuK9xveKY+BgtwAM/K0GijsC2Ki2gLHPsr6y2XIUxJReo5ysHXnJq4FcIvKrFA4+m06S0VUD64NWF977BBi2DADbWvkOGNhLRPqmMJeIzJVRgzdSp0ztMDC437OEr5Ljs4FPD7Cobwr3EhHuG/g7G8ibwv1s4OB6VH+awn/HwL4aKByXMlyzRxcwyZGnXCLi6+es+qoGcvvoHgO/qoHHwcRgLtzjJLpHJ49j4KDRRkWAcyH/so/mTeHbuP1RCn9hIJeI9E3hpQgYqKy7JmwvEbmlyzX3DeRN4d4wpl8ozO2jo+D6+FEKDxN4P31TmPsG9rOBbxWuZdSkcN56DOwNY/qm8JdvYG8Yw5vCg3E7gWu3k7D01cB+oTCfDfyViPQY6J37EfuuGmjfcYBC7YhV0uIZZebCPMP3I98YccTHmvl3p0TU0jyTvNWwYlZp3uLQxveUfB5TChgjiijCs4dKggZwejJZSUVU26OMpPJFYpPF7lFEj82oIfL5KLHpZ3VH9LUfeWRv2xVzvSUltGQkIavHa8zsPLogeh7ZDbEz2WZu/nwh+g71jFxOE5WZTHkg2gQbh8zb5ZjNkNLGNDxqFpmPhSUzTsUFsPKTimTgChILjvGThBXdVOQV4IRNcPhAof1eZ2SUn0dsPHgBBr7fOCH+OlpSYTmDNEQSdzn21u/OwGNhEHqSXyV+PvcbqortsPBPF8AaaR8bzJ+eMAqt2SD9L76B8WxucAz0tk5g4bzcn6mwuyuASe4mxZnoG8x6PjcxK5bRf5WI3M6A9UJmdwuNO19JlDz++AZm3lzFJ7pxqGyeEQkSUa+4RETxuoXC59MzxxS/hlRbhU3sXwfPiiuFe9/AYNAN8ZgDMmS+MQao+RBAlx4D+2og8C1g581+/KkGFqtMxPpkD9hhKXDeTo4AWHwNnhRFNpynneNbOG727C/fwK56+asU7peIbJWlScVYRrFnzQFDJnCHMnN2Bwyca7HzIxHplMJcIsLto38NY5pgPaTKlSHU7RVR8baSSzqoyyHxyaD6xsDgtK0teEttSOWi6P69NcSHLJ4aVLQY/OEqhbTR+TRdtXn4pylcLOcpVfZPNXZfdueTqUzfVGp2EP9YDGlTALkIPHkPI2bj5VvFbm1vWVAUUxRFx6YhzNxDWq44CvIGsWkS4bp5UGkqtLGH2lLFy8kH0XYpvQrPfcH91WMg2YuQBkzXR4vsTvcPVRYXiNdOZwCmFQHEr8cZME4L4fPAoyWlolNBfH4sugXug3fnU2ioRXB3dmfsv7UtlYCai+BCIH64UnCANNEXC38ODIrr8QfSlJ0Nz8Nn5pYQDw4H+P4vgIH/2Grgf2aLiDREojr6H5XCkOqa/D//SQz8d++SU727QvVQLGN3Hg5zXL/nJhXW8gf5WdNt7VhsSDd7AsdKP3WzSFT26GdUiyhIIghDA28aUl3uBP+fU6Zjy7leKVp7LfKM0IEwVEojqs8eMvH90a7CjTk+UtFeX5GXlYAxc3+iUHE9g+yvsOGaZmFnf7qIH8QvtRLuwGYX8l1y/6Up3PsG9tXAfosIrwb2TWEuEekx8Esp3O+SC4ztkI336ZJwiYh56+ywkxiyRzp6mrj2nnC06xsc44kJx+hjHys6KNV3HGwXroP1eDmh6BoAZhB/a+H9HLJXafhByDem/o9hDFo1T8Ix0E1ljQ4NpBP3+BpU2Lqf1lQsmgHxlBtgn+HNI4oWev2zUXg4eamAydKLeIvh+vxlGBO83PXPbGCvFObVwHh9uXKJCMdAzTr+y2zgr0TEUz4bD7DDuEEYI4ABUXk6k9s6+GkK843CvxKRH9/AbjbwSymsT9sFl4hwDPzaJdcrhc+T4F+UwpPLJqfSUxgX4fz9TrhSuG8Kf0tE+mpgj4HnfgNzh4EBUnbsuyncY2A7PC2/q4GfUrapGnx0eH9nr+QY2OykP9XApH0zrhT2pBTCYF8NHJ8vR8LmyzbhSmFtgEaES0R6++g67HbJ9fbRv9VAvlH4txr4dwzkEpF+NrCXiHAMPB9ii/nSUIm/tohwiUjTwjV1artq3wzSJr5Lrp8NlN/rT8xnA3uJCFqVH/Lf+wb2s4FfSuG+Kczto/stIr8YyGcDj0XRsvldgTQgNiOVZLUgMw9t3nG4Te85uVlLhQUnFTDsNN2JZEcwY4YzqgsmvZ8Zofvrm/mnlRCzbOOVRGj3GzYRciOOn5kgEm1/2rBZ/UAFfS73Gdl7wYaNbzuAm63wKkmrKU82EzMah7IYZ6ReTq7MtA5NHH2uG5NsnoMjmw4uqIhEe58QzQ32zPooIgkPcXYmpxF+MP+iC4RlUZaS8cPX2XRV1QW9yG5KDraWsenhJCL2YC+PwBdusj06iwVDJmCpfa5GzMrpEZ7/Q5QSe9GeqOgSAbn+CbDuIlOD4eAB339kDET8rDZnWpv6CHm6vROxtilmzJxcJiRC4sEir+Gg26j9Iojd1oBZLFwS2hYYEd+8Q9oTDrsN1BJSIZ40jwq7ydFk1lXaFBS+LZFjoL40H4j7Bmb7qUObHM6fLwx1C6vCfMKrgYHsPS2IX1ePCuYVnq/RAuLtUJ/adBT9hYGf+RDSdjdpkLseexZ+vbQOGz3Ahqob4rltaDdbaQEGTicx+5KIeHYKaUahvjP6ee2GsSusXya+7wZHqr07CY398D083F8h/lhUKNzDHdLapwMYqKFLG7v3T/c8loOc6uke0n46fGX4ak4ndDQeQHy8+hDfLXJTmXGr5jGbbWOPlORqAZD2Wy86DOyrgZLN4PW776GOT7KkA1bG8PfVZ8HB3mT6pMr4BeetyOH1tdN2S4XhZki8xDt4cMsEi06Sggr/k7kQn57dRmOv22iMdDj/42lOmHvcHRDdzLBDlJX2pJo5EIpAm+1VTN0VYTNyN1F4c98exgtIY/VmhgHbP8aZCO+nzOzx0i+ie4DPZHvcjOhou4TXM17kCcHK5kOFOIDv56DMIL7XvkbbT1qjYLF4QBo+EEdsYj7+VANNIiEqKMN77A/uEL8NAbtU/4yl2Mvlbujo/F5Q1R8DhjvbfYKt2VSkjX6B+Ew/7xzDl1NQhEci8tpJlePFGzBZrm8yxKM5pPXD6FPTj5F9iuBcuypXCrvb/T+4KSz9Z7aISBpC+v8SpbAo/ZurgTXpVqra3QhrcHo4WG4fPmCBAo+Vk80zrIfzkNZ1281qJdkZ4zja0FFeqci3LMhOCnV5okPZhmtu1woilj64hGs06hZ1o7TB4W3Z2fm+tdhbZoBBW2sN2Zz+KZGXZ4CZ56Kd0o/dLWKfDHW4pjJpQEeS2i9HG1pYMIR/qQYOCrhQ+qYwl4j0GPh3pXC/TI4rhX8xEMLS0MNlCmGwx0BeDVxamwkVJCYiv5hvG3x9Ucj7Jgc41vUQss378ajQ4WX5IV5hZB5W9XdAa+8qxUHwgbCrZ2PAFDEC7JlFgYm3U1+h7UF9Fr59Th3sXG8h89auUUSGxhyiSxjCqOONEW1OeoN3drfS1+qWKVnv7RmP2duiqtGtOJbNx081kPsG/iqFv6qBXCn8ax/dS0S4YUzfFO59A3sMdDV5nmJ7Yd+YoU4DxOTRqeT20YP9Qyq8hdZdY5/rnn7KiwAYmm3h8y73HpVf+h8MfA00wLATYKD7MnclPg+D6ns2sG8K97OB7vmRweuTl3CNIooLJkrvkvsG9svk+Gxg+AKs+6oGPiMcUC0rVeS26ivFn9Pb/FEK97OBfVN48OpWCn/NBnbVwM7XreS+gZ9CbtHXbGAvEeEYGOYzk2GnOsZseYsSQmRsc8MYP+qWjx2SzY3KQjAmdJLA6+2Vwu0+gWvoZQHG9YYxX0rhfovIl330ooxSquMXZPO9b+Dh8JwyM5ioxD+2Xv5VDeQYuHnOV1SOTLgGe/todMfZDwbmXbWj9w3sZwN5NfALAxO7/zzayb+sFO4wkBvGPF6VymcDP/upSHhTWFBGiM2PDiWh/zmp5KMNAOPUiRKHI3PUPQ+3Cduftp8i9BTDtIpdUDGP1TJhdCg4ZD0cYZba2Zgsxo+dSt7XB2I2E0m8TN1DYu1PU5W500ojNLjSxlo8rgrz8UuNw2hdJ9Z5iQAD54c/GOh85nM2JbkWs4lWMXKfyBKzLKaS8FPXzKrVrcEWWjtC0fuwz0l7oRNGTeDz+PMYeGT33uwZhCb4+6vHriF7stfZeGzrcXia1461mq4ilk5MnYTr6a4i2dETmD35HFG0DdqUxMoS0lRsjONo79OMvGZPygwhsRALb93K4yVkvsPJ1ChoOgdM0BQDsFZ5AMaYElXJGOOaytrbIjTePFVMhlcbsGjWbXWp3hWOon1LhXKmxW64Gnk/1cAOAxmZAYabQYQ5Bnojb8OwyrQF1c5jI2ZHA+KDJTxm9ONMdBTcvc4OuZa7ZYGQVgMGCvC8JYFLVfPcFIFTAPYsio1FlS2k7e52At/3dXDy6BBvhoUf3kY6NtvtCDB36hXRdooSItTvPdVvtIn5FpF83c0yIkiLvNXAT7Gyb290ZMyHxDfcF8S7mJps/q4MxNRuWeK4bJdUOt7h33u0boOde9cN0HN4/9LIL/Fuhue01nYygXy3MvHiRmQWPD/zgjrdIMsq6TDxROC8zsebEvuWIFMp7qrhVbOxsHyTu/ecSxC/b/Dv+xcZErTnSC/cLfHPOKQQb/TFodua49cZqRaQRg3DBu6vrVFZmHqnKVXST4vceb9yt8NA3hTut4hIZ3vKXHiwSbi95IzkkZuy4LGYFsx91DpB0s1kznNqo1B+w1PkN9WFefZnQ6I8nkAa9CIThm+1EPv+HH5fpjakmR9VjV3j8DCxeIT7bdDEqHDnzpPhyyPVmK9Im5hj4GuwVmiNIW/yrRb+/yWkVbRWXYgvVXe+L+xxobKiasRjce2RIIptZtcxxKe7UZ9JMutWfI+XCvKfwS7F4QaPqCzvIK0t1SyB9y8otHGmCHmbHdzffTWQG8Zkzukf2RSW/jNbRKQRQvL/FgyU/83VwPPpUVBBTtvYcwM4JhP3DY/dtcs+wxWENX28r6mqrwFjtt1O0PGjHVL11hiIjk9GRi7eljCnesPvT5s6Je7mVFFt9xYhm9l1Tdhic+2ahGYcznyjIc/3QqXCrHyR4FhqDc7PjzVtRhcJuUPpVeLVI6JUqb1uS8fi4eFp84q+q4E/hjF/SUT6LSLcN/DXPno0Xt8Jt4/+aQqv/khEdqQYfmPgPH4vqTYYQpijR0/EO//QMJM1uAivzQGupQz+vaHK5CKw2rcDMS3IqTT0hkVgDwELfFkDDCDZgATbMWVkVHeGMoNpFQfuvMzxc7OSWBAggiAgRR5hVuyz4BTZMbsODUaO+F3QRkoQCurmWeGB1KYUWRvA2kkF7+fLMObXPrrHwL/vFOYSkR4DeVNYOALW9k1hYDbAxr4p3GOgKxhBEY4OuCEiWu7oJ1flOCCjUYnvLbweJCqDwq33uoUHeQsYHhD4vNMzYGVozDddWO2y0/FL58vk+mogXyb3ETYFHTmuEnuHp5dhdQbXpEqu8P53yPDI+CEzqiw9KXbbG2DifNkZpBwa/WeZ3PuxpHQUVMN+R2yOH4+d8F0N/PIN7DGwrwZy38CDVTV4SPZTrhTmGHggy5iqSaihQBiOKvxJfJPZo9kxDqf3KCXZbToHbMcQ4CeTnYiTxQaeX7vbb19uqUmupyCjWr6UiPc6Vxlg/bKC72MNaUK22Jt8i4gILEF8KX6d8dDZQBh/I7HghjHnrJizWXWGNMgVXg5fJode5Z+dwtpWXlM1t1tIuz4ZYDwbZJCGAYZ1TfOGzwb2GPhlH60cOt/AHgP7ZXLDIIQw/2sY84WB/TK5HgO5RGT6rNtvDByFWGHu/DaAa+X+8sjRVDy2j96oiDafQ2rNIwQYdt9rBbUSIO1pRWYsqX1C4sHjXZFoo4wZFe0JWlKr1i2iwLW4nUUGWeY3M7N638DscBVI+LrB76/u4cWM7a1rLA6LkuxHwQWwzDeLZC7vTTIJCoPtBFeDazeqK2u0jIFrj6GBllV5gL/veAjZIvpMSGIuAKjI/Koyo/QNEqtTyiw1eNpsbddmvHRrwFD2jA8saY5mnNjhWyfW2tLZrIhPhFcD76tbzKbua4qiSjS7WUhUMWe6cknkL44l8UTiMvuxJHEkrQyVQL6lMvJqo5iVyzAl9mM+pGLYTIqwGelwPudBTD9hCmmxdqsdYrQ2ZnNLG8Te2IHvJ9jAq56qLWDgRoPPX1jK3ZBL+CxcN5zn2NpHT/g4S0ib/Pee4WK5D6lUBnAeV2943uNyc6BC+wbMcFaQdi71yKcf8/ZBvmh5FjaqfefDqSjEH9Vwnp7KCZ7/VNWJO64hzRajpw6YDUktvcqAokHzyDkGBsnQzbBSdVturqlQ+IvL3sI5u0p0tMtGhRuzfYonJvBIoCrweVQ2TUl9xDs6OrQyYFsC53kwjM60ESuIJ9H+beHPA/59nToQLy9GBmn/dqv8NIVtnXhEG7zntFleIE3B9lzFbRBqVJIecH5viZbh9POA/H2vqYU78eE8NYaLmXW4GSg62HAf0TyoqSK9BeKaDRVJcsM3Otg4gEX3bnax3G8gbXpFEALfMzi/55sz4dVAvkXEN5QLM18yvLuNG2XEPngGM+qAoTDZnxghZ5qzcVqHJHqfi4RU+0XCgvnugtjx6JQkoUbKLFHEcThoW4u0D8Nnc9TZnzdddbTMgzNtNQLnP3F9C2+jM2D4awgY2FyZTkh2wlQR9FfsjYpHiVV386EjsTQIyy7d8rqaGMx/OnDf3o4mI2WgHNl0H9qQZtHQI6EA58812YB45mgP9+foRpkjHAATi+Sd4nGLPYqOhQppsQhY3s8Gcgx0Vv/QauB/ZouINNL14f/YFP6HYOC/e6fwbEhnLIjvA+Jf6R7C1DF22ORa4zgSr4ME3+VnwGa31I7pUjQzkj5v8NjLOwib+90HAmJWn5lFR5AtLe+Q3azfG5U2Wikjd3efAVbkLoSN8RH+/EH9ZGSKTnDNibWI/MjwSqwbhskCs+qyKfmQk8UEsmdpWw5jd73JMt4UFvLpo/CV+9zkTeF+mRyfDfTuwzdV5hfpRyk8SjrDlFdxL3zbctiPRKTfIjLLhxkebdGQuYf3EgGGmSKh2hSysX23FSCv3iq+RHrOzIJ5CI71pyEDZ7mFMJxCdh4OIVtMjzGE8fHDjNnTBgxyn4BBg8WUoNAhgJVhLRt0cN6+UHB4lxW28+bNjKE/jyN0v6SkmKwawMAnhBXGPjmRNieZqgJWkd8sPROf7blAZS8VkDcpXozvFP5SCvcY+GUfzTGwUwrzpnCPgf0yuf9+NrAYb0vmR+OgoIPjSSSX6/5CpfFJjf2ggGukEduKtqoN2f72nJV4cJxHVDjZgGGza+bgs/E4AnYpSuw2BYTl5ecB35dxbQs333rw+fun8w8Gij58v6/kOqDKI5ggtgiBB1kG19Tw0QJW26FX4fHqmgFm2gL8fas3w94z6Ja/yRpxjazz5euWyfUY6O+YW/KmMN8p3DeF+53CXxjYVwO/MLCvBvKmcD8baGprkxn36ZGE+zmE/bI8BfRTHIRueSBg3TDo3s9kB2nAcAeYPpxfc9qe1hJgnaWfcTldvqimdgY0NwnOR/OaLunAX43g9cVCyTFQShUpDmrv3e2k3S4YWe0HsT9+Bxa2U/lD64cyLiJ1vNVxKLYZldgBaOPawjVZtdMTHVxPbewWJ7g2aiovv+2jtQLTbwzsJSJfy+S+qoG9YUwvEekxkG8RWRvoTzXwTZBJQsO1WCrsTZS8tYCRzaxmbC3tpZgmB8AwWsUTtj/aQhFmc8O0/KUdsB3bWXGyNWvH0haKzbLKsYtlPMkTC51XHttON2YRD3CuWyxxXRbOEiNeLj9NYlVPt2K2VVJEJ/e4JJEzVVnw6KqJOqot69iuLLZCex2xwcQ0re1jFMLPqzFKLuFBtYSiSFn0OE3RIpsYpZW4iLAwpeM4WXZDYBuDULZGU/j/F8Aw1hOtbowGlzFaNhvA2r4aaJrNEYUSO2XE/dxU5gzejNBqgyySjZM1c56TRRGesnNG9PfzxgxFmiOaZOOSyBfrzhz/cCioq5Kq6wVPGA4RxD8IiBU+kaikuvHRC6/yG5McvFXIDOuKCd3dIL4qeGbAU65uEMfAdric00EiveJASTYVTu3aZYHzcmI6hcBKUD040OG6MYuoCqsUT9fXEVUfowHy9x5gWJadIE3AFWD+4grYEw6WbecrOEAepCMlqefzMx0eIyOOcgPSKgiyI94UZtMbSkh5HEAa+rp8SED3owa3DcS38SIwET3MjS7eFTa8vyPER8k9wHkRbmc2S71ZEd6fDN7/Ua4pSjGkQU0q5Ph9Cho4LxpgqmLtG6xc53f6Ob8gflotxEsRrgHeFA5JECdkM+q2gCgbeJ6zzyjBej6wqBJs4PzgEWChO4G0UlFOEB+YR3MSNbeQEaBaRO1bXRGjWo0hDSjMolulXZGX6RrM0UaQlgMmd4ZKkMB8lgvA0Fp7pdg/JNOfauBm3nokSasFm4/vaRxd0UQng6WpMGK8D3GkW5cG0sA8YrNzeYhDx12ZRLq/BszohqZC23vmpNm4MnO8K3wej6NokUVYlGx20CZx9K7fDg7OB4eZtU0InZ/qMwnnzYjNJu2GRIfZGHDchngmDdwP8srJU8WzIdy34/XZQpHRLWMUQrJiNl1PCrqAA07umucxb6aEcbSxkUhe6XPBJuaKFEx+MIfIa7dhAM5OEQ2PLCXLOcQrcZSbMa0+dUZ6DPxnzwZK/6EtIro+0v+3YKDyb64Gvl+3D3MOd4eEqQfH+jQgDzafKC4KfR2y411oi8zfbmISTuHoEDmE0B444xABvIgJYZWaMGsSJ3F4SYsz2c3qCZuz2SgOiDVvMH3BnzIbCbLnu2MxUmu3OSMKBdKyBxSyrwFkN3aeWjHdLcdnMqhvSzZdrknMXus6J301kGOgV671PzuFuy0iu2ZkcgzsJSIcA4kuvejnWN5RoEzSBC+c3Yp+2hNg4O9soDu5LwteDTwlxYqZJ3kah7HTlERlu5CNJzWE6YxMEuJRCDOBfpkWbHiJHVI0SsrGu7sdM5UaDWngVDPncfMQFQ+xRab44dGh7UNYrdI1w3q827BgM0gAo+s0IdvIKZghBfuuKSw2ZAnBjlmzPVzITje7NW9vGZu9XQgjYkEr8lx9jlwi4j1fszPHwOa4fSCOgYPjCzAwundKtK4pnPuz5ts+Ojvvjlwp7G2WkF3Ph8/yRyLSY6DdDj5USN468ZUGMGTuQRgdC/kY0UcDGDZ4AAar1yVC/vkOmLVgLfz9taUVAW5rkwQ40qi86uySIactcR5MS6qetypyr53hxv41osx+XeYFuzw/FoG790AVH8HvC2eX4qumXag2lCD7jc29iHdWu6XyK9Bj7w4xlGOgdtU/sd/QbfbVFOYYmLKuGtgZxribztetINf/KhH5WibX6ICBluUeY3ZS2gTSkmhJtfFwgFzyHnQj6rbB5iGyEA0iqpMPWt5p+z4pKJhOdw5O3g+ZfqzjAAXCprbIXogyKux6zJMAIw213VO0VLtlTzRosAhxj03DCY7DjQLPu6tpClU1iouIBnqK2e1xpgNvJBWuNvQZVkfak7bLbtb0ZMG12lcD+9lA7hs4L+bxDwb+zgZ+SURm2ZR+zwb2GNgbxvAtIn1T2FxaATyv0Ukn6SGes6U/wnGSnfc6GV5pzDLBlmO20WvR2udwXql5NUh82xw8S43tkEXWfkKSQVYzKz6MXEYnmlMsrm8zt67VjbHFwhgXcaJ/PGucIMoirzHjZLLPS46BTnaiBZttioooQT1mq/AyIYv2eMiseWHYbFs6AqK7K3Os+SdesshxMVqob9Ox/OqZsQy1TrzMF4ZqiVvksEVr4mL5LBrHAuaLWdzZR8fDMs8t6WZXbLm1SByvHnVpsZejs5nx/tMUvlyTN/POsz3g20U+kzsTPEa2zbGI3sKtJKPCS5m9Py8JvRAxJzkTVszaz+5wzVc3izQZitl8qXqEFqGRESaTCfMDSKPpbHVMCaq2LzZNPg6kjaOGkb4ayJvCPQY68nxJG/qskTs5dvbKBnqzaXYIUYTWOCE1blUqmATiI1X3Fp4d4fOwnzb8vN/nFfF9/KB1pgwL/znfMyw38P1Mh8tJEeWD45kEVwRpTzLAKLoIB4f0GDijtod4U3j9Dio61BaIuFun23nNDpT5ZDaBtN1uciInxY5NMojwLD7B/bBOHZeZbZOQ8IkhHuZH22b+8T2O6TanCcEhxEs8zITCnymAMZNPbcPzploo3GSHivRKYT4bONkRRvbR9dwZLmnIJ49u61AC51VVlsPYa8uRjpvwMGGmJBASvZamSnIDvs/JJ5+jSDCOGWkWyopNkT5BYStgh7ynh86u/AZp+ctpHKKOFMIc82mi0BvUHvyL1uTbMGZsXGbMdZ7nOHoe1YYU1WTHfFEti+gcOzkZjO9zFlzSe0zZ854TepuXbNJtEQntGyQPwii5MW+jLQr2nqwYsVd5Aq/nxuJw/Gkgvr62H4aR7KNIVk8px0CHKX+qgaE4HdE6OkI8fR4Ak2dNLMHrqYI4CtKxSoRnDvHqfKVFtBxdIK0o/Smzli68ko18S8nmogwZySsPntcPpLVm611YgOdw30zXMdy0npuwsYKcOAy6rUn9bKAt5nZBbxa8nn8iBv5ntojISB9J/7NE5B+xTK7TsvxbMVBCHmTnHxkeY3lJckLm5xNg3H6NIjgbFjEQPObBQYJrc+8rFil2L8hm8SiPw1q2K0ji1y5zL9qJsCKwnW4F2YoFxmRc0GQJ2CAssy4MBjlkjwM7J+/XU2H2KnXjcL5qLZKMMsC+/BYU4fZkiWSI4agGj2eAopUG2crgeIEwmYXP2CuqDcOl3kkAmgSwQAxHDt5sJjVt1ZsUe77mphwDB+vqQfz66iR4k99T+nnfy5hvEZkzQ+MYyJfJ3bcMM3/TMkSHBUnJE8805izNS0G9QE3IarE9sskAwjL9vCAbnHd7j+03ixCbRUeVNMtaZnjygc9LXV9LkuzlA2DJRS783Wue4o0aQbZ6xnkReZ1ycRtcwq4pfIuj41BRiT4xCkZwMy2oe3+ZeBNWTpd9s5jJ5olxDNQ2p3vsCd7wjOt2LFJ02DyQdyDDn2Vy3D76FwObYg///+9sIDeM6WcDl1LxUw2MigVgwD08WBAWRhAm7Vvg4E9lMGZrbIKYdTRSMqj2Fa3NpwIXWAOYk4nKhFlNYBR0KRsV8RYEM2wRpfBupNsBPJXfVH7fhiiYLABrKKvh+XLUqKD4EXsEwVGkeqzDNVG93hnG9rWl2j6Ff390q1Oi3KIbHZw3RhGqYs1ILxH5mg30xtfVdzWQY2BXDeQY2FcD23u3Wn01d3UuEfnaIhI6i59qINNSwICibguqPcYmohcfrsnTFfmMTHYzQkvtaBI5a4dU00Ud/vwMPp/rgVjMPYljFI3cuiFX6fGgmhaZhH7Ut4qjT3Sh6oUoxGcpYKJK0yk8tWcHRSQGDN7SA2FzcwLZPpoKHl5IgUjlZg6f1+wxyLB9CATafrrlWG93kH9tEflqCguAgYgrhXvfwN4++scwpqsGojKFa+UXA7+awqJ9a9m4sSmhdoF1gtwbvFArI/Fi5dSeFUe3BUuXVCFRvqY6QDnyWDa+GUUizuvUWnfts6QOJsViYcLPx8PIZ9lJm8Vxes0r60HqmEWzFpNFtvuklnpyI7a5T020HL5y8aca2F4AmnwXNUQt4inbrebTeLlY0MoaXF2HRSIbFCF8UIklDw4pSzSfxMlWzhPLX9Y5i+bIQbELD6I1yxWPJZOQFIt7Am/EMLdLFhaUFEkzgdcTP24127sPghJ5TUUrVuEado/siJhTw/ef3oQ1c+BGJfR5cAD75V3NjN3tDlBn31VyVkOfzUh0KsJ0qQAmBNhgs5soAlbsZxaxZ+4b0kYcF6yWxgkZ0ueFWYvVPA4zJxbJpGAZw9s6QuFRjHSOgX01kJ51+Pk6DR5U+GxESOsU+H6MyoFTH00PRThRFjlJixuk2e8z/H0vVuvkUZgGxMfUJ2Hewvd31FYWMxULzo9QGiIx38qIWW3I4HlUIJ5KUbFmRsBmMU3lpiG/1UCOgUoxValcpDLxhLVvYbl8vtls3HqIzZuoIoIG2GS9LYgX4yA2iUiPFrOk9ljQib7MSP2IIT7aziyOTt1yShTUEZs9HrigeaeklebowsyNEKAw8z4V6ZvChl/P48gSECO75Abx9CiPSXRkAw+3o/2NCpXTnScMWOTF25J53tSF16vGKXEKSK6t036JIssTGTmwFcTr6BIA7D2TilRv+Jk86w5zTZyTy/oJnyfeOHE0cZlKjiidfs8GzlX/zqb0+YrpXXctsokHgLHO7lNEp8cDYMscvthYjMU4VC4VI5VhWyza6qRYDh+HymIipAWTWjkhuh4Mc6LsABs9yTjEzL/D6/usxScjyTUr6PB8TYk8LUcsKJsN4b6BZnHYMYdEFonehZmQ4sgqNltXO0hTs8WZpIEqsPlE36PQvTuAdZfjh83Hnwf8fvWA+/ilNszLxS2JFsnVJNtikrIppqeYvZsVYLFqWQD3i6QI29f5TPqdwvi+tWNGb6d/ZjXwP7NFRBZ17f9CKfz/JwYKgrBkViIAxpFMFkkihBFzHvcLofJZOZMpUAtkt59HwZ4q5B2n8wywRb3ci+jygMfQX0DYdE7aMw5PaOgQuigUZl5Lp6B1SgETbveUueXgHrNSuosk3zORuePrGvLmw6UkzXHms6mjbuNwsS5N4qpdKy5y9wV936cJcU6LNRWsVSdhqR85roVgDhi4+aAgjgHhxpEP2KNLcuza22eOZf/ScAx0D7cyxbkjAQY+lBK5q8mw5E1hvDktIaxaZkPeWSWwQJof4qhoAHO7ncLMLC9vwtrRIyX1WAzYdGTkhInZMCOFcjSZuW2OhE7YwiG7QH0yS4vOKCqUu0Vem3rMprOJSUKt8RKMz4MTm76tsmDpVa/Io4TgN57sasQen5lKxLUH2XXFWKdM3HtYvcA1YRv7PYSR4aUhVhme6Sgp7oWbv2cVfs7XChWK7ZO4r8u6xNlm/KDK5lkVXknWKlYk/8Mx8GuZnBzD/+/rw3mO26Ny50phppsRfB8TF74f0YSw8C6NhrCN/WS+fvLg2jqNHTKon1M2MxLANsWnZxINumrlpABeaLcQxq5vuGOs5AwYhqcHuCbMYEhbn+iFF+19HUvUWjFr7O8hex3LOVnFW8w8cwoYlTuAUZJ6s5mfH6wiOqgsJe/WGDMLCRjCqm8y0lcDdaZ94P3Wzz/VwG6LiH8YA/b3GNikfymF+2qgNqpbwjHwyzCml4gcp6HJ/Nf1SMJoCBiwCrFAJcW04tBcUxW+3/jMJuqVQba8RhaRihgwgM7GCLLvQ0pMCpg0fehTFJq7j0ny9may+SyzSDgI4HmvHtOaCvFiiLxX93kdm7PKZtIoJuEnIQ05ON01Ob/D+RCUoMH65tZt0TgAVlfjw5m8IjuANMMTCtfTjZL8SkR4NbA3jPnaIvK1TO63KfyzTK6bDSTkuqdyCkDAq4G9UtgqfRpzDEysgjFGNYsstgcjsUaasmRJlCiQJs1Ny1o3o4CF1dok8bYwMus+dRO2CvcTtHjmdWZVNvyeTrazYjGU88YaZChha+mMi2Tkjs+W6cOFmI2e43jxeeaAlZ1SmDeFWQUY6C9shy1izSbLl1KLljfdztgeLmMUIrdJrXf43LKlaEDC2GhNZm2i+sgWWgHY2R6ZZ21mSgAYGsLrpyzPLW0F2BifQoLi8Ryw83o1WpYuWitOngfA2l4pjK/RH6VwIN0FSGvjJqbVZgRp7yGggOnyB56PmwuYun61nXL6WUQLfagT7YhvDFeGEcd49TSJdofkdD4oD0UUueKZ1JtkyXx/uQKUO9oJ2WsTyibjICehdLjCeff+zAZyDMRwsTB4xwJyk+3+jKenO2V+9SgJHfkqIwKjAza3dos4HGxwSkL/DJi3aQEjRvY1Iw9Kcub6sROH6eAEWIAziRH5tIc0j6geWWcipKHXZUKo+4lz0ktE+GxgbxiTnUYzNr7ddOIdF5B2aKG1Z2a7SlFYLWSHKM7RYNbtkEE8Y3B+T3fhzuZy/CxC8wzYjM9pwILtZ0lYZSWQNn5Iw7CZz1GIL7FFNNtZsWBl7+NIOogi6SUiPQaGUw9ukvme7OG8107MbrmZkkutzJmp63Ycja+NQ2ZnDzD6JKeExR8FeMkELDfr3ZmEOxuw3BG7HdHedVtElQPv4vR/uHuXrlV5ZX/7A9kARQSaHBI5QwoCaE9EPOBZFPTTv4XOufezW//OGmOt9c7WdOitBJKq61epqtAM/QvZliIqiTMlH+bmEAWQEwjK5khmQYhYu5ERs7+5gdyu52A3/YSnyvnpoqy10L5JW7lhjzZ0EcvSELF3PWogD+MrMdcPBsV9Yov5scP5aHulCYFcP0n6+Wgh2Y+SMbj68dYwtln0aC8RywzPR5nhSjeD2B9N+2EgLKReI1XshhAnJmvSWsTnkbPbCqLr54IybCEfyU55n8BdN9cmfWRqSBJZqCCW6wmH8S3sSbGabcB8Z2fE5PsS1/NdmoPLn62YMO+G/pusTIiW90PDJjnC9e8UEXGB9v4/Njfw33OKiDTB9f3/LBH5D8FA5V+cG+g4pgxuM0H1u4vkisxwDcB8br9I+s5XLZmEkwcYl63Imb1Qh01hAdVFev0QaHCdkGsTxxB+LmKTym7gEr0M0cwbAi67fX/AZfeMEAun6YcnfaAhJkrPNRjFomlYPkZ1UweeCHHvN2Live6o2+pTDWanXgioudui85lsWXcVn2IMOeq7fOj6349bkUe36QPNphhN0E2SKY+NA7p9VpgfNtacRxPJvny0+mRVsve2vPPYGbrS/6KBQ27gb1PYVW47MNz3pUmEyywjt9tWB5iF44ZdOZqB1WSCgGysr02ScnVMaml0BiO+3UV2mMkGWY6eGcTv17OB1Wl9JOYe1afdJx5hx6tekWl8nsHcXqJB0C9CSF6GBKDXkYTqcB/s0G08dcQwqUazsGEICjDZgDGfnXkqPJZL4hujG+uvd7x+wjzZmn1uCuvEY8uj+3zWW4o1nMIy/gztt+c+tez8PWaf2/kmRvo1DK1MnKH3I7sHD0Zaef1tCn/bRzPd+sjkXUw1cMU44anlJz15LncrsDYIwGm9bnoiqA6q/eyNmOQu9jie/RWxZeVHBCYT7pLTcNiYazLC4WP0O2KeHAeCSW007HDVQ3L6zF3wF7Mz3l8D3cb91qzBfS9dEe1dciV3Bb9fn9YBzqcGzXJhiahmR8TjyaNCjfzFwG/fwKhh6p9K4e8pIr9o4Ldv4FT4jMgvGvg9TO4XDbw9QuMXDXxbO7X55QaahwEuv6eIfEtEtkueQ6hP/QZ02C/JQ7h64AXrqgFzX4RkOZne0S2fXDFZKmi28377AaMJoIFLQvB5BqwAvWx9khR8j/P7uTDBn1Y6SaVjvyTzMKkhLMIdupHHFIiYPJ5g3yKGMsJB7FW76R7IPpk3qe0PKd/6BWWFtiIiiFe839/cQO005AZ+K4Wlxk7/nCn8v4fJfdtH/6kUHjaFp8ICMfAbDfweJverFFaGUxc0dfG3b+A3N9B8Ogls4j3lRe9uKzrxyQI24UIm7CLtKP2g/oGljxiYZ42+o0bMclheBZvkbw0xUHRUBlm89sT8cO9lavZqAewkWfh6sb9S3b9ksJz1ZlO0xptS1pAW3eIR3V6o8pYE0cOD3OFOk6s5YtrqfPGhFDXErP1uV9H3XaygqHaUc4cYR6pChyvN456Y0RsAPfIpQBKktMmksL9SEl9WUDuIfQWIhkz1MR8DSwuKmCrvDLrVxuovN/AXDdwLhxUY5IjYe3q3MrHt8gL+7iUhJqtRSPSZhdjfodlN95+WkpOKzze3G4IYaLQIR9I7BF0fo5sGC93sFFb4WsybJmn8mUwc5y0hFmZXxApvFf4w0CDvsoH346OROg1OaB9WNklfO6Mlonl6gj6Ke56uF6VLrvexDHZQILYu7UmPGDY5QOS7R5xI0hVfVygjdatFzDOWpyMJxk/EiE2NGJHU5RU/v1PAB3/PoT0t/mwKfzEw0XLEsPW7O4BHcoLzdbkDEldRhLIeLVlSpfj92nRyhnDtoz2SCWJGI9cAcTqZiKgdHi45c8+BcDFpGhgpF5ls98YeAuRIzs5HuyVTKfEhmNUXlJXXqfaPTeFfpbBIe8Tk6zXjTA1FHO9B7MBmMufp64726dasAHz7fmzgSWdj8nHRn1B32nE2r0pcr4fNFu2TeUbsk+89Sfh7D/Rengn4K7Q3pThDWXW7HXA9fcc/5AZ++wam99VwitItLcFrY0Vkd/N1JI/noQO/VhH7gnqTkSxAGe9NuSlmn1pv6djeFpBO5h4pRo2hUdc738C+HiSReXbcE/EqIGZFrthAHeHzD1a5AtbQMCZxlUdGtAfVfpXCiZujPTGCCQUn39QNu5+nBlHltwqutu/FpBB9mSR9GcJcC9F/qp84JLEXGLDarwQOs4mgEXq2XZTVyzdPXvmjJfJE6SCen9C/PA+BTMxyc4KwLFuUFVelIt9KYXOeOYTtx1b2H4mB/55TRCRJm0nafwsG/oujgegXEwht8SWC2XpHcpPOKdj2Z9wkhfTAZSafDfA+t9mQqKv1pLt8KrBDV0Y3eHqiup1YJ/DeyUxkPg2vRJHM4eTE/aGB1wfVo3i4p+CxMX5eHj17MpOfMyDF9M5ZtivR7S9wQhvJ6dbAnlZAJg0um3lLXw1UVrkj0SV6sfd7+yaxPm8zy+78nPWjSCJBMUI3vwlnI/Z+3hR8v22vlg6TEROU8VMMElHWrHa937JZYQztlaW7+8PAbzTwtyk83b8Qw+i7Q7MQIZb1V+5BYqQzksxWz5A4s/0e1f8LzTI7Pa/keT5EEHqjMU+O2h3NaZx8wNSECUmfI9SoC6AczdyxaNK383FJrzoIeAdHIun1oRu0pq8jeJO7StIu1K7kMhvtYG6YZ8KEeX8lx91sAvNH8eQJeysZOfqrD1NBeojRKC0zqxIPFhO9/kVCx1VC6/IZiUyeml0TiQ6+f2emxnpRRuwzg6EyLjcbJndq24Qn5KIfBn4rhX+bwrPPDtW7rm/RzD7plYht5MI88A9iGsZoNoXdDsdbdJEIvUMzMq/3OsQzY9Wkn8YGktRXHzzPHLbyTfQUuj6tYOjTQWCq7PD7mHkC4i46kkY+yogSFSpE5y7j6UijeL/3xxDwStElLd9HGd3AQ4DhiMwmjY5HjZzLj/HLDQzKfn21vNtrxTpWTvmvUvgbDfydKfy/fQPFThbJP84UFg9HVYzma3X8qxSerxvEwHv5qUh4D9AsSyK6ISFH7N1lsgBuaZ2H3NSljPPXKMGvsqxh7qFpSX5DP2gtYEtYe7YR4ynXUDk5OWG3tjmSOB5yxU4CDtxAT0vunoL3c+/eSLJc3ZakuRoLiJRrSVjzThHO8h7F0D1iDcOZo5G9C0s0648Q18N6HP4wcPq8vXnkrtSrdWjs5J8Y+G0Y8+sb6O3/to/+R6Xwt2/gP0pEvrmB303hdC2mGsJCw2F9myAmJXm3Q6wKllA8ceSwPvQurWcOYpbpG5wfO3ak7gWxtzRqmxeW2x3pTFIRExXVJzzYolt8jhADa00ipDhfzZbmvVhA/t6ZTXa/7SlVOvb8YSCwig+VuUEAhak6Ip+XiGkr9eFDFT0RA0mFGNifpxsoPBOvL3eMK0WQPkJZEZ9k9hsx8HGaJlAMZwrn7xYx8HC9lJBvOOWZFIBG0/NfDCyOG4PS1pC1X9/AVDCsirwT6QkhPLQmvdW1S2pyQGzTc4Uw8FG2kSR+grcTZ2JSFaMrOY0vAaT62eZ550VLclhHPcybHbppNGo7UkDSQeiYbQPjeXskn5eyAltOeg7NTv2TG6grain+MNCu+wUEn1PKmXIhLXkzfw62Wkpi4jwDxDrH3MFwVI8I5xJl+icqbAha+UlS+6aMycXOLZTVpz1J28PySkYvVLfh0X6hFSq0MSmcZAM2Ve88CV8rIJf6ov5pH/2tFL5x1wfr0OP6XVzSI5nPzA4IXT45e+YPlDlezYA8b4hdyhAGON7rDub+WyCpwFqNLKxJCz5Zvnh63vhH0rsngGicNCLbCiirF5chjJBs3hz23KekeXTyn8PkvtHApvI8CHfRgYCzvxikLIbiFa7vm5SOpJ4MZwqDPdHx+6cr9C8pxAcgC6bwNFmGiNHP2gWnmLx52qY18nzlB+CFXo/Pb68ipjs3xM5eeKLAQuD/bQq75gLt3XdT2Gg+F5SFpdAwZ62HVOV3DQxbRZKXlJoixllvCEhISX5e4HzbokSE9VH3m8xZJUDb55RAqmYC2u8N6+neZgakfqFytk7XV2Lndo4yO8BPDZXC/9wUlsc92hcEBzCt3ZmzsPAMlB3KEqhxlpuUVGGL4ykeiNEjZchN1Hv6XC4iKBzVFPk+ZmOqe/UTLMaUJpHnMSX3InBgbZkCSeYmztf3spij/VqO0T8L4ZHsGqdG2bBx+H8uBv57ThGRppqs/LdsCv+rMXB0GfZW1q6Ik3lbZuS0EM4QBAeFJH6By86/xhHEZCk0CdGfiE1N+kC1dtXE1AxfMvGOqMNMfSYQ6LrNlWxmNQFTXrU8jY3hMKlIwWW78kc8sRdbgz7EFwN3LnaIlUpQEVX73CHqVy+SahVO23VsxWA71zFhE0cdE35UHCZZ02kTlNsYMdB7HdiMCAqPpo8otOypFLJJexB4sNZHmnWnh4BNJP0tRutm1VrP5+TE+tm2I6HYldqfSuEhN/C3Kdx5ZQ7zw2xCkvIUGWS0Rbe38tcqYuxhg84zywfjF0gkmV5fPXnJ0gNid6Oi2RgHPamTjw9h06GbeJw7gxrHmw/GUW44O1RzmTzWaweK/Iz3c4XASeWr34FhvUYibDli5lIQEEvishXZaHmoyONhzyG48LeYRNZjTPbty2SjefDiwWHxMCwjQjevfsibRJ+nP7ZOLWKfsi8/TRhEqmHR/mOzUbh+kYhOntRq56cTG/Vq1wQvRZV/m8K/voHkjBhAbvkS4iS5EhYFi2HTJ7qAr/l3Ed39zCDx7DkH8+ysOexG+L7neQ2E3DyS5PiWj0RcThCjPX8ppoeZtCTeErHKdRTEmuzWUML0Qgc/0CQO49MoJFVrqGBXsz0HWbmgsZ4PuUaM7Bt43ByNVPNehKC57MRECZaUHAIbdSw3P03kA2Lcy/usWb+oUGdn1tAedqgUntqTkfg7U/h7mNx4MhO/JRJgfR5xyjphNiK/hjHfSmGHW39zA6s0nIAZDtFBgaMbuo1ua3D0ed/AaYOy4HTZxAi7t32T1C8HHZC3ikDfbK9NYmzw/mye8gfd+OKAIzkuKIFbg254p4RNKq6PVzJx6xasW9mLzGrVjFwizwGrUo6cLfIh2jhCN67zVY1u3LlURGveqP4Xp1UDTTO9km9uINLkWwz25Xr8iwZq5v/0DQzfks3kmk9I2B3C3Q8Du3SlND8MzEJ/j5js/T1F5Fsp/C0R+WHggk0zyHk1J7lUItYhZC9hoSky/2HgahIksGRD5e8XA1mN82JtCYiBFPDzsoUYWH0ePufNAzGQXfUFbPQL4XzXJy2F87RADEvMhl9tE7FyOEXkWyLyiwZuu3UI6TV2STYUItPoKAbA77XO833W7+jJUGuoxT1i3osjBi4UxMB1IiIGpnvIaGsjBq7kw5xkkWn0NJYea6hqitgYiDuNhnw9gYqv5qTwIhzPt2FMtI32IjsJh4x47WsG9L7QeTYLBI1820cnLNAQS5y6J6o+xdd0jvZNTF5XwjUxgc3acUk+378MsuzuCFwrHEvCslYm560UQfSyRTEdz1/DAbTKBIxFISEGeKFMToeN8csNTBF40D5WeQiWRnC+J1snIzvpk4GFS5mAJ4Q7ssoUAm4uijzdHPwl2VaHA5ivk8iTLKyWJLl4e4jmkxv+/mpNidch/bppg5+/pkJFjP1EBfpCTE2LUwDk2zBmrhghT5IFz4jgz60hN3LIBTfPGeHFIQT9cERZ+27QPp2mQg/Gqp4Oh+WNXKKlCwsy921y3pEXkH5cMjCF5VRMXxfEnPpxk8CK3ihjD2ctJBctnsP8ZMhiunip/S838HuY3K999CZ7voHU8UNk3cnLyDvfMLDq971hez5ziXixctCruySCvkP7OpMcE/J0Y4h5FzKDxkcbMShrFJGFu61MJzepA/3O5CbZ1M8j8YtyDXTRSIip43VIRLF1fhj42xSeGHEPurgzSDbx2Y6mi4sJ5Uw3SbbeC0eifATENqrOedEVKDN4vd1ATeRA5Gq6r2hRDbmximKIxWSyy+hMneJ8rqYG4eoQNpkshQvQfIr+YmHi/fpiIA264TDBI8hkotcmzO85Yupo47dEH8XoX5f5SEzmYWyQubI1oCwzlEVOvrvSrfnIoXK3RMwzq8+o9cYpxpc2Xr8ab5dUSfUU+OJlknxxi1sStH4F8eWlchjJcfjLDbRh9Z+Mgf+eU0QkWZPF/2c00PifY0TM/z9hYHETUJ2P4glPJxtFJu14aAfLwlGTHKRNRdY7aQGGcMRpVgUvVIviawLuqtR5IT0QawKxECC4NbpY5OMY3dztcIPguJkgVooPg+STosPvy1FdKcW2olBINfhyjGZMttuKSFqsAD1v+4Z5RLgSVztUQ/QNzYq3rRCzLvWEvRe+iWZt3u+IFd81JgepSdJo11EibOIL69c3S2RGqrfEpf6ViZ8dYiKbrzMLxNsERZoz4dG50oa+WAsFMXVTcIDTrh/UN2rSPJFFdn1HGnlywnGR9COSjhwByHSqIJaa45kIGQpMuurWBiwciuMJJU0jsmWtYH754OfLRVfR0SF6gdG7bZOclGVF0gPzYbWJRoQ1Uxx/YFtTMNYi3r8oHTJcZmk5dD/7kNSQ6JjY/IBm8Dodc3aeVC1JXRSZ7+1UbAJ92PTL9dedCZ+TxGOdB71Vn+4BGx1smYQbSdUsjdfFcBggYtP68NQsUfIubDI+jvHvl0/3Fw30L6O4Saw5up9qtZHRjBZDVmDnUWJpiKX+SHs3UC9R3df9/AbecXwUYa/PdoStzxS8D3k0SZ+WO/KcRjV491eD/k5cjhGbaA/zDWzERHbtnojbe4KYWKKbvGX4fEVjtEV1vL/zxJ+XBlHx5oEdD7k0o7gEck+iEsxjc+PpjpUoE8SDy96J+eHx4VOF1mOv1GzkbWc8uFoP2TokVsCkjySQKDxV8q9EZBaNxCZWX1VmTcVDxgQxEcSgMCr6yw38bgqnRB2igS3+nu9sb5yVB1cjTf9GjBNGM56WAsqethpJoM/gwdl4PLuSi7t6gZkwkSSe+TiSw3pVgpG+W8LqbFaRCm012EW+aljkOOgGAkZg82ilJildxIDEeN7BvW6fPO2fiNFtb17A2vYXXA+p15K5vO+GTeFGTJ8V3h9rl65Zp3aItX6puVbd+BnrzJskhskFb8E6GU5RodlEjCSr7a1HVuZMOpeK+DtM7jqOD2zoci0G8THsLca2f/oG/nIDg5OeQTGKEaOmBWKdVyAGpreN3Pww8HNHDNzMfKPJ5DW70kJiCyhvAwbaS/z8qEYM3GzXfpPhBDXoRdeXAPISeeIRJj2tX2oBy1Vjij8M/JaI/NpHf0tELodtCMledwlPHj2l4qcLYE1ivckpIAZ6V72GNDtQsYAGMbAMEQOrHfd5tpggBr5GiIHLRzonfDoxWrpcIQaCPaFNYamIgQeOWF7EM/z7dLT7Ew38HiaXyBvEQDVCN5suNji+67sLqTtVLVhN1VGTfq4dpbm+oLBJbbyeWaK7VL1Pc4Bo5pH8PBNQRnChBb28IybHy1dLIBb2YKjGjCSHrmvp5RlYwKYE7UfPUFZaUvK3RER9IgYa/a0Hf+hzmuxeXkU6nuL6eKP9Tatg4w4CdAP+Kce/1xYoCzsznaAVek6b5CVEFRHJWwV92XRiyrabEL/lvgTPyqUG4jGOx14KDIj9QKynQdiS7yki/4gGtq/nFUgVnjg0m6VMLm8Frx/eigiyj/ZeIjoBcPYaTxQQEEvPogtMXhCSl6eXRhJ+vwMdX3SCWhdfF1VcgLW6TUS4t4ghQl6vINAfQpO2wZOS7yki376Bv4YxOStW4D+UyZCEgLKrOpstxHUtNmAVakjC8/kOMQiamHZxJ9OrF4TAtgicecG2LaXqGrH0YRo8G90NmcaHjg6YKKAVP6Cu2Dn3KdjyGe0zjNrrb1MYteC2Yb70MQj9IKZ7lxNinGHj88oXFwrpyzebvIlrmcjTtY4yYm7zvDz2Y+pwcQerhRZyvm72R2qfuxyW5GQ1Wbrse3p7o6zaeEsTMXU5OpLpPMX1tjsLDbs6W4N+K4WN+LJqftHAkVJniMko86BcqBrRFVsG0xkZpCgtYUyOmeNAtddMwj+7PT7PQ7eG9SpE2bZ47o50uuchrH3FItm7YhqdTtkKFiPTangw36IAcA74fPQXyqoTx/nwbRjzw8BXbv1HVgpL/55TRKSZNp3+PzFQ+59//9Yzhf+XAv81GHiwSwnmDzrlEL8eITmUtgZBWCGmOEtUu/XhsAFzOjfR7CuxRrxZrYGhXw2eywKraAm6BevLwRC5NhfQzYkPCwHroHG22bU7Yrx9GWxfRDP7oF1P33lxA8f8TBpwN7iYnSuzoB59Pg0Y2pbSN/ugelqNFJ4c988lMfB78CdCX4Sz0ixJM0W3Fa6vLk+EszEmwv3hg/EJPJG1/b4liTpFzTuaEpHl6mhstdGdsY8y1jk4c91Ade382RT+5QYKcnmHMNkrYrIdo5lbb6cFrEJDIMwfxzsysdI1zBeRxuHwRowbn4M5ZB8Tl+UzHF2JtT836PZPOuHClLXU1a0YgjEafOafUL0rWzGETRPqJLcddKPV4yyAdTkiRvZi1JP9/dCCH44Rw5e7KWJWh2aUeqKE46c4/ngqOhB3usYDmr00q55cfLBHuUHQKOP46uvnwmYpQyyePerQ+pixzKZ6oIpBte0qkm83LZsF5YhHRrnNyLdSmExDNuSGHGSyG0sJIGtIJKmGjEDY2xyMaCk1bMWDlrzOtgfOxng06RMeLlFnhy1YKNebJE0qVP/eRgX/trjj/DFLmTyrWQYUuiu6eXMGZCnXFXjNTBDBXCDgiKeNAPGx//A0va41Es8VB8Ji+ibJvKuAJPke54tXvAkzzArVeFsCkxJHbKLpOLxawSE9sf50VpswJi1Y3nBKwSce6YTpNmLuNxr4sexxE+a8HVs3LhRMrYfDwfaWFv5OEfnlBn77Bh4CbwaeM31zlp7LnszhhfMp6dHtbzbbjI77dAPu4jMm8F5XBnFZEUJga+oQzXleSUpzFaLQw/t32QQ9md3fHMKQHsXEPg+tkWo1hEV5Vnj6UUao/qPSA5qXE/x7+74jqvNxgW6cjievYC2T5vhCymgUFGNUC0PycBED3+vxuIm1dbv7YeCsuU3F8OQErRV7ON430pkY3UioWS0d+sih3/izKXyirxObjrcSifRzKP/aR383hWFvIQbODiyHvNTnpHh1+pEm5mIFGxTGTXqVEAObKWJgeR0wMB3mb07/BwPDcTe4IcTA9UhFLCOqof0wMHWvhGfWct9Te4Lrad0eEAMvReJSjy+ev0rh36awI6wDqJ3E5TlrENPEJ67n+jnSOU5YxEC6QAxMqhQx7tYhBm6YeIL1vfFJthoN0cALYmA5OSAGdm/EwG80sFaOiIEK2Rs09rcTAH9FxTzwcDxypmlg1+HfM4XzKwoYLru4nvW3vqSyhtiHCkXgaXtCt7m1Hw7wLY6/gBzngy3j+Ert5ol55sd4/fcY5/OlJaSo+25JC/M+VBonaP/oGkIqyboLq9Fw+oZqvtAenijK5mNb8sTbEIPsXSGG8KH2iH2gLskme53AH04RKV6XCGWvI6CskkK0R7KKsrjQF8YQflUQM6cxJfyeRmiPQ5SNH1VoieTZW6TgndywNWH4PCdxDcZD0Bo283C+lvdGRUAUQv47TC5NUeYaHnnhrP2ouL4b64kynwoNtDMc/8jTfYBFoPPsckYM/raPZvWdiMUmxffXUKq/hjFFGOH8cGP/BX6cIiCqid7j8ymO4LkK+gv9ilbxGw10ls+/JSJCKE3AGj9Uke3SUUiarLZQZtFhfIqGWN1ZM4jOgt7wPUMdt67QU/GxPReL5QaQAid6AJBvEMP05H2k/u2CsgIQ64vTHf2TZosE8tveIHw3ja6/TeGoTrf8tynsdYUCYUXx+g+zbU/3vWNDuc4szkc9M+hbnppQp09bzIdTRKit6nuoTQjFXN6+rzSmrISCVKTJty/QqDxUti/SxhJz5bTRyPQjKEDmBl6/ut2GdH8xNPCb60pMrxwx8KXGO6C1PxbT0ahtSdw7KEvsOc7Ht4L3WxkwL9u2eD0rA8d39RHjltPcJvnO2Y0pCLg+V46Nv3/phj6Zu+kGyuUIXyct+qsbjScQKo3B+UvQK/rNDfxiYDqDD/xHYuC/5xQRSdGGszn+SzDwXxwN3D59FQLZR7NRTdYVsdYXA1hSGySPVnFFvKV1AGPXWCRfEZzGWjA1IMuOJinkFaoxV0L1tD6jGciTmrmUjoZTby4TVDOz/WZH/Od9BHOnNRv+DLYa7YJhU3RtTJuUuM8dEe/DsivwStnN1DN6Se0XOKjJxeThbWQCyjGGuPBXBLLXFAgKKQ1h4sUbeDrilbQXfQzRq8tFmIk5LmtBnYBOIsbT8aZvyfxca2zWtm6TZLck/GHgP0pEeHf/QLTz0EyOt7jsV2y9hFXsDw0rtmjmw2N8Aio4qOZA3V7plXceuk0f74d5iEPUpIcb6CsETL6XUI1xOz6Dpy1mYnKL1j2RrzyCepXoIlcaNDPJDJc5hI7BC/TUBrk8PjOwGBoENrVmGcmE1xoMy52KbKqg2Vx99B7cm0KbhC3wU1rUvcEJwOOwWYNLokMXwVzJEYOjAipya6cL/Pv7nCTHRWKQ5cGcsI+3m5P0sU4y8r/RQNgNWd8WE45AHjeFwzlX8fcvyhYxZ4vXn3/aitSX+ABBY/ZiOmXVkkgH5YNq9iOR9DN5GuThxSm4r0UnpoqmodvajURwSkMkTLnj+MPsfAK93OlikZTbI1UWdgFkQmR0g7fNkqTRYQ/W0G48zeXRmFz6mIFTTKcEaFeHJBbsHXtP04kYqLNItgJLEFn/WekNRPMRtea3lDFNMg2e7NzNzhJpyVjnc4nEZr0ZW8nGXzNtuaccMlb9n9zA6QMxsFPvCbjeeTrkbrYuYSTF+7c/I7Yoki5TEV4zMJQhhfzhPmXSX4Q9uJWFbuYRd5QO7aMRE2uBJ3616ckpOkngzMhThHmm9eT50FNYx74msmBe78h5UuwBTRRiQfgO8Hk+CpQR+zneT0kZLUk4+tzBcYZcVNfFVfi8nrdMlEyZx7kQXa3xGrFQ8h4KCbtLRa3EtxAwPmuFx8XxubO6ubVln+tjJMYdG4XW9lnf2CxTZHQw4Sj7VQp/S0R+m8KHBDEwDfZzXlx0dOObA2Lgyq3QHmjECOn0gW6mfpaIgf0C3+fWgIGbITfQOyIGaqNhU/iwRgz8RgN3m7+bwtm2+ouB+dIyEePMt/srEfli4G9TuGi7EFaB6fICLkh9l0IMIN3pelPoS8RA3UYM5O6HipwPxai/aGAr4u8Vb8TAbjtNYakOm8KPxEA3rv3dFP5h4D1CDPxGA38Y+O0b6I8e++ZXKbwVUdZB2JhNVlpsR53HBV/LZ50UqwNDBy1NPajCIRpj2ehGtaVeAl/5PkeOqFH2zND+lc8X5cVuheubjFH2kneF9sLw+uMQjQyhtNNRk0y2L/kXDfyWiPwqhZUNrj97+pqIzHSHTgLm+YaySEIZ8no/e7QPJdrPxwjtS5aPKqLXiK1rNUfMynHpkqg8r8A8fKaEeecuo7NZfYI4xPWc2hSvp8/KM0THGmWo0bzgh4G/TeFviYjGlRbmoxx/35+NKElFfwJOBLqYWWG3o0F7iaHmicEzac2WVNGCGLKopU3mMpbRZY6YtMqJJfKo7jSaPUoBojZH7PnURkYNS3qCvVuYnJvXV0bwOf45ReRXIrLr1xQ2i+GUGOWA15f2BwASu4jh191mKLlodEic0iS5s4GevmCIVluVLWb3uF/S+rBAGaJzSvKFYRm0DZ0EkmxoNz4Z6S2dBaKL/mmMmJfe8Pu37Or8s1I4L18aOGaN/sld4nrXd1sHFtfSavJ+xig9GQFBXdY7JJtxk1L5rR8gE5qIFNsh6WF5ajaQaTuK/q7Zu7RP1Aqx1CdN8fTqjLCJIgD5KOgPdwXKhO8pIp70XIm/aCB/+BfwtkPuYKc+Q3IvhrBKQoZ25xU+z7Omx7DYFoTwDZhjumsfO4DdzOa5F/YaHa+bDGC/pTzf5LhervP1DorV0Mh6WqOsm0xqxNzz2yQZWHg/vtHAb8OY/1wM/PecIiKpmvT/3hT+D8FA7V8cDcy2Ux3NnDOUgCjrK9G8C0GxuTKafP6Mr8SxJVSnTMFlkZ10oG66JVAXT7PJqctkegkDGxbxFJddcuyArlcBh/XMxWXFVXTj5gjVa7XqLMLd4bDQTa1MwJfG8tDuMhqTkxC4AB82FpkMqN7UoVjFLbIRZ3n4ogTphsC8Xh6bBFRvR56VLEIYZ3vC1sfpkrTl8QXzZChpKA5XIKZCO/BabUvSai/KRNk7R3CEc8ETBMkj+ZaI+M3xb26gNEonEPTmqGHCQg9p0IgrAHemE67fYpkU7P6EIF7pPCc9mlWhd0JI027YBHjGO2InZYe/T9FNbrUduhkqiECTYETSLAqvZLpAM5q3KWLDedSN6fh+MWF9b1Gd1Z/YJZ2GWJi/1JkIyhKdtT8/b8HvRFlkRxsxcyLBGXRYMpEtayKTz2XYdFzdFySxI8S4kAcTxGxz0aT6B0VpMq6GvnYK8IQZYk8K6TxnMzGGJqEFXZL/bR/9KxE53oQXYrWJ15teVJm8WXHG+7VQRai3FZLq1v+AFyzHHLQA1Xr9+IyABBt8Co48akmTItbE9CmKiXV8Xomv2D440l7jMDSMITOzvkGctzj+1Gc9nWzuOB4VGQP2Vrwk7KTgN4kLlbDKf2lEzXH88cxQSbKedi61Z9aIKaPTrInlrquIGeH8C42GNOD5dWt99vclk06exVOvfWWWHKUL9oknCokjfJ5k4hRnNgPHb5Kk3hwtyzf1Pxj4jQb2XXkAunzj799miLX+QdoCbcfodb0E3dh4jFiQzhliQfVGmdAc8XnHj9wSi6WDWJs97jeI6tzk2WKsGzSeChkQoZiQ9DwdNnWCrhhy24QmrTVBJnfh3IN599DNPiJNJuLljGpdTxWedOvXjpzajwLOORabNHa2FGWDfWL9+qk3TDS6JbkG9ZF1j6fGY9FpWytP4z2brN86Z6NLvbPGc+WJz1s3eDoVn1crvcRj9nY6jQT+Wgh/0UDaa3HzDwz8RgPzQ4Ayp435EtgFMTBl8e5PbuBiPUQD9wwxMDUHDIQhGmhoiAmzHDGwbIfcQD5UTn4xcBVPCclK+W9u4HqaIFbfJm/6yw20gjXKtF9uoHMJ/0QD3U9v0NLo/uQGFsoO3VqXqn+igT8MjM0hN/AbDYTVsCncDrmBwedvbuD6jhiYh0fa8Nx5G1RdriewsV0qZrQw3F/DmG/76N+msEcvNmwmM7y+NsDnuaOqA3WzwPWOTzqjylsPIItR5ma5xY40FskalqXvN3mXbVE29g8XNsftnPOgBoNuZcQ2PzV0nu0YXs+xUmPYxDXKyoXcGfR6RQz8RgN/JSKPiTRk6a5mJFWGTcRDn7aDLEdsSA8oO55xY0Kmvw0xv7PBXmZ4vYtkoaGV3NVjkqSfPQRqPiNJecHnRx6vKzjzl0rS9buTqeIU+H2JizL0fH0dSflSNTBeWkh+fQPHDtqfdTJXGmg9ISNlXypgPgb7n0r4ffZSTyAdFYaYfVp9R19Ljti/HOH93nfbJT1fdAp4g0nD62aYLypiKnMEvF5lZbR0F53f4I6GPpK0xd/PLov/g4HleOFDJi0Q87bDYX+b430B0dtD7J0tX0vyuRILoAazKZwtyozxfl1CujUcsaiC3ZHOD48M8ukCn2+8SkP62awRi44R+qtSwvGjRAtgveZWw1eu0P6igTZqlAbu+ccg6UYSwJ266J/0fKtRhyE2VkKFf39fof3Z3HDalaeDw4s9R8wLA+cAm/k44vmyf/d024pbSDmhTV5oSTh0qKlhKdeUcK1F/6BPRAO4+TYafpW7in5zA4OsWTW/aGAjKS9w0xXKYvsx2pG5qlJg+wz9y4Sj7OirLaB/DQnnwykiVDmg5Vv6ld1kxT2hdHtQF7heMioW8dq40vFNPKDlfaAMqodNc0EoUEaYL5zfqwn6n2+JCNorh6Rt9wn/IzHw33OKiKRpk/+aTWHtXxwN3ASdAavJUiEwnqvotm64rFdPEdXvykO1u2QIV/6st8QsRBKhTqbP0eyLuGw+c6bR9I5mMJUji/PnVl/SMnssId8zXEZV/GqJj18FmXWz0KzejJBm8JmBHcGMJ/ERF0tUbgNU38qEg7tFM/zKXhIgBAicBdcYiLf2KiAb70kSa6weiVybKzSA6k2E88OTyU1/l2C4bcuZBP5QefgsgR6uV5Ju/WlFLtM+Rzh9HUTW7aYy+ZaI/M4UDg59S3o6XM+yFBqYz1HdHu5BCZkLqMa7JZpt17PH4Mm9QfLbZovYu9jGwJKGkEJbvMbE7P0xGKc73i9HGvq9t8KwaZ7pJHvZkUskEBls1iNUY/cazdLMQzOZLmQ0qx5HTD5bWwprslA57M0qJJVUHMA1zJmYbN51Rez9JoV5ldQ81VrE3tNxVkC8hyMHWSquhEbwALu3jyQdasTIcjVWwe4MNHPSaIFqPxK2TJ5ctpzNj077DwxMjtJnwDR/CjSl6KZGRQhEDe8P0KcOYvhsj9gnvAr8vulc4okuRUdyhguqVUIQW8aHl0us3Mffj9cSSf0EzTbS8RosEbGo0F0G9HaIW4jgiGb+4KHaLpPPGyLvKIjJXEdsakg9AhNOIw7TE8qI7eiMMH9Q8PVa2FY09nE+6f1RFxNm70Oye23xtSf7IsOBuERU6itTnKXNWXxjGSHC58RGXo6fN8/GETHsrDBFvGcNJLBFWTI0jAliYyf++gY2lfIAehqNePL+4Pi6yj4BbTaorqPzbkf3keMDhBPEoE2M1yPDXQYjclFtiy6OR2aCBPHRQ7WeJ4hFW6++4HxTFcSsFWLD9aMvgU/OOsl1FbGh3AgKzk8F58PH3ewIvQUI+TeCbn37Quy7vXC9QHiSSIIgVlH6KSXEQGsuJuMsoYSpksTEzdJoUu5uxtapPGusy2f4zjzveiIEgYVuLSUNo2VcWZ8MZZ1R4boAMWAV+eYG/uMUkcAYooGuMCe/aOC3RKR6luiW+P3vpnBxVwz+2xT+loisipdNCu/6d1N4NVV9Xohp/6dEZE1tvB+kRQz8RgMZOZhi8dgnfzDwmxv4O0VkkTV/cgOzEKcLPWsP/4eB2TlEDJzf1Q0sDha6ubf4t0SkbAcMTDZ/N4W/GMh3N8SO1EEMLE3EwKzrdtoPA8v+gn//rRTuqp0C7tLbN78SkQrnOqR0YyFWtvqR3jriQt3LiIHJAu1d+UbZB88OMSR64fO8oNaCla/4TWG0+DzVISllE/Y24ZsaMeiloz1lkwaxa1oZMr2uCYOledAH+4BYMTE04RcNTK53SyYpKzSg8QlliBWgLLzFryeEWWTwPGwEg1z3IoWN0+B6GnX4elc+HEjOM5Std4L26XaVjhCKC7TfB1cf02PzuYP76NUmse5on68zqQPi9wYvVhraq3HMlT+bwt/cwPOusSEfD/0Gnhsdn8/UwuuZ1IhxnA+7FzrK+oV1HUomXMTCtbhIoIpec56LAa4HFjg2LOmCkqweo/1b7Dob6mSP19t+epmeTGEM/nXYZFWKuiV8+sD1czn/LRHR3k4M2eGB8yP3UIZPxnYFsY3YyavNqye+xAjUe44YuSZvl/rKBTH82bg8y6oBe/wuB3a94fM/++mSErtbwMbrLJEXU8S6/vSIoDoGhOSkQn8mLSobdLfYNmnpWJQo1weuv0ONz//w0jUqOSo+f99AmdcIzKWqsaCQenMH/QE1w6ERImJgP48aLnjmmAY7coBFMUSfneMe6OW02AITLIoych5fSS3p6P9GE7yfbTQ0XKpx/s3fJ8TAb4nIKU57MMQx+sOHN+qJPiQdgSUN0Ugd7YkoPxJg/YGIxZ4cXBrNOc7/y9Yh2eOA9+O4DVawSG1cvyeKskOKgiNkWoiyCWTW0r2s6pDGY/TX12E3rixxPX0xkBn7w39mNPDfc4rIVNTG/zWbwv9qDNzyLbr14wndVr5QcVrOcBnnH89E9SHWGvEc4QaxMkF17x9RnYxcZkOpejhNvcFsuzfVw2l/RLV1Gab5/d2scRofUL1kHN38Glcv8HKJy3Ie7jJatUMuifxSENOyGg2UzSPIXt5ETKp511Jvo8xAv7iIUSMVMQiSEy4TwRSbxOw3Lrqx2QzcT/7m8Fi0QMwK/ZCXHCcERFdDNdknKliLXc/To7SqyL2b2DCvt3cOgqZQcl2yPyUiPwyUXV+DMKL4e/4aMbbTtmhm3J3eZI8ZGzYZrBkOh6JZ5oNZRds7HJa1IE1uV/j+7H6fQtC+zCarubGkDQzRviAY/p6iupvcdQapJJt4O64duiXNoVAIL0Ms/ClibvZCdZ/0d42knyNiV/saNomursLTE0cz8uHPF5DCOSMWhKsduZ5PM4Tj/kVg2csasUZ7DiHJ8TXZr64keZzWYEr3S5Po/q0n2Y5RMOzgMrSz9sa/3EDr7Mfib1O4yT54vy4qut3Sr3ZkvLaf4AvdSIQ92SzJa0SGaG445eyyizTiHNAtVZMrYqssCksSTg797xQReB+FMak76QLmpsYvPkqoRo9p/UQMnOF8mvqDWc7iKehw0ptC2qGZ3XXMhHLSCGK6uaJaPmevF9jURUxcaPqVHgJKQF8iBqVkT2TiXzmq2/Gi4En/soC477UF8ecdoluFoQ/kGLHKi9w5Xv+bUBJmagwmcxD7jHV/JP/oG/jFwLfof4DcS/z9K9toZKLcr+iWx4O6nu6udFZsGarxK17/naFZVSxJADJf4fuHDOf/+4zzRxefaPZtpetpldZjiEEUCNwjMKjBFiWw/K5zzlY43lm81mEFDN3ako9k8tYQ00pm43jHo+1wSP16Dizk0yaRMr2lxOxciA8HxhnzG428548A/HFlNwifiL3Bzckhus9DnkRKsiN5f1lBeBt7KLOs7Q7H1+Rglbk9lED1Pfk2jIll4y8Gil2QA5d6dKOfBjFoO+JLKAVVRiw/IwZqzPkTDSymC3zfOQ8NY9zX30rhqYEYuJgHPilKGzHwHasFZPMpyiTBebdUfg5ueqgUzm6zN6XHQkSZsb4w8Vci0s0RA2HVu+im0+F+rRCrlndB579N4S8G/qNEpJgNGEg4YmCc/E+JSPrB98fQt3TyupRQLMe04VWDGDjbL/5gIF+9d/QXDfxWCv8OkyvKIQXfe+HzcKruSk++7uDTGUrg+BYx8DAKQiipborZ+oAYdNwNGHgpfbHYLhHbg1cXwGL5thueo0OnhSoakM/HKBv3Y/x9t2IA68kEn78aIOYk4P2faCA/cQPWm6PWJJ8hdzC72B1EF91ouB2iTI4PxIY0PeP905avEGET50OdrHB+jaaIgUtNuEJ4nili+s7QPtmB0ILV8aHS+dwbdHyIP/j8G6PJVxZ+/ouB3k0JyS83UJS3PhRvhut//NRRwMwPAvgyoGy7UcRKny4yyPrbUBnc4/0xwzVidyvMeaaruF7JBsVnaco4/3HiZ3QxQ6yul+NhU1bfG1S3CgnM/GahPZwK/R8M/EYD50/EUGOD9nFzGd73t/j7sSLVELM12svpNdaGw+ko1IRaPL/3+5BOw0cFBc9dsQhaaOnsMl3AaqXg9eSvT0XN23QJm9Mb/dUqxPWpBbj+czshPJNTHP+llOmf3MBvNPCLgavJCJ8/V/D+Re0gA7oP/v1yykKaf9YUIC2chnct/v6kdxrIPTtqMvv47mkRswaqZE7FLF2ZGV2v11vYjAjOP3UutKRijgVJd8H7accoI74YqK/av7mBuYa3bW7vZ00SvzYycXciYn7xQH95WW1RllRD5e+8QNlJZ1ZIA605QQqAGKh3eD2dw1aQlTPE8sTtx/TK12dgJwPXc1ChPeJHx4Bkjf66KGUc3zca+CsRyfh/ZqWw9O85RWQ61saT/xYM1P/Fm8JLBDyoWYJqdG4GGrEL4sDCH9TvtewofZWHB2KUR3g+93BaNkHjAN/rOE2nIbiorgM027cpqifxju+P1gtU768nEfO7h+rX3KG64VDhslKeiIFH2RLAmepKA0L5WqJZEFENjscST6afoVLLOGtgZsOmEB3VR6JBokH01mXOdtJraC/9ScEezaYEChvV8/R5z8FdGaqYxmZ8JPO1lcEQMxFZsV0bJMrNIRei60Wg+Vr7RQO9KC/Ib1MYxgK69ccSzWC0ZBW9sKYCHBeq+fkd1THvdR3quWsMm0poVh2qJoBchOP7TPD9UrdQXV8NU+ROuNtRU8f7uRHOBilCb9OTbY5uoL4/8X7SFjFwM2vmsIqIiUC2rDN0FlsPFu/9iKTh+DVkGKZnxN5EERM5QzVcHT4WOIna8nS0UCl5imUGbnKSOOsiRSO+/+zB3S8lnuqvQCbV4j2G4G29ECPs1iXSBs1W8DRfPCmPwfUfuYG/TeG7iVhjn7ne5Meobcn1ee4Qk8YCh0O7qYgkcAuy80fGUbkvSr6HybFbqJFEGteIjfvPGCLTQWz4FFuD2q3yAlPR0C1Pi55SvUes+2JgrmeGQeeA2ESWg5tc64g9OxXVPpOGFHQe4/xJZpIInqPg9RgJG1P7im4zzMdMTB8XB8jR10QwI/PQsHsxd0nto9u3nM1CZKtANMjI75bgrVFggDE/74jN0VtQ73jlLDfQ7X1zA3/RwG/76FwpJ2C/M53nrwbdbM/9B1iIkbxAf49m3kI1niWKic97vR1TSFFdM9NHt3Pvdy7NgosOZRkjZogEzWw1wvF510FG1BW6xaE+BPIGZQEXbcQAuSImLPgDzbLuxZQUsEaj/BxKspqh0tzP0Y2WpyEal+3RDc8RCEE3kg1JN8tLRqKS38ChDWvScp64pH1fVAjr1YpA+B4vCVnrAph2x3lyesKYTKg4gSjLoUmloMnIAxcc2IGOGPitFC5UJwM4df8nGsjD4fcX9u5P38D0djdQFl7QjZHPEA3cxjbPtbbb0fFdZbC0g799A5s7YmBeOITkrDJbatViDukJ/raP/p4i8u0bmLg+ackyXASweYxcMpw5jBhIhzOM+w3OB9dFDDQ30+qHgdl4ahxp0CEGLvvGEzNn8rdv4OIzlJA4cn+lan9ZQ9IMGOiqIP8axtTbM/79LTco9fsMZeDC3Tc/DPwUiH2J1VuIrRliXhWj/ctKBX9/Km6XdNwHEeTqgIHzEt9/ZDgtKuWOGLjJEAPrcxchxpu2mLl3xMBNP7WAORO8X/HNRBnpBQBLS8LvW+kd/DDQWr1KzqIA73+fEQvqVBrx5CXELakVXD96vzearAkFlxizIdr2GZJumlWcEfHWob2YKwLK3Cna59MYZXpkKSpnZIz2SboITzCPE40n9IWvlXMpDvbCELmnIgb9zhQeMDCpjhznu97g+CJNR6waDgvkz3KE9rnB9cp7nO+6P2yywsNs8peL9vk8X6fAzh3O/1eAz3+0Dzzgxo3ifA5hSSFTXSjIEdfLwjApbeXDFCJXRX8BZiyTMdvK4C33nvjbFPbTSwL5MbFE9C+I3ePTeT/0DUTs3VG8v/ESMYy9bYvz5mQCcnFXAU8kxEB9t+vpSlAXkLfreZOXi/RIZ2t1BYuHhf7KwOlBm9mwKf8kpCkCgt+nvjSKmDzZNkw5pwa5f3SUuUZi8WIm4PptnoiBpXNAGZMxtE9fDFy8T05T5K6J6/caNMDca4T+biiBmi/XJ6jNnIo52yMGjrr1DtaViPfjXqD9vsyYBen7ZpLMFPU/GPitFGYm2cmETRCT/cuQFBL4aF9rXJBoYxBbuXtCmVUOjfm/GJidfSujq+Zyhnq2QwzMrng/tGhdAszUecM/K2NMjUfzFwOPb73H9RkYkL6eVpM7Bq6vLwb+2kfb6Fn+IzHw33OKyHSiifJ/y6bwvxoD94MbzgmakfSgDJWbs60LyxKXcZFWQ6VSr6BZsV+4jOYRuulSFV3YAKql/DI3QnpA8w+L4IbL5sKHSlhd3EJh5KgOzUUXUsg5YqC/Qww8dz2aCS7qsO5fisg8iBEjYAvAZpI0HJ2+7an8sEfgvRFLin7YVO5fNgHKIlVM0imqw8/SOoJj3xBbrymqNd0pr+B1DM3YeYpmNlrHR4hWjdIkPNZcknv7DixynvDkthkB2ZDm/2wKK6otgBHE6LbZSK/oboVmBnxbF/NWQswz4gWqqdWQIr52hugnJ6jFCAIZbzZbxMVnMfSBaiySqSa6qUmJ6nWVVUZTrMeo7rz7AiB/m2gWyxIxSOg7+4eB2WPIjSssFTG6jkYNW3WIvZJTnMEmOT6PZKi8/oSHCKJ53TdJriPWNVvExHnhIfa2TrgkU02hQJ6uxtPJJNrh/+5zCKZ7sYGXKBhE3I8TiPlV5Im11MY/DJwvJjH/NYy5TTt8HksJsfd2rcZEenx6sK2hT+RnszmS1+T/o+7dmpUFlnXNH+SFeMDDJUiVAoqSUJzuEEQUz0f01/dbOpxrzt0duzui54651nfxRRhjDIGiMvN5syqz1kAfr61WXrMH7A7LwYTy+D6saCcbwGx82QCnP1MVb3jFeNXjAmFn3RorwQi8zHtB80mL6XUkot2OdC5mC4z3UgUm622XgB0V3PybgEnD7HniXg23aOpzWUn91lS+mbeBsccOMGgenRG8tueMrF3/Ks907Z5YyzkxGpXzSpC1AvbtmushZkFUMMpPaosZibqkych/Mv/dmdRsG/Y04kpeKt++gWvzc/8DXJ89mgnrKxGwcXgZV5HQyxb3LMXHfJ8ZIliIp8ov2kCnZDYdK5HbKh3eeRx1Crau7EunwM0+Lq5OWZ/reL9jYMw6hptOnBzza3BYO1ypKkbpcWMowUEUFqMJ3H6YS9mhrWQ2nWkWhV5Drfz5GRh4F9acxkLfC/+Q9wL2EE5Ci+t9VXlpzGoGg7jTYp/smJ+PjzWbXJIW3Py6BBa6lcUOFoZ9/phhPPRD1GKfM4U/ewO9/sZQWd/UAspexQ8DzZn4LQorU7nXdfJrH/3NBk7PEgOL5oRFmiox0AYGhk/ZPpplwMDWWoblgVwUzhxgINvIPmcEWSmuoccRVp/Xv0XhT6XwBwPz3cNiwphifijJ8a9SOIzrMgf2ycrHwuPAoucPA9OO8sPA06pL34Yx4eUEDHyvIAuybcWB9YL++gYm2QRhenWmv0VhNrxsKteY+wFrpMA+SnxDVjZj/uk3fPY29m9RmPozhwoPGBiab2BgY81WVJj9GYuWBKw4bp4LEv2tycLnsg54O5YYGE+AcUw+r9GLPRIrC/OrXwMrPovC/Hr9ZQPVi8wGd/QG7HkL/3ba+zXNehIDJ3vYG3yLSQXrwr+0N0XCPK4AkztZs/JfGmT2cW5gPIMB/OMIVASpajy+GOiv+8DA0+LSgvKK4b/03MX9yvbR/4SBrhNDhl8DvN9xDRkSbGPImskW/ul4AwZetSzE+5zi/bFUu/FThOcp3sUvG/h4u7gfWmJ8nxbe1/oIDEybe4zXJMfzM7mJwhosgXl5Wqhsn5mdf+4bONho8KcW9Et42ABD9ZNf0SQd/TDQfcD/pFYITHuMgFkb9lzJ1RibiVqta/7ytRT2tsT99LXtiVdDtqTV8w0MbMpC87HBXIq3FoO9qfi+3dEa02j0/mUDjy7sOXY1YOZlivFyNdMmUgzcTzJAfMly+Cdv1jWVwA48hwc3c0v5JJkr4lK+au5W6wP5wxjz77HH/V3YcUNFDiwMqu7ih4F0guwfxHJRXZaIjPVLCtmq6JBpS/if+TDvV9TIgf2DvYv46ruwn8iAPV5bpqAk6nIWtiBbuLV6HhCPXphvr8HG4eUS/mXV7QEDG/NS5fX1eiR/svlhYPstRpQuHaMS3Q39YeDnMLn/viUi/5lTRLqdwXD4PyYb+G9eFO70rpySznhQefk950yTlbDB1Iac2shFu2rvy0U6DWbEOu6OR8oAZrLlwLoJgIGbmwoi8LiCelFzqMVd5JYUxX1ehfsUYd6O4zH5vQNmdS/Vc2525F4FbgxkQ5lmyTZN2XdsP+oonn2G21m4rkb5UGLYWS1q1hr5Ns3mdkOh/K05/LI1njSen/F5L2BWSq/ZJstpAzNeDtz4SZ/WNF23G8IVB6fFdptVn+xHR2Ue3LfFFlrWI/u6jISnBXXN7lO4vVX7hTAdTIC57Z62IrLHCMsvH5i30p+Moncu9/bJRfBlGxgYqVfOovKC+2ma2wZpE3gbYGS949w+jilQCeo7PMGsWw4w0AVYseh6kFvIRXdCWZaMxBcDdWs9o8zKoO5nFjBq0+6cSDskA+HNnwt5GFInovH2/VZ8bXir2VqParJoobHAuzUctpwsEAzFFvevtREmZtGWaKycOhU5lcT48GWQeRm2K2+Y3kv2aR9tjXoL8W0fnSzwPsJGjOe1N7n6xUDW6jYr6sKvQBbADaZ2pCp0SwuH6UttQtR6DCufbsDA62OqkmPfe8KLnhivh92Huo3PE2DfUg++GGhWjuzDpcLN3ny5F06zEHaWchH09npifpxMnYWTWjvx6fDRJa6WOhPt5nOI+TblZO/We+G+837NLkbYJG1MSuXX77PO9td8SFoEoPc2aTKEhtffNF3eD4IMcwnMDcZTYqJQFN+cp/yf9gbSNHoHLAuMPkkSZEE4XZzYyn08aGGsxkqojnSVvx/AwKWbG1V0neF+zLU2orjTh9sdJ5j/lnodUXFxx0IoiY7xfmfAPOcIGbA1gCWL63pJ7qkBWXPuQxY1/S4nxGpDifr3psPmxgyyi53wvDsP6v9VmPjsNlXFn77WKt+vQ0Zs374Kf1Fi1t1G9xnNWX7AfOCmxfJw7NMs2N+EF18vOmsnm5gs0z1VLpPtvAvFE3g/k73idg5yB6HcG/jJBnrz11ZlK2Pw1z76uyj8OUXkkw0k1kcYre4Io8vKxvsyBsDUpjMLf3sDZaXwJxsYrq9T9j1MrkxlNvCDgdHxdYJ9AANTvh5V0b3e6N9s4KdE5Ls3UJ8BA73x1VRC7YXxPfjVHwZG9RBY8ckGZtEG/mQ10/F91bP6ywZ+DpP7YGAw8IEh2x3G+5kDA92EQYZqDBj4X4fJBW8OTGoOnd53b6BfZAiD/QKYFe62hvguCo89jH+672lCPGbAwIniziEDnsAaT5ZM9FcM95NOp0rkSUy5HoCB8X1rCjE39YSLegBZfYr0SpivDedrB9gUGgd83wcDP9nALwYu+xj/t6dwWpYL2FueujqfCmCg0Xr9soF0d4GptwT++Oo9crYQwMBVbwmZ1s2eeJ6ZcaNZCgz0xyqeb3Iz7mTOgYHuvJLZsODRpukdGBI2TsDA5WHWJ77szJTvmcK2ecX7fe50ES43wPp3LTQKMgH/NNEhe8bbNTC+BQwM2P5fMFDkT2DgZCqmJMLLBwOl7JEYGF3GMhs4xPPz4RsYqC4Yi7q0aLGxogED+zsb889mFmvHsx8GLhb4vqW+3JGRvGTl7h7+cDfNYC+rDt5Pnnp/GLjqWLaIHA/2ub6xlMRsMMb9Ve8/DAxVBdPv0ML8DQptQRkcrRIoICz+KRH57A10L8FoyER3ptNK1Pj+z6LwBwPTjdwLH5p4X+pMMMTgsVl9MfC+NjH/UnWuRHGwqfmgqo6ID4dfNlBbHEvKhmN8PhyakGW+7BtZZYhPygP28nw7/W/DGPe1LVvsxJcqjbxjX/GXi4XzxcAk3uD+Ly/8/swABroxJlZUHI2EF+vn8YuB0V0dER8/4F8S44rnX670Fp/2uifKhAcsZuWz5vsNMLAwpP/atyFTA/+5+u9eIvKfOUWk2x0M/+csCv+7D5PbIqaGz9NAod5haDHzqU0pOF6hjqYbmb1oLB80GxNTotECbrAcmVNael1gnycBJJteHfLbGqbtZuTWvI6qDdFUNgYYHt2AH17HCS3fqhQ39zrH9z2hvtgU2Km3HjsWxzOP8uTYZa7Z11p8pmbAso0KLLnrjxab9PozgqFqLNrOoBaL7NIlZrtwq2NZchFmyyHp5xbU4tUERurjA7CQTTUWNid3Ytp2OiJtO+4pfqNEmP+vSuFv++hVjPuhqNKq8DyVi94JMDCQJQZRbwG3sXcYRxhx4RYj2dBC9GQeY7PgImwY4MJydGnSqBEbItB9hKlxrACTjnLRV/QXzhcDPXLw81pmE8ubOaGgOo9EGFXAtnisOAgDOtT95gqsPE0mZ5ps1YHwfabp/LLrw2wfZavyXWsVsLo9ke6UAxs61qpmrt6MiTeuCDt5it8/Nw4RLbYrlbnNYF3y1z5ckT7i3coL1AVnzfvzb1HYbW62LXaWiwYUnTW4yetdZ3a7+aKFkzYVQuDdsYOslE3fSY/R234QG5wGE0qn7lDxlRYwsF8sejTt3PDzV0vufRou4NZajUkV9o8Ii0On8yC7kG6wruGG2q9Kp6zR0EUw78HNXtPBmOJTrMtVkPWNN4q+StNiAyw7VrrO5+tDTniXwCC7HLQYix8pzV5aT7iLVTpkw9M9x/PVLUEDnlls/AiBPdy+V7SLbzk7Xc5n0kJ5hnNjCix8OyONbH8DDNx2gYELvhyQ8xY63peP+XG4QGZoiTth4uWRytv9rgBnNKCmjUAbcm8HDMxX/bEiVqcfBgZBOa7CaS0x8Cqzm9spZMA8q2+804NaF+EcGMhNAMAlGHDKBjEwab6Se72UyiZ3vUIYdvtSZo1mNvnDDcYz3QADD9P5kcaBhJ+qchw2rMMb6aJ6Mnc4T1QWhSt8XtBb8XbWkDPzFirkzHpPxa9ayY1ZvXGHJnbzJgi3Yn0xcL6S7/+zN3Db0QJKdqsxC3nHLXl4dBMqsp6K+XfBfJ1wUMiqBgaG16cm2zm7ESWmxMARR5h6d37ZwKAfAQM/i8KiOCCM3hVg4NwHBkaTJub74wYMHGnajabb1GXfSuFP38DwcDQrofcxvo7si0n9IWROfvplA+ORzAYur/qOQy8iDJcMGDi+w/+cyy4wS5UYqNa/w+SErsA+28/fmcJiHP7OFD5AmXyzgV8MpCC2IMNGwICj7gLbV+xvb6AIjuuEJx1goF/oPwxUzhIDrT4wcKHLPqfNHwYGnpzvn2ygrBarwmC8sb4YmLGJbIBzcmWrklaDdOe4ZF8M3GTwL+Ht2azc5eup8+dq+vwuCkdnWUI3UIAFPj9BZtopMDBT/5ENnB6BgTMGL+csM2DgkdeQYWHzTrjYsPImCt5fd/KQ7aYt+KPhTWYDx93eNxtIQwUYNpg9XUoOCmTYBwM/ewNnsQJ7nTnwrzEHBsbHpdzU4kDm1yc8z3K/AAaOjxLbPDEDtk8hI9wS/v05BQaKcD9SounO+8NA+7UG5t17TfV7pvDIBsZ/s4E+uJe81YUxeV5jzg+nzv6bDRSNMzBwbsgSjVEE/67sgYH3UGYDq7NdiXgD+3zVwL4PBgo9BgY+N7OcvJZgIuwP4T8+i8J5cuFMrBpP65sN/Ke9gfZI0ym44f0HawPzozvQcP85g33SDvZa72RDG4mBYZT/soHe0V6wiMsSqHHzeqRk2/lh4Ccb+E8YWI+BgXHU/y0KfzBwsi1TyCBfb7FsgfExVGfA/GOyoC8GCgfU/80GDsfAQG8Ry3bZ63fOe/fukYK6NJmwyn/BQLF7UYu7E+2M+evBnoOeVvPJMRuRfDYlFFMd87U45qRt5hPlvy8G/mdOEemqg0Gv9T8EA/V/MwZeTHNM9JjDjTS03GHdFzAwPDxhFvfUdfi1Fz1I8zZQU1oX07IYz4CJpwuroqarB/whlDnFcxdmp3aAgcFG2cqGDsBAM4EbXWqaSf5txqogjKnkzO2O/jBweABGHILKp8yZd4V7mLgqd/axRmEwlHvrekVL9uWDcdy5BnXdhpvwLochzcwImLDfY1q/mxV+v3WHm2nJSq9kKisxhyGwzpfZrPekMGkuLGAV86C2/9dKYXM+0GkZHjUlvMhTFO45+8PA4O3i+WdPMaG4lGeifjBQbmKjFTW4CNoRMGbMga1B6wxMqPrlibcecm9RGkJ9e7NHwFbdo0fU3eDnAl6Gb7bCpHSyhpstr4+EFTWT43dqIoxvgM3ny/RMs+MQ7j9Zr3Xu34uSFvalrXhF/75j5/NlSHZqIUy0jYdU09uczEAfCdEong6vh8Am4/EAJg10uIHS33ehro0ec3vbomTLpfkv2UDj6uoUxheEAXfQ0Jn2mLxodI0QlkZ7XK/5rDA/3LQn/NYGGJjI9xkXi2HlP++LG7M5MHASyGzgQ24CWO+WfTLt1aQKEhNhPL8AA43+EBgwK0nnxf6K67WuPwwcKbMJFdUUn0MHGKh3/T6N3a0uRN2tOc8rAzRSB8AaptxKedjVhUxNHk54P1xyRp1Rh1gpD+uTp4iw7qV9IybPFPaN9J6w9eoxoul63VW8acOhbzZwbq9/GJgutwNalGNcr5PL7PO4+SS2oB8GXk7/wMAkx/wSe4mBnSkw0CuBgeH6alAwrKHGwxP4c6gCm1fTDGH3TnrNlze46Uy9Yf6+MjyvHmmcBPURZuKwcNiqd7WBWXM8f3P5PHHeFzYFV72HsNBey533D5Ps4/UNrN/dVGa8mzbNR8e2cC+dZcJejYdGk2bcreiUN/C+7GJC1mXZFjS59Wt20B6CpkGvVlx5isgXA6fn7kJ8F4VPZxZQMRj+ThGZD834e6aw/3j8MPCbDbQ1hLGBPQspeS3kvoUTsOE+kFvwtdmUhcYSGNitBzEV4d5Qony9OXFTlSUi7wLv/+mM9O+i8GhTuOK7N1BN3D8M/GYD3+fMpvS+AoZtSsyfTVfJSZQSA/0jMFBrSQw0ha2IxhwYeBlJDJzJvYMdBxi4BrJQMGdciEsGDOwIt0VRK+BV1BnCAGOeQAZGk434Noz5ZAM/i8LfvYGfRWH4J60K7KcmG8bM5n8lIp+9gS8VGPhdFP7sDRxcgFFLd2t+MBWyxwYGxr093mfW2HC+GGU+BW4X/sjYAQO7hq2ROT4BA5ntq6w0Y8gg3wPW9Ro/DJwensDuIgcGepEAFiSqwaLHqPjLBuZqH79/GQADgx4wUMuGQ+aGIWRI8TYeNDXCofCfcB/fbKAZnUdMZiP5t0REM98zxT8IxWEHT1Z6W51fNvCzKJzfZTvluwpZfeoAA4NFX2K83Bs4cyXWpsUPAw9jYODy2Ad2fLKBn72Bn0Vhsajxvp/LB2TdoYZ/dtRm69sw5p+ygaeqgn2xFRMBj7Wcz/XHnhbFdlSFxxcwME2BYVmyNwS01CvhmSEx0LjYVdBu/zDQ14BB0Vp73zjbuZgvagWMWpfw10uluyDxmnH2zQZ+MNCy6h8Gxin8n0i2iHefSuH/NRvoN2JGWRWZSjR0Rs63YYxYpz8MVN3nWZZ44flz/RXwwK5KipvyMMMPBm45MFD4F2BgcoB9BU2rR45dpOKbDRyetipxxUd8UraL4G9R+PnC/bc7sLeH4wpa7RLImp1t7Pgq1k7k3nSThZ3TJuCL5zqj8CL3RrKN3uJLExgoSLaDv96ef4vCNLrBf/XuEnMjZfWHgYru/7dcFO7+Z04R6fY+PZn/Z2Dg6N+8N3BxccdQdwACshtDzkoLmOc2HjJJ3v4crtSvySYGNaUrwMDWEeo9ZT1gYOtZBly8ETOznQ/MayyeLd6pWQVMOMMsytMz4RtnMKHltY/fN4UOtflQdPL91qCipQ6M6N8Vn+LNucvc7VFT+dqtdEobDjBPMR5D1uy/XZoNzsDC/tLd8bjDNHIXOdwWP5QON06mQekjxPXlpi/+dNcaJYscGKd595qNW5FDo0U1ZF7JoQb/1xKRQGFQS4bMhsXd9Y7br1lB+VTulWMmMLCaVCblDR3qdBLAzRoLISgyn7wStYkw8cHAXFFhZp2jfvtiYGIeR8DEewHMe2RExZQbGK8T3PJ2kpnkNl242RGHuj9cxJy8Z6ix6HKFW53V/oXGpjZk/gVX4W3vXZHTencUOvN5izX2MlvqX3QljDm+/1wYJbGzVN+79TPgoTYtyWr1+sLfbIHV3eZkSlb3JQ/D0x41E552JD5RFswfVW+VZTncIK1UYPBsPLeYf1q8v3sD3eG4cWKTGlgTtYCBNHs1JToCA7PoOVRcvy0bQOjRgHTP7VUU1prDJyWwSnPukyp6YWC+2cB/2hsItQy3e1gAKz57AxMnnlC+u8lsmO7eeOcKDJy2K/z8qUDNp14H2LI1MArrvYP79SYd4rkps0Xr5Y1dln0LAbXdUGhcLXQ2Dfo6jaIQ4f9i3odsfvd9hMmTChi6Nfh3b+AHA93GxA/YedEcIiwcgIG3+aLF2pnMXpabiYhatv6HgZmQbrQqESZegWb8YWBLBQbGBAyM2iXCUJN0h2vhc4Kwc5ebFKyyxQe7+F+ygVEMDAxjWULRXBfEEPttSi4lnl95aie+KOMppVnZYx7NgUXd/mFNmjxMzvPbK2K+iFak96+9yneiQc6uad+hsZX3FfKfwPx3xwfgL6nHaNsbJmybTo401RpK5Q8Pd5XFivsiFkEGuEL3f3sDHwOufM8U1nS5KHyNVeYVTYz/6cFcCl+wvzA/yoYXCxcYmBfAQDUHNjxkX7xge7WVyOgDA0f1IKJCdg4ITi4w8LA4Bt9F4fCZezo3H9fLPy8K94jNIKvOCLPN83rI9yowMOzmmggvRLI/NjDwkw0UrxgYOFlKDIzl3kC2BwbuDLkobPjgnQ8GOhtgYDLZyvM1JAbeDWBgtjRkAyBZorSYDdVviQjNhm8Ihsw0KWp8GoYMZSXnZ2/g44LrT7v/ioFUAAMfB2Dg0pTZwH0JrGo2gYH5xpeVpPEPA1O7jff5yQZOhfDIa0ZQj9Vz7fBzrjbIjvdL5q9PfotRIMbfbCAxA9jzqRT+YKBo3x6cDW/AwOQODBSqB3ufEDDwWyLCK/iH0Wpyo0WWwV/kem3xSGveaWYpwMKM/TDwn7KBn/bRn0Vh8lqyROMyI8rCI+53H65LvnkK+JftGzLWStwWV+ospDS+/PYGts7AwIQDA8OMrXP+OgMD3X0ms4Eb+PcwlA1XZKVwlFkjXO/xVmlRe9Bvn0XhTzZQO96m4ouBu/gqaHkrgD1XLufXyDj87Q0cjIBtCZPZwDUwMGJ7YOBrdgWG86WthOApFQNmLml5kSVbbmDc+DQEBv5TiYixAQauDohsgfVaWxyR7A8D/f7OG7LeUmLgS6bflLk75Ju+3Jub+YwFvjz16FMiErU4ZIqlAwMVmBT5bWuuhKUjF4V7yvmbDRSRNwr4PgMGfvYGivsE/vZ9Q3zJDBvj/1kU7k/1HumDbVp9MTCZQUZ/s4EfDFQv8R8GRlmI+ehEM7n6NOHsi4HmGBj4yQYGLAcGbjxg4KdEJLzugYH5nOF+2vVvb+BnUfifMPDTMGbWXwAD/fvb+m+Jgf+ZU0S6/UG/8z8lG2j8mzHQu4k/DPQ7CwfqbOZOKXNrA+rcQNgaT6YvGjMFbrUZQw0aTjWj/NMlvdbqhMujIWXfM1aJMNZafH8abCk3LEzDyV02YHnDrS5PGX6uuj8MTLJwoPg7CxiRFl1fnrnaBbY8gYHW7qrDQRHcEsL6kJ20iUeMmsCC+goMRSAbUTpv6lU0vko79zJ5hqQDMx8GpcVXjadGIvPhRpXxasj61wMwki8bzNMlpnxKRPTtIlTcvg+fXxUDHWE9kSUhA2CgaLsF0XSqsy8GzoOnRW7nLRs2lMDA1UYElCTaDwPtK7BzGV2AeVFR3/hyCjXnNmxgYP8A9W4plUduqcAMcSWdG4OjScHak1vmW4uE9d7rBXmTPjCw03ARVqPoQiyuhoIsebjewvcPNMv6XYVW7abO6g4wefW84fvzxqNk86a/JbNlAdsrchPuikdFc1H0FW8i90LVZhQR3xR94bqTtc4/JSIfDPweJnfQ4CaWaY4wfwhXFts6xosMJheFu4f5iT3aMrtlqMCKbg8YaA+1v0XhLwa2L8A2q/kElox1zJdUfzfIcYuJIrZPxIvmTjaAOS9/lcJZifv3OwhzkTIGtn6ygcm61iuxOyPMmN5yQFbUkqcWMLzeeRF1aOZeWsK7NoBxWXc5JC3taVV4ii8IK2ERAIsemhBJ8bixbjF1aBruVeGPB8CsxSDKaTS4yVMxznPEeCdv0kgvfpXC/Vt/iPuLMd/yaKGydzmpSesoE4SVEGFmch8IysUQ7++xAwZucg3jVV6AgdUNGLh8AwOXRx2fLzkBgxUFsmHbGOF+znDLn0phMZKVp5EL7F3eZcMgJ2UsOjQLh4Wbrjys643nV4/AQEMDBhbOP7KBw/n7ga99KQo9w0bJVucD5kcuS3SaWm4xeYoIzZR1g9HtKCtBnUdK48VqILz2db5jw8GiRWP13Wa+ZT92TJmx+rsoTLc1MMSxn4LE/cKVoCn3xi7nZkxBswcMlH21eTH87Q0MGrEM0083orjTHCthf/cPDHwPgGXTZo3nZcBAbz02lHCleDv+fB5Dyuuh3BSgvXTem1YXslv5v2QD3bVlKuEgRBjWLmubsmamwf7y8g8Di6jm4lsiMqAnZOaB2ZXoI77xQw8YGO0N3P/DAgZONGBg+DDgD87yfpIzgCeumDxj+AQZ8tkb+D1FJLz5xI7+ALImI9gPZMzu2zAmhYELcbrCvh/PX6WweALc+LmSDWO6lynud/fpGwgMpKFiKt9s4HI7YJT395jf17sHWdoFBrqntiaiaQL7mJS336Lwf2UD/eItTx1Zwt5jxXjSYvP4ZQPBNxYFd9neOLWBgfYIGJgYy6bwGmtgoHec3P8wsOkAAz+VwvOGbBhzuNQ6D5xLi0br44gFvdb6b2/gxFFmyrdEZB1oJEso4C9H8/VfNlBMDZnNltlAuslK4be0X7z7GxcbYGAUy4YxaldWUl+Agb4xg+xf87rkMwYMpNEYGNhwgIGfbOAsGck9H3Xz7zC5bzZwOgWGsgTzL40dYNs603Kuy+MKPpXC0d4GBt7WglPWaRksatyBgSb/YWAADh/ycgoMFHQZi282UJRiRdlzi+87yYZOiy0wMDneuRC9Bfz/Jxuouc9/WRT2V/cfBrZ2XWB3t2ko0aLG+7qvZcnfKfj1Dbx0gYGfSmHRTzxc7zC4UEhjDllw2tA3G+gN8Fn4D/jHDwYWlmyP3WrDXj4YaLrZLxv4wUC+oAHzHryZM1lBDVkT4v6LO7DxUyISvI8yDbPf7jg7zM7fvoFRfgMGfhaFUzOFDB3c4W/KdHYh/4yQHflwq/+MgYMe5oNlxPm3Utjfr/3/lovC3f/MKSLdwaD3P2ZR+N+NgcpcVvImPWAHPYGB5GczuGH2w8DdvlOTPtkyJYTbuXFdP8q9bHOmBKeE/jDwkw0UtvZUeTYT1R8G9nrAkk75WxQW65v+tyjs2dlAcWeXxY15mPAU74JuRSPFVWE9R52ivIQbVeWpEurK90hLPGDfXVvf+Ou+HlHgkK6ED1EHvGdfxxSUBdT+8F47POQmMLHb1avgoDU5a+odQXN90VD8+x3q7nOY3GdR2M8VurF5aEozzYBBd/N54j1TdoE3jz8MzNoDm8KZP1LCavfDwGUH1xMzhjAhcmCg27oZiphU+o1vOzOLsp7sk6d2m+U3Gxj4IcZzmwHL2Pz6h4HfvYGPXbWg+DlAmJg1EYaf/eWFxoftkHnDGurdPkUHYuoAGFgWD4utJp+9aHd8/+JQnFgvWu6IDYChIg/hRh+BsadZWkFdBgXu9xJ21qTFm37lbxJ836dv4KdS+IuBRa8C1nRtnUWb252z17rzIvPZaVZe0b7vvtlAGma96rs38IOB4VyWiMz2eH8JBwbOk0evclcnuFm+azZp0X1MlO+icCMBxnxKRMQ7RxjePQe4//D+w8CN6U7I2zUQhj57A7l2GJJlC3z2uvj9RucCzLxQW3i75txi17OrURLamhK13P6QFU9gDx+O5HyRe6XGvBnQ2KtxP8M7MDwtLxXZxxkwsNhg/N5V+y8b+K0U3h6nCMueKrORMWTHPEEYni+3ExEdzsDAvdn9w8DgoAIDz/IM7bSW2cD+EBiYyzO0w70+rkSWgNfKBBhIWoEwRg245Z0BDFwWcq/ZZ1HYOLO/bGBUQ3f9LQovZXvfEhbCtV32lw10NykwUFGLLtmnd4u51wewrn4+3jQuH03mvda3nTxsLyazsWni9wnz9bBtAn4HE8gedn4krHWKBjQ65W3FXWjNIbAwfn0XhUl/4lu9oSIoal5heD0fYac9ZTFkWvdfsoHeLdXZFwP7ySwEtT6AgS1LLgrbwEAvvtqKeL2BXU15JvcXA/tdYGDZknsDvfu/LArPnMhlnmGJE9u47G9ROOqo8B/as5r+ZQM/lcJx+MNA0cv+gYEPAQxUexjvfSizgds3rwJS6x3vXauU0ujNWVRcSrjtg6l8F4UDl/QfBspF4e+ZwrNYZv+WGjDDrOSmkDawMLpZsMdxgfkZDWYOJdoaWFPJErk6BgZ+ThH5loj0e8BAVxPAwOHglw30TiHep3sGBupvYKDIWv/3bKB7S4wWGx+AgdQjeYav7/4LBg74gjP75v5VCn8XhQc3eZgl78vDCzXMd/MFDPxUCn8xsPCafyUi34Yxg/rS/mJgaAQal5XdvW828LsobCjAwEgd43q1DRnq9qIGaec3sLGhy3bUxzigtJf+MPCzN9BbysryqVjDvue/bGCg3eocmCkXhRMu9wYegf35so/X5PnAms+icGfRxf0cyx8GfrKB+eTKWPg8ujl3+v09LcKV3OQi9wZuHoJRetkZLHg1RwkXE2AgnSA7ouVoo3N/P8soaizHkF2qf+PXi5t/+wZ+9wbel885RfMnZMRu9HS+DWP43gMGLtlmyBCvdMrGucHCfCjb+xfM+i4Ki4j9FoU/GBhZ15fFl6FsFz3rLXA/JTDwcflhYDjNfxi4LOQmhFXjcWK7KzAw7HaB1dcJZIay36mgstUPA/d6p0dss4B48ATsNTgA+/2L7KzxXiEepDPN/5aIfDEwNswziclzooRaivH4NIwJ9cu4gsiG/Z25eYGMHEIWnW6Q1Vxu+vn0DfxmA6+TLCfGZ/+dF4X/M6eIdIeDnvI/BgP/zXsDP9nAZBtAPX4wUN+tZ8C0CtOmbkr1JDFw1veAgcMa06peVw7cwoIp4hIAA3cCGAijlX2Iu1CPkyUwMLOGY6i7BjBQeHCz/vXCqpCOUIu7mcz2SQykBzVvbP8QAFDTQbD9YOCr99RpdX/JRUF5ZufcLHxyGhIDTydc398fDfIXb10JcqdMeE9RJpS/XWDgXpasOJk7opWZ6YoYXhYW27qHkMzRCxh4arrEb+a1R1Y4+5dsYBDcgIGPQDvxuYZgnVgnhD2SR4Er89mU/LU8E/V9A1Ydz3CLy5MLMz80nzIbWenkXmdQj6ai/2UD4/dFbrHWmrsvBubPCGGxo5YcGFCZtDpuRlXQGQIDs4aC8ctnwISRi+u/iuIvG+hfWwgLXL2caGE3VLiJIzDMuT+B0WcXGGnI7Ff/cjnQ1MoNJRilwMCJM92TNrQHlf+odIePjgdg4eIJLLTlIsunUvifSkSCCFj9WRSOepO5860Unl3aTfEtEYnevxKR797ATncwoUxZyFMv5sDAhSEXcctFr/ruDXz0OwhzuXRTjQHmR/m43Im/Z3DrHwys712d8nsus7UvvA9VBQaGe5ntXQY/DNR1uSiMW0DYSt4Dmpiiw/xocQ+AQVC3WSfVFDFNpkO2vfdz4gnDfMhKvK9dXKRkyMPk/EFR7FgeYzym5AADqdEMvovCn2wgPSw/Ye/ZoUnjicyGkLuQx+hOnmRy75cNZN5vUfiLgW6lQWZol3/ZG+jHcm/gUM6PlcwmRENgYLCb4+/HU5FS3LOBAQOm/WFgEskSCvuG+flZFPbNkV59F4W92W9voPe0YQ+NSWdIC0NpCV+eKcyssNOhGTCwIl0btlj/MVmS3TOaCqXWWu6vmpQ0si+NynUKPE/X0jTK9lVHuPcQ82m8nr1I0+sF8ydNv2b6As8XqRYwcNRcl/zKtb+9ge7Fx/iPImCgX8pF4fkaGKhsJAaG/8DAejNwiSaZXQVGH2HoNeuGRIu23ASheSe+CMFn6en2ywZ+MNDoJS7DW1NO30XhuD02K9FtyDNdZTbwUyISWQHl/L56Zn8Y6JrAwE+lcBxWuJ6GC/GKJAb6W16J6+6HgVHf/2HguDtTaHkU+LnvAAvO65v6xcBvicgHAz/to78Y+DlMLtoeNfbdG9jsmg6Jzvp3isj6zoAdicRAVq91PnorMJ/CkJWkFTBQuwwgC1K51/Tg/TAwfIWw73wA+/g0jDEOu1TxOylk2DRb/8ui8LuH+WckwMDgOVzo7EDSnxRHyFBxhr+o1X9g4KdSuHs0bn8lIh8MbJ7/sSg8K4CBL3/bogWX2UBG+P7j0oVsC1s/DPxkAz+VwoHw8P6LnrQHb/RbFN4WWUDuZAr75SfI5A8GFr37mIVHExi4smKMz+X6ywZOjF/fwGCX4X3bswmuN6mAgYG9UP8wUJaIuLPLb29g8Z7+SkQ+2cBptJCVyg0pWxvyMDcuT60yO5uc721g4KrKpiy6j4GBtgAGfhrGhJbj13wQiRUwzvthoNeQe9eTBzDwsyj8wUC76ayZtxz7OtOLDP4oGeD9ey3IrjKS2cy5PAjp0zCmLICBtGAm7LcCBo58mQ3s9OYK7ktiYJNdIfvkIvCg9px/6hsYam1goH6XaYlqgvF3m7Cf86pWyenLPp/9l15/MZBvX79s4AcDV2tZMZc08PvqaeD/LQovxu8T7w9mZ0oaUma3hq+An6/AwMhOxiKyWmXNr8vZhYJ0JU/dsdz6i4E+HxhVON/D/y6W1Q8Dk6b/33NR+D9zioiqDNT/MYvC7P9ENjDetn8YWJ6qGWV3X2aXphKbev2anKv/WxT+YKBn1L9s4OQ8W5Df2bMqus2gpow621Ee3sciuC6BJZ9F4Q8GRjOVSi5GgxG5L/rtDTzl7h8G+hpbD/mkr0Cd8RrqdCFPMXlr74Bsa4cwP5NHpR9vCLs0D6Cu0pGe83IALHHzN9x8bybb9U7XBiVipitRs1o4MK5HTIvBAEwxWwFLvw1jPnsD47o8sW0yG1F0sTQlfN5kQ4hHXFBiy72Im1j2JSzcKS3bYqSI+19DkJCSec2rIJaV0JZ61GU2D2F9KmCG0Gs23ATcZlBYiz8M9OGsZTtVuGmOwEyrcyhLTkKo+/UbYTQYzzUReUe59/JwuAJb2G9ROLkAA82Vpgrf6gLDjpsnnn8k26ue3aLFbgkw0LFkNlK34cZnhcweri4Y33gGTPH6xYkmfjAQ3vsiGwCNst+isGa8VbbdZaO/voHJfGV9MdAx1F/fwGJQ8W+JiBvav4Yx3xKRT8OYT4nIt2HMeQjZcLSaze+i8BcDx3pxJ6s8//YG3pPnX6XwFwNPFzEBZgDzv3sDPxg4rsf4nMjK6s3caND8pnTAYxNg4P0B9e4O+rKkxZoB1g1jTcxsyT6Mtlykb3RyWozVfuV1u8Xpc6YwTXtztfKATDtmvNoaGd3GLxt4v/uN76KwGJkI6/+1KPzdG6i6iqDUdX57A7OzbBhTQH1/K4VZeB2R0PVxFaYtzI+3hfe7fMvsly1LTJJRDDf9nspF4Tcw4FMpnN/OCHsfDPxkA8P9GmH4PsD7P9+BgcW7oVbfSuGpMJpfDKRVc3Vjmtfv0QIYqHjGcagy05lmCKsjjYVxCQxcb6Yb4uatycjqYv6UyQwyxzl0Kt9rABsusfiXbOCnYQyVZ658S0TYgcW09KOu4kcTnfOZ9dsbGKxNhKX6MYP6C2SJyFsHBt5MmQ00s9+isL8FBvpPeebyMxvteDIBBooxhGJQW6O/vYGfSuHvovB03IXMUtvAwPYN/uO9k/azmclK/xpYlaQ/DIxWD2BGe/DcUtQCBope45cNFHuZDUyGwMBSAAOXawO/zw5yb6bGFMqtFzDyg4Hvk9Wjcf+4Ed9F4cscMjLrrIEZzknb8dcQnyNvojGhT54Bf7d/h8mFty0wcPtkOcVWf1qFjRPmy3gCDCSdmYrg7JcNzGIOGeOPR1CJDVByvtvJ7CaDbKxa+ZDMRZH+HSb3yQbm4xr2Fm7xvhpO/0HmNAcHPKvVkA2mM/PbPjoajGTfE9k+Ohov4c9ezyde0HpyJwOyuqJ2jqh/EL9FYX/VcYf8WkTvv/bRY0f2QW2yXzbwVSqcGfbT/fYNFHEb/rq9XjZp1Hr9ThFJ79lfNjAa5/CPw4HEwLGsLP8cJjd7AwNzWo5Z5BLez2oqD+d7cmCgEf+ygdNqx6qgOj5qwCPr/HM28L9KRIQyfeZcOW13tIgKXO+zKNxZQjCInBksGDWBgU/9+MPATzbwkQED3UqeItJUtzU3zHhF7sFgLJpVchG0+5wD02TDoSLVgMn+7Q8Dv4vCxT3WqRj0/uVM4W828FMp/GkYUwgBzP9g4CcbSEP1h4FzZ3aD/cp25U+C5Rndqvw7ReSzN/CDgWHR0ZXvovC3ROSDgZtR2WK9XRPzsYR/9u3hLxv4wcCQvM9eeGBgNmxzFkya2xM/au6Fitb9h4H9DvxLtj7Lvckl1Vz13CtkUFO2768Qr6u2+cPAT/voT6Xwd2/gevF/tlL4/4n0/r9g4P/3CpF+59/Kga1hqzX433Jg1+DqqD34/tf7/8GBwMj/XxzYbv+bOZC6L3l2eFYi7s3bDp8dVjH5SbqvgtI46TwwzyMK2v5BCfrJKeG36hVTst4elOh4sHUe6e2Usu3pUAn1YJX8uPVqSv3RSYR9NYHf2Y08yhb5QYTa+hzw4uQ5tIz26yp4DsySx9vNhiJjvlSisW7teJSnM/LdQVUFy71546+neqA4cCol0mt84TLbOxS6JdzH455yPh00Qti5ivvJ4rPFldl5Qa723ipBrJvgnu1QodDblyJcH04WD2deQeNq/xB+Y20GbDVuzCiv+1shrpMEfr85OtPSS7ZVGJVmix8Or4TwBbsqUptJzTd6uiZa10cRzXexyl98P0UgwHiFlX3OuZmdBbh6g/sVizjhaWMDuVpM9iLA7dV82hx7tOLXSgn8MUCn4b6WFASzjRJQG4TWPKlD8ur1GlzaiWvuXZI+hbWTKaK3xvPUsnFc3tvj70cM48djtU8rZXxg0SCx4HddR6Vsaa5FpN7P+rdxIB2GayZW97jFjf0I2K0HR+Fv5zY4+WLblJX5lkWP94TzrjHSKCyTsopa40POt217TvlFz5WQObHOL43xgsSxifd3YF3c/3Zk0Iq2KxZp6/jGj5fNhER7exbR+475cbkMB5R3nUpERZTIPdKpTXnxGe/WscU3mbeQjdW24KZIBXdfN2Na3fxtFXXfyYmPd2ebqF5kIuz4ps57xWoOvBxifKttS+fTu9UmYak7Flqrk8Pbi+GLwku0VqLQwf1YvV2faBwUSmg1YzzPZgluOllq5U87Vs2a27ms6XG3cpXRxPtLzhrFZ+OkBGavl3PDf60oy9o7Rbxnp5IP+ncLHNQ5iWA2P7X4M+7ZFCwPRyVQt9aNO9bZozxaVEo47KYlt6p9ReHquRHBs2EiUINsKfE3OyWyHZPzt2kLEvPDVhGFYRE/R/gcVM9cdhhKcl5fMN/zYbRkEZ06Qz7v2OBwttmKIL11Et7Mgxu5CBEseFgYPye79cCtqw3Gc4z5Tk46p+B5yqooXqo6383mMelvzF9XpZ7DGtGrJLxK3P9LUYnv+72KKKhzIeYenq+fpUsqNGtbBdMysfjL7G1gHybGZ7qxLN5ajRLys8VNEdM8xftNGyXiaroXYnLrQycFvZJcauF9bR5pzYtu6BO/Ryfm2U/I2uQxhq4ym5cqDGS+fOHMA8rv1Qb2dIU9j8awCvcsjrKUGv4jGYyeeJ/jmxJ1nsmQH3qrJXlF+1hFo5Md8NX8vqewVR5ZOPXtE98NCo2WV37E/LmoiNv3d0hcm/YUt7bVG2vqYUBxu7cX0TpNEt7dNmC/4WTLwugK2RYeeinlD2VXiX3zFPDXfHWh5HF4VOHjCP+08FcZRbF7FYFz6zl8fhnNSYyqioVDxVZ5GOxXlCxuGyXyR7DPgb5ICZb7qug8TC02HaYeLbv1Rh6j0W3xW381oiJsYT7gTVm8vN/B3XWE+TJTj3g+tR3RyjlvRHTsd288Uz2NUuVdsuC2wnjcXRu6tkulEGPFavFG6jHo1Bf8Bdmwt9ltXJATTvay8uycsKeVZiQ6OfylwSyHBzvPokyDf4mUN/z57TEuaRlfd0wUAfxjY2KvKOXqCfHChH9fwU+S0O4nIZYHm3gt5Q+dd/j957V346NqNYa/Vw8srOpuzpvve0Z2d1FVhKmWMNby1hT5mwMTi1Hi8FGn1aHVqlEpItOONX/TBv78KPD8W61PfJPK+XBr34W42ecWfxT7I+Z7DXscVhl09HJ+IXf/PrBgXsFfF6yRwr8w+Ot6gOevW/DvzijtMEoSK2GzjT2jdJjsZWsHzA83gv9eHuq9ElgDc8idvedScqwvSpirS51r/faTcmksYqpedjzVx30SNx/202zYLS6q1x3+qYf5+GweMX75yqHsjPEMbQfz59LtRDSK1jXev23mbNxPoUP4YV1FbwMDeohHsP8n5Jh4mxbsx94UFLA35u99iefrNs9dCp/1RQSsO3V4ZY32lPTjUyXeLub7a3zvUbZyTtBp6innror4ljSfsMeer9Y8Ps0ntLi4G3Dw4XT6Xzjw38lU7W73/4WpjM5//ftPMpX6b2aqerv3aWl2EUMTdQ9v07Rjyly+V0SnDaaaTu9/TCVSxUp4NmnHtBoP8Xk17XH+6q9Scqd7MM1metpxi51ftOTOqQp7G/jgtwqGcNnxUIXNME14/RrPKbWdtSJay+OOj6mxpbR+ZSwcncFUvnp2CLIBTHUbw6YaW+tIYb+AT0gauP7TPyPG+28w1YDB584O44iW+QnXP+dnh6/2bRcM4GyVqPDhkxojalHg9vB8tITPaO5HBY169o+pFsvxjKJaQ8yIA8z5qwqbzKmCj/H1o8pVHz41KUa7KjwTYowxG4Gpwg3meNLHz5PkPCUxmYKpwhVicHdtw0cHEJNi/ZRO5yaZqn5L5jLVFs/7DZ+SbQyfMWvExP3lfknxsgBTzVU14LznNGhpEMZnYMAHOI3dgIR45CzUZrHDF8+2Q3G22LFok4GpNgGYhXpr+JC8ifd1npAK5nuBeS4Tm/PjesUoy5trIWaOqfLggfGxLwliqgjPDqvCFPc/jcFUi+vE4pf9XqNib5WVqJeHkk9erwUl2msFZhkedW4K26Usfawr4V3AhKU9NnD/AkxlyfeV6Xtoayc/Y7zcM+cT2wEjVqtKhPlFhQ9i9vTLVNFr3VX55HJ2KR7ZYJrxHDHdkcyQzSt8Nn34uL4jmSoqwQThEkw13Y0WlB920ketQSi9oQUfnJU7Ee2eYKpuqr+pmEUlE/UNMWc3k0yVXdcsunfjkm/tQ0Z6UKuKz+9qzVi/YVIe4vqh4uHn2tbTKXq1zyzcjnslL2IwVdBcSAYaYX5/mCq2JvDhrTPmw4SvppTI/o7h4gSmej7PPoWDI96/lfV23D7bFaVda1MFjyNiZmOJ+Z/fdvDhnfzI+UhPA1qmTcTQXQvP33PugtK+Dqbie/jEcgemzdzOkgnfwvN7Z4xP6qdgULPVyfmimdzJvUb43N2BqVr7W5+CeQSmWh5Vi/cnqwVRZ4DxUwYJ/v4I+x63/GNFA9W22FVtlxQbsyM0kgMfvlA2O6L+BtdvbPB8S6+RQVKkGJ+JjpjXf/W2lInumQWhB3tSoxFiVqe4KUExSU+8Xo42VDS30BAim8JfrFZgqslYaqLhueaj59wnS23/mEprexEFbw9MlR3l+J7bIXnPO+xhMgKjVHl4IrHNEBOr6Tnh29aoJnqvwFSDcQpml/cnrD3uv81taL73/UBZrz6y4PTG/XDnouP5nvj7rYsY21wYEU2TQ6/6MpU63QfkdWfQkMkTms2aI6ZmabFloszApIcdmC0+52Dqiw5NObY3V/ib6KFEjgdGXuqNnGLteRVhSj3izwDzc1kxaAgzTYd8VM4LyvUQjLZewz4nrSgllvKX8BcraJo1h//11g8w8e0tY/4TGiXUHhUTwflo8d0CjOkbJq5P0y4YmsP/+my6qUSxwvVP2kunlb0sWVTI8XCP8NfusAeN3IXU4JGfcjA4GCe6C3x/822vyRpqe/Flqm4wz6kIFhULmmvYT+w2bPKmCexrb0ADVdf7hnzewt+bLTCVebqvyF2+MP+rO4a3l4PxQh6CsS5LMK13vUOjD0PY43Br13w7hEYSu/dBiIUJ+yqWvYzGHvw3bYbnnEXeuaR08ziIyLphPp2Y3oV/g/1EfN2t+XoKjRy2WztoFnVJvNr1zkT55F5FLwVMtbTsE9HIxvXjzfXGD97rSoVywfUiD/7Wu+9TCpL5EfZXQgO3XucTjWZVpyK9TBLm770ZZeMt7HFRJjcebnsBpXMBBhzJ99W9h/BPjy2YKvYvkLBhWtNqs38pwfbSP/G83PfBnBXsf12lKnf77Tv5ojoqYn6Pd3yiwN4TI0L84q/kj6mMnfVi7u0dw6vHoUlin4CptD3ixXQGTeWfVrj+JcPvX9l5TWkITSEG/cGJ+8O2SsvR6wL7zjAeO3d8gEYvT/AfR8x33e/1KXaLkwgpAxPbLcTT0EN8CrTuqeaHCfzHWHX+zzNVp/e/P+cM6v2XpVJH/1mm+jdvWxsJ26e8VZZVkHlhwGsrTCjViz10Uw9zaue+DMrnB/ioROrmxmaVUDArjkwkGWJ27o2XlDfzgxJkazDRMbRfJHrRqQr8FZiqv/Z8Eux5qITSgU88D3qOjCFr6DYFTLUJRvDRWicTX6YqorFDrm7BB7szxOjexDlSNjR3LPBljImu3pxW7z6YShM9MJsNplptRz+mGmSpS6t4DJ3oHboWt0a3Nnn+sRTBokBMmJ/h40YZfwj3tpDHhzbvM/jkEjGDDzCHqe+BqdwtmCzOEfNpB50jxhsw1egAG23ZqzX58RY6ZFd0hxBq8ymt7hAi0aoCU3nhCz567uB+zfkx59zdw2e1+pjTzkLqxnIsyBUjxFzGoDs/TOVfNTDNdCev/9CHiGkvMFWlwwd6rROYxC3gfXo90+KDSejQaiiZahLLPFX9D6baLFXOL8NApVUpmcrtgHnrCtZDfR1MpSbwKbfO3qXpYHms/KADprIOjSliyBw+Xa/AVLe+rZGwN5gPvNMp+aN5/+WpzgYY4GCDgXzNxf1ZJzBVZ7U3yFeDlQhvI7yvmwGmSpt3MBXNwVT7DEyV9Z5gqlMX7/fAwKBZx9pWURyDSRvrO1FcKGDakp2Ig6cmFBk7/Ly6gak8HePrK3qmiOAS67y8ImZR3NjBh+F2uHIBU4m2vRPBlIFJ2o6lEKVlKXUamGrVug3+mKpgmG++KDKyjJtaeeoqqZmlnC1aLQxc7x3C54/fiFFBuD+zaOiBqYxHuKKwiHZK2GycwJi1Z1NiPeCzJm0wx3DRs8nNNPj0aAimuruwpzSR81Xo0I28Oa9IzF6bKlSvYCrtPp8TPTT48O3dRMgv4cMj/wimmm/x/LcBmCpKjRwx4Ir53uuBqWIT1BrYWzBVdTybcJY9zNfAwvsJePIgX+9shZiOLeL6qe6Tf59sRLR8gqmKcgwGVoeZEhw9lf8xFXS08mUqZvfAVPrjxIKdzENMkvGOkjOuHz1eMk+VrDLZMH+rhIM8kZpEMlXPBVPFKWJgYzRaUjQ43FnoFvDp/TuYKhwMoCHmFZjqEeGzuD4w3zUPOt5JobGcZfxjKvMURhSX7KIEmyA58VbLCyksxxvYcwymWh8RQ5dqdazE6tBL+NECU3nl+M7EaH3W+WMIpvLV8Ii/b0KzLeYemArPJ6LV6XzjWj7VwQAmPqsbxJTEAVPpjPrMP5eIKaf1PCTRasN+t10w1aYFhvG0EuNJKZiKnzdLxFjE9HB1AVMt3NGN8nETTBVvwDTFGEy17IOpokETTNXtbBZUCAVM9WAXMBTdCxInmUdkKfxpWCwSmvrjl/jmqWYD+MfwkG+UcH6IWzx6wZ7yWK9EMH9KpupiPJJjvGfBdQumMpM0hsZ6g6keR1y/Y0ED0HNWCrFdYTzuz7mB+TQqRVicE5WX5wbH39/gL+wN5l/z2CjIuFQ/pqr7vRwx3apYRNVJarYVNMx1g99fFWDcRhNMVUwkk/kdzI+yAFPRbHSqoomL8XE57ic3Vpj/2wRMpRhg5pWZ70TI32nNrXo8IaLtQXw1y4ep5oZSVf5kaydsc/BKSnrjH1O1urxL7saG/VQ3PF/at2UvkhuYMl5cwGwbzIf8Udyr4DrvqXx/ASN58xSMpzQGNz7thlfyWzNcr72Bv4YmWdJy8zjKzuPwN6te+0RTs9ERXqmBqZxLY0bpm2F84wbst9tdgam2DvypdlV1Lo9Ro6Dvg6m8Wx/+r2jUFBjFSwnbHTDVrHuGvR2yoxLqazCVRumDiA9/TNU8gqmCloXnCTS5ztPbhmDaUa146clMGL+sTAq2A/hrMTFz/ryB6WnVPcjeK9DYCgcD++YY99/leD4jC1Vy14NLJdbnCzR5yz7IPDSYKtIw36MATJV1Oych8n1S8rO/d0jMYY+R3vgx1UzzNoKWjWT3f5CpusP/lzwVUzpGX9E+/3X/k0zV+zczVdMbQSc1hrBJIdrE15dRTJkh4BMna7mWNIPuCa35kYXqHEzlLlYxUXMOhtE4YmavD+aICn4AJ+uwQcXfv8jLWif8fWhZfCTXQlxzcqjCcg4dOT2+HEpf+7USslkXMXYNHx3mesYCxcffr58Nh7Iyq6pgKHPraVc/kDtuVopoDn55Ku8Fpgq6Ssp5MV/BJ5YW7mfbt6Eri/uCsrb45am6Z67IPS3QbbHMLT+pV5Cjrh7Mf0Pxsbc9+r+4e7PmZZVt3fMDeSE2oF4qkirYMSDp7kBAkN4eP309Od856+yKqDrrZq06O/a8mBGG718gc4xn/J7sgE+5H+HzHyv49MVvcyfbnt0Knt2hceMXGNNUjRJMyFBj7jKYykq6BjVVRo4+ZmAET8rQXq8rmGp47RwyHQ0a5N2nwteiJvG5jpjOp/DJxyC0KcgKPE9xb4i934bQ7DE0de7h+idXXlBsgFm8rex/WRVmc4p1UROrCkz11ziVu56AOcvRNGa2Is/gy041apY4gO4vpvI+q3/GqWaGu6aLc7pyt9mBEWsZTLS3UXMsddHp2rJ39xT0G/jo5r1lrLXUJVmrVYb7Rasxbw6mCt0MTPV2wDRHZpjkLd5i7nYzJXYeowaQoSWad8r9JytyMNWlkLrCCx7GislfMCLw9Z9xqt1+8Pfcn3c3djLTKlXsqNuBafgDmjo2c2hwUICxkmHbMm9nGJTeh//M/f01TuU0T7Qf+7AV28X6mLzqi/bedKgJ1oD9yJ/UYL7oDqbKvGxGzqRKJZcH0wzX20dkDA9gqusieP4ZpyLKwSjchOZvX68l2ZNDKzneHP25L62EHBQVaOoLTDWeinEquYaGe65gqk+4pzCuW7FDDJp8HyLeL+kW9/e8KiU0uirITtucu/wixiG8/ETu51Fp3srxGXNaMFSauGCqkRMQmzfQ1Bg2B89rId88G0wV+XWkefl3smDh0thRcFJv3KlXk5jpfvAiizy05/YuH1n2/c7BWMOcc8MFU43GgzP5xQXx85QC1PRe/Xvuz2oa9H+mu3+PUzkPhvjjYVggP78xdz5XPN/hPYj+6zjVdKjkdNn5YKrjA/ktT1Xkvzd8Ss5aDksxd5FTOL6JubT9LGD38yAju5Hg01dMGUEveqKNz1uNykn41WTbgCdyZdSIqRWUTB27LsXSMZecaSXm8pdu9/c41X7YOSwxxTiVWz0lD0iwYM18IN4OkTSSVy9Q09UQTJUOg3/GqWbzWpwTNkG+zhLUlE5FTVurJ0UyTwGYalerDiVr45+5v2ouPA/aU+P3QcCYfk0iclYlavp3jZo47ZMHhY/6LbmLOfSJxmLu73F9gCG2YKqnhvj8a+7Pcy/hgh21Ckw+H8Mz1RztP9yuAzqW6x41fdYxzcxzMHi3x/OW3m7EKmOgUlx6+PvlZvf33B+pn1Ly+Awe7GqAQU3jDmbuV9MvK2JxDGO4hofQKrTHx+xUCswMTLWsBFPxkJGZiLUGn8M/c3/ac15pds7BVHluxBRrCa7XDxEv/KHoxJGvEp/IqMkHq/t7nIpzG0w1ZV1C/ihrxVoGWIZXO/bIaU+o4evMIGbMThYl81IwlfPPOJXd76BP2+nu77m/9f5UcLsOlUAbr7uMHPMBBtrMEU/6aTGBR4EncefCU79W6t/jVO52FhELArclUxq+CrcuuhHblUZL7s3C/Qysx5NJRQ+muu9xvfkc/e2/NyElyyeYpJvi+fdXMJiezCaaTW/Z0TbeGJ76ZSMf1VvwZMMzaDcocjDNLYGevnc9osGLwPzf852xce9+KXqdeokrJZjK/VQz8o8/MNWg+WecypEk5NN5i/qmn/Mjpec32nNUIL/sTerS+boEU6lyE2iqdtoRP06hp22AepG/oQdkbMVc6Qn/Prp1V/LbNeLf/z1a9jQsmfCodzDoZk/slW1qirbXtvgzTlV+3RmYetPi+V09E+OeR7JLA/Vp2Ad/M9Uq+cBpbw/yf5KplPH/fl39VJv8N5n7U/7Nc3+a4VoUfldgjuJegTnM3qdkJRjgvvAXLO1VlTw9rCVXecLHubYFpjpq+NzdUDM3n3GInDDANLurnLHnAxwf78VY7FssI+8j2HLTWtecP57QvM8NfeyTepWcyx01rMsG0OhrEEmu3qBmFfx1IOttoAavZb9lZ/atwCQLxGRT4vpZvDlS8puK769ghrsDDbaOSV14sxAa7Hob+JrghhqVVw1jT/n5o6g/QmM6sb5k8oNPO0bBS7LZdideLmgdyFQ0+NL7S4bBOOcdObQEU7028HXW9RUgR68l56M7YlKywysF9bTRuHb2ZeYcVAM1YVvh75ddzA5rOAC3E2Pn76MfsHncwcdvThV3Jpn8ZbNHAs3ZifUNN7k5su3jFFIkqbnEtb6F75jFyNFJdS3c1QaaKU2dGUWr50XyLJrqbDfG/VLzKsQ+ADDVYftVyOzdSnIGNTS7QBknj9Ird5Y5fGs6sv4f66n+GqfacqnhZI3gk9N9ZxD/cNSQzqgZ+zTykByrzsAM4zpg0UiMk7BzXLiFDabyFbSvdUmhAYkKpkoeOWqAmseSk1iCqSJ1SymUgPPdVlmx5UWMm5SzQnMrXS9ZeAUjxc4JDPA7oYbEg/E/66lyXayHcpUNxecO39ffoGWyXRl0eZwu3BlV2wXruuREaQjm5v1NWrDgxEZELUHzzxv8/fu16CnenMCk9WQHzds5CrnKNy3cfoV4K/p19Gc9Fc338lN7vbstmLLC9QdZE7NZUy3Ji2dgqq2P/nTvr5i84QtMvZm3MWtWJ52c7RaalX6g2aX1z3oqHulgqsW4ssjJBVNtlh0YMlVvFNHwn/VUfCHGGduJqJHalDEpR7yY1+cNNXUMJnrHwuNU7xg1PYSHqFvhM6s6lFznCKba5dBE72OAqfbOBDWeOU+K++SmOeEKf78KngpZw1OueV0PJviGLpjsPr1wLxb5/HwPPIKMN4X5moRMM+LNlS4fGfe/PoDp7tSDATUTTGWMEe8uVyIwcIv8aM6BzrqrWE+Vf8R6qitq4C/IA+QLmIqfUzCV1Ij1VNyq0J63u8N2czH3d7fRX+tMjFukCtHpZzWSxd7GV8v1gQtG0O4o2W/ox2tUgXFG67zwfjzU2XVptXR57sFE6xhMZTH1Q+nPeUKflmCIqgJT0SlBzZzcxNzT7FSJcSbk53RrtGz6Spd0SSQwFrPbJ0sL26GzvFEKK5+2pRZPxXq2YVVpzvom5v4H8Dyw8Lnk6b0uhpkV6Js8L+ERbmCKYDjoyHNQJN2rJZiKgamc4e4BZoJHYZsdmDls7gUYIjTguVZqQubogd9rsmbBfvkwINUc9Jq9+6H9pV7Ey+2D5+0qxAeSEh72xOAJ93fEx6KFR/MDML2z98BUpxsY5vJRwOiNDc/gOtYSTBxBT5mJ9iiO3Uqc0pBpjjXQR+wYjcW68BX0JgmgJ4ccnnI/XlSauT2AqQaBcoGei3HIo1gvtzhsduQPj0XhDS/oj2mrZhR3d3i44Rk1fjSqYrLOWQsP9oLeGDH0N3EXyIf9TTAVmofcu1NqzuqlPFmdIZ95MwQjSLYfs7rsL7QPD2Cqe2A4Gnf6K9nDsNa8OMb13aQdk88LoY899OSYqCdKLmvky1edEWsJ8RBdRy/uznvE08qpGrJsHZ4GVa9lYX26k5d1+L3lTH6ySxoGlMq5mDs+Q8//mvvbPqYTzZKnuqMN9PEenuOD/r899JaRAqZxnTf09B2jv3rpZJIrZXfJXS9nKzZYvz4UxEUPfS6jkg3XiULcEOundiU8Q798vSh1c3xezRp4MAkeODrf0J7pRCe0/9r5s57KGph+oLFtvyWrtuF5Jy/07/Q6hh5EUiXxh4x6ZG5Qr/z+24CxPvOSrcJuSs61vXMnTWdH9rAGiPfdpC28+Am9WWxfCtmfQ6t5VgtPds7AjFaXIh/HK+SzRdDng91lEnlj/T/JVLPp7F8wlfzfhan+zeNUNeUWRcYo0/hytdHZWlI9CqsX+kC/7xbM70JxzrNXF+7iIcMn3vB9evyAYeaVvmAz34CmzsE0DjQuY9m8+9DlVyLn9BM0/eQhx8zqAu6nFTRxmw8OFB2OqMk7sWb4eUPOWgjPwjsNUbOiBPTNd3XBUeinLftsspI8KShQExNcf5GGB9TAbcEdKQ1XbDGHj+M8xvWrWGFspcLXhFF7Kxy5A1M95kFP4ScEM0o1fJW0chPCXb0kImdHWnXv9tCMCjVpsUIM2z58j00j1JDk6qMGdJ1PqclK1PgXNFm/9ikFcxcaHV2Ro3spMShNj/A55lGBz524NiXSBMzz/EzxvJEBn6/twVRtj7+XrxuLPNfB86yvYCrpNgjJPqbQVF0OUBPHwYysYHFFjohxn6N3VMhxggt3p3c8z2X42pOTjIrC6RdNwDTeyhTei0qMHesrtt/A5yWz8qp5q7pF/0zBPPZiBaY6v4SmHt0zMY8azV5dwFTjS6+Drna55LJmDEZh7YBc3c04v2QTB0wGn+X1r5i7just2P2Tg4HoBQ0wOe4fTKxS6F/BXM0UDMOacEPRR++409XQ+FtezihOxHqh9or4MMJcp7S+g+E2Q9zPUhUnjRRzMMKGwydDjxgYWRdzWTIY7DbGv09G8UXjR30iMwjsiYLDARqlzQpZnM40osDbQfN/J9T47330JbJE+x0viJ+Hil51N3KqOSMD8TaqfyEZHpO5pXL9qcXjBIyyn+F+NIbveQGmDGertoDeG2B4Cz4+nMeipj6gUXH02oFh3AaMO4evdXT4+tA7oaYvXnLLxn6OeK83YIj6YGTMfY9z1Lwy19yZjpqZW/AE0WpTSty0mxUL/bFNzipDvK5U/Sj2QCB+gv1F4rEPprofczC0Ng4RH896xGZetSGXKbjf/XdCrP45Dwov7k1DxYVnOB4QD850kWuOrIEJ4IdPZM3HiJ9Di3zWnmCqpfMCU0eVwrTX8ZWSZS5w//YNTLprXzfyvnMw/CtFvNZ3NyT/tALjqih57MqUjIJxA188T8TvczCVKb+fhaM4eN7DYXAlK+vFXBXBR38fqJmxdEW8s2n3/C9MZaqn8KtNYsMhAgVw/lyJPS5LMW6UfXMwnAvPtHqdauiN1WheQSGxtZe/KTGPYKo8CWSWP5OQYmXRcP6NUNN/ZKDGyD483+iEGjMN+iEFkVJLPHijZtrXswNPVSicBtug1D4J2tsvI9zvb4r8/4wsm8xJlBdOULYrtuvGAXlWBE91DsCcZxnQwN3zm7tqI+LdBdOZkx1qbhKBqfLnAPlyAO+7rq7IiP8wJnti4ff8LZhWPcx80tmw10hZK7pm62iPtLjlBb/ewGg/dbOiROlvhecQ8p33KidbPiH+1J9PbDKzXPKNHP07+iG+rS4b4nswlafmusxmv2oFT5JeJX77gfkXC2NNlxDt722G0JPAHfw9TmXF987RAj8BkyYV4q9+QK8bT91RIIl5gPyKeO+XYGTz80N+OS7aJ11ukA+tCYbZn8BU4w3uh98WyIf+0h0ZLiO29ERgomIctizSekaX47xCf3B4zOUP1ztn94KbewJTZXqYEl86YK7KkcGwR2cEPefQT2/WtMy0Qpjyoi8LJzLuR1ZvTg3ZS+2lucO58WTrnVqT5U1xfccDc1RO1ZF5+oJJjq1Yj7m1UJ+SBkzyeEPPJ5e8oa1EY8lu69bRNO20J/f6FXO7ilyyVkc+em+xvm76mMos2EGfrNsY8an63YLRuHsT39x7ztvfPmMxV2RK99OGO9Go+7KrZzwpUvEZHniH74PXgcJXjvbcc3jm72LGaask38I2drtAW11zeDptAA+shDuH7T0D1493aK/FC/VgFFsJ2dWglrzH9JCx7TufUHo+doivd6Sz1TYsyWJxy91uhPx7aLlMfNE1YMCBHLB4jPrmbveVxp8G9Coc9xtavXaZZC4kPfsPMtV89q/m/mb/TZhq9m8ep7ofFZOCH3LQWTQuY2//5BKtBLdPa8TUkF7I8f265l72RE5FRuhSuinx+f6Dpj23oU8Wz/H51KMPV3v3TfS8w7eUHmo8NMAk/9GI+eGJcWTaAzHsv9or94h2MTvUpysFg3OEGEzkmLWWC2botAI16LUr2Ut2oKWDMxjrx8FUR7M/kPNj8IHnh4yafRW+Vu9qztcjMFZ06ODrf4sbfIxYU30Ub/BJuFjDOdhAAtdOntBSf7wKGoXNUVvMT2IuiuAjFQM1ZTsfNJTaORhrs4AP1M65B42+lJob9tDk1DES8rUCmn0TY+mu7+pgSglMdTvDJx+XPXyuvoCGHeUpsXg+Dsnk8MHefouYnsrQUGe7wfOwhY+csDcBRbcHfCcL5SMby3AndLuBWbw3NLMcgwns0rto7lz3wVSVsacEvp97dgmNsrRsSpdbX8Hn7+Crvs13TImzvmrO6Qym6Q7jFXlnJS3cvQ6GSTzjTOvgBaY696ips3Kjk2scxD6r91hmTurM4ZsXmeaW2Rb9PQcD8/0z1niSTUas+IJpLl581dxPjvuPBoMVXfanWPOmcoMalloMD9h0mhuo6J9HpctkncRcavWFRl9eYJL0MgAT1AcwRjwdn8jWP2CCLoWmJuMXI0dJb5oLCBCnaQx2FMmPCJope1/WlOGRzFIDUxtnMNXiupDIvEwLiX8b1Pjn9vkhJyvA7F7uI37s0ZS4NEk1MRcYsLKdhOj/G5hqdwmemh2+NmBGwvUeCRjVM8GU8X4IjZqvwMj+aHMhrixQU7VrELD167WlS1lBs9QN+nN1UnZE+6rh7lCssf5uwVQ8EMxcZB18Ytvn5GY2mMrrmiezZgniN9ihRpiLyYI9v9DQSInBkDwGEy1OrkWkGBcwFDSfqSWYKkl5qHE3qL/sFW8Y2X0v1hst6iMrv2AXpzzlkjO7I753UTaheFJkktd+5RWLKwM1vlpGEh+OfZkdVy+PDq8TmIq9Dabtr6ixlhWiJjQvWbzLaCD29Sm4fj8LWva9WmIPSoZ86N/IZ8cIr+RbTcv5K8fnR6f6FOfJk3PnZsRs7OL71F2WkqPYYKrJ1cDn2kN/daVYM85eRNvPqZGspDSe2nU9cMjW4rvmqTL0g5/hSdyhj/YyYjHOWnc1hSmYyOX38Mi+7uBFF995Iv7zYMSSFTxJOBw1Gj9swVQqdSVdpC0Y6uuGGUvN0xCMuMPfkxb8zVQb9/YPUyXXSlwP98vnO53YkVcW+ZnYU3DbghlK5eRTMg3hqdYLMK9yUFoy2fCtObEEfZrflZAuWw+QMH92jHULeD6qOzCKPgq/DNRzEaeBgpm2A3/EzOr3D1PdrI5p8jw3yZXPYMiYQ28O1WCJ35uKfbBirttrE9RYa4T4sxmYat/1aK+LkWvcl6cle/ziAZilu0IQKn3EJmq+JOtZQ8/jif5kbSHWZ22eBTxQiN8fFlVC+hEMSZOf4mhpbIBJpRD5eVyhe9pzuCWTZPx77aDHzFiMU/JWK3gEt4c+1VZ+ofjrIf5rF4xuG5ZDzuTSFE44BlMaOZgqbUOxL3mklCxMXhr5y6gCo4MhkL9gKm27KzTr+DFIu5zE3OhuAwaaobFYbI2Qz4dlIcZd/JbdGutIl8pH+2+svc42YwPx0EVPyb0slJZtjUFF9EnBVN3zkbH6oLbEJ15VeNkXej2oK58us1EtOc9YeJpp0pBm9mOJZNCyJscDg8LsVhZuVgXQmyM8rz2u4YETA/litmA6O9buiLcYjDyO8he5Sduj/hT3mE1ZD32Zb5E/8FZfVrfqA56gFuNiVRMjn1XodTyC3h8i1JfW+3FamnMw1azeOdpvYsCDzlR4XvW7I7aRxxYldMf9Kw7a+/vdJOSZczCVObnEbJK7E+JNAabi0xlj2nVcUjyzwbinKfRmGii4n9uyKfhUhSdz1M2eLMkX6zdttAcfVOzPONV/lqnG/1+I8l+YajHSVnP5r//9vx4H8f8bU/2bx6n66QlMxaSr5H6tDTRM3bjkvJ/QxLoAM0zHIkeXQQ3JZPBp7UnM7yd5rXmSJcsMnt0DV2/ATKroQ+tdvRBDwrf87lPknL0xxQnVFTR/YejMi8Vc09y+cn6twQSXEDkbGW2Emty28OWymBuaLOHzdnvUaL9f3ch1ORhrfgTTvU9gMvqsC83xdmCGswIf5ztvXP89FesJus2RLMeCJjUHMNWaZR8yx19ozLZGjdlqg5gOK+NVWHtUd+0Wg4n8+I0aNS1RUxbTcUPOYYoaYgXwdVN77FHshcKnxTJy1MhjSte3uvDcEDnq7U878hMVPmd36Yhtj6ipMJrIoemtQXtxaFbq5tDs1wWavjUNQox/xXupjmCSWeT65F2bnHvHsa4zTR3J5N+8q+ZddGjK9QsmsN5uhP4Q+95KKUf7yT+Ro1u0n9HFEzITCxoQSNCAVBwaaoWjVPI2RSszXwMTexsfTJVfoamf6+BMqvZoNPOz7nQtuoMJ3EuHGrLox2BEVZ+TfzDAoD8JNXv4dQ9k5/eLxKUSTLXS4cM5K6EBrYb7h/NZkXuLL5LzKNFf9yd8qXldtJKXHuCbP+1iSu4qQI05a2CqRQlGulCTS+5LRvvapnEirxHjLHoMplrPNhqZxgL9MRD7VlDSwVR5FIm56O2TOUPULL/bIx7WW477eYqzEzoPPlBZ4+9Ho/INRsnh+wYn1Lz95Dkhy/8lkuvvxV5lsgPaTlJZo+6nt9q8UDd0EXM9jl9PHdbvsgWl/qLlCPPOYa+FWKM8vUDTrZMu9pV1WxJbUguX7cBU38rdUaI6gklMMJUlDUzib7Hvq/0a8IlKlVHyRa+A0URNS4Rv7Ncldw8Hb8FG04EF5uKihva4/5hOFvGRd+HeSA8c9i6UPXwvmMpbfb0nq2toInk5GLgLap3B63fED24u8XqPmvRhiAeKLxmeZwjGTpbIB9+I0X60QnzsJojnbfP4h6mU+pWQ48NXI43AdN+dlZEzbS+Fu7qLeBVnibjXKxh4YYOh9KOCGltMwVS1hs/FFJ4jXG+emjvqwaDbXSj2fgtGSfLZkb16NSVzWxaa95h3JbPbHl4q2TfFH6ZaiHGYWMk7iS/F2oJ687LJZl6uOd8J8jnZbyowxrcu+GcW6qx5DZ4UsfKpees8QP5REpDnLcBMxUk5snC0KciNEng85QTf7mXVAMws1gbsHbGvcDGxaT1aKdx+vtpMM7YK2n+9Rk39ZsGRFavcIqf2wTiSCv1CyYX5ky1xlsAKTAVP2VAovV6So/uIr58ZhvBY57s4MxCejuWIT/NBt8LrVOXLzvdXBD0aI7/tdjpiclJ7pBvhV7IMI4TFfKgmOd4z17wmaFq2s8IlpU5y496MEB+lFYL53g94Ouu2O7J78kJ7yQRmvtjIt3MWL6CPPTzY7id/2aheDYmrA7Ge0pXBVImqQs9v0MuBGFcbvvrk77m/3gBTPSTcf3g637jz2IAhHQuegQ9e4r3lNvT4plsphfsd9EYdtGKPzCAi++WhZk8+O5kNfid42oX9F1OFjFkenidUCExk1OjvRkI+29IVjDAJfOfPONX20RWcHtOQtKJyEwqPfVW4RxFP2jL7kXtyoY/1C883ORnQn21aas4xBkMc51VF0T4EJOri9zVUPPJcF/k4F8zxDpSGzGJcFdxXodeVI5hqniM+xh7y7/yyalp+HuPCopdO2vM50Cm9p8jvqxtkTGKhJd6vWXE3G+zQX31/IpdWd7R/Fo7YKUH8hd3kK7ntZ4941V/QF+/daN5E7Z7wiMqdKGON5tRi3/elD8E0OkP7RRXa7y+mOti/r2bfJo2jrQ5jRpZ2hEfVt/Dgk1asiVfP8MjGMwB8t6hXprNC/HuDOTzd3BhRqCtowN80WrHLoLtRsA0asUcsjNlMcsFUb4Z8Tp+yw2ZNaJCvoG648QvMuFDGG2K0AVONb+1/kqlG439xPpW21EbT2d//+5/EVEfdOhMdn8hBWrIF63LkyCVK4aMbAzHFXyV80OcAhioe4GbTzOGT7BS+oznLI/Y45y6ZJzH/23ioAcdSgRFVM+RcffYX7FWdzhQYF+TMWVEYy6yTQcneBzPQEDlmDPOEUv4OJWcxhS9/3lQDOeCAqTaHJmPd95tT6gU3yRmJfXutDe6OLP0meSsCMzTb3qZwVoLZhqNAZsVROUBjNqjRV2+yYOZu9CJ7MoeP43PUmPJ4+pup7DifHjWnOYGp3BBMYTzEOAnLa3KOI9T8SwWNG8gvF76nQc2WUsTk6jK4UPAGY7ph1DzZfdPtiHK/LPijM44sLcU41GeLy5nj6ZE5NtyQ9XPRnvEFmj4aWSaZZY4a40U+Y0WieuQ6D2gqNFtn+z1qohMPkGPuE5qtSuWYwuqGmmhtpit2nCQ62T8DTNFbYAC9Oo7I9AlMlS+g2ds6lsgrl2CoR9qO2OZQLcm1XqnmVdruyTpbPaO47sFUlyZcaS4ZYByrzrnjjsbinL/VDIx5vUo8PE/AfNN+D9+5u+D6IzDN/A7GMmU5ldxHs2PsMXWXFLwi1OB5vUN/DTpoqPdoC2+Z4fo1bycU/CbQ7OceTKLKQrNbH+2b76FxR64cKT20YIIbB/M+eKKRs4vw/e4twyeP3C2lD1mMY0qTlsWxi/vpFHGe041/2dAffSmKxFkNpiNeEs+zF0VSC2Z/i7nlZZONyY4GCedlgngbTyI4A0+eSubz2pbaXYGmRWaO6w8Zvr9M9RlFAXwft5gBRg4HYOLghpo683WHpfMORtw6QbPUj9hrfhpvya6OjebGPjR59glN8gYK+ic+gDGcZHCldJ5kEr+fUdOSl2uQc0aN4Gpbj9h7C5ud9j6YRZ+Kcd0bmNz7FBfN6wbIN+C5QW5jBxL/PL2WhTFqVPoMwFSroGZsoVFL8eeIz5GDmrjughFqsZoVTr3awXOoCRj0pUTw3XfkcxMgX9XaaDR78jRW2qFLYkrmFu6/ScFko5dxpWCO63M+0Utx3pBPpvIB4/YdGGM2HIPBph+0T3TA72ci/51u/JAcruJ5zx6+jxJAlBeKcQW5VBJyv6jp3vcuzusSc39/MZU5mxutdt9YNuILRdYdN8j/g1JZqCEjtNdpqy8AfWpJ6dQEE/Gz8GTv5EFBFT9QO8ZgWr4b+IgnsUfGXio6+2zzG12Yg/w8/LqAlUk4p+Qmxtl3uZwxZ7PmtD5eFM1aHuVM6y7oTn8Tl9zZiH3KQSA8pvkS40bXRmbRb+OR/ZULxLtY878ylBr5lbyQ7y/E+50pATzO+8756y3Oh9ojPmm1Q7xbO9RYKVJDil+/XIyTwoN9Pp5Hm+kUTBWYykqTdvmZnFGO/F/kYIjPNx6Sm2g3xI85kZnGx6jxlx/iBb96ZHsVTBUMKUN+j6CPVy2YEZDtyr3Dt30yf7hYEOIQereq2pbdPqFKF0XMvZ/efskOPhh6v/ZLyX5mHZhmWgV0MQjx92nRvxs12VC8F+f7TVzU5OWmQ//5Z5T0lwF9mkzAYG7oNhyMNMX9DU9gYHkGT6EMjBXjCjybNYb8e4uvmAue5WvU9KTi3rCDxwy+m5B2p7rQAGZgqvpnxQSLBYYJntBnqFdP5n6OeCkP0L82U6Hn5hFM2dzAEMN3UpJtfZ/cZfuwZK7lluRUT9yPmYA5xpnbULq7V2IPDOJ3aIk1/ZpYu9LekX+Wpda0nXVjseI+IO3kCP2/y2C2wa+N2cPdiHNvrUpznwv0VzXpjpScJh3aowEj113/EHPNMMUjeeYwa2GM0X8czDb1w5Y9Z30Hj32rwdyrJmDycIx6t5tCDxLIF1tMIpu0jsBUf41TzTIFHjR/p6g/V1EvrF5MxSqV5klisv1bGhd4zkXNneFv7rDNuBqRNVh2aP9Zt2ChiXh37++m8B4Z4l07dmPiZtTAsw91YuoV1w/aTykWIKP+tPy1+XucSrnL/0mmGsv/au5P/V//rf9PMtX83zz3dxomJ/KWP+Rgrzgjlm8GyNnjCH1wIcTU3HLAVDEJhorA2ZedwsFYYn58GulfdhuqLgX3Br5gMZeJ1c/Xk2J+RB+vc/gYPxFnHHoT1PwsAlNtLrlO/PVIJb7XwATrOzjc8Xdh4WhDVLtmaejk6BZ83uc2jVl4KzNKNWiCo4zF3EQ5MCj6pfgeNXjEwkdnUWiqYDqKdWhgKeYGs+NNcz5uLbMnf76Iw8cVvFGgka6+iWkt7V6FVehgqvKc7Cj+DcAUP0g2Mz6Dmugs1jf8Dn7LPj4YMpYTMNVRnEnax1Yk5m4Q478Zvs+m+ZYu+gTMpK+6IxueepNS5Qmfdwz9I3ONzoevGcIHLb/QOn4B0wS/AZixWIKpoIfI+Rt8Jx+aARhL18fQlBbM4iyhsdtBBmZC23HHXngye6gh2o9/4TuDBBpVfnX4FjspUfO+Yi6SjvB59TzV3NUM/QM7AqbSDylq9mbaMrUbn/6MU1nPlcG0ca3g/oc34ZOl6smUaSaT86quhZcoE/EC8ZdBni7GTRK/bpn/GwvfuE25q3zBeDBSQ0qb7gIm79FftAdTRW+55a52hW+OvHhM6fKOGjNqwNx9oeJ6AzCsJzYlsMm+g2Z+FmCCyQAMnsjjNWp4jva319A492hB47ttKLmfxsvY49nDd2kG2k+7a0+m16MPfKsj5orv+Hvl7DwoXZ2vGp+buJ9roktkj3eJ5igztFclpwHtN+5UooMut1rVG4ziZAum3hRizX2yUsh7zFrN4yH682wqIdnhrZC8xQo1xliBqZK50HBdaPYhA1NFdw01PR8H8Im/8ZnS2sf9daAhtrLcK1mFnRV8M5iWbPcEU/FEnLWxfU/EmnUF8ZLPwZDJGUzkjcFk6QVY6J3d9sjYe6yTF/UBx3NtS2YswVSXlhCvB1av4EGooUiNwQCnFM8fgUcoPWcZdypx/ldYo8b7g1socTmaftnjFiJE4hpMtbzpC200EJrderUkzl5ATfyqYEBzhetrG2jwVKk8In2C/smXqLmv3k2IK7sGDNMhvy8amMqanx6SN+UdPNGzjykdjsEoqPYM8YTPoU3IX75UMnZ+Vybpux2Y6q/1VPW1s8m55R133j/ox8FMwBDNHPlQafBM9hI11B+YyLeVbjC2+w4e5BcOmOptganMc4L7a0dgroXUMbac5jlFz3mtubXYE+NdlDk8GtWc+5v2b6Y6HEJF+zNONUiRr+7uV3Lev1Hzpv0G7V/xXHNWFRi0/yZgxte1KPgL8sF+/bgmi59enBuDXcySKvQpXYzvmhcIBoR92pPTT8S4qziD8XlLQgr230xy3aX/X5nK9mQw1WJSnejiiHHFbABG88YMTPTuEA/r+fbLXjtY1HAs5tL2h6nOGgftZe3FmZ5928SMPwNFvCsDHmzlgakaW16AobUrd4KXWI8YjFdkbk140Pncz1h1AEOvBx6YatcqpG31l08Xr4SnaNZgZGOAGs8VFQxmizOIw5kaizdbQs+YWD9nDcKAQuvZaM4xhYfbpC94WkMBkxsrZcUyU4G+/bXP12u6mH2ngzV557lgFHHGcVsaIS3jqtD+rKcqN+EF7XuqNO6/fDDa5Puhy7rG/T5LMGMmhXvkn1ZI/P02Fix9hwXRzH9qztAGs7FrX5C/neN+xtcHPNGvF+eThfi9UwCGHmedS1G/EGtV/pqrLcBUR16O+Z9xKtUR++6WczCbrCJ/aSbyce2WiFe3gX7dQtQT+9gVXlsYiLflCUz/Wn+51+mRAwGvxuRN7Lpwws6ABz6fWvKGJBYE085h30OlU/JciD1TO7FerARTrcb9FypZ+qSNPVWjOGfQ09/T19nZV02y47ZC/K1QD4YvNYKH+NWad10coF9bRSI/cjvNMX6GzLw+zFE/Rb0dvRHvijnA/Vw/6A9tg3q6K1FPrXWF+B7vUH9izWW0fgyzwnwa/1Gmmsz/1dyfNvu/R6rm/5OYajsU57waJ/icdl5+WTBDjvgLDYzgP/wnk315Tuk2rQqnXYObL1MDvqTYgaGYWLOdTwyHzOOpKtz1DDXA1scP1HwTNUeToUlKKs6BbnwwVTzuVuy6Rh8HNzUt+L5FjZNr+BRrNAg1TzHB1fs+3JHfDsQ50TM/YIMbSylYu7fCHQ2Q0/O3q1P4ed4Kbr1a+IhfDg0ur7i/cgkNHvnqniJFh0awrB6x3Xj1oCicQWP6CKJ4qqERf62n+jNOlaIyUFyIve6R2Dd3fmxKig6osV5/Fr6uA0P6+hwpUr9Ezsl9hJh3xT6VExhlHIeo+foFMZvYgLL9tzPp4opxNatEjhw0FZr7PeD7fIOYXs1UMOxtdEN73psVU3xotic9obnbe7tij3I0Iidy4FsWFjR2cTtKFFnDSHPnS2/EhrmF+83O+P27AmZb/ZhEyX4OBjYywcC/VY8cnKWak2yCL5s9wcSmISVg0M9OnFUBxl3+ulqy7yk0/WdUGzKjCTRd+VUtctqZitcSifNSLNRsTxJzsSvnonl+40GTnj1q9LJKOeoVmCqpyyF8mn/R+L4Bw/Ril24A+uJc2qB/ljqNKAhb+G6DwCRxBZ900U6o0eMOzDj/KGC0yR7tHx/hU0/rfo2alIIZOtIDtkg7RvYVTOU0fBuzrLMMtKc432pXSS17GWBm7xWLueASotUER7HvZ5FKjlSJueUW7ROsbrHk+jdoujfb+7RERv89TiXzsUZ2reH65+nuyDL9K1M6Ozfony7U2d1wA+JhD6ZmQxnMfNkwCvUSmhV2OvrzPt7AR8/hUyuux2wt1odFp484y+OmEMt4l1IC9eKOKeaKVA3tGWxN1Mj1bvKEJiJe3EhGvJ0+YpxgdDqTm58i7qkf5NtJ6+Gj9xTAp0uTmM0ddU1RLecav7EKDKpSTXb5zDXXeuP58xxMbbarjLtl44OxQzCxveeh5DGGmr4mMNVK3zaaqfBupdmZqGmnB2rCd4qaupSUFJ7GjAo+OyFeWwXMdOEuGLccoIZW8jgmu5o2iDcN13M9VeR/9ShcO++IsZVgqLM4R5s97ysWNGC2WBLjJO4ljFlhuyYdvbrh1uCiPLVpFVrkaKeO8/aMGtBrFtHlkGWFl/n6iL0C1FA/TpFvWYiaPc7CO7nn+MHd5BS0bK8OPEpeYi/+aQp9+a4TMNXgDs83NxSHTfevGfQH+equ5SBgfVpbpHdTWfrDVEmBGhavTrjf4xn6krmDM2p8iHysf6ip82nokM2mReEdNDBXVLgVGGr0gl7V4iwTP/RwvVcnubsMnu5WIj795oR4/9RKyYZmH1B6rJFf52D6ZL9q75J2d7+FPfii/cdD5UjhdZAV7k0wxFT9zimJxTiu9PaebNCC8cCkuH7TizNia3jI5HvNuDfb+jErTUem6JunkudGaI9o+Z3R5TcDY91+YMiZ3y2J1IM4C8OeZixQq4SWpVkWf5hqsICn8zaPXHIWHP3Zjk6MrJeH/KrWYFx0U0yJckH/VT8w980aB0RbMdf6btE+2Q/1AFgrzoQu5QWrSveE/D3B42x26O92bKlkjywwjpw2RyYHp5C0khWaZb7Co3Z6GtDTbQeGSdZgKnYs3xQvxD7Y+or2jY5jgy77sIDnUjrcn+sWZPneU3PjXMHzB2JPxfXWaLyvLoT8MKq/xp0kRyXko1/AE5svBfHjOeJ8urtS0XnTjDnRIzhqM1J35PZncaa0g/jw12Kf3y9E/bs6DfrLdMFUJwXx+RopCADPuJPjWV+ND/d7Ys8iGZG1NJA/4z3621I3LdnvGgw3zn1iy2CjQw/EnoM+Rvv9NU51/hzBVBKfkmZs8zVZ2h2ed6WiXvjT7kyX562U3MulFefujyOKLq04A1S5HMVhNz+6NAWYKhyIM0/34sxeWeyLZR/kX3vsJeJsXEuOs2/F+6aUHV2+N3icIBDvZVASMFWMeDQvWRv/B5lKlpT/PVMxSf5fC6r+JzHVue2P8MnpVXPSfvRkz0SxELNDMMBv5LesXSLHEWQV945ibqK55jZ5zhGfpVnbivVDnMxTJM5Nvgfo80d1p3gk9i6nK2jwZeQeiUYRfMpDgya6W/iCaCSBy5vP9MjiiQvNtbaBxAc1/v5dVFsyc1WsYfanAXMfqwSM1IOxnCNC+jwDA1lk43MxEmdCWmOxfulVcV7WYIhmhhwMTQ9M9VvXX1by8i7OYLxyrgrfaUioIXt9+eJWcN3pWsb6LaUDBl+67uHz3UwpKT05qOnSFRoUjZF99nQN32UkyFHubEJohATNHov5/scINTXxxfoYND5jQBjUxHAFTTgp4iwH9wTNXXdir3/bgsm8EL7UABO4j/d2wT73ziG3/UJTV6oYJzAzicJ6lXIv8KCZi4r9yDIPocTrh/dFz+J+7d8bf/9NxPqKYtSTuxF7vcvL9Mv2DzFucx0nkvMpZfHGevje8BAlnG96PM+u6U90+Nxq6c/c3+0g1j/JRSbxi7spxTnGE0oiG4z9lStZ7BvUiZ/XUeHMm23GNipMsr0eJRIvUm/BznUGZqM6krxqAIbxS/jSWLq0mrPZ4/ouW0h0sZ1c8uIJmMQfqowc6Yz2XazBrFX92hNJDT7fwqnMHnWlUtyKuRe3AYOdfcFUi1HIveg9CVjG4C69Md04n/ZSyWZd+6RLWtwk97rE3/MKTJUOA7Sfupg6bP569pSYg7hw4zkY1LeGPu2qz7Qwaz8otXhvrBGfFphqIe90tujjKZitagq3MAUjyxZ8/FSGpg/O0KjsKdaHLErUkMED8XAfivazirrwvpkcsM0D+RR8wLzuuA6PLNDVhC6PGowTcbT/B6BGQYff48f9tmULH74+nD7BVLsBatriLM4ItB5g6Hqn6yyJxHo99epLXF6CqX4vVaWgpFzzksBFPB+oJPMu5srMhfAwvt6Ts15m8KMaPt/HnUHJZRAWjmyhRnyPlkPn97qWqNaMlbZzuoicQYoaYMxwfbqLd/GcD5HmdbEMBpongikS9MdanFkazJGvlr+EL17o4qwRkf+xUT44f3+6I7tuXmC0d1FIXr/dr1h7ySNouoZ4VRwj+MNUq9u24bZnKa1mbTfI39mulVxo7JFpY3GuviuYYfeVkc/vPqckqaq/9mUt2GOrdMTT0UNzeRGUbMMGYL61VGvcm7YL9h2GV7KmP/z78Ioaw42NQmF2wef7HYx+OIKptsyVJUtMLGnHDRjW7iLcryzO4ytjMPFFW6I9Dyux73cIT5V8BvBUA6AqUx23pEviPCXv1EKfjIMCT3R3u4J3IzCgEYOBY+iJ5C3aEIwkn3wyf5us4Nsf9PTyWjuk/b5fbi93YCpT7AO9XJ2scO4XcdbANZuRfYan499u0rL7QswNvn2xHmcODzZdVxa5x12medYT+abOnAl5ewse9RqhPZTmqZB/scBUwx/iU+k3S7IqDg9Hb/x+/wDjnn5WWcAJGqRpT7RfYtd54YyeYHC2hScy88eNe5Uj9p1d+wslxRp6ttXx/OEX+eBp8BA8niCeehX3w+cBangwgqf1WC/OzxuJtRt7JWC752lFTr0sJe+9h14pvgJy3qo3yaZYOWrHwUno6QkMpHNcv0zoRcFYrJkH+cRMHSLfU3OHfNFzMJWkgqGiyeJReBupg+cm40b+KK/Rf8/5kS0vRkl+MMXvNYrIRxvMHzeCySsZHrU5DypSu90/41S/9WYrzm4pxNqNwGFQ2DPRmMrCbRt45qll7MW+5o67z2PYMrNVO+S7+ZHcj3k/4n5ceNqRD6Y/79HfzjppKAli5NN7hPr21seoVxmJM6XFWSZDeWuRMTA+kjkZ7EgLlvCQiZEk+H6DerFW0d/RDMzrliU85scxQorKUyV5v9XjyDa52sOTU1u470c4YtdJh3h3+0bzDM0gdtm8JErVH/So/or1uXNxVkPii7nTaRuwUxUy0veXjJvn5X+UqZTJ5F8w1ei/HKT+f5Sp/s3rqarp60DBeZxKrio7LVv2BnzQQKwfkULEVJghx01rUmnOKxP7iDz4SnN8x+dyKbdsJoE5vHQLZprGss4cW7lT8l4i555i3GS6Sw5iDStiPIuheWYr9k0Nj6nmLs+ocVQr4PChGhQulxAD4Q1MFZgfMNWx2Tks6L4x0Uu9cXf4hObhSjtCkOL75Tp4snv3Mgn1FvdTT9sns6sevqad56iBI2jSdh90ZM9e0BjrA43MQrgZdTZ4aX/GqSbdAEy0vKNG3XXE/JsZBdmHAjX2MhA+sO7gw7RroTm3odjXeFEDMEdYFfy0BBOsDNTUcNeivcy5AeYUY9/+AjWE15cdY6dT5ZLvH0vNq9/4+/NdPZL59OFbLnq9YNFVccAUWzDVfYUcuiyOPXzgMNW8YLWLmastkEOvGWpi9548GWhwS7Qc4/c1DRp1kb9fMFteck8XZy98fPi8MO3BUOZTb1l2BxOHqpxoXlj52Z9xKj0b1MXf41Q7g1HgtWL9jTlGDahHY0qa9sqdmlyZbXtVJz/5RmDotEaNnZ0M4o8iQbzMtuLg9mBOtu2CuUjbBYwfFRU1/tBI7rmFb1bq5w/tEYk1508wyawZM/Lhi1EDc9yPtFT34MwYTEsKNJVPwhVZ7yM+D6dQ3yLfMPhsLRRnwtYOy8cnaOzMv2nuti8yphvtA75M+GirQI2fn1eteDcL2m9wbxA/fYn2K7qYc1oh3nbzifc3U60rOdPedrImvyhyzdV4o7PAQY0KM6nh3sLrwMTrF2riSC64M5u0OvOmYCoUgbrgsYuaFVYW2m++xuf5Gwx4dU5H8X5D9K/bK0LTwpjiSZVpzmSMeNrM4QkiPy4K56JvS+a9Xici/wimMp9gwl+gnvBRDiWHib3l2dCA5k9SHzWvwPOXPzCV+80y8T5DMNV6BKZKNxI+b8XZHlnPvnAcw6vENRuM3e9F/8l+qPFninz+a5xK+1SNZvFfu9D4yAopvV5QA8wO10+eG9yvp4SSW7+hwa9v6NDljv7xTmYzYjAMF6JOnEs+KvH7J03sERnHYJzBNNTZLn1FZO+1QnILX1mwwSqMKN7kqNGXcef8YSr2qhpuumrXanVomURt0kpOIs6SoCNqCr+mGXd+6/bLNoGVk/MR+8I8RZaZayvirBMH1zto4ozQy8Ahf/9AzeE8WDC/BlPZ3068i+MFpm2SRKbgGVSFa1W6w36jyCK1nciSOS3kWLvPBydxbr54F5Ys1vO8jSM8XAoGqsvdk2mSyyncjgvNLX3oQ1OKuaYTexauLN4Vs2nQnlZ0Qs299GBAc/7aES+OYv3Z2shYmnYeudsbGHFhNi1L7ck/TFUvhae5hwdySx3fnyYNal6py2AGSYzbPmvkaw6PFn2BTG4Y+iumXHK0l9tcJTcV59/VBgAgkr/wqBAw8V7hdkqR9Eslb+aDid+f1ZBosUP7z3dglEMIptp2YAb71xhHbT5+uRQcVOils0P/nq4hmEq+wbNyUZNN5xRRODIQz4P9DsxawyNeWtRsV3agN+kBTBwtxLvHAhbIbPQ+HcjaSWAqj0KHLTabFfmDS1k4Py72Od/ACLtHUWh/mKoWa+QD2orz327QZ/ZePSkYBbjePEb7fv0NGLXa4vmfvTFiM93IKVo+HriehN+Xsk1O4asVexAmD519rmpJfJGASY4F4rdxUJ/876KSnJo3GXPTriR9mo41+3sEUwVSt4EnM8Csy5FObHJBPkblrYReDKDvS30DT1KUncaDm4F8VcIW/ZN84IGLSGdPr/9R6o9rMIuhxOw6GtcU7Sx8LoPmyI55v6Mk08RZJG/k1+U1g3yX+kf6M04VTwYq2a864e5sLPZ5VqcTxWDLwosG+PflPA+Id5eq8D7qXGf5VIHef1IwVfhTQICfzRWf/UZzL6VyZMYvx/2cpjXnzUDscy86sd5zXkjOTpyDryxP/8z9HaZB8B9kqpn8L95Nwyb/nKKO//1PYirjPNgLTUDSmhprGXdcorh/FX+dUVey7XsxJcfcVdz7yMgpbqAE8PoDRjonYh/BaIPkoBJMs/HAVIlWdRSlNmJcT5FzgzE0w7I/Ys1qCR+jpu6GvDlDzTuJubGAoMF0OYGpxilqVuONkaSvCpp0c8QZd7vsQv7qhRp6V+GTjvcE3N23N81Jr2A6OlWQ+RFV+L0XGGvvoYbAakCTymldsh87duTP/avmxEfk7Ox6upDRzV6a+fGmuuao/Yb4qs4kd5A38EG3MXzQcYkaUu2hQYNUBUMGb9TsxTYI2LIYiHf36GCqfQHf0/cdQw1NUEMkPRQ5YZ3IMxSxj2YEDXzHL4civS3E3nsw1fNZHchWCTn2GXsjcb4XJ7Pdi3fnvH2Z+atVT37eJZIzO0Bjwy+YyV/rIfcSb9uy79PYUGpo4v1uBAb4ZuWH0ukOTDURZy9MnvGL3PSdaPygoH/uP2cGH9XHkvddiPPADuHxD1OZUydYaJtBAkb4vrPCO0bjmO32zxHZCdqLr6fVl6WSAgbYnCPNeXhewNpXp5O9vCWFc1MmYKCVM6fLmUfcWatgqoHdq5QWq0bi+VRGzUuDL11+Ym5rJvYNqbh3aADcsDddi/bLwWhm2mUSTz0wwcLsV2TO1+J7VBd2ZmK9wXsVFM5+6xEbeWCS8Hm9ad6y4zG7zMs7uY44q8HuG9yvuWgp/azBfMlvR6yx9A/uT7tIXlKgvfTi7tFma0y5+WvkUivVDRhldwHjVSd8b+5XI0pUsT5k+ER/ZpXhkTdpCs3rxNz35rxZU9xeEN9BLXzw3dKIlzP41F5vwTxtd0D8xuhf7nY6i8AbFEjrTPNW8TRGzc/hCQpWgKnjScwWGmq6T3rOuSyYqDqif+LMDQv3skC8y554t8dw6HPvWXjiHGlV+H4ZDJ6M3Cd7HY83CtIDmPjcg3GyfPWhwD1dJecm8s9XE50AxKHmHWc75PPMcmg1vdaSGaro/8EO8RxIH/j4TuxLGxVizfq1AdO5Q2jwIQw52X4Jxi18tK9qjyMybyZ88XuP6+lKbpNrL+6SUx3AVGFvRGTdfmCUtxHKbDdyQ3J4i3xIFwr9YSr1qDXc/u6UUkvrExjhZKBGTL1A1MTxmYLjE+1VHMUZqnsjIzOvwESzk1hflaGmkTa6S+7mEWRsPsT9eScwlfO4oKYvXuOUUt2vuPv6gWnZT5HJny6Rr+kRzBs9bQK39XJh2k891gY2apj5kXC/7Rz5n3bVkezwmXHeiT0q3ehkk6kn8FRrsa+Wtv2NXFMwVZhOHdT4sUPJdoSaO9iAqWSG+DSvh7zgljhbolRzMNXYAjMtg2n5N1NJhy+3Wg/tr4p3olPywvNuI+TPJITexqWFeMiZlzHDVU6Unje4fjqHB7txMVd5EGffRDffYeaFRmTpqxQ1fwjGd87lhKJVnxZOL5jibckD8t8beNCnDkb5a5zqIDulZO224VGTFHi6tKxy7mwI/dsoFrA7ksX5cRb03HqBgbxBAL1pxTgmv4KpnP2t5s5ghfha5xUshooa7rWBGKfbiDOb3Uh4xplBLDvmSwq+NhhHG00Z64pxQCdHuRV/5v5yWayR7wyxdmKM3+vb8kH2c4Dr/bXGuyToOY0HyL/Tu/sy4wumivP1A/qnGejPqMrIny2Rf9bwwlioDgqKu6Lk7u4DhtZ80X9n8b67iTjH/ekl+MlnNtaoLXQw3XqzIasjMNXmAKayHfE+2m5aau6oRn/9XmJcWbbB/OSHGfsNrIbSbfHh/HOcMRbsTz3F6hFMb7+6gCkrC1503yMeV6V4l5idb+EZO7SnFyC+uP8jWrnap6DzsyHt8T2pZGlqwp35GUzFDHG+WQWPLM6Uldmys3xcGPXXmRUPxq7W+EuhfGy5+yuNJ3tLSUr+rqolZ/FG/q0Pg56i9wD5PBaerB+Kd9KbMuo5KxD/tB5oZAxmGbenm/Y/yVTz+b8485P9dznz89/NVJ/2BKbaeil3XmWZMfP8EuuBdgU0Yw0N/h6Qo24flpL324lxHBs5FCenUnLnYr5emYu94C98784q9OHh/+LuXLqVVZY1/YNsiBdQm6KkCioS3OlxUxBQ8K6/vt741l61T6PG2Z2zq06d1fjGcsw5BTLj8rxJZsQsbyluuWjnRxuDcdyc63MsoFPW04j7TWGOg/EdzHDfwOYWXcl1xIPI9bdT/P0pNwTlNnKwD91NAnE4oWRblZJXuWC608Jfg5nMUoJO0Guh//icSXzB/c0eUSt6JXwg+c343chvXYh7H5abybej5LcNdGc0LlNaZPLfTHUb9QT5vRi6dHKDTjvdntBB+xlyvBswI0ixDR2c8f6dE2zyOvFDchvu872+gbnGuwY59QidG5x2LXRuiJgchGPk1MMYMbCuFnDGfFfh+7lH884HY+bnGD4mzsFHVPHQoXj4KjQ/MOBzH/MBBshEXnHdc0+svu0bOWsda35ngBE7uwFzOlMw5qsNhfhsihdZQ6vWPCsDUyE/P8jT40zytUNbC2ukK+RcJpnray/EqD/rVH/e/UF9G6r2854a2fmtwPibTYSc6knQwVOM1+nYPMTk7SNH9MxY8s+LEXT+ErqRBmquQZ7j/ktlr9Axtnm/l879C3MwkV1bXGsgBNMN/D10VWSWlUcOYvQT90XHrATDIuFmwq17OnmzYyF5Lff3UrbPOaVfHeP/cNo9cna+RA4tIjDTaA0miqC70vGxlNyJ4kbi3Ss6ypdfxGDh8zrkY3AhW/kgRnU96MR+X7wQ4z4pcvIEMd3YHX3aLFowFSR9oS0sftdoEO93OeLnWl+WKLi3V42LGcxEM2nwoL5Vab44Rn9qXC7Jl7U/58pgD4qE8cv60KXeWG5J7DQwlcXz4x0sQ4h1CoZPVypy4PgFe6p0c01Hy0QM1wDpYh7xuxI75z3RvA4Ufrh309mLIW54z7oSw18i9xFqnpsGe3EgMJXjgqm898NvRTkHU3mnOxir/V5h34fZk7xucKq8nwp7lxbQyZEOJnVbGxopb02P9G1+QeZpW1m797lvQpNxrRM1HAhzOExhTyJ2fa8Hpr07rPN1DfMRvvH9w9E3pnzYv0jB5QL/Xt6hOWxL3CQ3amIhgnwVgXF5/8u6M/A8czumOOeexKVu/IOpzFdx1exfFNfaVVYOdLw1yBFWBV09HT1N5Ngfnzs1Za752BXkr2v428xuB0L7KXyu634Ds1kR/G/JzPfTkDPXGzCVehvmlH/6jebvdDDt6/ccU3r1wFiqxWdoPoFNq+IjV857gpxy0pQ92W+Tz7WtuSf6yN/h+39goGseYnxlw6Z4tztLwcnid7NTsyR7O3to3nSA+PQ1eXz6g1YKDnb7EEEC+wzjMxglr7i/ac3rWAer0Fx7di1EGd1cWhv6R3Osgz7Tkmq4peRSnKQgrTaeKCbFEJr2CsZ/SpdILNLhnqK+OEt+s+F1YXlxoNDrnxANXyGur+xhr8kbGifgd12blM+5ft9HzeN+duK5aaeUb2+In4MH4knfX6Skn8y6oqtv6FowAGNnjQ77m7lgmr4FzRB8uDcPmbwnvV9G5AS8LuytxrIYtCuPoiXvTzqITSvatrQonq/5DMFLB3OH3ZasdQd/DIfdXgiX6215YzDTps+9pXbPkNTs9Pe7P7szQoh07lMRO7AvOfVulHSIj8HkjPEoWdNZF4y/503ih+g+i4Lym3EHY3HP6mNenvgME/wxdXZCrIbxmdI0AZMsJ/DHdt44YMA15l/mdf958Wxof+wNJDtCfNHuywb5Zu2A2cKbvheFD//LvrdKcs/puMB4PBGfDBXM392UTIwOxoXoeH5rQZ0lqmic7kt0rxvJfzXcJ0Q1GvjrGJ/V3lWIsc515AcFnke9c2+gxY1oJS/AVH/WqTzB9QPHN2jgy3U0ExU990Rb3t839jbwxzPGJzwPYc+nfjITo1nzAnNyParXQoG9xUpO9te7VP5qqgixv9sf8q9TxKOvp6tibvm4vn+BP075DEjdrTRabMaFawlown8fUw2kwb849yf+u9T8nP0X76d6Zb6BOeF3TdO3yMRyBB0URQeuU21tCuGZ7YjiXldLrnRHTHl9h9BJwRKMdNnrhTgufZsyp19X7mvI+62+ZkvJ+gkfaxzovOnLNsi/HWo3yHeIidYXc2xZl9x10xOYYJgsIjDTMUTM0hFTF34pKAtN1nm8Bzu/CcRk2UAOlSbw6dPluaL4zozVjMB06c2HrlC4Zlst8VnR+okckgwQk1JlnYlXf9Ygx/rHyh2OwRySCR290kAStjkMhWYtfPjU+AWmOhBs+Kg10EG7JXJ+bULXPTY2Qdi6fA7xHZHovZ4BZVPzTz8z+Ghy53dH1hQ223wR00dTrvPecE1L2V0jJ8f8bjTVMZ4vPkeT7JotOYL70Gtcb2j4gc/H16rQvBufo7k03ovC2ub9T33E7CNlLzqG5wg+WkK3qlPEgPiEmON9ZMSod+Y9yH0+uffEEuMdzvQ7mG+cVW5ywfzYRjvmPdKZ655ufLZ3Y+/xnNmlsi/TSNZW0wV0qfTmdxMrn2tc6j+yNOMoBa/fqhVLmRk228eSt15cSBxuDWLcfg5m8+M17p/AbOlNBXPpGWL8dWGo0NmPK59LkgvRRuqbEvmLHGNWSAnSBtfLbz4Y4Djl/lamje+bHZCznwpiujIRffIk3s+y/0Q67EvB729eYO61PdKF9Fvhfs6XsgrKWItEMchaxDTEcC9PwRADp23IFxaYanKF/SjN50m5kqRuMDLATHGc+LT/rMZANF8vNDPJVaJfH4ziHHj/W97+KGyPYIaxCUYeOQvkxGFwRo6XuQZkznXpO45ZZQCm+vSfSy4cDSbx22gvHJnn11wiB2myoopLXiYU/i7IgVted7xy3WRvvQejvYNRJPRJb0f+clHwHvrxRyTpk2sfLGLNXR6hIYJlyXXp7wE0iwumnNn5nOj5KVx3QD6fjd8XZPe1wvVOPnKS1skPCk8VrrewYe/t5Inx6jB+7v4Lf76kPZcWN/ni2nqky5pWNyH5ZdtUwZ3POc0nZkKBpMaaZ1uwV/P0dchdS5iv5xiM0XXfiLL7GuOTz/D9PT6nl1+rWxXofJYeKSSC5lHBjDdZ+QAqnxGljcR1+k1jL9aJCSycqFfNscmotWG8gP9mdzCVznug2x3Xmf/Tu2o0hj8XUXOi6DhttGCXRh/xPfsX2PP95no3Pqf1WykOGNaFP5a2PhDn0s4p0Q/IQeIMxtM2BjThedBo3uBPXerbgWg+2sgalI0eaZ89xjtxuMawOMP/rT00ZqpybxfzDk3pTvlsfck9vnt37seXmwUdox2YqjjAP2+83zLw61byt9+25ZqaYOYr7N3txrEnaDv0yAf5a37xDTPhDy6AlaXx0ay8J4Npb41BYZrheed9rjVgR0Pc4AHxyzlCw1Tc4z1+/2E6ZwTNF/dMcq/rU+V/5c1emNL+R8ftK3eD2m4jcamiASW9PJeCcMt9L5xsQq7cIV7ON2MwVTJMSGivuvprnep7/rrkb47M9Bhwoc6VBdki5TM+A8xHo+SYvy336hlewQTzbedBE6mw/1mL8dGf5YGyOdcnlKfyQ5xt2L89aKEpH2W8F+m57XP/OTCCUl5VceZz0Hiqs0T+JBbadD6ERtUU/Nx74/pNM+voWF3BIMoVv2mt7TUhbHJP+7JrRV3nJ+SbDxi+fiiwp0l+JFqswXhX7Y54yO+KHWFzbYS1DqbyoPlt7cG1FRruO/HyK9o+JgPJoq4FUxa8vxNMjf97cM/sqIT/fUowVcO1fII98knyerWIJ58YjEvcX29XvDWvqo2ZCMerDzmbLfxnvFc8ER3Lijxh8rs63vuROfxeRn1gPNcb2M/HPFu0MW9vyQ6nm702M+I5OfNpVvnl4DIQi+1qR95ni/sfTPmMhN4LKLVusOf1DEz1Gi3AVE7HdevjuBW7EhoiVL8XaHy/E0K3jA9lPaWRXIV4r0xsCqK1VCF+StCo0+y7pOU0AFPZG/nfuJ9qMBj/i35/Yjr/ZxPl/0lMpQ0NPtu9gg/u1mCqye15IEedVK43/FwzYaj6EDFqAIbyZ9CxkoGfJ84bOsDLI+7h+0RKeUtgqt0MOeA16F0pq4iZqg+fmzTcD++t1K43yKBjttoQc5zPc81v9mCqdoKY7s5SMFV1hQ/XyVejdJiWrt/zrntxz+WIcorh0+4WTPdedtDtj29Z+Q8HzJB8+P2zWoKp5hbXOsgR03Kd673I1ToSv0dRUzLrHd1g2nD/N6EkpH8/D8lZH6C/j1IP0dVYginKbvMRBvcni/a8Z9y7cj2jM56Plj/kbOcEpgqlLiB6CK6LfgcTvC7I+f6V147jiTwQuTfcEX0yMJWUQFd+vgZ0dMR7XN0UPm4IhXvLXOFjvXdQi7H9tCm8IYf4OxnXD+XohRzC43MtOKak9KA8L6MKOuuSifLPu7rzAuOh5WMw7A8/t6p9JflfD+PtxLMbZZcBGOrBZ8dHAY0oS+eZFjg9PM/WNsBUm+mlsvxzK2s/xwazLGrE/GXYkBjpsy85l9XRdduuqcVWMTHe721ceaEf7EXfyNdgymMmuVt1BB1/EjKY/BRXQU/fkPC5X95Rc6+ud45w/cW+fZJ/b5FjdCMSYnoagkFLraiCiMJIHDd85mAegWkHWzCBNJ/1KSueYBw14p6qzXBBFvUjLfh0gSoMr1mRvWOmUoTk/cVUyUgHw0wmXHd+VNfk9jPcX/Ia62I+ezyIDm2qeftrqIrbqO+R7qtjzbnxHmV9ZsyhEye4XmEi5r/j6Mu1Li6V+5NaWeyT0qNEas5gRqHzOTYwVT76IWY9WPeFBKZKrmojBaUOndt9yi1yrIr5VQ+dKuKgl1AM/QCGTLif1wYxNr3wu2R9j5yZVdxvspbBkPUWMVTbLrYUahRrPgKnLKo253ob06AKnr+RKj6zGdeumMNef+0qE2IOpspet0ILHh3XiFU/d0qN5OT6VIW16PoYL6dIIs3VlmEheobi0jxnpv7DVNv1NyBL5pqM8hBM2p+DAe3iHUlBT4O9k2o7lLRbjM+U121qzwZTLYJLFVgqxnsS5USp74Jx3jaY6myWIaWahRjuqfFHrKpFSFHtIKdfk1gX3XlxoPXqdNUsa45M6ljQRNH72YIht3zu9gDGzJ+bUxUYPfh3MCmPlKZbMNGM61HVF7+h9Li7aV6+iyLxPsUOZesJcs6+QnyZimdG4YxrizQNmPawLRG/JD53thXyXoxUILDwL7JmKbco0oa/fEcBzFELWgPMsF8yEwQbMM73g5wq5IYwGQ40Vf0D87q/ZwENlN4lzxqN92C+oUPOct9WbquBqZwLj7dhg1GuI4XE1H56FBTLk+RO9HEmokni0NzbfDS6PaFpljfeHxg4eN7OAlMdrqpE0Z9aEtdbQOK1MXaU6vwuzdxePmK3zBHvpObkev0ITCVJ+pfc+JhrXlq2nog/nkT2Y5ZX3iHgXiihpyAeIX66RsXrWkUv/evcn73fKzo0BTRdFE0KySsdxEf5+lTJW3Ed+Zb3engRmAfMBP8qr+FHmMcGDGYT7P9zQLxJn2C84Jnjc1SBqb4y4j0lc/x+mCi6UKqsR7m6AzNt5tCAtwr2YZh4HmvANYcvdRkg3nEfBDJx/cexuJJTjnC/ywXiiXwwVuTFvMf7noKpxg/lCKaxbpJ/czpobjs+knP2G+5RfJuJbIf5yYZX3s/3xnzHx5jrTYFJ3Lq38UTQljXtz8Ggstoy0rXoAE0cmAv49+gJpAo1roN/CKvKex65NswZGjI/31uuVYEANrnm0Gyf90vy7nNlJtpMQbwuuY9F3+lIbId5RW4xxefPAPE59gxBQYd85f1qjJ8fH62/1qns6Tnca0YODRnuzhnyZbEGs447xA89r6TACmBv0WHok5MrvMf/m8ji5w2RkDbWVfJunlILQ+N+pL3wovlBAHsf73A/YX/cVO6F9//Vz1IjDj+uew8Rn/6sU63PXqH9m9/9DYbKvzr3N/9nyc//E/r8f8tU9dbWKb7M8yq4pp4nlib3HpkEFesOcP1yMBvQcW2AoeI5mGo2Mg50/HK9pSXvYT3k3Fvhq/K5t+sVunpsXqCjXMxxzL1BlI2hg9FmtRaUv/YhNjnmNLwWnPM4hy1/CnTyfRlWXrRAzsps/DzRV6XmJ7xnOJ0/oHtDHzaZhIh5VQhdkbws5Oj9W85EYZd7SpcbMNtjJhfCLWLo8lkPuj9zRpGoFlRT1AuPmmcMx7VYfb5gKusOphr2rkKzJyaY6PYuEHPXyGlroztRAIVSud8J1yu6rCzyRu+z5kF470XQlD5iyLaWuJh2JAZbe8HnNDBe/SgaiNsGPmHvI+QQ6bH+CEdDzI8Umfe4I4uK0VAxKPgVeJ48AFNJGcdsi/e/jBdgqrSVwQCvGLqlzzVD47kOphq+I9dDbI4ElTF8pOCc3Tfgs856f8f8cU/hTCDGPcQDOq94Z5pfJxgf1VeHFLwmaRUcW+jUc6vsaFl7F/evdap7wvuJLspJCpT1ai8W2uNDR3cJBn3Ay8Xhy/WYljJyfAXgEtECTOU2T8SAMLrUoj+ZjSh55rHrbV6I8fv3ArrrZFw1bxHj+q5fPCk+r6G7L6ybsquB6w3uheufOsS4rBtChzavwvXMGXL2VnnMKAoG+Lm8kXVxX2B8Q9qDuZGtZmJ4wPyHux6Yu6glEukxuiCnhhiPKEGO95OiQo7vssoNAtjPSqoxfq8qkQJjff0HU63jEkyVD/RMM4KSe+xecb3zAswFLcH9ISUwQ7PRZaH1cpfI650r98jrRuZ5saD4swVDSXvkrI1sLshr26by4wEY0N0jp1ge5seLCn0mVls/xnxvT25wlbhX0QeMelzV0N3OYURiaSCHx+chn6W3wJS7YQ6mUjN+1xmCqR4mz7d6C5BD+0PkjNkMOcq3wFBHHUw1EfoJ9/MrNG/Ce2pv0uNG1inhHtrKphCfZQ/XO8gYv9jmc2W8TrUNlb/f/W3vXCthsGi4R/H4IWaeElMY98DwSxP2qn3A/N5hW7hufsf3h2M7pKR8XdxgP4A/jQ65RWFzv4HZUjxv/9wDQ50uleY/CuMhWguf/W/B/SzJ0EVzHZr/YKpt38i006bbk726X2HPT65/dfV3ZLtjJIGwAVOZWZ6TLSe15LYm1/i8DKGRCmYqy408cfdjm2L5jJwZN/pDpLdnSkn3qKtgooFpX50/oIzeyEmGyfZU/qx/MJX3Q04J4MsUP33k1M+E10mzHBpQmKxxPDCoP+xZlNfl2fU3hBynKSbiQ7S7V650YP/8gKmOmtZW/mcX1eK9h31avRbxZxMgx3bOyqVIbMFUDe9B7z/AVOa6fkt/rVNle3yvf+ufkPPG4V6Yq88P8cIGw0b5hc/drXZcKwBMJTvBQ4y3XHthsjpp7vOy0YUR62/KDzni6VoDU5UO/WBffM73/Yn24m1yT/XwiXjjj6BR698zoc27rd2/3v2JCb/bzBvY37DiGpunlQqN8y65Vwv3wbD5nF81g3+FJr9b10qX8gA52+/4XLSlgKks1wTTbE5gysctByNuzDMYv42FOK+8GeaLe8oPt2vuDwsNrfazv5mqGnc+hWMDDLH4wb7WSw+a/JiUlbtNcL+bmPeQFxb8z6/iWlRHrikr1rcqSC9g9O8Vn+n1AEPkzByF0xUUnvtVFazn/Pyqifi65fmfzRH/kotR0SqMBpKjL/W9NnSbJUV9D+P7SFohPitmameKODDid/Ui7EFDllsw/4rrr7VD2B9E1avyDL8D49TDF/muCoYyuXdSFftnOjrc7/JzQDxZvbie3GCD8bxyT+hT6Vi0WPXfrkXtWNfcHTPn08w079mOHsJW4f9+sMX9R9z34ikM5JvtqwYjTyYDsW7MB3Fpwso7yV0hdsEqpeg+Qr491dGMz0yAqQpeJ5NeiB9Ly0c+3fahGawX4lPRzxckfkMw1a1uvX8jU41m/+rcn/rf5Nzf7L94P5Ww4APewM9dv1/VnvieVtyjdltpbp/GiAFLZC5qIzDU1ANzOPcFfGjAdX29r4zfn3PNvJ9Za37eH8uirIcNxfM+cs7hg5iePpQNBXYfPhO1eisax4CN7aDP3YOAj3WfYUD+chvyuSRw9bYagnEOM8Qkm3ufZF/Czz/30vVOb+7bflM0Ou6410PNvSz2N+ja6JWB2VbPNhPL63dF/ha6OrAW6z+96M9ka2swo0/XWlzlPCZ13T0qK9ZCoY1OCnTKMEeOyng/wW/Ba8vbCRhr7UDXSVflQFRzDb/vGj7anyoeuacFmCrkdSx99V0QzV/IIU7cfgTyA+/5D7iez3v9EPm4s8l+NxjP4QM27W8bMKxweZ0tHBVC3T0tslM6VZhm5NTRtr1Tcr9k8HETMXZF6p2844vXGeYjT7xm/pJc+8Qxb4/xO43Ejdy8gw5RDehqI21byk/3FLr4Bx2feY8BUX+Yul6hIKf/WafS9sOLS6sbYvrnFy/4HBdifmT6ujhNvRelw2MOnbxHzt4qXI/JCCLJTWcXMPCMc3Q9ZWb7BAUyOvdsvu9jN7hNwTBnkvtk+8VFck+pHok2oAfFzRfzqXOtiiqPVXIeSzAU9xQS29dqRYFWFW6AUNeKnh9NKTmWheZHHNIWX1Ol9HwLXff8GQ7E5lQiZzUmmHuvVmDUI5jZfr9Lye8HiMnyIzrj+8eZG4yrsRBNt7+Bybk3i5UHsK907dFqmIwkW5pEkWYNsj6RfMD1Twb3aOZ3laD4i+su1vJAPE3kTNd+8P6QJ5/LG+QqBcYPOeV9bPdCPnULspyicQO/xzUhuadyOLhg/t/cG8gY2jElMp3AkC6vE8x93P9qfK68z24N+7a47nb4g71OzmBC92IbZL92kRuY3QYa5k/9rHkXaF72AlMtrzPkqD7my7/JK09cP/qRvOcZ8zfidamz3XaI4dwz++Qh5035nGVcV2EV/GrkdOu4cEnvjS6u1RzbgTa3vj4d90aDHMJ1pv2rHZFf38Dw8yMYZGyvkJN+Cvyj4LrW+9QOKBry2fTFcsx1v8FUTi11kr/OZIxfnQeUih7XM+qUVtz2NnLCus8aSDME7OVp/vXujw7vuNDePV4XuIXIET6fi1Jf3y3l3h4M6sjw5wMSPqW/rgazGogf+w9yWrzadZK3GUYkLlFMFDk/5MyOa3d8ekYCxr5D48185JjNy5YoR3yqvEUFe/rDVIuPAFNNPrKnKXxO2DUVzEd82TyEIxSuOy3BH3vuGJpgwvu9Mpn7UQbwz3ptHMkp3Lvr2sexLg6Ob1PqTVvXW3Ad/cWr1Mi7h39qW4AhpWHOPbGvvP9pgXgqS32bFr/Tu7LWezCtN+g20CATMFXW5/6Zw+JL7r0AU1V7aJjFaYEcO4vPrrs8rGuRfOI9eRozldiDqW5r8SIrfEKDxTnGY//cf8jNulyDLIYGlIl7Q9kgoWDN/tmnLqHVdl1rtKkUSIalYtNRT6Ehr0vEx72tzCm+cry9phtZyPMmoLx1uKd0h/EptJ5Dns71CbM3xuf+xP34M6+pvA33FVC/PZ0ADaUUbNeY74ElpuQYQVX5e3k0EMkpD2lVyX8z1Sv3oRWbMX4uP2Cvz9WnIYdfvvlmh/H15wvEh9mKn79nFCJa2jlr5pvrZ2d8/yL3M4q+Gvxx24I5wv7iSIQrVEF3gP0+ioVFx/uglvwSVxZCNitSV6NB5bSnSGjfslxSer9yP1JJVsXjDaaJ3TEk2dSHv9wecIBwKF8l73g18PfKtyL3OXu5XmwaA1Er9pMSa801S68K4t/3e6ZkvuHaQU/E58EL+czbP2D/Qr3+R6ZyHotwrxUL0SP79oXmHc4vD+HLsMfgleP6yyH8UR3mGB/K6spN5O0HjNncyXpIV9fX1hgPJ+olsK8Z11o4Id74ofkkp9whHin8XseOTOSLvg0N95sj/ziE590aDpiq8vR/J1PJg3917m/53+Tc3381U0Uzn3vCjjPJjx41dNcKOigsxmfJu8rIeWay/1Ia7cBMM67X4m7tPTl97tUQdNBFp+3zQNZuCcYyuD7QNzMQ85IaPjfaQed9gidiRmqDqTZ21Iq5DhuLJwpycugjh1H69CnrDwLJL8YhfNhoFpR25wI2XHBOVHSfnPWi1LwdEoio7a9G2cErteAdtZGYz/ldm3SuNU/T9EzsCLomeMbQXVNak2jEviR33UC3tQSf/SdTIfKAqbqLsSDH6vE5mgFyWr76IkcZiPbeab0hcSy4LvbwDp325HdRZ3voUVxsEOO3vEe1/zJUynU+y78wucblBTrXrTOuy72GrnS9lU3JEzbtnfrIuZ5c6uTYI/jYzlxn4qlxTrJHJ9c7b/ndy9W7Iad8MD6HN2LmtxjcKIunoYSkfyGxzOwFHddm6fpKGgzE9CW3lAXvSvMu+SYTJUHnxQ8lrdz1EUxzeUC3+qNTqrkbrkHXXjBe8wldNEf6IKc6lw66NNBO0HWZz3WS9Sd55z2f6xsPI3Ge9jQKt01Uee1jNeMajNCNn1sqBUNrlAnTlYfEXSH4LDtywv4y6FHQ718qVxNg3pM6u+N5LMynFkD3Cu+pUnQFs3qbM8avXvMeTuOLzxr3zO62NCHH589yw/vzcmNO3s8INb+hZiAkvcfnBjMw1WJW6SJfg6nShOv5TGawt0XileRLNXTfyYf91P4MjDFvE9c3drC3VB39vU61cvVMW0mIaX45BUM3z8tADNPBi472G7qvibifXAemCn/SWfNuOWuGXT4nR+NzRJ9Bi/nZdfw8YzCJE2N+6RdzPR2uafryI1lMqjIiGp1OyMkP6G5HVbgXzvZc+WU5EuI95v6XI66LveP9cO35aVC4aMHQXxdMNWy+S/iH7kve/oXnbz7yFLqU3019shWJotVzssPkBA0zhYY5L2rYw4yOktuXr5m4xk+N8pJCMJ8ApC7cIWg6CP9mqrZbQSN8zEYLXlwT9vIyQorScQSdnYFBnqcVL9PFzLgNvl/7MVPNwVT+QOccmPAZkbnbSe73BwZtO+6xHmR4PvUdg7kCk+uQN7D3V92pfzHVtj+9SPYj6ApNlcwd5XJ9rYK3jhygWNxz9lCdNN/cR5mwauRM2wVTee+hXovJx64otFOIiJnxp9aGQuSfJtA4t7UM5irBDE4EpvLOlS6DuZsf2ecKn7Nfqwo3vh1Iey3G0l9M9VEN5DDpBaYSvF9skdhgYm0Lf4jnGL/HwD9gvpip3AOfAbDAVFbp3rXg97sKsc19ILF5b7UgaBB/fjHsM9JHiD+TN3Ls0wSzuMcj/Fu4G0+kxcGhxU28JZpwzcNdEiP+JhvYx/sE5ok9+lA+8MH4XR3AfifcN+JFZ363Bw32JY53wf1Y+YMY9h2lAjm0yTLNvQ6h+XY9/Y0QsEE8H6Qt11f7DMm52CXi8xvfvxPfhIymqTXr+utU7YXHp1zic443C5pseIr6lPc6/P6kvQ7E98rrmF0HxoplxMdPG9uUr/qw974C5rC5p3n6RQ73Qw3z48jQ0HF3h/2HvE6o++qE7D+M856DqbbTOCDjHv7NVL2D4tLxaYEhyj3sy1QfYCr/hetZNu53aceCMl/jc97LrhCvnZlRPBzcNL99KqpQelwPrZjg+sbk9hGjtof4Ld+hMaVzK0Q3yYHlQz53uDIRzz/eqiLt8xq4VmTpQtt50ETHbAJmu23BVJMvBiRd8/6q+jz2hBRDw9m34xUMeeM+GQujIjt2Xpp7yJSPaFUwTNw+eb+x0elifugKcvYvMJyY4nmnvE4Uy2Ba75Nj/MJ0e6DFSHlrjmuP99onoSmF0hTx+tQEtciOyA9HFYjnndewx6H+dCnu2TU04i4BU/V60NDa+eq6ltZlQnn7CSXJFPFooEQDsd6uHmAypdG8oREORKQ2yLf31Rmac899Qibfv5kqnkb0b2QqZSz/C6bS/l6kwj//L5lq/l/87m++6tbIQS/oHGfq6bzndkfHyQyT+jSvnrgvuC53ysx09McP8XK7PQXXHhjJuLUkFr2FSdQRPlc9+GD57dXkgIwq7869QXoG92t7c1/z8CTXXJNvQYFeIedteM/l46uAmTI1kLxAB1Ml+EKythZ006MfqqL3U6FzZ3P4+OAVPkR6fzL3u2Aq76F7opafW3IfXJfa+iGHf8c5OO20hu6//da66A3BVJ7gPd8/1lURn+3eFcu/16kUk3sAeyvo/OUeuiCZrnJyNnxOxxiCaZo1n0OaTkrcH1KeKG+8p9McIUarDzBBlC/mRL0fr00foJNfU675p8rcLyy+tGIg/ak90UfMvnHOdY/wbMfSwUQN71FOe2A2bypxTVIL178f9h35mzli5HeCmO1+Hh3F4S2UgrMz2ovgbS/peB3g7y/b0UeExaCllC5gKuUEpho7YCr/MUpdt3xGnsi/Akx1SsFUnxg5/Z9MRecQMX1aLVRK1he+vjREDIwQo4+rFuM1d5tI/IYKYsJPi6DLMzCVegQTHEvuRbO84v618COBSeKoClY294QetjPOkZfKDzw+y3z+3LinK+az+CFnLn/MoLuy0IKBtNmLnvVcgUkuyNkm1wAdtapCiB8n3pOLGHc4NXOyR1Egua+P/xBm1oPuGszAaOPMBaKd9hVZFTPVdY2YHNdUQrcvU8m9GBtVDPRPS+7PjSVPn4KZ9s7ZpUXijypbWbaZNjQGAJCxjPsZR+uPkDc1YuTmctE846Y/RE1frhWwQ04dSrBv2wVTIe83rlupyFlH3pPv9K5gksUXOfus8DnJfIX5v935bLnSC6GTNTBCscfznppOI4vGZ+TY1Rqa4VsaFM97BWKujOdPuR5PtA1CyZcyaIhO4/kux34V7H/+R6SyPKHw+T5VnlGs9mKV6ClZCRjA22zw/OW3uFK4AVMFOe/3OxumRu6czw1eLT5H+nw6tNs4F5fsgz7QKhVZ/KjEYJLvFUzlPXoBufcQTHc4cG+MYQmdPy7gD8Mv7GtYgZEC+dJI/vMBf2oPuUnWihknvoCpLBv+7HsP2PvTMGoxjBsP/vIDA3/v7UzsO8WkfTC8VM4dOluLH1yfTJWhu7clxjf6xWCcgXPSvMFFZ6b/ppRt9dp1lwvuPzi2zxRYfL3fCQxRZrFFbn6Djm/PiC+vaBVTMHGgsUaqLIt7UP7IMrkm7yMAo5+erwOZVMua813okTYcKjovdJ3doO/BwX/TxYYCpTu5vuqHEeKLbYKx59BUQ/65PTVyyq8JnzvrX1Wh0pDIVqor93AGU4lHjhz25fmc5rEQl4tvU6Tyutu8haYZ9rc2zaPz30wlltz/MuWe5N0NjHQV6pvsN5jKy7WLKmYPXydvy9c3Dd5PueVzgukNTGVr+P3hSH1QOtlB46i2vhdjXX1RsvQzxB+4r4hG9YCSWVj+YWBdhANoyv/AVE8LTBreMzCccgFD3rQ9NMZdhob9BcjJ9Mg9omxRukFS4PlNi9e1lCfXRS/BVMMJ4ol7qPB5c9ILsZ0M19yvEJrSzaOZiNuHTI7OjLC8XB7i1wNTravf2bWDThHaaM21ZJIBGOZP/HraUU1HyhDfZD6He49tjWhzP2s+7CUTp76RUvy6g+EdE0x13DBTNV2j+UMPzFFlcU7+64fvK1XeH9X3TbIlZnLvyPXp7r0zbQfuoLJUTK9mzhSVQmuO+e+drjNRTrgWz6iDBn5MMF/qrRHkVI8rmD6K9+I2Xp0pUe2X5n2L+CHkd/OgZFTD/pwK8739LgpKZysw1i5FvJFtA5qoIYx/c+PaDPODRXtr8natrLjq2ntUT8gf8HuEG6Kg0FdDnXLHwv1X1bVGfm0cfN+w1nwjmjzEYOTfKMiPF8ndm9yjveFztZu4qQKT+++ahx40rHbk3jbS5iMOV+TT9AWB4V2miKd/1qn+evdX7OR/5zrVZPKf71GXJemf26nG/5OYyn74K/KyKHM9ozdASCAFuvG+gRNsvsz1aQsfX7+gM4ovcn6zzvHzm1tVnr/USWg9e0/WNKgwx1xXeUFdRe7X577eXGfYPvKezRlMLgg7uRC/YLUg93RBziu+wUfM/D/99Iyg8vY2dHlfIEfR9YEc/LMQsyLl4UIH8f6oUoFPqx5s1DX5LH5gc72N3go56eXjftQn9z6ZfDVy2lkB3eJfdLE2Hyc6Gk0meTNCDugfu7/XqcblWNWsjQ2f6spT5d/fyGn3BXySDDBWEB6hk7Q+GNIt9LIKBhp81Jx0sPHDDDH7MIKPziflnI46hIV/+0StWFqGTsnhBR+an4JC+PfG4qO38NnNAn//Ja4B91shZp02I0/0rh10fq9ADtFvuL7YzVqKpzp0y2K7QUx8Ikcmk03oBrdDoEO3Pxfkcw1GdzYZPcTk1l7IMXLoEDogSCi+yr0Zvrx/qMb8nET9oeQ0SiQ3eOF5/mIqXoexnQI5VV4956xrkZPb/mAm5v4AOmcU5JpXHoaeuPC7xqPnRIjxu0YWh9qHbhy2qeuPrcATStT+KNGvYC7Pxf0OofnIm90ubjDiPf3bQ9aSZfG72I/Kdc6rL5jkOD9Jvj4Fg2mrBXTgQwLTlg8wwaMdyGQPDyfJi9fhTAw+ah+Mf4F9iMGqFeVRQYwwJdiHK7sq7Gt/ppjXQbxPifn1Vb0gCyZTefNtMOPogfHbfWLEuAwxfTYLnH8wlaXLkXbv7SeUTStcb7NbP8RayRAj9ayR3GQBRk6rp03p+4eYPuc9zL/DoEfxgvc85zOuqbfo5vj7Az6fV2CqycIGM4d75KBtG33EeDkMyVsKrv8W43lnZxOawKnwfd+bPxPrmnvPLKAbPWnI62y3nM9VumHlX0fQEP4P832M177rjbdgqkmO8fG3IRj4I690MZqIhOJLDAaYsn339KihqOkfXTd34X9VuFiSb4wxfrsXNIAUI0YvjzaY+g9TrcsVNIIT1BU0Esa/vxoG5A3t0PV7OffSCHsH+AfBH757fP8rfYKRhn3eTxPh89nm/Zf5pHP97tV+xPM69Ci0p9D9p4T7+70XHjQRr3vAf/7BVLtWvkjUNnGGyM49uoPhVQsufC7q2OOcop6Pkvc6tbC/wkTOdGXer7nlc6RzMJXXap3rXr6RLhKD383fbtDxidwiJz24lkP/i3iUH9qBGBnKlxyF60irX+TMT3UA062SceX8Nq2n7cIVAPR45XOaJ+Q8ce5tYL99+ONkuPHw0dyTM7LKyh9f4J8/uckomtxuld9rEZ8mXLPUuktXyVNPYEBpHC/Jeve4bj6fg7RG0FTp6nfSgp7C+4PyCf21n8rRq2igDSV7hfkeHiX3fAiF2NDnRbYLe/CBK7LwcsSLbHABU/EbeCFPvwZZv+0R/tmMVVFN1TsF7zuYqr+XEe8e6pO8fp1xbxrMH2gdmmfl87r/Gd+/2zYxiaSsJHu8M4S2aAyLQl6X97demIl0yT2Y7VfBjD3+iMvHB1MZLTNxy8wvgSHdm8/706Zg9CP3/4znXHP5Lctgvh/3pbBL+OPwz3z7Be/nAgJ7aRy0AtMIploNz64ztnH9U6Y4RHpUwX/6YLSJLSr4n87v9rm+n9RHvE9XNjRtHiqRuAyalMKf20le14HRz0mXULIpwFSb4/Yh3MLPKSgUaEwvxPOvl6YJzZqDyWtep0s/i4q248fA/evdH3xDpWisQzMdjM1MRNcO8797naVAsq8k9pnCGugM5r+anS5+el7CXoInNOXAAGMaqztF6bSufP8DxlvJvRO5rwSaOzginsy0fEF2cCmk4L6GZulHL5PmA/+tWW0U6prncrWg+zTVfJffWzRv5I8snVWavxzwfrVR7lCyfyLfXHjD1zB5dpTXzQXxvu48TOgzIq9HjetZLfyv9/2CqXYVmM7kMy/ijvwWaFyXXtIxHn/2U+nN7iQ5hqP/O9epprPpv2CqwT9b0wz/JzFVrS1WlDQO91aMwFRR7m/hgyZi4qcPXf0TxZviPRjKXTjjVgDid3TcbsBI6w10kTo09pS5XI/GuHAf7xY6wH5xD8tNBB95Jj3EjHlSuf5oFkFn9DDHcftKK3+WB8hZ3dOlo1oFcLYWf/+nRpyzMgrXVdP1TFzywqFo48LHB3wupL3CJrLDoeD6NHyOjmuy2VKK6/t2BKaSDI3rhhdasMkCISw3O8HG7lnl9fXrP9ap5tvTw7UO8VXVpokyh67rQUf2Rsgp7eiZ4fkmp8odq8iBixcYMg1DxFTnyO/bPwuHsvu55t4h472w148+ZfXoDJvuQSeb6xIx+jaBD12P8JH7x7coWLwwnm8NOfe99NfMMMgx3SPYC2kyNCnTBHRqxj2Td5gb6PormMWcs27deRcwyCjUgtNtLcRCQQw4TvD97uGCGGUtiwZMNwNTHQdcd97530yVaS2YKs/eZDnzBDnSh07dT8rtX+tU1tdqB9p2J/pECfeykJRaFtYju1HoLzPJVcrhXhy+9pKS4yeEDp6vBrxOp1E4GKeaV2lrMLXZfin9raM/dcuhg+6eQs6R69d8uReN+aOW3FWLHLNZgElojetliGeVv6wR49R5LOh4V8FYjxWYYvRFDM7jP/tZHhtZ1IY8o7Q/hH3M500tyIjB5FcN8x8OljPhrkXBL18Qw9sn1wg8qSfej5BivOwLGK6fgTn9JHaDeA4GfbwSh0S3H7mI+22kSfFHoejb4X7MF/eIXuh3sv0pdF8WgpG/D4PIsyd8tjxHjMpcfrcJXagFbcTvxsJ9n7x7v5b8WQcGTFN7TUG6RU4YbXUwUGsG5M/eYBxrt9HF5IQcEaibs+aqLRi1uMFenNcJzFIkiKHNeYgcegDTBCLYPETbdSo55cXX/BjQhhw6GJM7e4OpAgJTvUowlZ9+T653/YCh9jPofL+aHTU/q5DztJr7A2pDMFW9hEbK7tAExtO6aM6ilj/ae/B1KD+UyAGujet/tqZPKbDIdbes2/v3GPYZv/ncYsG1L46mS14SQDMdb/hc9Hp72MukA+PL7UOsdkP488yBvftOnInpKHYpLLif5Cjgd6Fpsyd96HItD0/JtKvUwwCHNzBVecH47kIbOeVLRzDLBv6c/HmXd3xXkuc8kLN981uQY2m43tEGU/nv+AANyPf/U8FU52IRwT/miAdD7vFuXr8fyn57/P1xBqafLo4HOtxmfzOVvAMDJJMzcvb+Df+3fXwOU+67UCdjT3gfxDdne+B3lwPYZ5auwHhn54b4eAGzvxL7QKnYXqsg4Tr6hwfsExkcjNKTkfOn5orX0bb4vnsV/oOp9Kp4S/b3p380pSsFeRvzWAX7ExgilaMHZUYBjbH/+QPxiZ4bIudQQlPYa09ULu//0rpccus5mErfqjdKehPEi/wmc496+U6ud04lby0QbxyffhTdNcSjV4fv72d2RIeVqDU7jBUV18f9RwcB+9txXXg/raEx+lVR+ZspmH4ytV2Ktmv8fa6CCQY3MOSxHXCPYRf29XHAxBhg2P+m30ZC5f1HgSGXWpA6rSzmcjQiq32DEUbcA3w3XUH8edLZJeUTq9rrkNv4/iEYxqtw/YXxKClZ43qe2OD5FlWzhH/wmZ5IAkNMzjkYSpSAtF4He/p+VgnXg8L1e7tbK9aDb0aeej1L7rSEP665XmBsV7UWNDn8bzt/nmm5vg8067OWhXYJDGgirjHtfTdXWewFM3b7O1dBOA9JrM+Id2R+rtA8z5h7bMe4v+nzWbkzU2nF69a7kaU7YLb9EUx1NYdH8q8RPq98xOfyoahkj+/cQzuG/axfE5OW18FbI3Uz1rVfkMkURV4iebZ7iUTv+QSTrlTcf8tnJNwAmi6fxdAI3+5WC8UooVHt+lK56gR0HH2gIUKH93OVW2g4PzJvFBuTunJ//F5ptkb8gFyDpne4vuQ7g31q2xeYarlo/41MNZSG/3l9KlkaSv8pzPx/y1QV9yYJRxfo+vHIxZg/EeOOJWJ+QDaYapHpT4pCh3vI+tBxh9rcIgWPwUifutXFpoTNJjpkuLe4Iwc8Zs8Sui1n3dLB5+69lSDLdeBTTdNmovsOVaI3crI//QS1mDyHYKbsGUBXWIipSwHGcS/8LmjLdcaDuedQMG6LyrU/uH7g9xbM7fj8HiBnG7oPptrJfMzrDIYow96SbPUK3a+P/JnQmk8ORX7L3MDjxV6jMGPaLXp/M9WyxfWixwRMZafXQuRpmVKkF6cq+PhXIX5X6LBU9RFTvxPkmI3o2dCxCtcvUcAo3a/tU/6cnXH/blSLpq+skaNLMA8SN3LcsDsQvpvPDbZ8rmmyWlE+rOBjkTfShWKvTPL1NXT5/oqY3lzAUOmrBhN0q40qPu/9hcJECyQ3NC6q2JUrlbLkjL9Xu1Et7gI51F1U0CErrj9z3X0qgsRN3GDsYHxWmvqi2MM3+PlwI/5iKnP2+Pvd31Zve5SuVejyz8MbiJ3m3SjozbMq6C38vbjMzAVBCIfIyf3hQ6guYoz9HiEGKIfRXiiH4kNHRYSSe9yCqQKPFAo+yNneM2r3oj7MLuSd+oXraVcwc98ccH/A5sR7vMGs2zOf8ySfa1Q6YN4upyGlA97P0kzBYKPlYAZdOgi0AFm6EPXOB1N+HTBa+v7J4jRhprruwTDXDc9vb5CRtZng/jx/PRALX2+I6ytrQfWDveXF2iH1dwBTpXEUablZyORVzAyliZg/XyFHBZoBpkp5/47y4/1EtgKmTsacY36fGTniixjuHPns/2WP5+n6vAeaY1b6enKzDgfz/zvJD3FQGh85OD9qwcPiOtIraILwe+c9vLdmIKo398SuM+RQml25J6y5phzh3PW+DddT43NY3sr3JFdNVrUwLoMR2SXvz/KuQ1VkTxGR3YCJ3TnXyY5OXk2ZdMslP9U2vN+RzyCk58ANRib8edrz7b/WqZwwaz9A4gVymvuqXfjnJhPafuVROjZDzbc6MO3F8PfkT/ld42EE+wpdaCA3HIGpDsWY+2hDc3justMCi3tFHQk5mMwE8UOvlEh0oe1QbD0LZvR2IO7jck/GiS4VaXcl0np8Lti7zS5VIF95D/hqsaGo6oFBj6yZ0qaJ4e9BJQXxj88Zyzbme+a2kuuUYFpnrJgUV0atuTDlTCh87jAEsldeesX4U2l+KC+4N4eyx/P8jOWeduVw7FL5hk5fG2Aod73FfNgTPP/mzvsxe9djBQZETq3l1Q5M0ivdIPTgn6tnk5B9AlMF4wBJ+foDkwTyhGuHjGQSL2cI5r+4vD/zBqaKHO4lc3gjQG5GiBfB5kc0b6K36/RLjP9gAE2R9wQY+Da5zMQw398pzfjMSK9pPqJ9ddBgbg/2lxaXvdA2X51oa+SV32WBLJJ8hhz7SFLNbVQw1SIBU/ljSqvgHmwQr8b6l3JZ4dolazBKP8hjWs+0v5nq3PomxmsBpgr6V08U/l4hm874/a2DnBzKYHDn1oOG0Ws8f1iBqWwa1FDBVzB6cuee0edFXfnjLUSG6Zgrcp8F/LF9QaS7ffiz93py76jNuhCe1/Npe7fBVLNXO9MGrW2TXRXQhOf5JhKbWVZQMOf+lcEAzNr5sN+Ya6d4KzP2xKLtxXQ8Uuf6V0OXxYLtwxm94X+KndRCJM+U7BH3gPaZodUH18pQ5ojXWh0Kcay+ZzLMbqCR/NJV7bmFJqZfhPG987vOSwfNS67B+x23171Q5W7J71L/9DPkfrX59wTmfTyRDxZxLWpLuSE+sv0Ni2gmfoV5JEc5geG2Mp43PJpz8mrue1DVYSZo9PoHU1kD2uiaNfRGlLbDxPVOi8Dj6625P+S58mYlfr+cNzZZE4I9/1ZbxKdDfiX3+ON6VF23F50Ge0c+BFP1Y9h7oy86+LsCppK/XE/Oj+eU2zdouPMF4/F/j6kG8v+RPf4jUy3+93/L/0lM5e2HGkXnQwodJkuySB0TTEXBWfOXv6suBs3jQaEVVK57kcDN39fKIK/ngpECBzrR/vlcs9CrNG/KdXClT15S4Ck1YkIfMSmrfEFpXXOf8TfX+R315hQM58h5j2dQiK3NvS0msDjXKPjcm6A+ueoATNXJwUc87kCw9Ms9aMM+fLraI6fyuUAXCVLfi0PXcQy2+H19A4bYp/aC/EWKmPRSVvJfTBXvTxlijo4cYFpdRMtg9NCQiDaqtn1+ehSVDXLURB5nIo6f0EFGA8ZaPcE0V64BmIwG0F2jBDFqd+BzRs93VbmHOZjg8vVm0KUpckhxhE7e61wjc31ETOoj7QnzwftNpjn3hniHsjAVMFVscw3F3nCtijpAznKlOXSqwjEdouhCPlmJ5E/XiLETf1bTcb4AU+0bMGLn8B7ppESMc32M33zoVdDZ5dmFD11JVFZbkdPc4KMb7k+3qj9PckdNLAVlhJjyqr872gVtI9nFCDE9qvUZ2XMTz//b1APx8kQHnX4Hgy4fjRCTfqNScHgixw+c5iE2V67HtFwlldssL7rYt9mbQkULK3+qIMbrD4GAvhcNYtgM9tEdHg1CFOt24YCZlR+uFyw7jG+VgfGqibIka7Q7ue74BCYQmRgQ/bWfxUaMs7sHdPPC8cEg1ioTzhBM7n1vheYGczDVN5gdyR1zPZ/oDob/w1SOcwVTCnX9EbM9M6b4RlIwiy6FePkjMMXzCabyba75WPO5qMMK93MvMJ7t69EyYzWuVy55f46HnJjcCz7HaYKpjPgzoaNDiOGNCqYa6nieKFwhx3jMIIVkrMhPIsy/0otaEVk5r/uEYJw598C9d7xH/8k5crobfkRvuFhT5qu8P8qE/c3mDexHAtMElX1thT5q5rAn4VW+mg8Lccs/GB/tetL8y2kwE3YJpjpeI8wfoAQx2aAzxcM2d700GRNygI3xyqwAzDEHUzl3MJVu7S+aJfbRR4shg8nNpsgB0QhM+qh7HrnnaVD9xVS3Cewzoxfmp+U9uzvu9eH43N9z5zBTXXrc323SSr51xvPubrzu1X1KyTfGnSduNz6r/+b6X9lP/ojczf/BVPYSUKtdzN6G0uENTAVR8BA579m2zttccj2uXVLfF2DG1auq/GMApho7zxPvEW8rV3QYfzOJ9xT2oOODks+5Nvs8oKDtQ/O9OtyPfm7edOzHyEkHrlm534CpRDEYu/bqIpN2efZW5AzuZRUcUjBt4S3AxLP66PpJOt4Lmiz+9O4CIxD75+e7SAh59KYF+wTMXhpfk9zV5Kq5sQemEmvEp/A+4f2AA+R8Pe4doIHSoxucnI0uPv6LSP8EfzNVeoWmyC5pDmYpwWjOAUwfzbkOvv1dPURRN9zbhHu6T7xAF1fTRLwbRZjf7AHNuavBVPk1hkYNDy3iSfXhHE+pGyhD5FDw1JvsbwhNs1qNZiKc2BHNx8tao9/ZULXyDU2Xfvh6xxXbjzuTyRJjxFvpjJxcLRuHsptAvDLm40Kchs8DkZrB3hclmErKnzo0YAQmH211T5RdJzDeAfyxKDHfzWI2oGia8P6kHjSm1Fv5NB9BU1jpJlY1SfGJ/G4PhjgdoAF0XZwwn7AXf74eyeLcZ383TDBtmigkrvEwwni+O82fBfJAHCYlPm9XXOun2yL+tmDe/DSAxiyIe8G4yE95y3tT/tT8/cNU+6/+N1MNn9Qj770Fs/Xv4UeUHwOaRvhn19+GYODVBBoomVZgqvEyVsVSg/1BZDw1V8kNxF912FGuhdzPVZJlMYqNnGtWg7HMFky1G6zm5Ju8v+7pwX5Gy4tJh8v9VVH93ghtrMhDsvd9qObVlN9brMD0xztvUq9UxIORUIjPuVdVkEy2mViBJekobcBUByvei2WrBORHEvLttoS9s/ORpY0wHi+P+2pMazDjlJCftC/sf3w2wFTJ+lT9u5lqOPnPe9PI0ugfL/74n/+XTKX+FzNVObU1xGQ9db3qXA3EfNfo0C02YmK0g015qwy65wlm8jcRfGrj9Axy3EWluXeu4Xi4gTn8eYnPU9bVygY6MkpG4OS9AZ8bj3INPlfwuZolYp6/mvUpeF6Sygsv60yEoWlTkH38yn9OkUPqUO1RXsrQeb3r+gFmkQk5RsDHR+G1EJdZNyd7NymgYw0wQ7mArvVOGa6fLaK98AVsJtopYKqT5yOmdCIloi6V/Nedz5mt4JPbSn64fzFVUkQ9yj4pctKI63HNBvBJ2syQY5+87mLNmy259y33n2vgo8XvS9CFYKrAy+Cj3nI/peO35HOBkygTwfsJn6QH9yReBmCcEDrw6Czxc7dBjtofv1y33UTMWBaBKlS93FE6GB0197eBLtnNwFChdk8qf886+P6UwUjVJ4DulP2BGIwHfbKuvG7XqKNM+HOq4GO8x1LweGdhVEI31mCozbQVAinpQVF3jKtAfoeqaJb2lra3TSPR/KJ/tMrjHsvq9Sj574n3EMrxc0XOnIBBSfUxvwr3QDWnoeZpid+K9w+6zV/8L+7erWlVINnW/kFeyEFULkUpFRUloTjdcRQFFBWPv36PmrN7re+72X3THWvH6ojuCHvO+fJaVTnyGUVVpp/yYHwPmagP9aKcL6I6NAL8vslBV4m+dVsH0Q7zY/tNC40jMFB3BDPrRj+Fj/+JntY9xvf22SzI979gKCnC+J+PmoyEcMX4T0Rd8bXfjMGYX6wPb6j47Dt14btGm0rs05zBXLpekDOcYjyaKb7/xO1ziq8tfr/fcdUxR+4xfs0zrsPkjfH6w1RWvlU5qVfNN63JR6Uouh9Fj1usx9um66h0xT5rVYGRp9MCOcTWTjywgnXHpFc/piSzsL6vYaSz2LIw/7XdcN+ci/5cPXKK9zMwvysNTPa8BD5BRwow0QLfNzcxnuW4QQ5/nsGoS328pHixP3I/fUbisr+oLbHLwNDj8bVho94YkjixzAN93uaMTz8SZf2wBPNMZY0tZRaBUc+iT8AETH08WSdK5FVh8vQnfHa7N4gfthi/fIuc/oepdpNHKznfqdabj6AFU5WiftBzjvG314qo6ZjCRH3UkczeQ3dHiQmmCt8MOdcsAWHuUTDVvEM8uelgS87r3NX+ehg3iDfEs9+L+lzbXeKzhwmfnZ2/8ECleBd6HSDHzSfOhTuzyQ1rSnHXVEzKCw/oA/3YSMqKSisGgy5lMPnoJ+p450t4mGHX4edp+xLjnXZ1OF1aBttKY5tCfqsl/yXHPlsvBiG5Epgq7PdWx7Zs8KLgPQNT3VRRQ3G3+sc+leeEMZlHab+kfDEDs5jKOmbPlYL4VNzSDMwxPGX0EfWCpuL8ohQjJ9bJPKEsmN+k4FyC2cNcnCdd/S5SaH9EbQ3vayCtjY81n4yQ81snOABxrqUZSt8rY9dr6dB8FLy5mxjaxwy/AxOeai3qA65D0Uehg6cJM6yHibXs2Ow6F7VhTDDdyl8xZpuCqV7iXl+nQx9fnnYlUjbQ07181TFFWL++WsCzfubQq87uX9AHBXp5ITDgn3d/lmrUkmPNwTRqh/GLt8LDTAfwwEvtM6J8VkBv8++oYYv1CfN3FO8CZ3sw56S/7cmNzYZz4whGP43AVIHe4bN6t4g93ktG6W5fScHqG/fsbWsSUSV6IjsMTKWvBgHt9oez6RWBppvHcg7PEudgGOWN57/eGphqAqbjeXH5MEPBeIZSL85LdjebJfY3Ip7Mbia/qGC2V431ERcB4i94TXJ28sC8IU2hh+pvLTNt9xRnWRro9SwcGewUnU60fNaS5HZFZ5jtPNbJHxwR36YNz7cOwNikTOGBvTc86Fcbzym03Uvth7Cf7DVuS+jv/Wn6c238p3ZPR84mArNVCZiKF21OPO7xOZjg++5n4rytecb3Gd4Q36BmrL+F+5L+MtVnGssUpVYicRqoFsvOiH9Ruwe//wd/3y4Dh3gv6qCP9vecGdEenrsSd2jiaiz2+cX5x/cCTDXroTcHPwBjb8zGDLJ83TD9Zw3IefQnKZy38KgrA/lxfrn+55lqJP3f61Np0mj83//538RU6cNdUKblqcSlcQ2NkMX5pN8RvpyKNWP7O92Ro09ncHAFTdlfvhYVn8tZCvhLQ07MwFjh6Y3PmQNfc1aRQPnxBx8vN4i59xvMFo1Eb4fEgI85GJ8h5epL5GTRk1caJKIOuxZwfhZc/ThUU3Id0SPUDdSOZbNOnKF8IIcG4t6RqwjfvtEqE8xlMXYZwdfm+/tZCtUcOdyKBgalbXmsg+Goldm0bVLyeZXVXI6EZgza6C9TOevqopuHhSH2aTzk+KM3iplvfBNoTCr2bfahziZWAYbcnCopbDaRxsLJE7/PcFkj5i0w1XTMJlSexXj9HC1nX35aUhZBg/gwuOD7t/DlSVUhx0yvWNN3N0DOLXNo1sVodaZmty18Z11I/vmF50vXpqb8NcH4bAfQ7Ef1qSmhV8jDykcCTYx+QLx449//LIxfFrATxT/nDOa9wFd/uI+cOp0nUtCK9mArjR4Uu7eE89kT32dkLzdkdU0reccg/ph5ao0pDY8l9+djHxCWVBcq7nIG38oVgw2HA4y3koRSCIsIRmha+Lajl4JhDysDMe8/KfkaEXxbrspsXcgKhdG8rcPjDfNTD2wwTb8U8/kDM08meF6pF0dowhKM94gGcyqSAcZbzpGz46qXyH0ejia3V8iBWpdrlB0+WB9Z2RLzTmCqoNmI80eO92HdWyvI26UY74uFHI8ASMlbm6npKxP4xOO1OpOTdTEPPkto3CyDjV8sL6pJ+sfyzZfoE0BKh/l3FNVnI6OCRkaD1uRcBiP7Mpgq3UXQ9JG4l0l2r8EXVg0Pzx0Yamph/tNNLuqzeWAQ+9wyUdcaGvqn36I1+Iqaj1WBnLBcIec13xmlKzBauIP8IceId4WKcuT8Kd7d2dmYAdqTUOzDrCtmtfqAXG6CqeZtG7NB0v8otg6YL2MmwwMVLCQn9UoenlKsbzO1KvKqZS7xDUU266M5GHSxCnionZAjbjfXpfn7CqZeS11vfkdfh3z7hRwwEu/qR9ObR8HhEpp8Y8PXAol2ooe4YGAPzDbyNi48x6WR/DHDeB84mCpTv90fZmoYU0SN0H6EeEhOG2L9qiCKRH8xf+Egx/5hqkVjX7h74pvYvD7bFWVWf+HhRvSPW4i6/f6bF/DjoWWxhzSOKB35yClaF4MZB/uCCivF877JWmfLy3hHnrkBc9W2OH8lj0VtFtFzdyvuAVKkPMnrEK/BXhn1LPlMbDLmwT+Zai5jvKNc1CZZpX9qA4CpvJsDpnsdI4sFSrKhON4h/o0n5me3PSGHq6db7Z8WYBq7ckXP6+9F8pMJ9Mc4Y33yq2Cqk9PJLP889+TlfiGF2/36H0xlyd+36Rkaxj+Qlgsqi3dh+otV+GGrXwwmOp6wHop12zBxeZACZwGmArUY7Bnd4NmqMK99y8DzA0kT79Yt6EUoQ5/Wdnel7DaFJ9vX0Jvi1TwpkGt4GumIn79b7WOaAeEk5zm2dHN32Owo4Fh/fr/C+jmbMTxGJ0FfDxxMP9BErYjPHUwcCua/rMFU2Vb0TtlW8Nzr4XNN2Ve86zqIfoqP88mkIGeiZvLG6tl92HzJjRww1VfcyWk284AWQzrDaatgqquC9eeVk7PpS0Os12xSYX6VPZ7nf9SemZPNTPQwhqe9/TYWm66fEeVW0Umh/8J6eshYH+Gzx+9zZ2AOZiKhZOb5zP3LG4x0ceCJg5Ur7kjtEX/1FJ7/D1NBPDTDPB19neKhqHsfnuD59k+XiTse0Gu/xnwFMTxJ3F4v3D+/O405h3mBfAGV4kqfxPg+tyuYTPR7XTximZVxklGyWtR1MF+sYvYqP4jf/Rf5q9MRX+/Xdkf77+cluafliJnQYHgk55Eg3iWVsfNarL/zA0ynn9Y+Cy6DAwW3qjZ5FG1jNs3mLWVzXdSxvySMucEzoPI9a+qwJXgaa7G5UvH4YT6UwbVi/Z4hv6WLUx1sE+jp94b8OHtbR8n9xbH9H2QqTfm/16fSpP9Xeij/u5nqOR8gpofjtA7hUD/styjWVPom5uD9WRusXWo3rNkKzGJPEVOTYrmmyGNgJFP0LlAbZUPZheNzdhYxeHBLcisVOSeXEXOJh59P1vDM+T5GzOV9PAXXn1IztCcraGSzEX3N/cAMruLu6LP1p0S5BCa62RdwthEfyDt9jlJwWMAn0VEeEr+/kKO3Wmewy94Fwzh0BpMcwRDT6XOG5y3Fu5T78oM1CiLxeZLxcHETvST4PqLN9dWbXvxd6aZ7oQnF412JmG9HPtvoz5gCe1BK/BSrmjjvZZFfvqERdgLfcx22B6K56LlKDZhgroh7G7Go8RjuLcRQMhb32MbQhH6KGJkcFZv8yjvVYX27ilqDCRjTVJFzg1uAnHhdwue/7/CpiwGen3ni3U2vYHwGETTlwbszZU87NIPRQ/kwcdmFuOjXxJWrSmxYwte5jxCaVKyuNitTdqTk+UnqwJExPvWtv5F3CRIz5JWqs9MTvnL1mCOnDhl8cn3UxhQub/DRbwtMNZFj+KBcAoOOMh9MqSbwWVEHplor0Mr8u5yD2U6J5C8LRWfhyu7h2/CVwuiI3/cjNzIlvtPyMO5jAznYqCmc34916G/Eu6wLmARJ7A9TgfH8IXxoqTalFFgraM6x8b+UmzZy+DWPembkvkqlNQzMsD4sxfmsfECJpIkz7A+vZ6oj52D0ORjT7PD99VOcgOm+iYT1d4nZVwdjxAcvkvzhLfSZk1yABJoJpoqH8GlFKPoEqJtS8iMXf76O6QINh+8LRksw8tQP9uTYV2i644m64U6nkZtoYKiTLvq/5WxMQdY0JmcdNCvfzE3y6wC/jyf6LXr8xik7FciZe1GvJstpSA5rwVSlqWC8LeRMb3gCQ15D8e5DBXOnSGDcV0XNzm0vT8mb/LjE57fWh4fov+RPh6XJH0f5w+4XI4DnmIvPPnJS+jGwHuYMOXdcIP4yWxtStm4C7nfiDsGf81Tb/M+7X0/k9MPyAA9lIidcFmBa69d65N7lAPNdrj9svha1Sn494mFwwfje6ptAPlXUi4oRT9spPFXyAVP5iYXvSxfEc3K4iHtfl5vNVBojnPdP5JSm6zqWJO4/mWq62fhmf1ZWFGoRfLeZIf6DT4t41r8Yr/NN1HNzkogCt69Nv2eiN9QSTJXZaSfumoNp589kS7TfIPwOpdgnCRSf4rQXPXf7rmLKddP/7efnazVy5vX+29GcP0emey8x//VF9O5oxqLeWYHvPzREzc5gAgZmEnJqOEH8O/NpVfsHE0w1oSKGHmxunI+3K6zn9LujWBlf6jAZxoj3TzyEh6iOiH/RK8cSdeKz+lPU3BN1tcvx4UCzm/Q2yXbhab7X75yCV5ZL4UyDh/zJ1pVCd4b1nyyUihUfrIewc8WZ7WmrMa8Qvbluas7DYKQ27DuQG8q8ayLxxgZTnU14oniRgrG0BuvRq/2e/K/Yt3fG+Pnfch6RedHrmuJRrJlPSdnBw9wRjy+O9bPLDBkeZAGmasT5Tt92HcprxBfv99D/rG1tcsp7LYWBdmXQ69ua+GGEz8Oss9l6elpQes/w96tO69jA8j8UFvszDy0VHrPRnj4Z1J0kb+IkhnldKQcw6V7Un3Lw/OBt5FhvYMDwpWF8F+LdmT+cg2mD3dhilXYLKf2yrg7yM5jqeQ1C8idmLfm3MI2ZHCkxuR/RgzleY/2+P2Bi2r3hgZ8y9PzPPpWtnSTJsfSRbhYx4jeXX4jvuQ59KhZzRnmXg6lqd2SwO4m68jBhJq8kS2ZvLwFTHQ997cf2JmaFs7wSzxiYfsfBVBIPwFSqhud9xiEYVe4GVLxa5K+xi/W1yMFUbHN/1X+Zalsb8Ei66FleFaHB9m/Ry2Y0wu9/NqCH9iIRPcbFebTL6y76iyYNObtdKwXSYGywfLz0qdwcGh58I03cMZlfKHqIfbNCFbWDRh/ohwTP7+c75J/CVIy/+1RuN+v+k0w11v7v9ak0afzfJT//R3vT/LuZaqY955TTPuW+c5B6VlyeK4r094nzWYI11W/iK8XnJ5jpzeDjLBfM5YYnxIjjRDqzD64FzajONR/fxLu5QVGQ9+lEfZjL1WJH3cXPTw6IGVIQcyo3pmCYCzQgSVQwzhoxG52PvsRzHTmkLEWOd69HHoze4t2gxWyK+EucT6jWMVsmjQ6fKuPzZakZTHOgwdGuwO9nPSyDnb12Rlng4t+vP0rPWlkWfeWazOTxCTnmHQUR7cPtQ/K+tqqZI68fk+vU8PmrCGteLqDhyWFb1vxwha/rvmAQ7yF6N0Q/rEnZFTUO+wV88GwM3zO+dyPilwLjtag65Oyha1K+FHXZ57+LwVanJXy+mYgaeFto3KgQd+kVUSfciFuZjfTvhvJvCA2PCsQQOxknKq7AhmA0vXTssYkrKpwbcpy3XvbsN8wnlCRP0ed+Co1Kb2AqXjcnKSjDtcVqTSsp7vqE8/UW4+GZfkeRX8SS/xte5L9MtUxnbU17XeRUp9IoXyiF5Ae8acDUVit8Vcb5edto7ND1oi56F4L5lsucpaKeVfERzDZdBhprRM/m4PcS74rWYKr6UUmU3PYtNFr0onk0MhhRtsDI7CzuGJj2COP7BsPOuLiXR/BNpA8x3vlHnM/o7Q/FRYg/H95GHVuaBN+cF77kX15Li5VarFO00jC/frTo2Gj3Sam8xBhvm0GTL74PJnaHCXxpHsaid0dFnmxEUsjuWG80T4mWcaFIf5mqkfD7lolZ1sGVgfHhI1pxJKGpA5hhrPdpgPX3elVSYE+wPpnagfGckbjbLPrGv4bGiIoqg6b3Q+RsBTRAbtxgfuQZNE56nDxyXusc4xWtZHaO5AFFaSLeJbNlxZI5fLE7U5HT1PEVGqzd8O+nGCcYY3iI2f6DNN5VvObzb2CzkwSmov0LDK7ump5lS8Mn7p0KKaw1zP+r0UsKP+ecB9YM8XdZw4Mk7gJMyj14pP/ep/Im364zsR725BUqcsDRHBEbzBUXzOsFEl8sxD3e3wbM32WYj/sEwXjWbw6V3qDh/sMCU7F8YFFASWfy9mXl7LlrHcpM5cSD+zaxWfdDfIfeAx4IPhrMsN7vaLvfX7gzuIOpxtlmSc4haKWwFHfHLQOMmaV7jJfyBpNbpIRUPiT49BnFNlstn6Lm4/mKv78HUw3VYEvl4lObQYm/zGIHTMV/2bkOOMUVy58t1mc9x5//RE1faajuaCnZYKq+tWxTPgZgqIGCnK0FiL/mBg8Y1laBHEwjxhb6d02BKc5sVxn0oXwPIoJJuIERXbVimuhtw93ThQdxJZjqKfY9XkcwUfbTela24t7wJS/MUNfgaf57n8pdOIi/wmnBVFad1+HvGjZsncktZZ8tGP+8CsS+i7h3NgNT+B8T8Sb/oHd51uam79R4vtPJNX4/MFVwKrEeEzfHvx/EKZhMrEczowfxqwO97P1V85eplvm4rp3frNPN6Q6eLtqNsP5ouYYnsz8SedEb87VXsf7Gt72oBXPF54XYN5Hz+Y4ia1NLwa8HU6XvDTx2dMDn4a4T8Sfqx5WiD0XVi149rfWm9Cb2odrvxWJPr/X/8e5vuMfzvcdpD4Y+Qr94jPULn5mBCT6IZyUEM9rOfEbR4gr9leobY9J3Caa6TTswtGp1TN5+AwouE3iCszPxRQ3omJIiEj27Rf/QagwmziYBmHrmIP5sqQBTTSdS7VW/q2Z+Khme+PPG+DbTdQMP+8R6eEKv/dVMnH8Mixkl5bmV/JnRyey+cHNyNKUX7ybH0Pv6dKFshvQXdtvuw9aXbwqPouJ5V1rZzM995LuOg2l7/D+M7dUt2dX6VXvivK75uDEwZ18kZiBe77NKgeeOSdyZ2Af4+99Y1Ee0d2Cq+j0hVn1dMFU3b+ugO90MMHXBKRywRvQCi3O2TBPEmbcS+7ZelCMfwNQUpxz56WrDoz5O8LCWXIOpsrKz/oNMNZn+q3d/4/8qpSD/j9b8/Hcz1X2yN8gZipqIv4DDx5yXK3JSBZpvTVYaG73tKwXhTdRW+EBznld3Re4uPPPgmIr39WwJTTUC/Pl8B19jKEGBHPSEbynm0HQ6n+YUH+uzyadjcf7JBBNkdpzUfvdWwTii90OoXP3aP3Fo6iFDjg8eisiZr1XMnvVnR0nFj7XfPqFpNx1M5WzF55HoL7hbw1d4iY7nM3F3uC8M+PLwdTTD5ajt2Groh5RFWQpuFzUp/+5T7W8P6e+7v/oSaxRndgmfXP3pYapE5NptiZ/3uvTsIk6FladHxUNeRvA922QPXyr2xWwZTBB9mhHFj+mJh14e+6wLkRP9cIoYWg0UnbnTYkvpbIscc25HPVtKxULUQYbGGZf2w55v+Pyo2OUS50PktOoiV5SxV4Ikd4emRHsLjLSxgtqvf23D9Es8oajUoXFHD+N3sj4liSKaNR+8kQOspi/I365jKZgdwbzqEPMXvldxHe419cMcPhYdFgZgqpxbvVlPDZXykVFIQXBqcjCgOBPf22DQc8hkprbVgLK3qGVwJSUG4Aqm2s/gq25zwVRH9iC/0UMeXiRo9v6bS8R3rDX5XNzFP466E/mH1ZH7lbhjwA8MjHSOML6pLM5L7MW9lOmurP3hCJp+Ac8jB7b4zDhy4HXHZOKUY33sW4Wx3wQa5ch05KHoSMI6r0+gSWCqYM2gyYpkR5RW08T0pd0F6+WA8XGWkwjP/2K8/uxT7e8VmGrVamRqqf6lBGmbh/IaGvjNtYa83GpqP1EwnyfZtSnbteIekqjD/9g0CsWixixvRO2Pdgym8mOproPPFpo1XY4XVJhT5AQzgsYlL1F32lKQM8+xeJdxx/pN1gNxPmak5ExLQY3xNkUO7SIwpf1tTYo0wTThMIrZbtWNCcuCc+6NwVTDUfcW70oLHqbHpmOebnCKjkZRB2mO7/+U5ZwC75NJQTRfIwc1uU7uofBrbryxXq3pnP4ylXM5xZ35jNu96EWC5bY/iXpruULwwR+st/kcOemuLjeUnTelGTxTxE/sgqkKawmmyoZYb4YMpvKGGzDOZqbl7PADU7knfL9wtxb7CmxzgD6Ie2X3tYX168Jj7F/vCyc9ufnmZPJl5KsVcgS8T8WmW1Hj0czzmp8yMJW+EDVG5/yMn69aFlPXm4zit4fnOaLO/CRV4EmMDjls7lk205Qvp4zuSHJFKvoqFIM71tcL8TrLrx270QVM5VxVyUlt+HRXey4oGttg5rcfEdMKeMBiLOdSUFeRwTh7rpHD5xWHXol6Rf4gpOIR38xgEqg5k8/7LXn+98L57yP2ZTc0hccEI4edDIbkRbLFepiAqWZOqDHdHu6JBc+X5By6uDfjtBCXcAY5D+tXiO9/6Vvo3x3rwd0j3vJyL/b5xfm83Xops9RqGSXnZSaF7+slZ1P9A88SqPBQ9U/sK2Z5Q8VahZ4/QqxH2NA7BZ1yrENFulRsZ//XPtXgbWnmZL/H/J4UMHMjGPwadBL0P4QH0r11zvzihvkbRNCbw28k6hVCz5z9Fznb+ome44R84S0v4g6BKe4syQn0/uZWpu/74l2wC6ZKVAeMo8UrxgJ288la3k6Sm19i3RypwZ7Cu+g78RPP31yaFISuCP3crkT/1n7wpxZHHZjjBIzTzgOMv3j3uxa1a1YGmCpP5ng+BJPYeAl997YlPGzwi5CdzvD86XZyloL4GfZ/3/0t3EKqqctGujlXEb+Rp1c1N+MI6zM7gQl/L1GzeYT8Nx98hhRPu1YKHqH1YXUi7hXSoze5pdyIye24JX9xhseW73EP/bglRO4SDL+Z4vueLsYEzLfB+Kts/Q+m2p7qF//LVKsOTJXVNfR6qCkyy+Pl4i9T8c0A8Tjcn2wqJxusZ8NMiSmgKXi4S8vDhafpzK8TrPf7FnrUDayYzQ9grpD7de2XDPN3rsRZi7uBeHStdc+s53NGy30LpmpH8X+SqXT5X937m+j/9Z/Z/yhT/Zt705TfgUF5PYTP8TOpYU/mLonLc8yB1F9k1jy7hpLd8MzD3w5Mk/7Ze973YKSHOAN4NhX4FP17NsOrOG+lsAE0/SFq7vFVxFghaqrlz5WoWWeL8xGWMSZ3ayHnTfiFseyEmI2bg89DNsK/nzJfQwzCNPPCQk70i34Lnz0W+1Y7+KTWtidUrivE/Kcfaex+hK+NFni+b2tgCM66AdE4gO9qsmXHpuJAQJb5aR3KDDnAnS0jmpc9mKrSQ9mMLMRUSb+i9meifoxdbEJR97k0w/YUdmwonaCpzg+aus3AREYZ2OQfZ9D4iGN8tjsAVlyJdwfXp0ZgOsSkX0yOUjAS56V+H+Fjm4N4X7/Gmg723zn54zE0ahy1+Hl/zqd9VfjyrkTMTa3mSM5sm/DQFr0ohifrKPZtAu4rXtCwlwvfkS93yFGPNBTnMzowVHY/1eFrh/Eej6qcQkmJJS5rGJ881eCjZC/m4WcKTZGuJ7j5Z/lPplrnvUJlvC64fyjAVG3SnEmIFjQk8D9MfQqfZcuhyY9W67O3LQ8pvx0wfw9D+TApMO7kjh+hGRgpNLv0/R/xpBY9S1U8f9nGFZXmFkwlX8X7fatC0s7BsHzehx9WSLcZknyLz9JZ7Hs85BdF2zcYrxf96xYnXaLis/U5X7otclYk3tUO3kczOA1/FZsFfUz5eAQNNu9giOPFCim0brEUXkWPYiqbgvJWicxwqmG9fZSVQ/tVotRkFB2Zw9/nS8UtBVMb29Bii1lTE+kvMMPGFfeYuueO3P0Smh6IfaM6AFP5tyt88XQ3+rDtHUzqLMAk/vYFDXeeyCnuC740bM6iH+VVcQnONee+K2M92WN7Sn4g3uW8TgE0UNRU9S8nwXTDq83UCZg7NGdgmkmHhPjx4THczuEmbzZLi91H3YvSX1GYwf7aYH0oukde9gFj+aJWw16Hz8/PZQafLc7kbu7xlMADiK+3q8qsy58OGUHT1g7dug5KO9iTF39qk58+yGnNR9TjyvbIUGmE75Opc4vc1biQfFPUjDyMEK/ZYA9fzMUdjUE+Fp5Du4KJrvi+k/50IJr0YFDjMWbsXoLZvL1zrPneiuG5Hv88T/V3nyr6LhkYrWhroCHG199vwDg0yXkwvI90FmV7n/IJGMl3dAtMLYOpwsfiWofrLxhCKRULjGEgHpNEAzN3X4/cy/3M/f0Uv481U+6UyuIemH4TNT3lFDktfKgSnRUwVejOF5S0USXO/2H8X1z0+E4XYODDam2wYndbUTYnMHIr6hVNJgn0xNY65OhWxfw8wSRFrF3McD1c60xsZ5Lb7EuJ1zGYysjAVOkiRHzbATxEmP6TqTyaIf6+ejujvFnnZjD3wWj2D0wUjWSsB2m/9NlqIeqZHdaA6sFLgScT45VLDea3E/WM8vHnRI6hJib0EeuxD8U9YK1N6mAdiHtfB7kjbv+OnK9/+Pl/mGqjxf9kqvws6oOlRsmD2QnxY1aI3/wtzl58x6OYjaT5gSJ+wHpmMZjSFefnnMAQ/ehSMCcpLfKFshf3wkXd9q2495geLXFv+9RVbG5pTyq1PZjqeA0NpvQFJxavT5JX+Xj+bwpmSHsLTDUW+YIcK6HivIBn3s1XOVsnHTxIm+P7b5cbQ/Ro9smp7p0ZNLOuQbbC+sj2QCJ/ekptJqU3UQ9O3Kvl8bpj5kKcVWHi7MqpA8BcjvOK1i/Io6fdI81sl7lKpXLC/AcjUXN3pizIk0UvmWYLBmZbeMpEU9vabySx77hpU+jN+AGmvYzhwXYKGJYTmD6RrY6FP1HHf5GJeoEXFd/nIvbBeIn1/3CRX/4w1fqFdebd/MgwH8v4DXXYxzVvpOUHnnYg+oTsoedBifW4+I5tWOb3GUzdTGy20+ZnimW9xXyrncZ+Yr1nlw+YciB6tY2vt4ay9bfmgenAk1UzTaNopiL/fFZin3Z0mpGxqI7cdZfaf5CpVEn9V/f+pv9dRv1/9N7f/N+8T/WCVFCk+sjh3Y7D918KaNxuCs2P39CA/gvflKk2mEXx4FNeq9OSglrUn1H2kahTvFlR/NDOJgwO5tC7/OkLr4KTxwZiNP+cDPKHLmJm54kz5T9bo7LdYlHHKmIswY8hZ9iLbnBxlLOHoY/IuVqitsE6JPjqfEOeMwNT1WIfCQEJpurUI3wKizRW+2JvXJ4JxjuJ3id+rFM+EmfMb/Nlwwq5D5BzypTz6Qsa8IepjPP5UdN1HX5MRa1U4mvh8/1M1OMCSVFweBQ1V/KLqMc1XhG3hEasnsgxari34Rtf5zqkodqz58OWKTM7rNl6ENvMPycLKlXEkG9KgczK8LQhd1eAUSMOn3x+fg2M5wSa9XoEoudvsYZPlaG5kxueX5sgvERdxpIfBdAUb8VKCiRESLhTWmji2ML4jETOlvaqwa5LMFTmV9CA1Vic78pz5BzoSc09Js6bfPKWQnsYg4lul+4vUy3e07b2pgv45N3SkklUJTTDz0yO2d6szpRO1bT281ju2fAC3+1dF/gV3nkAn8XFeba3YKoBA1NRpd9E3eJA8vevMGf3mfUl1/40dbgqrxpLtjaYcDjHfOxE/SV9gufx1CqkUH2o4l6TPqRg+SkkPjegOTe1epJPQzBVbq4bJinyj8obsi+fFL7OHm97TEX+KqXgeTkjByldRNwUPvq+Q47vfCMgp1/H8LVD0aO493PyUi+UAuW6MpDTPecf7/7+MFW899+UblQwgzvGn9M3PpM7aBozdMoO68/f7yi95qLGrI/fXxlWEtaDYKrdA4ydObpCmZIixxS0FvVgFDDzUPjS8woax+w9UaIPc9NXdxj/cC2DCYe+qKVxDHyWL5bijsikFL1gMP/RPphT8eoD05+K8zu1JWomro/cDJ6kMHY2wFTB45lL/nfaiJqyOpjNO+ZSUE3BUOOoTyneDkTN2NdKZ5VsTSjfcV+cF1p92E+UG1t3ZzD1zQJT5fLGpvgpzh/1/tpis8HGofK4DUzeKxj/6buwMF8d4iGxkfNYfttTqga15G9+eJ6aIz6yhyX6od1EzcujYKpRDaY63xKDfQSz0bBF/B4Mq2Kv/XxLpre5mN5YuxHkNDApGtat6G93jdl6jfGga5Sb4cK66kxbbnwCtIrmJhX04xxsUgq635UH4yk8yscFUwUTCznn8EUKLMW9w7BPzuKeZByzJP3ewHgPUWtktK5YYZ+3ZHwsVfJGmWWZ/qE1KJi1yKnFDuOfDUQ9sO8RTHf/XDRmH5ZLinyxD2oVWJ8vbxxQfKGu9jcKmL0RtQRi0lrJn4haKxgKjYpqV9bc2GhYv7bYBzpXYKaTsupZI6t72rerV+2O91pnSuTOyONuhviSRZ102QYT5XN4ukQLbLYR/U9DZwWm2Jdtx2omzuuZLINei1ot2+GnomgcQE9Xe6zHWUYnjJec8KAZifOprO+I2BmeJm/BYJEy/gdTeVYpejhfNxaFulaawVGHfkyY/KHSiDFfTNR7S2iM+dsp0CsSvV1eWbKhZBQJhlmI3mHv+ZLylQwmf14tA/orah+sxbtDLN+cdXLXU7JowDifjaKz/QQA8uc8lTvrNTCV3SK+vmAYflDBsOaDxWAmxI/vHVWfVZ3o/xlKYNpd3Ons6YyxHpa3qxT+EjC6dLhxKlZX4QnqrcWGi1a8G6xF7YmTOJ+nDVaUGzmYPBTvEvV8cKRFrErc/Zhr3UwdUsl9bjG+zgpMVU4RIOl4Bo+s5ch/PCYdHmcJ5ncUMLKiDxIKXh+YqCn8EXuevg35s6uoFcQ16HtTxAT7cobHm0Ofx+dK1KaQwbRc7PNOR/ctLR8VmMptRoY5H+dgzqyG5z2Ng57JqxvmO5VOPBxk+Puj5WZHzuYCjxCe8f1cfXzC99020FuKNeTnPTxEPqtrbvaxzzbRqcbnCIznXkbQlzXymz/XKynQYcL+MtXffar/7Ls/VR7/q5qf+n+XUtD+R5nq37xPNVbiIbnzHj4nzuscGhUwipZ/6uvsxbuvsIJv4nMwlfoT94huCrwE004S7w7XDzO95Qo5dYDPLSEHNNtBSt7kjpizttDcs7KfUbLGgvcbBTHHU1+l5LKIwVyXVmdOG9jkrle+6fdfaGrhxwp5fQJNuj9WNtOeNjQzVpCT5xNo3vIA7i7XBWK+h51jmSL2SgcMPmgng/GcM5uSz13kXDMOKrbvLS76/6VmwBxowGI7CMnQrw/Jy8ZgqrQnBd5oBN9P4kzvuX0GlOy0ovYP/FKxZi5qwB0iURPPEL7vIdb4QdSltUWP5ObJJPIktYIPyjWbWTpyarHm0KD1MPiwgN8sKqsZcszaR45yRR30TPLgW7S50rD9UlmT/xsgh+QLjG9eGwX5zzmY4MdWMWufck7J5ueLfl6BOK9iYPxG4l7RZ4PxUw5gqMJ+nUy+Uy86G1SUUebtYzN8O2sZ82k1BGMVSX5qrqCxt/b/x1QD1kvkXL65xEVHVmZN4hO50iqtg6HPOlaekZOLnxtgQrulzSj+DChvdcyfawUd2521jrwgxp8rKzBgHupv8h5RU/vSR+xj7j8F5f2f8yU7MMl+KkuUhGBYv5iEDTs9ugGVWx0525hDQ24S9RTGgmk1UbvDlD9fAsRwKayZrLGIgSnDy0HUZPTAVAOjieBTQ2jwORJ13EPdJ/fTxtz/FivGGsXIyEXakILTb6kjI60cWsgjpXY6vbPNtW+9iQcunnflrbhHhpwEJgdTYXyIfZt2S4VlVpjvFDmGsgo+3l7BB/IlcpiUaJj/2w+anqaY3zR0DXJ2xlHUWhD9Fq3CoXidZJLvb8KKOa9uTN48g7EOAzDqvEvmFFl35NBbAqbpfGh69Lv7Ercdcb5vgfXJ13uv5gtDMdho2DzIOxZ57e9NMNVJ0Ym84ojP0RHxlszAVKTqmenvlvDZc8UYYz0suMSdTJypFu/+zIHZ1s4gsTpzOTjtyC2/8AiDB5jpI84Mp6MY622/gAZb/mBN7m1d8PAjcp4GQaYkfcIzzQ94nhSAqZKbBcaZjsGg51+xx/oVvYj8iYbxXAmfPTDhgT5QmL9MNftcLyaNojHh+ZsFFZdXC0+ir31m2MWc+OOc1WG6ErUpyqVHSTAHI2mSZjDf2iTEx9urGUgnMNWDifixCDmzjMQdlaHYZ6s6cUZ5ohFLBxusT38j7sh4Yp+0P2xovW/U+i9TXbBAKHx8Ku6fQ6y/7jgW81fmYIZ+JbN8BWYILQeMMDcRn9458cW74Y7z8KnarGj30KdDhZz7VPH7ArM0CvIN5lOpkfMxdhtyXDBVeORg6uvkbpM1tl9gOhVM1RgW9PeZiP6cA+jdL/icKJ3BU4j1aDG+mM/JWT3FeSgPHnE1FmfAQzOVgsCB55Q+fUUFIrf2Rxk8GzdsMNXYhJ7XQdQwXooz67cI8feLBYONbiGtQ7Xm7vkCphluv5jfAcfztqNQZ5tF86YsEe8uC1HTdXmFPjvjXNQaWUB/F5/xhvJpWZvh/Yb1VSlzRj4slBkEBuanq6H3/HQQZzWGWsx+m+pBzs8FI7i2orEQikj2dXmS6CzFspm0oi+H+oYnbSLBaLc+oiAp8bx9isH8aWws5lucTyVLQHPg4fe7XutAj6ycFTrWh1OPEH+qNmEs5adA1Kg+8cDe4PuburKkpN6ByScreOTb4nsk4y5JpiOKHptNRTKlxwPmX4/WWJ/OYE55mINBrDX0/awaU4rKSWsGBxvMJPnjhDxaP2pf2SYWq1b7mhztJXq/bOKGvUIlonQo+moEH3zfx9ZWqVx9MZ6NqM1wMi9bOiwHL5P20UU3vQWY0/eh1/hv27OVLt4bDVswXT0R+84H6I+72YqancdU9C5ysT6YC6baJZrMHqL+W3B51Zy/asTf10nA5GFxlsKttiZ206AfLlsg/+yeoqb0rQVTASy5yxqN/QeZStH/1bu/2f8jvWkW/2amsnNrAF+7jKVw8OYxO0rwQe7uAk28NirWkALf5I+G4n348mqz7WzPKC0LMFK/iD5spSZLMMPnVPOxGvlMOe7BVBZSSmhdVY297GYAxshOdejuOoOtrp1C/mUSc357LmU27ec7aPKA1/5HMNmh0CVKlaDkgXlSLQY9syiSZKzJcYDnf37ViPjGxmdJwvPnQ2hOsVucJL91wFiVJMOXOzmYrHi3OVs8Ph7R8ZtIPH5BMx7NE0zFikftbDv1Yzp+J1Oef8AUk/3VYvpnCbjaLgrTv2wvOVv5oi7wCJrG3X7UMNnF7xurZzDmYInxud+0HwUuw3jluWWx8UD43uAn6g2JGKnmS3HeRK1q/H3kqM8RGl5uluJdZqHkjG4nUSN0lUnBsAXTxSswVKgZcc3b44qYnHWZeLfhw4cEy5iN/9SI+4l6Muf9UmPTp59SYh9OYLIxxtt0rJR8ZxeDYbQRmDeXz5T2UlSHTwXM8+eM+h+mcjsr7kyvy39gGCuvw/jiE+MKA5WVZzBomDXQ8Cs0zX0cA2jUERq/67spfNwU8/ezoPHHRBbntSIwVRdAswdT+UXpQNTgs0R/vKivcqyfWyn54Xcds9i0fxQnIkc/HmDW612bglHxmX8baMhhaNwpkK2C+72BHDi9dR9y7TWvg+zTYL73FjQqyeGrJwcvZv67goEuxXjKazBlxmT41tyLTW7bISb6rqUUz0Yh59u81ZirqQdiHyQ8x8nAVIdPL37fHL/Pr8SfP+9MnGn/1lK4G2lYf4d2Q8F9V5n+cCjOMCv5l9LVCz5w4YCx7z6Yqmw20HQmmPkYgalcd4ackH2R090ITJU1YVb7AYU5C++2RsXhBQ3XForNRmcwVJYuijqciHtU4+nSIC9OwFTZMyI2utgy8WkBpmpjiOD1BKYits85L0aNz+yhfqBEGoIBTDkUNR7BmMF2m0r+lqkycspnRPQpMX5vFQz7593fnA1a/nefqqbnDuOlgqk8FUy6L7+iP1ro18Elhm/fdsmK3EbUu7IHohdL0NoU+0uxD/3DeL+mYzDHvLuafDjtbDa4JjaR7WG9A+F09rvi5+e/5GhyxYpjdl8oWzL11cX0/NmGzHtYLCg3di2YowZDjudfMIRyyri/EmcLftnJo7T5iPOYo5HOFt0mJm9/v0jBVVp37DIRnqer4HGuEfSlHYlWNz/Rc9jKBVN14sKH9TojR91GiOf0n0xF861mmeYQDEC2L3pZDbD+vg9lRnE7wnxdd+Ld9E7s2//ACEEnegvN12NOVIJGw5dysViQ7ddEF63lwXA+Qvyd2IiiZ1xIoTazKqZqc+EJezB1qobC471sWlhIgn+ZKhs3OvmHNjODvQxGc1bI8ml5L3igrgOLrUeFAU/VHKVAnysVq3XBnAue1qHyWCEe131J9ENc8esMTBW6FhhL/cR1SGPk0PeIWvLqC5jq8MPP/yZgqtXRrbkn5chnA1f00lrEWP/1YqWzYxe/yI0GmK+jJs6P0Ree1+Fin6vB98+uAfS4VUXvl2cos1WPfBFXEj4vc8yPsYZH9y/I2b6Zi3dRHt3JeY9O3H+tFZm1WsJpTudT7cxtSzN34CXCLyLqf82xvgaKH5ITmni+54Ex6Q1PEB8MMG1UgCGi1RcMtXauiKe5uBMhakZHixUY4qqnBlN9MK/LEjAaqLVi2nyzpMK3RG8wgp5728GRNkcZFuMPU+1ceLzYn1RmMBP3yiW2x3ibN3jkaAIPqr/7CZj+hvXpl2CmxSiIEcfBg4etM2ZMXi3PFE/FHS79i/len4OIeLnC8xKO73vVDeQ7zcH4KwzxHU5/W9p55ct0lG6lmyzxHxjvJpKC57Nt2Ix9wVSWh9/f7fD3q7fomW1W8AglAzPGl00FZr828ECZ9YFHP4njuTksL+3hAYPd/kTxMAXjnXowlSrrMvk7pRK1jLAejm4yo81seuQ0sa3/JFON5H/V72/2j0t/4n/+N737e7SxTqUziyVeqabPZuFX9KxciH57L7ViodqfqPTvYKj0iJg6rJcm0et+4lwt4NObyl1S8CEw1e4Cn7mfwEdGp62os75ewWQouk7ueYqcv79EOqMeOSKtbtCAwTpAjPzcHfmrNQfX1/BFwRI5vpCdEhquIyeerH5F/kAu68Co8fzhAdztuW0pBUqy/rCrq4h7ix2eb17BWHEPJc29sBQ+rY1Zc648ctsw4eH8At+5z4vgL1N5y1btzV2qgyk2uz9niOEj/LfiU7EZ5lIYK2AEeyJq2Ln8WIcPGWsyj4otZe4ca7wdrCo2ifovOZIJpnqskYNf1hw+t46PYISH0rFqNF4TPKio13JBjM/izYyykagxedWCmNWGi5wQ1ZkUdg1iiBV9Bl82jc1QfYU2q/IKjOo4YKqpHBCYUNTR7gzh43rELL0oocSwK8k39+IM8kCPKXldoxo2FuNxVOIT+dJA1EGfqtA4pbBon/1a7m0nyAxFwr6UVzVytMRkmyW1fESOfoJBjxmr2OoijyiVBoEZSKOAsW5dTeCDtpg/vobGr64f+ODzMjB9SwED9tv+Sclg2pg8E/OjpXkOn37F/PUrMNXu1X+oaCswayXOj6R2A83yzoUZ5PraYPVSA1M5LT7PVvCNm2H1osJYivZ2ut+znc4USh29NP3w7vks1nNOcSPq3ndHMMWd9x7x7zGq+eUdaOyo9/CVtzY0/eCI9fbtJwc6JF+FOxse2+bMpp6CDszgT1Uw/nuiHSnzoroODm/Mpz4rNhTfJ2DqewWmcrb5h0L7AIY6jkRNxFL7UuSKvf5fgvndX5Gj4+NLMJ4L3+jrCphH/WZmyB6XmG1GGE9X+iG+3BdyZhGfDMreRzCVvBTn/Tx85u3ar8PfYkRs/GRgUCnzzDCWfZnxU3OnbJ5jvahTMPDqCqZyniU+uxbirTOriPJAS2t+M8AEbVSplJ0eGL/PE+vVfX0dWhyNf56nmpuDLUXfLXx1VkYG82ftnuBofDNcaRj/TuzT+v0yl/znDT+/mbY7igoFGt6mWG93A0zljruLxL0WTJXm4x1lH6p4uP3FGnLabUeu+i6lcFR34t7Yc0P2YN5KDn+NbVO6beaUsHcjBbHo8dxeNgalt1dm+s/vFTnDGrgU6QbibRRddTahNkaOF0xViRqs7UjUCE3XYCZpij+fP24OOb4DjzU6xzZTWHKlGAbE9LVllLPpdGKRYdVq7W4nMTPfQSHuSKTIqdVwBGGIaIjv32aIh8ulYyt7bMJTqeI8jKjXd1YU0R9xdJUC6XRhbLMTNX6bI5hqd4On27uGCj0ZFRh/XYvZfFesKX1usjrc3eBp/j9M9bGtxiz2JGoG78HAyjG02NTyj0SDEdYj3VuD6TkYrzzWYKr7GHqWjUVd79ci5b41WzHWs64g59tAL1ZF1LD7ih2JH2axaDMg7u3txD7161bWITyPxaIHPOXC/NXcNZVONo8j6E+cf8DMrMB8/lLRi0y7Yr6uOXIy/TB/fpKCccqruJPwET2ut09xzztYfVjnFhifK8f6D6qrxpw5DSjyRc3k3ccSvYysGxVeAUZYqq2oUepy2l9np9prvFg2gzE8i+/dRD9X6SIz9tShvzTG84wbmLU69yPKS4x/uNp0MluaYCreDK8cFgXju53MXcqiJ5jK2W4NFszAVLkyws9Lc8z3Weh3vlQx/3158f8yFTt4kkmfOZjqWlhCvyswdc+jmO1vJ8RvMQKDNF/Ey0uN4YHaVyP5hgxmej/3EaVd/QADFzeDWU57JqrsMw9iT4MHqTG+1O/xWT4uP2wygV77z53oCX6BvsXPckNWNntx9xlcNHNcV3cKRz30evWAnlbWYEaeLvpjnkS/14u2x/ho6kkKXAPfz7RO0Oeb0sADDrWerbaJQ6m6Q75tLMRfoW5OFA3mmJ9nLc6SOJ1E0TgV+3Au4vn5DmZk3sojd428+08ylTb6V+/+jP86TjUx/jcxVT/rxd5mFHPfP0rErvvTnLxDBI05zsFU9Kgq5MwYPmNKI8T8PlmAoUTNQtuHLzrKWLOR8wBjPc4jcRfcRU6v17UZ2r36YYejrFPQl/AhuQwfp7yZRPlQjqB5dvth5ngOTX8Z3AzH4t7bL5I/lK/GyDHfHZhqPG/gkw0Ybf8hfDxrbOTUXSX6Z4leNkAL+Irz6gSfaECDfXHeyD+cCylIBkuf/bjlEtU1mCrO8PvEp01Eu+n0UTvjePUxb+McOdFqcmiiOI/itRtOyVaAfx6sfPY4DfD9ojNimgXImc9HsCEvJazxSRPm7No1H+JdUvHAASKx32E8I1cTNS3322UDJrutKNkvsaazMTQufzRDxEQAzVAnS1F/ZLCkNNUzxMgWmr0L/ZQguhgfr4CmaFM/Qc7QkeOUtUJMqxEj7v56NMN3EyBmyYBvH2SizrGhyuyQfyLyNmbEg3uL8Ym2dvWXqYJoCEacSWAqYzlqubsCxZms7T5Uzu/w0e+cwXcPqgKMMk3qcHT2c/Z69CpFwBkJPk0xmKTnY/KMG3zVVewDPpWupTIX9cUcsAZ7ZI2oBzSupbAV8/Ec2xmF6gGMnEkjUVc7/lD8/OW171/DmHljMFoYP3IpWOyQ059l04m6wLnEddGrZpXGTwrSlptBhPzBjkNDJu+dFWDG8wIMN4w9yt0c43lbg5nTUedSoIjvG6ZgqH6bw1dehkHtD8R5hZ9+3pN19f+5T+UO9QdR+gFTexbG0667UtShrjlfijr07RTj5d/EnYPyhRzziOM3efMSGh6vrw2rn1iv3uh0loK3gvldlv6QYgXzHwaFZTPv9DyQtxqmYICh6jM1F+t3I/pZZhOMZ0sBmIquhRmuT+LMb4T1U9yYz3nZjGzWDQww73TiSrzI/Q9bqs2NYjBVHehH3xb7lnsKeYGcva+xvkfXOKBoehG9iWowwXTkKxQEHYdv75DTQwvMsS8KMHVyjBvzHt02RGcHzOLpF5297ZNNycz1zcDdjXL2br9gpiOYKixETdeiWe4oBAJyPy6RA9tlwsjJ6CKFBxMM8/0oYC4nRjwEtSazMTttKQ6GyNGTn0Yse32RU5TzP5kKFDSnctiInq9WhPhfLA0qBrtUCqczUV9okbiUd2/EWy8hZz8WbUTOYHGpA69YN6yaKkvKzevZ5MpI9Dlwlw65gxIesJ6IRifMvRDvORgroGvM3iPVot2yVLmTc8syvTAfIl6PYOZIRfy/Z9YQ8fMDAw/nl4YdV4EJhn2CEWRR4zetwFSpP7tKfnwS74pHYKosfLdmGAVY7+VCnK9rfTBKL84MX7/KmrK0ASO+P1jvbFjuCIn7xZ31APE3CTpx5yZIa7/cqGCWo1FSGXsY730r6+w5/87I0cWZ8fgb+GywH2N8jm5q8kO2Mtiq6DIKqjqSeHiMwMwG/r1zKWPotw2mWG+MmnxFKXk48UP2d5/K2Cv/3Ke67KA/0UScz6O1qJ92+vSUPxZgsF8kziLY7Zb86eZoBjdX6O/PXYvaMqKGZ4P1NVyM4cHz37kO9sNIZrMh6RSnD+ifb2o+u3t6Bw/oQ/8bRdzDpn8ylVufxT6ZBz31eQOG0CfwANqs88mJxHppe3GH6Z4rlA9EvcEZj6F3ekvknoqrGYAJ4KnKAVHSsLPoLTTW2dT9ciquw0oKxl/oR1EOTAp0MHWgJiGxe38raXPdg6nizVUz3c/nS8H6e5RCuVr7bDjDeHuqDs8jZ/B8UmePKFZFL56hOB+Wc+SPaDO5S8F6FOvsUg1OxFOO9WeXncgHy4DcxMTzeAq9sfxKgp6eS85/EuIrPW43xJLRU3KDy0ozf61xg35Xkcn3oh5ZbsdD6Keoh8ZEf8ZsdwLDTkS9yNd7ozG/TEpRI1r0E2Qx9D2A7pbjCkzrVbHFJoN5RWVwAdPVol7htxF7FPcDmHGvY/3/Yao/tRT+0/tU48m/evc3/196Rr2H0aTSGyNHjn+1zX6KAt/Y5dB8p1nFLFAt+HbrAoY6LhFT389+QSH1J+QMGZp2mM0Z8csZPuQl7oUUQ2geN3rhG1K1ZyMpn5L79sW9OA7N+7jND593eN72I3qdHJ9bcowSOfPtgKnkYfem6HMuONdOisZ28xiaftojJw9tMMe40MAUh2dp+nPRC6cvl8hBHwamM7w1fJD0UZFTv4XE02hJbJM0DjS5SEz/Imoj5NSGNLvED+6G6qU3HUUHEx2yTOI/sYYfVuJRsPFyk49eqsV+a8Wk4msdOfdvyJnfBjnB+72g2S8DOYoWyLH+94g1+8g7A759P6NgpZV/7nVVbPEZwAfuFmCqfgGfMDblAWI4geZkqdh3muwZZQ9ouG9JeP5yxRLKD35U87MBTamWVkyFsuGSv30EYNo7xs87htA4doRGzS0DDDVKwVQjUSP04uYhldov4uFS1OM5jLQj+UBPKRyCTtld9Ki1t5/WpPVIa0w1sN9Uvi7I0XfJZ2xtg6l4tAVT1W4Ts/LWKJRoqV/z6tDorLPh2/gthq+y3oBIX2r+D3dv0r0qs2V7fyAbAopKU5RQsWRBBEWPUhRQrNFPf2fsfU5mNt7xnk6ekXnvbjxj+Pi3imLN34xirRoxC4rNLUP67H72oHy3AlMtA/SH+OkJfN2zgEb3MT70o/6Bz3/K/EkNmDVqO538PARjBf1AZ+oiaynuSjBtX9ZKCW4ERhtBAfhpq9Yyx+mPRD8Bg6i3345ZJzAVcAtMxRL07zaFLRfPTWgF9VfrmMqh1MGs51f+yEaMO79lvS25TuV9f9BU3mZ34vlB7n1etSdL7vj93q6WebsdmzHXiKGJq5PU3L6sQdyJNwEHzrLW0bVkxQZMFRzKM+cvF+PDnlOfsiSGJgBpbLZI12CeyzipuHNCTPcfukpRNZf5ewZgKrfG+PXWNTR0OEf/j0nmWZ95wuJHEzFxusL4FHniVnzYgSnzQXklET1TMLMlZF1FfUfed59y/r3KXA2bSMjcJonlXw6DmtkIoJTzuacEN+8SMS3xD7Ts6ej/49surbsR2xgvGXy8wWXi/djf4vGRy/xP8O3364tRzKuMi+UOzEYXmZc6esncBWO09ykbWZQZw0slvj5iejr28Twf4vdNH23HmjOYyjk8odGZadPfdao/TOV2i9vOOsnaOaJL6srf5TJnrcwHlO5vSeUvPrL+308jCiYrMNHKksxkY/4Wg9uF+0zmpIzHPr6fGZ7Q3ttQZxPtdKDw4WN+rmTuBX29bih4jU4VV1K5Dj4a2zQ7TwYWNfPWtuwtPJ9rSs/klEuD1QEeB90BTDc8BWCUtTsn7wqmEoNEzs/adym8OdeKD76NjvG4BpNMwwbMP4SHWdoyPlWSqXgXCZbFX3iqtQVG82FL2HGX/JOpXhqY9vw0dXKUb8J5Y15MljtdTmRg/At9hvnGHDCfmMsz5psY8Sx0wFTpUtZJOGw0gw3VOsX3wXz3IwXxxUj0jALfgCc7n1cRo0w/wwN/ET8tFQz2dfJ/rFM5kQDT5B2+f5E3GP+jG8aPtxR38p45/p7L82MQZPTnVXrY0wrMb57kupxrnHmQZGAqzQFTUZ7gsRatVKZxNqGU3RGfVnIvyrbUK/7+Viq81/rQi/va+7v35y5vst5kAGZwWfgnVwQ+f/sUHqWOXFd7Sk99yIUK5nseuZ9E+pMFAzBV2mzB8PsB3j+ZxQRPJNeJhrcbPLusRxmvMlkDOpYMrSF+Z10MJt9n8HyB3fyDqdyyG6rWbss+FM8P6H/7Dv35TmzE5/4H8Xz+Z76oxgCeucL4JNfOmLrELE4S817xxdRG+8ejkpLl7aTw4RzM5b9PgsR9jfH6uMFTDxf0+8tU/jIe6GwoMP7+C1OtY3Yleo0Qn4+pFrGBBn3Idh2+vzbDeNyM0T5ZUJ4w3oORzrzslVOSnmrLV7c69LNaHyi35Bl5S97R8F+jI+KRkDXM3aHN8pWJ+GFqpSXPxkVsJD397j46WqRMWvPfyFRjY/QvmGr+v+WM+n8zU1WKOqIg+UHD8wWY6pKvTfJ7JPevC/jq08MoiHwLDHVqVibbr29gruQnazW48OmR85X5mORa5feEmFgt4pCEKM4Yc+agZW7bjcizXnj+mg9V5vn2lzxtG3KhyTHnutoazBJBM1kGX767lGCUaQ+audn5KhOgevKKlTxDrCGmWUUHTT2MwUzp/tqySNYUFkeZyyC/hS0zA8xB77TKuf85aTvmOcKRezuR4s84vs9gsPf/wVTPzVK1Ng0+z31ZaSXOOXwEO7qYk+siVURcXGw2X4Mhc7tBjNjOELPU4dqm6KMiRucVYuRna78QAxaYg91vZbC8J8/8iwuYyooWGastGXP1QOYFPmBMD2+lQc7oghgltv6ORT8waRpmieIP+tLHTFq038ANOd9MEDNvIzCTONu88vtew9jtIdd5PnIteTxEjHrM1YAcTeY5jp2gZfUj8gEVu0DxqUT7LP26IH42As5Hsp7UH6barPeN9XedCkoHRnjPoNHnHjfkWn0GxlNji29OQrB3FakUNyOBmLkUBjushdwLDEPEoI0mWHUrK6LTSXB/dAUD3veIycG3X1UiafD5uv2MiW+XOTTAAVMts+xFyTSARvfqwY7VFQ3JP3kZ54bcu/RicSV3Jc8L7WQO1B8wl5Lz3ANzhXXJjFj9UjyOM8W/7sFUs0xeC/PtovI38wCaNswcIq4jRu11MCcLTLSPf/N54L2bmiki2JM93YOphuPItiwVPjGYX8DQt0QDswSUQUaSCgyf6SYLZ9oKPnsk88t8MT7PXLzQ/jLH7HUChkq07k1u1uL/n2MwyE1hBvG+ju8TzsEYnT3akdNfJlykCphzNGtVSl7yzPPoCc3crmVOzjk01N8fZO2aTPRIPGYCPtde2czY4/2jZuTywIR+Mn8KpqKlkSiikSlifVff4vV4zPfDS81+UABKPorMq90PMrY5qb9/MFUo92atunFoeh83lvPrt6UVt5oNTT5BA6LDUmXq/AWm0h6c8+0HHxAokqm8c6r4RxUautrJvZqFD1+sLS/y3mNsUXy7XjjfVxFj05m2odBdwvePV3bHtM5fUxANoSnHbbRjYY3XL2cyP5pXxDtrYDYmxW5Q82A1k7WsKsT8fOWjvcz58Mm+ietQdBjA033iEPHDaHzK8tvF8qcumCrZaDKXigOGmnD5vH7aU2jAYwXqEd/HR6cTl+siYizP/Dfry+of61RFLK/a92UtLP49VkI8wPTXIx4H/g5Md9KhqdFU5q96saMV9IrAYN9W1pwGU3G+/jYqU0zMb96b1oo4+GAqIOwPDC/XYfPAFmxVgkGcyRT9YwwuxF4Db0vr5RxMFTC7Bha3Q6L5PZb3rBc6PFKWkudOMB69WlVZOPxz72wET3fbIZ71Bj6Yc9bFnL8P8Jx5XSfk12AqXq4Rn0JXTckNtojnS7kufF6VJcVKD/HyPPcN1rfABNOCKsvJUzBNHefgrkcGjzPrEB/5kN3Iv20wX6vN1WaDH/qPBwU87PuK31+Nb/C4UrO5ugNzRv5oRuH5Bg1/+qD+8cYYkfBZofgr0qEnrL1Q5A1lsoNwUf7d+5v9jifusE2kWv2TD6ZaeyX353PEr8dw50kPX/Dg7uP3qSMGRn1ujzxwjLZl9u3kUGjyi8IbD0x1u2gOxa/z2fKFFqvMnIKpkt5D1ql4YfweXl+Zf2x4qnzzg3g+q08FrUabn/KXqR569ia/TI8VNw8hsQlvDSpuMmezAA2z3QjzNZ98MD6tso3YJBz55AWfO/qj0HX2WrhHyGMLpte0VrDcjBGQWhsMZwoN+rhgX/L3aa4IZ434lpUDm3adeCnOgQ9UqMLzQtnnGVT+/N4IZl6gDzR4oz0ew4HK/FDWdxz2MZ7rcq0iHjc5BW5ZKaK4tjUz8mZPwu5Db4c9mSP3oh1lfUC0x0/eOUF8+RBfbuAJeYHxsAnBjH+Z6nbW/51MZWj/KuenpU2YPvvzn//R2jT/3ff+Dlqkkz/NwkqYOwuaO4/BVF4PGjIyoHn6sM4plfvT/tm8miyW91CyUpc58ophyXbD9RwxQwEzhQNw8SCAj3TmKjTm/RuUbCLXNQp3Cu7uv1cdK2ZggsR6hpbYu5hjpTzfk7MSmpnc5Bnxir0prnRoZjFZPFk9UeeUbE85D8b3gQGNlnt1WwbG6tGwZutb3SN+aOGDSNZjW2zlmfHXHEx2zXww0bLbU/F4R/AZ56BmpTnzaXsaPLin+sun1Q/xeUE4AVOoEXz6tlm40HQzs4IyByOMrMWc3Gl+tHhP5pF3dosVmMg6yb26gNhlbz7hU2We6Lc7hG/hZo+C3bvg4jjwIXouYhD9rCPa74Mx7V3LMYnTDhrjyLzgmf+yiPsCPhXGC0yjlCElix7ap2ctDHYc6wF57yXnIjn78G1XtJ/o3fD6+V0rmWl1Pny4XBcgeVc4OJAgvhhjjqpHMO8jFjmYRg+gyTBpLNpiji7Hba244mWXVsLAOJg6KXzlywITznT43uwHBp3UNbH3Qyjk5LqwuHlnKmuU3YD8wSW0gr3XEBOj7EywioLz4RY+uH+zbxQ/dlUVdGv0x/ZVR0SxzJ9U17J2TA/tRe93qvBut9yxhbMbUlg9oCGPFzTdu7AL+d8bAOSZgcEGQ/Mu66t5nPcckbFx3XWUxnaGGOj+bObtyaHgN0DM75pLyfYp7YkXTcDF3ACzFwzt42x+Av2jNSXzyvsBkdLRuGNt7Z21JbnXOJd32ZU7/r6cmyk5YQymMn9Xg/0mrsxpSNC05w3jm9XiScF9Ic+grsBUu7x7UTF18LiUd8+fVxOa3PrQhI0j6y028Y5c45vAI/gYT2K7+1E86YE5vLPQWeVSj4rmnvHg5WL8BamNmJoXvOJnfcXYupJMlduuJe4OmGo8zhrKl5OkErOjMBlt9Q35umSs7wQad/Z2sjT9Oa4C6wsmMO/dlzKzh/b7TuHT6bw/0G6aNJzWg6i0SjgFSr4ZNGdoDjr2i2Re7ecETOXIfHCv7dqi9OKm0KQ/ez3WDBq71BDDmz4YLt7E0CxjeuG+mdsmc5QvPNJ0IfOFNfaTmbULZrMU9M+81m3Wv4CpFsJsFHe7W9vWZKFNKf958N3lIbTZW416RIVkQg2iwX4Fvq9TBvDpK3lecvkFU6Xzb6OIoVyXET3Ngmf6yHWpIZ5/pL0d4lV1svjPkozXzyv0h6wFNJF5rNcNNG1zGg0sT9x0ZpnyiBafGvLOx0LWGTBoRMl7lVhiLIKIHZfrGRV3vQCzLsFcgQ7Gc69gqiD7+h17xWtGRXSpq8BL4em+2RPzc2vKOwSWvAcpcw1E/JlUfLrHeD/PD1ua+9nb+stUix4NyLt/Yh74p0au84iU/OcQ41931I7lF3tC0Zrg6WZlg/jot314Soot/91vOjbIygjM+4WHyhO5V/7qYvLKGxhLkXUhunNW4vvI2ldjef4yvPr+X6aidqN31v0t+/cYZJbv9TF/XKVrpSWR+fru0ORND8zj13lhBYtggAGtgCFjZyLPr5VLmbNW5k7Y32R+wBcYePjSdYoPMt/aTtY/1IuoBuPLXCTDAh5z5fQ8mlN24t4qkp+/lOMvl7WlHieMpynXXTCTV1j+s4f2+AaI5zTfHC1hLyO0byJzRLvzSyXK1t4x1tcOmH9rMN20HHXs4jYuCX0i6wX+0N+108ypMBfwwB/tYrKXGRe0Pzx/yt/zVM7KeCG+K0cu7griUznKJvAsMmdzVaO/huvoT/1R0O9cjwQLH5ogdyAXibsiUlnUvgqKZnL8TRow1Zd/OYVc5sdaXZuMzUjmpnguoFfH9NKxzXxs06rvviqa/gadZWvRBXpYIz6fp4inF1lnxPnI+orbS4C/7zdLzE/1ZAXnU9xhyOQZeSN4Vq695Jn472xPafc4y/q58IBVeCsoHMMj+anMxxh6YMZcXeH3DA1Zp6KC558vQjBV5UX/RqYaKsN/Ve/P+t9yRv2/mamOTAygSRU0fNu3THa6rqcUnI8YY8UUTPWc7TLKeK+UeV0RU46+nEMvmWRtsLyWbDiCTxE+4XH4p+59GvuIqUMw1W8Hn7wwarz/ycYYGdvwMbNnC414nORe1F7LWPuRF933jWf5hw00672uwSjjc4bX37SW+WMwVcEOct3KuxhM06kDU81yzkMdn//m8HFx1ZRKwBZgLJh5zMGxk+HxsmFsoYod+Q894v7NAeNFr56g+eDzsJz9d1lbq1/9ovw9Si0R9zGG3asv0+AOUy7aTOZ/Cnozcgx5b615w/fwxWlFovohRndvzLl1pj+IHDATP21XOhtvnxNK6jE0JOn5xBZ+DJ9//UBDd7Ke2vcnxoCfBWIGv/qMrZLenNLHKeEwS4jpzmcXUBSvA4XbA19FTz3xhfqMW4LFqsFWFn1ILJfwPSLwM1YtW0HBdVAiJmqDjF3ejFNEi4D7bQ8+vl8bGeXpL7CCg4uYUq/AhLa6bSwKDlFtfVr7SW4SJoo/HVoqG/TqmNIpGJTnIGYWtGCAdDDgil/f6o5Vvq1RshP4fo93g5izFCfi7VFYwS5oDDZyjZYSc1NxPj+A6agnQjBCmlv8Imv61neZC2C0hWZs7wP0t2YMKL4zaLa2Qvtn766m3PbxeEmIicejfqN8MfUsoSeqQP90H0o2Q6kBtzNjWbY7kL/x0R6GhvHGSpkQancOLH8w9WvWG0eccucNptJbxHTegcL2+0pVvMdNty0zAbl5MyOtgnkJRrUXekJ00s+KvzRXBrM8uFWHyfptN1fWetHoQe4yRwxPczCU2j1fFN3kGelZCgaZucaYko6j/1eNzOvf7reUXp3E8ucR2n8VqV8wlHms/EsmVKZXhkFRb5HJdSkwpWOaBjmuAYbOUnl+59U+0Z5DUoK1VZfsNMhq/H0KBm+H3GDbAEwVKhOMn9MDGuf2baLwY8ZghN1AsN20/eL7J5hf+wA+vVq6h7/rVO7ZB1MlhjwPdPxBA+IHmOntnTbEjxG3/HOA9i8f0KR80cFz+C2YTVnJvZphD0xl9y9oT5njlKfXiyXKPZjqe3/ZxPM9PNlJriu0E1mHYOXkSlD3gaR/mOogZC4PmczBguPqE5nf2uL5AAwp1mxCvj0DU2V6WLNO5gQO3wswUqGFTzYenAQl7hpMdVVWEeNr3yIvDzEfB1vp2YZgKnK28u9TWauK+RXG11aePZA1ehWrWP3d+3O/emtaSVOOqCjW0OyYQfOGD1OnrJV1JV4c7ZdsGpPcdFhUoliif2ZbV2r45Wr51cl/ssYBU2Xpsq7E6Ivvu3PBVMUYnsF3PxEYdj9j5OhhYnHjIddxu2JH2yx5W+72gfavFq1G/moSc6HaMucj+grxbCDPIhzrJxOxMSK/AGUGiYp4wcy2R5FxjBAfgubJ8h48mLv8BlUwLBFf7oFcF76uQnn6Gxoa7ggvHixySwgHDNZfg6ns+FBZrjKOntZ50LPgEWWO2JOP+Fh+MR/86of42o6GJvtVe/SnI9dZMg/xyUVQJa+ZQLMPE7SPm/tTMJQ8Xyqm1ycLNuqQotqEpxyq6O8t8I0izyrhMV9+xEI282gzy0/cac2os67xeknctUpLOAXi1/RYEiXDPFf41oCnPr1aMKpjon/Ki12zvucfMJ/dSxXwtb4Dw6M/wtHohPkvwFT58kSUhXppBeMsJNZpiN8Fk/E6ZZh/oZcXtFytfopj0kq1wnuJ+Hew8f5fmR/P3agjEomHeP6plohPd8Q/b6VhfPKeDjd2/goqwscdjHnUOzYWazCVU4DZJpMIn8duHhV+Cg/gX2Qe/Ef5JtK9nPu8CJ5/16n2jQOmCs9BZ41bgflsF4HFvY2/Y7MdxmN8Wso7EzR4MscbLYk8uS9E23XHjomWUrZ6VpWvs7Zk4pHvyBmmYKq4DA3WLvOcRD84VQGMr8k0tkN82u8QbxYOxsPrsevRoYjAVNns37lONVTH/2rvj83+49//U0yVPWuV/HAfWsFMnRtMibo+8UEIpjqcl4zNavj26KbIGsJGoDLjAeYKFS7P0PnDjGXkzsj/FGXliyt8zaB6+ZRcfGhO4g2iv0xVXDXMqcCGj1k9oiflx2FQcZ1jju2nPhhlXLpKwE/QkM2HPYjX28zigbaoAQjZDMw3zir/6iOm1Tv7Q+6myBR8QTDDKt1NyHVVmcugCUv2UOQ6FrVZJTZPMMhiZW6hMRRhDmjLiM1XmBPL6fJhecXs0lru23xQulTAFK1YPtnjsHbIlzn1eHHFsB3vwZDOQdaqeRygmccWY1wYdILGf9E+omrvFGdyb8h5X1XWYxF8LwtyxS9sMNUluVkU+9ax4s5R5kx9yRrCTO5dwsib7Ma+Mt9Mghi+Wi47ltamTwH9Ai6MHmKgsijhizzPU3j6rXX2yNiLuNJAo5Yx5uytKTlinH9UxFST9e246lE0V8FQ1g7tYfNnSl7w9CsxGC2Mv3t/f9apPK3XltZu1oJxno68J+ZUOntvRQRm3EZcsE8NhrgZHTkd4xU/uWCq00rWirmoQSXi5cJmm5coKf70wFyjzUL/y1SB51aWMNJhycK1GVBxG4BxB/LeaFWbd2gwgWHiH5j15dnqP5hq3gxa9jrVNXlrFUw77BDjBlP45kAUGB+TcU1sNGlf5KcBmGyaeybLIxsMdZLrlomBGL/ssS3xcIYYdbnDJ44XglMMB8nFcovH/nS8o1l70yyvOcnzNJOuIZpdwQzpYxGxTm1jCtLDGZr+AyOr6m0hmV6eX3tdwcA+3Yn8Hsa3Jc8bicNTMtbqBF87w/hYL/URGNjNq+A2haYX2WJD8egeV8FX0QxW+1FHwaLC/PKGomPPTzmh/JD/YUr0/6RSJ8Qn8kz5TLmazDmAQZ3ZlSphynxUYT+ryN+liRXgb3TW2SoYp5rg8feC+TZLmIPff4wtPoMDZlYnc5omzIVPPg0Ye9zha9cr0VhOW9uZ1Z/3lpSPJJP83pea1YbM63/0PSV4GLKuwFD6/MZJLa6oYNbbHuPHXfTOPOh7eOyoI+k5nEYJqsPQYMEZTOUH2RESNI/AaP3Tkrx5Bk1ZAYHYM/Jt2uwzMNV6cgOy1mqPgm5bKdxfIH4cNRVM+sxizlUN42e4bPaUDWTOQs1aPdnHOMmE67cGjOPgDQ87bU7O2QEzxTGevy1H6P/6DA06PuU9wdH+TNn1C8ZqrT/n0y4Y//NkYHnj1jatPYGhXP8Bz6Q9ZP4u0Q3Jvf1ijG8Fnmm5O03JmTbwQEkPGqdU+wMl08tFEV3st6yMML/DcFlz7s3AVGpYv8mLDmCiYGTb7DQG82UDvB9ff2XN8fdm85ep/q5T0Qzjn44++mvSh4f8kYrxt6owP37LumWJreokuKyHid422DKuEe/sY1QF7yWYznqVAcVDCio/M8FUs0yeHdAaxFdrDw1drVhONP1i/gUrv2MbWXN38XlWlqdXYJokOKF/vyHG/0ueD/187AsVvQzx1V3L81NLMHFgrfPKV+cYn7feDL/3fZc5PD8YX/3gO6X0twJT7PIrPPD3OaD0uweDDRE+Wd6aaP+zrN+nhpr4u061DCf/XKf69rUFhRPQJc/HiM/Pmhx8n2vORZWCGftF9iGncMC0zREMYazcPb5feMH8c1qbBcEL48Mp5Xmm5PZk61HPIe/QyprFp+GOPTaI32FgI14fAw3x7e7mxHKwokdlqFrPE+ZvVsl1MOsIz7TSM52KfS3zB/4CxlzL/pE/4hifuxWYiatrDo+o3MC4vRaMnzQ5OUoPDHViYK4iXbiI/1yui84aePCWXuTkDpi26oL6vzDV372/89PAfFaHvsIXpg8IDaMRpcVE1reVtb6y1WtB/lMvFX5rR082mO1TytV7xYM12RkbnvwdBX/qmNAOHnCxjzNK9jmY6jgFE5/68PzpTdZHnd5lHvcCHs5SB2CqeHQ1/o1MNVD+xd6f+p8llJX/0do08//m81Szu6lQtEBE9N0tmOo8znqU/MZH+KpRAJ89KmVuhGHJAy+Aj7s+jT450a3kvntDTLOHazDHJMHjsMMcnNa5gO+Q93Tu66VgG93UKNGvmFPlVZ5/0uwnNHYIzZ+9G2LZT+a5VTYumGKyMtmo/7xRFowQk5KVXzJ1tjMpuV4z+N4s6PB6/U3+OgEz/eT5Jm8PX0E8AeMlYzDeZr7ryAu9jPveDjGos8oNFZ84hM+6QHMVq/kHU/1dp8pod4fvaJMqMKYXzJFy5FC8dBIl6CcLlWXmy6R09EVMPTfw7f23u6BYOyDGpxE0aqaW8q6wc+TB5jXs2HpII8ScEj6P3TWbXWc5fPShg8aoC1nPbbcbkniWiFE9E8zHBtJH3ar4DzM+Gf88BXnqOeB8KWtAH4OIk6+YniLML1PhI80XFbH0kXqOOdu/RB7xOD1WIqgvgl3uTxdzHi8RpKJ9ZHU5yp62D5+yRJATl9uSrNqqFfpNoszaOfL336/w0cs171jy3UWUxevI8i93lYGpVDDsAgTIXxpr2Wlr/Cg05PdrZxpji/PuiPbb8krcY01lj7i7kO+sKos/ZteSHaynT9nPAxO7h6HNDhf0bzJeQqOvkvGGtapQ/puk8ImLoGX3mM4Uv2d4vpZ7bd23vpBz7bmIqZ7YsfwMpkqtJq14fHINZu/BULnqyRgc4fdHARg6bvcy46HMpUFT5pE3EsLyd7LWR32Z72jrMVXxZp3NrE1DNbkBx+fFChj/IjJ5V1/mXVZHYOTtXq5DWG/Mh84BU+XdDv0dsbPlu49QsMoCU0fnN2JYJ+uh5d8OGtihf4NRDcZ4/fINydLfnIdvxPTPlX0oTWWM02r1yQ49G+PlpEPTTl8w5czJRpQUVzD07xMYbKtmdwq9huAxPnXEfmV0JmeXgtFYaqkst9QVFYNNjJh/wPiOPgZ8fClzsk6PF5s5Hxsa/+Ru5RsfaPqfvb8/TOXucjC1r38Xf/JcW6KYLeFJ9i6YaGt5VdBL5Jn8C8YnjaaJIkITmldapxU5cYMYfvICwfZHMFVxHjSVn9yHOruKGzT4CmbkaWLX7B7mYKpXBE1Zn3WZ8ze2aRUPG+7sX2vb0iJ7Qun5W2E+3+UdkVepU6iPY8u3coyf7AumCl67P7V8Vi075iePglPccCGuYNjVU+ZS8d543pP5quIZmKowCPHA7EKdOfvbieJSnl04jGRB9m+xovmIa4r7A/Na8bYcUKTX0OzdHkw5avC4WOUx98s+PBNZ+ZSyrQWPxPOLvCOw31Novy+VsGK/Zm6wnpMQ7xrMtYbH8171i2JLniUYLqH52vs1p1SY6K/THuNdOY03xK7x26JaQfu/YplD9nqMFN85wUO+qjaCR/iklj/ZsJoZ83ZIWZkWVuA/EC+iVuYy0Q6R9Lz4/OcnC4g2JTxEl8g7IGMwlp+oAQ+WZzAk3Q1orP1G/BwvwIB1OBO0ut3Oite/6U/L27xmYF4V49/xEK/DwGwofkaYr/pMxuP3bEnh5ppbvNQwPm0NTJUNY4x39RPs2E+UfXhcmX8qk+t09x08eq4/EN/sUWuyy1M/kRhNS0us+s2OOTfNpcN9dMInh/bTWl/XCzDq+giPrGL+KpmK/q4QNQMxx/d1InoTX+zgacNvlLHv5rWjlF0vFk8e8l6uIesATEN8Hy9Zt6yoYoeySR/vl7jy/KPM9yQcmRM5XTcIaBGYav6Y/SoqP6vOmkXGjYqZUijwKJjfImSIz44Hj7y1Lyb7yDtTWa+t4IkO7Y6pNsZflJxulf9woyd7HmdgKhfzJ7huInjAfo/kuisYP9gvCB4ETJOb60zx7Q/m11aV5/nOjxd3V7Ogs/aaDeacz/wqsOS+yvr+HJJzDMGE9RIMdjebBdH5gPE8feL3qdNTgvmhw7Meb3rEiuF3S/7LOcFj9kKVTeiVwfOC6cQ8veisVyN+5FMfHs5x0B6nRDVo0fr//nUqQNW/YCr1f8kZ9f9upko+4HDX3WIO7i5zncV9+GQn0+HLHVknW+QiggbsJDOV8gzjsoWvDKcl51d591QZjaaUbGzMmdKV95buLw7NM9DH5XuwY3dZr40vfkdFPJZgKi217+SRhhgw+GgYgw+MPD+ZuzzobfH6viFaoo+bVsI4+BlLJjZ8Yt/KLF5d4SNn7/ZJ+QpzPjiqw4i5h1anoA3l2rINhviuuzclYpwqYDYwyP0h1hRoTsjFrQdfVX3AfHNxf1h0dy61pZ/AFBGzEu4f1UHJPiNXHlawk4q/mqZjx/Q2pajt50rwHckztBp8A2cFYvirgkbNr1FLSVZAI38PMNVrBd8bRQk0ZOvBd9jL75wiU+D5rsbrb3Y9oHxkw7efONPZZr838f69WJ5HQvvmXYb2K+Va8CLU5N3jnUfZsQ+Nc+Vd+m6gPuR5Bby/CbpjnzO5lAc3aFi1HRCbb2tCe70xR7sJmHd4NMHEpupzUTeIKZcylycv61rxTmcwFa3aFr5vkVi+EvEnGy3lPUIjCNF/Z4aYeOo+RNmXW4Fh1DVb2fqXirkLJnZejcnitV2QY8j8R/UJPjg/1Q0lanNW+F7mJZ6+W0Gpvs14kIaIWdRQS8FW3nNs3QbjTa9/lKoRNMTWEXPsly3zoeXQ8LEva6qmeD//ZLhgujmzmbepHxR2Nf5+epvpbL02N2D8E3z1vV3uWHLWN+StMx+fZ4DZJ5YO32gc5Tpa6xPG329L9q9QK/cdot8X8x2csZUmit+twaiHSITkjGQtk2gr74YfGyb3+ooqMK/wDPZi15K/eZ6gwb2QEPPbGxhY3t0/bsBURr+FJic9aFDSXXV2+oKp6Nqgf2ND3kM81m9yvSHm1/QKRr2yWifv26Y8EIQY2hWSuc+NV3FluzSYJ+eDeGlkidlWQPM2UQmHmYA54tDC+ByAqXxrHIM5DxjfotB3FC/SiPP+EUyQ9ownpZe+C02W5/P6h8WeFketsUhrdBBSf8Yo71yZc1Hu1d+8m03efu5xv7iCactTDmaZ5wkPDGcg781BY4uqBlMF54DYyhzB8yQDME6yAVOtZX28wpeebKXoJQt1H/Nl36B/tv3QYOMnmGr5GDfV3/NU0/NzTNnmCd/9nEPD3Z0YwjNFkSJSLcyY/ZX14HpynXz2knUITjOP/GDUgNFGsiat8GeUnvrw8UUIphpdNYyHOoYGVbTS2cqZnSg753j928R4ytwNxr9CYKo/e3/2xNYomPcKS4yZPHNNpFFqbtG+uxye8sO6PlEnL6R0J/TPeg1N56flhfOikXUazNscDPSuFDE7YrwP5xna292kVrA1bcbuAZ73D7vYEp0Kpo55/x/rVLSfR6XlhOxLPOCRxV+rpmRlLgJyFZmz9eezjBUN4oXjTsB0QVjrbC/z7+X3HPPTDxZguGPmI15OfSWwVLmu6ICpeCf3+nm5stlv06WIx/dMLouD2cJzT9A6vZwVsuP2aWmLGZiZHvi8zAAjDeVKUbgYyHqLwVJn30O8AMNqmRLo+2XN+KqH3/OVedH76VLWgoEHT1lf5i2XZw3241KBxxrB8023kcmcoivJ/8izCWcN8fAPU21n4T+ZKki+jPz4A4aJ//TMuQVTpX2Mlxh8y14OPEHQrdE/O9/OGF+g/YvNslG4+ZE1tsFbRIvPiXOtv67ZrPEPFL78Y+UXLn4/WyF+x6qC8XHIMP/+MNU+Ln7cbYOws9wp5m+QzcFs2RbxSSnR3lxc5T3vDPMlOWRvcl6XisMTRDaL8tzF75veKsGPdsua8UjmipF5yr03nt/OYyL/t4I+aLa/Y5epXAcDlvEg8zG/rHcBTztaQyX/7P09ZI35KAoQr6LYh+fYyrM4owztIXbLjC3n8uzIxSt58Lvi9y38PKbIl/eOraG8V3q7wbNdB9DbwW2lMjotUqK3DcYbyFwnjyvBwy5SxJv8jPn8W4oJrR0OpnLK4b9znUrX/0W9P1Ub/mcyhf+XmEqJjS+J6TewxEPMVXbbyb2r5l5AgxaylsByF1GQT0poRIs5FSeZQdHKAENt3aFgP1+bUnqTOemOj4vBnr3cI2cr71l8RvDJiSI1MzAwRiKZT8YcZujjzvYVsZa1F5qpzMN8yRDzK6kh1p5d4RN60JitqglWrId9SpZZWgX93gUxZCHAFDbP5PkceWbcpCHlM5kHOZfnW+ocPtHZtPj7UVt3bLU2bKLBI7SC/hAxQ0x8Tuttflc8+70srWOdQePvjxjMNLlkTJuc9uSySwJGeWpP+PDTlMLxGAxEQnJ+vmZEfcTogPc1ldn17orRmR0tEY7CJ5s36pBoKPe63K1msvYoz7g3Ecb09QyffLEMjbzLBL5lMFVVtowWJgV8gZg76iOmb0LhkTfLECNfnlazbWK75HmGZwXDVH2yXvO8Uzqe4vUhwfe1U/y8gjpZT21y2THlHTmURjYYyizAnJ9G1m5RXrJe4BbMs2XwhX+YyjVdPbPWU/z+5GTGinCZ9WSX99On+HgOK7+ZqSYrWrRnUUw9JcgiVrLBtevAqCb6j/nCYJs1y6m43cBcrkB7bcuspnRdnSt/3KI//IcAI87jzApqFcx8+zyvFHyHCXx+ivYbtqo8c18mld9OEEPsm15SFCaygJ68t7IY4v1o8cD40L61yfasvFM8qRIliJ5flfHQWFP+nGaVACPbrDt3a/IWulD8IkT7PKdAdDdLecXZAzFOUy5bYjwGU2V9aOp5YlbEX2BoMYVDZ4yzgIJeebb842TVMVrBl/OlUcBTTDC+y5N9hSeQ9z5vDZjqZtUtpaMXNOUeyZqnQa1RtEhl/8jaKlzz1xTmRzDCVCw6xj9yL+CJmBacBRg1L7Ih8f6fe2EW+p8RfHJ0Ex7a4x2oTFljfAVu7UBTJwzjtwVTRZ+xrEF+RX+xVoXPH8WxxaNDYDPaq1sEdZmTNUvgs39DxPRwNCbF13xfZbHf2xNb/GqFHlswtTLwGSXlS+aN/oGZQjdfUax/MN6cBu1/VsFM7nGfcHFQ4JGWt9mCcu2JGO7MwVTzYQzPoQUN55vzUGVXt1lSSGfMh6UWZWwx/cJnT0z0z6saGixXXfvvvT/vpsTMsvf1iPzrqOLcsdG+1lfmA9pXEXy2I9dZN/mW+KqSd+O9ITRlcXJJiG9j8b7c2zLlGeloE5SVPyjw/D7W1pQYK3jAqczj//ZjmZ9tC6baynqQc374J1P9WafqzqVKWQ3NluMvYvZPVyh8gOmCWQ3P1JvBQ/KTCw+zWGB8Tk43aPi4uFiB6C0iZpo3MOe5qargMcB8w/y7U+iuwehct022WZzALNVG3qO9QNMf1n1N64P+Urz2hPZ3+xDc+Coi7ld5E7FzJOtV7hF/fNVUM3b4ZhqJbiTrLSrwVE0eDcnTe2EVvBfy7n0/gjrPDz48gI744nRgLBHMfMVvhvi9z0DeC0zDzBKiBYP92fszy/asuHwNprlsXcQfpUqqwLrKe7gUVeS9S3keTFt2gCWZ03lkwcM6Ap6zm8ZzeBAwFeYvmN3j0AMxWZ7kPV15fjPMFIrUNrf8+1nWwH7VRxLGVt4jPy3sv3t/q1A7WfR8262FDrNIDGZgmIeNz082JRg6sDMuACEZ683VJ/FfAKY9n9sI3/+2pfgs6+9Zo5XB6NZsyTkHspaLdivZ4unuCSYX8fCj4/ffzBnG513WSF47Mj/ddZT9Xadyjq8Qv38p60B0MteLfbma7HECU/vznqwls4Tn+3L2Irf2MT6DuW2zvYjhYfvNzeJfVa8RoMBU8XMNpnJ2eL67fh0Kzj183smBvq2miFdi8UH796eDiE0ib0nLZ/vijvlZtta0tUvEzxLx+bJiiKfmE/HjXKI9vPdFsPllb1HARhjP792oZtfvPiLR350xHmSN97pqNgRigqcbzuW9+kWekKdNwVT0Wj6ZbRothdYJ8/H2QXs4c5rQ4nwsKrIp/Hcy1Wjyr/b+Bsr/L8z8X1ubxqsImvaIMQd1z+uY3dlj+HxWVP6thQakpQrfPpD700Uhz3jnJp6H6iqiL2sqHyZZn3zVOyoB3w90tjnKu6zihzm3czDnXMX+Ulg6YKr5CXNu7thgqvbjVyJ7aYypykkyyoUUsZGvtzfPC8WKDp93H2rEMuPRo+QyAmMdGmgOIuqDxOaYIkbWK8GgIwMSnwrM1+vAeK9w9yRncU65v76KJ9sMS2jEmAeKf5gN/sFUO210r1zrEWRWu4ZGOnaEgDXLMeYPbw0+n80Sy58izLL4o4Lp5jIn47FFzHp1+L5eaiFGR4dGZU9mXshfDAolmCyvmLN6hDlJsq79zlMNdp9+ZxQ9L3i+e2JMWwg4lH4/0Jiyh+9XSh/l9z9RxfsLeQb4YrrkT4aYxL8APni5MIgcekDj0KQtOxRyb7S3zypeR76spWM6lBwcme/qPLBZle4OlG6GmKNlg/boVvC9pK7BGINg8WSH9rWkuTP7594f72R+lMk4roLfhWPOuiVi+s4MoWk3S54/gO8O74VXiQ8DU12Wzw9FOfovyGX9vbwzcwp/Q68K0h3aK0oQk9PidObiflhFbN23PQpi9JfI/+SUtCK0V9eHRg/jpmP3Tfkhmm0THoxOl4jNp9LXnm54rMkci4OJqMi5JxgfxzU32OwJBgx7Mo/00QRThUK3SYw+8IHTydKE5rQrjI9AVPww12y2rkqH8p/gFp/eEdMHj2RDS09X+d91qlnbnjF+XHzeYYj2XOiGT+4wlHm751doYJlblC8SxFyESZ0ZH3ah4lfBp8ef1Y7trBoeoN87yXpjV5uJHBrtvOT5PyHzan92L5tyG60SDAMw50mYTxLvWaFARGpZ+6XVKFg+wJT1AJqujTqN4p3rceH3oWlrZl/I+ygOGL5QEbNTUZBnbDBexpbVstET3OcvbmC2doP5Nr11GwrsNlR4OoInEgY8jL9cUcW9p9R0eZ5qfv2AqWeWnVlhCGbMH1towmcgayHd/CWYbu8qQS7PR452/hRM+YwV/yP3EuearJmr7E7wXGcwnClrXQjRbyxf09FevQWejzdVUYmZzOfjKDdG4pqjfzq5N+jQ3ibbUhtOF+/GrPnJ0GU+pMry+/IM9C3RNaJOiXjQO8v6n9kIPvx5loz0lrVG4h6Rd8L45b8j2t8gubcz65dceC2ezxIwmwg+pbwDEsJDjLUjxRE0KejfVvLeLDRt2u206i9TGYX5I3H28sqf5tCwp9f+KDv6sp5l5OuSmQ1KtwSmSvdgqlcs633a74vlvxZgqknSgOmUV1X5GEBgrA+YShxWGE9vmdd90cxm5A3DSOHFEp5mcH2vaS7zE/1lqsJkH8phpRTfkB4yerUcjGElljjUTLD0K1Qqdld5J+eDaPOT9VKL8zPkwamHv0/3ETyYDqYKhFyXGoylh1kffYw/uZd10rMY8eKcynuHYLA60/h/ZSr7OzMp3d8TK+DahWEA2Wcq3k+ZUzaDJo9NMHE+OmUc7wbPOa/lnYSprBnfeQOTRU40gSeVuXIMfZix213AoztLeMr3O0T7zeD4omCG+F9PfJN1s5tLoIST5a6v7dNSeqO5rEsg60EWAWNwNlsK9ioYxFLwfS+b7kFpWKN/tgGYyu0WW8qudVP5mWS2q3naksgWJ3m+MS6Z1sl8cNPNkYtvhN+/7549ysICk7cNEJ/+MNV/Waf6pdmF8vMX7z/U4ekPpqzlwjzEU/WF/nq0xpOy0byyuA3EYjeZS8PbqK3CN3X0Z18jIW7q0AN93zK2Tl8HMJbUh4IvGL4P3Yje0uP/5vJswmG5oJ1zeXEPsvq01J84UioCoYjdTOhs3JEK/RigPVb3QLCyk3VLenD/Ypbg990nt5DouT1Xojq3xLplb03OTdZcdiN57/U0SsjRVcxn3gYtW2X6lZLbE3oO5vqvTOXo15X+b2SqifIvatOog9l/JlP4f4mpMqv7UJCU8Dlv+wxC2Mkz1PNtYfGh1zxZ+ykDyuwcDFWNgoj1zuqYgllxhE9/hjsWtnYPc3wqmekLX5134PhwSAAAp7cwWH2XZwzv8A0i/l4zeb0TGn4/+haErDHZbORa5FxPpHBXIKbqK2oovR6SSqiev2NvIzWIu01qceqk5sz1GzQzSzkXcp1gGshaLWIE5uuCEGPW0x/kuXmKOX9n0PjWhkYYcVDxsFki5igzTnvevyveaT3IrOUQDBcWn5j7ooNP/wbrHTT0AMYabGT9pbw1KNuIDAzJELMSU+bjaV3E+GYNjararibx5dCQsg5bNr7YKrktNJ5TwXRmrm4m5QOlqIJBImtoeoZCqcrhw5pB3bJBdZqCKcfwqeYQTDd+tw4094L++N60jBV151C0GLmK/1qqNQt52ZLX22Xc3ylov+hrHIgD+CyxP0BTj0d2oDyQOTg7QCWzNrZPKbNE5e8f+D19fb/4y1R/16m6uGzIXa3jyifPqlkBV0lCz0NL+BlXWf8pHvJusAdNtuCbfV/e2+wjhvuJUXdsstXh00QA5tIUrWTPy+5MIUCFB5cPPv/zUMGI6UvG6Ldk5lyvybu1YFbPAeNdYdlJzOXd9bRF+183WUGJf8Hzv7Osiezh/aKeDiYY9CyVVYW4kKO6MRg2O3XMO6hLyp1XZgWPojFYOSqXlKRngf6J0T62SWBMyA6YQ8h7lu7hn0xFb2jq02UnKtaHxOLpuGEseNQyKYd2Unh9ASOPQvhyMV3n8p4ZGOdjs4YSwzpx/+fLvWCrvJC7zuGTzaXMBRBHCvnDIfrfqRDj4vFJ5tHWIsvfvhY1M/nzQbmxwngQGtpzYEAzg1EDRpz3EEPXk1Yl7y7P5G97y5btWnxe+Dw7XMhroezCwVSuK+tlzh9WyV4fMFXqRGCA900zGC+eaxK3awgfGy9UdvJ3LcVzlbjf26K9/6xT7S+7unLDsR5Z6ng/R3tdy8r3o8uO1fKeY/yduJVYvsAgk+N3SuFnGyv8nUJzwTT4vPkTv/8zgAYqHJrlBkswjqrLe18xPEfWmxXcf8g84rcYzOZt1qkSiCsY89fOVmCaQcOd8yk2LXUSDfB+yVnmHJZ3NKhW/5wvsgS1mM+Pyt8gHskcqYc/mv3MHSLtVFf87aD9R7bMe03LkvOXAFMtOZiK+m/Eg6nMw+7tXwUJmWskePehmY9ysCD7sdEqz3hfDWvLsi8U/inrPUYBMeeHx/HhHFl87mhgYnnnhBg8EJjnQszVbxu0Z9NU4tYsiL3sBky5W1Rc7J/wMMWPwPxXmce+sUKDLcPYpMIxwYj73gIM/DrbtB//XhVIG/Nvu61f5IsSHiZJfWKrCRjJ2Tlg2PewJtba9o9i8wKmmw/Uln1/BAZ/y1w0dg7Puejw9+EmhyZPnyt4kASt4ep9MFYRo/+sSN45Cd/wmEvNFyyMvvCUCxtM1V9FreUkYGYvuKB//WdgsnqvluQ1NuLrYzho2fGzBrPvD6lcd1sKZg98k8LOKRU/32C++a0Y4e9zPFaWiO89bddRlluIT5ONXKd1wFTBbXSsBHmaycq8IZraw3+uU8X2d05x4x4t/qWBrEWmbyhZmqnCd2NZY1yr7+SUX3jaKLEF29UyhywzGu5/5d76eZZvKH8/8flTvs5YdF7sKBl9j4gv+6HJqnNpUDHKSrmVh/m3Pn4zmrHwZ9FVXJ+Wq+sNcWOfg1FGS5W9NhnauyfvWS4deCA7BNPRXdZJGO10k6njtUPp8AemYn14htF3n+D9wfQ8vEb4/p/mQH4W4/O6+cJk7ta8UroS8izLKNix+3OOUfNmL8uJiktr7TYMzPk8iEqY8s5KuzAVimO0RzDsljv2qsGc+VnuA42bGzzK6yRzFSVnINPF3rGjrL+YzU2Zn/E4fLKJ+4opceReZGyh/7xX1MDGBwUPshLjwRi1I5pNToXy72YqY/Av7v2pQ+M//v2PnlG3/pv3/o6l3K+e33yMwdRr2dWSZ/QOl1wBI2nok2wnKLx5mBMXHTE/DWU9vYkKhvqEQ/jEpJ0Qv9dgpnJ7kT74SxQeH/Ax3mOhMz2VOSVVWf9OBzSz+ymCz7fH+LxgyQxWPfw5fOGaKr/3hi/qfdWauCrXLfzYt9lvu53I8zKJ4v8emNMH59lSsdDBWA8Dn984rVwXCPD94vyKmHRu70SXRvr+SNTs85a14Y11UIl5hDnr2i+P7G90r7xhHpTWOAbDFUcrtoJqiZh5ecP3uNM4rkTYa8CAHsnfd5a1ao5y70D6KvqWiPGDHubcrP+sKL4cCjCNrP/WzzEnCpZA41lPqMzsy3piblpwwWd4ff8U/Sj088zy1wEY6XYq++R7FjT3MYCPaU6ZQ0lnon2qaCGYuLQHEusrNG4d1CU0L7qSt5D5m/pDtN9k0u1kfqxC4UeZK2Ey1ffklbI+IJN3qdtjKyjBnAWD/vySheZsQdO2B03tEhtMdZXL/dYntvjZhUbTicEnl0mAOWlYHZhqdyeeyHpz562IWKjLvdUpYjbPSzDVM1UTMJ/vQTPSpmSJJhnlcjhbASYNsWZTE+X9FDHd/AIKFCpryZxg1qe8N2WG3YuiTR9M1/sMiF1Xu5yCoYfnx6+LwW5zvB9Hz/LgWFcdi5boLz8r44pz+/Rk1qJbUPAy4MPVMYxkQ9kSDDPlin8o4fuWPXOH8ffwquAiGfTPOtU2P6gW/ZhuWufpsyT/MsT73UZ4/g9Tpa5yqoTTrlr8fk3WrNVzzj9HaL51ZvK8SSXrBlxlTVkbTBr2pC/cXcDM9kL8KHKaTOYlh6ZXZryi4vOLrGBk+zVTTnQncGLBAVdqxMRSV0hcCzAd5hexnUE/Sk8vFxrJEBO/moH2us8OCl/2VZOtgPeU3uNQCbRAKdm17SxybdARKBe//zeobXgILeT+8AmGGs7sltL1lKzg8wVTL7+jPa37r7ryJmqUWRqT9/qiFBrQU8DktbJAex7WLudHmdfdUDE+Pf0ec25aYKr2lluU9GswFd19MMrpCc2aa3UVPEX4ZN8Dno9OZmEFlsznE5C8o3G8QpMDK1TZO9eWmH/fxnJN+2Za4BpNnsk9K+KVDZ5sr2XQlGEvVHhrrsDkq+8aTHcrLT8yodnnpgem2rlgqssL7d9e6z45JM/r/Dw8X8ociV74ggaJDBpz+DQF5UoP89WTuWBO8wuDpl817vU1aMpYNTviYiDPYDvQPKOwP+RN+qEivtNFxxwGZsicHhj5bSI+LNz1hoJyAaZi38WOXWeLKTn6q7KCeID40553V4p1LbGCVJ4vm340WVO7J2tNOWj/7d5b0fb1ePG/TNVy40nePgthi+7wkMYSTORdtxiPD4XtWDGR9251NasCP0A8e992Cpj1gfl5GGk7xE9BlGkZPNNX5j7oGTuX4jTH/KwTmc9vbIcYfwni5TGDmv9Zp9pPFmfFsboWTFWYfcq5CYbLFXhgd10eyT9pqRX85FkEuiwsyvfPtAoeV5mz9PM1wRgruRc799GeAekUfOW960kURmywQvuFk1NmcaV3lbkGjIwif38EY69lHYZrTn/3/rz3Xu79vfIZ+fcnGOZzBKO9i8iG59jAg51/+L7XrWTU9gBPOz/pxJ4iXpN75o3lLzqMp0+Ax2kwKSveBaOIdc/ZlkRlgtHKNjCY3YkJeZcE/a/ai5IVlpbhXQf/ZKpZLvf+E5nP0J0iPh1W7AuPdQWD+H30FxtHN8p8mY9N6Q/x/WaNzCH9bSv/uW0z5s5uMdFErpM+33g+us725B/kPce7XcNTb0Hi1O9Sy7fSi/13nWrPTi+LRtmltpQx2idgS8HFPVOfzN1Jxl/J2mMjmWvGve5nlLfuUQlud/y+1BsFVKxWYKrLp7VZ/PnK3CbOyeKvEzx9ZN8i8sksK7FZLkt2TBCvxFDesZpbMr+kVo9ovc6LiubTf+d5Kl0Z/au9P/0/Vqm0/y8q+r92nSoU9KR8O/ctkc7mNTusS40yHdzOQ5n39nZVObnzKZjpKZlDBLshfFMMRpqHiGnDfjYmN73h+fUNGrBdw0em7hQaU24w5z53aDAx+AaRR1fMuX1bkzfSRRUMB2CO7jubU9TBK4h2hdfH9+gMX6tBUwsFvmbUDMck3kbC/U2wJNZ55RVMpSXwvWW4Y5sYjOLdLczZUQfGEp24EZ2OCTRwo5bsDg6jZNYPrCDZQAP+C1P9Wafq9Uo4xrUZKf5+jt83mLlb/L4fGEPvmohlJRsjJk8R0wZXWQPz7M5JnANZJ76GRq4m5ZkyK8OYTXlYM2fZ/SjIhtAQMWFgrgg+0F8vwFwbE69P1zJ/jdPBh/UPdc2axDAod8bQkIU8Pb7P7D0YMxMKn67g04o82pEHI8f9XcIy1q/oQrER4f1nAeas6j53VHQyBjx0aOrpBMZyu0xwf3GXZ+IVG763CLnCQ7H4P9y9T/OqQJL9/YJcCCgqS1FKRUVJqOLPDgREQUVFRV/9c+re7t/Ms+pNd8zEdEd0tOH3qlRVnvwcqMrM/t6ncvp6zf1p18TWsFUrEnM7roI1LoN5XPepsAZg0MmQt+x9lnXGRepbPBkyuSc+a6nIHKyXhy5apimyR3Fe+1Zgn7WYGXejpFDpnS0x85FjxlvhgsFqaDSPwNxs7lTkGhEYarXXamZFcUti10uq0NCgIaqsp1V4/YSHWjnQsZ6MIz5vSVz2e2+RUx1AmgkGDOrSa5BTWkbuagJfvUq0jpUG5jucFmCqxUdVWXhUHYJDxu97B6rBbgt/QztDVbknz3lbq8CGT0x/CRefHL5y7yAnRYcfmCpbDRvmWH+YaphbweqMnF/9oMHUq7C+49dK1o3PoMklkz1gZQ/oljtfijYKctDsLJ8FX79Lyue7CDnnp4EJ4q6h4PnAemjGQrCjBV8cH5NE4ak/cFhkmzAl2hYMXZhhzdKbeqbw0e3hCc6VwbSWDhQP7lEVaD8lZvTp4EkWNzDWS+6XKrxyRSmvkKOHygXxdISmx4HjKuKSyXO0+deh2a4FU6VnO7ZWUTCj5NQg54hxaLLNNUe8DDXPCn1/abDXMDZIxGvEQ75F/JwVMFKyZ/DF6z1e31bthA4GmCoo39D0ndKzKNoX8P032xbMtpM5hacz5idOhx3bhrMVmYVysf7ep5q+OhV6wM5VkH+WYM4Nclr63OD6xBNMrrXy2alojgoWJvSDN/ke66+pOQ/uGP9SrXuU+2AooXR4f56/lmD8Gh6r6m4NK3ieU/7l+PfzZqmyxXvwD6by3B1yin6qP5ROPpkSXk4hY5Wqvil9tVEl8gLMP82k3h0yeKDABnN1QtaRf+wuWJ+mJnu6y/v0U6eyhLLEei8y+wKMtOR91McNnuq8m5LPWsyPNcf4h9/QJvZUX8pfpiru7ZOS8yrEen3BQ1apjuW6tbEexYbBU/IOjPeRfQbMQpRscrV/xJ1nWAWH78VmiFMCwzuiEvoFTPVd20TuYSLgWfq43uERpJ5sV6nCvwcw4KYGzc3Ty7nyEhdMtXuWPTrUQzDzdAEPrIKQKVNL6GtvdM3YM83hIY8bzN+L4/rZ5Tul8LYsZS8XMOfDwvjAtIBpnnUEDwjsQzx9DpUI5H3a10zukX9Cn4XNoFen3HNpexQniz5tXFvT830m9bWQz/bw/fbcsSlRBvBgygW/lzn2jfKZk1ViuJDPutLApjT41govUnmGZDuyKVrKnuRxfQfn+vmWovKNz6tvV3gs2xwhv8j1nb6h54PgdCCssa/yl6mWL+g3OSPZz/J1bdnLrDvKyJPnvOUeea9iDfRW7l+Kl5HBelVvT9k9arg4HeKYWddFTElc4/ON5c1gmzBxKLP3pSWoguccHeML+fYY418v5V6Y0YPR/FaCqU6vZW2dH/GBkrvNFdH/1A2YX+0oHYVFJWpZc9qdLmaU0lX2kO4ngh2GXkBFBX3F8rdtxnV4iIPQoEdTCx7QCXoRPN4V47Exw5htCZ4/eGa5IlbFUv97n2r/8Qv+n2YqdfKvnv2NBv/1n/9L96nSrkFMZ0P4nDCbl0xrmErBRZP7h7xLxjgrffLKBRjq9UNMeY6qwZdKjm5V+PKDY+iUyp7B4bBEDtAXspduIntARodLx4offFjS3AoleF2HgpV9VmFN9pDzG7nnUn8gZxHSCHyRNijZz5D3JWofmjR6w9fs5mCquLqDqfwE35+FDvjLOqXwqfJc0ie2vyS+c8SstgFj5XfjRvyVwieyoM5Y4OsWHaaP0BKXCxivdDSfVtr+wekVDWLrF+hnKpwkhs9hSxtXO9tQMJN7ipmziFn/p48ojZ/QVPOAnDm8QQPcaQ8a7hhgznFIJzrcYzCo+V2VrL6UXzoc+gdoSFrDtxd6T2qe7E3gyjrppfGhYKsf4HsENLJU4wl8WYAc0q5wfYlp7ChcrAQPb2/4UJGBqULme5YYyP57XWGDScfhgYfnPpiUeLMlagYFfPLqooKZ8NrzxsISyeKGHD0x4VuBUEow+F4Eq7YjRrtbUldUlMiphwKa4uqnmGMQq5id0pIo7OqQi9vBAlOd9Ibo18haBtfaYaO1kGf7J1gvJgMzaoMmpjhSfEt8x/j8q9kdKavGJ4Ubkulyz3EpOvXSKphMlx3z3u2JAt0FM51lD+ZQNZ4UufJc3CuR+3Xm0OBw+kJOyTv4xs9WLYg2F1cJv5WCnHu1oRFtHwx8YbOavcaNRWHwgA9kO9mzNHAsysSD83ATqh3+pN1SVr89ha8daPrQ2v/zPlU/iE3rsjNyCu8mvq+XMYNlFvPID+6yf2Ryq5lW70wqZhf45PH82rAlN//UMoCGWUfZ8zrL8PpXI8dUHDmt1uyOhPdFToiv0Djefy3Iu24iLpYnaLo9a8BU55lsbHSsifUzLP7D7JzwYKshpzdvHZp+u3mcN59BJpn1RG473fPwMuDISS0UVthJxIP5GWvUMrsZRelNMla+aNmDZUui1Rw5WtuAWd1fewFz627F20OQsdkBOWcfXMDU30SPrVn/boIZZG+lnrgYbJB6YKKRSkqYXWQ9uhd8fr7WEQ/94UJlwQU5NnpnYMiuAMMdei1ylqaBcaoOnuImGSous1w++2+QE9MvckL8BlNPbsOWBUd5Wu/q/5OpZpqjgMm7MxfBWJ67a+T1G3aE9f9FPBfGekXBkpBT+Fk240lzeI5Gry3urDD+ybk2wJRyb4IVgqk82X8v7h/gsZYExsvaJKPosT5WnP3C9u99qv1lplmeurgZVpmYsvaBBmbhMZjyPGheJMZyvijH+A3lmYGMUjDCjpATw2Bhk+drFyuMY42x7mUbFA+ds8Ifsk/Au89qyrsv5lM3wBRlDubyfytcz1nqaffx7b/3qdzjEePvveFZxOgUVmHiXhgzt61Lub5IoKdrXO531rwp1GaZxbMzPJXlQe+SyTjk4WGEEGzXtJf3rYTFmzbUWcwZPK2agLEm+UBlzU0NiPQ5PKZ/CRiLiotPywEYFkQVN1jtoKjsfk4QvzXm89Z2GQVxnlbhdb3M2M8azcl7NCnG9wZ9VKK4T25vWcpni1rLJoo9oCR4ljywxpjZydR8U6TuZU9vFfP9DJqUAi1FfrhMoVexkvzjPpW7X8hnf42G9TfYF9D3TFPZeWGsyHv6iOfFFMz67BlXCq4j6G9i2Q4777yVfO5QK2ETgdFXH82mzDzh+5V6TawejDbETdmnYh3i+lcbXadgIev6jzTok8PBVPY2+FnkZsPW2r5N6DeWHK63WzZsv3PelGh/6nHJ3mKz3LxRFpzPnA/4UGdeONpRuhw0ljC/8AzCncV0SKujErqhrGeXwZML25E1oI9gKp9TDca6IF89G3iQOpL3SdXZy/q7R721u5QScZP9NRk89qsv+4keBZjKrmWNZmQEct8v5N/baiSYl94FHZwD9HVvNoxZ8WVJ3p4h307miL/dOAiRvw6I5zi6CpbMoE9ZqcozVjH09CGraK3rXWG5tXZT/4NMNVD/1bO/8X+VUtD+LzHV4uc8KFvlgoth6GesVRuFkstR9kVvtJiNG4JvP8lzPD8xsNn1K+v+3npHK+AFNG057XTioxWY6RotS7a+3/fIyfKcxWy0aNhTq5/k/XhRhf4kIpbpBF+wOyPnM1kn+DY9zShUG/joIQNTDVwVOffQIMfefWGwhVEhJm6D1OJzkucIlyaYgn3AWMtFBAZq4OP4r8Hvcf70DiH1RsX4CiYziMVYkdmc3Pk9UMSHganW1/s/mMr7pdfMugzLE2XPWcxDIZ+dhXlvLddkDN99vhDzRS3rw8j7QqXs9zV9XEzyOwUa35sgR50hm0SvEGv20o8yNl3HHUXdE5rwNtSa5QBDMMEg51yR+80GK2hkEZfIuf5aZGA4YwymkD2TDVkPZ+62DkVzTVhBOYLG3lQbvss/EcZXE0LWRK0p2rMDGDEHM4yLbE3xRQWz3Sdg2OdarMnv17zir9MKmrQEEiWHPl5/HU2we6Ix2ggVOfWjQ9NpBE0Jji6Y6irP8k2PMXzy+hggJ4+tmvXh9ikOBx4PdxvhsN+G7lT0EqyXk6U2bPyQ5wrPXzDXWN6rH1RNQVEue9Ye+dBh1h6MmKaSiRfdsmbhL8Z4V9fE4mtf1tF/tA/5XC8Go9hgCt0qU8qPY+QU27p2bDHpwDyjyq2Cu1uV7CSZO10ascU3zgy+Pa0xv89RqgSjC9abPmJ4fYi5xQd3/L7oHa8p6+tgFGsLTR9tHjaQY60of5/9nUScUXZMElnHX9UZDTFdh5GsZ/PqRaXswTulYFJnVcAeyPn1yThR7m5KJbiVYKjHA9cTKQfZw3qF158COYW+Hub3+gGTbavFgtJeEFn8LPcgO2NZU7GT/Si3P4zn4QpfGid9fD+/yD3m2/aDHLv0rCDny5gNx/LcVPveIyf1rY7t4FDI3Y1CRVwHCrHxsjXpcFuCAQYLMFV+ihd0eJbI0WIflGy1ziryVFkYhcuc0pudHLIiu668XRkL6zv9mhRpXPbKOWo60y87ZJvLmeCJ7IG8r0RjKu6RrDH50PB6koPhzBZM1YwD5Iym1cHAi5qH++UKDOeBqfx2C0/mPGOHmdZrRqI+wKfn61vLVgdtCabf/fPZX7Zr4ImK+mzxpQBDbt6y1kS4CJUw34HJp1cwVXpzj1WQ22Aq0DjWU48qhc+Pcs/5sIbnGi8Qj1qL92d3MJXHlCMPtWBYs95B1khsp2Cq5hs2zB4XFs2WtWbRqh7q1jxtW4y37Jm+KaAPy2vWkscHkSXyGTzTKDU08rQxPEx5G5hsvVusCMF2sYJ1oxqsTOwJBWV9roKHPMPyTE14RtgYi8/OYCpvKe9DZ4FkqnYh/t6nWm2cF6dl1MRWsikb6KUWWuFzA0bqP+I9FeEXHm8bMJOdBvLcrXGE/vQX8FS5wjridhpawSnA3x+OYCqv3cIz2eoSHmRk7okbtuC82IUda+sGcPiUPZoPDAz45z7VNqjOlVeEsubo0xkT5TfM73qO+az0NiNhjBGv5+EVjLT0oM+bKzzRIbxifU4EGHL+kjU815eGdQk8eH6el/JcMQD0ZOotHSpD1ux1MN+NkiWUDmOZPxK1ZYmycMl8vMvK9ay4tobj0ZTi+xCesD1j/U4+5ZKCqsB6WbtgQP5Rr7Ine2aF+6sOfbfBVMGrq6tALMBU7foLxnokpcUxOcT28tynaFJ83mA0aBk9W9n7Sva5aG3EX3m7HGiav76VN3Wi1rrdRSlrm+DzVw3yj7XqXpTWYBAxUeCBgra+wPDPzpi/YKWy09pzZK+yxsLn6YL9yiSi8HDG568NvP8Ruy35D1kv8LdHfnu9jDPl4Qcev5X9HFenwYK2s16r+LPnsrSmI8RzyKHPoRLBYw/fxouidlNYfDLXIHaGN6XC9OERVh6ubwC3Qtl8LM/VD2KTzWcnjJdQwFSnKzy9dt6FFDdpKe+bYv5u0vN7RpfDc7rwtLwX63/vU7nf8PYf3E+lywJV/4Kp/t+jvwn7v8RUyxYxHb/WyOFp9ovZ5KR+id9e8OUIK8HWH52IK4iJcDCBj5uPhULpuikU3h/eoGlGNqDDTgFXBztoYileO8rVCj5moAQ1677mg9L8V1jiLmPOe1EJZtGhAVyroXFf+GTP+bmVmD8GMWKQ5C5phpzalsiB6y1HTFxnSRVmt6XJbl5XUcAMMNYYFMYWfgkNZksw1aTBa+VLF+L3b1IJPVeJsZ2JnGNlQRUkOmJ2fM59sl3+qChiobCSu12S/+whRzffhcFmZ6xcz1zKs82LADmhwfVxZQGfepU9MIPBDL7h+pBndcdgzl9PLyiXNeoCzxtm8GUMOXGeQBNiuZ+r+JCBHFUgxwxT5CjlZr+Qc3+pEv76YKT+qhlR5suev8stNNttajCUXsF194IFfGpjbuiguKRwV6/h29+I0WR0xuc7d8Rs7oEZKP7lsp7XpWW/wrHJv3NeiXUXATE3mUvJNOY8JLlf4w9TbWdBzf/ep5qUcUnhS4+UYJEhR7eBI2vmvcBX1x4Y5n2HpiQh8+B7Xipjn9ZpqEga/L77BxowLeqQxLnzeFC+Lg7T1BIMJAgxr1RgOrsAI7qbS2qJ8zaU/feaI3mdfNZaF9C4HrE7RdEhVoR4Q0OgDQl5SoCcsnfDlgmzzsh/yT3acwwpOw7NkqJsGyliv/pm7MLBVGTIWghReynZ2TBnyBGaXwnXAdPeTs6a0rMKRumNMF73+mzTRluBqa5qZFhb2z6AUS3klMYBo5aidck3wVQY/WHJ+Pk+pUPPynjYH8O393b6kYKfX3IxlvuN/B7GDxSG9b4UyGn5C5oY7PtgPN+Db/w9cwYm/IUKv8w1rP9fg/X5VbEeKqx+pn8F1kvWgCnZCvP/3mTS53OS+6XgM8/rsiB/mO+U4HcFU417DnyxFofwvanisPLxlH0Plvh81dZqNrLJoqJ6yV4XsuapEjhnSp+ma/Gog0f4w1Sr5a3m7soDU4vta0ru9whmeacamH8se9G0yMvy2SNy4k/WJA2X+Mui0Fq2vPRmFHxl/7Z4ELRsu0LO4vGltoKHCk2/asEM62cE/eBD22aN7O1SFHf49DIeNqy2eitaH94XCzowMq0LiS9l3eks+6mFMQuf4kWcf8MqiEp4pMVksSSxkH0dzi082WOeOJRO40oJm+XAYJtePaLw+cLvX3Z4P5xcGEXpDzk8TG4lC/FllN8D+Hy3xfoL9meLnOlRs/7up6odeQbDnRywuGRPZLNynsTZSdZAti8Ze8WdQvFHnkNOVxeD/dyTfLaq1orox2Cq/Vyekx5kZy6mA8Sb/kB8Rr0+1tM4AlPsYnVCwvcQ368B4i9r+0ta7W8vyz8NEEXp27mRbOWJ+Z0xg9l92pHf5PA4z6YymHGMQdFaDqZL19CLZmp+KBOjQAnVO9PZeOJgPMoHPNOUYf1tPvAweb1EfB7Na8uyY8blHm1ZiGFYGywSiU+7VXmu3PUQTFU/uxEFwRff96vBSCmIlbKtjNejtSQ2bXYmZamKZGD/pD4aJGu0GmDwwx3MTgVTSKw2YJrtAR5qPuse5FkTjNcuXYG5HCciWhby2Z4Dvb/f1i7Z0adUvO6g11Z7BTO4UT9XgnEvaFhm0gKeOk2rsO5jPNiyrikraujvb9BAf8brJcJ7WfPgzjG+w/1uSZFDYIhR7471sv/alK0ifJ5ykXXxKR5Qbttg6n61cNjulaTEPu4/n/3dV92RYtM4KOKFaWTeGkxNj3NucSdF/luE5QWeXu4PFToYrvB2DsXG9gZ9XMbENqYWEqcvmH7t3VS20tcbStUZ1uPHg6cz2w4esCd7ZJsB1ldhbSxaT5P/x1RBjXiuLtBnRz5XwerB998Efn8cIx6dN1ZEeumwnnvXu8NW54RTfIuhr2lvaLA1SzBeSgc9Wq2hV/ljHVCwLjE/Et+ZslGP8PwO4lEbwVNgtnVaztzCck+v6D95n0of/Yt+f+rkn3epVOt/9Nyf9W/eT7WS9TnSDNjAm9tZIIfoX/K+l4wL+wENtmSOOZw2BTRiHBgsPtpgqrNXgJvlszCrMzVK2gRcTYcBGGEJzfN/d/iW5R05buvWd0rf21zhkxYx90tYCeZ5gcvLgNXswaHpyTpzObe/yCHPlBVElbxvsZXPo3c3dwhfVCRYdG9oWo/XZ8qYnShhpUcmG+4c+KL7uoDPtqFp6tysqfgOE0ukQiDnPGtwPrsFnKsnaEZleB6ZS+/B/zJVcMyOYKJFpIS7CD6iTi42BaYPxnqyi81+K0cDM34PssYmNGuV51Piaw8afxoj5oIUTJUiLSh8cIxidohk/7ex7N93egv47rMJDXKumYLBg8b5WxUxo4ayB64pz0qnBq5vq4ZyfxWYIrkLxOQJ4yMPNppsctDXFPV7cr8Zq4k9c/VE2cWEb7w7iNlwJWxcX44cXSy0hjlrc0VCRwoJhoHsF7e2kR83Z18R0Xdhs0/0ZYjpX829rK8Laz5wcP32NwKzMk5saRp7eZ8p4GBIq2Rg7prCWe1Z/JLXJktT+0Yx3cDE1xvLcEmy5iB3Pc7nO3y+togz5JTwxMOVIc8yF9mWxLAHTTm88BVmH4yQOT9Zk7IHxpgN6xsVZwZNN+bQ7O/VjilUFbzPQ+TAhSgPJH5f1xJrxRLMfJlHOjzHUcUj5Ruz67Sc0SGV5wT/7BeLrjoYPfN9Hp62GP+7YmJ8sh0YZWSDqdJ9uiLzdgFTle3KsPKxmlI0LZEDP61oWehmuP4+K8H89S1jx7vTp3Dyy5Cj+8uYnVwwFW/G0LD+AIw9OsLnBqXMKW0XQgN30qfHssfx8gXG6GAAKHoVyNFiJpkzjmus5z3Ww3IrbObZ6ouK8AKGfA/kYe0bvUgMfKrCg6yB+DlmBSV1uwNl/6yWPUowVcTjkPNFodiMb589yr6yF8mlBANkXzCVl+fIuZ1kqONKPkufuXsluE/w/fwDpvrz7I82I1tY+2o2pajbIefwHph89ZW9StwtWaIeDsAgzBxSWiA+uD/A+tKHiUniI9l3tkcOZKt2gL+vK4XfZd1+twgw/vk9q4RJus2W5cmkoNFSLqp2Vf999veHqfzioxvWbdiBEYLdCTl/HBKbHI2WCquP67McMJX6zBeULgt4uqxdIZ7voy3FI7OqwtNjoDPLqHUSuWSmUNa87FUnjPc0OVp8fY8ytj7NUsqvT/x77bYEY9WhRUvjoCrudDJULa0HfRKv6gCP5CCHBVV3p9gtMZ6TI5j/eGh/VLyuyPGqIp91/mZLCo2srnhbq9CDB5iz2Ctniz9a6M9E1xGfcRbzkL+ihhnbEkwa7MJKTFPk9GcoK1bojxf3xjL+Vkl7JY8XgcKXVa0iXg2HiiCF/iy2is5Uhx7kigyMEi+YbGoFZvetOzyiOgNTHTfOlniwweWPbtCXopY1X9c1r4Lj51qyjyp8CnkDj2nLnt3/xVTEr01tgQtgmnUX8bY4/qnLboKpLl1ScRrInuuWPLd89uFhjy/ZByAGQwYeQ862TrLm6c38USrWRyWoZrL3T91iPD14nLDoDWtWX+yIglWDfKEe5ZkcyVTstysrZAm9tEbvpkepK3usTz6XmmUhfKAXLiTTjfB7j19RUUgWmIr2MWOD7gLG/oRgqrPsWZ3rryX5xuqoCN1NEA/RDvq9r+Bx57KGcDdiKjyZrNWQLwKbjfk6pdm2+yruzR821sKypR7h8zm+Fh4kYU8Ksif0vNA1hx3JqbE+XieFp5tbx5r0viVX/92qYC3P3e2ib0Bc1pMK9FfUMTedrckNCPmBdWrJDkPZw3oUJoj/iTzTtEst2l+jtvq7nyqPWQQGfXMLNleNmbc0n1RoBsYjmixaprEW47N9IL8tXiObza8e5vPYP3F+mcg+AUOPka99kG+jLeJvn88E5cs//TYbjOVMATOG+i/jwfgAPf27R/3Ps7/dZNj9B5lqZPyrZ3/G/5I96v/u+1TZBzmNLrK3yPY9J3buso5S/Y0cUtzhq85qvKfcjwoe9kaBDp8C5spPTmEFP3mOxjcMrNlsXFhhf7oEE81l/6FjD77hJHvW0sG8EfdfWCPGABp5ucZH8uy1ZKqiLtk6MfsUjSNX7mGGpn5ZkyNGbjEPLgVynLOxBiTWsm60EeD7j2F2onhmJRxODEyXZViD/nxVVNx+4HV4AXOF3TWxwoevgtPVGExly5pqUwOa8ec+ldW+/slUBUNM8XoGptj+oJnLXQImmewi2RNZY2wrTBXXQGCqnh12zFrVfeTwm6yDfUfOAkPl8K2OrEdlDmN2LGr4ym0BpkpjxMhQi0fwvfJ5/e+HNf166Q8K8g7vd02NHJuW8FHVO5Q9aZFTqzFbE9k9zEccyV4UdWtTuJkgx/lwscy9tiV5W4LvN50aGpTb0PiZ7M+VjqBxU89YUSQMbnFdMm/1hm+N6egrfMPAPPmuB6Zqec39Qw6fvNkauH5vF8n6MJXN7l4Ln0x2IM/eVhmYKob6dj4pgb4WpvyIK/EhmEp4Ka4vG4OpokGPkBMajNdoLw7QYPUExpa1I8xAbCn8OAl86PEaM9vscorORWwFZoj1ZbnxDX/fyVoDNXycOzYjzIcZW6G7X9Ys72cpFUswQfhNKzDfQsf6MNMITD89xczkJXJ8pyUKn1lazG6LbkrZrO8pXJ0IaNRcXVGymIBR5g9oehJe7X8w1WoLptov4wTr6R5bYqLAR19mtKPs5oOpTgw5ub2bBvnjr+xPqMlzX18wNKU/MNRwCaaKHIHxm4Kpwtl20DEv6J7kDu5gvH0M3zga7GT9pxY5tdMDmS+MiopYw3roNXI8WdwSH3XIaYcT1p8Ts5bS9QcM/QxkD/OLyIh2xo4HyUlp2PbmhHJ/WwAGLirGuKzfFg8XYDZFDTC+mTMjX9/i/U+HHB4osobq8bGvhEgxee9hsP17n8qnFebfuIse5URyv4Yj62fJPfnR5uDCI1jISb/WGFBkiKgSyhk571eOTOK6WnI+Gcge1atGg4ZnknHcYcYelmdSfLpmVrDD8DN1Fsie7CXmfyGfpf4597dRmlqhg2sbFuzUm4rqCaa6yrPmb6E+KUsngRJYMdZPilRIwnwj3jwbTOXLelVh11Q8tJcDlU1u5ZC8xQvM9C3l+4MZmHL0gwfcjhGPYztJyFdkj+T9+Jr9ZSqWjtSK1k/49OMtu0MJHMS3mIApR1bZIJ53YLqdrG3g8vor99MhXldbzM9qMFsQd9qa89gGU92F3G91qc5WMBgg3r6+WlK22GL92qtVw2b9DMySPUIeDs2LrB81Xv7j3F9QgGmnln3B28OAB6+r6Ng4bBAvfRv6c1Yqldk7507+ZgxGHzfQs6EAswejOLB4emIdm+nOBp4yQU42K+iL9ug2lA8rMNXks8xYqjMi+gTQy+ALZqtt6N9yeTxzV9Hi0uoNuyHxxQWesngsMN+VmhDFDv6e7wY2S7PLFB5mivk7XXD9exNMlS25rJ2zhr6/nsaXgoG8T/Pgkc2qed2QbI4IT+bdanb6GViv/ZXsrXMGY/zZo/7n2R8pj6a0SJfxFe5zS1xm0C/L6hAv7g9MpZu1zr5f+0zxc3+weFnbJnvXpwX5T622wk4Do9vX9YKy/VveZ32uGROyA5gw5H2mt6zhbH5UhYKtc5T1my7s734qa+Z8K4rmUWMtT3VOrtUeeHhbhchf9+5BGDzE51PBfK1LsyJP25zgWcIVPNn9tKGssG88rHe6wwpT9rf9umCq6jps2VHNod8YYItXLTxnqcneXdosQT4o5N6E4R7rbxe2lWfdwtjqy66wbr6W+ryHx04HzYP8eAAm3A7BVN6yNCiYyh7e5N5tVud3D55rd0J8PVc68tuOUfzugXGvP6z3dz8AHLrGsRK9KDTZaywQ3UYf8Xh7yZq1bT2g3XYLpiK2+k/ep5po6r9gqun/kjrq7N/MVJ7XXOjwgUQGHRwH89fGmwTJs/rvAmswuzs7cv1O1lbg8HF+Fn8oHY/xeuYgpzS/UqHY+8n+ZiPkgEOz3sKXyf5N3wIaH4QZcvDxBqYaejebbUaY41TVoAH6sobGvcHh0e6InDk6Lx02mFNGIoU/CjWmNiwzbipEIYyVcMkQ0/bUKZHDfKzRvTUwmCraBxXdDMzHrOgfTJUMD3EVhieVsST+IOfsNIGcMkDMPovAo1W0fnAvWy1ja7NSc4r9UWTxrNQ6Bne5osx4IIdcnoHJnKL7yV4nsu63ckVOk7UPhLqUe/QTaG53zPB7D/J5//xxE2z7EPA5IztRxLdFjIyWTKd0Msq4GLXwjVsnvsMXvqE5m18NHz5iGnzMNuRBrC3gg7XOJmHJZ3Vnub9nf61XBFwkKwim+Ht7Xkvf8YLmYLZKJhS2pGj0yCo+YFrJLkq3JArGvhLcTFnf6ZQ5lAdPvxKpD+bRghcjO/Jq7hrvGDl1zTJK6mFkBS+PM/Z+NQ75A1Uo4WFYCXYtCQygnEgRy4VlsNQ1rxRrSzBfeK4Fi45CgKENUsI4XpjsfLFTitwNYv7aG4IZArbBeCwSaNDvKljwogOlGXy4MGXN0tVVvVDajCJFlFiCLJ23IQWfV6QEJGssDp9OTH473Svi8OM2KxM1ozCNwyo0hx5k4ZRNkUNYooRZtCAWuLc+uXbrwZcvMf451UtKSuRBMUlE+ffZnx2clIpm86FhWZoZU27MkcNWYzCXWphbymKzrILXDBoV340JmKo7cKF6stbGDOvlEJ3AUE4fjD2RRJL3pE83rGvLnp7UxH0Extu8bxlzd2usaC9Fjr4Xmsk+J6xP/04Z5/oQ4xkI6Uu9DcZjXOP6+zMwWXjpEXJmLvfXlfKcXzF2lEDRqpKN19Dg/HdDDr5tKpNNF0+DihakEKT2QjB1xUyKtgne31fICadfe6RglYKp9E72vpD3qVYDs7b86xTzLxTdICo+yAF0AyNxe2dSumjcKtzskZMMoWJ9PsFUIVsifq51MsX6cMCUZT/IWLduQEcmmCrYXTBey+YLpp0EmcUXBXKglzZ9SpM2qfjqsiqZd3mBqdbPWvFGg1i35jp7wfNEyFlpvbQZVzB+nr0JFN5rwSikJ8gZ2hY5pfqtoB9BgvXklZWFNT1o2fcDT+JuwVTBwARTfSf5HAxyKrhwG/ye3/obkwh+hSIS2U/OnM/ntOtlquL56VC13rkKpr/HqSK6M3Le++BcSYT4fjE/aw6LXHhMN12kVli5i44NjRyQsqhrKxizusV6ZGDO4AAmPO1X8tm9eqR4scF6Psi676cegVkO19AKX1JPxP69oMWibBWv2oFpvVeNnH0nMNJXw+exR7mh2K0w3kmft2w5Nxvy3VFaBaumZmxd6bKntuwTkJLasjq01+Tpd18JW9lPrtXbNdbbiSO+UngYSgyXDqtZYvF7W3esZ+y8/85UWiTg6Q4G9O5Xaxk7HkuM13sDT+r82SOd6n3o4zGpQl1AHz9rUyf+kftJK0MTLHP1juKB7OPg98DAzqy8UWqL1OLeHQytzbuADn3Z/3Lnw0PPtPX/j6n6aT3B+qwyeKYn8sV6UM4pWDhJFUyPYMwqN0p4iBbXr31v0B95LjXMs0oJ7wY8y1jW/uBNHwxxfI9MphxnKyJ/Cj0cvwcxu+7AxL79k/tttxj/63SREjj2y73Vd1hbLlwI/lwcwDCLAbHBRdyhL24Gpnsg//UP7UnWXzzxcPu9NWzlynpYWv9mhZtpbLPp+S6ILgU+v2TyWS8PbHhCDfE0v8FUPHWzoCwyMJ7HEeLrmvgWrTvxT6by97J31/7g87ByGLE6Iny/U8IjX1TZR8N3MD7rC/IbLe+MvVrZT7BxoK/F4KayXbK2oG0t9Oc3jgR7nHecouaE+Xgl8OhbG/oeZzbyuaLIHuu1OqSpb+WVu3pG/8n7VMbwX537M/+r5Of/7Lm/f/Ozv8FRPis7L31FuO+fzWY8e1F0NcHt3f0CzX60W0rLO2KCVdCUZuZ8KGN6Ds1QkFPctf2lUOvnXLzWst+aHWwomtXwDUkt98t0yJlcOeZWuP7JZ0FyDySntewJfEbOu9mIqbC87avgLnsd7G/sIO9rwDf5ltwP4z018t4MjDRR8f2Ljymff/diReymS52leXOnPO1gjYZ/9lekstb/y455MIyFybQhNyjcu4KHigtftQsXHs3V6mH9PffX7xBTfDkPFdHO4dPfPFlS1q8jS/gjMI06zL6UBSP41El4rdlr7hh0CNeyT7y6YOy8ig+43sFB4a9c7tFcswelMYcGHVZCMPLaIaXpCe/3wjBjqxl8XLp+g7mmusD1Nq0qz+JDc4M+vv/2AEOldQDmPATQwFzES4onN1cR7MNMtodJoiKbwDeOFBXXMzUWdGhXGQ965kL216sZ+fMaMRqwUGcX4YARRguf864RBlvJ/nUs3taWBwmDpmcqGGf8CStersFU2cjeUJKaouLzFResOMoen+6bOJ/ais4mD72mZMy4xS+FIGb1ySeuPqkK1jfVYMWOJeSWoxLzt1jJfoD6mvhK1r96IlvB95v4PteU9Yd60LhJSTX5j2FUBfb1ghzZxgK+bwuNLxpogOHbsazpua/Ci6cw1ut3+PePVciF53rynE/Up/z8Syzx2iMH8kXVo8M49Xh4zFSHmRPMQbE8ukqgN/JZbOOvyO41iuLeT0PdahZNJH12JGuespq5C2NLQrsB8NojGHnUqGMwlexpu+6FNjNafH8cnOSeVz9s2dmVDasT+HThH+W516i+06FaYH4VyRh53ptRBFxS+GOO690c5Pr8aQdFHEMw1V7WU/MXS6z3cwRfWiHWyO9vXSWsOuQ0PrYT8hrJVN4FTJXNbEGJFgWgofFZZ9rkNiHRF0EVhBWuXx7fx/odyrrMYzBcfCwLijeDPTzMjRl/z/1t82NtkVk0IPW4wb+PKuQEZQcmn8v9jfFg6XLevGUdkn2nkJdwGQ8bMJTy6nrkfTIwFQ2QAx9Z86MwMioubAvXu3plfcp61qEKSlc3WZsJxAtrEniIZoX1+jwtaF4+/slUz7faUj5+yRrB4YCxkexdJewATOj8OUfpagye7oCcEsveGuNhsCaxJTBVPRjIfomlSskvLWQ9HjAXlb050Rx6IPISOeYt607HP3kObFWFWC/Ffv73PpU39G+qZa/ElTD18Ew32bulPrErebMoqMRns7DZLpbnsJaIZ/5+I8c1CnJ6lk8qJeByf9BSPltCsJyUUDMGOhu+W6wHLwETlRmYYiDMAfnPCvN/ShF/xuC8oL1tvSy33+pk6eRURPubqEJ7Kho2FGCkSCkjHrDUatk2Uq90eN7gwbQSeuYVKsZHvck+ATr00T/YNsUr3a/CdD/IGJ0kUw06X+Gl7In8W3d7cvf7GP5oy1rW6Wt4SiMDUwlml1YeY/xC7R7xcPy8YL22TkhJyOMqGKgLg9kz6XnNCeJ3YiI+i4sOBlv8jjyUO41Y16kf4iNCDn9YK8b4VdYlN+bwOJ8GnsJXwAzZr5fzgJdqzMbpaE8z0BSn8GtnkHhjTG7/AP16y70UXSFmJHo2PPOqzxoWdGopa4amPHwEkcH8NLEoVbaVwm0HTDVUT9BYTT77NcaNwR68J/dbtRkP3WAgWOlDv93dt1B4tsH400w+++Prb+XfCEx1e8Upefk6rfj3M7DZ86g3lOzWiM/FRdZUDrISTFtgfQ6UFfJRpa0pfGhXRYRrm7FnOOPEjxdZT0rWEnk3uxXl02WhhKmmgtEe8GDeL8L4b/ml/Hufar75tfhXdphZ8T0T5FnQ5/ApVJstrrJW0FiHBxdTrLcB6WMKmjxXgle6NtlaGRG53Rj62tgrlRkjeAiRp8i3p6esXePPfFnPEL/HWQc6a0bQd78UhyqsC6yHP/epltkUTGWm/8lnfyNlPPwXTDX7X9Kb5t/NVPW5qbBGpohJbQemohj5MQy3B8wJMhr7+OWWDqWGmNj0Lg37ZfqLvEOH18fbEr5HmF/ivXVuBbSHJvbL+4a85xg+Zq8g5qB5NYl9kFXBbYGYcwHNFA5ffiWaHZiqFdmEoqW652I3CE1m5nVChWFDk75LtWSv41YB98tzaeYD3/89Nzkl0ztifpHIc0kF3aABvRwxFoQqq0V3JNr68P3zjYLff1LkHtG7sIJA7o8QUlM2VfmwvKVyJWvXguEOWRJWgfFd1Kx6fhckJrPICswF09k1pI7CeJBaYhXKHr97+Ia8awpo2FD6zrODmBQKcojKsaaPTttALeTZ/NkdOb1n2xol3zXWdPxaxmxxw++NRhf4sOIFjZwyWcPv3CInrsZgKv8FhhIb06/4VRMti01n8ZepgtWvMpgXxfL6Zd3zawUf1D908lRwDcAtbnLP/BC6Gptnnwf340Blm1LfUDiWNSSHL6H+N6b6++yvCpoDcuY95Nz+/AwWk4n5c6bQ+OWPO+x6g0/MLzmy78jhKrvGakXuRAVTPa7MYWBSn1zMOTTMwnhZDyMmVxuWyFEDMN15l0FjTm2sBOEWzN28sgQ5Yw1myiZYX5eIVXKbMjTdM6Ah2t7hlE5XyCkLBb5x6rKIok+253x0UUymNy3Ge34LrWCzmjlMi3iPig98uPDCC9bv5GhQpg89S0wcZjOBayDuTVwwmVVnbPxbrsicFkrlVslNt2aEHMKrEb6v7vB+cW7hCZYXWa8J2Zgxq4OIjfepEtgnMH9mdCn5J/msY+cvG/weB+Mn5Fn9zsX6WH3lmY+3lfBwx28xC6PRjLygCyq+GmF8phN5H4MZh0qsppXOdN1sKItLrPelv2jYbA6miL3GBeM6yGmZC0Y9XGOHh8OcZ2zZ2fChf5gp2ICp6uaGnDRk+Pz3RLPZsDGnGP8B5m+zBuPWb1kjdO/vlHD/YipTvN2WnOG55l4V28IK5R7rg1AKJZjfwUyDbjSlw5e7FsJF1ni8tQoFwTlUwtN+IWttdAYBosGUswFy4GnVIP6/WWWF+gEMupnEPax3H55sInOg8bARf+MhcrJjIcdm08uSVumyrryk3+hWrss94huC714mA5MtamrI/9WBFbAnGIXcr0VeKnsDsRWYSvPBVH5UnpXAvA7AQLtSgWd6FJyfOuhL74HxFrbc8zyVNUPzdhbS4WUXFr8+rs7f+1T2GKv4732qniHr5b3GqcX7m0vGqp9+oUATAefl7MLAMPRCTpsj3p595MSd37MoeSKni0ivS9bbmWDO0fZUCd4h3vq7JpPPusCgAOWS5YaqUuR5QRW6Hub/D1PNn9XLQkTaZJVhfaJw1gku3nNRs6xgNiVlH/oz2PGGxVEr63yD0YN+Bwbnt66hvLcUPLjJ78cUIb7GQ9/i1R4e5HaDJxPbAvqxv4dg7Gezo3zbxJzvr2DAeu95tAjHZ4v6tV5aVQ79CawyAjOdMZ+HRg8o4yY87OkgazbrtUHBOIWHBXPWTNl28ICF7JH9ay4Ou4Tdi4rt8ciFL+vuv+biQkVEGC9DPju/yN45ST5CfrBM6FX6++5p8V6V3A1mTWntDNJJLOaZFX5wpWy41E14GoZ4Xl/UhvlFAw/prlLOvWGks6OnWRRuN5Ws14T1tEhOFvlnB55gk8YGe27knm3xyCzeemDoqWZ/iHLZA13dYfx7y1FCWINf7rvJqraKoEkorBZpFYq37EOxiq9EDRgkiOCg2DygI4WmIfsJZsOaTcKXjfUlwFTtFZ7B2Pd8KviwgKc84P27jfWdn3nBxbInHHbOM3iwo4rx3J3gQX7n35xmybCt/PoSCmt0BF0Gl4enBB9TyPvKsqbzbpZZwTfQMlZu6z/PjvMq2LzAjOXDk/0E47IKr96tY3uRy/6L0J9gd0f+OSc9j4LwWWC+9KBj2jxLKWzlOfQZYbH8uU+1vbFc8Xv+f/I+1Ug1/tUe9dn/kj3q/+5nf0dbPUGDI5+LJ5szNj2LByXpF9ye34QOERMbShY/xITjaA07jJuWOL1yi6vFEr760XzgE2dgpuy6lJqYw2exC3zDYrFwWCFkPaonuDsc8shkPdNO/zJVuJZrLo9kTc2Nswfnu5rB3iUllDgi4shBss50svqRd3+BkRZz5BxtV2ckZnrMg2uO71+PzSuFzQFM5X3ks4BzBl++l/dB6hlHzjkd8Pm+xxVoakCsXN9hC9vZw/J3/attxQW+L12GIRfnKCiZy++yvo0TVvyhso6NdjImLwK+69oDE93f+ogyawHfq0HW2WpnxhSu37J3zmHlsHkGn+Gu88QKbA/X1zD5bG9WI8d8KviEudrCFwMDKz4acoMtJvWXvMEt4KLWwIz3obmg9NEDE81r+Fb5/JKi1cWFZl8tnT2RgSnY3ZCj9n34oP68tSgKzmC27UCDLyodCxp89C1RD8KWjWY1fOvegYIjA3csucPnLZN3bXl21ZClOWbyl6kEf+Av+EBfk9vbQePpCh5ZPuWe7E+PLOHovGOntj1ROpn78E1rMKOfMiLvtHIx/nNVZfzdhhRbFzDVcXTF6yZeUTSrMF+KBx+YjOX+pWQPDWeqqrNSac50UOSz13l5qdm8NaHBnhUq3LwhJ7i5EZDIUjDB1/MNNlKlBj4GgRLWm6/NlLlrUOh0YGyvvzDZV+ETyrQFKfCVGLtpzCzM/83lYv8Gwz8P/eV/Z6ruKvv7DZADQ1Uy6jFv1vi+trTCsD8Es2mNDt+bIR5GC2juKG0TIlNq2LSQ+73uYOp0Jvek2vI+QeoKqckeckL2jOC7k5dJ2WoH5nlFYNqdWR8pch/Q7F5Wdew6ZmCIxEYOnchzi9mF3ejwu7qc956azl6xEcEnNw4PzAuP2ffIZJ3toagQAOeOObubTqGtBJYonmCAVTbtk+cGohLrkayp+7IPFEzKncJ1gfnZTMFUy6j3z/tUXgPNjuct1nMVg5m+u65P8ccHU11fkoHbWt6HniEexoMFMb7tJuTmLZhSHeN1dGo68ipRWcHhBU3fNMIgLzsdcP1TMJXnsgkF3RlM7abDmE1X+eIvU/nDi65bdtHdKX3dTpYwYsS/zkz4dOOM65lOr3jVfud0aGzEd5sPTXY2NRvrtTxX4vuQ483KH/nFo5B9C/B+9B6ZVFy2OQ+3F9mP1MpDkgcnFX5cLO2/TDXlGpzBu1qpVqZkNSXuEp6peOP6t7Jym/+eg+mGAdbTKrJb8hQv4bwfYn4spzenUOUV9EEHg2sWmCofz0883HTXjsU/MNXhrmH9WrHcM3yVz0bnRiD3Y4Jp/zDVKspbxY1wJdbOl7VYkhKMtErASH7VriicpKESHPSqxPWA+fJIAaO8bgoi+CF7kK+X8Ij7Bn9f7dmS+OKG+D5troJZRb1EPEj9+MZXG3qRORTF19gKbjtW478Lj9a/5J9M1TTyPuN7D2YePzWHvdNGkFdAb8Oyv+jYexZP4BFseS7WlffpRmDsfDcDw+y7wGaDQdtKz3u0wsX5ajCS950Plz70Ca4hZpVHPjxRlFviPBWC+Y28T2U/y8pTU7u0po9uCORpD4qYhPj+TqunlLXyjFIt1Jp1QVnAk9UJXv+GKps5GhjiO66gpwRmg7tHfF+2R3iqs62znREwyj63g3w2GOL3fcwPHW43ydxDtfvLVBu3AlP9uU/17ccxmEfH/I/jpex5D6aOTi30/PCBPrmyfh0p1gl6+7uVbDYFUwXlBoY26d8MdpolPuZvWPDQt241a7+nJdY/FZb4COijlkEf/GMZ83ChXwQb6+M5VNtr+T+Yaqt6sg8JQqhdQq+CFt/vPY9gwscF6/HR0JCSE/wU13q2PEO12CN/7sFU9WHVsvauzSj3XOjPS0H+6W2+ssTxBh7pqQQt9FcklNnXVAnXfeivJuIBbZa9nPujzeo/yVQD7V/tUZ//13aqyf8oU/2b71M1IwGKiS8+55PD3GRFT22oCI5pFfQX0OSMDDDSe5JVofcBc2g3+Mr0PcwQMTl8ehuJNwXxNuPBWYev+dLJJn99QswB7W227JcnCkxZs+70XhrMPSEnZlrmWxAGrLn4m42IfssdYmp6MZiaqhHR54gcW7Ryv85t+KXCW0RVsCi1ksVbrFExk/3TvjYY6mN3FxLPGzjePl8b1u/0DL7DjpBTNkrHKnU1AgN+uBJMajDeukKI7HfGXfnLVOd1G1NUUGiJ4xU+vVmOZL+yQ1gFX4WB0WbqGz52Bk2LzSty7rQbURqc4YPfRW2wy1wHU5k75BBN9tDNOoGceLGRQ67yPslz5PwgmfLcztcAI5jCuRDsPnKuvgBTUcM6ygbfwOLLIca38Q3JdGsfvmIITeGOaVEQVS4Pa4+r7DtAjkzgeBQeyvpGA7eeE9/JZ7W3uewXZrI5JS8wVBjHg4YVBUGj6eJVYc7BVP3dDD7pt6oUGu9sYT2uZUz59QhGudx9lb3ONTTDk+f6Nnlls3fTFuSOD2C611FpmbdtSvIXc/hgetWMPX4mUcoHriL8uYAvsmowVVyVPOjJHHMgExpvybPadnU12eeD8Q52OnJGwWUd+JlzosNQxWtnDF/2JtXHeGIKg80YGrCIVUGHx31XBffeXGX9WR2TaAMwSn//ZUzdb8cU5/I+ZjnTkAMVd0xhXBEYaK+aLFmqGI/y5FrhUu5X+MNUu+NQ4W60XiGnt52goP/G97EUmm8sBa4/Px+VYBDfHPabZwNK1AN88rlEzj++8Puzi37k4UVDTh8KOyEx1+Hbr33ktMUEPj2amMgpyhs5veJrU/ZSQo7OfjXGf8tyEvsz1ks5xfr0pmBw/3cJkROrS8aCuwGPkMl6UuF2obJHoQZyfTsWf/a4YAmWDBXjgbDC/tzH5xXVEExoCSVgERh/cFMMxIsvK2A6QvY01sF8o2JX8eSG9Tx8Lja0e08w/3+YqjZNuUc5lL2V3hdi43XZo7A/3VdYrKHc/1h2lO/NkIfRDMw+mbdjKqoDmCrzEU+8gafKD/ysCGsGphq4zoTEw0yVIMhuYLqbOiK/B+blP9nz/M99KjOa15WnqI1qPVJqKFnJuuyDFvphyf2dPDyKKnjMsX72yg7r21uBkYQRGiwKtRW5AzpzkYWDmLlj/L5sNUI8riVzzW5gqixJkcN/Cuavn2oBhXL/CF+aYGLXe89olwzVys82kWq5sn5QJnZJJcYCOW94oTO527fAfLTwlD3XeFIgc7zY94OYNdloJuuYV/CMDExVvcwvxffxyQpbGx5mNa5Tyh6q3O93v8WScX5y/jE/34EKPZkXC9r2jbby061OVhGrR3LnQ3i+d4bPy4blkkQwwHgHtlWyX5RVFBzl/tHRrVKZHjRXKpIFBwM5ImN6DQ+WjJae3PuIKRu32YIo3Mr7HgLXixjf0uF9knqIIWP1GnK7bcKz5b8dMM28Z3QUD2us//lPs9mohlpmuyZSRBosWvaubcxfOIw5n1bQX7LAVMXeL6rAFAvG5nX7pEgvkMPVItTZZ2efyX/soE++Ims8Y/lT/vohXzy9Gp6z1va0m23LylfXTWkdpsaAvFocKt4kF5s93oc+ZfUhroRSspKdfnL/7fEL/V3I9VTvZK+WJVXQ0xTMFn6TOXm7Ib6/nzQqG39eCJD94sDFYjhgbKl1L6Kqxvp+/uqW9embkLOefi33o0elNSYjpsNyAM/8PWH9lWVdExnLVOFdH3p5oi4nN21kjZf7MGPMvGD9eesr53W7Qr7rvh6JXCuswIqikhlqsiBxeIHhFSAgm1+MhA592SN7OcX6UkUx+8tUnrIMY8uYxh7Ra+KByUzoVXQRNaXJEJ4rxP9n/kbVKF53mcJn41hlrTrbUxbXJQ9bc9gyJYNn8/qy3+vAxHpXirVLwUMruLjK+97flIEZaZZiPcozB05sI4qHOpjqP3yfaqhr/4KprLEyHcz//s//JabSc+NItLORg5XcMzDbskcvS1JoGJNr6lmvEKO3jIfhDjkvG9kPCmeyV0LUhDU7Qigoa2TNtPtAU9k2TlbkRZjjoEoDxk65WVKQhogZ0Q/x/lMyUzKDr/LO+IYsaIbkHmfw0eyFf++GWUhprsMXq0dB7LJ9diTKXwSEaBcZW7osJdecIea3z0HNlhHyZ/7/cfd2zaoy2bbuD/JCUFG5FM1UUVE6ZPJxh4CioKKior/+tJyzaq19InbsihOxKtY6uy7eqBFjTJEke29PSzJ7/yzyUhaqZlu/blOSIy1iYbISDW8H6QA5M4JrqjLkgPh2we1+BneNpm3fYcFTRuTqtTrL/EXOvB6/nOLxPBSiPPCav7/1i7JrpnrV3PrE370C3zdu8zL8evAxfNOE8Ekx5mwaqv5jlQnG4xVyQvCrECOu9aNUqF46QY453dHgOw/dDDnnPIPvLHf6B5pvI+eGL4yv6kEI2zMAU1kHveDPB5jAjaZggsGXtWA2a095j0GjbjsOX9lkSFrdFzRMvyMnRUdjSq59B0NNBMbn+2sXlNqq1sFwi5xyHASMZoe61P6uU90SJ6LD1w5KeeM/nS+eqrfJJEDOnq+EzbuPKidf37tlOE5FzcWhOlL8JDD4bSjBSBfTpdAO8PvNCpoRrmJJ2X1YsOA1AHMfhY4cQ1swsNsJcL+pE1I6dKE5Qx2a3y0NzA9TMVRvh+d70zL4LLMLTSkf0ITzvRGECQOm+pi/ls/eYLb8qwdgmvdJ5SAwldC6MZPxFoz7cvFz/mlJBPchxvdjFVPal81OC2HMbd48r9A0y9OYq/qFMW+n1n2iNeab89WJV2sHDFpNj1rIDdUTuR/3MN5JogVpezF4I+qIop2qYfi+QNMvexuM12+R0xc+Qoa94dMP+wa+9LaOiP+GpwmJVodGS7UHeZm0GQn3tgeDnljNT659JTnwwFSjXy/mvIZHCBzNBeMfei03e21Asb7YaKKZM+KrIyRjH/fxfETXr/loBKaKbmepzmpzA8EBporzk9DkYqDXXIvbhJIy2QqZ5Pj5spyuabKaVMxfvGyHbUXbx/xWvaj6KzBS8wYT7Q+dnRCPsg+PVcYfOryOIQtE3nN4tW8MyrMnmHL+QDytfvUb82V8LsOriBxe19Dg/H7Yl/IRQgM9gXiJJk9ock/DeFyTfE7O5lyVvt/EOtscVJ1qd1modYig5f1U1e64m1KE78UC8evNp5T+AmhKWkGzF4Pegg6RC6Zyz33JNwWYKuit4OMb62ryU6c3IS9d5yyQ6vusdp7E7JnkIsjVOaj08psS23x04U5neP73KD7RwYoTIbx2TtxP7BPS00oK8VpWOo8Oxp3cz071burP4fHOYCraPqHpMZcx9w0L+Wk8OzFxVPlwbRTQUIbZG3bvYMh277SERCHx/JKq5hNzz/8y1d91qrakAx3irlA1NbnkYmtzivQfPJ6xVOdu4/hMcdKC6awlmGrSgjmTbg9/f5K4fuJZHBocqn6gu4XNX8OY06EzAlPlT1W3e2CvyX+6qvbIoVIH96ce7TzjzDz+jDM2XjSIFc8MkS+px3n1cQSY6Iq/Pxs9GL4ONwhxHjN1tj/mw4NaV3+cVU/eFB5m0qkxPlkHGs5nC52rKY18Okb+m3fwvPNQdymbUFaK+AWPOd5ftrTqXQtB/drI2KsT65Q3qv6WVPm5u2Edyg6BOrPR1ZGPL1ZK8bdNRNi5LlvuflZTOgyOJZPpaKk4sjclTwSHMrRfccttY8soes3gWeqlqiEsi4YOy0muyY6qPTMZvWJaaPmX/X3358bIR8EzScqw48LDdCPrDAZlmL+TBvlsvM9SEvYCTKV5t4w3l86CktnyymTpDgz+6G+J4g88tug9lxm/PgLoR3LHfPQ1jvGJ2ljVR1N7WZKLw6M3mH59cpHVnoN+zJy4BgNdph6Tn0dpcCtr8byLIhXi2EU8dlaFTt66CybdRwbyczXcUnryCyYH3ajibfcyIX9/P2hiz6E/czl3Kep8D0zsg6Dib2Q5kiLbi+BrLCzop9n7u5/Kb+7L5t/IVMboX7374/9Tzv39FzOVDBzEdE/VwfYmU/iyr30jMqo9C9ofcsBqEi8hoJOMyah3QUyW+p2ofWdgpsm14rtp25A3OaeafJ8v8AnTLTg+JMSYdoPGrQaq/tOtAFNttH6LOWeHyHlTXG+4BVMFM96nwHK2pSRckkvJ4cu5r3zxQzocogzm0LYRC4IbmGfQ0WPyzB1iPvDBUIcefFFkff/0QL1m/HfJ9iSHr1AT3p8AzzZ9SvZdwcS0I82/7/7+MJX7zEOb6SsdGm2fgjJookByu7wwotEp0KTdVgWXE1VXuRwnLHz2rzb3KlVD7unk0KiV1DnMT0jucIE5e/UizpNeW1H8fiMn0LCExmvtFznH2pdivemr/Tjwnfv8F8Pna2XLLd9+k3/+Iod3YtzffhfPKF4yTxMbn2fqXduUYkfVF2q51vJkDt/j279YBO4d41dMY4vi3gNM982QE4uRboGhLvA9vV+Y8XFcwbfuux5Dlq8qMOB0RoytoKmDNZiqOFQBueMfGGXIzi1/HPmCfGkJIc9taYExY9WzN4LG5y6r+KxTHIA4H3w/e8hM/kn1LeU1c+GjO7Li2xpM5ZZwwMLeLypeiYpT9kOOlksNzDzv8ZCSPA6FfOVgDO9bHEksEmj2tIEvM67kUr5NQybWPWjC4ln78GHRFj/TueHWvQgouDO1n2hUmFwfLYcU8ZeqL+boOt9FDJr/7BKT7YvpfHygCcWs3oGZtrrNzeF5DtfWB1P9Wac6bBuPgg0YOjw7YFTLtpAzx4djGXq9AcazljplXzsp5dlSZ8mrOiSxbNXZfe8KHRnYESUH91CKYX8BJunYJSVHMERYeqrHuJtMkLOPslQthGteWE5K4fuj9tw6YNR9jvmS2Ord63aH5++5WUWZ/9mVwaQPn+mqdbRo1tuA0SoNDL2ydqqfFzRV7P2Kf7YlfP7EB4O4b/Vuz/mMyL2TwNNe6xWeZxHT4YTxCzaqGVvk9FZqC3fFvKRTO2zgODoltIAGmEbP5tlA7Rn+pTsWnJQmH64S8/P+CbRw+b1wLlcNPMrjqWrsqnet3WXVgKk3Z8jaBww6fECDk1+G/FHH0MAh+I+it+pHGDk34lEPPp5fT5X4u071Soor7ZsKmpXPLy2fvh1oymgkWVid+jWn8RyeIZ1nmjRjaLZ58OaU6ZMzE6MdPM5sVLzx+yRn8hnDsxntF0xl1tCg3x0as7BWYPzlGPmhVOeg8s3VojnskHCvo2XLRpZaJ+258DjjO+7fuYDxUz+SLOiMoKnbqK3JZVvEW3WCw1/vhxbl433Jgn0DzzfTrQ959qzQwpWF+Z4+spigQWCi0IPmX2Y2mO9R4vnMW1XLYxTyf7z7u40x/i91jjR4PRBvjzs+T0t0RlIekX/WNxHzjmMXlOtvMMqasYY7narE/XMBT2MjWRqmqfbT9OGZmjsYuJdKRumg9kqxiBRT7a0ViccGHvOR4O/bToeIl8E/mapcGm+Kdws8348RWFwzDY+SjhcJOVteKj6ydDBxV0RaEHd7ku8jMKwMTwcmd2qdOZ9WYCrTUe9eoSj8NjcxfsMhxmu/HhD/FNUO8ZDDg99dpJ/0l2//7lH3wqLO2Gmoa5T0zvCEY1VH/tvAE0hqMV/sNY95ZRt7Sp1xrIWPyaDlo/HFIjFUPbdHqwE8zCcAU2UaGEK1sOC/dI7xsC3lYVWPbzulB6g1Qb4+mch/QX3/J1NF3VvGthz5T/TUGZqFBw/Tv6neWXa+F9J5Il7jFe3J310KEXhHtS6m9eaqzjuYaviCZxDJyiUZg9kFckHG+y8wXTYa/Nkbg/zofuqY0hfGM1zJwOZHvT8ja7hqmNvoC2KP1N6RLA8eC3hHYH5PwNDZMklZGOrwyPdMahR+75kI053R8u9y68BD349aYK8GFV+M5mCq4fVQBluVrxy7syPv3MDz72J1zv1SIN9+IsRjeVbxXCB+J42WM/9eDP6dTDXSjP8zU4FO/mOZ6n+HPv+/3U9VrdS5hCIG6ve8r87lED7o0E0TMEsPc3BUQGMPwRBMlBF8mtZkN9r7m1QLrcMCPirPHpS9nuDq0Xbe8t7yBE26Tg4iqPvS4HYXzBbOFpgjl6IPTSQwDO1cT8hBIUw+mdrQrPCu6u8MLzWfXXVJNIQvDt85fE23v4QPFg8wkqn2b/RedUTp+IGYz95ghodnnEhY3UwLohms4xg3T7QYhaWYHaHns+DZo0ySEIGcgKmeKWJgtfXu5V+m6kcyIE/bB0J6HfgI0whmlA03YKxTJQseB2pdzurDp+ZvMJV7dHpEQuXoVQMmGLcxmOTN97i/6ZLz5aSBRsZ1pImZCd/BP3ELiAv3TJymfXUOq4JmuD1orrkHUy0T+KhE30qBnHUh3pcOrn8CcwqjA9862hQWZU1nV8ppCw1et7pqHjONWbCYcrXuJidEb9X7pctVD+BTNaEo0BCjwfAac1Pt0XZ7N9LE7wJGXNudGW3Xx7L0l7OY2LsBo1D9DqC5MzCLrZlz2m/BoCF48c/+NvjESQimig9awetRnKs92/h+RyRgdfZ/S8Hy5zKRZnrBJwV8LpwwYj4JFgW/HAtc/yaiMuh2oZmPFx5G9LXAUNLC+F2vRk5ypc5FySggfjNVL5v1CppyrqCBs0HhkWTXLRjGntU8MvHv3b0my4C9CfPLXBqUXcaRCFpZtTzi4wG5be6qfy9aXjhgqqCsdkKEFhh0uwRTzbe6xvzGXeqsuuDzs4F693vTwFzkNnOM3+UoAu2LHPVk6gzBd5ng+ag6/G0POThHmi7lZ3h1ePtSjDh5w7fvPMyPQQifu1+u8Hyi183mr7LokJt0pZDjPTQ1Kk1oRJvieem7soIHcEqKoVJMbCWev/OhkrzrFt/Xnar9i5dagEnkBhqWaTbfr6wtGDwUTF58v+DZsOwh3k5CCzdr1bPVeI5ImAdodDmSGX+WMXxqhzuamH7A6PdiuCbeGZUaZnLsMJYaGkUlPEm4/4CZ9GOt+luudkzKsGfwQ+Y0FNQvxMfipWrQTuo+pY0AUz1H3OT9efUkkZRnJudM9WbRLAzm9Zlo0ngNGj4ZUI+8p6p/lKianatTMCebs6r0pGnozA34hbzXvRAhNWDIW2ae6PBW9c/cC+aPezhNKIQXKUO5hCf7SjDVvnRPmriq/SGjIHshP9mZJpImbPl+gfEGskPD4z6eX553fPKX6vfdWq2Dq3d/1mMLcvncby27deIDxbXq91lluP/cVeuwm7lkUvdVb5FbfSM3zfA8c1Wz9Wf2JmDA9VkLmAMGGlzMNx2SYVEG10E/5sOXDCmgAowyOIAhfzv83r9M1OfdEB/HXpfRfDVuStppGP/RAKrvX6/wfCtXnWl51TPV6wj5p/dgoM+lOudcv2Ihl12t4rIuziQnlUD8gLD49Qumkv0eaXKZXMBQN4InoyUYq/DhAZq2tcEU11ALO3A7fO19kR4T/6S53RmYqvupwVTNG9fbXnWTf4cVkWzgYcVEzAt+Neoeic4UHnah9hbIRfYhv0fqTNC40hFfxY0COc61sLqHYGBuHMmPbjELj/rN4dUHTHWobqkmThPEH6tOW5pxMIpvLI0MZKF6iN838IQzD/Mp3h/HlG0deDA2l6qfXp1QUNzBlN/NreGf4xRM25mfy3B/w/hejC+Y2/PxfVa53XAZXmbwECbia3ea6/wUWzAYToj5Xe2Q/+pzL6H13mw1GhxvBWulJSlvOwmTvTho+MIpCojFcs+kv5E1n+/shML9o2DBur6pc+xfML2qWSNX00jnuTd34Zm70IPP9Rbz7mTO1PPAfJu8kP9fJyekbJyCad0+4qfb+BYtsmXDvDTsx4xfsy25YkelDEPogT1SPehXNzDm8zjnqlzHj6KFpuq8Z3HDm818Q3m5OGqy+7oh/h+q1sVPh97OpqqeW5XsaF8NcujvtRfzwZ7j/sZv6LlRYv5by1YnZ66Dqc4U/TuZatz/F/Wpeto/F6nwn/9Gpur/n48f/n9nqkNhZeQ7FjR4Xn9bbhbxhUSd4Bk0ulTn3HSOOcrBTEW35/Cx6Vwp9xbqHJuDHILQfpB7tVP4Vi1QdYNVzmNX+JiBqvNbBSaYyj2BqboMTLUBKFCUtR4TAQPHX56mpnqIQjMnMBH8V8YCOdNAThINYnCqj18kZmEoxFrtkb05GZisk0TQ+AQM5W7qIwXDJ3Ku/10QD+5tRGEiQhHYcwE9XwgdPzfIQa8GPv7Pu7/5uXcvffPVt1ma4/scrEvAwpFEzjweXzMiI4KGFLcq44MtYjI35mCqTd7nfGeAAQ/XCD54Z/Kaq25l5PU/GK9fpvbI3uEzgkcIhtAmwuDLBXygV4G5AnmcGzzoWIiZqRFp8slEw9cv5wlfZUsmXgfcXzPWLdrrW+TEAan9ZBLMFD2ynQjcmNXcCnB/6eKDf580pcnHp2UXMT4Hs3E8PTDHsUuiVGvJyyJEDtjqM9rPT6TWtqGxf9apJnpVal44sh3mpy00m92kJober+a9e8sp5S9odu/jGzx8qf1CWbDTxO1aZnw3UOfIhhmYGDpk8IvqT0imt4OGFvj8WOc+xSv9WMqDBPNmDzBivG3wvPo9MMnna4OZHz3kcJPAGJNPC0Zz8qAMpz+1Nr4wtmD8Pn7eywA5aQ+EPNyko4Xx5AdfNsP8iAtflmI1A1OFGRtQ0GzAVHUBldF6Wp8Oj7srwkztV7Km4y4dwt1WQ85TvT7UOhULg38y1WljuuR/H6oudV/n3IM3J/fjHIXYj28Wr5f2D0y1SFjYjsE4QGaM15kALWEHDDWaWAEFux18+moF7X/0wQTJLIIG1Scw1fWVmRRuDNXTugemOffUfkKpGLzNWcEPhgkGSyzM9/qI+w/H1onC4QNMozoI8XWv8inta2stPNYlHt/Wcsi7LPB8pns/455T6uR9T0J1M0ICPvm3IXy9o9ZlX3rMX08bPvw2cUrp9uH7j+1lRQ4Zpeb/stphV7P4UTDIMk0+lsjh709mUNhGGK/jQ/VqGdpPMKQD5r4m8CRNC40NJ/VBC4qFOhd8rR5g+vEJmq16Sn8sVSN0o3pxhHNo4Eydiwu+BXz6uAPmcr9T/nedyt8+6pbZiQ4RZ4tCSFv1snLGbUHyEIgybPRrxnurHEx8FGCkza1f80J+OZhb1bPKQjCVVmUNhZU6e/6mRcMfA4y3d77A8zkLaIwfDH0K1jwDI2+ClrP8YdHqvtGZJ09Ry7wBiMPdXmMhLBOeZDWWObn5D9dnHczP6aW6UpSrenWL08XmtzmYKop/51KYtbR52age8d2kUGdckA8tBx7t8Oxi/nZCMGSTqP5xuw4Y8eGr/VLtmtNODpvSv/tgqvBp7DGema8FwRifdx5UYKooDkSwWGnEpzXyp8/BdMJ+lAWXVnYiOdD8UmxjeE7nZE5J1UMo5chDvFRLZwoG7SOf90+9lq8XzZK8UaB67bgSHkADU0072kmjamTH7PbgDXkZrhd+DDDSp6/WiWkFBvO/0ORJgM/OLx88P3uO/D+0MM754g3NPqgzF7aumEpf5/A43qLixx3iOR/BO4jSihw+5dKhaCDSUpZq/+h/rlNR8omR0bTmS2ly2cMEuLrBJ/ZmRNlyrc4FOxXxIyFe8noBD+r3oprv7oqx3cu5DC4XfH63UPXUnBbXj/d1zTvDfEqHuTrHaRm4fzc1agqeU9XHwsP4P8MLnKSIWu3vfqoDpIE8DGEZ3tbQnzqzjxQ+tQTzfyErrk/U/s9BC6YqKZLcK18c+U1cytC2By3vmqcdPFWK+Ok3S8mHS+TX/OtlZSDUOWmrQH7Yn8FLcv9C/Ljxdfp3nYoysSDGZ61D4WlMIsxf0INnBqY/3Hb7MnglqhaKpmpwt18w6fdlgPGiy4Ziu3NE/lPvGvsTdaaktqC35m1pcSv04HFPvZxJFvQkL3Xk9zwwVY/6KzxtudH1f6xTbcJb/W9kKtMY/Qum0s3/+N/kv5Wp/ovf/R33ck9ub0Na6N2m0KSqLaEBOTREe+sZH6p1hlB8wETlCjFV7ixAiTZNRdAs+5I3FZgjdby9Jh1VVzm25nPydo8cvnYgW97nYLbwFWCOJOOw4LcNNNE1OWnB98N0vt3yL2X9DTRzMeshp/6gyUkskZNOao/x6nhrSJqnkIEPAofHT1VNpqv2gH5NMJR1kmqDeR85tWBXhx9EHMLnFyELpxMNGnbSNHKTwNfkrgPNkXrHJct076U3eC44C51akP88SC04jnrQhP50SjTywBirsIq5qNTaf9+H71oGC4uzExhwfwjUWuwAMZdm+L5ylyVCfi5XEz7DOZG/mKn9X56A74iqF+W3QVKGpqqTrW0ydY6ujDQRWFrNP6PmQfnHQs6933o2l9dCbT64e9DcJXJK97npUuIMdyxwPmDEyKkConar6r63zODRemKS9Gb4fC8Cw35Omw75pw7Bdz+vxPVxMSWp9hyF9z00lRbDf6xTYezAVBsBRvD7XykC7pwrXvoZA4PWfin10U/n78JKVOOiXRn23yzm+cRJKb9uwMRzlTMerN6ouoL4/fcGDReqbHS0Vv0QO6puOv/oUxKnZajJNlJ7Jj/IYXl6CEq5noHZ5x+1X8LfI6fHl8Dm+xiMJrxTwGSkNNA9I8dHI80RohE/+OZa+rR/eurs+doC7/cnfUpXSaiJqwTjmuWzR9HScOEBbmDQpFB1xsPxFox2wng57ntBdvH8ab58L1v23sBH+1Th+nYgLb6cx4zyyf3IRJJEFj+czZbcVw8+2Z6AqT4V1OBQHw+q5zEY6nmDzxXHLXy6mGN+FKpWQr4OIiH6TzDGsVHnWoO50ILSAlOJ1okp8c1E7RlmGf9tJXzx/o7r5yMwjSmagvzVGkzlykvGHTODDb8ppqp13+Q/29yQGy58TYShDx9aHDVKKrUOm4fw1frgCEpga1WfyOOSJzm+n9fmDpgcJon7v86a1v1eWf5dp5osEX/+Rc3nbAVGej6cPgVVb1sGw9el4S/beiCeMqnJzV0aPDFreKCNrfq3PbjOrz/17scrT5o0VU/jKDR0Cv7UF/puljXPNvqPQu8Fpu7Kgc3HCHia06ES7tO3WzYcZyWJTCuYMM/zgsdGcaSo9xNCtKr/36FpO0R3Hz49FVd4E9eDpn2OYKrpo2/xF8+eJII4g2e69StuGzHGezlLy+Ce4fvoz69HlLzx77NZ0PDDd2/RfNWAqcLboGHPosnBkEdV13+N+z8+eEaH4Q7juUt4Ac8XV3SYqHpT9QnMdSnrLsnkdxaqmhbn26/5pNCYFoifD+Jt8YTHyuEREP8f3G/VKZ60X91FKc5DKTG+M0a7RDbCpTXGv3MoEoqeA78Mz2rd+fmwLcr7ldTCw5Q5fPJqM4rKvcoXD5Hx0zY+kss1/0+vF9WLy7AoTMFUQTid67yM8O8PoBEtLKZzVZslmyP+DsiH1xkYLNrc3b/rVL48gWmQ5J50eIGIwhUDU40nxg7xV4Ui9CQ0eUHq3dO9CbVgtbqodVJqaP/dQrOH6gyPfoMHd6cr/Cy4qm2xULUkajCVNLa4//XK2RDJN/TDzeDBnF3i0C6dFcIbhXXMstZuKT2m8BjJBXoRj8dDijo9zJc0wvc9dygkMZ2ruvTNoOKamg+H/fjMEHZqv5z+AmPdVT9VrscVH7vJlPKXAaZfRL2Gd/fZlZLsCX2oVX2spshjmnwMMNXxuszY4t54FB3Ufr9H2iv4niroybBBPm9r6J9lwMP768lRC9/LG/HZfoX8eB5d1JyDZxAOGDFcJGB2S9Uy2M3AVP7rlbGQ3LLl8xeYJnufQyFSHfHzZ53KYfOGeZfT1WGfvbEGU07BeVsD+cpbqV453wGYMHYqky8P8Qd6+IDebjZxzdlluCZaVPB8Pg2gz9tsTP5sC6Ycnxcmn+gXeK75GYz3NuHRzjY8WbzVYjDfCfNBX+J5LkafTPOP9r9zP9VIG/+L+lS93n+UUrD+O8/9/ZevU61TI6HEUn3ojYXX8HOX1B7DFZ5BaiIHd0f2jA7rBEx00y+ca6+iJJmN91qwPocO/8XVjcJRqvaHUFDw33LIKcpOiDF7qDd83TFSivwl5si06UMjDtKjOI2oDLmvgbnm+peiXeCUgSYDAEpTQ0MmR+Sk91cYfJaIB4mD6oE8VWd3kys0Ih2rHqcWrCj/noyMUnZGTnVnV/hIpSHpMgqgYX0h+SdYfpGzHVUP6wnNnbe9fzAV8eHCYvHeBsMNlhI+dKhqnMY9Cz4QjBU+VM/SooAP89oDclqswwd+1vBVUtXwDD6qt86I6x6F15Wqp6Lqyp9dHZrYH8PnrasSczhyGspnx4QJEcEneAV8UJxDc4PPuqx4sXDuFP1g01RNQc53oQvf8ewjJ04flc23K9YB8xpbLTRSVnC3VjXitDQScueWOg/bsUn+7gsf8tshJ4aMmWAUjJmQIcanl5NFSTAgtb+lkjzkvRltevk/merWsTwSKxeMMp34BV+UNKNwekHOTte+zg8vI0JMt2C657SUeH42NCBfg4l7S9zf7F2taD8/7OCrNXy+WhakKK2PQnb6IfFY1hZ5rzIsRb29VLwd2h6e1w3PdxMjZ323VYKcKwL46irgfFJmG9r31Lmr5nep+fFkwwdWXzh6nfkZD3ZEFFsFGDSegaluxrhHsqwxH1xWVfCtpQ4GDV0WWm9R8al1xPi8flsmezVT+63UOoHmaswvureWHSJ7i090cX1nyi1eMsz3cDw9aKF+7Zt8PjM+YCodOfebXgoeLgufgt8nh0YmocVHTxNMHTjw7bLpGfwpmwPJnw5NMEc3aPrPHNHB/kJT+65q1jJqw79MJa5cizk4+0j0mWM8pj1odj1QPvUS4XmzbB7znSZd8srZGr41BlPFzFzT3g2gwQ9/pjzN8UfyZAkW8AcYIDuBqQKy8fwmGZh8vjMEeHqD8av7usNfo+8/1qnIGRs2qz8FfPCpQPwsj5g/v9TCeAZiC8a6KwYem5ifgxSeI9+CoSZW/SPq1zly9I63PM8Q/6n3OGFuMNX/cwuGSj7XBPF4hgaaN/jspLuGJk8rMGZzX3Ga/syK/V2nkuxPz+HPERrAwZDfKx0ovxwFE94GlDxZqBqjwykYafUJM+7dPEaRPJ5E+AovJj+PMjAdN+Dj6yM0PUnkENeH5wujDB5n4m4x335P/PtegPnkv8IJTVKmaX+Zyp7zlOQljEpxMXSdJ309JXF3BAs7tsz45CFL8ow6YqFh6ya/u5VJtDqfMb8MZvKhYdxJbocFCydC5cOZLSiIGsyn0+QGhnnHDwoDSKrcGJL4iI0YzXfhP5lqfzVjaK7rs3CsahRv+saE/ErA07l6yXl/VKXkagY8mp5jvpQhPOT+ffaZ2E/gOcMCf79/MGLhk/davii46knMkM8vDeIt/UowVbMFUxmK2drhxaXpbncqPdeIJftZ5oOQzhFvvwvy9adstgS4CFmQGBfionR+tL+N1blUxZQT4Twpq0xottzpNd8MwZz+N84wXwswcGvi+4bAYhZ0kojzTmOtKddH8Nz6TdP/MtXsei6Ym3ZtyV7H+kNx5wdP+DNkwxeL0sD1LVxvspe4f2aHRBM/0oIrv1VqXbxD0fB5ZuIVqD3ZT8LPo1ydYahteE4KkO8mQQI9GcGjG0d5BXwNMngUVYM5/J1iWp+DtvQ//Shjflci+guKoU/+POO1Tzmlzx7m7ySCpy4yRFOylscyECUY7vqZMjCPe2EiqlS/QZ6Aqe7q899zdQZjh+vL91PVC9xpDfQQnv2Qq57mpxDx9bZmFq3cK5hq+1s4zFrqa3hQ6ZZikEMPpoZat5ffRAvOP8zHw9F4U+5z6C2eV8Hr6IV8u/seWZDvljFfefGY9r86Z4FW9PH3p5PqF5lmQozlHEy+gN7mExOesCnhCf8w1Tyss9J3D4N/4zrVqKf/b9njf2Gq/n8ilfF/0zpVE8E3Z78bYvJtehVfOwZ8czlTfdVdMNX1ZU5p3w0UMw3AHCs/Lmn/WoKx8lNo89WPruQf472QYwEmGhkXRpD3TAt+EXyzO1TrYPULc+Tyvsa8ywxoeOZC84eSgfMn6lzM4+gIGX0usVo4goaM1wFiwAAzmMUSMb9dBkJUqv6OXEMjsi5yhGBqP0U7aJEDyyMYpzu9ch426l3WAEQl1dkMTofbBxq/9kuBjF7xfnPfkf1x7qX7vlxM1n4zj9zmLVkQ4Wr8bK0UU+1lGb7UfgV/gphMtT186uEY6HxfQoOiiYuY8RcSTDVowIDcVvVYtGvL11VzJMGH0JCjOid35sWD8miN368D+KbtRb1bSHLkHJ1pBb92oEmyXcIXn+weNLoDhkrbEswZ3ZUPPY47lGnXrSbaURnz+TYWlKxs5Bx+Ey2f8sGYkvELn18phvWv4zFFjU1C9hM8n5fQJxT3PFdDTkBOf2eXKS23/VJ4F6rhk2Yt7p/VuP96DWZ55/YUDHNCjg+n5xZMVQcwXLRjwr+Aw049npCfJcjZr0FZ87uZ2ao/4Q4PbqfDp80bl/zgdmRik0NjNmkxIXl1ISq8hg+8JS2R6GTQ6KQHBhsTJZRGHTDs5W+NSlVH+peBcd/9OeYj51tKtsVGC9MxGGIOAqNMuriZ/aVt+LM30CmbhiGThyWeR+odNYoX5a4U80C9K6mjMTTr4GghHeAbu0WXk7Wrf+XfdarvSncoax9SeQhm8M0X8z3M8oMQ+SI0+DbW32AqDT55EoFx3kLNl8cnh49VZ6/zpwnNPj3V2f3sovP7ss5JjL94/h8bjBGrc3J+kqr+i0OMDzlZoM6KI2cLtV9m7rVH8gdfzHe4XjCAVPt7JtW2lJ9nT/LTnna0r2mN5xv7Bp9MVG2TTQBmGsxmeB7G8QsPMfG18PdVvnqd9kj0lnh+nSeYfDyGSkS+gfFbreD7/7z7+7tO1eNg6mpu4v4cpQHJT9XvOTWA4mWr9rQb0CQZGzXl2RrxsMowv55m1ZIbGjk0e8YbLofVleLZ+SSEvYRPPszaH4VlL9aE3dzgsfpgKnlU756qC8bjEMw5zbtpxbz3z2hZmMYFBTNxLMW9wPh2cjNDfJm+JvbLBe6vrsYU3z8pNJSBqSbXr2L+z4mFuz3GG8mrpv3ylmK+jJFfli5Bk7MPNHxvLQxe7KbINd15ysLVBJ6viHYTWs2vmuZyN2rwxOu90vBICM0BM07zIoHnWfnwDAXH512dM+0HCzzPU60beEIFGLmenlU9Lfzrl43xcd/JUQuXxwXnqxAeLb+OpOrPBqboXW11Lk4Do30miL9v8Jj9XaeiwxBMO+vIkPL70NPCaqaZXM+eXQqHXSlEaTHOvTLbk3+JkC9WUzCVdUf+8JKfpwWvcWnwVT3oUq79XC3cFooZ2aQLpveIScFwB45jM5JDQ9XZj0rz7zrVH6aiu1XH7DSUNaUfKcugrivk63PmUFhl8KSV1nO417FaivU6FHLIK8Rnzu+UF2lWykdX9WudgTlpcstKMWvxvJwemGo/PIaaKO+qV8+kXVGQG/tSJBprkYK3Di033YLR8GbHbDbmL/Lmm0SE9x8YzbmLAYlnGpbhJwFjLkxTwmPt4EFPRVTwsZ2NKJ2szyyYt+oMSel0YMk2uL45MQq+1r/Id4mPfDgY4XnPLOdChzOYXCS5quVwyCNyxBdM9WeP+upaQW9ypvpZcsy/1cFI8fefuBTbHfLTKMD1ZTRTPcbHYLjuOZlREl4rGHoNnmHa7zlEZ47P7+RLVQP1a0FzrmD43YLVfPlSawijfQDmNxA/RtSfkKNbT809uKHN3gNnRWHug6mgKQV/jS3o2eABJvytMR/Xv+ZFSUf1d7UZ7m/JwVQiK44s/I0Hkh+nHB7iuMiZCPii5ctOb01iPsyYkGfopTmFBQj4MBYyyOcFz1mtk7UswVT/3nd/o37/X9Sn6g3+Z/Sm+S9fp5o3cUhyVCAmb5tpxU+v4qh6YcRMbh9ginjXWERjDUz16iOmgpF1ggriZzm9XS0+6NgXCg47+AzxBhMNY5XzXlFWBrNtVfHBPotVT1nVF71Vb2fUFnSfc1I5n1VqD+aLotfAASOtAmhmx9qByQop5PUJZph0x8hZXNVV9vpgDltXGmFm8F1VZ2Hxzw76LiaqLnWlXQwedgqfQvcA3791oFm1Lz60z5QG7Rdc1UEeujS5WnfmBqs+Z9rOdCne7YUmzJ2qA651JpT1dFVhmiEGdR/3J9aqJqSzu2DO7rMPJbcOYihQNUnLU+FS6oBBg+312vBdWh2gOTfkhPIqKr7zkFMDX8fv2yVy3qaGZoRujM+rDiLjohffwABHaGINV89ZouoL5S+Mz+vOLf6QzzGFGofGzvbqHNDd8SmuFtCo6Rk+aHhSe5J/6uzydQWfN+pqI3I7wtXE8IjnYy1uXfLHDxeMvMLzPNNrRnNDL4UfxIbD+pA0IjYT0ATPx/OLdIsyeiPH3/Vfza9X9a5xONkih9yZw5c/KyZR3cFUxRj31xGxTQkf4/fhQjp8bxU7cgd9+Kjo0+f80EqM53KDnOzM1LusGZg5GSKHh7dxRbx52JDF4xI/C/Vuaf82bYq2QynCaA6fzXvGBvPR2mji44Kp8treUTr9c45zDqZarQcaZUEADVg/8DwebfSjPPF3ZXDJtIzPq+WIYjN2wNQNGHDX7TLaufZP8/f9qGXdVbYhf3iDpvS6yPl6gfmeHbODCM5fMLJzQk7b16dIC5sbcu76mxHFQRcMZU3BVObQUD53DNWsrKDlp3uVqbrYYSm76mx/N1e1N9q1APPFGH/2Z8+ozcEcva0gPr3YOR1GYHgxWiK+noaT/2Wq0N7M1R5oe0vuxVppcmTPdP6cGDZJM/BZ4HRnNhf2saVQd/0ydKfqrHwb9Si1etDcMf6c12MVb3W5KQOyOYfnSWzaHeQ/merxK17QyCAtQ+2LnL94FT9VkxUMejWhSeusBTOd7oiHP0yVDKsPNHyZq/6ZqpdPVl0odH4nEfa7GK/ZoAFzHSU0idnQwGUafyg9f9W7J/um1mF67C9T+c05btngyAsw0wOalaozGmcTHskf3RGv9IYnyJ9gmPTS3Wvit1lI/qm3U5L7qNDCqdof4h2zG4XRLRVhrYWS64kzIKDvvpSnFL49mHcQnwUDk539XsalWP9jnYp+fWhK0pcJHTb3iElN7UgclPh5X/UxnvcbNHV14ic6xKpH9cWpdDBjMaSU7idNPi0wVXo2bpQ11lET3SPykVNxjzKW4Hkaan/LoW+BWWrVwzxRtTz+MJX19Bvhzb+1ze5HM6RUXBFvr5PaC/EtuxTJh2TSiWZgrIWq2Tidh/AEar5sr4jOqP56pXg94TlvQutQWEOTQ98OKh6U8GACToWFfU0xKrcY+ZtFUIrTR+0VmOYusU/7z3d/RajfaH/bId8uIjxPY2StKeyqfpJl2LN5r2w/FHQG8LAjG/F5zlXdf22fibAXwsNEXzqDKfoZNP55dXjixwklTY75P+6GJjdutU2eW+5Vz2146Of1tKWNyMFUnUss2UiTDfmFgMd429CL4Zv1yT0vQhYcYjAguF2QDxBioXccZBwxPQJzeyf1Ll31OvvayJf+PQNzHmt4ijzrkniDieR+pTxcbpYUjF1V/2qq9MxJIpo7Wlt6H/0WszbmO3iACZhqd+kRPDsY1vXTWARFpTs8kurdXWwcRfAcgZHnmqrdsAFwhmfVI/r12G4ov6h10e5P9bM1txNy1zoYfrRFfqxVuaw99KsM+BLxY71nE1pbp6f2d53KCCrE88FxhTRHyFeYS3vK40Dtf5LwLLyrCtd0D9Bb2tgZX2sn5MepeSiDUtWqQMoZUrYX0NvhMmx47a7WdLir/YTnodLLbrNTawzQc0fVIrr1zR+x3ykTvr2L/p1MNQCs/Aummv1ngar/m5hqWHHVm2PtarIXfAtOB9Uj1tIjTVhf+NpgTtDEVZNosu2onr51W5AXdBIt2I16Jh936pKSzxPMZBbQgNq7g+PrIhNBv9UL/lGnmoi68CFr3idedaG5ct8HlxttWfCOrmoVHHWHBR/Vs3RF7Y6yE2JcjFS/q8vmdiPPtJDxtB+YY/WJPfi4G+Zo7IAZpO3EFASLlMngDd+a+tIneVuBwbQdnGc0/LwoOObQoNEemvvn3d8fpvJp0bfYtYBPidkcTDXM4QuCbdwh6lmqPhMQkEduW5I7lCFy6CNoeOE5b9qvH4iZR6FLnrRgqr12jIVYzFXN0bedkZy0oRCXgBW8cpCD3PEIMTo+gxGWawsxe9gi5/zeTPK92V7Inw/9MggGyFlf+TRJclW3fBULaPKqHBH1z1vVa0GTfF2rd2duFYpgFQowgtqTHD2TuAxfHD5T3vFzDKwqg8oPTO4Pow75P9sVIt/oNtf3pyktLkixpNuxwzZDfaf2SAoR3mJfvWupJxR1Gq8MEsOv+OKcSUre5laEU7u0uXMz4KvTGwkpJqq2wlouyLX3YIBjR9Utf8cOHd7xoQzZABrT2046lHo80OS8ukg+O+N6sWNKEdQdMOv9UIQUHktVD6iQOv/F9ZJEZwENz5yLOtepbyhavFUtgdEZTDjnW8qKl68FSMw13y61H+Ybcpa8dCXxz1J8kVOPO4brgUG972AIJqocEWoD5LhJ3P9/MVX9NdeUzaf4PmZetjwd4v7pB2YIXFVTNnKqJ2V3CznX/cwxPpvMpYPIMy1MTdVzWzdc8rVRVobbet7w/aZIVT/HEOOlqd5AgvoUXjk0+ndDPPUjdY7PVD74exU2r3st5kt+gaa9rph/ywd8sjtXZzY2swsY7M03JF7HFTSe/Vq+i40F4iHwVE/pGeeLx/FDbnT0oXEv3P8zcDW1PwzPLz1UiI8XGPYwOGyEkAyMvs2Qk+cvUZbe2Iemsy1/UpB3UzBwjPljdeSX/NxxSslTMIj1ai6U5QbioddA8ybd6kXpdwCm3OygwexXVdCY0YkF3TOYanWtPxTtzsjhMBEZj03+Ij9S9a0oB2P+J1O5i7hu2JoX8CDJ/AjN+AZ4vttqT+n66oOBEjD5xZAGxVkORro/+g6/7F4W5p5baMFzd2n4cpBdiL6q3tdwEEJjnjaYctbsGWhz0fD7Xr0tnv/2WrhZqVow72+HZtYFTLXrDmrWPevwfNVVrSvmvOa9vhlRYgow3bjkxDdP80gHLkL1rg+epTvJDIri7wnzIQYDLe/GhZJ7jRn87fYM7p5hQV1Prfv+HmAK8TLBLHPVN8K7gGn32/OU2NxtmCcNm7Mmkgp6J54QdQMPyZcbk/z1UO2v7P4MPpojv4UjBk/S6wmHz1XNY9+fepjPS6HzzRkezF/MXBGWunp3VWtjikY7MJb+Rrx9jXZKyeEcsFC/azovxxiP9dw5lX5yMyRbqY4lWVvh+SZeVfCZj3iQcg6mGj4CjnxUvynbzRG/1wLzs8jU/ZyGqRaczjxG/nIKtQc+1cTsc7X5bCqRj3djPO/3/WooD7Kkw+ezZyEV8DTNdevQ5NA5al5H4vqbn/EE0z1jLbgweN5XcMPzO/wCMKjQDK469pEYrsGUzvj2Z53OoNCwT2VYx5GlzgkPKXjV6vpJHPPiQsg3lzfi6571Yj5S56yj3RjzuxFq/NtVROvLuxVeZA5i9u0XW4pIRCzYFHOH9x+qF1TSw/xtXTBw2GQeJfP3kQnvAaaKd55FoXhW8AAuPEPQAcN4dwuf780im5fFfEL7S4H5phdawTUXnisN3wETnSviZZScurStxs/y7zqV3xpL8rYzl4m4KmPurikhGrsJE7Ouirc1f5D7ifcs+Erc322t6j8u1gchrsGS+J7rA0oGLhi36l4rPl/MV7ie6vleSXi0+FnvSARZBA/rK0845r+/7/4847Ks/o1MZYz/RX2qnvEfpRS0/9496v/FTDVwENOH7xGa2x2fYm6zKifXOuIZ2M+Kc70adykt+0kZgIh0fk2KI2LOAEM1QWBwOB0wxy1SJ+3GgeqtNpxS1ChObsIKOVXlKDoZCZPURczZ93ZLUuRuKQ8XBu4eOcjpy9dGC4PXxeZXzXZInNVZ6qVZgvP30ZWS116KMI7BdM3MIVxD9eOaPi8GH4b4/ODowce+9F7DvzbmcAKqB6PMoVm94Pai5Cq9UmbPiniszppafH4X3im6WmxwN7fkMtio8MDgU/2J3aFY24tSDDxp8bxXn+GbfPjU8SqoOSNoRNZROVzq+DzjTltodh6zUIv7Fdcuekp0zODrSqPM+FWoPu2OjBGztyDj8yN8yH6szoEsHTCS3sgKOcdFDh9twRRGLkaUBSGYc+aWBg/jdEjuonDgov/sAVMlPqMGxCKCA5gmHaYDio4RmK1rI2apc4QGrXNXBHnT07l4Lk2KfqXLwFhgxFGd/+Pdnz/t4HZOW+SUrHcRTN5BJ3w+j7rQ6Bo521r+Kr4D7VC4HG+FuDcl5/lWDyg+9F0NF0QOCE60IH+32iLnrzBf+gdnQ1KTBxG+HnOTP9KPSfFRndVuSzD3UuWw7N6HD79PwFRXX/UXe3SEFrg3CU3ugano/MP46yYY5nCuV5Rdsg0LD33f5tnHcvD3JhjC8qji1frzpXxYBiIc9OArv3LTUr41t1o4mWgxP0xuBmWydZAjQ+0fTLU0ql/pVc2yYYuHviJvnILhto5o+JFEl7Jay4U4yQXGU88eFNeTCPP7CsYZDCRy8GeblXKbYb4NNMWkuyF8enEEM9978Z6S8AlNsN5gMu9g6bSfTP1SmAGYczqMwfyDWyzCb4vxnGL2UD5vMR6/Ar7UKdoUzPTG8y7Bj1zeoHGieq+EPLFfw82RPif3NPdKMerOLMB3qhhm50HjtmCqq775wbeqc5+jEZi8mHFXlUzdMLm4Yz79YapV/CtLvzs0OOt01RmJcAUN6G8k5q9ntrR/PxwhH5oa/xWYKRY3UcpxA83tiQLx5N4yTQz6POPDfXGGL04KLezM4JPHnwIaHFCkBfMPNJC26lwcOYEWSCc0/jLVejWqmL+sjYaJyMnB/D9oFsvmNj9x1StqIH0WTu6hxTH6A9pXcOLh+YH8sZdgKn9+K8ogHKl1zENWUbq87lWN24XDxYLrFPdVj3Ff9Q7St68t5Q8TAT6tAzB3f9iluXHUSve+xPPH5IwoXjlg4I/q3LK5tCF5ruUzeR1Jmy8v+oGCtwi0cI9sxMNl1qfgszohPht4vuESWSA4x0cRzHbwdP5HnSNN+5jPZkf1ZkrrC+WDGPG93ugWtybXGTTt22AW2mDa19MStNdvHgt3H3ze+oOvFNxVTU97eG75RLeR3x6qBuj8wmze/FRvL9bi+d4+mK+35jOiOPBcFnZLMMSxj5/p5qjeRj7iLf40U3i0rqqzr2oG/2GqObSx9PTWlmyXNRVF3wmup6k67toM8ZZeW4SwHqvaCoO4AaMIeJYuqxCfN+NKYmynpUxV/ah4rs7JdVkqwp86M5C+nBCeYYTv+7gsdFwY+QEBm8ATCHiaVzDc0Ka3P2ru0YyJ3Wx+p1id5g13Z5nx2+6oE/4/rhf04XE+H/IoO/ThITMvijlyAObD9HYSYdYBo3d6ukGpqWpKn7+25COHj0lYDfLhPMb85TDoyD9S7edSNZj/F6aazJcZ234Nh/YbtV+sePRsHoVNTL67izRp7jC9tBR646cvzM+VNrAgiFuLPOtXCVGqc3dtd7qiJN0ifvaPJX5tGR3Kroc95kchMn6cFTvMlxRMFRSqlgb8C9kASfF3nWq+rBYUzZ/qXLUvoAf9NiZ5tmP1IkGveFw2d/Ia1ZO9B3/BXxNvSTJbHFjQed/gSad1n+LbK2PCGC0K/lwObYoniiHdMfSE7aGn/vMRleJjgbH/rFNNn49M+3cz1Uj/V+f+hv8zetP8l++nWnzVuaBiAU7e+WCqo2OlqkdrxEQyQg4YfsoOIf0nLDCO0LxLxnNwOFc9ggki4Wmql8P9G2vhU9XMOxkrC77jjZgLchnDx2chxWMTv/d8+M6RC02i/I0cMPYYYrJv34nWfCPCYqP2KC/NDan2RWWY3BjmyH15ocMMPkraiunuZ8ul3GhVf7MDctgjqgL4FFUntpsFDZ89Ghc5QtUDepXC4u922ZBXefDtE4Pb/FafdsTepzvzRlpgsAeChETnJliw2EHTolwfU9ZH/ItNrZn8dkVMJqddKMTvNK/49AuNkIs+fPOvhIYjTUHjr4tICOfTz/jvVu8pWF2DMjQ+uL9b5Vwp0PJIC7scPplHWULx5wImao4AtHbelsgpO58FE4nxnV/dEeUbrtbyf/CtWlcYdHDUfqDSLDG+6l2lS/Bx4fdbFvz+iwaUBrqqzbCE5oWNGBBVQxcaWvZaLoMPfOvW2WmhsNT+hCr55zpV8YJPRg5y6HAa+2Wgv8/wwfWmQ3uv7zHRf84y3q+5h++bbJmoTIxnN2kwX7wLmO8PU2mq7rMwB1smu2qP92JmrSkaTw9MhDmYux2kY+S0RNX/msIH3pN2o2omCvUuQ7f5J28lpbe70MTZx/ifjnJBgdrSJ583aKB7rWxyy+daC6Val7m9wBhp/ITmLS5U8Pf92RLtZ1ILF0P4yuuEfSh4braa9Lqlw6ePqK96N2yEtBst+8tU87j7E96hVHuUJebVAcRYiuio1fzkLTHfGeVMHF0484GUdxKPN3wyqB+fv5MYr2EGhspI9RQv1LpbEMNDPNIATv5AMbm7EZ5/+rg2vDdvNCLdBCP0YuT0ttA9ClK1JzZxNcRDqieUbVPc/0S9G/ioc2CHeOyUslA1ai8nMN/huF2JcDI4V/yy1Dnt+zo0eJR8Tf7M0hflUccrw+UQ83thbr7kOx6e38BjOm8emN/BoF5r8jHRdDBobtOiaErhBl8wFX+q+7taylSoelZm3rwpt5DtZXC9EB9fspIO9RXxMGtUj+ln8aTopvbP3H7QVO1VnChLvUIT+iGsuJFmDUVDV9UeYNBAva2fFP4MeKD9ud/y0HoxmmVDMNWtqBs2L5qMfHE4ggnGiP8i4DEddl/cz9C+mPwd2H1K241ad5pdOfey14TcKirAKGtVk3Iel5TMQ3UWf7CAhH4tjfbFHR4wGfYL/p1ckG8uQ/j8x1Ht2Q3vnb9M9XedKuFtQG6s3m0ttzru31brRo8c+UJXyKbdGnjM3gwaP23AXMNr3CPvPFTrchvMl8tHL8nTCjCV/kb+md6MLR1SXaiet4uWbz5xBUy/eNDEBfLJ7n6Y0qr7fGre+IPxP6a1T4A/0uBRy5ofw+eIEv4VIricfHi8MzxHPnDB6FqG+bIweUSHdkKqPx+ruWgVQ91PO02KW0/yiD+HtHfXyOfjLTxA+1b7Gb8bifm0KRvecef/WKfCINaSbUsw6T6L8XzXI11yMVXv8nsm/l4f6zpvp/C8Xu+M+A02suGbWr+Q7N6g2fYUf1/8+IGS0Qw/n0NVf6+1Q0rXS4xXYoctT10+J38dQy+cPfJVEHU2xK7ZUfPyHExnsqymzLnDc86e+Dx9t9HItYe4Htshub6ETUQrPWThTFN109dWj9zJ8SQC3gGzJVt9QO7vguubbU1gcnNE+6P6vPqG+fvRYZMOb1fNj4ApRuyEZA+e/1ynMoJsQ4m3CEuxkD3OHY9Unw8jEoHTUf1Y3/Akbrg8lEG6jcD4t8uE9t+2AtP04RmCEZgqthpVd10xF+X/D3dv060qk2xt/yAbgopKU5RUUVECMvnoIZ8KKioq+uvfmXvXfc7bq86pcZ5xqlGjVq21FTIjYl4TMiO7Kfnz+9EU+zM8M/y0DUYdioovZS+bP8+prHnvWbmzfYD6K7v3pxflUAWPHjxzF6ch9NaGR48r5Jt6wfgggGLu108o4LFdLuGx1EwRyXttMbeKVIzHOKlg+KE/jh9blHbRUfGTH/Tk58ODeuNKnvWWIx5O/e77r/VU897oP8lU09G/e/c3+ddiKvzX+P8SU5012yPXcpCTC90ldni18EFuGSj+JEINuN8SnQJd9rHtzeV5VQpqIN/L85yKB3z6TVNLcldxxMWTZE2M/Bk0wUSM2+8aMXKHBsflHkk7LJbwFXm7o/QZgqlmOWJOUNmQf3Ok5h2W8AHLekui28kc3yrQqNPsQtSfS9/2xvfnzw4MNJY1wslk/5FrJJAF2tGUzxFq9n1EB/jcQJjBvftpbHtKHvh8y0VO/eR6knS5p3XUu5ve/XzRzPxl78irZA+9uQafPpqkE0oH+DloE/j6SSb3utc7uW9Dvgs5zpsH0emEGj8r4GMnX233l6n8CawTi/siIvfi+Tzo4kqwmQKfnz1X8Al3eX6T8W7hiycbX/at5zZbJNaJXDZylWC+kvdXTceEIuFwsRorLbusHA0/6jY+X3CLfVl3QE1z5Jr9pZmyu+HANzsmmM1cgWEBa0OKL0P4noF8N5LvqgmFi/EBvumN+8l1MC+rfv/FVHGzI5FYXsWL7szYeq9MSbQL1Phsco7Y4Slb6o00MN2bn3Vmn+Q+lhN3eOANTcH8IzPBmCv8PmGVzrynviFvWmSKf/5gfvwYjJjGZ/jk6exisWISbckPMB2BloPBxMniFH/nmJ6ppTbs2aAuiekLv78eUQOe+2hFkbLZViJ3fwbzftpGnjsPzd2PDTDS9vkh73FCPFRyX9PGnb2JF5t9FdQ9ucY32w2ITI6AIgeMS9fjgsysAFNFya01fa6vKYzeiLc6V2rWLaY6GLifKjzdrVI2HlNDzuWFmstXiO/+g3ZgrjZReJdeSjarVfjccJRUwYUvZQ20Qjreb5IhLteaPevyh3i5Y35HV/ncMW4xvfkdzDHteajZTRpR4q7gIZ4/xF9V2WCKqYb5Pp7ku26vXVMyTy14ihmYSkxUk8JcQFODE6AoWictmD9zuR/DcrD+0ezINx35ewguG5u1Tc7ngvG7/qCpbX+/JuttVabXLCzLzI71DUy4Rf78BmAkd1K+KLfUnSLSHAxyVqIz5ZV8jvkrEV+GXt5JVCP44sOCCdbwsqQojMsKFAmf/PajJ6XTHvKhb48Em2bpnbIh9IwXLhiz54GpZi9RKa45ahpzbQj5rnObY3y2FzCDpYdyHynup+QDFcxoqBQ9Hsglkn2x2T7qUz7pl6bozjB46g3XB1MCH//NoeknFz48f4zgAXcv5ON1fbJJODV+v73KfcPs0iNjgOlzVkBNs9VSQYHvwaOcX7j/30GezVLeXXm2IuJTucl3ubohPQFXS+b0IgWMQ/IwU+Q2izv1TJkaFrieA5hqcu5s8o8KN3kvwv2mct9gyj1X8fOlorFn72DQMrk9FWdTNMwMl/Aszt6SvU4ss2bZIAETHW1PCcru17KtXIDqiAKj6xvwNMOhEZJ3+RAXkwR/P3w/NeKOAU2GrNrsN73hZ2VzUPxfvLRYoPE+xSgNnCsrMFvv7h7ION5PnDZOJMxBXZ8pFh7q3eTFiO2Pxor47ia4799qla1kz2P3V8CzzPtqzabLpqLj9Ir6vrrLd/cfAx47c4/weA94KP0Nj56PBxivqTNs2X6qoT60VWzyZ1ylbFmNdzTTJ4Xydz3V5WHfKDE8uV6xJ2w2GX5+YATVN4OQeMPEQT+Qf5Yect3e4LE6TUW+ZSdTPIyhPFO5HVB++4EhOiMilj+0McXjayjPf8V8PywdzKcdwdS1fJe4jV8+rTdNZzq33S0yh666peg9DUzRy1TE10kPyLfnYJBA1rPihnqbCy/nwaI/1NhjpSP+ev1KEeECnmHOx/B8w4nsN7eW7yJ/5YScbBQjAlao//eDAWbbyF41vZcQ+Py4T/NN8OR0eIOp8g88aXS7HTi/D02LsZ4dQA92kSlOksFysm6UzeS+cmfS2My7nJYUfp0MniIcWSxfsB/q8yrh8GhDwZT5Zk3eWxx50MvgUfu9ZkuusZf7NlXUL/bTfrQ4HFPzP/2cSp/8u31/0/9u+fm/2Ud9qP4Pv/sry9QlPhkceECrLzGUMfjkdxCAcUyuMTdxpvCFt6gKFilqvrZGjfEX26jyn4ulfC7UFCQWA/juw2cgz8i9wxfdp8eKNxFybhcRx5wLxIizAFO5obalQDBo/KA0Cc4PMRM71s4M/ERA84W9oWRQeYpwT9DAVamASQwdmvd4sIatZWdsZ7IRXGwtMF0SoQbmYYWaOX0NSnbJdRufN4fvPz3PKhu8pg1ldwbf/ipqg/0m8z0tfmGjOJG31Mxy0m4xxq1XCf1cl6y3scYUqRw1pjrD19+fyElKx77itw5qeG8ETfGPBb7v/oOGDY/ISffBQtM39ojphSnXd00KaMgPtMCMEWrqse2Fppjt4ZvKpA5JeFO/4kO3sthnoZ0oYQRGONwxGvHoA4bSHPhMI5O9ChxzRMnwbsOnyecahdbu6TjZ4/OHpRIxm4MZ0l5frnl/Q+Me6mhA/gm+xw/dS8OgWmC0aXfgImvkXuazPydz6v7DVNbF3hLNTI/7buPJM1GfU8KAUxV42Rnz9JDrhUYru+LO1FOZw2owuMflc8YlmHh1A1MdN7VdiY4QL/pXvktbPzLOjRviw6L1BDarkL53CGbWYzBX9jbgw18/MEZ/rXnkqCnGe7DA+Oe8Myl+bDwwzQqacLvTkuLW2gJpxieN3QeqRWEBzQsmbYf7f9zelLKP4MG+Qw38bhTZl97fmz68qMH4ZzaQ+0S3SqBjzliZnhe0FhmYyuVha87CdoUabeN6RrJH7K//lGvaNynn2vYasbeB+MwvScCD2EfN/dVgKm9vQ8DGtp+yc93tCPSUmMH7MIjYowJTBYYPTfjY15Jd+9RRdoGf5GnfRDzGwqHgcQ65WM7AqGMFDBG+9rh/5yX3kc7wcx6sbdPPVaGy+l0vEV+tVYlH6IEhqFsQfwkCw8hzD7ZN8oQP3bum/2hw/+5n9iFqetBcX1EaNjlFYMC1i/ErT9CoP0w1T7YV//vurxpZV0qO57iSZwJHrEitJzm+XNM+kj0u20acZB90aPw3RXz9XvDN/DsClKxyaHC1Lgvya9kH/fgdRmw5jh6I5xT5MG6gge8ITOqqBKautVXN1u19QfbuWyne4mYhOjXrSAm8TcXbXo3r75qA0tMbTKUol47ZY11BPG9iHlTDpexlInrQmBWYqpJ7Yp4UnSjV/Bj5s7qA6SMN4/0MwFQ6w/zROobnqV0wmd1dwEiLU49sfwqmeuxvjWmOGJh+tgWz2IUKj/dRPfI2N9cUro54nlbR8U/8yvPcMD7vWPwoiboSGrWG59vo8JS+MHLFPz6WNcPX78gNfojfh+yX9XXZmbxjgfvZGsi/zAzmdLhuwVQdJNl8s4bkeY5gqqNjlqySPWyd9RT/3q29hl1ceJgkkn3s0xIMrrS6T/HgQKbYy/WMx94T9aFyoMn7BAzx50xt2jUHeIzGN5h93PUouJnC5AsXDFh9NwdatcsT9wrMjan8GOb3NPaqYMDBNF5fhWavFlwRt1Xdsd5QbSg1dFEFqM0l8/UGDHapodmzCzzlfC77Dyp0hEdcLFX2eeuyhyYYOnAX8BThEB4gYjN48IXFka/95Y4MeWDf3/VU5l72mDafYRWkX2az27T6kqcZiJeVU8lzreChw+SNeim60GbZqwMzf22Mf21dOzbslwoF2+9Rek7LZu9hMyJP/8l+aGPcf/5rM/z7IXJfDzD+g8HFpwNdO9Nbt2Fklpd0Q2G3CuQ+OuSbHcKjR81L7vPcoT59luWevHkOjziTe1aG80ZupBtUuN90LZi189fyAM4Y+lCtNGaX0ZicHkM8Dl/wzJkCzx3uX8L01xnyJ5z5fdpdwyf/+5xKxNGC0st2r/hOBw8olNqnvL8AE34sxONw0F7gOS7Q24+p2SxRBxCLcZaZflKFjL2X+peOVp2YPDVXxMharpCPMzBkbEMvp3exoSC15LkiMzBVcq2/ZPWu//H1VFNF/3dn0/zXrj/81/8lpsqt1oGGEHKyGp5sNjBbUNB9CabaHrjKJreRPOtCvu9ewnND48BcaSoiznfiUrOxJ88LPHQhYiKAr55P9R6F+h1M9fjUFnNt3cOc56EiCrn3eTeJNuS91mCqMlJsVk9kz7jgtEVOxfK8NgOaGVQnDz6rMQWY5FkRjR/wybcMzKEfwADB2Jddo5/4/v0Cn5+pRlz5zJK9HFT4xHgv11wbB0CPmd9ulD638O2WpehMfL97Ouy6f5iqssBwXHCPC+0CX0BVOaJoYHswfa7Ssd1bzch5w3f5n98STHSNUGO0HXJGdVXU6Li0KF2c4AOO6tBmm05qYjwRihh/cH+LHWqqP48CJbjM4COnm9KnZLdAjZhswUjJnQqKnxvU3GcFH8xvBb6/3B2U4Nb+qZlgJHHTbJMPRqiph7YBU+51+Ma3ZcoejqZKwUieJVGeamK/zQcC9jMO3F/LfVvT/IOaS/L8NjvA/ZizgUEz/qhMZ5bKFnJ5YxG1M8/k1c0zWD8pJkQMmsz3GzBV3so9A7Ma0FE4C5WNf2DwZCP7phf3ymavmzanvPvZXFRF1bG4367J2QSpErDrsmEnBh/tuBMwT6HK8x+HGC/3sIBGCx81S7nbQLixhvl+vDH+x367oDxfgXEruajXs21GWf+6Ufh06cLnzzv4sM4ifL/aCTYpixelkeyFoVumxkTyeZLslqgEnxDj9Xp9FPhWa1uJkCr6+5xqtjj+THqdRo1ZZ4xRkvnQMGbJPvGufK53lT0kD3vZw9EzLuRX28Dk8LEam+9oQ9HhCZ++af2Irf0OTC58+GTvDWYOAtk32eLyXSStUvhU9qFAJ5fzvJHnO07ZgWIh933q3kJjP3leZLJ+ctNXGtx/EbX49z9/B02R61eyrlyS6E8tHujVImJZvzOQDzVxf3n6dmzWJg+KVzoY+FOCAebP2ZuO3x2ZAa8QPyuiLSVLZ2sGhlyf+Ieplqt7BU35aIY5bTVoWvCOOZ8sED/WAJiSvLodF68GHql92/BMM4H5AMESOyXpjegXJjzoeqrFsmmZE/fi0vS9PZiqfMrnemfEmmgn0EC7L59DjPcCHuuzKpl5zhZ/n1N5p1xrzF9eRhS9e7nJ85RpbOREPonrkZD/W3imca/7Uj65QZOfOTQ7vQudki4vFGF7F8FOTVTQ0b3g+sdD1JdCU8GUF1+eNVNDYwbBa4v728vzOkeIv70BptrYqmL+ZarjpfFIqLJf2iTA/T/e8myWvcD327UpX87JfYB6JiofmgumXIKRY68pofEJPM2w7gpyRl1eBVoGT9dtmg3FVwPjRSA/tu7Ls0b2OeZfGynt33d/h8flWXm7YWSYQWIcKK8cMFI4V0CtOzBVdAvlu/jqXDP/VbrkNAmYbioQL+ZRF4Shc5TAuCpyD8FzSCL8HEwxvi0Z+z6LoewPhvxvd7jfojB7uP4+h4k6gdm6y/5A6+JxqlzR1xAlNzBhekb9488AjCQKMPxx8cHf7091w7phe6OMHQU8zZalbHesTxTYkqm0k2x6utOPFFwdaHjpX1qmXsGk8eCH+DcuQ3iAb72g42ML/YiHCv19TmXL9+xUojKYbl+vMd/yzPvpFvFk2byj4LNDvMAWl/BMtU3BewcP6dhrmz2PDeJhPi0r/6WAWYMbmMo7d0dT+Fyz2P1XDonKEvFnxPBw73GE6mcr8AyjDfJPfb582r7W/zynOn5QS9wlmNr3DmCqrLAFJeEtqERzgweqTmRTFuyyStTjVcs2aj2ldLSrqsCp4BmU/gsMM1dj7l/zq8q+b3tE6dEB00M3LWbX8OxRMuKohw7i67+ZylsnQ8M8qjY8Uij70U0dMBU/WYK4I9+dB42AJz9EFUVbeb6rMC353PFlUqDJczwe5pqxsN99KLyXYNr1JLBYMRovod97MORakeuxTMMih7rA9OstxsP0kR9/n1M92H+UqQaDf/fuT/9/ZN/f/zRTeUbqgIN30Ny4PVmszuSzx+kbGnLVUQOs1W1MeTQBE61/asp6ey0iP1Ai079MlylqiJpSrE4QA22GmvhIaEpekMRKsJbvIn73yCVvqCNnzCtyDkSzpux6OZiBZlQW27zqCia2BVMtbdYxeJcVickOOb44IAcn/eIMTRfQ3NsU3z/kTPaQO3HFtyZgqJ8r++Aun4jh/Xkg2Giewieu5bu8qP21bHHiNzDcCXU1Xcl9JJKp/jyn+rue6tlqyKk+ebInJIvYQY+Qk8MHvn9oKLJnZ4n7m3pgqtQfEOtS+PrAfcA3r1JF3m+0RgwfkIN1MbTYaKsGqGEX1ODeRLFYzFGDqDnh9yMBRogaeb5UzeHjhKgM9q3aXPaklO9qznXK9KE883kRHLgw1/CVxeOpgomGO0VYcm+1EZY78vcT+MZkBKbx7jOYxNcjqPx2zOSZ0/j78JAdMH/mpWRhjhpLTYv5/cS8Zb05mMpo2sqktwmmakVkkbdfuRW/5XMwm7cbU3jWHMXv2z9i/bI5yOcY0PjF4tyxfiMcSsFsf/o/2WyUqgZl2dc2RRuaLaNZihoz+6UVdBq+Xb3LHpQ9Bga2t0Jj98ReU756QnOsPhhvvVIRf7oHDbFeImJjh+bQ2Brjr3SqzuLOMCl+XzayNwIY4m63SwqyIZn+oi6JTdvkScd2j3gIE9TM6PwEEwzmdhXEORhwMEx+lJzEFkz4w3y4w8WcFoPoZ7rLheyjPW5M4psTfDo34aNHBke8u15SiddyZbNerdXkF/L8wX5cqyxpbDC0NzlWQaWDsat5u6F0rEJjggmY+SR7bMazEzRhfQsEe+/bFwVNzzWDUPYAfBXpngIH1j54KR6YyUI80HuI+y854i+IBKeot9hVwdxkLcuPAjV387Dk2RMLwVa7bkbJtXIUsd98W/aOwzu5ri77enYmxoeNXtD8raPw36EqWVPrFsXKdoN8/PGU5ep8TbZ/A1Plt8Yw13pdU56FYI5pX9hsfOjwebfZDprcCJ1NhexR+1E8HrimCo8wTS+Uj+VzuWoJDfTHZUbknEpTaHMwqDazGzrm4wAMKTVwudCv5Fye0ORPL4iYtzotyAjdSqH+QKtNcWQhue0wU3zuwVOlY4uTcMDMvtH3a/YE1JPPR3JfmHzXb3piSsdLv6j4cHKxGZCsIM9f4veHo9+xfCZ7X3SK3Asv9/Y/8vuGnGwCJjsHiD9Dz3RC+P3DVIuMEUV2T/aYdWubyfaLlAQFmNW7YTyzvh1SKuQ+1YCDKQ8dgZFn0T9MVaVdRuL4ycB8vUHE3BJM5Z9n8GhHD/fLWVugnsSk8Pe5ali52Rq0NVdPxfu9LcOMftGeonjtVMJouUBxAyPxeYV6FFSLkt2XCI882yDfDwryzxKIr+MrcyquHPD9yuWGevHI94ifIxj4u0sGlAYCGq3KM7Wd8Qj12Eo4xv+D+P7znGo/WP3znOq81sHENwfXe46BSF5LJmUDpEswE3XNPkaJevfdCJOvYzViTpsWcs28fA5jwVOuV1pMVOSx4nex37DM71zyJ19RiWOG+1/5wgADXSOT633T/stUm92vqNwywfdv13A6x4Xs0z57C8YOHxNM9VgJU0yXYEZYr528HrmPO7lZrDrUHWWTX8l5VVxL5j+jL/lIA8UfbSIGhknhQa1+UAVtKtcjKiIhPn4hvsOn0vx9TrUML/8w1WgH2xGeL6jvuS5apjetR7T/gkGMC+rZ/svw/a6WYXyaoGFzPUJ9cOYV95kCz6BcNitKr7If1ma16hjb6hj/QYp4VCt45ttHnsK8XvDKF6faYiu+BNMXypM7zXGpm7erZVBMBubv15119n7UHvkf+d5D6YNxN6FxJn5IQtSLsmGsTxeTHE+Vno9uBsuONTxU+UL9McdXxurri1GQa9Cnpg8GvszgceNo6sPTyzOvfw94gv1MgKmyal3+B5lqqP278/5m/4/s+xv8D6+nyhX4JDE57Kvg+vjK5yYdfPJE9jNp1tAA/yLXSNfLsOJ2JvvfbJuQ/GcaKnyeoYZo1zJBzRYh5wlHDt+SZkwJuL0SlSkMNpzWqFHGDTGScVBLO4LmOuNor3BlBS4/7RAzUXLZwhev6paFjrUid3NFTTkuodn+cHei5FxCY8UaPv4cwFckwx5qxC8H0/X6cm+7HaBmDh/QuFjAlzuF4ym8eZ4b9nopF0LJkz0wO96xlA/2NJ/sm4pWczCVOq8tCpWhq4jOgw+1PtqA6HvxTH81BdPMUTpJrOWa+LNcY52o+oXCxRXf13UVNMAUa/JHxwDXvx0y1ptEghx8GuelgZyKeyl86joOuP9a+AYb5S0HowTQ3DrwdOQgNCleZFQJKKZg6/VsQLHGDvCNJnzlMYCjE6vlroI+eyr7LcSW8vUIn/8bwQd5q9GP0ts4qPg7Qg7mRzBEuobv8a3VBYzmOUO5xlb2t9rJ9RSSqQ6L21lx+lP45EsKxonSzuWB/5pr7BUrIxJbuQa9tDybre6lTWIAphLu1muZcxAH+LYCPjhfmhbGFxofTmT/qOyKmpXeoyV5o5nc22stSzCuXEN//XJFjNW6Y8uHihoUSF+s/zm7Jwez+SzCfL/1GiOQsxmR98PPFqKLOQ9tTseq3lS80E4NO+IeKLWFU/ldRDaz98kDmpZw+NQh5mv8KO6UKrnN/Z59btnj5sDX0hNM0QjMR8Wv0LRK/ExSHuvG9F/RgkLP8kxeyPUPq9d6RN7HgQi9NdSovJJrkM8b+Nh8I89aWlprCp0HfOFR7r3eKC2Y/CTg0y/XpcWWNnx6UB6gQeccTHYdNWAq/wFmjnyMT340UKPDDeZL/+L6XrK3AnehwYH3hY/dYGYpUR0wzfWoNmyxsw3ixnitBF4Axr0tnn2KDibmp/f9QqMfYUORkM+lvgnydWOPWor3I4cLcquIbS7qmtLhdcN5vYFG2U7vX8+poOTy3e+QVcR3y9gUNwIjMb9syNvoW0XMVIw/bjGjrPQwHzfZi2OQRTU05npUgjiGZ7I5PEfWo0Lhzh4Mc1vDc3grC5oU+tBAWqkXIrphPIayL/pDzf7FVH+fU2VtF1CWllnFd0d4quaiYfxsFfn6HAxKtn42H2jqMgIzDi4NOwuSvULyApr6vliMX6IMHkr2GL2e/ZadCEyVj+YR8vKNfBx4c9lzchVVgdDV7u+7P8MdKqbbb2+1aWwbh3xD9kcrbOTPTUU9zKoXyefc8CCjnjwju5b7Qt0tmHJs2m/yGqPkweJWEYsOXUpUgal843URbOiX0DA988zglQ0Fu59LeCY+wvzfNmYNJujPaP3a/MNUx4DZqLdyfSKbcmJwZgOKHgYqyNnzUogyOcQ1C0w3S5B/+1x1yU1fDuJjiO/f928q+aVkqmMfmhktQ5VyrsjzLX/It3P/MyFPbeAxl2dTyOccNlnXxcl02BVMY6ppRkHQuIr/lvVaN9UFpQwGw3cVeLz5UtTkOCE8y/Yk11ulUQ7mcWMucqHoLLmpEQVdhnpfLuGhzBDjmexSMNGTYb4nb3tGQTEPFb9YgqmC8L4leyDAVOZJs83jsDuTc7zCc17T2mALQ/nQ8eSiXoSqAsgyrC08bwhGC58hY4t++SG3OYKp7soqYnQA4yY8jSvuPCMwpTzz3C92AQ80B+PxMvWY3GyD+NBHGP9yfffJPlcfhWZmGJlaXC5RHx6o71rOGraak0vZr/GrYNfAdB7vHTyT800Bd9W1ZturrYHR55XJ8xk8w/B3WpKIygjM0gNzNVqnIh83UeVPh2CkW8SQf6oDRiUhzx5693SabX9P5N94qZn9nor6KSZ7HpynC3j+0HLJqeV7j90c8ajMmxM86A36a9YWGOrUW1AwRK773TLQWe8nXqhPD/nuka7Q2xbM5d9r5PMjAgMvvuWK5GGSVRDJHqKbt/GhXbJPlP80U40m/67np/H/yBr1/+nnVO+vbpObTMBUo8OcMZ6XguKRfDcVPRCDxmM0JHGpwExkgzne0z89Qtch9xPmC7YYiSOlXQ8+ow2Qw6uH0Ii/DjHnysXU2Da1D5TkOjSkkmeTnPSUkWdvUQOMC2JuuC1PmPPP1vS5Kxq2WUIzvaWLmmIIBb7kMSv/7pvyx3K9UKM3a3k2C2I0aFHDPsyCJoeLqOLIDot9tio0zpx6lUjjX82+SVhT/IWv50C/9u9zqv332VQed5aqOXQQ82FzciseutKHHmowDHy5KZZyvQKDCyCa9JDTI7nGz5pq+LybiMAYuuwL/LKWlJ1XviL0IWI69eGznZF8f75LTYOtFL2go1PJZ69GrTO5HJwCpRSV3y+RQ/fISMmfxVT524981jv8qBSXp4Ppr39mxHwnUSifVruKj7cLVa5P2ZAwh9Coww5ME6VP+LpY9shDKjK2Ooc/SiarPWqMNRCsl45UOnr5nvv3Ly/ZyT/N6HCzKtM5KKjpd9as4ONSuTe7nausUj8jAmtCswv+s9j7Cr0OMwNMNzovGsZVe09O8sb1uRYYxZnIvs/VbAefucJ4HU6yn0Y5TRRueWBuZwhGzAuLV4G+Q3ysJXMFsxvGN1zJ+YitPQUmfg66FZjiNFX6qEGZqwRwax2rZQ/O7PLbmL6WzuW7kHpBzh4e3f/qBmMTk4OhyiM04HHG/e04mCobTHE9qFElM06zjrzDUjIFFJT93MkcNVX5Kn/f/Z1fxpzCGRiav5bQqE2EeA/TLDH5hA8N5j1axOc59M2gXMrnRrFk/mJy5HzdyPVehHiM+zxWeC577K27zqNjY3OFF/MhmEoXT6LRAPOr3jE+92m7Jf6VPTD99NcyrZY9XNWN7HteCpuVQp5BPcHc8tlElGzhz/rkzbR1xbvtD7/vPXskSEGRXvjfmjlhCNUNEtmPLKlqJpzPk8J26Zj8beN+nhNoRnrC+AWOfJe+Hi7XBKqqTE8twNTOXjvDd++QP0N5Znm3AVsl890WDDeDJn2PekrJQuaHkOfL5ZeoouT1p3fBBZrKXLmGey/7M+WDAMxasQu5+Qi+2B7LM4ztuiKaVlwJtOuQ/j6nssfvqvr7nCqMhY/r0zLTN0ht2bzpwAzzBZm+N/BTlo/Kt/RskclRjWvmLUmjUJNMtZVr2refKKU4rCMupivUjmJUP8iJyhAZNwwQIIOeRXl5jriPaEa+Wssp7VsOporVUW0GY9SnMOiQr8EO9/+caIjvZ0LQ2Cs0dTkxfHicB+YzWoEpPd1uKW9n8l1nBc9nz+R5fCLPuBjJ/lofgmeMXzbq120eEDumIiUuz7zkZCE+r+w3o2W9eFZeoo90M1CbHdE9c0yxeIM5nBEHI21ebuVf+ouIFQY7EG0CMEbuIP88qyNKlqnc1zvB9w+cSiUnRn4H0USouH6ukOf9kO9BjPHc/4qxRFrZczSW+4xLeMrZjZ24s23BNNeHheubyx6iy1OlsVap5+Sd8PfB5gdNPldWBU+2kvsYJVP5BYGxkzLmvmHh75NvF1JkyjN6jXaQsvBXHigdtWAq/Yn4Hy2nqA/nPfSjZ6Bevf3LlpaMF5XH3MhGlAODw+sY9StYyB6fbQImhj/H/RuI17uPeu7fhQBjX0cGQ81/g4Ga0hRXD8wW/ewPOX/eUzweI539Srlme3VHPT71BTxVBeuVDT0w+X6goD5UF5+sKevMv0w1xr8BUzqox8xmNWsQXuQrF3mGu+y98jk1G4pyI60CzxuWTK2NEfG7c0Y8RCOLTTYZQz3IwewHAebaDxuFAmcl92y9fhqrN9oKTBR7cNlnU2fxfN6j2ej1D1NNfqM+GDKxlSD4or5bc7m+bmHJHsk6A+MeqaBwL/X3dw91pkY+5kf2nBaP9qqywkU8pjcfTNnQUmeWdzLJC2T/u9VaFawz7CX5Dwf162DDU5Ru+6EVWUnl8m34n2SqsfLv3v3N/+vN3+R/d436//S+v3G7o/y735t8YbgG20xaj7z6Ic+hF6gBTX4bkFs/wM3cgeanLmpM8vJCM2jCC7HxW4vIedzgC/pt3bDg3Q0pz2u5JvGjqCzM1T2JRU/2K3FRIx+xYBQaJWrAYQmmOPZaZKmjbRS/N4WGnEMBzjZ2soablWzSphQUm1tPVj8V38dlj8nBCDnvye+fJKoNBpI9N4PtgMFZp2to2g8aCS1CDXvOKspUUI3/miBH6LOxabV4N5Wz6F8683zuVhSebJeLZlfbjL/oR9FHLuKOg6pkw70RU2LKPtemAs18KLLH6fQXVeK7rjr4UgNMBUKsOJv7cqMz4/DlqMGBc1voLPtIn1pp8szgX60yl8kecnYseMDtn8pKXZ7ds1DIDOwTfDAssUKh8torwUT2rzra8jlL3O1MMV+eOzYNLYv4We7Vdh/cYMAt+LqdPC0xG0Lj/HTd0XGw2HP4sgs+b1Ao5Gw3ezMwZE3/s57Kfl3OCtmuZpijEkzo76DSwvjMO9nvaAhmKuGD/acHRjvZW8ofL3x/2DuX8FlsR8Ed18d1HUxcubc+mLW34z47yX2ajmGSK2T/miZfCqbsFPjmqzybw5P7+krEBHwzmNmfhdI3mg2Yfue5Cp/d4cuaMxgtPKRuJYoFaoCxrvokxNdSAuV2SpnxK+eUzo2DGTyUDr60deR6j8ir/Mzngol52FDo3nA9b9+L2Fd/vimdTSyF72SNM4uzQSvL+YepPnpjEO0MMJxG0KjoInsO9uNjJSplqTHn3ZSUpBehiAkKKlNVBl+q3CHz/R3ibfVulhRWC9S07QvM/D7XRFyfcsTPa8WY/ZHno6ku8SBZyzXwE7GhkMZgDhqA+S1FA0NEPu4/+ECzG4afHV0yzeZep+z9+EzJHa3XXGzzM2NT56aTyyrHDPbzU8n6jF8pzh8OFwvOU7brPe8oyuygcPsGT3K+yfOZZuVGrr1T6O+7vz9M5WxDMNV5y0rKt8sI+fngOgsy40LBfrTlopXjn91lD9LnHPMx+0DzDiI6U1isZA/Ci6KxoZvGFEyigovLGDX9VRk1pVz2YOXLNWM3VZzh2TpeiX4vsBgAaEHzzw5Mlfet2pyv5fqgLUvhuyto2p5kn/qtPNdh0cGzkZW+kE91qIjzxi/Z6GUPKfitCjOYbH2DzdfRkURfDZUgkntUlHuJ+x8X8iyTuTwPMPFlPXAi0z/Js08eWzDV7OH+FKcV69o81y0YqrGQr8YSmvc4lDtyLzenEvWS12ytaoKcIZCBr861warOesqzbwpFHHllMXXeHsnVDpnJ1z3fYrNfCoYdHV0w531ls25iJfCUMzDaecUjthsO8b+D8sn/Pqc6vNmGEnuJ+foNwBzubwZP93q43O9enmCWauyJDj7iqbdAvNzHrUNOmOLvVx7idSOqH3Ez25tC/MD8JoGpkok8W+g8wHh6baKReJceD5oazNY7vmxobwnlVfcNmUaRJuS/tqh/a9nDdLm15XmBjlfxUw4Pa5/lewQu/7NvalBpYKeUJzMwzMvgKsv1FswZJrEZzFIfDBimsn/bHfUpHw4ZmwkFJaWSZ+s418pgwyIDU12p4F69sWzzJ88/TV6lryBf5Zrw0ayFi7U494cKrve2ke+uUFGkh7sZ7Jzbsl/WrIC+rMCsachedHRj6M24uWns8DW+dLwMwUSXXv2nn1iA8U9ChQ9GSsT2+0zQZpV9Kmc2vwkzvkQm8gPDKIqXmjIlTeU5EF+fB68B8sn1kC38naRyjf8wYqdfNyDaXs9V8LUQ3/c9SNUfyH1642qYstM5/cGjmPi5nntgzqCR9QJ6JcYl8qWKBjrZ3MP8a5OBbg5vU53ouLQr8TvKnr63yKHj743x0N7It0hu/ROLLFD454H7+6R7A57KSswg2l07Vg30B+HuYi6+wUBl0cJfUEQPeIjTEHrWyn2XfmcJ6OsD8f9nPdXf51Sre5j+B5lqMpj+O6b6P7pGvTzpW4r5FEx1WXU6mxepB1/NMQf93IyYoiYDcva3oOLhhFmsLjtB2dkBY3nynPJF0oSyD2/AffrUNbtW9oD88T6Cxi0qFRovbNTYJXzIpLhEbDCokfaHr634cFMqu/hpQd6LbSqxs2R/GF9fEL1k/53vAsyg2lVO4WWJmn6HQjFFA3dnqoecr2W/maUGnxdad9TcYb402E3YK/z+BY26Fx4YLqpQE5Q7auQ2NUu2yZa7fzFV9xp0pm5A4939zTX98Qr3R4XxI/okYKrfvkqZPcb9Oa+RMINsBc2cUorP8xzZP6SvNKz54N+jxPqcf9gFjGjBZ4vPQO6NXyKnBn+eQ/nCh09WoVFveQSrFx7weeFq0bH+yTiCMR/QkDmBKX7n9Y+SnwXm3KWcGB3ASP7qs4UvyryWVUe2Jq/341z045/OJr3kDZ/oyndTK2jiqph18MQ5aurtgRo/GOx+FPuerXAllusvCn/2l6ncqQafTG84toR/qOKbw6lj6nunyjXPB8VvHnOdDa+6RelT35lc34BRi76xJSdN5foN+ZytWv85oxi/999jxMvnivmLJ/JshoUxAAPfwHTx5ACffPkwMPMPNSxZXFHDb7qZsqSUPUJp4nJeyOck+57s3RGMXFOocp/n/BjqxMelVfnmei5YM4xmJB5v6QGKj87uyx2YIgk97keyf9dgg5+DtYrraa8/i62H8L2+/bHgARiY6s9zqt2k/VZ/3/1ZI2jIcSz3EW6nnGH8qwHFh9GR+7PfRWXmoCwoTf+8y61VMGkC2YqbSIqsCcbOG7k3afKFpjRyPeEwLB3KemsOT9IEBlv21IayW49Mn78w/qMffHd0UcHghboomf6JEA87B/Ht9uFLyaodMG6zrYK9PMPcim9jCmbXtRn0Jh40vb1NKCt+8jmdD8YcbPmFsmB8kGeugpkKr2ooXrpyb/bD01m9tOBb66cFH/vjNqP7YEVmc61MmrzXuukaWgmmcMAkixfXWBF1gMLRdcv54iEadnO7I3mLDvkhl1mz7iJKCnbDWJ6pDD5+F2lE0IcC9SMGU117+pnitYJ47/orML5vn4DpO25yxqGxX7aZ08FtKu7ql6g2j03N8XltWvm3M+Jj9rQP8OGpUwW7J+LnYNKTfPELuRjFS2jaGPXlWPdyJShyoTHtLM+WCZWw4tf9IGWjq+x35O6h4UMBjTGMr3w3Pw6r4ARdwHyMJzSvDxiroXmrzW8Cj3B8ruSCaOkB2S+SfesFGHVkwSPsB9JjOtD44DExNTbbWncKe05R8ZbD85XjNqLYzdJKiPuSscaCJ+TD2MX9lgFjy1I/gsGeyG89k+dMW5f+X6aiq98Y5s5uEA/L+QEaLdco/w7PLxhriPjvQKPswbodOcwEYwQBPE27kO/Kt7sDF0aAeO0GxRfx3dq4v408W2i+gwfLcvgx1YYHuLDdiDxPniOxnOB6K/1r0/w0B1OJNLLNma3H5JwKUvhwC484D6wZuaunJ3sfwEOP464k4c09xXdKWFx9wuABL++IBz3ZnE83GjDV5R5xUTB4qJ6Keu+XGq636A109hvBA6SJCr0YDX763+dUc/1dcLeOG9tcP+uMgiSDJ1ys8P2V9XnK/IUHmz7AmFVYriidHjiYIA7gicbGg/JFUEBfxkOLeZb+pGMwwvfXixD19g5mSH4LHx50jPn+MNunpLBCxb9f4bn+MJWxT/9hqvMa9SrNN5j/bs/AUAt9/2f9mOJPOjCw1upLud4tQf2kKxju3MjzRZ9nzs+PtcHYQTKMNYb+BEkQYXypo+T9DpF/tewvhs8gt/dFfVo/EV8jLZvSlt5Pk4zNRTcV46ljfuX6T3OxkOerdnu579NXeHWS++7NNiPvOIH+2v21yurPBR5wsT4qvhVcoT/btpF7kiJFNHKPwGCzn5PrDXG/P3m+531UL4hPfvDwfVWU8JziTWzvgqnM0/o/yVRT7d/t+1v81wnK6v8qUw3+h5nKOqUb4ucfONnak8aijoEJHjY0ZARvzr47+KZokAemSNOasSIBc8XhPajEKYJPH5t2QOmv/+e8NczZc2Ko8O0XWBtrxOVeftn/6PGCbzVi+M7b016QX+tgqvEaMZce4XsiNd1w7jp1xBZUzylJvqgpxh2a/Vo5GcWF3De1m4E5VOQl+b+DZwab1wU161Bu4QuEPANTnhtfpPI5SKWBieY9+Lxjj58QU6hXAXxnyj7rGDUlsprKPdh+Z/ZCMF4426Om7IBX7CPKDvezBNP1Wnj7jw2f42wEfCzuT2P4qhM5Hx05NB/CxybHBjl57/umv9uhhmfzVPZxn6EmXG1PZfaqTYj0zDcDRfqmV79zyDvJPuG39a8F49URHWFOFHGXPVZfg+mXuKWCGahQbJZPpx86DtptJd7GuWEHrq+IuhIaJTYYi9wI3+RMHHnm9Bk1X5srH1h9+Sx5d5fvKpsZauwxtyv+ILmPcl32adsuwFS7DlSz2hCufzchHqzm85Zdy5lKR/UIjTa+J40FZ7nG2ZqC6XbuImVXeZaLo0/BfIkCJo4t2dOz2YG5KIJmPJxuTs60Q84PEzC3UztgOrb2Kl/xEB/5tZ1TqGA+/fm3itiqL3svcEv65Jlsi106YKgFIyWwY1HLw4GmFIzeFvff8r3iOuQ98oapDaQxCw2MsK4peQ6hAfFOMdgoMC9gxNm24qvoq7MgmKFGP9ia8/fq3DG+fBhk+L+vQrf41pj9y6dPDkmGTx4mGF4JwZTDX6wEl3jQsXYiMooSyVQPu4YPnRgLCq4RfHo1qjWmGCXUaYB759mFIfY4fG7oDsGQTgFN0VN5RnamOZUv5PqQpyHP6thtfC4uEzD/d6sfKEjB9HwwNsFA20i+O/G3PDhEtWBqEY4o3rFVxUvP1dm2kWcRgam4aO8nwS53Xstj7A+VP1tUNjS/ulFgOgfTX6nwvUmiYT46Te5EbKHZt/C7ok12OivOaKUZptGmOTnVJqz85xo13+1Jz1DwLRjpAk0ebpuIvN8M+VGEHAylyH5tg2HMfesr+6dNkR/uhQqMn3rpmD/QTuSDKFE/NkMdAagXFM9i/D/W9mqwKEDN31fPqqJYj0qzmpIHzVylnKcxNK0/habx893B+GIm2WVmPeg4P4Wgijs0e0U26ssoy6vAewiVdZkIKbF4yH23dxEM6nKjrD8NKn/Z4HrOwV3umRiGPNAJ8feHqdim+ynucRqWZu6oO8q6PRBZD3jHaGRsyP/O8f1PzCVzutqleL/CfH6Hpsrko3swYFFUwfUDZiXWhuTeshQeSO6TrAXyKT6tSfHnhQ9PcgRzBQN4uuBPbxX1fUf+7XQw1TAF087PkUWZGWM+hzk85LGukP+DGvEfM49Yc262YEKXm+K6Qrxs/Aaa+0kOPDBWiFf3V3TkrW1o8vULT+vW8GBcfeHnrQOP+o5kv7pWrpdK7/j84Dfe/4upZO8BcxeISJ41Q1VQyPMw7QL5cCx9/H1nCZvt8jqnaDhD/t7M2mDx2YhRT/eR6eey5+kwAhNnsRaZvJBnLtcre0vhfAAGO2QXnS3nqA9iLM9QT+cLnc028Yb2g0PBqXrg+xXDzsg9+MiH5wXxlK2TB7l65lVifgIzFhexpFyTa+bt7tqxwVS7UzbaF5XoLcGsfk+9k3++4nr0wahj9rB5UWY50K5D++fduVzT71eY//VLnpcomcrspv8w1famG3R0BmC2JmDIt0FjU1iqAh48RL3svRET7k8uNpl1gc023+gH/XmcTb5LA50l+WtOwTsC0/d/YK6oZ7wpvj/xb6+3c8vMKSSN76ZyrUMP92cc7lOyvO1D+ctUzXGK2vu42qYfJF7Dsh2YNFoz6OXZrFQ2Pcj+batVwP3+eN2xo9cD8769I/TwHdQsTVBf+DlH7c1Oy4bNIjBX6ihy/ZpcwLVyCfWW5wKMO8N49LL6TRtllVRu6N3+k+/+9Ong3zDVfyOVOf+/9O7vNmnXFOwjmwtvRuBoJXLA3UKYQu1M+KSPolA8eMBH5E9ovmvpROmxlj3SRkKXL9vgU4YbvwpeKXLYS9MffJcN3xvOkXPXubWlbCGf09QX2UtAFXPKmWNXvnsBUwwvdULcvm5Mf7yRvnwHn5RpyHGeNQuV3fZrMNdyhxpT9uUaSg7uDrqJqwh7vDTYsLY25Ay/iOGvUsu9rw1DDC3AYIMnfN5WfEryJ7IH3vwKzf/DVJvdsqmc49FvzYMLjTxWIVUi+UDTgDFvir5fUkQ1rYjpFnxO4BXI6TLD5280+aw6lr3+g6wqmf3D9bi13OvMZA9UvhYO+YMnasrxCU2TGU3ec4jf6xZ8/2Ml18D2pxw1dIMcGihaSGlv5vBA+3KdRdqng+/2wFTXAj5tdPy8KdlPUFS25NXM1LQlUT7zwBzy/bty5Kghzyl8VVMqHbvXT/x92YChhqlvsES5dRSlI8zv3sP9/HlOtZ1BU72NE+pm/4v7z2cFfHRQY+zOq5GCePBRs4ebucaubbcCU4y3lR/b5wg+SK5Xuzz2ZvCdnVW2jcIJBYvNtgrGMl7eUWsQj5IjhmeC71dXYDrBR6jJYwNMUg7IIMeD5gTJxQRDJ9CUPCZo9qVfwdeqowkdry5V/k6oJVNO5oTyib5W+PsxN9g93k1RU447fF81AzOoszOFx9qV/YvATLfJDIy1S7bwueOT3Nj4vFN0qVY8iOaLFp93Nmg/3H0rcrRbbZ6HSY+CMZhBPE+o+Wy6RvzuP3EltAtqVGvaEpJ/XBG+IXC9W2NO0PFI4QeOeHjqJWpm3UVVMBV1x3Z31ER6XKAJB9k7pC7gbpNqCU0tKvnc8S5WYAzVB7OwX8p4VO9xfRzjURWVxjZcri+bgmkE0+WZr4YzgM/nK84n17nKvnWlkXf39hiPzYlYYPGK8lN04Ly34rLPdnGlYP7aVz5TfnLPAOYjsGvLFF0O5lyNT8v/P1MNngY0zRyEXO7DbNlnKTCe4/NGrj9EDc4i2U/NzTEfzk6uHxyBMd32CqY0M/z9yQVTZS/KFX9ag2GKgVoS7b6I9128Utlyp+bE4wHmfxeDMc/l8h+m0lSrNA/z1oWmnBLFd2bwVPWyhaYtI9n/7Dqw2NVkd+KhESiyHx2xT2JB0x6v3AyWQ9GxRy4C1AczNIMi84ldLXGhoL+FBvFy2bJqPF/SUXDUh05hERvfvxOaG/df5dWPUWmm+2hDiQsGCEYe7i+dNmvyq9IB41aoF5XcA+PufFy/tgFzTk7GjTzdKbhMco2tmjaguJcmSrBowdjZmWQ+XSSj9DH/tobxS7WBw/3nx7T+Pqf6w1R/11PlE+RXPjMP8FwEj1RMdx+Kdg7GG2lisfhWb4jwlYr4rRYRO8xqm9xG9jMycsTrPCo+8t2TbQZPOV9GZ36Qn/AcYp5gPH9iNADjDF3U5xYM2F3vNm2j2T/PqcJCMiH7EefDrVKzlRbqdDR++Pv0A01WGJj7mNgeD2Y3eQbzSY+I2hT1/S37Rz36pUvHZg2POZte5L5a1GPxYbjexPBVNh/vxuSlDTz3V/YLvE7BVNtdW3B3XVqW+QrShCJDnt0SNmC6qpvdkW6YC769YTyWO2aSx8ZgykO0atk8627kGq+CB/tmIPcFd3dycjWsgtXmJhm6bOk47gsw9xP1xv2qnNxPjvmPWm6zQ+gLOhTRp6JRFJJ5OncGZeuMV2InaoKHl+tH3y/oH8k9ALYOzx3ERWL6fj6ExZuKL1HyPZvCS4Ya2ysbMEtxQf7U7tCW9fFFyeOOeGVn5N/K1RcUnX23EvC9yC/Pn9LKuT4UdxMtNdPW+Jjo1dspge6jvkdvY0fJqwePvvjh7yNmJ+Rap8D01QPubz9v++S+iqPpb6JhCssprsiPR8RFrxqULOiDuXxVPifD6IPxTcMg77vmSnB7IR5GfvSm2cIGUxnR6D/4nEpXlX93Ng0b//d//i8xVZp2S4qmfdsU9sHo2NqF5rurF684dNVm2qH4khcHfsXrIXKKM42IjEL2HR7LHmlGKyi35bP+8Rqak4+ML6XuKqzEzELOpWFqkR9NfFP0PfncolfOKCk8m/Pj3JOMYYE5irel+NcEvmh70meUrivi/nXhdcxdKgmFqEuVb7nSx+vCoOjny/PozBo1JVDXFN9kz8vFXO1YvYhMokkGjdoOPfj2Oizo2G8PEoqQIyndd3B/RcPd3vTSmk7YzVHzFNkjcY/72+2QE4S6XgXiymX/JUNQspU9Kc9q3bKBoeW43xt88c2Fad0cIoPizRU+IJFn1xwH7EDHreZV/JrDp9RnPSZRyDWQ9AIj3ObRnrzrmZu8XP1qtuvLfjxBCl9sNfh+UhPUyG8fTHSR+yL1dfWiILyBEe4VfOobHArNyqUPNH7Q7GDXUpI1ggf3jrf48uJFx3aA8b2uocrva/ghr/3ZJn99AYzqru7TOs7OlfMo4ZPvWir38urQ/Ef/W7Lpr/qRO+EHUzxbt2Orsl5SYoZbLjh5gtVNtyb3GsEH8xnm51Y7Y8pVDcz1mCnE+nbSp9iKjmYQufDtEKKOEj2HT9vLfZVXC/Obu3upGWPMxzIx1pTmLzD0oifXvIrnmNJXH/PR01BR0niKgKuna/jGV6mxY7meUBqNtgrvFbOW2ZMpNLxTXNOHh67ZwhhVlO61TRWovy8YaJM0JJrrsvJPkFEmfFiHv0xlNuva7FYmTAI7Yr5HzUJjk+PoS+FzF0OT60vN5p2VUBwZqLkFaJ01KXyt17uhhqlP0bLFspQe4QCf/NbkHouUdgQiAFM9XpeWAasv5HpzB5rQx/gvJ8aS+GwP5iizn2DBCwwWok5WvHhD089HdUc0dTeKqIE57NyaP0qD8xLM4X87FhyqIeXNfF8Fw69rscWCnykfyf42NP5p7MzDCyWD3Z77ZbBIWX5K4WuvDsYvn0NTF8V9RYuejvk39JFmHpeo2V6RBIp/+0LTXlMD4/nqb+CxVNTgsyPPltq/oLlqghqvH+SCJ38VKbg/aHAwTgVFJeVV4HZ+w3Ztl1PW9JEPXn3t2NuvMyL95CF+ZF/0zQ8atGpu4Ms/z6mi1HYoOW2TisMfwcMo6Q6+nB0q/+D5jC1KA/P3+ICRpuxis4BZsidkL1P81sP4V5nwia8V2Sc6hmerFKopFQ083/fp18xxeksKIjBZsJHnDPxhqmVp/SrnfYRPT2UPWW/rYr5GJW/YdlmvSXxTfL8pe7mMdHGgJDA95F+vatk+MC642WFh+subp+KaG+SvreP6wxSM3R9aBuV6TbLfF1SN6iigdHTC/MdX2dNRc3t0GA2fpsd2N93UTbnHJd7Jvv8h5i85zN4Ua3K8/duCsbwXrSlfv8F0hw3ihZpyK/vW71FfrojXsk7eRIdkp/jlBfmi51MAbrGRvU0mKrHv9qZQspEec/Y8a6w6X2wyg36puLNjY5nVGJ7Yz8fwVI+yStnjuZY9fzuX+5NrbbDmJZ96Xx+u4j9/YMpCVXE//x9379OtKpNle38gG4KKSlM0QkFBWRDBn56CioKKiop++jvjnMyqarzjZqfyvjUqGznGfvY+ChEr5vpNiFjrvUvgAcci508H4ZDZMTzmewCPm08shzL6hkIMJ6o31gzr9xCGkZCLGHrhd5bO3/1U/nzqeCxbYu2l8xiesAyRLwb57QZmLuGZFytcb6Src4gjxeTvZFHxIGpulDUlxn9TXQzeOVRXSjczMM3TTRrut+mT0n0jhZxs9JR3ojygfFjHWI+LEvlHdcWcLYyP+MtUqTvpUn5RdeStH3e4MTVWFPxUD+uLMtjbCxh5b2Q7LRqFC4tHwCLo5e2kxTqDZ/j1ThbtljPEXyeI4QGCuqF83o9L4cyh7/NHbcHjnQOs7xur/r77s+r6ofmzeU9nuzXGZ/8SLuL/oM55tnJF0r5AH4xaq/knara083Pk21UwaHjcS03ynXyrRRfrmvO961REYQ/5NlV9HOxTb0K7u6tqno6EwcO7MaFwDP2KZkKX/Lv2XrQ+8Ez8u5mq1x/835mqr/1POff338xUqyKdg0mu4ORdWjR8AZGD75oDQb6mev8uVb2QSYs1cV1ijrS56v3yHEWI0ROHD21zQVnkIgbyEXKOWDQtbXPVczZbaAVvHeTMSFM9Ob9n5Fh38OxS5MIhxW53VoDC05T8JHFK2aqzo9dd1qH00MUan89D5KRFuYNP0lS9GAvM4avnHPIjAiE3Ix0kntQLin6q7vvA0Gs+NMwppf2aShnVP4fns/GBkomq/a93sKZG6fAfTEWG0avZ7cPhUwzojBQ5+/PyryF62sjpi0A4PD2aksgeY80Nbvh8/a7vKXpLaPTVYylytDOheKOe6w2dHnL2V1/TTv+FInrryPFmpN5NpD11DibgBS8fjUvbAr5YRN654H4ITYtr6LfsxKXOV5X7Jv+jnuX3ImHx1RlMFZ2uSy22xvCpxZ9zb2IMzdo555Zbqf2kJFpIJq4l1mBxTRry762Lz/9ifK4NNDapc1eTNxf38+c5lZuWZy3Y2mCq5UeN53nrC3GJg4JTmHxJPL8bFo0myOHvF/5bEAxWTBj5jPj+3ixoq988MNFgVvP+zjUoml/x+8ouPX78JmAqU9uWUSQlcoT/bCkRw0CLRyaYuS1EFxo/wPg+GHLW4yDnFJU9ErHt4v6b5AgNHj4JvqyUql/Wp08xu9tC2ncw/yqcDCjIFmC8Z/hBDj9pmN8wABPdWzBfan3OtHfKJZM3++vwSTi+gvkuvIx6DjTrP5nKP/SRU3fvckRbX/Vt9Wbw0eUS1xtN7moP7lE1t9xYWzDVRIChhO7xtAJTHWJVb4cdwVC5BSaNT5tEi3aqHxw/OysKXVXvbKIqnnV7ban61W008dwyhzvHnJPfnYMwuvOZ5ONP7SKnDXC/z0jV11J12eNQ9Uy+rRCOL3vQYj6CeRnvp6eGz79gqthT+xHNKOC8J/0T4iNZqz71iIfgIyraBQMweV7BU0wtG+tpOsb4rUsw+J/nVO67cy7DB4CB+ULfIQekcRk7hQBDesaRsqRZivhcgUHglCOs7wbXt+iq3j1n5NhDcUlLGUdY3yIAUwVT68BEKsEw01jt/1i81Vl69VwhnOfIyc4aTJKsLu1fppphggRpvzRny5cBSlvPMxF35qrmaEsriv0zmOah9vxrrXGjnfuOBXI+GMvYIqf5v/0eevCQ8GyNlLQ//WIlWBHW99UrSbJbpEnDVnXNm4BhfT/AZImKv/HkMqJZ9/qDQwiTgg0fzoJ2fIv1tOrifoI5GCc+2Ih/I4anKru0puSkesu4HdUD+AxeSkaHQyltH4xwuEJJ8j81YDe5BDPU0IPcU2dO6A6mbksvolQeMf/ZGUzVKeYd8i7DJ/OnOsb/pbWcDrK3FvG7P2t5qA/eFJq2r0VZ92zxeEULeJAmZNFgjflMmdqrYd3BzIupqmkcqv2C2xVy8vTFJf88Bw3tGwd6Ls7qOecUlJmfclX/Lp7pvEMnj+z+vtB8X0sd5pWFpGR+g97uBPRssoan2ScPtb90qc4kvKwdUZ2CCWZnxOdv20a0vw8TJjZPkfJ+P/Up/s5VP7mfbnIvNFSZWT/QRF3Oa25Wqubw7whPfduqWiyKqTbCPYrQxlixyJdbzJ/ynEsL478aiisFp01Qxtb8rOrO11PaDmfQU/Md5/y+LC4kZv2Deu4917nZFljfeYvv70R2zYM93THfW8mibIXx2L7A7HQTiB8/QD4zrx3xD6aya6y6iVd2wFwm9PhjYL1FdepQWgeijLUx/r4vrSnJ/WAn4uA+B8NN9Tcd0s6plO4orvll24FHPHzUGS1T1TKQqh/mNIhZtDR+Odef6QSezQzAbMqDf+V09Jepwns811n36Q8oT3y3jMsp9CleOkvar97wyDMfDGY/kT8SHkciLtT9wbaMaDe8bYVw2FXy7t0sKUhKMK02i1IedtIOJZhr5NM98tn+kXRIyr0QIntBv55z6/X33R8NnX/nHnWzP/wX9an6uv4fb/96/5uYyl01DD7fwpx2jlbN12fTpf2zC4ZYP5kFazgGlz9WYKJ7ipznjKAxtHXAWB0QE+96HD6gvUr4NB1z5u09+KYjA3McCqy52SddUBxU8K2mizV37U86yLkRvm9lgykmYzPB338dIQYO5/zedU2S761fipt3rrlzFlvKt2AsWU8Evn+pzua2b9Lk6qK3ql4TcrJ5ipk4wlVxd9Va4IICDMZWP86DWQkGsqYbFs8IOW3tnVbkJXkt/r77W+zVubUu88vo3FV95qVqd9FUirEaDRdU1iElhxt8bFZCw8ebKiM/nsVllKiaUZYGDaXHT2jxrEQOHjC1x3VBqr6VDZ/SufOY4ukYPkHYPOfWha/o4GRhGfudMFV9xcFst/2mFN5atLx3VT5zkYA593Q2+WElniS+1bKUwfUs+fWZTyloDWj8/qaeLQ8mD0psJlR/PmjSde4+wSSmW0YhTA+PFmUD5kpVr5EdNL29WR1a8Aw5NbkMDDbTcf9UqecobTDN+Wc3+YCRvDVgehLAF50l4qPuLTXxGp8dvn9XHOO98IS4X3F/4mpDEy4Sv//tMF7PBvOXZDMwlaNqIVzH9ovCmwzK6HqtHO59xh0KizdyjqHOOc0n1pz8KiAmkp9oePZ2+5T1t74m1iF89m116xF59kITelFAM4/jPgnOl/Bd3WPBC/+Zg6GP+PeXSejwqP880c74OKpuegGRXJQVmODH1LuQcwpmXk1oOmdf8ZepYkv1rO6dcD3+Dzny0ss+lHV6aSnKJzTqVhspyfit6ry7uH73NYBGNTEY6pCBoXpjMKS4vBIB9KjgExd8SdJ4ISd8JXK69Bp17k31DXipc6xgeEZ+q+r3fLIf8cOalrQNf8ihPpUN366QM8ncL4X4HCqLF+7nTdvsOGfi8TqBIYqjToeB5QkJA4v1pPsFRYs+GIpdwprPc/9MNLt4TBqbqclf2WBMZNwQITPlUc7TaE7T4/BcBtpooLOfniOnlScwR5VB8ye/6kDb89bRIv0DxuFHMEvec5Fzj9cSDMVoR9nrkjLpbLWcO8M8pDxV/R1tb15wN65zijqe0CJIAHy5o55D249A+7vf43AZWn/3qIdxlhbMXRdqT/ApY+JnYHxlx3JIPo4bdc6KG3x6aCvktH2kiaEXWfw65G/KRnmu3uWrXilLKWj3/ql+nK+5xc8r50QHfx6V8fgRIQcP1ozEYIAcNx7Ds72i14jcePJj/vI8KJgQNRiqkGA+/StyftUMDr7urTUxOWG+9h21hz2kQMS3KXLcsDTOJLbdgxCbCcbTm0AfhP/cabKEV+NOybqqv5tfynUNj7V5WoJk7mH+23xm8iKPOjRdbsFUhmYb7PLyZrSt/TUYtFZ7IfZHrNdvD/8+u3xNfj7xOR0yNX55D/H9CJHzM69WewPmP3ieOTxU3gxdEX88zNd1qD2JwoGLHDrHeIZreKT4oZ7D1hGYLe6e3L/PqWh3NpCW6zakuOvBU8G6SO7tbmCqVw9/f1H196rW2NH+ew3g4RbQx6xqJJjfiEthQTN4sITHJhdMFR1CeKjlRZ9TVjeIf5iGglcFPEBSqfxhjKEXtgiWtLiujoyuwBe2vql6h69S1S9jZc4P0fhCe18H0+X6WT2XkfCsAz9kYvQFQ1ivFAxRyIOIugLMOtbTig7nDTzBlG4VrwSvac8j6O3wAqbsjswNxr+D+PGOP6yX4VQQM5Qrv0G5WGYPTAqWXNXcfegW17+GTfEPHjriZ3jaS1RPwHjTrRb124vOB9/mRfmvOgmZffsVvzct8tFkg/Xj2j2TPyMw3WH2ibR4Yc7Uc1G7C71Wex2uxHI+fCxHNN2Wj/IvU/Fz1qcgjF14jgE84YrVDsVLA/pgzKHnWhf5IxG/iMVcJhVvfvoQ86mlmnjsrh7/lnA5u+8HTNnvXYjfzxz6y76xgB9lLd/FDD/bCe5n1Kj6hXrd0KQwM0afzy39NzLVYGz+K6b6H3Lu7797j3ryohk0v3ZFpJ+Kil9YtaKk7yGHjNW5OzMt3yQnTJbx5wDN7/u6R1uguybjla7ebTUEH7VBDHgJd5ADiobEwcOcjlSPZP+HnHn4XcEc70A3ePacjCmbRS58fAimSO7q2XjPc5iotvBFeXAbQ8OkL+Kxqi8UPNyUgkbVQrgdsKaD0aeDNTiE7qU5vn95teBDbQ++tKPqxjIGXyA6d+Tk5Rc55edNMtoujHUJ361ZfP7Yr8gJxzXztf68YtO92yFxPeD7fgWrebqt7+rdh1/GPCktfnKBPMGpUufKrvj82Srf0ZZ14Usy9S7nOEaOTe2OOjv/iCQ/1qoXyKgOStn9wXdEGXzgvhiKUr6vYIRiamJ8YwO+eOMixwdnA8xmDjdC+hO1RzO4NbTbVPCZ+QA+rX+3H9Co71LEr/6M+NRLLYr5FYyySsIKDKLVFFghNGT3xpp9PdiDgngHjbXU2fFv7D8p635cJnqqDvsfpvrz7u8vU7EZ7j/ZLDdlNHa/KV8flE8u67WQbPWt+bVSvRNIgOmkgKZ3RznG+6GubxaHyME91qfohN8LvkK8eGfMb+p0tyx+bKqW4yugQfYxEPKwB6Lqrww5Xo+Ro4dnsNEjBLMdmgFyyPeuCrt3Jz3keI6fWRfx5JeKIZZyIaK3aRU8STWNsvK8ZGIZgqnqbbmlaL/H3/fCqcHb/fGonjk5KudTwTdfdib/epwxUVYzD5oJpuLmFEz1sO2KLTLNoB3bqecCHWh4NvffFJ+/KYurg+p9UrQJBVEHmmuX0uLjiwZP4PQSIV4+R3ze4AMPxyYR8bxU+60y06bgayIH/Z7I6akpC5I634j4ssD4WJdqihxcqT4A+czhR9GAIcwJvp8/VW2JMcEnz8A0knrI7/n39qL0cOBldHoF8PHTo0bpuXBLcb6QzgPPP4AhI09EnvyBMTX7RNEndDUpbpg//rmNwJzTRRkFbFZxPdr+4zmV/2oSg2kd1W+QbyMtmsSKKRbqzIhRg6lmR67enXsh5nfkY/7OyHmzH21pa8/V2fS5luL3eUCJe9yXUb/spRw+IqOoOxJCPmbXgncqE57IuQW4XheMMRA9i+y4Ktnf51TryvQoXSY75HxV4vH1QP6JK3etRcei0nn6UD17t+NIROopAw8X6uz808w1CaOXc68nQ5L2D+v/48Gz3VNeIJ5lBMVaqvpoi8uMaFIhp+67FeerYzSkmZj+hP9R555cN+eUjjpYrzJnKTwJPGY4VjUzxQWe0tawXg+a6tc337OCx2+joOyx3muxeGI8eb8OKLs/dkKaqrdUWMIz7hatquHZRvh5oXq16PeNiE6bn/H3OdV0rT+0v+/+rq0xo0w+POiVr/r7jbFegyD0RXS3vgY/bUxG8W2J66t7MyBuLGHYcsfTIq0Dz7kOEvx9skVOXlTImbvF54F4ueDnZwomf1/tlvZD+JDIpFkDi7h1yZ4ZRemPvqo31acI8f2qf6d/LD1YEN8gequ9F3GpIScvm5TSkwYm+K7LmmcX1e8zv8VCDFca8YBJVTuhhMd8x1znoovxC/gT4/WdzhH/LOvRNuAS+vaAh25lx/nLVP4dJpqxsxVT0HsJTXRW8OBdMwMzOVNStUXgGbsDMEkamYifJ+8TxtQ7U66HBxZjKmt+LMCyAV8j33TipODDn3mjtMTsxe8c4zErmjVF3zgS4nHF+P95TrW5fj+MjsUNTkz7mJT2uqo32YmZvLtL5yQKRzDpdsBgdrfsUrLcbEs5Fb2WJ4sC4z0an8Dgnbjg2aDGfMsx1k9YznV+ipya0u5K7YUpVRVnDfmBIk6lGPXhweNjZ0ReeXyUf9/92ap+X9w/rDRxGsJjOSfPJgkLiPHYQs/3RhvR4faWmpi3NvRvWA0oexdpCe5fwPLHBeKRGhgYn0cetxb6iELrAw9xgrbweqGNyTcnYSljpAvuWObrH0x1P9r/TqYa6v/i3F+/988GyoOR9b/pOZUfpFP4knylxRNRFFxe4JszVmIO9sXZ4K+heBFpEymidoU52p9ql1J3LEtpOnrFRzVt6BBmqr7LFTlzG1pP2u9izGmrasztzg58ObMQI71Ib/mcfcaqBqfLonUNLhcMMUP7ha2JtYsc4gZiRMnYgwdanX4538pBouqz+EzIO9b0cXE0af/UiUVOIiv+1lto0iaNRMxy1eN0MunSLr4gx3ocTDWXg4zCxWktoslipmoDBCtyOwmYii96NTO9p0nyPlA192ai4q4ta8pfd2iiPQqhaX3uU/r4BFo8jlRvHN3b0sF2cX/+DhrUrW4mRTsPOURsI+KLromcGEswRHqeganqXNLu2sInlLLyuGkiZ26bpeqvB5ri604bUFi915qESlbQsKNiIEvV+BShzs+jyZ0CdgJTJa+zx7M9TYiGETSr2SCHSv6paTc4CiH2a2jSNdDAhNcbmLW+Y36On8GD4rzjqn6A0BQ5anAF8y5yqvNGTp1U8GnJs78p4345lXxplC8KZH+teslMK76oLYsO8+lSCO39s5CTFFMtNLeU9xmYqmHjHh32AX7/PiFeLpfBiOKsTks5/6pzjrEGxm7ygMWaqrfy3LAR7U4YXwwQcpZcOjPVL9BXeyox/udA61GYzJBT8peqwbgTP9r9wrkmNn6BHDlVfevdmaOJaOSn3DOPYB7HxfwJdW7xt0sOyAGJXUZu0HrcON8KinWagjk2YMI4f3XIu3e+zE/fScHaydGAhnF8/0v1rGVL+0VJ1E206BLOidOiRnxGDRi4nICp5FQzSXwj+PLwqqf8fhImxQc3/lOhTPUWgc/dO/cAzPdGTn8a/Ei742TD4luL8T/2PIu2Dxeazx5nMGacQkP3Nr7/cUbOXuv6goB7ThnPt0znso948LU1Vz35pjn/HbIvhSEhZ06WVsOnT39PB10xbqNjPZm7yZFkUKj6XN9A8u8HOTLiHTDp1vil3PgEc1obWzD18nfTmbWuYxJtLwKTR4if+Z1nlLwW6vtHGP90wgM6+Gq+2K9MeTP2EkqtKClF2UNO7R9VLQjN3wv5nqjeLL9iR3E5xPQWo0XKR1abUnxkgYivi0vBx++pRY51AlOJUZ2zfta4FL60nYi3qn9msaoWlAXbdSnPH3imCy/OtI9XqifvUYez/VgNpYmXQ59iMOyCy4Ao+WH0mxqerY2tIxH+tRbJE+ZvdttPSZW6ErF/UXt2X4FBi37xY+F0eMtZMPU4RW8b60k1fuDWXb1bv1nrUkx4aPLx11ipGqzI8Z1K9fcb6xjf53pfxhMfTNV2Kp/i9W7HYvNW5XxgD8b4vg8YZcMuOR9fwVy7M8f63vXOLV9ixRPL4idy+gOGIwJmU3iPvTKKR7+Kzxp4oniIfy8+6Unn4wH0jRYG4slNsf6GBs1pZw886FvnXPG+Os+btTX02/Wgv5f78w5PqyNHJybW22s4+VAalMSk7OPz/zCV9coLLfxMDYeVosXwbbebUhpTzeERjQe0c9agjUzAw/phkdD2HoAJ9KWKz1kRkDT6MZP+qHS48yCXgvYHPexsoe+LT81oNzIwXqMUHvOe2PBAmq/6s0bQwz/v/maH5xE5/Yrl9pWV6u9ow5OKRhC/PGzM96ShMurscH+XcAzPt1D1s4JxHzfInJOqQQyGfzx6BayGd6J49YyQv3Q758GkvZCM1P4o4YIhBrvUpWQ6Q/z0zF/L69lQ0GwVfJhv32yPLYZj6NHvG2iRPVLn7DjGN/t1QnjmCvrfAK3oUK+2QrjnXs2XUfqgML4XWryv4pSv6nxMeX2Hur93l5a3jnGlMBsi3vpX6Pvth/ywow8JuZyCqbz0n8+p/F/Va1kjhE4ZP69K2ZjwfJN+NaeUu8qDq2cS/Y0UdDAN5N/DHffXdKlHu4mZivgorxZ/LNMjJZMl9Gf6uXBuDQuDDq+h6gm+gEflxXFEUTIKwfRb6NfMaZv/N0w1GvyLc3/9/ug/oGr8v+k51TdvJhT+DMzpcVrkPEsqG5y+C5nUjsjp90TVYPOfksm+LCs+eTsOhZRijrc3+MSfZq6R0+aIgYOFObvH+R05YgeN27rC4++wUft/tqKMzo1s+DfThpTu05UGekPMbeeGwJp52iIe7lnLR8V4SHknQo7PvTDl4aaMSMy/G01KBzn3erPBXM/A1xDj8IWSwffTZh6xiDHV47TU4BuCI3JAdZ7q/HoQW0psdy2ET8j5f/ao/xemansMHL+3NloUv7SC/+7tlejV91m06Jx1PhgYG6IVfGz8oEryJuIp7jdFzPpfVZP0dMS/P9ghfMoSGr66qPpDQx8MUclzqp51CcrjZagJy+QOH14wvjnbBJoMQ/iSeciJRLBcl1H61HJ+7rsPMF7HFfLaDRsuvuM75dHa0aKt+YNTP6r9W0OBzy/Os5S3i9sNmvRU/fI66tm99gQTnktoalBgfOZM1YCsbaWx6Uzn5tnokPM+nkvqR2AqtgfD7sfFBmtUnSPbeklD2WcK37xQNSXfuq6evU+WUP9DYPJpKKck7jNXxL3eWfLnUNOgyYTfL5bQoG/xHFLcXlMR7ZHBuOAlGDFi0MjBVxg8tj4jSr8Bcs6ywd9PbFV7YdBBDqlijP9xedTgA9X+E9uCz1583S9Fn89cyFVmgdHN24cyu3WEOJ8n8IGrDExQ3zelsLRvyqdDsad9KxFPz/lR55ehAGOt3haLgonan6KfOrS55GAqaw2m8r+DPu07B3w/64JRw4vq7SIeSSkXnTnnkVVIyukRsihTe3SrO65/u6viEnZXl3yuxi/frWKMx1ntCZ41yHn+Tb2bnvdUfakW11PdkaO950/n0dzAeJ7wbWL5nVn88NThiwHoIj4ZYJqJYyzAdDrub2SWDR/x5EH79ZMhfu5g3kDPWjCjvxKR/bUqrnfcnMJGB0N1rRnx7DvG/R69lRbVm5PFJxmYd//Q52VUvM/0992fd4jPIli4mP+p7USUFhP4+MUNjDRj+o6igeaA2UPVIzdDfO53Kdafpur77J9eTHF1SYTYLvH3n42q/eC8cy2OtAvxzj1NaXdIsB7qbaze1YDZdjuftOj5jcBsg45FrDcrme8v05zd9xY83PO5YyKImPJAck7x9Ib12pay5rOL2gB/GkpNVk9VgzS2HhRZXs5EJ5bExw/yKc9OkXouVGG9luaBtt5X9dvML9CfQ2TRLlP94qauZvIrmxu09s0fCw5qP4nXIJ5DvcB60tcl4sv3wGCdZs3EVp1Z6FuNQwdwdBlVDXKi/dEP0IvOnkX2ZFbw9FNtyLdHW00+S3i6vq6NiLI1xsu5zSXH34BZ8gLrm6l3WbtyCE9j00MLR0swVSzaCQXhy2Py04RY/8bnjvtHPMefyanll2eD6xktwCjX/ITrv3vwqKObx6JrBE9zHgis78xZlWKQghm/3q2m7IEcHfc+Qufz2+BNMfd9La46iO+VFbg0K7eF9vc51Zwwfjv+w/qHP7K4Ofj0KdgN/VJcNqLm2cSL6LD0CUxB0CefqT3pQwmGWKvnzJurt6LsbeHnzhLzFQ2LKcnvgkqZg3d4Ppr8KJuukB+GEzC9tZw7tOk5oOzVIeVs9YT+ZymmO9qsmMeHi8+JUj0CAzoOPHWxe45pn10DJs1kYfFSswoKp+89i6NFlPPnE54lbcA04vXECLjjuqQg74bq3CXmWx/h+sTOUz2Z+azlnbYnyC69DwuTQeKxcu4PKagG0He7EC2//1T9RE0xyPcNBvYcdYblfEu1+LzuVdy/OTX0yS/KKPP7YJ6QwCwd5emDqTr3PagrSlIpNaHdfx4ffRMw9rBGvmpt5MNi8B1ilXQeImT4eyaTMfTuulnBM71+Dn+58HFxG2M8RnvEY3cG573PGPLveXRLkR8sncLdNtHitpib/LJ29hQtwbhxGV4sPq8lmFiPIhEdh2Dg4OWCsUYiwPx/mMF7hnySO+yAqS7x4N/JVOPhv3r3N/jPdn+D/01MdZH5hOR5Ao2eORZ89VouKD/8glLcv2pP4XSMHHPvYU2MNZZzkVgObd9noUXfmMO3lo1HmbQQAwtXmHx/VTFXC8xpv8e4qvA3pWQwgm+4t8ixkc0M2rUrMJyhq3cfjhVQ6s9tIUpbNDzeHgeUrE/qbLhAzr4PsgifP9loMZ+IgrcJmCt7r30hWQcaFh6lRcIo4Eu/M2gstGdMCBcwUlYGDc9eY/jkZQBGeL3O7X959xe+tXnBrBtypBTQwPgyQE5zfil8znuGn0uJNWiuK4/y0TIQQiC78hRLG77vGqn6StCgcameq20k1nBcIgdPXsWCgvSJHBIluP45SwOKKtWjlyz1qkCzkDOv6uz/6Rw6fOoWGwoNbY0RYxjfw2oChrJql8nKUOdGvM+NDt+nU0YnI4RmFvBtMby5FsEOp/wUHq+UXx5hKXtQW74XxxtF0wnG156AeR8ADoqOX2jueIf7Py0qk2bL6Cz+MtVmjfHcDodrTTz4yeN3MXmC4V7qLLYBRnnrJXxif+2UYrObGnzEPIuCztRlol2q/V3jDzRz4IOp2gKfr48wfyGdEk0enzzn9Rw+Wn6hybHqrsgH+sQg8hzMT6cLxjhrZFE0TsBQ42WZ8+NC1bNau2CkJ+SML7sMHq/pcHWOkzhvhscXyeRoa2K4/hD3CyEp+UZrdU4M1x84YIx4M1mU8Wh5hCZ/J3tKd9OJkIvmC8Z+3Dv/2E/l7QcFMwqtD012VF3q97ngUXB70m4zSFg8JPi+3icVtPWHgSbkDEzFnA80OJLqrP6o8vhjA03OxBY+vV7g5/5D1TtrJXLQ8aX6Q0ZFTn5fvUtNOz/k1E3SIaryUJOn69fk73HOKZEv5ODpGDl7syugqavQYfHKYQ1frDF/4fTBhAiNr8fbZfImenyWpQiGWK/FwM1oG2vwKN8JNHlhahlF5+0KGsythp8lGDVZduZMnsSMQ/OXnKx5/yz+PqeqBrjW+GtLLQYzeny9K1JKrBO+P7xjPU9806fD/AZr01kgvjYZcqxcXWJN+Hv8fXVN1xTtNrmImwly6N2SCYXLK+LRVu9q7FWOnJyvqBRtCsb4w1T8OClZ2AZgqt+xWVKka9tS2BKaH1wdDgYq10w+ZlXF3xdCztRqMJKeVA1+Z92RU5qsFN+r9Lie0oaiOkAOC6lqedY3ctqNjpLFb63H+Tf5WrQtbZXjfqXOf8nS+Md+qj/v/qJG1SfKVI/jMy89PlPMmxWOhxzEVC8ornphUaOYQkeOK5dtTltTVYG1Mqw/X1RrrI/lVkgngz70T4iPPEP8xrNVRFwMcX3h8ID5ryaYf/3bM2ka+o/yL1OdL0mX8sdCnSHxwRCbUVmT0B2MdziZNvxxKiyiSO1v6ntYf92dM6Nkhb8XwwAMxnTEh3wlKzBGVsIzJuUN4wOIER8NHnUz/rxoL55gpEl+zjlWxeovUwWP1ODsFahzyEa+YfEkVP1H96pfoNSgr78TU7U0HElye1B14C3oo3mUPiUaoj/+zKDvzIPH3s+P0MP1Gvr+kKlFSVfg793FxeHln95Z0woeYvMA0xfF0CG77x7w/bHDGdQqJP/cw3rIL8LhwkoKSh++X0axxPjmxnFEflqC0bTNxeTru3GAB2lyTRhv1aehAEOH9SBiIhrewPCL4kyBZYZC6lfE035mLklkVylkcw5rLt69kJZp/dbI34CpnjfNgGfrBkK2Pa3m41U6I1leVK8o1Y9zw7UxSVf1zXh91btMMm+0P+6LMt7cFh6XOwf5TMDTy/AVVXw5KEoKtSnidcvPDhjNBXMdLqo72bV0/jKVZY8eIniGUcOWZ/dHh4CtWHTxYWIc1TXn0GQYjxLOhjcd1YNh/hFlnM/BjNWm/VG4vSZlNA57Ota7pc6MzCJNyn1l8PfM6JFfa7gecFfOu7YGPfZVn4jkgvj/s59qvvruSsq6WHH/PqYyzX917s/o/+f//jcxVfeOnLl/xWpNDgoJzVF7DGcecn5uzGpex9lD7R/Ampg8WMppXS/ALG9RCmfJJT8N1Dmd7irURG+GGJ73iis0dQTG4RONc8vSLUo9Ad96iXjBHZlgjmcNYug3RAx9txWRLE42i1ZLdXb06fYpyt0NE8Po7PH5xFbPCYZgLH7Aml5WH4OSp+OzeF9I+ObBpEv71QprxpKqB2xij+jQsaBpy3lQc/OWJCRcwyvlMoSmFdZ8RZNSr5m/P18KthLukKRVwqeVBy3lx51ZUnpTOT04Yk0dLHUO8hIHTJhqj+th2IDxOFynTPWzyacF/n2+CdS7oa6qq+2oOu+PFBrYiUPi4C74VKF8z92GjxQf1btis4IvDt/Igb2cIyddVS+JwZZJvt1rNdaoenbfc8KKNwswkyzujpAGzSw+eGONx/09scg/qed8x+Si6o6HGM+Jqv0AP0u7VwNNfY/UubnD50K7wgMznyww8muWQ9NzHUwlS+TUVXEbUnRnYJI2PnHuldqDDsz1RFTqU8VMR5Ok7znwcfsT1rDjTejAjyst2lxC1T/s+YMP7IL5DnKGnOEmfdppa6z5xVJP+b5id9qeVsTizQ4aL9ltAMbZb0TUbcCst9UT8zezNkKOfTBFcJ58aV9cNiziA/jsXwyf7c+fXIjH8mPyX5g8ETAbMDjbHx2+Wvkh5ufsaRGSvcmfR7V/jkYLFv9+b5MF5kfVv1l0Ga0OyFFJE5lkFeaXhbp5y1nP9nVK95dNKfcWclrFEO/RKIxLEaozFQ8QMkWhod5dxerd9+UJDbWgkOLdrxxu9uADs5MTqU3XkvPjsJhRmvxwv20GJpumaUZxfQYjdCKMz2A1NtVzXTD2RuXIHjehobeF2sN+FcSrATHCkgIzlrey4sbXvpEo6pkm4+Lk8GSevHB/XTBsbrXE5dbdUXz9qRqd6jncuntLKTxdl2W0XxYpz4Tqd7jSuYhnIZjycZlzcvoDMFX/bOtsU6jdcqcSPn50gYaPt5RQLiDF8tJTvrZskXP7NtafOWMe5gQ5Nsh6cRkP1HPa/Tz1yPc2ORNaGXHO5zIm/6qHTEb5AhlCepIO8CEi7v/AXNPOd/Jfn1M1uer98TMR+6NR2XIM24zIVx7I6IPJdz3vgM9X7z7qP+/6d8hph0GWCbFbqT3nC1pTYASylGkja37U9AzM3lV1t22M/327nFD4qKAPmymYeDeZGrQIx1+NpDpLHs/TCeW/GQlVv4vz0/vTpdSNPMznQ/Xg3hRzMO7K16KhwRw+0duMwk6eC0HJTPLRtnDJP963iDeNe9wW0Kdw7yK+ZQSm2HDVbscarZnYX88Vt6KOSRszeGjkDLH+orvae/AswVRJ/IO+dRLMdzqHHt37QcUHJ1xftkE8yVc91TndnSkdootbxte9ek7t+DciZkNPjYFouV9BL8IxrYTchYjXU3lsKFskPpPeB5/f8cBUf/dT4YY4q1rTg16e1qUM1zPM95pptJ+cfTBZA4+DNYf4aBsfDOdAn/Y1xnt7U+/SzpefCT3lYKrqDT30TB0ezvW7tJt/MV5FD3rYnMqWtlsL+eGwnnl/mcp1r0dG3suxWPKpAqJOJyzFzxacF9FAvbtf4fud8Yz46wzPQhohfsT6onM7RcQEpxUYfn1HPF18Y0/xLla1SdaJ5HogTxQmam/Fag39GO7AxIcLA2PPlr+aS+MV0ua9emvBpDNwmK2pOvPXHmlxTsg/O2FOMd9j1VehOdfcco/wUMJPRfT05imf9NsLbXkDK2c8YuQ3bg2IEL1gfnkpuBfIM9G3q/aYT36Y/HSgzjH7YFSTI740tRf4z36qQJx7DdNHoiW5fC01EbyxfmVLiMVpHZZRMFP9bvdS9WUYw9K7Lu4vKfIvHVbfhAl9E0FPT4jH/PEB4057XOfwbTr+/RrroVsiX+9Oxz7J3MH9LH2t5amZP2l61HYahZfk38dUfU3v/X+yx39hqqH2f4WZ/3dM9d+8n8pU+0Mo6Sy1qP+FRgeZxzDHYAj45lnFswI5MX+oHpAMXMJdR4IJMqS0+KTBl78avoSvrZAjphNo4kU6iDkTvjAyzbPBt30GjXrNwRT5qsp5lApw9Paz1OI5nKHqG+6T0O4LLTIEfJHdTvoUJ/21JtMUnK+3A0G0vG0YPlFIvnMzxMi7t1H1PqBhlA06lK1jxLA8IsKDXgnfIXbQpI52Knjan8QU+eSBmUzcz3I7XJKbhTWj8XReMK9AjgzkHgz3q+FDq3t9BlPZqq7xG2vwfXPAjLIk5OwNmO0TF/Bt/UKW8Vng/rLJxKCt3QHT7PcVcvDYUvUIzvC1nVqdk5s1PsW/M3zCQdcM3o515NCLeheSCTClHYDZ0iF8sRwMwETBFs7t8Pqtyvg9UfuVlmAmaWD1i9vkpHzkZ0Q0M31NPntKoxJ1dt6N8P2vEpp/jN0L0Xq5ggY7FXz19HghXyygudUZ9z/f0Rg+6XcWwW1/M9hDHw8oZ+Za/GWq3L7dKXnU8MHzCkwVfzOThPkE00XboOX7H+ZTrnxVj8oAE67NG3L22nOQ81xoEH9jflN9mLC4tHTJWQBG3AsBjbXVubbXhvVof+1jvL2fOod28zu0c5b4eTPC/a8Gg5ZoEsE3dx+Ip7bRXrRjNtMidz9peaB6Ju9f+UKT9tbnvBvagapnpa63JXz+c7AlKqq5ENAyi3lVBuaY1aAr1Q6DL/qXDnExAlPVjZ2zw3iiUbzBZUXfMpR8csXnRzcrLqWhQaM+lkMUuwswcNtlFQ+Oiqk2odq/9wZDPZ7QZDFy8HN3qVt88YRPF/3CL8XGnVu8/fIdHYy3p8UNIozHu9uYUr+L9XBeIEfmUT2jxA/BLMEJ9x+fVA1aDUwTaRrWQz1lV/K7g5kQoRNY/HsTTwo2G0eISrUEtoS7pcw/LTWZ+fi89JREYG62ZHH6bi3e7R1fdLinrJQTDfffWS45zd30XPreDky1DMyQ0s1KMuF/GeejgxnRPm/sUn4c5KTlqvXUuwXMR7iExh/uTogcXMUsrr+lxf1BuoLHWGdaFArcbz0CQ+VihpwWuFesb8sScMR9MOb4pHqc+/sJOe/DWaNXW6es1zUXFE93W6y/uapZu6qmtD++Vf+zSKZ8vVItAs9XoYmtkFjPsXmlXHMzJuiM8b9y8ih/t8iZcCAVL9t2R7s0h6+/MVxPseRdCvonyaJ5AcbwoqVB7LX9auFtMEiZYcOTHXo5MVHvNYv/0qyD9atBL1YzMLDhwkfGB3UO+cmxvsJhg/F+u5kW14cfPEWnWEFvatWDOuNg7M6tT9klXWvRbj3nPLMMeLK36ueWzWdq/+EFwLNf//M51X7hjqEnuYucPVTvbpeY76z+QP+Waj/jjaszJGKK8RNjVUtjz9W744srhPbC309W/oWi/mJZSu2omIpn8FACeh4fO2DyuAcPEjXaBnrRxd//YSrH6IGpdlbKWW6BCfPV689z8rPO+Ur7UWh28PfmRPVVGbXwFNuhL+JAID77E8cjqf95tzo9q3f9FpjFWEtNNhz6Xp3sDsnOGwzhBhwYMRJveIKlqoVgQy8smIR/PKda57XF7ALraxffQhFvOvCoxfO5J0qvYMD1D/q23LMBBZ83mJKoh/W9rOBRMgM0vPginkajZkf+SoK5R96AeFM6R5KTBHoLGoQnrnO4IvZB/ExSjP+0ewrIM+23RreF7TFPe/ZpC9+rxc+HKLi0G/zg27jZ6KP2tzm+6tn9SLQ4W/WIu2ld0bbaFUz0oj48tKtDz3IL3393LylfrJwCrmQFpu8xeODduYS+Tpa4HzcGg+5EZPx9ThVqRa9m5f3zobQJ4YHCIjD5qGktitkkVG0DwGBd19pQOugLrLfDDfHhU0uHZTfWgOxRzctDtaXYMiMWDTUdDP0ufpSmW3iI9KveZSum2hoM+fw6w3gsSuNBk3GzK+m8+Tee++trvcG/qPnZH/4P2aPe/29+TvVKjmPalhJzmjSWx407fOJeHhFjA+9X8Pvmc6P0LsHNCx9z5KhzKLtMFyxa3SvOxa9xKNd9rJlpqMGHz4sSMexiTrdXrFG9KjsUcA8aO42RY+31WCc/jKEBm8/U5MHNWRM9w0UZH/bqfX2V6RS/Pmshujdw/m5/C2j/pnUZ9VWvFnPjg8nuU+QguqpzLsNsTPnaF6X4jEqT37JkQGn+W2vitjzlvB0+IzAThw/UF/CJz+CyJHv3vWl/mcqaiQElG/Wchn+gGeuSTkSPcq3F3Zc6+1uaS3weURl/o8riS56C8R6q1r8UM50nO61P9HuoWgFOZfBX2TCKRy9fi79KQ5ZHuSGyRkEZxxrT+fsp4UO8Pj7vKX/wcQd1DrCaemWUrwU0OfevtC3eKxHRStXZZm4FDZHIscbjq/PKPCKnD1R/wJkOZnvbbkm+OQtKseoKi8/ccQnO1JFjJQPzTh6qfqq5x/z6DeZzf7bAVLr453OqW4IcEPTgo+O2KkzudI6KgeYurh9Kzvs9Fww3WTosCnrTho/ysanOSa6EaHLcX1jAh2brFX4fTcBstmHrlJnXWIvKRL0Lc243zPcGvjM7AwM++Q2/t9We7ekCDHZgYPqdp/bwGkHpcS25fWi3CNalYF/4RmbcnrQfScZir/YrDn680uE4XpRi7SIWP1vmU5h5yEnjxCr4qH2m8I0bXsZRr2Ox9AfmkFd3JPxzNU3/PqeaGL1WC996krNfmP1oO6sRL8MRcmQ9Z7j/bidmYj3TdR4V3Cd/HVEpxQJMdV1ivNJgFgn4RGnxCXP7JLIbfPpgXxp8Q9Ii6ah3F9kC1nQdtimJ/OmVEGmMfybs0Z8apVq8ukxbfj46U0oXHr5/MYaGDg/QVBm6togmXeS0+jHAetr3phrG2zJ4Hqs9yZs14iFvjzp/ZHZCRKeliOzdCRpbuWCeieWAyZxjy5MBe9DB3c7KuLh/iU/FnJNriX8+p9JWGK6gdcAcQxvxw3atpOy2xff/SjDw6VK75CdzzM9qqmqLdJED91ceaXG5BVOtnumSQv+VIQcckUOHjSPoQEGgye2jZ3L3AmbbNgHidaJ6Tv95TuUNO2CqjWGkrBXwaLQ6g0muelnzzV0xqVB1wE2CXqSFBabqq/2aI1WLZBaa8GzNc1fG2oOZ/FiRS1vXUp6q4AXfXJqU9qrWUrReSIOLu4kcP3sjp15uqvfKfzAVDUntUW+P0CdvAebfpcjp3saGHhqWx/5ULeXwXqof5gDxyxMw1zeqU5JPNyujqov4v5LqjdVFdpIjyAG33FuPDtoVelIVmH9v1YC5GPyomHhhzhcBmGo+fD/KILpj/LcVPFLwSV21R/7s8cFQu1CwXq/LeDEPCq53bJMOK8RTTIOg5r3EmuB6dJeJ7R6M9HxDHw6LaCnAzKzmizCpKI/yZRnv1X6aY2PfKV4F8KCjpXquvIennGp6UYY9B0zlGsaS8nu0ZtHmrnplfW4/krXas75TdcR9rnqC84EPpvvj2XZc1aRspdpPB333mNrLQCb03lOdetYFMyl8d3wWTUypc1Od+ci6ScjkvYSHXIZ3mxzp/JOpOqN8A2b9whPqz5/Bb9KH2CLfa6I+zRz+3Qz6FLaer4l3fak5ffIdpb9FVgozRzyxNxg36Z3hCbTFzeOisfa0P1eBkNoY+vE+qpqquSGEGH4w/mk/Csh+X95l8HklDjOTD/RoykjErnquo+s0oe2rIE1Uh3PBg+tkQHJxTUS8Hc0VE6oe4t3pUROPZWTy96nWKZFrocXyE0n+bo0j5c8B4vUyCgy+X2a4fnEFo+7UGSG7tzWI7/275rt0qdlg574p2W2wfs3514CHKhD/5iDQxNPC+hru2jWJ4TcspVPbHt+05pviIovL+O5EFd8ccizgx1NqYv2RGJ9MfukQSxXvS0Z8UUOP6ZVDv7aGVvHET+//YCrO/63Pqfqj/r9gqtHkPzdU/f/JVIP/ZqZqNXVOa20tRVw+yOHJywEnZ3fk/PH5B+6+ICcehibWxGqlcl5azShduaGQEjaM58fUhibZiAERIYabn3MGI13hG/Vh2HI7G0OjslD1kpnoxLefRKf8lSKG8s3J4Kuy8ij+PRbwJUcm+b1kGuXBYw0G64O5Nk+kjODaXYu4vWFNp1d8SvIwkYNMhDD3KuT8g9yAqUJVT2XZVefQem9o0rQ4weemar+Nqi0QyQxr6gPnS6vSuWl/91MFqlOrPHXAcHUHPr2f60cwZBc5/WxhTaWr2qYduBAar/bQPi48gA/eqZqGsTrH04OGCqsfiBiKrvO2SdVZ+Z2vyfgRwifvTY/82QBrfElly59YNRSdPiSiSPVv61aEnFR4yCFDR/VQ1Qbwnc14Bd9+/0ne3llJ4XFmlyL9nVrufTIDKdSBD9yY0Khgys4kfseAxeY9NLk8aSVo6QRmPXTAgK+RdqaDl2B+H7dZzoPY+edzqvlzoDMrBqMK9+dp8pyDqYTh3sCEZxfjfTh5/KqxIflNjRxuS+Ts+DYY0+Gi3t2She8/bbM3BXS3tfg3w3jZ24kGHxvEQnzV2fXDGz46/W19JoZ3aLzb+BrtnRlyTv3E31MPTL+jybqU8xb3r1UJNKN3wHyM9mAYbZY9aHcMZxpE8ih5fWcVye5jrsne7tCwoTGBjytSMN7xbRH/jJF8hLywMnqHrsmSwzihYNwYZXjhYIqt+I5peaa2DGMBphp+Jl+K6IR48U6hx4+rz5XiyT3SZDmH7/MTc42crUOTwjuY37pivvMokFp0fTODn5ndo+i6kGWcfIXOFz9o8v7XwJcu18gpxaGIkSN0j0W3CowcXgdDiqZrMHATfhteFLqlesPg+7cJ7t8fV8iZQ8OGr8SYcGeA+YuuclqKPGtbzkJxJ8lfthCVfgSTvu2Yom/raCLbIAd/B4M1NPzgiPj99nOeXcsb7barqYhP86nF02DKad79nhldhnbL5ifDp+29RQ7Yv2cGT2+FQPynNpjyJpDDfTDD7lJhvp4vMMdIcKLdW49EvLycDT4bqn51gzxj0nmDQT9XHhL1C/j812iu8+emwe0/3+q97qxncW17n/zdT/WXqZaex2k/zVKsh1FZ8F3AJyRXd3ggWVfEx4G+o8OMwaebKz3l1cAoKXFV76NDrHqlTGhFoUGqlsgYvz8ndULZ6h5q0b0nG363GtWDewd9wKdUfHodDogtdXj4cWKnbN9MxuRbHV9E1Vv1dNfAOAcau6UsjDNysAvm3d36iN+7jfu3mzqm/LPC/eojeL5NWDgUm0miyXQEpmbLEvoULtZCxq5u8EL1U43mHw/reTyTPJzfx8qiPIS/IniaPLcN2o5fK01sf2C0W1JWtGvv+PdFDf3aH8YjSv4wyuw4hSdpxh2Cm1RnilRN4+QHphK9aMlErHrLLDVR4np3SzC/CSZflAzx4qo+EmuO+I6PnRU5SypEsLqBaa4bx6Zs73saFvyv5prttpQe9A2TF9V3Ya3OINCzB8aJNoqpK0t5TB8M477Ufts1SCq21RmmXOn72Ife56eV2p/qy5aXm8GTDsU50KLmDr37cjDVUs4Opd/0UouNNrVHQVgFpTy9wWhTh2XwoLuNkO90xvnMgT4HXXXuNEsuBa9eMqXsLjD+IxPMGi0qeJZpAIagMAHztXpO/kpTZ3gOGI8cHEwgylATbK7ODDX7fzDV3+dUr88R+eiuastvNmXKn6dBl7L2Q9CXKfRyfPn0wWRBwuCxI3h87p0UQx9LOawuOicr/1HUaxB/3iHy+Cxv95R7FyHiyyvQeX6GPohTuxFR0VE1V18ng9yo/2B/n1O5q+cL+U4umUw/0PfjAt+/35/h0Xuq9gMbFB7trSYU8UzD/Wm/9kXxsVa1I56XnE9TUvUdB9Cf/oJXvF2ZH4rdmdCiW1ni78MP8qkO3xcPntDfP8+pVu11J8iVg38nUw3Mf7VHffxPoML//W9690drFzk6GWBNtnULG1oW0DTZEpPeDxrwHdsXEkEKZtr0BGLqAWYIe7cQGnEsTX4W5hw5V2BNbNW5wOBWF5T87vAFzxV8z+B1HNGOzcAcG2QIfsnggyKvQQwVl2/LN3a7omClz7UoigRy4v72hSYuPC0KCzCXHTGffLteM1mfwO3nq6ZR8FBnrVkDxvmex0M6nLfQ3MVNtLwJsAYjzwGDXR5T4sF8IChIVH0mTZ01Lz+nJW2e95sWPNooZxDTHjRjCQ0bMWjGeFwcKL+5+PzARQ60yhQ+bHkHIz0AHFjkJhiva4syDr7nmsst1uTuxdQ7qbBq+OfgWeQ/F34p7Bc0xICgkTg2WOPzD3z/0iaL8mJGLLpPpgZ/f1qHdmeGHKIdBdb/S4NGmvZSk4PtWeLvx2fyhxPkWAqQg7+O36c0gW+OZv7Z4slwciJR5aRFEwc5bmfdwLTlAb71u+cWzzuioLBbOJpcnFQ9LMVUm83mzEK2Upr+eeq0lWv46PGxgE+6jcEU5yPGq9v5clVTFPHx7IPpqJgWqi4yNN4YLUtxb8G8TpK84NNs/H54mKW862iY36qJtFi/S4v/GLtQXinfuVNn8dcP/J7Unt2ovwgLvh6CMfI4XbP45yK+AsN/ERkZmNoskGOniahpG6n6Umb/yLm9U/39lndVV/z+ztmjO/YoSXq4nkUAT5CNE0lpupsJ0fmsDOY8nrHqedoX4fCO+xkYa5Ps6xdM9Wc/1WNVQoMua1zPwVNnJi7PK5h3Hgk566gar6nukdyos+i3CNd/HiBnBt0TfPn0waCRH4bxu0Tw7VqHNTxubOS8VYacEjtVy7UdiC3izGPx+ojxPzilQYE5D1RtA+TI08Dv0jYs8f3pHkz8PLgdijr9hRZ1A/jMBpBD2+tsyuKRoJqXav/MduAtyujWgpmmb1uSHE8cIcL5V4KZbkv1ksTW5Cr14YGki/W7k5NSas+i5p9NB59avM/s77u/+43WlH+fyAGv/8PdmXStCixZ+wc5EBQbhiKZCgpKQNLNpLHDBgUV/fXfznPurVuzO6m76lt1Bmctl74KZMaOZ0NmxCIY/en8QqU+wO9XW8Tz7QAm8N/qRvZRAFM8Te5R8rlELOrG8BS9V2hR0oPvDT8mzvcjDJ92Xxx79DnJ9R720aPwNgETOByMEZ9OM5rPy7PiPWZpypTzhVE4WqRg9Ayar2yVHpWnhVPFs+YCZnh3KYW5QHx3azBW0ozOFJbNTomFvP5iAU+yH82gN4WmhvwWXmIqlVGghOWCt3xwKybkn68C+nbCfPKOX43W68G3+rvvbyFy+Sz9CQbOXz8I4PswonI8doTwO8xn3ZC9iJ4Led9mGqg8PV4wnt0a58uHPwPnL58tOVoCpu6Dqc3hQSHvFGH+uoJ3XAShTXR+OUo88APiq2Q3IdtpniBDA9efbRWNSh/TMFq28GDm3TpTai1kDdAE4zk6KhMKzvpWCbv4C6YgTafMY+sqPqRnzrsJPl+sLrYSn/ei4Mexc6KcHrJ/6h3H2OrKnaJlvQHjvMGAnXitaBOGx8o7yn6Pl7xekqckbhVHE8RjNZx+qLwd8fnHUbF5MXE3YEa2raJE1lcrsxE89AIeNnpvzJZPOpUREAGvHSe0+egn+3UGu20l7OxS8/lAaagYu5jvZgq9+8NURmXtFe+j3HX2+Ljw1O8SDK6R3OPy+GQUmvWWRb4Cfavlc4s0XIBp37L3CgwKKGIeZIqoVT7ip57snTT7gJm/T4vzMu5yuYcFeqje5J4mXpsUbw8B5tNIrs/Kdj45AX9XgRbebbZppz8KmOKBwTvkHyUROpgYnAYQhqe199D3MunHShS38ARuxY8k1sODEOf7oOVvmzry3UzAusdyveCmLmhfd2D6Tkd+c4KpSkH1BtOeHbPj2m6hkTEaPJnP+/D0n3rW0s5YY/z4Fkw1r+Hf6TyRtWdWYLB8ZawpXkxkDWmu2bx3Kxryugs8XxkPUn46yvpephqyKFtdjtw/tm/a8ReOZxpXnBtK9aNseoR+GVfpCZv2Qdvkkgmvj5n3H2Sq8eDfrVHXtX8VU/i/xFTWCXM5f7p2FfUVMvhyn/cxa2UNxIMr52CKHF++yRdhpEHzo6usp2LI+067slK5jnkF37wGU3xlzcBTy/ckui807H0JoMkD5Mwsm5ASr94qcmb1+RItHbuKHxo+rA3BFEngIkeyvdwXkTiyt00newA3X5W338+WkqHA695R1mBTwWT752KDHNaAcaqy0cjbi6AKV2vktKRMFPg+2YP4JWsDhEoeULQ/rAVSKzTtL1NtLvfKG/ajlD0f4PhgTK58FoPvD7hdwqcPoWkP8wcG+NgLxHjiVfFZMlt46DyKe0ihIpb9Ct2t96OklT2Ag6tcQ0uGQWkke7Caqj+CBiImym75p2dwVfNrievrr2SdZLaaq7wyUou8QR855DpGTtutDxVixFzBN6emy5vkcyKfbS0WfXd+zYPMGZCX8C1yrgOmaUlBzi3XVMWnGXz24JSfqAhWtiL7xut8v2v2VK4eGF9DrvnMNsX4H8/+zhOrY03ugIFY4op4FBjwXWpzpWThrJX4M58jxUzh08LpxRKhO/0WfOk0I0rLHZhtaH11Pr57LZXbGO+bERiwM8DE6WQk932GAkz5/lTkld4WOWDAQj7R5ZrpyQm+WFsHKf9GCb5vF+D633vyPkkDX5umNd7fzKAB3cm6g8HKeRWJql+z81g7UjGyFkx8vluXFQtN9vqZ21W4Dj2dKyMroFDxwCD+ZTVilpVHlIqbKgK3D2ZcRYMpLZjTVX7vl6TsuHIwuT0N493JHKnvkwsRjp5F9QUatdfbNe1Xc0/WF5L1c+oDNOrRQcO8r9Ly81HeV8U8Y6GjK5gP3xly3voOX/oQyCnO3Agp0j6OEi2W8CjnL0MOhddWwmriI4dtGmh4OYaHmBQY/+yFv4+PCpjJNiqXZ/lhL5sZG1VMlnHk7OPdyNvJeHnaM5d/MiaguXurim5j3+ZbT3CKbztLxOuwr7L23ICxudET/g2wyhc6mGp1IzD1LMX470wwY76IBZhHD5DTBtyn9HbB729NJvfZgpl2FeIpYj6YYhPyDeaHKvuzyRqp318Ipvi0mYhv/RDz29U9KkIX8fCzoQ3OM93KZ4tyfcwxVLnvjPq09bVz5bdHO2WuQsh5zlTuaZA1Dr+Dg07BNnQwAhPV4MJvkd+WgeyfuL64vLNUeASj2VXRZMk6bo3JoiLyBJjIk8z1p8buahmIsNEvF/5ZuyN4ljkY62bIGorZY0jW/P0VwaOfhGy0kWuI1x8wA7/DI1U7R8N4qJj/PQ/jlS0UMG/NtiLOZa/NZHcEcx7GGYsfQ3i+16NYUFLHCRPrPfTh20++8HQ4rzgzQ7mehy8JlO9UYR6eMV4rMNWiv3oKL0vkfcKh3JNzNtay1xHiuXCmJzDZ3K1CzYInZNcKx9Ob4Pjc7FTwfADGKi/nNQt3HMyROtYJHoRDT6mP+KKFdZSrj+1KdArmK2/gEeKDCY84vmJ+V4/BitjjexTBZAumcgvEfLjauyy6+Ocj/xjVm8plbwN9lh5T++guFYsOjLO7/ka86atLCmTOFpr7u3CXZD++8wjzp4El4sFWGVH+ieV9phfip54eHojXFPnhKKB381G5pLWnQ7HfDL/fn1zgqW/Qz2jlgdHyJN+RUM9gOm7iesgqEFSc5LPLzFyEfGnbYGaXMuixFnY8OYQRPFeJ339Ud5zf+rKjaPqiSsZryofZcU5lvQtEFE+hp8wGUy308z+ZqtP/9OLS4YETjcn6ULIm9f6D/Oe/f4hrzVH+UStl2VxGfC1UeG5NPYj4KBY1v2zcD+3MO+bXYhNxfmIpmI7vMV93FvLbeiqfpQbjjRJtrmbNVxqYav7qHkqQf6OabZ5VQ3vnC/3Su3nN7xHT4TGWuF6/BvHFlXaFfBb6Svwea2Da1n1QfvpEyH/XAfGi6kKMvyGUMJf1GePD8UXBowbTLTcVmP/jfDE/Xzifmay/Vh26J5lmlTFPq5L/JFNNRv+uN81M/RdU/V9iqtukGlA4uNgiOrwOOh94TY/8/OJV0WD9c/mvknVtqcEY787IeezPPq2gBWN9XWiI8gpNChcJNHSVYsz4pS5ptyoCaNJbrt9x5RreZQbuPwyR4zcv+CAyf/i9TD3V/B1BE/1nvBDCU+GDxrX2ofByd5mYr/2ON2G1of1y5goROYjp7iU6yuFulOh3qjo+jZMhFe4mAOLoyoU/ZtqP/NEUmrRZfm2enmY+chSHBo03sg74YmXT6tm/Cz8sBilLVDCFn4zAbLspmGQxVwuiK3J8NO4hphJcE6IL80SYrauWG/ZlQ2J2AjN6LTTo+mJfKp4tzm/fQUNYX2rwUvq0fXBCDoGFpKjpEOMv2TumOjEw1XbjiUj5SgB9qAuKNiNHxNkdv1/l3pnEZg6mcmXd8iSXdcG1ybIKf/XpyMP3TKHyGIBRpkto+uUFZvI2cBxhdYAm+aY4wpeoiFGSe8e/V1FScTjZInSu0JTN9zKhtWOfmT+7Wy1rUjBu/jg4yPGh0fKxD6bwDwl885GfDL79NENKR98lmLiCpgfGHTkot8FUa8dXeT+XvXB63ML1eIBZm7qCbyuvEQstrxrx9+YA391bbFncfWT3DkXpyGscVwlbGznr18P8yPOZK+tRgSmc5P4Eg6su5ofs7X5rZ1d8/glGKp9gqPz9KSlkSw4Gl2vQe8lnBc18WZUolQNy2lEjItefwWeyFWfmn32jn+tPeN2963g67U3J7q868ZepTr8GGnSpcDz9ARjxC7qlbLiV+3hmagHffFlRZhtganvOiK8msqe43gkFxgEMpcQzjP9JEfJ4xAWaO52SGOB8IyPhYOy6DWQPWkeI3kquKe41AzgWokpUOFj+zjxouK+6YCILvnQ2+EwpeZyWQgxbxvlmlpQUn7czJZ6eu5RfNecCBs45mOa7HbE8ZAGJ12uJnFR3Ol9lE502nxjjMQe9IGdYe6LebiIouM9G/Kh+/3GfivRO65heFQ7FqxI54HXH/Lnv4Bny8rsU8WNRFby40ZKKRu7DMzdgLj5FGg0bFdcnWUHz7xnyeBHnOyXc/OApTvVoCyRtSK7PXFy4WOPzgXrGfBXDS8vNu/oPpqL7exSyZNMZ5D3sRMTaR4S8XyRT8qemI8I8uBg8elzgwx8+4vsi9/ldXPVA++9kx6J2Cw81C3F8ceMFcg9A6HI7KAQl4TVg4lbzI87X0Gj36gdVFL5lofbfaQim/n6rv0w1/WL++YclmEm5BmCKUhmQv/ishSiHps1DftfhMecbRcz3v5q/joVPwn/sRNTsEd/pp+BUplEMz+BjPpQR9Cm1DHiUxUC9cP2A+A49jvh2LcTzrVmN/zJV4N6TjqXGfQDPGq3geXzE83Zwh2fQCuid/wQjJ8Mc8WeNZP2os9yH63/GiLf5qordFp5tMGRHEnNhwwNECvTqzg4UXyLo63IobH59I54ztQfPkHVzeIrva/Xfn/39YSpR5WAqm4KCj3b5i/a/3QYXU66vy2/dmpK9XDO/vJ5VHq26BeLRBcN2tuxXmmP8BNIHE84T+l5Y8LhhNcD8V3Tk+JLnD3jKATzEPJ533G9PS5ov+L76e5+qfbkreJ4cTDUemLKGM0sx/xt45sEDDPacyviaHsGUff9K3B/rIeFwMhZVCocnT0GsuSZrD9Sfoc6TqEjBXA+577bAfGo4GUTWImBh73S2OT/7Phl34115d57YbKBrHZWL2Z96hPD0PBJjyhzHU0Q+hF56JftRXsga1lr/0vHJ+lJAr4IDi4szJPI+N97kZSEY3q0vOq+vlJFXObK+VQVGmvnwYCWdwbTXAxj0/etpyHjvh0Lt9nphzYs9Ka8ethDp7ov8VR4mFHz7cq1BBgZ7PeW+2KXsjbSvljq3z3qNfKVHcl/8wuWJBsaPrVLWh/RUeDbmQo87FlTiLPeIrafIt74FLY7dISJ/UhUPcpUyY2S79//ks7/p5N+tUZ/9V2ea0fz/0hp1X7dUyvp7m4mo+ox420Ljw2KNOXZ9mfApfXYiCBhiogyR82df0aOdC46OVlNW82ZszMnr3iTiVYMxG2phQWkWBEIYpVnwfn2Xz3IVYtHHEyNuTL037Z83/J438y+8LS8LCobdgoXF6qfz+/T+pt2tg6+zj2AuZea5RIbjsni2Nju+WbAP5dfWhYbJfWQT0xqQN3n4SvjbIwd8x4eOdsMKTKauTpw/9YNH4nYBo2Rn0+CLu2/TJsruApGwCFmX4/OFBw0USYKcNkzDjIpKx/f7KpjyRB2j4Oxt4QNinC+8oEu+LzW6uP8K3liIec/MZI9ZnAJfagdcn3MEnzZ7fDt+H7kWZe4VzOMXouAGwJVSboOpbPJb7sF7gYkCh4X6Azmq15vBp0bbFROz7AffY3p7Cl17KcLJZQ7NGyo/aAxtofl9MOclvIOpFgMPzPOTe38/1oGSjQmGmpVg3oV6yMiPc0uJnyY0ZTDuJuQc12fmmY97x7x1Dk2Zyd6Finas+aBhZ7lmfA2mUzowkZKrFPkdmK5WoOnXldxHck5sJZo00EhXtZ6UjNlSEaWO739m4k2ZIdcbFSul41XrnZCTqy0T2qpyeeGJD8XZ2RXhMgCDpUaFnHGywVDnqazJp4gHfHCF8Rhu4bPvfaWCL9eMKh4eejXLBvec8i1nSrj1Xi1zlMaiUt3h+Mp8hvkwB4OXcTVVvPHZdtnkMhWULZadCJYvgk/sPSbErLargpWpFWy6AROmex3H43bfEXzy9Ez00kMRlwdk1G4o7yMuPI+FiQ7fXlS4Xrv3B4jvLaoLN/PZh0rdxGuhy/ssC+S83dREDtJkL6P8VIOpvMTBeGu4PsaRqVT+UswHfXJKOXvNJuStOjn/5Brh4ew+pX1TLpkwcvjMyc/JiWJ9xmI/PhI3ds6ZkteTVeEg7ReMTRhR0Nfx+d2IWl50y46WxWVZCW2K67X/NAXFttCqIOnNjlx3ryYZY+/MgsgDU4V9A8yo3pEDrBs03NYuW6Kvh8lsXeGRgqesF7U5YnzIB3MpD8MhX72EyMErucdACxlFI2dXhRfZG+oyVDcUzleIh+f9ipw7GDnwHB2YIL2G9d99f8vLUPZw9uqUjcY0o8yvEhYNG+TAeCDX8CPWkcPXTOfmqwhJAGMRz8PQ4GyvllRunykYUq6PGugup8D0wFx9eZ8kOqcB+Ucu62I3l4K/dsjnlE+k55I1FEf93YAM4/XFfNhYIfvG8JRghI0SXe9Bync9eKx0PVkp0bH+GZgB+YTCz0E+m83AXN8i3VJyHcke0jd4IsMo4CnLKGbx6FoduaY5bxy/5yji9sX1SLsLkzUz15jXA1//b0z19z5VNoJHivrNisWbBPGcczCwGEROFTUbn/Nt5qm0+8g9ArfFl7i9h8eh6ITPH1LE39if7Slany3E7wNM0O+me8oOYKy4HMu1BHiHonwHJp5O8P3x9bsi9/I5CnoOE53dzpxR/p07VXx8ByE/fVlLpSI2LOrWZzDCuF5RPJD3rcoT4vNxkOugH+ugipMQDDY32hntdze8ntyY9ATQ+31m4vMaHC3/7J277AEOD0HSQ6+DaPl3PRV1laUz2yxsCpOr7Hkv11fmIy2h5Cb7GWYtjjdo5T7g5x76MQ0HNi/zDvGUFGD4cni58O/UDij7TKDHj0M84gfZ5zPrEk+J4LOIn0fTPhht5lfhYg5GtpZzog07/pOplIf3AYOPtorgct9nfzUbUdSqnoi/Bj4/Z/CcZXCIRDzYwRM4UZFTquH4o97rmvLppmtI2BXm12HERzwcGCk8bB2w6CL3bXom6ygP5frQXobzY8Fj+I816voHTFVNNDAS+4GJDx08869vjSke7uDRjSsYszFt5I/M9Vk8DZYjxF99o90vDau4Pgw4v5awkFE2gqcwfqrLFx/jSVT4kvGqQOXj4PNBvmY4H6OF/v6LqbzX+v4fvE+lKsq/601j/LODssr+TzGVFyYKODixFLH9HVTuaPL5feRLXzCEb596CnLiS66pPksfu+vLe6Nw7ErYLODLhdIalGcacjq7Ki53zTpDDOrQwKF8dsYuco3ecYscsm1ZxwdH54WcJ3O8cOHTlw/E/a6IuCKsCj4o89gLOVquKf9p4PYu1Nbw2Qvk/JPsAetnH3lfYQyN3zrQ1MVKgybVzK/iwZylfLhHzha7vqNEXWLo/P1kWyrvI2jQIkLO/MznNi3O5V0EprtIkV0tzLnbBJ/Xezi/Z8/eEVUyx//uslZAWMzBmDmuR5oqR56sZW2FtQ5m5AdocFtgzgp9CF8TbGWvkhWbUhz0N0rsFGCmh6yLvQ8/nhJOPzi+8qFNKZo4YLRTDaZcvzuTCmWHHDLvkKPUUPZSacY2GG4FTbcLWbhYDJHjLjly8PfcgOHCLb7/sAGzPZ85cmbXgdGCnrxvlmklaHFjKeFQ7nsZpE1C0ZAsEbeXwOBxPRr9vU8V+Cdo+jCGjwn2mqyLHnQ1X2zls4fRec2ErpHKbz+hUDHoL0Wknk/EnWUu1/TfbFzv/rfl8YM9iAYmmGYqNSjdYXyz5wZMorWyP9hZO1IYyvVpEbSHe0/lReF7DUZ+O2BWdw3GSK8MPrneYHzTn1XT3nMxHmBCm6+GzRnjFxpMbKMeZ8t1tcP1MpmIz+9ewY5+taB4uViI+L73LrzeeyuMn6EpwXdnpWw/a+Dj3OtbeJM1HXnmXCe0zKqO+Vc/SdmlmzaUfAQYPJfPmrms4+zxcYjr7SGj4rwwfry3VaKNCsYxh/kH138m1+cskEOfvembirEfKNFWUVJOZjOiPTNwvl8/THl4lJq399bIMcOA80HXKORvTpgPmjiFnCs5NDRd4fxnBcZ/bMgaot9ioUS+CY8xLWYpiUrts2CVkc3rm3Wi5LgCxFH9GrHvbeZRuMgXlbhp3ZF/FuaBZna1FPH787LZRrPkxj5XrbzU81z+qE/m3/tUf5nqN72A7a05fHxnnC883JJL5WcDRpMVRKDpHPFJHsZLtPDZ2cFAPBqI+7BZYb5lbmiS3zk7+KaFWvCs61xKgho5bdQfpLwXt/h82yInlja/QNPTHlmBchZe1auJNeanT9l+HVfxrQfNjxfTMSV5iXiorkLlXhIKKoK9X0XlG4x1u8iam+t1KsJ+zMA4vlzjHm2RwyzBDX4TslfNN/BFpJmIx+h8gSdoE7z/tYX799mfc9r889nfXU1+5B1K5HCvDly+jWWNyvNvJbtrn0Y89iwNele4VTiT963NSbimLLwnSlzIZ7enZzqjVA+jKtJ9kfJDz2ppfyjAKAehhvyVhHNKZznGfzj11b9MNdtUco3yAfE3+N07SoYYsTDn3xo5WTKwCm2L7x94GsedfimPgw0LvcHc4MmlUim0yFbidobPL+azgvzX3AKTbpjBX4WSUzbp5LN4+SxZc7QTlYkpmT1EvFbeY0VW1ByZP7hqOmt6xzk85UPuSZG9UdpJ86RoOXMr8TjJfX1HME/Sy8GUq6N89ulcMN6DXcDiF5c1Tw/3PolfDD1cP6Hv3uwAvR/OwRC27MF9/rI7BcgZ0N/jvOY/Hv3j2Z+nfLURe5yKJeXBDfnjFJ0LvmKHmJL9xYVHbKCfpnL/QP/WYF6uLgzu7Vufiv5uh/l45kceabJ30tkOZH2zYcd9bkcUeJFXRbVgmO9/1ucpEx9MPzzpvNtCHqxv/y3o09xhaZQKHn/Zg0d1j4EuN38Myd+WiPdFfDa4sk7AXNc2YuKaguGMgbujtD3smXBX8MOTSY3r9TPg6fv3C/KX1sXk9YUPTxuBke4DDXrRajif4eiccmf0Hf69TxXINebsKO7QO8tG/p0tvgXfaPcReUdZ366cyj1Fx3pB2YDLfXsFzm9/TK+UToTsr3tWdd6suEfReACmfK5Um0+PdU1i1PiS6TFel6t44XjXyDfwnfbfNepGBib1Js1/lKnU4b/rTTP/L6Qy/ld70/xPM5UwPvBlWmZVEa8PHTd1Z0T+qtiK6L2bg7xvyYEKNsYY33a/mhcj5IA8ks+67EopuGZafcoRW4gBDT7einlKqfuBBp7g+Pg+uEMDFoZXiXonWv59Jg2Fx578vRXmkNvYJmJuwysh5kHH3d+hofS7gKYYGTRLbw42ldxwRPg+gttP37wl/8aRc48b+Wyid4DmlKUPH3NQiM9qMJffVo6c09CkvX/YgFFOYJTHHr7nX8/+gu80Ctleb95UMnyf2DTIaa/NJaHi+sP3D9Zn+MSZ7M9WjuGzQ44cap71Fe3iBD5YNeHr6hoxmb+YJ/tlceLZTgOTHtuNIro+mNCwLgsqviGYRwf98Uw4E0q9YotcPUHMfXSa0/54heY6ffhg/SsOYJLQFiKcz3XOLC2nIq8W+D5vHvKirT7kf50NGGIOzXnaAr6p7nsseq/MI497n4LSZI0Y7QLJvJtGEM0zaO4shqb8YaqlXp2U4KDdW9Z7ei+55netxOPVEYzXa44UXWfw6b+MOjCVrPNrvZCjF0PkrzYQKtF1gePzA/hOlU9rigrC+ynD9RrEs5ZyOFEWJiMw7379OVAEXhJRPYRvzkynxd/LfVVn2RM25RWYuAFDiXWI65/2tRvlzkTuuyown7JFJe/biVkVM6U9smiZJ+TZvon3lyWxXMtNCiOfi2j3+GA+nj8LCr45EFfwZcrUldw3euhejER3TPn6Wk7I/Vr/fPZ3e+YPMEqH8X4H0hePqiMVSy7XvJbQqEtsczCbjng4S831igTM2PbBUMVJ1t3PpmD8rx9U4USuCY6e1ZBC6m9YnLQh8bwxtoSTXouoK8DIczP/Udg+MF/M6CvX+7ERJQ5zlLiTtSjiEeIvUHYLzKdh8Ke3SExC9fQq6E0MAznEwvgcbUOJU2NTsKw320DzswWLn7kRgi8mLnJGt5DrtYqC5ewTU1A8f8z3XvuO/blPtd49MP5/mOpsSR/8zP1KLK3fkQ90w6F9vF5UUTtVbG6/DeRQ/+Mo4UjH+wYzEI+yrHuYz8+y9gmYITutUyU0X2CIk9c6lC+WOL9E9hQ/75CT/USukT6ZKv5esXUyy+RcBdfNKGTNRNZa2VxjEWU1GDqag0nz8W4twm2hIEd6bkDZuPSlb1dUvlp18GzFM2XhJ2MFf35dRkmzRQ55V2AuQkYib/D1WbhfIh6pl4KZzhXOTzjIKYG+G5A9bb7CP0Vgql4KJvYT22WhOfJ1fiyaBp9f2yJcLTC/a/+jUBaNZI3NE+brqXMteMZlXInzzyfe3wsdzMRCRdgL5PD5dvYgcX+s//TOsjk7y31kn99KCcvdvEXOXYxpaV7AVH+e/WX36kX57m0pkZ3CM537Ghg6vqxZCFgBAz2hL769dUU4Gh1HvFGTjrLfFp50YZ0KPvK1naz5uESW7c4dT61mR1niLpUoyZBT2eEA/eZPpxKLN/S0x3bQv+nmKMhZWDo7C9WgYHhG/EcTeMh3g3gQkeOKWDegx5HqLimwxmA6Vw0u3K7BYHHf9pX4eIe+D24Yv3Sh4vXkWrV8O4RHz8Qb8z/ayj4DO+VKST+G/ts3/L45Wi3IPE/3iMfHfcSSkC/gUUBYYSt718gC+uRte/h9awD9RNJ4UbxNwGjTWajznwqTIlbwt/Hye8H1eukeZf0h8s15NQRjekZIe0OB3u6fjHP7JPvDjkOCx1198fensSx3mL1F4K3BVBMbHjBtjlv87Ff2IvtpA8S/kDVbF5gPG269KfhZYSUqC/O3fx0llCiN7BnuLly+M48PfL8uazfsLy2f9I4h+VMfr/NwnvLT4/Ci0vu6Vbxcy/WmKph+PbAf1d9nf12r3CgwWtmbTe5Tty1ZO+K2QvysXrgejyHmd6TM5L49E+eHVFWRGBgC13+hjuC59C1FnzmYNgtVeIp5eKOyvPpCfGvka7K0hvID31bx7wj9XcTq/R9MVX019z/IVIPR9N8wlfn/SR314f/weqoHUxCjt5Ml+60dEPP8rpEY+/AF+ylyzHJh7ak4yzqwjfSx99CCD5/e5L39H4MPG4MK9rHc18MXCjT/dQGn31PpC0rT5tWWyRzSefD1d3HkWyN/kq8blhDHIRgheBGYZapxEZd3s+bTnyV7gsp7//5iXnBheRZ501LWY9lDwwV5DcXVBzm3UZHDcu7AV3LZW2IfIQfMxgfwXtDi7xVuQIP3zKFdd7VFlI99HP++Z9F8p98FXV/XFCosawF8e46IvmMwCbu5MYXXLTR0fjMN/rxBE6MhR05gsgbe6t1ZFG0jxPBL9jR+X5FjY8OQvXL00OZqrxlToNcbaEgwv3CzMKAeAcl+drKm5Sj6jCk2p2C0TgNTrpqRQaW1Rw7JB7Ln8oftaa8HNjRNn6tcNe8ZpQd/geOZgGkc4/DB+ULjonELzdnkHnLMsYUPidog5feyyqkc3hCjO9nz9GveiTK3Wiph3OL7Doar/XemGp4ZGOG2BNP1DDpyK5EMbTsrMPDPgEZq1pfS6xQ5uj+Z2/w8AGMB7GwW6Uuc33Oh3RGz7yWYO4ZmJetpQ7s0FFXYl/37jr/7gbyPD6m0QzDJvQ8fLA6aU0XrRWBwcbKQ8z41NN+/IWcfrp8beRNQRqhy+O6qyo/kz/yZCHer1mDDkYgo1/ZzMN/mZbDvyZtRtNrKmpbXQ8oLzZnRzo0/zGfLBWfD3PEo3GdNRbfoSLx5rMZkx2bHfDG6h4zeTk3UOnKfmezBHM+8A+XVUQihj7nBKeEMOTPbMnFXpe8/yp7i7z007LARIb9qGhgfaYfJ+mMuFyV8up/o8KXKTK7vGdUulYmN8WXe6c8a5I727dyDL07nLj/OEG9x/HZE7KzB1I6ryV4594UQt9Ov4/rsHlI2eU4Zzc8znX9szI8gvs+YaA56xxibubQ77ngVm8ujzcej14SsdruoRPrKVbbfCUGZ6nwUfxq+iQUTMNUsd8+M8j3GP4m6JaXTCvF6NhFffa1bUw6eqCJFEZw36xGY/9PD9dnVeP/z1S3Kj4pgobeB716noUGxPUmryI/kGvFVvaK9dkFOO6yuxI1DalOwvEgPcApTXjakk6V3Z+HxBZiq7011irMiUqKtrCUxaZIh+S9rzeKT7M0z2nOiWGvhmVRZB32itzsKx1mC+S7157h05xSc3sgh+RbvLwx3izPbUhV/BirG42d/Ze0SMBnJZzuTcDOgef/5ZbRrE2I333tSpDdrmfO/Nd/E1Y38d7ZU4lsfzEslPIBfV2shuAoPM5oa0Ku7CobS34bOV60AxeU/Od9DzI/NCDly/1VXilieGBhoJXtXrW1bifJgfuRt/B3RzO8/FDK2YNrpVPaiuq+hv5PpifNypYEpCrkPOzWMIx+L6YOy6Uh6yvux5oGQz6rrFsfXHBCPW0OJiHoYb3hajE90l3syDumSiZtcezEfWQVFa9mrajU5EY9PYKo/96mo07URu39oRh48VRWt6Mf51ZjVFAxql4lartl3SsRA2huCCUYK4nOZFgb53l32x7Ogf/v0MJXPlvF6vRM1n2tCerDCVSJZYpZ/f9UFHvwHfVR6YMA/TLX+jvcs+Jlguic4i7z9Cu+bJzBaZeL8EztzRdSO5T7jATzfbhxumGiDi8qX58KjFIdRiccuDLm6ULe43hzjf1vcLjwsRwHl9mGrRGwHhnDv8LB5IdezFvZ3xAfRwyNrnLyZf8gtzrwZPDp9F5sqit9By80+nDkFDfLfQ5yQP24fvD/8hSxqMx7ycf8i13NdCyW8NwuDtx+6U/Fag+HX/uXCgyAUlEwc/F5vhvyW3rwWjDfB9WQ9WcvCuA7JSK1HFWzc65GN74cL7XPDYrEz/sr7erImdir7n74/Z+LdUPZ7tFdgzmhzO/LLsT1ROs/haZitdmBk2TvNcuEpJkk14p+3XlGxOON4pjMw8GtRPSlM2q2s13bWueMZNfF5Bqa6T6z/JFMNp//u2R/7VymF/9U16v/T9anazpH3Vq/wNZl7qPl3wwaUrlowQfJDjoncpoDGyHo775l8HuwqQ8zRGXzHGsTMx+9qStFFRU7vGxizMBuFlMZfUsKf7HfEvuJLJYswx8ueIvuGKw+iYwFNuGzmxLdWjRw4cBl8XSe/P5b3QleWrHnpYE4+ftMl7dZXaNptHIQ8zKFB++sTjIVpR/yWa2/KB4rsXeBWHL5lhjmkyB7N0eTY8mdyWFP8cW3M0ekJOVsfW7Tg6X89+1s2LRWPBXJ4ysFU1U+VfdIdaFgTzXUuvHsPmu0j5kpwCa+Ky5IKyD5iQNa8PBnQ3PIJphGGA1/6O0Fj84JtROTXYMJdVpuUny/bKlw48OGDGRuRUPvwRR/pY+bkzijId8ghQoMv6UgpiULXUkQwPXX8yQ878o77BYua79fmgD8wUHpHzp4f5bMHhcGnOslWhJbsL6j1koxKU7FYhDyacu+ROBRuHfjYnXxW+Oc+FXv0T1Xw3loty3zRyHosyPn2FGJ1LRww9FNq+vRKNR9OtQ/lG3nfRN1B8682GCs3zpYSjntgQvOIHJKkGzDX9Hwa8Vu/edBO+4JJeq9K+ixH9o7I3Sq6L88j7rXeg+Jw57DoOoHGae69k5rlgMmiANfLTi6UXDAewp/i88eZOGA8+/3KL8mpWds6ANSmQCrZb1yVPZXlgJxJYyrR8fghrsVbldzj76n4v6fQGczYlvxL/ayCgwLm+HOfyvpOwRh/mKozDtDEPsPvb4x5zfsCzJJzPYBGqZXOj2fdpNJ4QGObBowTbHC94kbWzV8/wFDLIXwgzQ7QtKGF178sUWkXr5AT5hOV81lSOCSWfKXEiTmHr8yrD6WfDPE06vkc89kZyHpUstZHD0y8su4DSk6LBYs7uX5pME2IdvvruPK3m49cc8oKSP5Lx/kkBbF6MF1T9hwhfh7L2Yjn/rWGD2044slyOJvDM1Nkeq8qcPKyZYcRom47t0+Kv19oLfscaUGkfHwWGWPMH0u5rEjMtAV8/g0MEqQqmH/YIj7mKRjqLPSl3AeH69PrQfPnl1Cup9mlLKYBPIXZXWzZrw/nF8v1L+bABnDeICtR6yIn/blP9efZX2CEKbHP9z7FfOZRJdiWyV4m0J/IuIBJxk114Y+DQVSGU+hJEFXQoydIyD9niQiXcs1taroGZYOSlNi/VR03p7ZL+btH8Eg9zvlvPPpQEDo4v/ZlgkkHPcwPMjolaLgWstEqOVNJS1sRoxiMokXKnqJ+gus/eh47XrzzC6X33AbzV9CreaxotC9OYOjGPx65cZL70owZxn8v9fFiHE4UVh98nxXLGou/Rvbolmsd+BJ/PzUeI7IL/aF47Irrf+2D9ssSDB1vWmq55lcelY2wKqFyzNdR6pwp7fsrJTTXFPIu1nA86grM/XtC35jTeOT/MNKCy/vq774FBi1/XImgcJyrtkiooPcKAfk+GX+Zyhmsjyw4XqwRmwxl7T3lB71lGvRupyh3KhcGGHprIifntuz7MJPrG28N5me+FX0qN1fon68EnF9Cud5s+wPzrmT9uVw4X/LDpyvCvaylco3+7HHawnMP2Sn9y1SON9wzP9zh91c/6KNXyzXi4RHMseoqQbEeOIooj9BPdzdrKPyzR8I4qfB473Aj12CnLHINlfjx2rokPpXU43RY8Gnc+kTVZltFJ+mB6r42oqIrSIhE6qnqfL2/96nIOt0Nts2gR9n+BwZ8r3G+6fX+JW9jwC+tHtADxsWTgroWIjLVi80LLvsT8m/BIm+gqnws66XtFwMS4cy+FPy05D7thIb5p0ZfeKZMg4ccxY5cr4d8eEzlfdL5A0z159lf9rqfMT8vco3BEp8v55VCieFvwawv0+bDyp5hPpzgwVbaUtYaskvyLrdACQeN3Gc+DOGBsrtcb/UUHdeWxxPibUOVKFY/6GmH89t97hslVJVzx+ts9M/7VNnuP8pUI/Xf9aZh/1ygjv/+Lz37MxXk6KJHGNPAm13gSWSd67sKJtAWYCp6JjnlcQUmUDfI+X0rlz0ax56sla/Y3PtTc1O88f5Y1m85DuS+m+oOTjdvf9bvwAlFdboV0SsWstfE7C77Iy2rmBaYQ7/Jp0eefmWViLfIqeutdaPw8l4p0WcLDUqtilNItGZhzeBjzj5yoH8arOGLHvDRvY/svaE3nhIVm9+IZ9H9ge/T8fmuOWLOLdiK4mHfEnE4RUyv4pdFxul3Z97xOQgZnS3kxBWBwcQbmnEocfzpKUYOeWtflY9eyZSSaLsR8KXImYtLuqCs86DR+/vP4LMYf1+6taxTLPd+B2tPI1puXfCXvDef7dM5ec/PVvYTgw/3F/J5fTXHHL/sviE/cK0ve1bL3gSxGfLmci/IW06hqf751PJe6yUUTHrIkYcdcnDj4vf8d+SKWFVwPk4PSTdeXuV6gzWuz69xdrQzOzDrHL/JjR8iUbTqEppzgEYIHmrEg8Op8vbxvWUuSxoKvAeu1+jahXxmTUsqAtVWwu3GqPl+9HlTdkkW8EUn3+DLUK65vM6tKmznOD/l2Fxpr00XVbTI5qrMCQ+Kklbu++TyPuZzBga4124llmOz45O3VpNYsbUSzRayJ7PrIeeNHbyeE64/73kVhSvZ8/l6/qn8FFglGHvcq7z5fkpszyyfvN14VsWZW1zY3ni2ZF8fJnJscXD5eTi5k10qd+Y3nTBYkXw2mA+jR0WDMRnc2fhj2tqHjvnzA3Jqc3ZutMsOayXev79Hvjlo+L1iF1Ti7igjPvTUOQnTxvhfpnINuec18KWFX4VszGx+PitPig9vv4p6ezC9tRAKxSeoVfz4cYPvdrSm8rJdVeLcyfVvjL2huWwLBlDmBo9OiDe/lNcj7zD+bwA3GCNATpyPzhe+a70tFeFpVPn16QDNdGY5fGwDxqruTscO0+mKSkxnEWsvr+YDu4xpO7S4CPvdhBjbIecG3qcRXliVLvsV/pzYsjkpf+9T6QgrMN4EzJKrYKTBL7Rp/xP4/es+0PmmbPqUujqYbzECczFF55SclUCIT+/s8vFZ1tfqxgnmZxlybsoe4qExhx5gHsge1KMF7VQdObFjnHh0G2EUrfBceT2ldpnfc8a007tIxBP3p/PDEUyVqT6u16VCjvZPch/hcI0cpaxEza2yjTH+kwQM+pT3Be/wJLt6g+PvfmCuas5deDqdWGS1F4ObpYrrvVxSFeUJ9CEMNgOa7ewvCyxxJ3YReUopSxdKdAgIOZwfEP/W2oQHeBmcd02yI7rPET/dAvGwnBwa2lV7eMjV3NN5Nkc87tsCHnP480fcH1s7KtObxeKjh3h/OvkLTKotWQR47Hi0fWjEvuaTBcULTLWfQl/J2jERBjcDOdc8LKl8aWC6s/epuW2wlAJ+tapobXgqr11Za+ByZYjXCMz1GOYW4isxRfxyEY/PV7OCfjwYi76xf+EHzSN4piv0bz/pjnylnWzi3eqfTLUJmynG5w7m9044fkqTK5FWOELk0uOcFDBPmX0dJa7fP/lcwdHB6CFVMUtMgws7GVEpYAXDnQ4PdXTkHqJvivm/0MWIt2/nRHGUghGWN+j58/lPpvq7nio723MYVAvxcNvDo65dx4cH3jjQk98p5L4Dj5YbL+hd1KkXfrG4QyTmSRXubDB8PKgdfP8J+cYdgTlS9ehRtpT3lb3krPLbvtEobiNPiZdyrcS+HHhkG91L8T1bM9iayXx0e+F4lzfoz9RJXpQ6R3hARfbhOKw/d8r7BvTAHuJ8zm91S8GqzpQIo3nh9fVypLA8y/zThMSv43ZL5dfwqrA8woOe13lN8bdBPmkJ+WLzLAe0qe//ZCqX7icqlvJZ/eUMfc3apiNxC5Efviau78TKdXiG61aIOow5z9s6I9/pB0w010vKC2VkUVLP/+yzhQepZS0j/xZ6isgqxHPoNDd8f4189Gc98p/7VNthuKu84+P+n2Sq8fDf7fvj/5/UUf+fZqreI4fvtuslfOnGO8LnKz/YoQYaeNzPj/z7m2bg6A2YaOIhZ689uU8wDBEDXgofC0OjUWjLfnzvDjln8dR9yiyHWGjF3xF3+9MXcr7cV8P2gqCR7EbpKMbvzVwwQvKaTim+rRmLzTtidnPSbpTZDzCG3p3gG6eWiTmzWkn7As6/tjnmyNFYi7ho5Brelj2pnGnQtIXMeauhdSdvLFZguh400ttWFoWab7FwOv0Sr9poSdbweVP8dnQldv81T9o9I/i06wA5rVoYAaVHH4xler7KgU84vmote7fIfV+bhOSa3Sl8gKtizt8/8CGBJXue0lf2Qe9rA/h+CwyRnMBMxRk+P7ae4Bsxqwz+HijwNP0lmPUCR8T1MXyi93VkPSq5etjsC8RMu7Bk3Wu/5o+eFSNmM14h0L4Gd/c43+QpoAGN46f8YygJ5eNA7stZ4fqM1rOU9u50CU0Kqz89qA0qlR5idlj7x79MNa/zU0XFIKmZN1UeyJmDlSKuA4P4tvkUeOdoVzHvjCO/fasXBQlQQVR6N+L3w/RDYdJZQiy+fsjN1b2iOHkuRLT14QNZkcPn9tMAr2cY74XZ5OR/Ty6LlMrE/FgikwXaY12BU+cdmBfMRrMQr3cM119Lp2do5B7jG/Ywnl9frsE9DXUlOG0yHbNqtiV6Nz0R9HS3YHfbPJDpaXMlUu4HXJ/NeUfGMqyEZ1kBGMLPXfzeuRZePz/ovDV6Y5pP4XTpbVkhU7Yf+P7eDgz3/MEXP3r3HEwwgGYtmayL3nQz8nrJBsevyfUkI/g+wWSP8c6Ap5h3uH6BeIGx3bUwuFXApxdR5MjeFULnPUNfUWBjfMUlh6Zvau1FvjKCRj4fhs7zqfWj4JGthXADxFebwznE2w8X8ewjn3WnM4eKi67BA5wOLY9PswwMCH33jf00ZM5gapMf3E0l/lw+mO+Hk0XrHdgn7rJVwW66Ax8fiAfzK73oWP4Gu7Ihx/h/46Rl2jI0KcecrUK9Clze7/MleZHPq0i8kJOuI3kfI8jXVeilAfGXPjIp8hmuz2UDpnrFng7m3CVguA0Y0u0VYKihgfPrHS46/+Uto8Rcu1WsbbjNL2t9SrPH7yyCg2sT+3XaWD57jVj4UmS/OfWjENUzxMPyWRU8nXSurMNPTBRzceFqW0eU+7u4EvkaTLvaOLL3zIZEWO7xfrIz1hRZT7lnpAET3+uipay6kKxpa6q8+o5VmmPu/oOpllOxJm8Wm4jnGp5yJw4LisePmQijwCO+VBhy9rMywRC3T8dPe5ZTtJ7I++b6x+bsOjtQPkvlvlEVOTT2KuT0uYzXxTAIue5rFYmfyzA/14bLl5fviJZO9lCChX6vWbnE6VL3MIQYHD3kyMF6RNuTYrLo2m5HrH8/rIl+Q47rNzhw3saaSyV5hoj7tlfwepxNaKXPZ/Agw2MNiEW87zeOoUSucVR5O9Is2vU5/n6zAANWuW/RyqmPjAYsGbF3guvvObLu+un6bbk5kseb3sD4YYt4XBfhjPyo74g4zkyXF9/ZhALVxHg81tB33oNHhBUjIWzQOb+aUzBsb+BUYZezjj+iKZjjbSI/5AQPPS3HnJyvUiq+SmCqw17WlnF7cr2qAHPsZUe7/e0C/d2O5y4PRxilkD/AdLvZpeCDx2hFYruNFfHLK1nXv0B8DfueEoaf2Ob7OtyQL5KNIhbvc8ttXQzANB9PiMPhC8a8vzxa/ZSXQoddYjCxV86Ux+ka35fi96fWvaa8kOt5bwPf5tb8fqZ02vfB8KZy4aLjK3jMdifC/SZ0+fumyzr/K3iIfCAZ3rTX5D9H2yqy9jTis/ADRj3KtR1dC3302pVK2935IWg5iVJ2WDUliWsMhnYNQ/ZblHscTOnJ12fo48qtRpQu5HoyI712vCu6iKJYIUXU8j54NSNG+zTyRPgCh3GzlTtK1ulWET37zLm+w3iWhuuKSIzNgrdD40pmKf7zTDUZ/5s16pqi/9e//12m+h9eT8Wt6ZNSZQsf5T8/KR/277Lezgm+YPZFjpn5zQ6+fIE5OvshZ6/85kfCKKGZg9wcIeYQU8mSkNPfiaynMSEPnE/gdDeHL3/nCeZI9dlA0/bQwIHrXSgpfgsl3jSdzssjm5Bvhia4/4WYnclnP/ursWJCn4AhWlubU5nPVyx+vsAwnje9kHd0VvDxE2iwmH0elCDtsfA8/oHTo+pK+yDD3x/ux5SfnmxJRW8JxgiQ2f/ep+JPcWdBfh8QO/+QI73GB1MdlshpUy73lRzLdRWPdqeWs91sTOV4CN9yNgSH7zFM2n1q2VtmCE3xhsipXhTKvb4X5ODtR/ZScDmun305Ed+/kj5F/Z58drg2de7eEhU5O9iIWHngc7OpNqXsK3tLzOT6hFyf7cgPz2DAyIUG+MtpREV450KAPXRudRp8W3NEzq6tech3ThNR0nayP+Lc5NxXwVjZfrUUwrzDJ4+cs0LmbbmA5ve+KWfVaPiXqfw8tGo2qZya9vc3GFZTOpfvbjkYyHFtEarKsZBrTuHDywtXhELHEQ9KMAHlnsXEe47fd/pwQ3IiKGF+BTP0L9DAvRcHItzEGO+dkmfIgS2Od1qfL9ziYOZws1nLXhu4vo+zXJ/EPGjO9YTz323vR4q66ZrFD1kjb9LXwBD9n87ocllfGLmyxmd0nggvdvSQFRtJ6pzPZe+QrcoOfLshx86PlfeafY9sd/Ic8kfKXfirvTfizmAxpsWwQOYeeEnIjG2OHFIz5EjDPaV8YRxyoq3qK9FD3vdYqPc+5XoEjZtWYKrBFterOE+haVkHpq9mmAup05Ksz4TL4Kqso+Ag4LNJzodj3Vrkq6MVPMcNjDxaOw3tvgzzxc7AqN+N8sX1ueJ6TMaBzXun6Y+y3R5MZThBwe8DZUXhZTdk3mTgXfjXnKaUXJdKRdPlU2dKpi1pV97MKuq5YIB4Hyo0Px4Zi06OfWHh57Mm0f6pHTJ0079MNa/rExj1hfH/FbI+1Fzuy91vTZtPa3VB++aAHOy/zI4Xq4NO0XON+NBsxOeZwFShyXxFeF9o9uUMz1GO04TFA1vB/H6mnAhpQ8S84bJ3jdwnFt7AHJMwxHzst5O/66mCPhsRKxOhwVNUIeLrJutfLaof5am7kj2dkSNys3Zo/4ZnCsWJFTwL6xDn+4iFWJmY32bh6ETBBjleDMWRL7a6TVG686oIWKVyOwkxf31P1nKZy15SSk8lp8676u96qmt9G5O7yPpKsMnfBftdzA8Zz82YBYb1UsHs8ZisF58xUf+2Hbtf7w4l32hRRY9H2bL8rASUqRXihYZH6FuiwQPyZl4J9ufZFXgNBPScs2iwn6W8vyw12hj5Q/GCFp5m3BcmZelrWtHi9+bspJyPZH8mfcVzvM2RQbom5Pauc+TsYa9lrffsk1WoU+Gfkz0hEw8rYv3RhPlHBuZrr78nLYeprtDiDIayFRz/qurNq/jaO9g8vm9kJ4cnmOrPGvUZOwwpB+2KMK2/BTeU2ZHEYwePNdrINflRM6X9eAQ9zHfQ30f0GdL+z7M8fTiX+w4dlfz5BuNTz4TNz+6ngac1wSTIGcgHcV7SfjZGfkjXYE7HnC+IG79SCSL7PmJlJ/sGnDK8/6znKv/qjUvZRq6nU96+wU8f2auL8H3hJeMuLyPEkxeNIyU8r6uOr+fugqKykfX+soXOx7rcl5qLjQjfpXnh5E4Bre9oW4nwgfMbrXZbMsY/MBWMtsEmYVJQOHjbSjjbzy98HIMB/dcer9cl1bzX06DH62SL9weBzkc+PFZ0mYDpIr+quRq5MPvxbAM9nOB8Zwd4iuj4hGcev7sL/3HoWd7PMZ+HHjxt8vMH5Mb9B/Pe60HBXnclJe92YkqY7qG3vZfco5MfwaShCT1yd7Mf0Q2vxTmIiPeVYktZfPKYSJZKyytZ9z19yD0ggwz55ZTL4/FiXE+98OEBNO1AmcPlWgrl5/LxMr394z6VsP+jTDWd/ps16pr6r21/o/9L96naJHlQdoZGiC79hPx6/3woW2iOEmKkQ76MHOTo0wYMwN0f59OZ1VGyiTdKVOnwAbMDPO6ut8ScMmR/PLa4bCjQ7xjzoneqwQBNQ4kt1yg7w8rgz7lXUeHb+L3cQY5eb5hGxU0zRdSXe81VEzm6iEZ2Jehx1Hn2OswoWfftKl7nPnzRqjlTfEhW0AgetJwbyZ0onG4xh6Y/+PTX9Ez77Ref1xYwOJen4JQa1pKJ/snnvFj7/7hPRfVg4DKrntWIAQ2MVkSYc30dTEjnes3E7QrN2KyUEWJarifIqjOOh7o5ZfYSapYtcTzu4AAftfYwh+McJmbqyDru4xK+ijVguKGp9CgW9eb/cfcuTas6SxrvB3IgqHgZcqnijpJQ3GYKKlgoqCjgpz/JWv99ugcnYk96R/TpyYpYoa9AXfL5PUVVJo8q4Ycx/o2akb2oJ7DUHi0qevkGTmcZ5/Dxg+27PPcZHHcXQ4i1aQ97zPsIinZBSTSy6Rxj826AqQf0jfoLmexzyhkE1Qw1/7dFxnM6FPPiOSXLOlO834L/HmAeZfRB7rRHdZXulqDNzhUPdzX6ZPvQP7D9dNT8O0EffTr6J4CVbZFk/hsyepizF0QxpzxWJh8lPPsOogjvL/oW+Hz1Ma/g+F5RIa4U7G917t6hyKtAiHYjp9QP3eP0LnHKjSGEJQ06ZOqTrdtCsrTw++yIvuxkvhwSkRKZ/bq4lhCWFn7+nhjslfVHOB4+WwIycyLis96G4HJcCsGZFB5xu6UBdKcqLB73h4JIa0OD/dM/s9B+KTuSHWRkEuH8QI3s5IHulh8J7M/pX0xlvuUbHG8F9r/Fx4iuF+wEce8HPDqpGCNn5pRvbCt6PBESHF/6w23w/nLg8aK7SdSQ+waOzy369MMR+9dv5R6CAabaPm/W0e+6RKZnGmrbxaqQKX/kDfHmOY0HKEXsDzaAr1e2EJUDjv9j1AxwhjfFGDy9a3kL3ID0FotCUH3kkkb5NoGkooMQGMapJucQh/nJXWgkdoVeofN2dwF55uF8YvVqIFLom8Bu9M59AS0M2Ue2CvvkUjEAikyFei7DiawQQITjVL9xh2rrSwfKYprh/H790i1kPxv7p8iQuYKDpODzTXuSZ1Wo0EvtbyDrMmydncdF+pqBBjFDz8yeh1qkZFeoEKvEI5HyReYaXtEaFNbfWJCfJI+kZLUEP/GnmrwfvN7z6qOnc4/YXnJFgDZdaUNsmajZawkZS923IbafHQvJJ0Cm3c1N9CRSgfe/05C51omIDPun5q88ae5GpS/0OFMN3ly8tX+ZyvR2Aw/qW+qRJf+dwT3cVizoz16LzLQJYd9aP8FPR2wvfn0UYKjuSvDtz1khj/GyAnkdqCT5SJ5C3kmD8UXE9mKv+uohE5/eQJ7pjAN2UkH38QoZILKQce6Lr0dyJ1iCVaVP7q9rbP+j+HiDnMxEwf8WXUEsf2OBbT4lErIs35HaXeL91eaMhZbqAfneTiXQrF0QJO1dS+YPx0HmeoskLN+HkjymrG+msFqRYG98d+RmIqM5s3bGfH5CJrO5bSJN3a/IbLdGJNxIR7h4Ps5n5lcK3TU4X89f1SJR0qCnuz8bAfXgi0xw5+gJsKF68EMJ482nHj16beUB4tv6wKJ0g/MhTK8tpKvOYUl7FTLaFPIJ0szG+KmWikTfz8U/61SQNCuR0NyVgPlnj0fdAZmmdFzsPx5aQuydphzEP2QCH+M9jqeGDHSuUBXAUSISDzXH+fFAxmGnCPWoiuIWPUhtQLZDsoijJc6fy8XF+32t0NO+kqkm/LXysT19ZKo/+6mIyEK4FB7qwz7C+EpzEsElinUhSp+9hJ6q9yELNWSc6xk9z3PKRxhlMOWR78MpB7Qy1UvcO+gJDGT8aonjMfREZMp0PVjUcn2MX6wzWbRIVZzf0/iTncuTBAdrkZHRuwKcNooqJFsBPZ//YGdg0ccm8afA+FD+micchRf+P/5EJdWmqt7BO/KmHNfIUJ21+qEnqjC+mkqY0dutdiDU9vh/yUHPe+UkQ49YY3x/BiN6JKd8IFN6R+Z7kmn955hqIYj/pjbNavFfSLX4v7ROhUOrgUywdBbNUhloQbbT++TpXF0zoGYzYZXAxWyQiRym7mguv7+Q9TPk8KP+q2l18n+oOSXOMS5oGVX0nQsROx14LDVBTZf+tI40TLUWxMnHGw1DDe5cnSWCAMjRG/RJISUaSzr5ptDNhpRQNKM15WoAkdqz0wwMO7FI/LSrgdbeVL+uCHGMlS9kuMImd4hGeiDx7YNz6B5dKwjiBpnASZERFAnVOJmO5EfFHHZ0b9gGuGfjIfhOGgMJT+4DkhKtXNLRqQ76encAuN6Rqcxs8i37fAnHlewR1ic/vP+yVaAYRF9IpMW0h3ybPoAtOvRFQ8g7urCmdzmPlcuiXzidkwvR5wfzcT+dw0Gf3ChTTsGh9XgcdujbDFVYQ0ZMZEglQ43y82sKmf8ypvw2QUHhinBZEI0IsZhiexCGTBV3HWq29sDft4s0hGO0wd+z3+jzHvup3l2k6kLsCKFIv6FxBO94okKyaZGB/qxTyV8JNfXPu7/bnt0hCQLUsJWKMUAQt0fIPqaJPhVhChnTfAIUKmWJ15cdnSnNG5i3MxibZYFF1UWKvi5bTJ+nY0kvW7lGDfwEjOkDzvmFvEJGrC7TfhxEF3o7rzj6zKvNWTBH39ZX/A35QcT2v+ao6aure0XfmEzvfqez/Y+6ySDpXhsOdfDckfuH6+Cv+j/LJNsd2cB+C9bwlXmcCAeMkcFsBXowHHngJGVLXmFjwSl0awHej76jZ+0pgZqmyFS3ZQMkejUVRPkTY/Z1OlfJfXIEJuP9x7c7KWl8RKbId2zKi/26IaPr5pTr4QUsmQ3hQIPwfYd8OOEvSU+MscTafgGaizPteUYfKzwtCv6gWDzav9WCnuSpBvL2i+NF1nD8v8OpbkD7xudXBOx/Z55+4Sy0REj4SQOqh/lUAzYUBF+u5II26SqCeHH7kuA1ZflyzisCF6lWebS8fluS+dIeHNVUOfNmS4k0QkMgffo1RuIOlffPHnXX1iruH4pVS9xSmMNFQKcTH7fjtCff0+DSItOhYZ9ygF7YGvINMm783f4UugxFGS6zMCBJfw92NB78NTJ9lrA4L6Y94gEyVf6d8mBrGh2o/ptykRjz6Sz/kUt/91PR6+HG/MsWmaq6TOu2VwM1ktEfzp+KDMAy9FTJo+RTfxQ2QGggI213U74suw4gXK1jnpwDnI8L19xA4hZ4/9oZmas8iAZc1vpBiMc5wfYXxRbOTEIms6Z1xj/v/uzvBZlKfqFP14uHDI7/GrB90pdEbFKJQD9qR+CxfUUkc8YZ6OduYP6jzD3ysB4xHMr1hsDddwryWc8/QO5HhbCdPitI2M990FpxyQOq9wV1HocBvDpZEv/z9CLyC48rULvkyUME+pYsxeUBVMP6EvRtJ7zqZt+DvcpH7uvBJiPr3UMBmtzw70fitCRfHAjYZf7lYXlyFTKbVSMY9fzDw/zT1eRqfNbIiOHApllISfi56CCfwiXzDegUwgPdBKsgVyG8v5CpdpV8h8zQCY4XpaT0e1p5kCY3iu077adc/q41JObaIEntIxPVV/8KhXlCjW6nl37lmT8gPFToIe+FNp2DRY8SzG/Yf1k2af5GYHAJZw5JbFHJKHuvKXj+cBYCyTdFEk/5t84XwHjr/FmHf3zXyIySQeJavO5ohWYS4Dw3hMQtkdnOz60IzLgAjy4Fxod9h0xxnj9cEu+kSKLWdKbIX50dHrWXYNr/hPHyXDcuT+oQ4+d+dTzA/vj+8L9MZazRcxdbQ8P4ce93dDWaBhzdQUMPUMoKTY2VCsdWNRm7fEeFfqGf1tH76cxVPrb0WqcSxre7SdjYoCe3p3PZxWqB+jObYf/Pta0P6Q+ZO0JGzGgXTOOPX58saKQ4Im1NdIjFRCbMc32ProVp/5tBUa+WxxI90geZFA5r1MtFxWvqJkSE4uxbPLbyG6WF+OYQlDLGazdFvbh8kOny1dLC73dKTePPdQ/nmWywiPoBpbOxrP9hKlDS/+A61UJc/psayqvF/5I96qv/YaZ6U/8OTJOpwL6tb1FmsTeASadzcGFl0eWC4Zi2FNTsgI4i3U7n3E5Jjb6dCrdseheF3G490Yd49Q2o9rEs1EQVGceZ1r59V3hAloUeMk+IPp7aqJkMB7/APhp09JBeRcj7SBXieT3VIli+r3DJUdPj/QI1XDyd1qB1vckjZqktBUXGOZ2/UaNc0KZ3X9cbHOdb1KjVtMdxmwsXiIrCxDG3GnBOaLIKvrnTSWz8FJFG7f6fdaq/TJUvmjuEn8JGX7VBpltU5R6gvKHGLvh0ru7hLiDYdy6fztGI9FcWMvg78FncZmNHbdFFTU2mnG7YIDVlN2yPcCu6LJljQKCS6KLPl1JPiD8p+nDSXgeI/LnHoiJQFfqWGfo0ElosIg5qmvRyE4g/U9709oQ+4yOxAI50JHj96ZzPi+d3COqnw5kzncNDgQwAmwt9WXkKBuqsXYYxcTad2zprHbVuvz14RkJ5nBnIQP51WGK77f61TjVM9RyLeotM5xagUKue1slcAdvbPaMjnm9XDd7flZK4WEFLKW1ecOm3BosLEX3X9cCukL0jZCoQqoJalcABbjYIiT6d88viPoVIXDtCIvTYX2HtTzWeic1Y+MbvbwuCjMF2NjKooSm0lOULXCqwSRL0yOhVkieQjPWa+XfpWJOmYAr4pO5ZsHdykVT2OIJpLGaCf4BZTVaL/QAKRAnDSKpkZBPnJiBec+4LttzSD9wlcJVfz/+uU9GlW8K5Qf/O7kf03XKxSiFWj3j/T4sVVJr2UIcbbXrX+sPxvfySGthm46OPrpGhxLBBzZFs1PTrBxlkXwkfOP9yh0WJjuNhv1UIMp2Dvl+4j+jba9JCIa6RsQsRNWvs0g/kW2qjh3iiBhiXKWeqv0SNo+O0Py7xNWSMXiD+TeojKh6EAJhbvpmfHxyFbHaCBvGtVkmkXS54FdlSAYlKEZJFuKiJmX3Rk4TyTfCb1C3/MpX9liv+d53q271ncFy/fRKJ07vs/oJ/f8otIjAtRc9kqchMx2haFx7SCpkrF2ZQ7EJsn3QdiBinfQmKKE1I/KpZSyXXUiCen9CD6TNa097dziGc7ZGpbIuJ9GbAGqzX50b+rlNtelmEIFEYT1QDr5c7wheCfoGacJ/y3Q12ZIL/iQ8C+xXIWDDWAP7TjkmiTrkm3pqJTHcrfMLoUQC6+nRT8gX9wBN5gRpk5+0DTk6En0sHraRy/BHgsJ8NPOzcFMjFn9XgHY6tAC97bZGvvTiC5sh3AbbntiVWqZZghf2T+R/3mBFYjwtA9R+EsLijx/48Hz54s1YSgl2QZ8Sg5x8Y96DnoXDf499zHO7qpe5JOE+RibwSmcpZRU8efF30NGE1fd+EKbfL/qmQ+eWYwOFgv1DzSSuReBFzcNi5Z/CZ2egZHuoDTPHbCEG3eiJz/dZHUK0Rybm28PfLo12Cdz28SPg+InMt4qoDVUzw+r/7C/6uU5FdfRX84ZSKZLuQATJrPmfgfucWOexuP2RORH9mHa8eTTviQLK9K0Jk1XJJxUujA7suNB69ZheRCN83g2QAQ4gDgvFFe22R+c8denSlQI/wmV11ZI4GGel0uWL/LkYKB78+szAzViJRDR899gI9L9NvPvbn6hCC4a1VEn9fl5KU4Rtnc1ahPrwN1BN+Ec7gr32Mf+EeGaeI/QJOZacLSawjQ2vhe6r1cpjqOpQlyswC4xm8ZxjPxHzaT3aPD2DP7h9kGgWZKn3dOrAvwoz4xuo7kG+/eYM+nHckMI9nhdShhj1h7vB5c1NGz3pzPQjW037f9jTgfOxYDaGfagIbGmQWLskFXFZnRMEjzIGsngLGK2Gaj2PrF3T5xPH3h6nCNEWmeuunHpxNJXF/QT81UX4uepC0Q08k9leFMmPrAHudVcKuUw5tGgsV+KWGv3+zhh3VZYLx/5oQnogUMioF/hviuiRCtJ5je2uuLEN+zLVpLw56Znvc3bGnjSPx5fQ/uk61WP+bXAqr5f+W2jT/0/up7Jwjd99Rc+uLT+mPC6iZioNjdumh5s8kIYSzaSATJTzo6JHi52fpgr59rfyA7uO8h/h1QR+w0G4eRctoQC7RPU+0YozoKkHmgOVU+yT5hC0dAv8Cmb6gLF6cy5oWZMqBGHoqS2x1HOjFJGcoPBl9QTOULT25N4xhF9tEX/TAOaWL1wLYRbLQx3w1izqBW0EB+p7E3EIm2vtmgTEefU3cLmSJnnquAOwrfL5ljAw3V2cGaD/5wf+++7NsnBPFcTnlDtijD/ccy0UmQMaKmwNej6ynPN8fJJVYnXKSrnf+DJnxMCVygKClv/MW2+8pejyKal7Sa4o+hV16ZAi2Rd91/0y1Sp4fZM5yqmelWnIP+SFwhQhD0Y7mL2GJc2hmEWYFqGnCXI4hLWqDRIGK7bd7TGejL19CEtceWrq64f36aYqaXR0nJsunPNpS5Aox06uOetsVaq761AnL+2n/UnxRQZmr6JP6HGNQsyoXsP9EFfvLVLds2k/UjajGhoC+MJV4Cmk9NzEGjtOe2t3ExNszEZL2MdS0vF6fwOyXLrBg+j2+cC9T6Q/8/GogM3zlBkVk9kAfGRyxvZQtkmtxXjg8Xo1/8lA3JRzLlSVEEVWRyafcGWF8RIYi3ZS3WsaYyeIDfv553KJp3S0GIKXEA994esQgBwmsRfZGR29vW/IIji+w5+8t8/lityPF7tyiBs2ZED5+ikekn2tAfNpWQnAW/MnXViuwddZz/yc2HuG8v8JR2tkklhTUhNZtEohwzDE2voWIvnzU7Gw17WeAQ+jR04BMdSyRoVhT4niGAz5vsLR9xh4UmWAvvd9wmh3RdxtPUlCbDhpk5d0UIrHD/vxemwaO2hU9iX3A/uznpIMjK9H3yzJ6lkWx7YBhd5NoHf0ozVemAkn4HoXgKF0BIR2NbH46o6aa9/VAKhBUSBeCgp4jQqYcknyJmlwqLCqPNCKJ8R1BDZc34nvB1iPdYqGAQcqKBy9u1vgwZAd5iqiWsGcl0msjIRPRFeFRudIKKoIpIdOk6DmIjEx1bpGpTr8fsGS/R6bSHX/Kp7WKhehFkak+CypDvLPQQ4RKjfN7h99nrY0ew7/xjubLegOq2k31BrnlEXF6F850h6EnUqd1yRX/QMpvOB/cFVfoT/UMOBfkwGPNYhbOv/KATJ/FJN7tkam4b05Mtz2g5j6Rubav6Rxj/JvyicWkpC3P7nDSFXy+LMbn+cNU+1c2sL971M/PtQ17eYvMqQWrjnjzhQrGwii5b9grjwT20wBjHnPio3MRifVUM9jn1hMZpVgVJEwDEbz3fCRwuR8LEq30DEzLbwV/3eQtObNAAPe9xP8vv9buL1NRjT0Z2C8E7PRwTkC+7isGs1tTEkOOVThYvBaQWlcl8aBywDK3+PduumpJMl+7yHj8Nl0v3ZGZGBOwr3rFfeCWSH7y00Zm8LgQpDnOF0deRKAnpGXoArJ/3v39Waf6y1R3/hrA1XKBgXl0KXmclntwSoT64KrvOnJoDxyZb7Yivrj+UPJNNWS4QVmTYL73KJGiZAOWd1JI1Ik9Mk/oyhCKR4XEm1eJGq88kPHKBP9fjeeM1P7zH6by1990IJ9RsOGyPMosou2sIJfxXoO5GJdCSH55gf2zOYCXRRIJDnVf00hHj5FeT+gxPxoyyubjK8gc6VwIRg31qf5sfTgvZWTATJMLevWRUeAxIpMkxR7b/1wdwLLsDw/6Ktmh09Y8cD/dggQ1K6Z8bQl69UctcF97vRUivx/TG+gnMlbafy1yLy4/UJUfxtMFXoWWcx/gqAcz7q801Jt6d7UBuUfmGD+KjLyukxOLjQ3318JZImaiiuBEpyfxrw8dPb2dhCCnq5GFP8XtiNnermA39ZaHTxWZTj4uR3CM+QaZel4pdCvnB/QcN5klq7OM84kt53D4Lec8uFBkYC/ephDubJnF9HjAqH7XStDfxQyt2NH/Z51Kk8iRhGsj/U8y1XL37/aor/5folr8f1HR/2/zUwUJq6YYSkmsZ8jF68RsId5eHZKkL0XCPkwDiGczl0XFp0Lf+khbSN0H+vb6izG/DFfos/MEY+alxP8nd/SJubXZYzSv0PdfVimH43npkvg8ok+Ma7eAdI6wkqAhLqmhXQcIOg19trQZa7ruOTKRYhhC5OpDSUPvNAB5hgZn2U4FuiDkBEmuoUad5GBHt94bGe1yRsYbVdSE5nU9QhRUBjJP0A9UlTYzsJiPXH86IxPotW6AfG8fAoS32CLX6VyE/+ssnpQNajpfiw5k5xVq7DkOMlpCj9+cpy5J7rtpP8YNNQiEfFr7dbE9Pkv8e3AFj7Ovyws6u031vtQTMumJKzu6W6KPBwejW3IiyDjzOP1CSPeukLwmH/UpzQUcSWMK8YsFA3XTdwRFB8gstld51KXITL47I9g/E4PmWxeZxaP2tAG33FGTrA6QfKf36UqE9/N4NADh1dRJvF3eSurd92tQihed6g0OEs3f7QKZ4lORsLXTmnxscpvOEODsc16+RI8XN4agRLSNdTTo9DvyO2TtDmOY9C1LyrW8xRhm6zz55ciMKx8Z+IwGG31gWEV0POYl+PYIyGhW2NG4MyP0jV+HxbNS86g1rWvl1cZi0XddAe2O2weExwgZKkknjTauOZzWOfaHESODfUY3QmbJlkJQ7dqWjPWjAwc87D9QMeba+f4OxlqVhAC/4JGhWaOv3/YhCV28XaKethSZ9FYyX9pgDD5E8Qq8XYBMNdfRsR8K/zydnUemM2T0megxYmSw6VxT3zD0DIK8gmDRu4TdN1P9y8v0buOy9knsSTie+4JXAH2GjF3tpnebnKPniM3pHGU25Yi1C2SUWjU56/oR6BiTOxwfU+2js4Xjces0b8jE1uLRjCBTuesefWZxw/5ORPQItx595mltDoIfSBgzdb33IPpuax7O9s+auK0gwzG7oaYl3JPI7Ln9gtd4shCFP1aQZ2tUoKVDJYTz4iWRzaCqoGUqavDGS1tyVfstsEg5cLb2cPy1vJXBtxaERe7rltE+lpcQqgZ6jneP82tu4vdPuobcO7OnugSOu8Dx2MQsbmtkmMSVZxBHK4/HZSqixh6bHUSVOJ0j2yNz/dlPZUcvZLwf2mYym/sjpM4vFOJOxOvd5+izj9XB5LFLiEKvMaXoEchU3zJj0zpAuYd8nUXoAT8/9FyZuYS0mfZTeuN0hsSvNchl9UAiYcD2P509jD/bDp9Pn2qpuMdRQI08DdwPSAqk2+1eQFb3AtnHXkikOwxXUJ+/Iw+SQMdhXUY1OKZyJr5kGZQ03VEFy77duN+t45KU2QwdXbzEyVuMK5FId2Sy/RggowmbtUii8/0InhQhkq9kZKZKXy/+WadKTsi0YfDE3ztKRxL8kntBlrl1ARIaV2S6p94R9Q4vcNZnZLrF6i4RSVd6sM9izvydZCBjeSLHaSqdWKBM77K7+/CCw7668LC/phNjP2XAWXLjoXPF8T4oowGeOcPf/8NUFt+Y4P2ClxC8vlZJ9vzzA+/UfFkgL14F2c33K9g3mw96lp1Tktk3+IIabz9C+DbsjtyNC4B28RcEDvNOImF1O4Cd1AviN8oByN1aIBMo44LB8H7VJHrfCez915mHu92UHw0jOyimKAphpL9EUp6zLbjJ0HGEoUwij9sdn89kH+K3ZKYQUTcSOHzTreA/sxkly84JwfJPP+47VBbp/WKghxgQzYOnifdDH44P+ilasSAdXYX82aNO6xcy1Z91Kqus8Hl6gr+/VE/4PEr1BnvXvznc9uvptHJwB9NXf4IfqVuJtOnvAA4pkAFrsWuJIrxmYJRLfP41nxdE6J0BDi93RaDZb2pirEMCpkJ+PDRq/Ps/61RWMDG2ubwDcc8Bjoe0fHFYtUhuqvZQQKkEgQRshkxXVyeAPVg/Ei5eyFCP52kJbm0tGST7uUU+y9cJvJEvhLBj6MzVT0Mg2DrIwM9uR8krf2lgrbUF880U2+sPU1nEOiLDLVD1/3NMJYn/bo+6tNrIRPz7z/8lphquvITTYkM4O94PIlnN3DtcFiubM9oMA7W+JoL4aekIUe2qBV26qIG+0CNjRR4yjaCwN4S/s8Pj5Q197IsqGvjLqa76IFcWPcj9DU6+OjFGGWZUqFYnyBAReHL6lhFdnNMPavpLEWJr2pPdMfkE8as0GLuK6HMC9viAxl8GiW7Tnu46eGeQnHYmSRxx7Ki09pHBfOIK0eMatPQgNAmEFddZcvj5yDDssUEHhrY11o5DQZt8RHcA9CH4XNAt0hfXG6T6y+KxMeVXiiGzIbrUqPEmDSK6/lxHCD2GmtA1v5ouHGGDTJEdWOR98X7zTVOBP/bITOl3ygf12nYAdYzGWzojw0TqagUYT5ChdhFq7qZrOkgG1/3zfAOthl6E82kwWaze8f5X8yuDS97pPH6n+Lxt0e8h1jYaj19npaTVeqppnd2m/TeeMjHS20PHekHmO/dTPpVLeoD0E1LO4gjbe55WAug+J0IUzfF60a8U/jKVnwUrjHHxdP/6GZluXPio6SDH4K+fyLD+dUBGXl5rZIgNIWx4QEGPd4YMpFnYvmqK10cDWQB8B9Rg54wMvc6RmfznYdozPOUesOdbBudbawvRYsqF0W8FDMLfyCJxXyNjpC0y2+nqYftfPlVHQ9E/QSE0FouThWZRf01CCIdgwUNJyyxSHpcFkA/H2xPKt0W6elaBLrMFC9b7d0a28fkK3qfCNnfnvkj27ZvA+e6jxnCxz+hhZy/RJz979pep/EA+w6m7IdPES2RECQcKHFfT2eyVwz36VKY91IsDjv9i/Ck02MoVJM1Uc7XotIKGBc6fQDUPPDKVsKABuT4hey9sHg8rZLKlKc/BD0uTJY81zofdo6+x/67etI5SFhTD6gui88JibOeo6LPHqc6AL0+5Edi4o13y24Lq0V7wT9Sfcmq+7WlPeIW++fPMSOM9dojYqozMi7dPdvb7Bca4lpERi9uAkfgSgPugJY73w6n8b0wFzRb7f3y6a2zvEzLLIcX2FzZTjXQM4dM5RS2iwbhdQNjF057hHBmqW/QbSLopH88YBB1d6K6IHsSIhLhvBBxvfDuDU37H+a9vo4haXrqB4K05QpKWU/6c+04C7fjAUZk+W4uYkjDVu/uEyGA8nPZDTvmeDoXJoi4JJSr3E1NlN5zAr1rbUUUqXZyibURiZ9rPiU2/gOCeI0MZT6bQjVqqcKTydM52Wmd0rrsbMNk+sHj1ugH6vf0Ixj0dmL/cmh458cwETZxHJHiuBJG4g6LAntxD7ssVp6RQMVqomyIifheyHYFIvAC9bJFpXCQwohsfAxz9UDP/c0Em07XhAofNN0fG7zOP7IyAgMuHM4dxHWfEWM0WIF/9J/u7n2pu1QV47y3wIDpwIHKbqeDIfcZ9NeYtWdiFBa7nXkhY92wga7neg72pGYFPVJdE76gOptuExF8vxR1qfmuBUn5jFqidXhJ3VM5ALLUQ/DHXPcK9D8a/vYxMBU9zIIl2bMFazmsOxe6hEBbuz6DpWcvDy8vqiMj2DA6lUgvhWcoikj9UFy3jBcmohWYg+nJ8Af11L+bfOweIA/ED47X6Ri585B7ZtGcXKH2+SVDWkvd3nUr2r8iohYhMtWXxFpl2eCETaMh08drCz39hzQNt8yiJRe8yWLyuif+AV0QUOfjA4VIMLCD1piTXe4DX39gtC6/NucD+fBiwl9ZfEkTLTUTO3/gOnn3qBDh/kfp9NTiAfKo+5O861bieBYBD6M6DkVkiCY8qfv6+1yTobquCnO+VjczK8fk+4rolt2fwRoYcFiw80FNEtnYSASlm+PvRqbCIp4UuuI30FQJ/tAbifNd30Irbi/v33kYmfh9/YPghMpWEd0a06+cE5gm4EBpVhpGt0m9A0gdGrXV1pATG4wDKfvXE+avvRfJCVUMG/n04SGY+YHs9V2Cr44eE0v4kkV/6xb+3qy8Ly7VDyXxj17BPvA8BxL8dOXzo7Z91qt2h+U+uU61X/+7d3/p/SW0a6X+Yqey6R417zQlJiuOlIys67Q9hL/Tty2hoqXy87gFGz2Hxa69GdHbx0fd9Fg6P9Ps4UFvfPlEDltPiPSCTJHuQIXPAFZjGhx0Vm+YKpyFySDK0GtDrRs7g/FLQhzsLxaNpiIzhk73C4lQcMQbe0gzS81IXovOmBLofTi36rlFn0U5G0XBefgzRMTZ4kt6mugYmMloYPlHzShEZx9zLbPp9ytio9QUtzOX07tBFJvnNFKBZ+tTh4GYP/pepYhs18qIj8SdpVCFDHqgJUXGxeHIgwRQ92QDJssfn/85/BRX0Zg2n2eJA4qUW4O9/pnNqeoHPG0x179u+7yAmJT5vM9XGifVmCeyTuzwmh19Gs/N0ll6fzrZGmz/7ycwfFOoTGTGf1r2EqThuaj6RWYZcpVTZNt60DqCxxC9Qg5PN6grZXcb+seRSpEziLsD1i0y1uIzIDFt3Dyyd4/OvMWyjxpw7cIwCUaGXho4OF1EAc3j/a53KHswS8oSZ01n3XqTap0cHVCwMljBnUOjyxzDaui0y1WupZPT+8u+Qrw19WrdB5lbW2xP4JY4fVuwDCxnKv0B8ffk8AeNWU+XZIBOFtc2jLf1R+nPSM8Sbjykkwwy/v42m/Un1ERlqUSJTjhY5QrKpTSGKhxt+X1kFcHw9sHk3V4xxbjR3QOswmvpO5uxI1S4u6EPpiCTabzyydfUcnCT1Sbg++BJpzBwZf7jkHHImR9OZowVQw+zJ33d/5zjNkfkLvP7jiYz4XeP4yRcvH31oJVC6LpB5o2WB/X/+oGfozG0JPrMOPLEE7E/hfUWG3OBgSc75L6LJO23gbN9swmY/waOQrWYAM8kQ2IAPR9UrtqevTvl7sg4y6pX9E/wDtkf86bD/76nZAshnHK/qVHPXNV5rsN3yK+Agk/F+dK5DPu9ywd/HT4+8nZsEylWbcwgOOSWbY3oH1fXmxN80IfrUzX4GjlSULKhTjLF/3v25Ul6xv+/+8uAtQfC477E/tKnGbSnvgP0qZLrWDoHOFUGEQBOxfVCPWprzfg0xvfk8zscAGSlzfxDFRsSTJT4TLc3VFqJ3hA7fM8SIZqeJ2fTz1H5bUlDyLJY4HhtkqmWFjOyA38PpY0z1yjY/oPVGfkFyOU21WuyfSIVUVCFXyz2PNv5Pok1VoGwPLRMiaYbz0XJNVMtog/f/WExnye+FDKd6vmeRmCPTwk1EDzLSvRBthx96FIwDINcJavKfc3+v/fuD35rvBb+4hhmRTWRa4/byBID72JIu2b7AAnUvhO0Z1WrwqAbeS2BC6C1/HtmPuzfYz/aKDHLkyATldgf7hxoKcCweHQnkXQVyw2LBD1IBxydbIFNdxCfzbz9k2iW74vfp2WahXKo1OWx4C4ZSBBxgeVNIc/Hx9288YSCtNWQ8Ix9hr6ceDz83opC5j55U/p1c5jfKTyKPtfDGMa4fSCigLpM+8ufguUnE4OsK/zDV33WqP0ylX8YAjOO55KDKTCGxGB+Q0UktBHm0Kgm97FqwY15wv5zdRbJbewXYqVvwoG0XEVmtbRP2aGIIzDaNRL7+HefYz7qxwJQy9GxmeQS3HG+o4a0ekbscT+s25ZnA6YHX/55j1I2dWQnBbINMWjr+FdxDe2FhduAe0ZXWBG9Qjzxcp+mOnIPpXe3TfBBfdpBBnCXGc9LOsf2Z/2pJvQ4KZKDVHRnSyigJ+VkFxe05C5PUsAjk9h4QED7oqQZDIuu0+MF+CPF699ZETzLW2N8jBotgLooduY1ZCfvP68ZCd2xa4pq2i+3ZvgU/Tyxk5vW5B2u414L/2dg7MrDPE5xv++Dg7PH3XkmFo+djc5w97wyZ9Yoj3yy3TxL2BrZfGOwVcAqCDG4/lh7xgg8F7VVyEt6UqR6lGgOY88ONgSpsKeHl+Q1ELO7I+NW6QOb8xHAADZm3AkkkWjbb4O9ldyFYLfD5xcu0Lpnmd+ZvQlv5y1TGVUWmet/T/+Q61Wbz7979bf6P1qb5Xa45nKVAE1hEDyVZCKsbHO+qxdliCyU9VMSDVBVtIRqayqPzrq/g9DxPNT5FjLHOgT0gYGdbYKt47GgW5TNIDrGLmjwMIuVGf4Y8tGyeqA7GtLvUJxAEd7xeU+Hgf001bE8ql4XI+Iwefc6bGNL9DBnKKhSLBuxWg/bYUSFKEmSUtSQwCI6awaKAjFOtiykP8mJ0WOSfqoh+dRbAKRGmPXv9Fagyx0htlm+NJNe2tOjb3VNw6h0y1f56p8Qe0xI11bGQGZpx2kPeGZAVL4slswM+73VJekhCD5+31MICGSWXIP+OGOMfd7weu+LfHztrql+3YxY1T9cXHK+dLSQ3VxkohgsR4kJ08Xmk6c36q8HPzemsfdso7VSLYYRMm2oDlWFVUqeQA9RhXScRXyo7yjPuwfkQa8gwCjLN64QMjD1mCfGiVzraQuoAuC9n2uOLzDsOKw/CNYpX1GjTubF53IAtbZCpjAO01HM9EfaKgJr6nPZzbK/vKwS7wiTxU/YHmu6vIST0Z5Bkc/J31Ni5FWRtg/21PJYR7VWzhky5U4Fl87Kj/hWZtlh0mhCP2UgpTckZYG34JJ5L057KTx5Aql1tFiuCuqP3eFUgw2omj+6PitJH+OZwajRsf8NUa2qNQgb5rzI5e/g/hVan3oeonY0cNvmjJrPPbAn2pSlIsDI2NUl2nxy0VEDfGdtP1IRozACx8oAas/NbEn2nHIjLR0aChY3joe8Xy3+Y6s86VV0hE0ZzAxlvmeN4rbNp/6CQTHUC9kSh86RBzR5eDomDfSBR7ba9QlKlB8JuZMpRm1wvEFWLvRB3JvZvMKKfPs5HS2C/O6eUR80O8j42UNOFQKG3n3wD/36Z9hfZEFEykgaY1uLzev1Y0nW2beAibDQWNV/0LGGWLMDQtuhDoZ3vyEO4qnBWmxhj/Ad97Ky9LGCfXWcEqItWBSWuQgSnOyEQxaAjWaC+QKYCaugnXpeEcGQq5zKtc/1hKnrPV8BIgMxh68hILxGZCOezxqNroHm0n959R1tiscjosX881ksQ/n7Yv+YRPQ3/uCOckzgi0X7Fcb6Iwgay6jfl54prFLffVgJGNw62VyVkdLlRJDDueiX42cZCX98g00TLQyDExnCz6GzftHCSEkNI5tmvo/PZoEAq93sWj/1toKe4sIHtJMYj/pzGl4pMlblTfiNJRAabb9I5XN7ensTnRJjyrNfIvOptj6Jqhf+dqaBYpxYRtG0B6qy1eVBegoycFTOfVhdt7h+/w0DQM52A2j0yz/Y0Atn4fABb+B4Ef5sEERHVGkAZnaMQbhJVIr3fP2D/vSHzDAdxIJKoGGAx0+e+ip6B1O5HBKN4P0kwm9aJhymPt/ZYU+4vXChIYcpHMBavPfPZLFBIpFwLMDYGCH5XlxJZqe8SNdS3OHSAzEVSgp5iBYYQ1N5Ykq3CM7D6h8X9b191hLfbFnQ/Ro+xW6oDsev7P0wVvkdkGphVOmq2dWYgvCqLtIejAbr9uCFjuUlLvDt6ZGVRISM2MvNIpa2w/4wv44F8E4A8pV0OZPxGQtCnd49suigDeifYHsotKUlVTu2liakQVHutI3EeaGDuToXgz7qmI+XBewMd6wQZ5IRM9yc/lbWfpdyvGBqs68UtkanueP+vdFETzaIlGDv1LIRi/LCI+igS8CSFCSDkLbafIq5Bre9XjBe+3pKZXnrgHtWM+RrF+12zf61Twff6kIj2KG0g1RCRYNdHJflYHZkyzgQsiC7I0MditQTLsI8kUB/4fOrHa5Hk9pwHTYLXfy33AM71d8bnoxIytzu6cNhoVx5cMtEjnR+VQCT9xMFYLToyxMG/1qn+7KfqnhIDRVkHzPdzoSRBbxXg3IQT9we7Rs/7bTvQ508MS8eylchms3ZAD35nHjza6d2xI63Aq0xk1F1jKmS/jo/Y3/qVhPfzHcfjsryAt9cu6EE/KyDRHfg/61Tt2fxPMtV29+/e/W3+9eIP//m/tE5lVc0JwudSY/H1ckAC5mYJQT3lLhh2Q0a3fu5ANO5QE1dTbZTyiT4iY6LNo8NXLakcrO7gL4lNok7CmJtO+zPSyprqsh+ho9/BLIAtX+jbrQNqpF3LGGznN40lZA+UXlW/gUx/yCw+qajJeuNGcFSn2hipVlL6HH4VuF9KGbPSoaW0Ro3Os1wXknGql5amK2QwaWlzluWjRePz+wDZMyOEHdf+9P/kC9bLVtFnj4pCYYExxSjyfzHVtyFXAEBNZfyDmmKbmQ7FRcT/rxao+dFV+EJ2XCNTHsYbMlTPVlDsL1POznIE6m/dCwTJwkU1bxilUj7Vj7IfU97sNd4veaImBWTmTjU2fx79NfIT8rJyONuvoabZzR3AlzuDs9dUl5xO5RfTQ0B58p3WTZYDw1Db3lQh5i4yzYE3Z0gvW2S+9FG2tJn7Fkqz5bBkvg48uvLfLlySJeHRfjblE9rafMqJSUg0HpX67zqV7jSlAOnQYAye+fh763bKh6X5HX1//ACCxaALTAx6iSZL1Ohjs9CQUfd4IRetGxx1TlmkJ8iE23mfTfXrUIPnXaXQ7IfMdByGA48cF9vreHEBgsLC/relSkS1QoZnQWGyWC5Uha5L/zYxCzJWOdUPbPQmhZjPTJYsv6NEAYcqttdiIP4hXlACH/UG8iLHmHtNTujzwvsR9nsNY1TAp3NE0T1BhjRRky5u35Kk3yoQSlLM/Fl+tf77OlWZrzxSkuYIF7tEpnGm+pBNf53OUYoHAS3BTZpyXo5w7Kf8WeunOqBarC7ge81UUxtbgvJrju0nicjYGp80ez2dybB6i8d5ISj05adbiJ3KYMy3yx197XkJRRnjePHZAPRIUINDg5mMPWScTyv2fiAzW8jQwgY9S/hzBKCPJZKn2c4lkr/nM5DTGtvwsJ9O8G8uPyCz2ZaFvMWY295JCfrhvGX+cAsK8nnZGWif+CKEszsy53+tU/lES2vihvISjkfU8OTznuo3Fs0aYOwwHuhtSOnaakZIw58pxNcEmW9s3kuAz22q7zkGBT2tcfym7YJN78bRUxzlHv9+r7osbhcRRcYUkNnuJnqMdodq9YepkOyQqf7sp/pyt4OiWwU8oTW2X7zNMR5YooHt195amsyaOSS3uSckUjrVuPULC/xdy5DhAmTa3ZeMEN6nc4ZF+RvokrAZpK98yt1i4P2U++iM4/ODTLaVNZyfRMVZKy8GZJZpD7rOOGpaPzN5AEa5I8mhYWAccf4H7Fki84lNAGqCnifc2kpL7sTnsF+9PcTQxYBMsM5kkFU9FuATKRIxGcH2Jr4lwH1JCkLsZgFqULhCcFbKlqhyhZ4m6J7k7x51YeZm6PFElQMc+oG0wH1wfMcR/EUzFMRwfQBiL/bIHCrez2X0Y9Dujs4D/VqhUwiFGFzuUBK0DrSEu70z7T+lQpi0MBDngp7HbhuX+W5TiqjRow4KP6PmI6sOaAueMugR5CTMU/CIRvboxObLaXzU+o5UP7wld8pH5c+TqiT153oD1zgfeHD0ceQ5V4yHjgSuED7OYUvSH9mBHoYh83eXyEJGaTIkDdVn/gmGHaFNRcC8nQvh734q5UPmQJRuT0D+VR5Rlhzj81OPiH808Hn7hCOjfASb+cKJtNNpOrw/4jIWrAr8fZeaS9Bp4bFwSVKF1IXlglkdMu4/p7PUTOtbcN44X2Ejjhl5GR8PHDpHj3KYP8S/NZSdvvCEcB/cOmwF/L68TBwSGgvsr7JHxnbfU7fkGpneBVMbnJecC7DVhY5Iuw4ZeegjAh5rFNJryEDkco7x+udAJJZrrqd3h0gyOypQsnf1EfRb+q93f4azHUFeKcjwoYhMbAarNZjXIUAGR3dLYk/UYQ9PH8eXtrJIqg0N7Gd7xqE2sJXQXftAtBaZlwo1EPXl7cDaWhHzjSMD4krNErStwnjoKfVAxsr6F1P9Z9eplsLi3+Wn2v4f3aNePVAT0/SEMVw6zS3CHui7j0Nu8lgMh4gWLbEgUDT03bt+2NGPgpqSdWfUSGWqiXkrp3dD8xNqiD9p4mCgj8njszOdixhqat3zE/r4NX6uz0aRXqnA4PS+aiTRSn+HU4zd0SfPZMLe31Kie7cJIfruKIuLqN/RaL8swPvOiZDcT0pJBUH2IYt0ncUdR43a7q4MgqizhFi1UdNvnenBZf5GZqv5YUfKh/YG9fNWBLaWkRE2foxjdGQPFl4GnZKb9b7AZfkxWSQ2qBneHCM/5Oq0biHh743mtYPzHpktvsK0DrExF/h99MGJaakefZ7kM4A0OkIyfLlCtwR9YYhzBB1mhgyjR+wH0YE6PBnwYnRoOX6ePbF9ui+U9DbzP+ir4ynvOdIjDaIGgJ0uyCxOBiLdfkwbjq9A5dEgK0hHFi/gMrQWRv85Mtn3bE61JxaoWQYNLGTP3IbU4IQxmf9QE+P1FQ7+XsP+I9h+3QZ+YP8OFQliPy2J5G/PwEQVNezX9TUdOxkZ6PzReWTqskiTxeoK0xlpFjXR4NFCk2+QBCElcfjB/nXSdwrZbqq315XKjppqn085Ag8sEuY3j4K18uH8iXD8zFPs/yeXT8CEyiTJaap1Q4lcQTA2yFBbCceTyNME44RjkvjuqCLt3NwDfzh8OWQK68jhawMo+6n6+3h+USLU5xTsza9G3+4tM6J/Ywb0pHkc4pdckMfPmIG6VUPiP3FiUDlRl7B/35CpHrWJmnokKZw3yHAstoeOImgAxO1wYHGa/vD6ejog87XoITpr7KjwEgr0BI89YzzF/lxLaY6My1DTV2/U7FqezgUKnsXi8P3D8bzCmJrvcoPEtwzHt+m4yPDyBcfLbq1Y1JrqClysnUmi7IzPnz6mMwELiv3NAmT8hb4ZQPX6J4ejcsGYf17i/SulR/zmk4nk5Z169MFrSQjVMzJlq8tXsOG35sHLryyiyWcLyHuNGrZftCU5BaMCthJXqFkbsyRGm4uQfmIcz9ZjzGjtTPXb+hcylU3xecyRD5D9AmRe74Xzu0reOP7dAJl5XAcZDVdoAoL3hCZuOu0RL98SHK2ri+OzYzt6+CBTnOaqzaJvyL2/+6mcoUamYlJGSXqS31AEPGDJONUHjW7mA4qlZrDk5/5qeg75HE7s7AkooGGLdJkZ4E8awubTGYbfkgxwudv4+WxiMGHub+FUHz2WKBXOx9xC33+ZUgsn7Wfc0XW7GOCwG4bpDENjkcFDD6IfS4OE0z5IMh+RacxZhf+PVrJIOmHrALXOOgl0c7DIyiUF/v3TIcFrUWYEPeYCjIXKSPC9Ya+UN/x7/a3i37P+V5MYGx/oemsTnJX+7u861V+mOo7Y/vPXO4TD8yAjYySozPfV1QHL2CJDBKxUyCq5Ttd/uRzI1S+x/2V0vqNJiS/1qkI+c/QcRmBqyDDWQMmc+wTnh6kJIceHI43+RkZcOTYJnt8BSJI9ddDOJ4yaedYM5LnyJMCRcWS+5PfoSYanAnrjoeeqcR6QfnctYG/cHeIrN2TKUlkdQQlTjwf3r9qSMEmRsVZzg/m3VgVyGrZf0IfVARmO3CQycxpkGJk6QlDWeD9/1qmsS1r8s0fddVc3cI4XZNr1pYxIHnAN9MUrZPAEuSU1XamAImLw8HgLa1LJ7x8ctO+eB/sH/n697LFlno7FA+EaF+R49ntQnPe07nQad8S7oZ7sdcPE/mTIqFE2/oupvvlyIOkcrf9+BsjQ3ojM9T73CZgy1YUgqnu8Xi+bIE/5AANWVy0ZklSEQ7sLBb/tkHmOgYfxJlL2LPRfC2SgX4a/f/f3+PlToaRc5FdQjA7bv55XCtl8kKlILrRCWN10i7ymdUVF2BEWfPaA85UKFdi0wevhxKvJ8We+4fBiyFzDirbk1HUEVBQ57rsa8Uge58iUKne538ItI2efMrAPD4+A6KsZOgh2BGucfq8VbjW5ZnUFViVlPMx3pvIfZCpR+jc1lFe7/0pPtf6/lJ9qtRYSCMKTyiJz/9mR04iMkFoKat6+KD3Kt9yAJEXmZ/RYivQrpwUcW93irBsDjyY+joHUwmgTxVyNaD6gbzih8vFoGw4F3a3dFGL/bpH4u55ql2xcgEy2UTN+j16kQZlySFb3OQuk7TBQNduipm80IkRXjppOjGUGavkgLNGKEjVHafZQJHPKY74uB7qmcoAxtjQFpqaKSAeHO3AyfqoQR9fDQDbFqwGz3ygsufd+R3+fgMKeHR7s7zqVz018XltHTRteVUEXUqlBlB3MKc/7lAth9N/IeNRmjHiaR4/6VkTNf2IMX5uVRdMzMkRi+A6P8uq3o/FKaMB3P8gQ6Xs617iQR0jUaT/J4jPla+HbBo7JzhYiFaWR+nfygVjBGMz8aPQoBhMf8v+HuzNpWlXJwvUPciCoqAxpMmkUJBck3UxpFRVsQX/9XWzPqVv3TmpSFVFRZ3Ai3PgJZLPe581mpf0c14PxcU25q9gQ9G+sn8WqtumhRw0vnSu+72WKf1/dFBMygWwE3q0/Kl08uQ05yiyP8/dXpV/LyNG9xDrn0/OQ0qVp/8VU7NohU12/LAP2PpgkrGQFn9cRGITGCpl1klcD9WShhCI4agJ3Qrx/cF7UEM8+ROCPoq6psW+RgZoFMvl2zNGavZo9BJP9ToiKMb/SbN54kG4nNo+r2fFJ9UmVQuYh9fGOqBLVrKSCaDXmjTc5th/JcCLID6bZhLp2xPcXuQMp8gNneydAXx5FKrjO1hdYZmwkkqV79OlTiu8zEc411qLmgwFrR/A/W9Sg/FiuwBIjxoNT2KtUvdxmYC2Nv8epbrdHDFF4xfo/ukNHpZOF5V8XHgmtVn/Sw5q9AV7JZlw9e+xoNSBTHXpkkKhWAkRYITlAVpxcIabfo0yl5foEvLgjk0smMlmkLca5sthoYptj+Vz3WJ7xwUCmLq8DpZcYNaGA1hRif9wXeJVQPVOHaw1XjlpNz9X9BfTctU0gJtOaHIX3Bza3ckOC+84eiLM9vMDtwzkJVqkpISAuCtQoY8H91lNlJF/xC3ZyzAjcK9smH+WF5fcQ/2aq81UR4PB9uU10Hs+nXCbWAornHPtPn/kydS9VD/vjuMbeuSLzMf4QIX8ckZmDlw90O3PeUJhnTsK7RVSqBeiLQXhvhfCVCBLtnshskaJg/xEmI3MdYf4XU/0Zp/qcsjswQQKB325YfseNcoH8Opgk/jR6TlmbyVBWGTKSTvQzjeLUgP1hERDeLr82vZXjmdTt0m3CjYtM5ffOCtK0cwnvNB0920vC+rlF+H6H8Cj9mEpdvXuBLW3LJlbTb2D7AYP7izUyxzdfOOB+StTUaqaciWG1JmjpnpJgayno77myB2fS2QJTDWQo9Yjvb+8Uv2EzDZnkteVb8DKJ8qB1dUR0yzqjYLcW1uqA7bHVxnGqg9Xh+y+x/21s5oLx7KfNbvrtx/U33ADPftncz31lIOguTGSL40ZgkseAyFRwgF4MQiCY1k9SvRtkwsLQuP+w+oHkD6KAEigaZ/yDf7+p+x0yw9JqWGlXEpFXfzMVi/v2SUptQCbE2CmA+Kw68hKfa7CntCZwzBEIO94nGH+xvaGTU4HMpSaE3SlwkCSKY07OM9QP/TzD8FWdkVmElF9h+7i53L8WX5d8jN4CY3u1eUBe+HyTAplKdfa5wJR10pEcexGYO6ANe2vVQLKXg0x3qvwmYC8lJftbuWarV2A0oCu6TWrFeoLxqbcCe5wxHqQBx/bua6bA5DUyR2I1FbhyFvAAGzsQI1/Y4HgpEdgC70K4t3RBn6ov4k+faHOnC2EHbqQZhH3QqpLdZe3AdoEelIkzb9BX2/sSLR2xMP7I9UCuYnMF4+C7QnCOjiF5fRcTcKKjLQTfr+iSc1bNQVkX+DlPSlEXPsQBO0tQabYnZLQ/41TqM0Sm2nxRFWd0sQVnbylNcLpUCOAK57AjgAzoTLH9mcd2P/6eIQA56TIppcW4fm5vCUERaeiptoszbKqZKcA81GzCAmUGzuGJz6u5qkr8vDLANhyTAL/g9QsMp7+Yytq2/0mmmq2W/4KplP8Spvp3z/1dkz6E7AgaiXn7epLPcdRYMq4B55NapVR0DEhaFTV8m9RPip5kD2U2QYbKvQ+ltx0rIRgsq4njDcbYwysTIA2EDYkv2RDS4jnuTZ+KFo+KM/ru1TlhwPyHhq07r55U+uDN4zubcOhE1LRCyxik6wPB38v7J5189QgsVup4/+ng0nI8vw2i9XgeWovfv9OWIRNR1MQ7HZ40mFo2ZM1sZJBNWZOnpTewFaeKEDl9daZGvaSw6b7IVLI3oyS1UCPDo2IK4SNEn16O56TDXrJIJJW1RJNxXxY/T20h7ILxbJ4CfdJ+O3d5lMyRYWjZHgDYA5np2wUiNaX2CvwrIUM8j8iUQoma5HfXLYlVG5nKodUVguYynr2yhZwG7ZhjVXUNIb6O64s+h/UOitmcjNexvE83wYL9sFKFkL7xdueWH4AFM9Q4csS/T2YLA4qKbXgcrlXUkL1lQVrIuhAlBmqiPOwP415kZKp5pmJ97MXPX2vU59WiJoi++Pwv0RDC5tvn9N1VHrByRjFUsn5kYPSp/gm0Jn70g0p7pa/ggJ1RiLtIzWl7rSKIq1GDyR2ZuF8mKZSxuPtzdoJK1yZHBl5JY64G0e9othjzp9w8k4dEQmakloLtR0uRobJxVqaZj3mXj4KJDDuedbOtnC0E5Tgqb8UYI9Wti75UMBj6SvH2JLoccbDuQoEx5MnRp19eHth87nA/ktD3k/w6AwzWO8KmG09GpihmoDR6T4Jmg5p6f2P7zBys/xg9QE3tG4be/eKwE+J7HHS0XZMnMsbFFmIy+DXtwv4A/sZwG948xn2vGvrAnB3HXBq6L6H0Lo4AXWc10d0MBgoZMkaQEaOJri+sz5vCCsiH5xY1/6YiY7//nJdYmzyaHsazfr7j2UptqZFwRv2cXjblHeyneuGQJe+QnF7XOxCrsLjfXWz08UP8AFPpv+jTxSgl8+6B9X0URc7O+TCQMh724IUkxRicoIbCsVDASOd/M9Vl238h53tkEi3F8teD9Rz83Qw9j6F/JGrdkxcURW8RvtOPIV0VLbZ/cVx/ZczQU00WqHFxFwboMbyvRNN5M4P0JCMzOn0jUhtrCqLKxXiwkJC5/qxR/zP3FwhqapNmve6wv56gifYK3q+m/RmK7cNoQn7/pnQ+pnkL5QcyUtAjYy3WIYGkb5GpgsuYy2WJniT83lwSNhDU9BtZS8hP83E9V4398dQ995B8dGSyw+kzUP+Drcw47HoBSmVhE8HLDDAPU3T32R0ZyaHJBpw6NXiwIlVOJg4nsM2wIYE677G9lesI1GlnEz+bgUrgYt1Bz6bQwPLDzuTkIQORUCQc1NvnSYw3L2G3rEwhmDyRieg4S/iHqXylw/7HVg8biBlPuGsfPUn/eA4Fe3JBBsqrCpkuWlBQjdzG591VlAyA37diohNkLDiT0qw2YD+I2rBni8wWlW+JydpKbYKJgppsuWwDVv00G0BP0ZFGPxqgCFLFA99MnuTSdAO49S5q2OSuYHtYYP0YklIJ/mk5U4m1zkLYHkKr8VfegPfvEh+8AT2kbzw/LrH3LXoYJiCDlA0yS6iSBnafxkHPuj5KRNEYPv8mtTjUd2SKd7fUQH3FeeOXfIG9Om+34GoD4T6GnpB0zwW2T9sHgb0fyBiGVM7YtNpSwWcvZAjFe1xBadMNDwwBGcu9KylQf2oSDCKhSyYn1CeCvR/rb5xrPFCFguJOsbzogUm/cSqi7Z/Cb5xq32F8pfM9aRgdE+EtQ8cE5/TRiP96eLa+Uc0XEz49Mp3a1kCUR1vCphE3xO91VSTmJ+vBWDOT+8pEqIn5Em6wu6uGwHLzleozfa0B+h+NBK/rtNb/MJVWsK7x1bPhkioWkIGVQOaO8ixTPVTRQyosR8a8ckUle4IeT5tPsLkXoi+S5zyrkLE1o2HZ66MSbYnxh+oFBh7VGUKS9eQM3tFEpucatrdrMxWZMPWxfpwA30/Pn0cwJ5+UByX9j879LYT5v2Aq9f+m/Pyf2vc3vz4C2H+xT0befVITtaxS8O97Q+Bhr6BGjGdbpFqMMZXNx1z3AUuAz0dNN9RaptvFAzU3qsfcBlNkLCFoPuBnot3EdxfGM5HXIZRpgtfPnZbT9Guhxl5CvN8UuZ1+z1YJ/nE8dyK91DW9BOgbypmnC2G1YGc6+64AmcrSeeiPEnzLBRtSJhAh3G7VmnqKs4Ns0iAT7O/497xOTCiohL9/CqYu6T7fGlyJKTyaY5iiO33yF1PBfWqoJPSsA3ClRU3vxvPeTvunAmFiIFPt/Vqk8kvoAMDB93E9ZIRwje+3fzUYw58lMkyYZ3tga3tLwklzwgeU2RmgOiJDSGGdjuvFeijv+aaJT3vUXFtZXCD77pGBBoLXPbW/QyQfDR4DwfIsPvj+xYGTJlq/6jP1Vg8TyqjD97E+yLi64uwhlAJkSFMdUvqc96jboWwL3J6rIq3VhQmHl603YZB9RPp8HWNkjpcmhINYu9Qv5A/odVMLQfi2ckJuPIWEy0YTbyd9Sv0lMhCbHGkTsyvWz3uc24KZp/H4qoz3tx8FwEYhPAptvP9GwJjLh4vW8CKAJ+0P2D7CBBkmmsUfmZ5UxYVoH1jIKIF2ppJVxZDHxzFn6JiD1S6zHPZUQ8a6nX2b1u/KB+6CSaJq8amp5RBk5KF4cOaEqCGNprrISJrHoXluanL2dj5ovEbfdU5OLnn2lx2YlugQ37VZSFxh/gW9SZzG59NyIAHZiaCdjm+Bad8WfW9BwvH8SWQ4jOw53a4eLnDzgs+fXU41fYrrB7CXYTehIGkp1T/9HlIeujycrDWROhlPIBZUl8TBETW7rfsaWDW3eJjukMnWm2QGkaiO+zjz8ayPs5JDPBgbgZuHXqb5AtE4VDcmCc/+0abqZcyJGu1UgZ8dZBhKtlegoXQSYLrwKHkp5QWMS24StpjZOYFVfAN3ensLwQmbK7mGyFTquxoa1uTwJKc2RE07vxIkkfsi/TEVcQ5H/mOqKx3P19vsHCE8Wch016wVobjrWN/qVUMGYfwF7INMED089Eztpv1Aamu7hkvjvk1pa6EnKMMA7fXhKyKzVCKEjxX2h70pDDTlBBnskNpNJJ++8m+c6sdU72mnkknetBBbU8D2r49rA9SqwfIZz5Ja3YOQBgJbAa/u+HyHGBlrr4Q6hMvWb7hafFWaOci8YNwcZOIUmStfkQXE78jhvLe+Ay2EOoVCq1wSvaf+k1rBZwCVb/5mKrZNDNCOE9SgbYdMcHYEE9QwNsiPqSLF0fHBImSq2kRmMrcLDpt1a6HGX5Cp1KN1Q8adMIE1vpKT5YmYoHkfvQkK+3gmk69SgHOMTeKTPaPEcjZfsL9dJwS7NKnJOshs2Mi63Lh58X7q08maIBOfLM46r69Jv+mR5tK9jfFqXUr6oW6R2VJkKr98q8h8499vh5GpDhbe/3s9iGyVSCpnsylLyf6s2KD4rUmgpVVHNvc9/Ws9lRkj09x72oNCPyEHb9GnJG7dGTizfYVOZSGKpOUkAHJEpoLurUhEczNkKuJtx93ByFTVrGLgpR+dQ/HtZaKM6y11td4KvnRAVPrDVK7uIdPZK2Q2TzP0H1MFFUGmk5vERsNWj0ymY/k8796UiTNzPFb9MGYcUfHKkFsUKWn96ch7Xl2wfMeDy9SvLxNtIkRg22tkjHtCZPI20ePpnIHgm0wdyJk1OljLhdaA1rGBRIjf4KzG3ArT+/VJxCmWtxNPsL6copLJtcooOM+7KgTzy27Qjfh0YULX0MavL6pKXsTKwJDP456AfsiJoiJDmY6NDN6shTHflNKAse8p8efTvNPt9Vxks/dO4ewSTs66aN+QYVuna35zf7ODvmDiV102Hi0mkq47xAJ7SZChxNU71NevygZaPXX8/ZePnnKP8dqJBUpgkQ41mTybEMyjpyNT28O4Rn2c66sG/PxNvU43pXnL5DHnKcRX9AQ7Va3Bc17IVKmw+E+OU0mzf3U2jfpfkkf9381UyEwAqTlXSbxDribzbxYDy2qMaWu5H6hjWRrkrWw2PG5Qc5oZtuFDdjcFLp5goG8TmSSE2ESGUY8qtSeLN0SwsUm03tfIWPnDh0RN8Xo6+tzJTHEgKQW83yVhNTWeSgbFVV03fneAlNLKciC/mjpq9kvJkcCnDmxuvdbE020/nnufmeBDiZq+VOqQbj/oc9LYpEK8XwzhmA+KYgxl+PvzaSETvStzQP83baDVq5BOvQ/GqMnjSvzvhsrkYlV7KFa9Sbj7QU3ZyM4E4PDB901S9Tn68hYOdWfz8DFDJtKcbIDoMThC1PsgjWcOI5NcxjX7lzlq6FRaIx2+FUsIdw6EdH7rX5B1HBnqJY45LQvewP4KG8LDswpUKFkHUecYJJ6Nc6vhPnMge1X4fisNGbZIKwMf54zv0y0VmWo5SYC5CjIgwsG4wwaZl1srZL7pBOsjlVoKsJ/rPDZHDZHsCwe3uGL5JQew6ex4Rp8k6rUAQtHmpNb7BNIZMQifKX1I17bgQJGN69nWsVIjU1l78MVcQ420kLGbEKXa3010ISpSvP9HQzHNihNet2/IgFZFYmTatdtEd2Mc55j0W9izzGritB3XQL+RsaHPkame26GjSdocYO8s8PP7i+2nfozp0K7IeKHHkcHtAhkxuS7v3B+32pNDba3AiKc74nfOLSWX7QZAmwJqgili4QjN3gF99kEf/YepFPn9BLpUtyTohHdHTtpGBCucIoPMjqipTcYDSF9j3vpcxPakzrD8D+rHFaKr+kUGbxZ3YDeC7Zm3yNysfSSIEAJqeBcjQx3PDBnR/HM+5nhm+HeDPpZPGuwfZhjUVLQVAbLTmgoR9YYz3VnZAbKzje3hEFYSDce5z0SihhC14xm22yN+hmSrNvxKNKBjCnSwcxiTN71fEjmyuASbZAZhSmGn5OYFV0CKfBGYTRubXM5NCl7VPIl/csY1tmMuCPdshZxtFcslLdsryBThkfgbGPfKx20PsFo7TaytfErXXSIgw/gaD+Pd8UnfU+sOwbI0m1j+ajbdlfj9SPV3hF9u+P1+gdf3WRMQvnifsL8kyReCYb8R4uxNOqo9FwO2x/GsGdU/ST+mUq7asfF7ZlOyGNZXyHPKhFDbY3t97NgR/HNn8Cg2TkC3e0uCYpY6PPKxJKhZhioE3cLH/rQ7ypS9yR0OrYTln6h6Sg8XZQ6JIziEmwvsj/QCY1787ZgHX8P3OcJrgN3n2jc+WbSUzI/oSfTVEjVwkaqo6YveBGUSUgGaoA9RQ5GpjCtHzW3myFQIt0gb6jiXl0RMJs2EXMFTZNYE5YBMsgsUCpY7atoaPSSpLu0BlHBkqkTqVVKOedXNo9kJLLORaW/HkZFeK5k4YVaedbZ86EC+hSkEW29kpEmmgqlFVuPT1XTQD3ZDYXfUNcEvd0P4Yyoz0LGVBdcKyCcOvmyxmqGy10UVkqeD72MqF7x/eMLfk4fCAHMTVkjXlfUk1aZ7gNOVGJVuS7xerNwPOORaCr4dhR1ZeAsAW2emAPdJLxJZZgxIsttgK3n6Krl8Mg80MmgCK05MJNljUQN9V9smkG9aR7qbhfE2sNEDtOPvXxVN/+dxqvucGOAeEp37hjJFpqgfCtBmwhrmL5GxNNUT2fRtIEO0jnYm81Ny/ouppv5HIoXRR0DrlcEBO8xAygN6PPtkIuF6u6Ejf/Koa7MBmWIyZx151BcXlAt/Nsxbxh15Ga0GOz4ghvmHSiR89dBACyqVgDGdhPp+9z2ylZGSJoCml8hpHAczmhLf59urITHS7IIMR8a5y1VDSUWx/+6ilnC2Wbmge/fTm/ULbco97fGi+uN7HEA5PDr+m/u7eMHA5pxLfNf7Ra5nJyyPbSRi++nmHlo4e43tw7lg+VbLQSbtsw2BPO4E46GJ9S+ciQ/b4wYZW46RGZ8d40CTFtsHAP79XNke2eJ8RMYWT8jocwwlQGIh5b4+i+X/IFMtpX8196fJ//hP+V9iKv5tPAgmkdLw+aFwSSEtkJAmARXC913p6GbeKBDevoYQFwVqjvRyAkD5M0l8XaCG9l6VwMHMUBPVtypS96s8Ieeu1UTejSFzTBYMklmD178rjMm53m+Azd9KE+4fyDheTpBp0vtKCOQ3uHQVMxu49tIETmLU+E+8smBXGqoQDW6FjGdgzOL+XG8ihB9KT6pjw2GWURI/noNNjx9Uov1XVzh/1C/0IcE3hY2hTzirNgre3zLQNyX0Sth1HcpEXFnj+p4bPp/d4fMdHwsZRf2GGmugNaPxLLlCOWmQkbBoxXEN/BsKZTfmmxrnroRxCct+ctzw6O3ryEDkcQI/2VsNP+rITNLUeUAkv8fz6yLUYP3en6DczW0hFPeqS9tddoWQIXzy5woZg73YFjX9gUbllas5viCnEDy/isAjkYlUMBcxZGSN5a8sBpd+hUrH+kM6iJ1z/aSLGcbc4KbrJHot/Y4uXcMHd3tC9DHtcR/l5fkBZV7VDROni5x4FxIhQ7uo+Wu/d+kiqLbA0dYKfDNjKS0n6wSiz01Fxrli+VsEmYAdZSx/Uo3nRzHHh2itqgLXB2TuTySEkHZzl8TbMTdFPq02UMqCNa7RHvOPaQ4ymO0ZPD5Wak1JryCzRYPBw5dUS7R9j3nhP1djPIsHv9+7yIhsF944/FlfciDVC8y17DYMMiT36mww2LTE56icGh3zvWzA0l/IUJWkANFu8w4Uvtg0/soua6LN/P+HqTyCwSfV0OfG81Xt0nJPNhAYhYsazlHDlztk6rQFrE8nQ+YO7DaCcvVFzbamnzO9ReM+VeKh5ouGdqa0HedKD2DyuEhOOX3O2w/wbEabGGosnzjG9u5PB1uI9aky0CIa93F+b/i+pzFH7IGMex7C8SyPsviMjBPnsHH8gvv+ZVKTb7NFH65k6JsnogREF4Mz2Ofzo2Gfcc1sBNgfDXPTcr+6Q06ovrjB5pn7xI+tuUzui276Y6pg2Y4ZKRzlBYdyHNfBVqxSs7e+4L+m6pjTU+uo1Iw5SdOJyUPxrlGqfZGpeO67Ak9fvkrbs3UDPxN87O8HZJgV5R9AYd00savxM52m+P0wG9dbGlIw/Ob+fkx136UqWdbNBaJiwpDhB2TSIlVqSNIIGf/20bE/XpQFpOvxHIO0DFx6qUEBdm9BiOMP9sfNgM8XOzaW//qB0G1VI1Plp60Qq6fTmc4rNYJ8Pp5pDgzra13eerDfp57/1lN5qaCBrj5JA32iopK2jQGKhbIO7Ku4JFIUFRkgQM21r6wmmzm2FwWZigSXGbZHuJALbF2ZoSYDMpi8Weig2G+dBKn5Ccl98jjAZoIyjEw8FXXpuBMwnp26MR8UMm20zwygynPduP3Bq39MZRuVRRgtkNGWUaKCk41zb7B6P3XvnKHmC7rWMOM1uCj1GT7sDpkqWJhIO74XfP5iKnkckUwU9GSkORmCf4dxHCoc15N6UUWC+dTqkAnCDmzbDQT2nSODXXbuC3ZZWgjBnIs1MqIA4F4Anyd6IVM5gEzlvtxNw845MtXjlbg/pvJzrR/IJhOQ7I7FlkMjfc7kKLXqj6mCl6Xg/Q8TfH6H/z1OVerokf8wFbtNvKfOb/GaicmMkUCT0BlnLO7Z0OrYTdPtsSal5xxB/wQ2Ad8/iuRdtByUBpkqOM54R84eC0ARCJKFMFHrH1PZ6kMV2N2oOpLG6Ll2/fwpsNK54vNqWL8KnDUhUM0en2fOMGobe2RUfzIBneyuNZOXEeFww5BJUr1NAF2eQfzCAyD5mEFFy5HGg8OmUclLsgogcNIF/5m6th7s73cmbYcJcXwDUfv/Z6rxvD/23VsLYWezV6rLH0bAnd2QkWb+RNJbKaPgbSqN+9EMGXFuIeO68kUXoJrVNlky/OwdqdbAV+zHs6aUAJkM4z06mzfVX3FQsNn4PqxR+1Fs0+NvnApm4X+UqVbrf5WfSl9LIlF///tfWqOeOdyBbJgpJPKdXCbuZtSYL6Ek6jNW0xV816D4c4xx11616feeMQgaCzXoONQpDTUSA5OOBufFu+4oSRcd+LOV2UTBmyFDMOJB2oyaOUsxZu/D1oLAtBQS0hdqePJNYjhctsuGzaJapc/lwwTWahqPmqa3qSKcsA/GuUpi416N4yCJBuOqdBKvvr1EyxcyRPnW/uRJ72VqJu8J7CR7yplUv0JSi1P0lTtVJv6r8yQC3z0B+9ldx7F4USbTS5NA7ulGE70P6LsLs1qjrz4bQrTw1HHuDZtpuVetJpac4zDm1X4BqAeHRGeqDnQXr2NkAhcZaekGNa3dpIZYa5Aheh+ZaSX16KOLxm7ChYWMUb4Xo2Y87IZ7zbjvKxpzUazvlMeeDDVdOusNHE4jM24cNaVe7BA4SDtkxC0oIg1TIYL4lSCTyALY1HtizE2HsyVESwEZ16wSAqWZa03ERR81/z7ZgfN9aRi9V5VMp7bUY/ms6yY4UdTUCVIU5I8xn9Xxoag04AsLynZCSLxbMJfOpSoE/zhmWEYn1VFn6iDTXW1NiKdMVWmyVjyI9AIZ4MKQuZuiDSBe104T3zaoYZaMAsXo1mxCKdZcOkgWQHqaIGPE5TDm27Kw/ssvfqYfeNL1wFwAs6I88lwfNZUnOrDA6wjMQKnJYKFaONHKEdjt3slkd9d2YL1Q0yBWYSDqw7BAv98w5n861JTlaorMkT9sgb0vZUj0lyHABgpkqkRqUeItAdtnmo25O9BgU2dTmfhLs3FcY66r9HbkZ4ivL7OJJ+VHpcuswvIqP1vONe+Y02xr+ZBcxvVDw/mY0uHADwCyjO2HblDjkxsyeHCUiRCq1yGkqxLLj291m4futn/Sm9QeIDzv8P2XC3x/P+XoMVitNFg8yJjh6xuCnpA9YZmxs8l+zHm6GQ5EgOtTskl+945g1/qds+39eCZhnUSgrO8n4pdbNSfLC76Wu76N+5LO5pMIj3QCZCrUQuBKVk7MffuEono5JJSGMRH7bTFA+ZCRkWE41mislQ6K5Ro91c7H9z/z5gX+9ujyeLJUJVpMrRaKs+7zaPbWa1q5fIC0Njc89Dohp2uavTGMP0YmDb5P+lLlGbjz7MgDzxyXFhRWA2EVMRLeVx+83xw1ubB1KsSHOqB0kyxmEBrxtolfb53Sw5VNIdvPgcdagf1RL0iHDCohQ5ntyaasWwhwONRYH9TE51nISJqHVEcGfmda/WMq5XHuG7b2sP5jX9Gxf7z/ZqoTGxknHndPaZ/KJjt9rYBb+6j571jJyWzVw19MJUeKSLY78id/nofMUiNN/GEqkzxRo/8wlT2r9qAKLmq+wkpJvy0iAZSn0Qn+vMXy/zNOtZs1a+IUy3eutxPUdCQPs2HCFBnkzziVpgTINMPBO+tk+JupUPPRkmxGJtHtf4xTsem2Z5+TqCDjPXuX0HYcp5oejcY/flhKenlPQaG8Ir+5P6sczkAfq4AwBBkg3dNGBj/sciG4aecQ+w967u3OMTk8CzaQ/dnxwOHbDQk+WS2SMEKm2h3fqOH5B5nltHiUoFn7jcCGVKtJc+7xede6IQQ7Uwl/TLWV7ZywSkCm+zNOpS1cnWDpTGt95W+RqXa91yAf9xj1W/PF5lRFeKxvn5REX+sI6JwsIVjC5/ljKn0jUYFtaFOT9xw9vxWoHjKmjJ5ix4kC5uepCv6KsjMh38gBVxOejV9a844keyxvSyu15sdU/RS/702YgkyYF67+vOglW6JYEKYEypN8xvWXqhZTwd8XyDTXMzmBd5qQhik3XSKVss7B8kqdB+fIkfTzx+zYNz7L/MdUvlf0sD23yFRLH5nq455ebGLPF9wT369Q9yNsj1qGEOlnXvHUzzkyliL/g6k2AjIUrRu98WNDtcmGCwzbo67x4C1ifCT9uDyXlRoJJs5r0C+X04HNWKA0bPvq4Z/m/kA+z/+TTCUL/yo/Ffm/SCX9LzGVuXA2kHWTScOWK/lMDnHrwWEToISaThVSlsUz0Io9av7QIrPsovEslCW2X37egUtlkQTAlhF+LteQU+ulXCDTV6gp+9m4HufRbmEflKgZtwkyyJcKFArVnQhwf/SUfrH3Q/7sJO4/MUZRMMezRF4flcfXOzKQke7WoH1PCo+0jIW0np9kbBNfhKjAZU/azhcasLDRx7M10PcvnNUctrmLwLH3XyrZWVuMAUm2ElgXevU/MRWDVpSIPTJhscuQ+cJx7pLulSVAVBsNn+7GfXvTfjzborBQM9+fjurTsdG+MMZzi4w5O099BGWxRGbiGEbp7GFVcDi/TYEnMOYsFZMbxPRp8yhNkTFyL6lg/5FtEnerQaWWmJ0h9ReU8K2J5fexWhvYG98n1HUI6fG11qDczqfobnk1ULbGGMJSETXHmCODWjpXoWx8azxbZ0CmO1gaPm+CTBpNUfPFubYFNTdQI9W6kqj2qgf0NfmfuSSM6bRJ0G59DF3ga3Gak0vU65DcJlrDq1MpketsgQxdTvH+tcpSCi9k7hLGc9a3JZZ3vms3yISdwsPgisV3C8azjIJu24TXcR/oYulQYI6DmryaoGYnleWB76TIcA6KKx2KZMyHZRMeZijG9BxzC6L+NOZ9N7C9ZNP5GhzLvArBtK9SAvEjB8NfOpydfAlj6nrpwGY/R/ePjrMmm3RiAnneNwJ85uMphl2MMbhubO6Tw9slJwlbnvlcvJvg5ic2CVS2HfNskybKE/QAslNpkGvLLY+jhdZRP1lXwOoltof9Cuv7u8Dyyk/KhnBvqlHabpUdxNMbft4vPjYVZCWG0F+M407CF+vHbB7YvgXsT9Vj3LeJjRUONEAGTo59TcUXx/a3XIxTwW/0KItnEkK2wNAOiykysijON7DxZqEQbMizJlL9Ro1QDhjD3yEyiXL3xtwJ6o1AnQ4yCVUegvkqs8YvNnWK799mYDXihrME5jXxBJiMOStrgV2SJCeawx/AxTsySRkMEv10bY8MO+6TVVRkEOG+aFGtM3z/iTHINF00Tyg7cEn8NZCpood1hTjSQeDuQc9pOXdGhhJtIXbGs2HOHnsCi/fYf1j07ah2HkTQtPWRs928U8ns3JwgKEqviRoP75exqgTIaowX6eIo01jrRfDzK7Yn76SPZ4Y7a0hWVyZEfXR8UrlC5sskC/vjMjtRuvQF7PmJgsybzU4ptaALIAlKZLJaw/4Qf1HTzI3ac59OLZXc6UMDsu8IZ9zoZfJwEortxaHkx1Rr8yoz4YQYw9pZH/6YimpXkweHizKQ1QYZ/5+Y6qEJGuz0OzJGZGoumbySFOz91iBs7b6fev+dfMFel13jsx7Ln6QtAavF+OQ56TTX3xfrL6byBRcZ5/A4Tdn8BPh5vkTm8NxE+WucqiyQqdgVmcqYaxhF3zFzSX81/2Yq2VXs3ziV12J884WBhaSxIwq24lf4fq9FR9Y3wP6hffzGnzWVS/BbHfYkmnNUZtH+MZUlbkzC0gKZwlKtHWwmts3h8qgHMtmhJ98CMhXLj8hUy74t0cmkG9T89pgTUcoU2JwVownoDDU9OdzU3zgV1Ke2I8IO9cC9oEfzz4dp9xunElbnncCWbCrrNBmt+Qw9ni8usaaMu1KBLQMy1Q6OHQn2TYDxbE6bH1Mxj6AlK2SPQ/VQsb7ed5kNr4vK/fIPc4xMtWXD33N/T8DnI2KEzFKEyplccixvOfQU7mvLiarH7iljWGW6wIQve6K/RabS92ge2WOHTPVnnGrTyNgfXfsrkUUjZEDsVBN+TDVLp+2Pqbz+KJ/15rnvQV8bHWe3YUZJtZ4+2bRcLfju8ti5P6Zyvhcsjz9MdRQtAtvpXhVgOVPP5JP1DLbJSW/gS5iMpId67eqqRvwn75FhK46fu38wVWMEezbbOwr5MdWZPCvU0ydG0v/sONVCmP+r/FT0v+Rsmn/7OJWLbbpsPawdcS8DUc+Vg81M0Ru+qBSKGn54o6/DmM9lCRnGOQio+dccNUicKBK1d8yDQhvXVA/bAehNxwC0P18NEj4/Cvr2NWrk4VSRJjSmw5miwdWQWa7IPMN9KpH2g3BTXLS54LdNdabuBWNGfK0VZLgTanwu30TQS2vS+E2Iz5NkpgjqxlCEmNqo8W8eyECfF2SIlafkNGEY9NTrZdUEp8qtyeJ9t0C53STBT+upTdKwIOO57hfhN05FE9Sw+HukQggL1Ij9IVtAysdcAoOkpvSZV0cI/L0pxJ2PTBScqzv4QNAH9ytkLlY1IfAAoSC6L79A+3ZR4mfb5FF9VVWK8IY+X45Q3W8FxnQpbErINxpqaiAxmW6vDyyv64s0POnqEH14YkGy8XQSn4+qSxWzVyHR3xOBeae+o3ZbBcisDB32coOMq+yCCah8PPM4fQ0pXdGFCv6Uj3Olu/E8wl2E7z+bqMicr36g7y5//+b+fuNUSdGYkKpb/H60KlISl2N25FJQOJ8mE5Fc5YeBGmqtG39w3yJxDWTwcJVMG3/r9ECFCdEhOuVrgakob1TZZhuIym48g/qODMVU1IjY0CiPHldkktdlYY95rwkJ57WC14tqA3m6RrSVI2TGpXCVwZnekNnsbhwXbeMX6Fp+bnyPKWOOvGYPykbaCiDu0e3eLrMtOJvB5YHuYQwtvA8FtWyRISpLcUnRX0tQk9ImIMZT9bdG3a3Cv5lKmFU6+IuX1sThoXLpBIIPeIqGzLt7+yoNEhIBtgXC46UNNs23loGM4JpNfIjUM6WuYEDanJEZYn/o6CqtAPLJE9v7Ifw86dLOLlgfTBPCd4BMe50/GLCpYvLwuMPyKxzUqDKtNc5np16iC6FxIH72qwZeCr6/WO0XoK5vPvfvn0dNjAMygYpMRYLEbWXCV9sciWraosVYDGcidOjTzUXPG3ZIkXz6tRCDMSEG/t7uGhKZ2X8xlR+9rZTsDus7wKnB9kxm9UCjY/KGrLUQzaL2iEwSClfwX9txfdOrFtEEjYwYj+OQ9RKZd8OsC7DVF3i49r8p7TvrBdFat5voXHGgF996wv6JysAT9q1Rz0URdnV65EEnL2RiBc4Ryp3toQd44v12PS8gHM8BiJ+Jjwy3ab8QjmdbReXuI9OD7Kwg3s5ZE/HL8UyHo4JMd0rwuqcEyLDYyGEvjec6DPY3pBpNAQ67AzLyyfmEdBhQ0xzsp03gvVqVzFVH/c39+SHvRaRvQlC5N0QIjHFle2a+JwxtkyYAMldKsi1qmopMhS3JQKa6G8oJttLaa+CqIlNh2eLvIVo1wWX2sX/jVK67MQhID++sn8vlB5lX7vhvnOr1fPzNVFVUgj57KQp4TWhyWMqogWbEkaECZnI22SNTSWf8vJtoyGyPF2pqVyID/mEqFsyZ/WOqtflVCPayiv6Yyhb3BvFlhkzYkMlIU7OKsGw+jhN12GBVcvJJcPwiQ0bB84wkN89IIE+JTDbXbAfe3cT2M7jITNGZuMhAlk1YsYbux1Sb9UsjkI/7HmXeFGAcog1q+kLD9uU+VCzvJd7/aWD/9YaPNp4VlhOmL1v8sQiZQZMtZNY/41QWrFZIL/WuAfX9FvXV9f1gYr3ShUBOfZdER/Q4m4JZzXiWT03OE2Qq+kCm8p2mCX9MZWzmuyZosGGT4R3g7zmNisx86nPSv3dbsC+vJ2fTbt6R9347YcPDRSb5w1SW7E1QCZFBfJ7m8o+pZv4OGab5jLk1Vg4HY+FTztp8UMltsajHM6aRydPuJBKHPQ5gmSEymiVkTz22v1c2lLVMnHX1zPWXiL3eRlEg/mo3U8lXizs2c8t54wTbwtVLQE/3Z5wK9Nek0wuyGE/DiNQmYHyoSdpg/NDWtc5/TBU+MqyPeqIikwboOSvu7MDc7dXGX9yLTq8vesoGa6OQYOlge/7DVMb+jkzVCbH0H2Qqcfmv8lPR/5I86st/83qqxGpVOIx54gOpzEQSEYaasaUaCbf5tCMkMq+weVOdRI5V5XSpZQTCvNV5lFX9mRattYVAUJHB6mMlU3WGMbEoJ0QItaR36W7fEODvj44xEJAZnl65xkhxQ+YRAy8ldy5sYe+bIsa0E35fMcwFbI4SdpXk8JLJvd4/gPiXNfFrCRlL3Xt32LgXvL5kvUpP7faDMSBQBD77IHOVWXkB832QuN8JD5kk0VyFzYrPBTDayZmg4BOgW/0iBKuQiiRL1hwYXdImqtxBpIWuzCGPCBX4qVFDyg5WBXkxH88XdJGJJrHTQUjULeHH5TDmHuABBOJnZCT35NIvYExhomASbl+QGdTLuF5qKVtNqJ21lEYNKSD3PxYy6gw1dK1bR+BXlBxenpChMKQj40h31OBEVpEhL40CMLQTrJ+DcqZhwwA4d0gTO+OZx66jr0HfPPD53K4GGl16BcJdpTYRa3yg+fdigBIl4x6Ep/L8MdXOPdQNC3YY063Z4QubywWZ6XnKzkRp7xG4H1fiwTF+UlLWpxd4tJgRv+UTl6wVXRxPdFyghix3A6mO+h3MejkT2Kx5d+TQokbtG88UwlmEjl4Z3u8xsmlNGGv4PqsZkhF2elVAoexr6sXmEsi7XnM24++aSLugAGqraxKILdbnczoPwaj7E2F+j4z0+bIQnPl8y+Fc25T4m48Nrv/ESIcFiyQEF/R18tEWoDNRY84zPQP3llgN3MJCIkR+fcG0hzf3X9PFuO9se4PNdStzf3bE9tGWno8+cEtJmK7QMzyThkJOBqWJPpOKUv5Ej2E7xug5LGTc5jUfwC3uyFx1OR46PWkphIWjkYiXR5Xm8phrwVWwfX5RLWlbVSbAjtJxvVCJmnLEf+XRWuZB/nlL5DHV58hAidiMZOXSQ3YsYWcWOyEQ33ebiK6Bn4e9LvjbsBXJfGUeQPXWFw4N9mQipJYPajDmHDxIqk1KBT0D8bBZBWQb28TQZRmU7l43EJiLnNSt1aGn2G+E6DbuyVhflCdERqgIUaojg7jO4wzMQU3mxQuZ67msbnC4qg6PgyV+37yNZxW12Afj7fIENGNkzK2g2Tw6/DkbRlzc4ZAMphBl5imn5VMSYRMukak2hq0ik1QV+OTkkZDOx/xcqZJBySSMH8nhKNJlW30g3webhlvjngdz4ywhkGPGI3V/rOm1U87gz5IxN0mrSTTaPXrI7s6Gx2zQMf4cbA/4esxl4s/Hs7XuPnoKW+k5SwrsFVM7wfjQXgj3JZGJ4/oz/cdUfqEqKnG865qtcg8ZSb5UISnnjx1oOjKVHxvKk7z2yFR2vPZ4UKjMJeIHPZBFkalAvCBTXScsAetmUcE/3r1aX7faFxw/6zj4ZoIaryYEPCtaNTsSv8MfU2276G+mah+HCVtPPBPDzLLEKjnep2y+0TTCpB1q6uyaGEA+yFTB5arYv7m/VdBMBXf76CmRek7BdVKDBJqCz994G/Ibpwpid9GR1f2ZAT14QFhHsH/V+6EGW3odGjbJhIHIV+aC9fkHU32z9RY2MDIVzdQzuRrIVO7iqQo/puJOk4O5DrD/NeYn/Y1TqbGE79+IvftjKkfWM4E1n+RMQhnL20pVLF99Nk31EMMKE47JjgQLt3zq5fxwY9/vEpmGLj6UGHuhAOXpWdz/9mMe+SLDcKLOKPexiwFRdAwvrvvZEXbb1C4RUG+YZFXoppQPMvFXm2wBO8ez8d8H84nPZ+L11FSFIB3XcK/5Xf6LqQ4LWdKVs75nwsFBhvnDVES3OPZ/9LT+0q1VUvXrI5j3FSF+lQYi6dbtHjTEYPJjKqsuL0y+JuvGPZZ5qgfDpoddaiJT/2Gqx8q7MWF1mPMfU12khwZq2iBjztzdWU+bVgM9iNUGgxky1ZzwHexepU78U1PJyFDV7sdUYJxG5k+Qee06Unnwsne1nsv3mM1bD9uDn2P9akpXgdtc//NMNVv/i7k/SVD/saDqf2rf31ycL8AuhsW4qgFp59haChTbM2qIX6IGvVZmBrtwgxpdnMYzXA/TFegSoCYmk8qmqw1qiJ+1GomjOTLWfW/FwGaK3oS3ePokx810Cjtf0njIxn1r3/6Nmtw6UuPX2U4iG7amEO8uCN3GGTV5Y3gP2EykFbrFN2o4z2bo/kgmEba7vjqS1fNRY1ZLAWLTs8lLPJ1BYwky1vMyDcliG6AvfJJZA9bVCUmczWaw3e1E1GxwRfKwNezD8f7S+PnsLJLkzXzg/YfyKC3rJ/XSRkQfPsHP80ntovYtSshOvkmiLSAT7Vz0xcDy8SycMZeAeEENK6yX1URT9rXpcjwvLL9lRhMtHCZRvVYukKrE4tHxfAQqaFUOORvPXpldK5Hm26aCaPEmhHstSvLdeaCGCwYyyNMb5waFuwxqo8uNvzGqmp5vxINSvupCeEv7gc4OdwmZscXnCwWEjGO6nYAjWirhxNRcqncYQ72HpwihOqnO/8RUviZaKTlevS04bvUlcD7vU3Kwig8yzDg3on5uEvFuJ/TBNnmS4DQ4GEOm+ha8tffmrF84NfpWz0Bvbr6I/9nKSE/V9gTqxtQFHryRQXIjYOCJp7UQLEum0iaNS9icT+smOKXvkBS5HoB7+A4CqMbjScIB68v4hvhZKPH3XGU/7pOSS/TBU/Td3ttCH/qebQTWJtaTKMrLAkO5j3u3c4xxvlxooGxKm0MVoaakwXWPGudZxJ9uXgM525fvmHf5TXzBsvD6444kMrHw/Q/fTCXr8PYAwyUTDtybSESeeznGrMWMw5HmKbkWWxO882GFjCMWOVlN3xt8n/WEsNrF73vWtgGiHVaczQnW72krmJDtekkAyl81GfblCzQTnzQkbxn7V3LnoOzpt4Fp6ObE5V8HjOPz2YA54PVssUGfb4UOD+ytlBJV+7jgHPd6w0S3xfIKzRSUh9Q0fhUD+t5OwfI+TLA8UmvM47xWfFDSUCdYXheZ3Nb0L6b6jVNtWdsCP802TTRf1B2VWP8A9iDIVBhIXRoJTQPwHjd81ht40lCpOkgBHBJNij+5IcgJ/InPmvizC1y6TZQ7BJ8/+14ngkpvz7YD/yabPD6m33E7XSeC9pCOHC65JZO1QEpIkm7XhPO971I3Wxwgq2P0DHpxfNL5O+kh+n42hLu740DvtSVhfJl7Qngf5/IKX2kgC+IND22miXTOmjek3nZDwoCfbPq25R3AXMf+et9qfzHVtqv+nvvbCGsFlNk4OtULbCDudJy7owZp/KZm6m/ub3pDpoLdmJPx+314v3EquBlKh2Ss1GAZ/2CqtkBPY2t3jf/GqbKLk4DCTIrtpfNSPb3PPqBIa7Riz0uSkv24A2+7TFfNb5xKDhd/jVP95v7+MNVnHKcK5tLb1c3PfcK+DJnKpxNkquMqoWM+JIUwLVawf+ymz7+Y6vrA5695Qn/jVD+m2sQaesq2LIUfUy2i5x423oShR6l67N9il4/rr/bYP/cNVu5c2YL1JgZhRa7UhIeKA45kWgLYB9R4b8K3QPYvVWD5Ea9HFcY3xQCb+8u5BmS1P03YqhRp4xOhtxHbXtjfXjQTgpPWduQI1XgmNUGmekRYPuvqPmeCz9zmx1Tu9XpnH1VCppotfJUUBTKV+nZNwTd7P/wxleuJFPvvqbFJeFxgqRVv/PvHDT3FNppLbHUrFAEempKSPNS2YAr3J4d3Gnf/xFSwPrKc+Nv5ki0nMBV217ks/phKMrY6D9Zjzlb1TgLQZI8IQfHE8s+VtsT2vETP4icBMrbwOICi75CBsiDrfky1PkfrxvOmcqpv79r7r3GqUxmpxHscHj+m+s39PdxxnHLMwR3kj6LWD+te+41TQXWqU/x+tgPSjUx1C3qJbEni/jNT9VjCoHnJ30yVikHE1kt8H+/PONVqkWIr8/OkgZ78J9dTLRai9C+YSvwvOZvm381UovG9gX5mIodtsTqTR7P6gD45yA2jxUsl82mwQ+71pyR4F1PkfmwDGLOPU87s+9slWXdfgzEzFRKKd2SsJMY27SdzZK7ggcwkg44xhF1R0+Mtavp3oneg4e8SKA7ITA+OgGY2QU8COZ90xNLvBejX2ZwzEXsncfKbDzZiNg8Oiox99vLewVZqZtyv1EIl2StA31DKS+K/cvw9VzJR49TiI/jT+xZjlrK/g9m9UKPNnSOT+f6IPkA7XgR4maFE9useYH9LxrNvWH2msFS+ACGqbTycwabOGZ8igGzMlxOP5+mZ7RmSdYIxfrdG5krbcV8j6ywSHY8feTySdg97bhg8FlVkHipmDcRpZwpcWH7s8by+A+TpCz9vx/VR6vxRwGERIIMWciVR78102M9UjYS8wM/u3kRmKpdrjjG+T2l+FFxI00ETkB+RYZ9yjAzypIYQW29Q6WYZS7Cb60oTvqXxTONijzGMzxQeTVcsp9+d2v81TiVDi777dWnAccgNfdbWyskTxn2CZ7MV2LFsZTJdLVFJ9o+GBwuxk8izQcdqt90Fq+yCDHbb7WvY7fiZ+J5/G8ZNkFNkilJGn4g1SuD5eoB5sD5NMJvg50+2E2D7cT94xcrkMcY9kTTDFjUo39iEJxoDffFqOWvtzZnMcz+ELQ9j7tf/h7s3aVZW2da2f5ANQUWlSTGoqxzU9FQUFFRUVPTXf4M5n7X3OnHeiN05K+J8pzMjDJ1AJpnjvu6RVUDucL+VAvSWnB2H08kCwbTPxHyLq0OhTpQEyAxfQv1QWvDLVKu7miGsbYPDlO070JLjF+3160XXe415io9foJuer1zUaF1HtT6zUBcuQ8O2K5eYpCQNNt/uPWbT8kY+XFSO6G9v7ybMi7sA0ux2Qs+ffprQc3ajhu1n6Eu3F/nykaEMe3pAQxBfXKROHAEoigKq6nxOzLhxWhDaPfWHRd9xUe4ticnWyyMqR2i5aPWm9jud8za6jm9DOEjkLp8cT/1lvaEYP+/J5x9LsvaKyx8BvTnF+BMPBDwBZwPLsnGt/+XK0Fy5Shy67XmA74tfo6c4xFTSnDS9890ztbeAmKQe12Rs/eaGu2MlxZlrK5qm6rsjMiUnj/F50veyU10wPddOk54/41lHHtS49QcGSaFElibL6xsmr/Ecgmmoiho8qium2WZcJzyeMf3w8IuBEB2BWfxCBBK/kjrg0YekW1B7nSrj3iYkGZC5G6XT7Cd7Yubgz5nUYaetEpiR5zgTdrj6MdESUTpi2mU2pOnr02utPp4lNcutJvFOX1mL484lz7e36fk9Ko+X+C8ilQMx1W22GNdpkYYpQaVy6EbvgRhqzJssDWKqnzzVIzis2GTik8bN9XFd3YFKYKtnnfqPLrWAZ2IqZbIOgGFN7dNLiakC6Ub1rSQfGbQZZMRwoBEjX0jNdvWN4quz74jRvQV5mM6l+038Fbjr5OD9MpWRxgb8MlUK6op98sCIUSyIqT4bYrzVTiYNDffj2M+XmMk9E1OFjiGRx5ytevaWialcI5uK6ndtqhTPc2I6p5Lwd+zPXp0O1L/FawtMqDMMzu+AY3tWyaC01hbVZVZwUb/gCpBOxFQyVWQTObuqhIEgH52TRh7F39Yl1Htmo2wRU+FuqIpfplI4RkyVz47EmJvXlC27txb/MtXiuyePcND/ylN9UVJQ1SdKzBL+laivarpg3wm4HO5vr1Id5kHH+MdMjcPzfBDB1x/EfEuHJAOCcYRCyRHNdGSq4BtrcFfeAYLee+MWKaiBrh/mbOA3RN44nso3EB/9jv3hwTDaX6YiIyI3UYvvkvon1fcqVKfgC2k5qLfmW7DPzqb+tqSiwYbIbjxDmdrHbDfurcC9KT4+BZVjn04d4LCuCgQ5kLnw9Fm36tZcndjqHq/jX6bam5MX2tmU4s2j50Ugq3dj89Np3gR3a2+ppkmMb55SheLnnQxn5lYyyiui4yhU5QL2O+ahtN0rHArfiv9lKqNey83v2F805Rx03kSfv0wVc19yd2t5CkF3I0+6X9cHNItjzrHnYT78g0wlLP7Duj9h9r9k3d//NFMJ7LBBxdsNMabScoDhtKKe75QChNGHNG96XJJGbo9L8rniRIPcuefUhpZL4tzOpzenRsQsgrLiwnJz8KCP1wbuMZo20fbRi/Bxt0fUglRsIt1nFNNO0Rb1V/JtmFGKBZy8wxm1xHlAaB1L8v2LgGJWdiImyhc7hOg7U1CXxFcTGubDgyGfLFF9XgbAfNh1oN8iCf0kJSmJ7LUI5Mjm1Lv0J7CiXRYwW563VL5N34T1dsXDZH0m9xQKxAQ/Y3+qTn1we9xBHM8+Q6nJ3W7AMnpCnCUrSdSwXW8we2Y6pIsNxeSjkJ9w53zHdVtz1LT00vhYao3RpA5/5DW87XLM4KURBK7fnfZ5ro+YzHyDrh/T/7vOosDDZ2rEySFgnZaxxw6TU6Zw2fFIjNXG5JMjeys3sZe8ec29Zxyq2WcVM6+VKEgElYWH1Urm0pBJtXZv5h+0t5UOyX3GBC28z2do4IEYyiXK0LTIm6CbzKcN+7jEZBn2b7Raro5D5lwLWCSpgb6yPsXRpSHf5Bkdj5JzPzXhIs48eM1uOhKVbbnotSaGmZqKifI+PzTR7ZDzsKtCHYPTdtdE4WNB7eeeVuhPi28cub5jQX8MfdSDCzFDsL3T534fjO3hSvWPxGS7UkFUO7MmJkiuHpS74YbBoqw4ls/Htf4J0YItPIhEkn0gqpGy9tH4fC0unN3nFNPsvYrG7mw3Ef9gA3BHb4out7Ugam9TQXV3hxghs4yGXVu/hPSrf9AsrRf8GfuzSeO9b1xDuAaKMeZCq9Eb9x8mj22RZvmph3pkH5vIH5+nj0Py5Y/9tWH9WRBh1n50VF9d14Tfr9WDNOwZSkeZGJPlxETvYkPMKyfU3oKNUMNF9MkpSM6Tiz55V4DwUjR0puoxjvw3Mcaj1YE0x6+Aqbuih/XjWqPlOhaV4h7zdFXcohFsyKfyWl7D4jkNUffrfUxkREzwk6dyxIfJsWxOjBlMmwCVr0Ux2o3S7jdPpayMOo6KlJhq1ZJHKFcXi8v0oS61a+V25BFECdK5WItadYxrPAipBrGbEkOddrsWoxc6xDBPudTOHlSYG0PAxa+nQv3lzV0xu7nkMRo+4ol5RmZLEmL+Pv1av/OpHHV+hFCPqbxDIu0wfOZeE+9OR1kbTDdHtnurhNnjHHmSzR53wYH6WzGhzw0DHott6nMxfxv3k6NOgId2ZjWZPj22Wurt7ojvzIozZtDzELfYeEgFi0tr0mTtEtkvtIwJeTjunP9hKkc8ArClWg2w3JKGqS/zL6baGdmSfZ2ANP9ILfuXqRzprHN4GM+ucXypQm+28rnfPNVmSUz1M0c95M4hKf3ezH7zVL9M5RufD2rl9q+xP02MVfI0zn9hqsAMDUCnpPsFD4OYqvQN+M1TDZ/Tmk1TYqrfsb/gkI/nv41jf7FOHuKZzh/s69XTOFjMiam2zIU/Y3/lQfLgtPyoCNW3AjR4Ypph3ZNnabbEhNWBfo/0NtHK/YLaGz0DLG1iqKD42RN1ZKowXlP754mpUL9j8stUP2N/YSm/a9he8y3Kd9/kop12tKC+BWsmui8tRhJ3i/rD+U+eil3e1/pPnuq9/IupfvJU34/o0meTPqtz4/p3pvLO1fa/MZV14YAL2ZGTgT3fPtVy53IRdx3k3zzVxNyN5ylKxFTme/InTxVNL/MWnsFXYKtkKcfRe0rfC/Z3zmbSyCDZV2zVmHoNe7emCnisWQ35nkMMFAfiMBo9XDiuc/SGhcpF2uLUg3jdFaiKthz/5ql+mGrR+2vwnzsR1eQze2GwFImp4kki/s6n+slTedn1qalNzBHjzxLqr+wyQZWBKf0yFcJxSEDjXI885UZponrcD+z+MB00JYGef6UQM8/vjY12Hkgcay9+8pun+mEqT1lJpN9ccsDgvs8btpLm/D/IVMvlf9jzU5j/L5mj/j++5yfJO+rLYz+ehknE2MaBjWAxjnzx6j6Anio9Wrcbx0XtZy1A9X4BSneDonu5cltYUtujNuXOOLy4xFjUoRfomvPluL/KeoDP4IRoT08LLlrcfAFW9YV8zzZ9cWzuuwX4/Ys0VVevwJrT2oJZk65IQ7xnHMqPFfm+YKjRX89uMX5eNsW8g96SzxgZbKWTRtf35Q3N3eUVh5t4W8LNnJ3QfBodIBdbHhjWzEJlnlzH/VRu7e/Yn3MZzvHv2F+iLzzcv9Zqk6WzAbXX8KAHGs9aSCK5ErS7uMuQ7JrWJIVLMfndrSvcrEWTy6LyLWr523Vxl4o6F/vTY6edHSkljTmTBr3G+U8zw6wQZwp9f2akUefLO8P0e9C5dAKsJR9ODLaxWwUSIXy3mrGPiIHYUYa0f9H/65/7G81XK3CRz0mWNr9LGmZ3XuISU3kn2jHePok5V/R8cScN2nVufFCK+2kclbLMa/1QEgkt1pMYF/hGbdeUPZU/I00NbnkCq7d8Rd9g+2bkBg2ahxejrNYVhN0nSWDae3f0T2bYoLZPS9hi8aD38UxjfLVZDancnelzG8WonPUeLuebi1LX0/spBmKI2dEa0BeSE4dNLxTwkesbyrO+Jt9sERMo0jBF7ZlSH4/f7QAG16oo9W4GUTyfefDBEV3jwIqjXCRGeh45Fy3xYzVM3lyIWW4bBZ2utYk5XamHWS2syeenZhxF1pRXI1yFKEmKQTFHeOLfmepn7O8270kzolPG0fV5D3JfU9BeH6oG71fy8dd325PGnosm3MyJLPhDt0BZn52AmYk5QBDWZ3S3yxPHrvzVgkfY3dE5xJs4OjqFBVNrmaNsZ8RIxi3r4ZbdZNJMuMYsLagXfROZNGJwNlx4fcxrYFvvhMaxKrgoe5Dm1U7M0DNMc9zX+ttBMyduV/cb8qknjZhIUaYBelKWx+F3VvVwgnWAzvJqAouTMe/ixD66F03m8Mj0EvJcFtFYd3UTvXyzgHu7PmFYP4hZpFOdaGzCnTHNE/JEG2E8j/HjHjBJqGFkK60uNHW1OyELB7sZ91dLtDiBPW6mUgDxhP/w2jd+nHG7uxlc+nFPg7acLhqMl9WYt42/skZN9IsA3yNEzdoU4DG4G9zljgepbtH9Xs07xbJYqXEWgVJom2icQx88TS6Wi0+hTTzpg/FE9+PYs4+atu7Xe8y61ILs5YS1lrVxh8mypd9PFcLO9C2b1N8aKt/OR4Ha//KJZlW8IaxvGXmwwpgwMd2TJg4K60HNiKmMXibGesrEGLt0OmOfra8A9jPSpFt2dcc9NPWGnc9SDZNyfUC3HZnKk+n7pj9MGa/cSBND7a88lRqpxBTvMzHT3TlSlKlnHfyO/fHMlFF56EvOrz8HWT3dHZF9LoHeRM6dGElU7wv2ubt6E9rFwVJ3m9OKfa+y3ESP/cjMI1OZO1mCX6bqz987E+rtJHanKbX/pgFiKCHWmug8qaiWpCXF73J7aMKwWbRQnnliEhb4De7Wr0G9fOsEJW2aQ3QDTgN1/yAP9SI3HbkPVoBYvS2U5mDQ77fjqPnRJaa6PEaGqFkCPLANSnvXpOdviSn38pSed3oF6k8wzvca9jJ6B2lHnnqxqMl8mgqaxznVlzNQ+d55wLPvkXe4ULxOE/UxmV7Yh+IxhOF54KF87jZoHmwjZvWUrr/RGXm06ZeuP1ciEZzb1UPFbNwYy6wSxp2yeDbjUykOu3GNC/eY2aRnBundK7nUcB7zWAuX6AvbkWEfx2jG3qvFJP5lqiiaJoxnBjFVxaryl6ks0QIIvw9pgIvZ7FGdE/NF94z65/ca58Q8msSF02FXqi67HH/zVN555VH5ZssXes7+yqH30AQQrMOFvcVgDgEYxFRCEU3ZVyiUGOc3v1DDBz21+gzo+cSw/sNU2j5XyAOH5AGkx7jusp7T91PSAzhNrzbpKdL96zPRZd47CRNrntqDYFP7DNfWHu1dQfH2EmT/ZJ5qJf6HdX/CXPv3gX//l5hqV944hK90baI4zwXI1ymHum68Rs3YdDA4+hZ9c3g1YTfbkq/hj0+0nezFRdGDmCbNvzJqhE4NHnyXpzY6JTf2aTguzCT6/WauT1H6joyWin0Lr+dzgdpDvXNsulslMD9M1mh6eUN9arnsYbfeXNHcv7vRl3XkAziU0Y5eDYf7hHx906fEYPnjzJHp6To4OceYNGLdcZEgFgJoU598pDU9NaxXLyI8FZl8wR5P1EdLC3/zVIHvnYkBqqSH5OpaGBuNQj63Q1mLp6xDdCuliTe9VGtABcd03Caa+H7otOXc3WJ+QSOO70HVj2cGG1j2ssZlySlMyHayCEt2H9dBbqtCCzasxM3qoXHp6zQM2lSIY2QUROM4nLJCO5d5hHvLkLi03749LQRjho7SkKY9Lwy1ArdUH8psAVGov2XNun4n6LFsChFW9HkpnM4o7yK6X/MiRtu1K9J0Ix/zgjp2Glm+FxrnYt1EXiPJ2gOILLTbs6YYoVJMd5d8gPrrUEA0TEIB3MpT0YzCXRwe9JiY4DjkGCRH8n3LNJGhzchh+ysMmrAMUg/uRkuMPJfchjkLboCOr9cYxJ9zgywhJok+fYjBzjkA69hVA/3OGygdog0XvR1itLL1bqQ5ZRiHhE7Unm7cBU0mMWAfMy6gNq0H2heRNKEVD4N69DmHGG2wYky6VKQYl1Kk3J6sBvc7Yqpj3S9/mYo9bwdeFdUDQ3fcXwm/2cQDvbU/Y171yYWqbsqwT/Ieje+GjRv6UUx8lOseXXeXQah+swQKXQ6ovejIoagQQKhf64JBV1F5rMuFh5swuGjWWMURp45nzs4FE/2rGTRRv5iJUC11FbXjla53DrQEnq24RUWUmhjzQyLAQqiWCMsojqOtlsrwVmqqz9sq4dhmStfPU9Iw2OpGEw7Gz0ywiifNIp/Kzm2OsIK5jUrih8DEM2shrBY+Ot/GiMMQqg7C++hrX1M5Dv2d7kE3rVfoNGbdoNUTU1/4RYXJBUwuUUTZ0rpxhG5fOZOGTZk8aFsmlVh6J4A482rUqnG/q50k2ZAkvuxpOsCORKbym+zhhb1mxNeG+k9uxEnzPbXaF64n3O0tjUtE+yNordhyv2N/YWUvBGC7PEOyMm6cvm51ry1zN8Jkc1G4mDspnua/H1fMs5UJ2SOhJqIupBdFGs1rsvZGjHSr1jss08SMU9sZ9+6Yuxfc4NGMY7MNO+0jdBomM8/k0tbF4W9MRSRF77+XVhO2chLSxB+mKlexhCaoQP1YIiZZZ+qcLTVPgUhLiQneK2IqkM96zLbpuF9aSUxnlCu/CW+DJMOz3E7YWyamir4tMdWyX6dojOtemaQGsmoe0jdKk4zejKVdC9izhuLR3lxywTecauruG03YsvCIoaZrYqDuPhfYfO3qHAPhZan65iCw6VMa9wZ4Sjw87zEx01mZNv559qby6K8blaecNL9M9TP2Jx8T6j+vPT2/vZupv0zFFJeYHYfCp/g+8SjOrg69erolDKF5k6cpPyceXrNx/6vlEih+rKUEXHibGJSyQf9pDx7QVYixTg8ZfpnKWbMC5ak1ruZLiHmMbrVk44ACxz4hk6FqjzLqzprii1ZQfJhyVxnNy0fm/s5UaU9WYnchBkX/3jJ+NYzz2VIcQNzHBUJsGhBxE6pf40hMZS++dH0Nv6Q/PjGVVVQjkxlMgIM45dhqCCXA5MA8sDfEVJC3/4WpePUqNTg4lQfb2+EvpsK47NTrdh4TB457VzzexJTJ+f2HqaLUIc/iwl9MFdpG1EK3cDM0VjoxzfBxa7VnWf2bp/plqowj/VQPOfWSdtv+YapJos84jwdP/M1TWeeNEodzg5gIc1dCI/eImWocEHoXXFQH6v84PdL9tzlzUa7HPNv+M+Y1vw/n70yVuquYLYLvBIJaqGQ4XbqS3FmYx/80U4kz/j8w1eJ/ybo/4X96fyprU6Hf1k3MxMdlgMf1eKA+wnf0zkEo4HJWLDSUuOPwvtkk5Ev2BTGSdAOmPbsecBWShsvvOxfu/VULnmXo6JfbJ8f6i+3BZvrp0Ng3zyactTsPcjZrqU/JF8BnRd8b0eZMjNBXEJ3irgSYpAka2aahGOdfB1LiR4OBHR8afLU5+UCjn6DsjyNChwdpynTYSOh9fGKy0DRrcqvFgPJ3suPC18C3sO9kioGBXcYR8lS+iksphl3Dc8M6aHmKMTsJk7khQfbZVImWpQ9iIH86of/fHzrqQ7mB6W4mN9ksqGXtmlcB5mfyXVkkV5r2SYM1SuZFjRM5kjuNf689PNwSFbLzqrK01L7muCFxbeJJNxQaOzEftz0Z/NTZME8ri4WJUdKs4uhxnAiQTF87dM2M3OQEfNLk5zel8uccMWIXJJD50Rn1Byc0bL/0ebjXr5QYSFKAAEdCbcHPD6gN8xX1wXG+l/PoqH4PW6GJ2Jz+f8GGJxpXrONo+rkmIIBI9adsEi5q5NCDl3edkyR+Ci7csKiGQy9b6JiOFUdPbCx4bQoVbVN2gdkOX4CT7oih7hczDq0gKinSCFeUPPfIYbUkJhAGboLBZRzpT8wZ+Sxv8US57ZM4yvdxB53ab4lhYp/DB/clOD/EKdqTmGLiMYgSkL5yjarGqVx0FwOK+fbbRuf8NjnmLs7EQFJIGtgcrSYyHGKIREtmqExCg8NFR77b41bEFCeRNEnb7WU4D8oHqQ6fxIgrYu5r9i6JMQKXY3r76WD3XZxQfdWMYpKtWzAxq3EP2cFtwnwaeXCYDPS8frGJw2CmC/DWYhHVbbblosekEWA1gYGePyOma/mGwuSq7lEyEOl9fk49bEqZ6jso64bVTtzDNYUW4e6zJtKyRINF5U5RvR9Cjh2vMwG2y4eJXqsZ5HkukQxWFt9QXm8ULnp6pgf4/qrozSi2h+mYN/lcOY9ibK1zYXBi9D5eYwxeqDIXfTpd/mWqnzwV03WzAEOm8m9MhZhlV1aidl/kB0ym494Yq3F/tpv8KHB/klRIqlaWtTaPS0yUyuTiq06f+4eUI2sPXhPfeqXU4teuwt0H9CbRN2qhyeRPMIs/WpwYsdJrQWIRGX7eNZXvTkw17tyFh0XhxIk9jr3fbrvxDO+9zCX+YxA06hgnTGSTGE1jg6jN5cUd02viNunlQ54hLtY5lhYYcap8xn3gp3BCxJfRpFr2KTWptGTM5h+DSzMZW212nJEn3KfkCe/FXAT3TRTww1ThEqn9DH42ZR9DUrlfpnIP6ozxi3GtfaETk6TOlZhXP+sQ9cm7hMtATKW7xFTRdMxr/eapph0xwk+eyqoXKSqnMUPwhKmlPuWU2oeVEFNVs8WfPJWe8QIXiIMv/uapljzTySO6I8OpX4GJODJVKRCT6Z/Tis2Psjzu+SkNUJ/+Yiq3JM8Frn+//j1P9TTWClpBoAHTPXqKTH9Se4HoEOPne61hIckO2vo4VhZsp4M6K2oP/bxN4zAnIoDjLNbRkwVoWHt/I2yuDwP9t0TPt7TJTF82xFT01OMJTAO5G2FtUlTuTRPCHI7yL1OtmhYaVD70fLJH8fqHqX7zVD9M5U3e1D6POPXU9G0QU5Hz4SL3TIz1w1Si8iaGOM9k8sBhvsHAMcgjic9ahOPS9el9fKEJo/F5f5lK3jsUHwmWYNLOud88FQ4vYqa5dLap/UMPv/OpVt6dZ8KlIObajPX3k6ealQ+Rcwmxi1+mWn+JqcgaEjN241k83kFXm/C1Ign5maP+N6Zq3mb2J0/1M5/qJ0/1EZVV7LuCqKmVfSOmJ6P8J0/FKDiy5WY5i4P65Anqak6XFa2I2tsPU/2M/fkPS+IYWRoPgsvCweCUKzHbH8kDVBw4aJ5mEvc79nc4VX+N/ZXt3lPD+BSxhbacNL7VEdO6X3GPvpERU3le1v9zTCVwi9V/YCrhf8vZNP/DTKWfzh5pgEi+ZbrjRUAndNDZEgIwr79SDDngB73VvmnYfS9oIDozDeX8Q47Yssf9jWw/Q/c4P1NMMW8FTO/7J2pS0RENnXMBdrdJgr5HvoyxcsnDIdggOpvkGLPzZCECj0dE/5vnDd6FBfn8x17FYKscIPosDA8uZJtQNhry+fWEfP3DG/Zoa8q2ibjtjBjtzu8wsA4HYFcnbWH5GRD1SRhx5C7VGk4e90QrjeI4XG2JAa7pRkFddM5xWE140uDkUqDpKnwcOnk/wNt7ABYD/yGf5q176I5BjQ6L5lxYNoEHM/5+R/MorolBt14JzTWj8incCkKpIcYyppcVKk435XDgDwmE652DefWQ41TYvTvtxY0Md1gqTfJQA2LWRVChfN2/mijcPyyYXSb0vM/ds4m+89UA3GUyrq2HZ4zTxYQYNLen6Jxi+n1n72qYaxOO3tl32eDCo/sdDisDbfnNN9FhV5VaYnY5+rj6ks9sPRGkhfVAffquqXzSIoG0z2eofr9UX8WGfCDHmQNqwj6HsLsrIhxW7yn5QsmgGOKfWjj13ArNcGFxEWcBD4/+/aX6KMlXc/ejAOXQHYjRuaqJrOqiwer4IA1pjwnHDscEYe9ea4rJVgjR9UbXO3JlSG/95XK4eRxbEtjKR2m1sihmrJQBSquPibmfCofPkpiqSR8WwuJJMdvLUgSS/BWRdW3BL1NtBYtDK2PEIPJ12quOv7XRGuY6xVilF+FyHUd4xRMxlS1cKKY1iwQ1tbFjPO8/HvB7rkQ5Bh/YO2kp5mcU/XyyB6QRIj1fpNcRmvska8KUT4lJeJNHNcGCmGtLNdII7pnKMwUuYk40wOnRlmh0Jx9C7vOh9i9JH9SrsIJQn6ki2Eq1RTtq/DiaTOISZvp7jt6OfAAmcE7AfzY6aeI4t2VqKMQgFzhg0BcU4+txJcX3eF6gIk0MLpppRK5HbuGjNq+ovH74LqBzJBf1rUIa/El5AT4nXKFta3UcujEx9TF/Z7hbtXocL6N3qx0aYqSD0S6J8aPa0owDCzE0XLmJ5abqNefGMtxUgRFnkUftWSWoxVwj+xwnTahp19TcIl1Ba7IuVi1NTq47TPULxHGxDYvfsT/pgn8x1bhhBEZybMWZcSHP0m7BxPh+kOLYK+RCKzbvHYbvD11v/xpq7Vy+j5ivOLuJCY487VYv6Pke4z78TBw67dm+93iwcj1O1/zH0tp9vqbPnM4lL4oM2iK/9ahtw1eDE8EQAC7TFZuFMWliOox7PqbqhM2WBEfR53Do1HU65xnvujIXTnjSXPNLTGUb7Thnu6X6rYt1iR4ufUD1GIhqmWQiW4lXYoSKJxSZFO8E9WSqAYayL/yO/bmbOTHVVKX+x7k7GYPvcgmuETwFVftcVmzCXHp/3+173Cf9Mmdi6tDn22Ii/uap5hNJhughvvvfPJUzkSZc4HsBXX92ubKvtpmAt00PgzrfcjIqJWpxJPZMg3dzI065lORRf5iKW8kmGp/SjfGYTmv1uSPFd05RzCG/J4+k27mOujYD+GUqixuZSp/qMZvaKIO9MY3fPFW4k+j7ee4WqPujB+i/gwCb7iWwr3WCmC2PlQzCyf4vTMU492f+mdyEOpGfOgmcgX363AZ2b6ayevJJmThrZKqolVvQbJajttH1BvGJAtyfJnmm/QBxFLNTB3pauWicMrtBS6t6io/RwMg2SsS0YqWBOzmTRzydHuSZo3lJ8eP+ZWs/mcaB2714tbK+3N+ZKrzfIzazFKWJ4FUl4OjkqX1q9w0rHbr+v/NUrMxIb37yVPLCoPr499jfD1P95qm4W9ijtyiuXKQV5Omn0uX8y1Sep5SCurmeRDYrfHncx34vq9urOmVr3iZmnUqDB/adPOUPU2EyvDtYVZKDWs0Twwn124NtllsopQ4x5BYmnoruNqT7DxMIinFHiddC3v/JU+lraoX/HFPxq/l/YKrlipPm6u+f/0tMpU6sBTp8RRo6+3AUw1HkUee9it5JnCYQrMqUmGVGn0/eOKd3od3JJ2NFGpilIjjbp4bWwzgCK+ZWQf70SYxydBpgYmTUANWSfJRMjBZ1ctfChfVT1IZix2G5pZgW2ZpIMUEImyiqzyXM98UZTX6RkS8vtASW/UNG++CycY564wEplI4y/425cDPnaliSAqMsixn5yqHhwZ6uZ6jMInLwT02Roba4An1/6zXRUYu6X6ZS09eZfEvQUkyq0xolj7vE4fBdamAmX/KhbNFAtKu7ElI2adFAvDZoC04LxjXsMNCudy7q4htpaDG7ofx83xvGVzsNrNvBIM2f8KSZj1KEd3CoSaN1npRZmVhw7COH6rcQOOzCNdXf5XlCzSbfHm6NnIf5eMaszLJjE2WBifDS9xGqpXGBaPkWLZg0Txc1XT1BmHpCAf3zCRhsyjuH52tJzGk/S3S/w73BxiWGmvi8iqZRE9Ou5k4B3Np7oPy6Vly4P5oJMGc30F38kHzzaSjADdwHugFLuci/Hns4LHOOmIjXONa5kQUfyyVNnA4msKXRlLBs4yc6aqrF4d4MiQmgzdAAb9+gcZ2VsBXdG0qNSMy2O8XkC5PrBmXPCjjMzBMxl4AWutPcaUJIFQ9EYCaq9s3gELNjAbc4MdA4dBRz5d2hVie3q4l6/TBilqct/ZrzFqgFlcmF/laq4foeBgyuvkEx+PJqVSG6GKg/PnocvTNvgFx5DujdD8Ssz7shwjWIGaqOa0EYbMexmlm8RSvkSGMex0SD4Gs+iREP45xc95OA7qONYIZJE7UN3f/qrl8YLBxirO8yGvd2IN8ql1+VGGimWpB95QQdUXOBPbrxrJJkd0Nn+Swppl9PNdylOEHFVtwmvAiNBbpQvVHyJ/RYBE08yOGOPMxO1bnweD52UM/WOWlIocSReaPnz6pNh+pMIJ9eau8SQqoQNJ970jz/KxWQpJzzZ+xvqSY9rAx5ieqtIjXbiaTp/G3h4mFTAGTc40CMs+JcJOifxawzWK0tgp2JG76bcOwcsfHMZPAwP04Ioaz+LWuqubZwd9hYcfKM5Fojyo5wW85ULr2uP512DasEd/1J4dLvDkVtse6o/rUntfefsb+nCCrGC0GPk81aopbd3pdo+PaqYY8VazVu9WYYfq5Kk/ZLNmg2NCli+jWaZOpLtUYob2D2lZQmc0xisuxN9Vm+Aoiz0B7zxiLRerqaABeDIvG/TOWnjDyJcSWmfhwyga13+BdTbfvXms0Oq/Fskf20Vd39/cPWS0duops2zgEn/EZLJ6YKO/49xkv651+mmslT4ZephumV2uurqXm4dNf4N0/FOsUX1WMfvtEfgivHGsJ5sBa5jBaTlo1/Z0/xl6lme588Cu6YRWRxmv0yVZgVxBzbz2HJSIbkmGm+NMDVGOe4b2RigkN/ENW7frr85ql8nX916n66IGZTiKn+5Knco0JklBziMLvnFJ/FgmjwbTrj2D2V93yQVZRxEsWI25MHuz3TMHB5YqrzqvJAYFcD1c2E4sH5JgmwWJrmb56K7WoJYc0gR3MNxFSTWBYByCozblmO6+LUcY3JxJuiv1nuiOlTswSQGhlVfBGz/jDVT57qcwotitcKMeZVf52ZcH6O6y65uoZ1v05QemrUnxd9PUA9AfeXqVgiRS3MbrmDhpGQR/phqo14+fwyFdtP3tZvnkq5Hf9iqmZtfP4w1co+CL9MtRIuYuNu/B7/xlSs84kZ/52nimbLdwsV7Mo/TAXZ6c/YnypoxEAx2xWqz5yKfVewiv3PopdVUdo8UQ/nV/r/RTv8tzzVD1PxqU3tbd74mhoa9PmTjidy/TDVbEpMpQjjHPabRPc/vxYUPyWO7jeX6f28ovgPU4Xh8SmrzmrF2KIYGVF+T4nJ78O410WQA9s8/9E81fz/zR5/Y6rVv0b++MX/pT0/12G9QT3KEcJLpcogGjJx9nNOSvpkUMKuLmV0lce49nLFi3DsygCD6lqQTxh33PUzjTTzIm7jkJuQ7wBlQr4lw0OM0TspQXvxLapGT5/X9aIAtSz36FibJI6Ennyzue33KC0Ej2N23wgwW7Y+xQiBNexdfjtwp6svE14W9fnFhXy+tGEz1F5CQBxvfhN4p8QAqssRk6m+2oK7WZwwkOZmHK36twC+ex33eAtM0uRHOK7lmpBvW9z+mk+lFu0R4ZHlY+SdIUjCrUB59oyoDx1nHryPQ4OKuiWur2fEPO0wEJPY/R6i84SYMZgvGfk4v2xCcTw/q0+XiAHObsSQq16GUlZO6M8X5zj0zSVSzD6GaNrSjRiyLVowwSJmk5aMY/OUNNVxuYH6qBlDlMekuWlX8hTTpGMTDtp6gEHUyFdWIgLu76S50qIhKnHf+zj8LEpi3hrJabLznkPFsT1Yzx83YrxsS+93urB+81S/TPVYXBH2onvHIHgRsybPWoMijDv06mUC4UL7lHAQTHq/8zsFR1f40PuIH/T/xcOAUNI4Dc493CgmMiBNSj4aTE4Dor3idzAyiQjDwiRGztuwYb5Bv9dnVYjStvZjLG90vSJppugFYDfsfAplmEVXDQ12MuLom3w8qKawRHveUsyG9aFUp7PGQK24kW+3W62AO6fN0Ov2ZsNEh5hKi+snKl9b536ZCqcO/DJV2ELZwWJ/fv9hqp88lXne+dQe5yZE7hx7uOIjR/t4c+JwE8Q9+fDmgna1NQAFVyGff5SB/j8YGRG0mjRx8UD9YiQNRVI1gTW1QJTFhwJRGFJ7nYm8jz7MHAiPYS2CdyA6t+BO/aV0TxaoGReN5XHI9yeRAG4CT7R2T4+YVuQTgFkOKJ0UYiTrTMw6buiNNjEVYG0b/DhfK0LHnanAquRdgLx+O+i0Ox2Y9yFfnW4eNhqXtQyMSQkx51Fc/slTLchAwOuzFVDVjlIcHyceaeRn3Ed/o7y4cPLei/DNt2+0w8+8YfrWp5Z0eBHz1MKUi9qv78GTJ5rXD2cNkhMS40yUtYZJf5G4zPmioMU9Z2FoJ1KcVYxg6rMTP2hOgr+YyvfvF5RWldwkn2RSkkafUpSFyZcLOe45wFQ/rFCRP+smWrymCDfVVXC3kojRVg59/xIOD/S++ZqYoD0M8JxWgIUXyBDjW+o1O6H2l5iGzKUeEgPqyrlHazkQU/2M/f0wlch7xMDem9rP1Dus2Fpbj2M7u2mirtPDwLiKmIod7i9RdV8NMb3RkocwNGIqTIip7NfS48Kufg3qoAUrtlie5RipCw6/TPWTp2LJkZjJ30xeKCufK4fO7ppANSeS/MlT+fxzwqvukpjp47h6jP2dyZCphxlbyMRUqC72vKor28XvfCp89O8OjChWfvNUrvaY9urP2N8kGvNUt1nQ/y1PxYJHJcP7tlfQX7IDYKgQU+HtMUGvONvUPqIgUVvuvUJdPmKM/uVIhGxTz7ePAzHDxWEepOMeuIq0pvK/uorK9wQdXfFGmr59V+T5OAr+KicbwOrjMICIBjEhHojJfpjKuoQSGs6M4sN9n5cQv0EiRruNY5l3Yqj39PBhH1M1uV+mMvbOkc30sT+dxv2ZYAkpurpK7TsT6x5yX6L4/nqPTzk9Fb9MpXmuRUwIrIW83A7su95NG3e6pvL/5KmsoXpw+AqNAkznMrDZ0Z+C974Gg9oII2NRgAW3enqeul5tQybeJ+M+8S9ixqM97oG6AaqPzYaYRpOIqYzVOIc+vag1KDszRWsBVB/H4JH8zqeagrDkfpkKK73/M59KdDQBLovVmc12zxm4Z6nnVcd01mwhqMTMc7kUVdC/Szafa1IcDRUFjmLbWOjfI5nquyYPIG+JqYL6Q8z1w1T3zDX/G1N9jZvY+NWLmPFnPpXae/88Uy1m/2nsb/3vNNX/C33+f5un2m06BRV4UEyX2DCe851P0anvIfm0OJLBXsTjWJQUxriCuIbdWlqg/mVRE32uqgDcOKVbM8y4YYFK78ivhA/qn57e2Y379rDQRZP6vJVDyAU6D5xZKuiZis9F55LzgNNFFc3jmOv9rKMStneSNtnK6Xm4jBhou9s2jLtFRoP2GgUYvo9uXPfnQmiWnwIegblDKZH9sU+Tj/9keYqmMz6YLJIvS/OcYlZIah5+iaZAeegyevNJS79fa+Qz3vEVXbkYmU0LRUi1gkN5OzO4aPr8trCbcaSBxdpq0Jik434ma56iTeNzYey2HfjpkTSeDfQ5fZPGT4FIUwrpyhHbPwYI1nJHJthNIQzZrIP1o01R6+t9w2DJU33OFm/Uu1LnIismH7Z4uAFabeECE3UmgGoKGTqqV0Gocetx7M09EYNIVB9VoZLv5NwQla2NcdhP3AE8O9+SW9S8OLxuKGZYE5Zi0E+IWVyL+vyQdXdUYoui6fqdj+tgpCs9vxsAXlaVAEq9uBCDNuRTydgjTFdViT7FN47lWehB9DAblOcX8qn5aawftu7QnngqF+5imYeCng59rd7EkTNPNDDGM0+dPMQmWon0e0ska6+ceJeLxDsxU1lKH7RKzuLC9kUalIekAXJW6UTJHPEL+PBG5XCSYmavg+KXqRS90wGfJ+ghOQgDemJJDH1fvksYSGuIQUz9T54qMO9UCv6lQyh0ZQn57fhG5yE9uVDsDGL40rRRGp7kq+tk6IAwkBxufbSbaLqKLZDbdYV+mWrEaHd6vi1PmhOUbghsdgKe7ve4jHukRjHzjK8M25w0xdq0MkRXVDqYvVsTrbiymlB7jFMUtceBWhJfAJM9Ysrsc2VUyxPSkEBWO/Lt0KEbHVzAT8cNsHvGKvrNVOOia3v04KM/XDTXxFThxJpTe3wRc3s1J3PszI9no7CrTX+39H4cJF/9WFYW6jiXuFAp2+Q3T6XN1xUXrcZdUfjuTu3tcprFUW/d6X3qWwvlfHWlmLxflxC1EbXvOfckmpvdBXjwBkPF4DkuUhT6vPtuPQSQpzG266cH7ml1JGarFg2TllWnaWbwImaABWmmfSBPFntvlNGvOVwheRTnspzS99WcPNLO4SFoJvS9pt1I865rDa63uY+e7n0gzBS3Jsa/J+guVgLHCK88aA6BgkbyHIj58lID564e0I4Z3W9I9wK0Ny4gdU2FBtuX2EG03j/Q4Z6vBrfGXIAmcwS2WLvjnqhB9YepVrelGv+Nqda2TQzzvpMmaStiKtBGpvrJUzneeovO+l95KsXL1mw9uchNGMBA7auvIvScJTS/Y3/XfPmiePD6K0/1M5/Kaj8C5518YqbNJhB+mSrcOZUGgxpw7DOxxrNl8j0xxy2bs7ctkcdYeMRUfcRkVD/SpPHXj+mgOs/L5Xfsz4+TQ6da3+t4BrRN8fDfTPWTp8LF0iwhuTRztL/U/n+Zyvekx3jugddEpwN5iNDiFHpf477w4l2yIDaJWXUyIzE7WKTpXwUMVP0bafr2zTRQ7+sETV3U4+gpDz2R/pRnq25cA1BVh0Htgg0xVffdkT48FyU0s8OaTeBMzCr1vvg79jdcXkaMweRZ/479rU43mdqrigVw9SJBY69Q+77uhvY3TwUCMVXovMjTuHZso3MDM8ZClUpg6/mTDfs9MZWxk/4wVeBvH80vU/m304utrvYU3Oj86tWZtPqw2TRbN+7Z6z31vAqQ8faK7i/7ErW3Y0webCFTexGX1F4KKd6hM/2Q1VFmUQGLsfzaUpWayHs//uSp3sp6ybmHotTUR2z/xVTZjO9/x/6omcziX6Z6ZNmSTTuTGBNOvqwG0+2arWqVmCo5jJ73X0wVruuK4svpbaF7Guj7r/S2fpnKuFr0mSn0//7OQfb1TmLsB96BV7Ns9Nw/Y3//7P5UgiD8p3V/6/+j6/7Et/lEwzrpTZisa5n6hHRHT5a8mKklMdb23dToOi8vjqRXRJxs5h2CqPscU21irvllt0b93AUUfafEHLO2oxgzmYdcNJeVBAi7BlQfgMQg0FowV3Z3dAQcz197KjwcNbq/FrtGHFb6sYVrXZ0xeJgGhCuoLTDu6p4toxfFBFEdyEEP3AHlQ2dBqM6Rh8hdI3qPDTHI86LIcBlcH33CDC7KlMBS4+32w+b3cb8Ye0G+opSf5Ns27RnYw+U74NYm+fpzqo/75QwFeAExojyu+4uUHEUAXtLQCBbkY8NXSzH+AjVCdTeJwfRYHN0eoDnu+Rm53amGct+b6HrSkcNAIQZ63/IvmgJvx+T7iYE2cd6j/JqFcSgkpJHH53VL9/MphjP+3cP1sVZQEm9mExrfoFa1UNOI0RYUg8xoVwC+3qQpOGhxxFXjOpgMTAwWDTHKbvfoqBYeGqrjeWmsHOePZSxmqG904BAFrKG+eLc/TOVeSR0wgjMxZePRlTuJGLCVTqg+HYRoN1D5D5M4QhMKinl3Tm5h821KdOcnirbG8LXgtn6fUftYo88/kS/N9MEiZtKzJgpFLoGt7u7JNy0ZhMqJfl9cTWKCd07McFXkceo+tCjfTybH2hUx5U1Tp4wvCj1m5089wLMlaPejWqL77YJS5Z4VlU87axDlb2IQahRvtKVy3GtgQ0zlLYhhtdk4NnA+0+839XOCujHo9H78MgHzMeapjPwZ/+apeomYQ1vviWl/mMrZLSL01b0NUZCRJ7i2+YbaS0iauNnQ883GUW+pdxjH/HEdIJXghE61opp0ZsT0fLRI0dk1Mpnk16eEuZoQwz8DYr54Ru035R479KVFyoWc+9FgIS98NE4RMaBWfgs4fuMWjXXskGdofzwHU9FxploTtgnV18Ont2bsC/KpqjUvILF5A92UaC6UeOb9MpXy2dDvnfH8OXWTm+gvBHqelZvQ5yUvoKTKNYRHN09gV8yuxPTdowkhKxLYSMsjaqecvs/LpQyc6x9Q3+Vtg8qy6CD9HDsMhPetieSb1YE1tVvyKNwX8Gw4Nbjdc4FK+XjGTD7sEwj5k4pGhi/6fF+L4FXlgNpu3EtjvySmMrs0Qy/99jHLWdGCEiseBpAcOWZkwgBqOY4iz+0LF0qPcT8waXknhkuf1H+WRQ/dc7JFaddeyOOpNmmuNCN1S8qeC/cKMdlKMSje7LgnF/mHuwzChJjqZz4Vi9tsANe/zNkyGc+b+2Eqxm9XjO/mKkR2OS3VXXr5sNXeovr7yVMN08pAWW/H9j/mqWQkprI2/8pTpV6wZJNFK8fscSKmuCe7P0wVssNz+GUqO3SuTXReXRFeU2NCuv8SGn/q+YMaHUlThdrQx1NmiAEmqvFlYmVRe7Zyn1c1JeLZMpySZode1cI2iIkpF9KE8yqXmIqqkxhETcU42HDU/oeMmMq2HYqf0Y7JIMapgtbL3XO/TLWXY+ov0YWebxpQvNQk8mReMVjU/hv6W/NXImD+TEwR26TZx8eO3qfLqzEbTJYAS8c81bWTGratxj1Sv+sUVWVJHuCHqU7Vl2OCnf7FVE0tTqk9znfjmajUynb715p9q0qOI88ipnRmzpO9Tw7Vr7jce6qSrGo2Q2JUln9kCzj5QfVpynR95V4n8NXWDur+S+Uirqeo9MNUBK/6uOZGQnJdp56Ji3gK3jk9iCoxgUXxfv1oWPAlppKU6MXeznoS+7Nm2qllsHqyucbWsftxe4v6nsrYNxCIcQqvsmC3pPgFB5n05WtLNbEb2/4yVbjWo5LqV6Ly85JEDO6vUX0dVnsmmvyycRuequ0nT6V4ryvFt4wfoH+rLZt/PjPw7qXYq8n+u/hlqhBrUVSdwFn9namkE8UruwzpfQgVo3h+onjww1RhjMS82ZaZ6ESmRPF9zHP9MNXi9HOGs/8S1CU1SNQw/ueZarn6T/tTif8a+VvJ/5eYymGwRzWTVOL8ZUUa+JH2GFRvq8HZ7i1C2r9T9NTBaqL3mxhgUuclMUbgQHTYfxD2zrtHza9s8tFTrSebjRTTu9RvoouJCbSydEArnHkQ+c5XhNu0yUnjK9L420MewFksdmj4sTbu7inzYFtVQTEnBmCQUcyqhXnB3seMYtxZZD288/UG5W1MPuZ4rEvIxzmjXirZpCmMNN84jfupIE++kueepXrJTlf2na+pz+OK+sTP2J/1Klvul6m6KleJfs50P29RDVBrbxFlEyRiwhuVH5PDh4nynj7fxn2Fm2FRoKckpNH5qeng2J5l1FYR9fE6PIpwnlYC6k97nAO8IAZa35otGqZHMVKYYwvDgWKwMk89Kr9V9bDMdynqp7kC4es0zud4fddM2EYUE3Yu+bZsFwuoKHHG4dHaWfCdugzl6xO4kN8OGpzPb2I+NXcA+8+jAKd9SyjdgXwU38QCcN/KQ3/XUAxcH4hR+692Q79QKi5cjfO11tWjQsNRnDiMzu9xNRKr0F1+A8DFi5jmID6IUaeMmIYMK/nAqZuRxh+Bix7vkAfPJcelugbFlKim91HeCh2l1SuJIz5US+i9eHxffTCeWap08L014zo2cXzeOb2v16dJUV4FBhdOFuO07MdLZNMd1S8e6vGM1t2iJY2tJIreK3L4P0zl344q+fzdMYF82j3QjncmYHyrCgjm/RkdTaH388NUlj5ZorZ/EzPLq96CjoVvVPjZM8Zdawxw+i4MdJqYNOsDdQuMyxH1bGdxOEvI93ZAvlNJA5XD2iImeotxj3o1zgeThogYNq8OKFUzn8OhPVKMVinmB81RIuY5KAXUy2qNbqkaDT7fEr2P6Fqgu1LiJvRlJB9f5C76ygkgKoWImPsZk2fwNYs0Gb/EeBOmoO1PtJh5DTHxfdNoxIDEVFHZXTzI7ZhoZ/2l9lnw4/4/b/Kxzj6n3//kqQhOKcYGvNSgPedEGNJeQL8RiR4m4YLoJBzP2Ba7BiKCGA3K50RBv9QywGeek4cQZhKapbyL2Uy8tJAuFQNtpT9Se44uPbzsJWlqYHdxtNoU3rgCnxh8uW9jZMd7CfH8Rr7YO5zjsDhtir/lqaJicSVmXnsDWttXw7H3uGuQP8gn9A993jDuS9cP43Gd2iOo4ugpjWceN6lNng0bLryq8/7/4+5MmlzVlXb9gxgABmwYgiUMmE4C3M3cN7jvwPz6+8pUnb3OFzfunpwd94szWlGryqaRMvN5M6UUzfnR5Lbe2+B+vCmnmIkJrp+WiOFi/aahrS3RoxJMGKp6TYN1AsaKAzDeX0xlEbtftLW/q6npLVNl+6Xoez5OEWNHYCpe3uQnmaTbAY8HJfzXcYT3+2Uqe9ONi5apkqOnw9KPYs12A6bYxtOM20ONFtlRTp7keBhUnKyGsJrFAfZHJxOZVe7TKGNtKF3JqxbXH7qu0tb++E2umV74mM//V6b65qnSuywVbe0vECf1GTOovVRr3jNySonELJGn4s4ktUh1GjjcU9MNzfdzfUclS4E9P4e2wjRfUsk89QecSi/4w2C+jWl6ayQwxQbXG99wP5kvmKquxXl2Hn42EmjOP5iqvotT97QPGG22hQbJjbTDFDmGRq3EPsrCMiTuh9VCaWt/6lHuMWkygb30hpJBPiv5yeQCmjbrjyyDWM/zhnW2e1z5Um0tej8uGQ92EjRj1RVnMQmmcjiYKtNM+CMziaCR+ImW+cUCQw1M7/bDVFW9uZJ0Pw44PU8eBd/IGm/zVOpIB1N5NL2SUPferNZE7wN2iyzSmzcpM68aGEe2GDSQJGqNqYz7o1171TLVwKx/81R/MVV+fUecbM/nVctUsTuNHeJNsycPNP7LVIaU75jcnalFOjGta5un0lQZDP+t/Q3WPTB2LslKYr8dp2WqvsNwP1m1/WGqweFt0zZPlRLb4wM2wM/fPFWwuKesWSxNJZbvmyd5za0FH/aCiZJvZrDnf46pTKX7N0xl/2/po/4frv3tExO6XOnaSsaWaU06+8eIx5suYvqwtkf0pj1SHiu+J3xQDRtstvj97O6DCbxapdwud7w/eSEmRlSNKS2XEg9XWVhm8051pLbncx5nDDGqGx4cmog8Rf+4dpSs8jBH9rLJeWTdSZmphsPpYH5hPJHu0OGSWD8zDcIx00MCneBe2YwS2Sx4MBoM4LMTsdurf0EM56IiNTDx+fPARwx6bKETyjvm1OC0ODK9/5GUpBzCp2iTsf1n7c/UmFjjPiMlc49bRNDh48OdoAs2bBh0PykmD9b73GQlfpCDQZvZdszDK3PLPP2UO9jEUeKpHLuIGTvY9NTXn5z2p2uFsdGD02URwVunL9i4enXAQKPHhHuNyNMwFz5rcq8KnnbUPs1nu2pH0zTvsl4uu0VuX+Bjo/ey4eH0nZeZKS9UGo2riMfljRa5MwNjHvdbwpNpMqS8rsyY+j1iMWXf7Rf5VFaONBtUQ+4PJ/AB8x58kpXv7j/rqb5M9eotwbSrXaDkmYLrh+SyAtOuESNqqz7SjYqY7yRTSUnP9s5BzNVz3m9WGK+Z3N/RfrU98HRC4GNPDLpxIHpH0/ckp+yg7fF+H+WE97fbRMnt7Z7T0UpHTOpehgWvpXpEk84DPmpAvCIrPXw+jQ5gykPmlpnOwDjL6nJomSrLF+8R6SdbyuP1Fsy4D/A+F4fV9Yeptl3o5sdihpgcWmCKFcXfD5VBh9vrC8ZrXFkO1TvzX6ZixbmmNUGM9DoxmNjMMb91Hcwa98dBkY33mUUfVcl5ArUKptQrg3Zr/8Jj3cPzvPDk1PCnS558atDEtcSzvw4QmMPrzi6z8wqaI3W2GhhGGZQ86YFZ5y99zANvnEHn9nlMIxPj4xpOv8gGyr6mym664NHE9IssTQmnvcR3MN9MMPSEcOjkdUm5m87Emv3Z2aXjhGY8enxwveoIptpRMBUdgo7aPNV8GHmcdHQwlzqmBj2fZjoPNguM/7TWYzoj8YbTcr0o2DopoBl0AzHB1hOFuT0XPvwSZNyfr3nBez4Y3VjwFXfV8ZRmZgZGm8Y7aLLuYY/rxaeaFmI9WzxulkV2Hl7BoEerx8kwWsN/ZPqIyhFIZDC87Uqmbf2aNveaQtM9VkXW+4xiWulml/u3Ii15YcOfWLPVmNumVih8E45cOgiNPU/1JRgvIKL3xI4znl6qomA9X53RQTM7c3c5n5dsHUxG1MjGc54OQfv81Dm59M2SBx/UNzCVNj6rtFHlDqt1sa9rk2DKbOhBY9Vax3gvzDRumar78RHzv0wVnDFffLekJafHCv7uCKZKEyMu8qGTHsnVAlN981SYM7ufPFV4VgCv3zyV+3i92jwVU0TtdSofZMS8m1GkwX39w1T1O4AGc3vbnzxVQ3zMz/FEqsn7lipMimT4a3eFmHp6i56QM1n0H3qkuzZPJdej3zzVt/Zn64Kphp23QSb9cZ8Pxu66zFa1vkI0i4Y8OWUmjezB+kncgBhMjgKnzGvRJWDUD7usURpZidwCjPJlKtESguZVvDmS5xxM5aoXaB5VFvHjAE0xeNxIma/euxntbM8NqxQK//CS5Gubp/Kvz4WSR+7lh6n0zsEp2MZPaiKv7g8mLW0w3K6I6x+meq/AKHRj1zR3WIK3Bqbirxk0b7Iyh9zbvHC9we1zxP/6Pg+meV/sK3yvyIWGd1bNc0lpmcpQxj95qjytvVHLVPKxkmh077+P5OW9f/JUMb2DgYxuGDF5pjhFFq7sH6ZKZ1K/5KsrNNxhCqaKLcFUC7UZ/VH7Y+7TDIisNWtmJk23SPjoYZDXqPNo81SZN1KftNHCA97vSVVSSXo+yWogG0w6UbwPIJBKuqdUZ5UkznO8S/DfnR7sORqCqfiO/eaphvYT/jFKK4f2vF+myoZbMGm/IXHLVNE7wviEY1iw+6D/PFNZ2t+dTeP8Vfrr/jcxFe34Q6jZrlXEdgwfkhGxb+gszojsJu8nYcMpfp/De7PXCwz0edkJt/sJmKvYc/ggaTvlthHA5u9hCV1pVSp00DYouBeA673NEjr42PMoXyOI0OS4dPig68pF4ky2I+pu2ZBH1QhzcrljFnR/AZ3RDTEnnHh9JFs/zZi56UBnzz2x8iTdZtwd9cR6hoeYY7HZ5+7mAKbrzsBY8xnIyl+WMk0Ox2dNRuZ9y6rItYqoEow2WOxtPnCdE54pUI80Ug/QcV5KwDh1taK9y/TG+2kFhnrylJNpb3NmXfMkl9E8bFyqmArnfiLWJ9zsEja5ekLtV4FL85xlNZVm+obHjMzKLLAfDu3cbcbt147SfHFATN4iGnBP90OF13P4KIg9MO3u5Si5ntozagwmGpPKEoxHTtKKbPaPNx96HJ70+LiL86YKn8fkQpQ8HlcjREP4VPfch17qrnoG1RehxJT5U/R4FOdQh7PHAO9bnLuuT7ZqW/uDXBIxdTWNaaYqIm/o+yXLxPqD0WK7RMwahkoWLMX4WvC5qZ5DB1/TSqXnIZi3788JzaN1NsPzTHfcSR3E+NkGZBG7T+jg3ONltpV3Fo1CvcD3Fwnln4BbNBZbgWLXFrXfAcbL1MFYg1D05Ny64hz5XO4yvU7AlLXMZ/QxZRvuKrLov9PbxCT5bF3uzTfwaXMNzJ/Iqwve3wLj/xmKPs9asOOxY+LzBdCDeHq34ml0dEv+7DyMNk/lX3LRp1/E1LCvUD6MRU9G0iDyDgowVeCPwFTzqn+lp8sy5f1siOvtfPtKFzU9cpt4QJmgyh36jtiE+9o7oqw+1EbLVOQBpmJFDKa6P7Y1T48nMF1/DB9cZ2zEo46K92N4TKUqUXxxjoE4j+z1mcHX6VMe9j9gzM2yr9KsA6YaXnpg8qhvHymZl6LP/Ez0+JuNcf+qCYbqfWzRcqhy6bbc+vj+ERU9FMHsbib2ursK7me3L64tU9mf+VbJ6Q7jbw0UkzvNjZdsuvvs6Kxna5zwfkCZEzUOreItGNQYgLlDKvKw66qL789Smkt7PP8hZj2edrszypKpqCD3d3iescSVbG1OHKp1Daj1XSj2XHSOV+ou3TcfKGcw1eQyrWlpR6L2OyiUnF3zK+1MSkTy3gjzwywI5qOkqNyt5lHJOhPiUBKOHLGnJitZt9+IPSf0w4eHa1Sw8khGdDNa2TwYXJmopYMRPyNH5sPjPS/Y+X3Y0VGWIaZl4RvjP/BUSjoLjfVuFJqj96xm+HfSYV2lA3/QnYsenIKppNzD+HyZSr0vwRCDkhZsfBTrV1yRtzbAVJB4mx+mUjpHh7a1v+6s+Lc8VTE4vXhU+r95qsWpJ7HmudSVxL4mO6Iab40prz7ma6rKFlnftIrpM3EG82HyepJ5JtZXrWW7aJlqlggmE0wVWRGufzttTuxj5aaSXnN51eapeq44v9Bu4M+rbQYvvPSh+cR5AnQSmC6n2sZQ0iF5HUktHxomL0Vev1euDeL3wViq+ZB+mGq9LBzuXJ5guvy52RE5MDHmJZgqU9f4/t4CEznN9mAaW4Jm2PqHD/ynDQ39ZarR82hxe/7+9zxVsgSjfWt/jZveWc/aQANvmLVrmUqfrXE/xzWDJrGgyd25CXu4TquaThx9yPsnMBUzZ7Cf5Zj63BsIBl6O0oB0F96RyZkn0bgbbWYkGwx8aMzOo2DpXQvoYJc+mfJ+WkpUWPKIsPPiycw37ZXxwQcDlfs8Zh3SASNPTDBLUZshtw9Sv2iZSpv6cx7abzD5/ngY0esBGpmcu7KSRPEyIM55sWTd7N2l6TKPatJX9/eWqdr1VOG6t4e/H6lFvNWeiE8J5qN1sDF/vkxlJROdfVQb73e9ti2a5vD/5JXA/r+1v+iwhWbavWD/Yxnj85Eqt2UqzEfLIoPeImG6BUZMk+H7J0/lFeGU5uHF2/1zTNVVgCr/b6bq/ytLZXT+m/b9vdcK4cP9EmNeWdKRvF8RfDKrwf2UvAMyXhUDLs5vVDgC8ZWOrvaQDzXTRQwWiz9NbufcHSPGM+LRFaVTWnG7kjyF+RQ2Hjxgg/2XCwbajByDyuG7w9SF2lPi+i7DZq+M8GgvI+Zbw+pJ2bxCzG3E3s/m8LQInTSMWdPKLqCmodtmE8q4yz+0ZFJ3W9PpvBFndM49RO4xdMt1/paYPp5KRdysLTAJzJfpvDHL+NGBt77kid3W/lqm2kaLHqumbl/JtlswzTEsTpjzJ7lIvcELPi4PT6zpiL7Ed4IYSYqtOKPTh049bWhAg63agHl8wMAw+Vzp1qtGPDjmWZGNm96Txp1LyuNqAgYabllN14wW3BlaYdEylSLbiMGq6BUws8E0X6YyHy6Y6Oi+ZmSTRHfuZ2ZccNPouZTO4MMS7QCmsV3opjgiJjNHb+jaxz080tlcM5nERJ6kKIlKBzZisnvVYKOjDzvSwdC4trU/du0gpnYqv8D4vb2CdcR5WKvsMeP9sTQsM2+I8ZUrxGynTK0yKpLqSl9JmXJXmog+v889YvKFbbnfkxzKxWJnmjpM4u69Sot8vnDAIHcfPtYmcZHpDb9SpbShk/Ot6MmZMIOee9s+H7JmULJn6bjUv/cMphOhq69vMNVR9PEmYxM+drsA86u3JYVOXsFHjztg9tVihPF6LbySP4ZgrGvHErUzUWT7MpU8Gl/FngIx/0hU08BM3rzP3y/KdFFbcjpRn9vffVkLp55RSZzn5p0zX+HTTX9HBxWL+SAFk2YjD8xWiDN7fbEHgJkMTmF5EfNx9QyLrGkcjLc2TbmtbWzKZ6ssptNm++BDeUWVbL9nAfVU6HjvljDKlutqR7ln+tw5z/H3E40bNCm3Yx5npwHNjmH/CYbF+MW0ixieOUz0XMX7StOpQ7PxdfykPQv2S8ZgqqxDwVTMXnrcc8BUYPpt0OapXPKB/UQvMEaYOVqbp+L3vqiVvfQjJ4UMJtwnGO/ozQ48iHeI6Vcixk+8f2fawfcle/6kcBWiqwgDYy33Tk2jo4/3v1SyMuuqeF/Zij44lA3mT3qHxqoH9oMH54/oaKDmO5pXARjt6u/KbB74KpV3F2gKa58qPLnva3qHYYPxGjDoOdqLfcfRnrtN6Is9GjuVXl7mk4frUUzZ5LN3af8p1hZ0jr7oVbB3qOlHZ050Pyh5Nds/abIcraGNxlGRT8d4v0Olf+eDofsWn59cYc9awzq16Ok4iTG+eigrTNEaMHTTfTt/MBUb3N5HiBkw1TdP1TJV+QQDe1sDNOk46a6t/alaiZj+zVN9a3/E6tAi369eV/IqRB9tUftr81Sf08ZiVrAzaFTeoCG/TGW41FX4qdioP0wlan/8quHzpOtViMGSXTD9uV21eaowkCwlGUS4vrcOt0wKwVRR3mxGbZ7K0QbwOsdRqpJhkjltnopb9mVFbeuCOzeYUUTmAUxnds4Vq++mXeQTIv0wVXd7k8qkzuGvv0zlOoKpjlB7pBnBH33zVJmyTo94nVvGE2fbp/l7BY3VTCc1qxzZwfVWiAeq+5R4cD0vyjZP1a5R/4upTu7hwXo9+NvYzp5XvMJ8xRRrCYZ0ErFW4in6Mck9PI9s2DXdqErAiQZYZQcj49T5gKkGNsF8f2Qvg2wP5wszqwCacPdKV+TIsoAP7exR5O9kwqk+7T1Yc5iAVo5iT8JHIw/2Ce1eEV8vkQoN50UtU+VrXeTpZmA452mBGTsz+JsvUwXfnqSXEZiq7An73nWgAfNn5JIszRfMYM8ujYPGrNs8lfsJLrTNU+1P5x+mSt69+Ngy1ceHP825ZNVEHm+Mlql4+RJnpKfMa5kqm27EnhwNTPXNU7GnqL3OTw+Xh34gKzGVn3Wbp/oyVfIYvHeEb9wFT/beRMluo/PqH2Qq1fy7/lT9/yVr1P/TTLWZQefI57texC8V1h5tEbOiUPTGj3UwhVmJ0zYPTl/haQ4d97pgTN0rXB+PIBjoPjQTHh1FnmmYQacGgyUYYHQZKJyPEnAzeUO3HUdgrsrdrei+zG+sNieGEksv2ORr3JOZVb4c6IYzuHvgmNBRs9wso/litSLjCWZRjzO5SFbn1CB6YqbcyW5EyU6i9vW6hSaTe3xQcnVUGZQaoY452reKqL96zmAT4ZxVB3GelvXaOC1T0dfnCJ9ojHbUKsMekwcObCK2MUcf3eWB99MLmEpx1kHLVJ/xCIx3uyNU2RfE2PBDqFjDqjjUT1dXHsz7sPHonV1peTM59x9BUDK2CVc02uusZSrmM/iAVc/MuZM+h0ruCh+3Pvh5y1Rtnur9lFX26S0kJR6UGI/LqjzzqHqFCsv0oUoDp3S4PwZTZfoZukMhocqa4RrMu/V6nF679x7T2QkM0lnmIzpa5ogZ2UumkThDmfZPowvuX9qWvHO/BHSnlRmPQ9Ej0osRI0YdOuZ2R5ynp83ASBvzMcA/PsaDSmA+clvGHPG8T5kfZ/i97q+5vTXF+VYW3v/rUnV5LK/iMtcu9YpWcz/mNtWikr0SjL+hPeDTL6GoJc/BxLeeOO9s/gAT9rPaoXV415nZE7r6IyHGpyEYL4h6eJ7PHOO3ek37+P4lGDQaw4d4B3fHU3fmFfnwKta3dI4L7i5UxLA+6I8s086Ox7O9K3p7LI/09u6+eLThL9rW/vy1jftZ96jCOjJiwJepXCn1Sxa8shkdiz0M/SEYly8mmDlqZO54sEcE5OkbDD0kOnz65zEUe7N3R3pMi4T3jTV83E30Xkgn9hUkPgYTuUvEyMHI5tw9vRMl71zZiNbnaMAH8yXGx9/zIy1szKRwvnELtjPE9efUxvd1xV5xUVtqmcqcwl6y2XhHF4HicI8c5DL5MpUdLQc/TDV07J88VXxTbHGmOeUYj+CHqbLX9RLTc7+YcX/bgEm2BZg5sfwp70spKXlvtVURI8DE9vkpNE8FzeKdRF5umA4UpvbBwIMRXXJ3VyVKBhi70suDrfjAdGH/RZ1zyg/LBeyt8aBZ6j2nl4Pxhq4fgKkU2QdzBWBAuIKY5nIOyx93LtBwZIPrUx+kgdg15kkj+pBvD05Aq3F14GRaDGkW9vG+hsyccOdwcIu8qh1O74ftjMdvBeOd8PpIdecYcW9y98vc8HD/02f3xh3PeSl8XWg1DVekYU0k8g6fBzRFsUxVpizFWShPMd/MsfdkdSWYyh5uduSliX5hgxL2r6hbt81T/cFUnUL07a4OtpJ3czCp5OL9eZUqdpP21itiSvMnH45Pl4Ktun7c1v6MXvnLVGR26LA6H4Cp/spTWdoAjNvR8HvaTZt2PRV/xFswKgFTeZ5klS1TBcnk0Oapop3Yx/fNUyk54I+/lHdNrPnQ4dAmv0ylr8TZNV+m2u2kFYkGvZp1Ux2MdNtLNek5mt4yVZunivXfPBU3YjDK8IVo77uprCTqenNtmYq+dr9M9c1TyakhzqsTTPVdT/VlKp6U+gzz59Bt11O1TPWt/X3zVLFfr3bkdDxsmNUBU/HRqjrSDBj/w1S5Dg0eczCVnT4IGDnA/Pm4JhhDcnA/tw+Y8ECaK8ZvINHk85BnxJwOwFzT5lFk8lrjdBRsnqy7USQa99fvWctUbZ5KPUc1ORhyyD7xB5r0sBT7JlVlyKOyi+fzfbHvc0pnP3mql5v/MNUfeaq/mCoC213J6nq6w75uYCpNUa+Uj8murf21TBWfzjrrTXVbYWvLerZMJaeNTOMvU9UyhX3bQ7zPs7ydtbU/h8xlJf0feSr+ZSq6CMFUmtjHGPvwH/vhcQ5/LU/KnE7O/2SeSlP/rj8V+RdRGf3/JqbSVNiMGXCtTI305ZJ7D0xDrrHof1GsR6T3NqGTu0qf8ukOPlr2MGahvac0Gxq2SnnKQtHzEzF2mVIHPupy4bEyQoy8P+ADprpWM3Uh9p4qLwhuVU8PTD8HGhhFe9XkUUAHdcIT5tCeiDXGN09i6lzqFclGe8Zks1kkrNn40Eke3TxJ8ypjsQaRlGxt2FeqBRPY/D4eFJntbn+Yqm4k+JT93OLEcCZTVp30bpEeb2uDFCND5pGsgKneI3f1R56Ke2vRw09i+5apIiJb8CHDw55Z+wlsLnDhGj1F2PRWnF3xXDYGvVoGdPKVCsYUTLV/iUju3UmRP9OeSw/SMuFuPiZlRt/2ky7FegO3eoe0ZSo9e2Q87ZSI2dM1YuzSSj9gSGoVKacJJ/tSP/DEPQ2hnpMudO/nLbFuI/YlVhS6St9DV37GGWLPxpyrdL9fdFmnz6G7msOnRkA+35j0YJaSylMWt3mqoF5sy+zU6AGN3jbjw1fqKtksQoxQrEfB7fU7KPhw6jhU1rcup4pr0rS7go4f9DHeHhk5CqtXYIbr1l5xPzagm3crptLJdqlze5NE8H4ThHZ1pkc8mr0iyt8i7/XMI+jm0XVAsyqHj4QbkFlnccH1LYbxc3P4FO3hi9rqC3+v5tGIu7Y4W+Exf7uk05kSbg+XeF/nR2qR18LZcjKeeZTrMzCVkfCpOC8S4xMe3jEpn68JNAKeLHNNc0bDsPPi9pi9wBDZ+Ulp94zr/8VUjbzF/TqJD58fw0eXIYxj6FPo1GuHOTS+mFtObRIqGX/vd9QQe1qHy9uwYPePM6O3SQTm1lc2zXtdMMG5Pz3xdBThfh5dsVfbQoxNyCEpsssI9nTcw56oPwIzei+xnuytg3G/DJZo+4C++rbNfQhuhS+3m5goazBVfJ3Cp+pX0IdJcP/d4CArkVFUTstUlOS0aPNUXqC7mNk1YlJSNio1YqPDfWe6VfLFDDH91GzxlusE47HcQnd3vAfnztEVa3CH0BhldgkRs8Qa5GPFjrR5ifWRi8Sl+Z4jpo1G9oinxROMecsA3/pdwXgNdDDHMuyvqBI/Up6eZq6SD8dgoI5m/dT+ssKb1rQ7iRxOMg/2wBLHooMrmJvsxXx2B/h7CG7G+8zE858yzI+i/1hzd5ODAbUP/MnzgvdFZ3tasnMlzsztRRkfzq/QHFIsTsa9uCCteQbN8NpAU3yZipSHN83rRnvSXnRGzH/o8G9JBPsLmp7CjHsFTektNgF5rOQ76w5E7W96A1PFOTRnSg+UsqdbxbS46pOWqbKz/R4Rvuz9MFWbpzpcI4z3CfMx16zk2OapvkyV6eL9qyuth5k308vo5UPDDvmiwxQug6mDXK6Jfju/WJO5+Hk0BvO8MlIx8y5hft0t2GPYAZN17pZFo1kIZrgM0j2Tr4lJIyuDZp0P7ib7fPpgcq1I63Y9VaiZa8pX6RQxuVLAVJMYTDfYvmbklKQvphpd2HNCwDgv/tba2l+8bdIneVTM4WH/gffhRfh+qpqEh04il5Eigenu8jLl3nSL96m9nJguq/zf8lTtGnWxnqqt/V3oQWfNbQxNNj9K1588VTOTijhl8Yq4prxg3fEcjFcn8PffPNXAMsT8urDrH0yVffx9TB+1MuDDyv5lKrOXn9raXzQMNyNi1ZLP43P9oGwjedBQmnZjRr6Gv/0rT1VbXk+Je4NHjfihhazKKjDfN0+V7sBUbtp1lGynw59WhT3jfaf6rf31J//KU33XU5GTPGfq9GiU8fvzeJJzPb9z2xxcKLPJ8Uptd7NlPTNWaeIbYMhvnsrcmKKH53pVk+apdZjW0xCPng+B5nPYswujoXn6xvifU9j7l6mSYgN/OL6VlAfVANcfbGP1h6m+tT/zKK/aPBUNrUnxD6+n6ura3/Wnon+1/Pz/ukb9P81Udp43rOpWnSLS708wx7Mns95AhjcaP58WGWoldND+4ZS518OYxXcR0zZzUmRuwAxqZ6Jfhic5iBHRwaBbXT/xYUGhG6MBbPTQCe+sk12FDjzvHOqozYY1yaqjxIcUNjRy7grTt3O7zJoKMabnLwzWu927RaQqT4eQtRyxai+BCbwDOJsNCjANP4BZiLc90msQai1TMScHszS6prHeqGcqyWe2islFb8ZMv5wMJbqT15Ns66HdMhV3L8cd1fN3V2Rxhc5YQWFtd8stmGorQeeZqycRZ9OwGg6hjA+f7YqOw0fA/bFFCh5GBEzZzFKe6ARM5b/2Rxo9zYj7Hw06IZsMj7T8RInoWACmEmfT0Nmbip6Nu6HojwLdmGUFFz0T8f7i13ZEH0dNZY2F6BKvDlJMdnd9yYP7Drr83MH3SfODyRp/CZ8F4HTBfJsX68ZpH7q9Gs5od77pMrVLwUCj+DOj/cv5xD5HMGa8UqCzOvMZmJfaiKkT0w+oW5sJDxehW2a1ujHItC6gs64XX+H+AMwsVwXl5OT0ithZglnOaz/g0SrHfBB9sSkMZ87T6xMxPX9sn9Se+ir3V9awzFaqE1DL2SIm5wfR03KGC/uvXAbjTaC7Y1FraZnqsMZ8MfrcoVkXOl8Dkpf8sMLni704q0YxpCKRZ/CRbZ5qtnCKNk81HBurP5nqvjNGvG+CaVum6t2HIR8aa3Ei+/Axoovg8+ID+gRTFX3vSY8coUm1VMTkL1PxPAp5dA18mg2ivjgqtfL4ICRg/tEAZHZSFFzP7YMBbnI2o1Jz6XO/vgYKJ3U9omMCpqJRRy7i8w1M9eLKgQ/fBD5/M9qsSMxKxlMnisu8k9sBdHWFGKeHUpEuIsSgoQymCcMU82V4xOelPXW4V+sE80V+qSRab+229sd8Y+DSsjkYzLruv2drCJ/PCrfNU7Ggwv0OxvaAB0aFGOm/mlVb+wsf2m+e6nLC+/VeFhhJM/H3TQOSD2IJMWNzqQJqdgo8fx7JZdpJwVifG8KYN03AbKsdGEXxTcajl+hv5+3g89OmFPuy6j4Y0u87tK4QgwLqU9HvaIf5MLm+4E/KXcHHE72mkiJq13J3WGRW5EAT3HIEgG8f6Ur0Nim9bczjeRfjOfzYYt/hZc7jd+ZhYDLborkuzuKZ7UiZkwr2H3l2wqNOCY3Xu2+vtFlEPbHvzy3zxd126efeufHhtXzTjObeD1MZ6x7sabuE/cnh4fOTp9rMJKtlKmM+AJPyYboin4PYJyyYKjOPsKeJBaYiTyNSMt1GzPrmqermAH923ddH+nlSMOHsy/hL6UjCy/jJHUYuiGlMj2nQ8UzY71gv0+UZzPRlKnNrwz6+tT/3dnhCg4KpcnMCJvur9pdnT9hPKW0s9rEkq4zuD9zfl6m0d2aW8TxL45ap9COlRZunOpw7Nh868rrIiOfPaK6Aiex6aNDk1V/vWqaSdh0w224v1n/xjcrM8gD/t8/eV5KzhcyUAkyVXx9g/G/t78tUibLazMhksRQMvcL4xSsM/LvC/dYv0cvDXGD+f9dTOfpJLLs6+CN4rYnaMhUrCN6PTeVby1TJ+f2ctUxVr8BU7Pq0Mf+25i9TdXWxvnBX+S1T8akODeIddTDVTpbL+Fv7G++1khmJbZVpfgMDfpkqncVgqu96qvztXZh+zeFv5134C/+VXpmpWND0ngsG2s8mPlOdNxino8lGy1TeQcfz3S9QV8kd4z8MHphvW3qIW6YKDxrexzdP9WUqZX0wipap4nh84/7xcqH5Jf/NU1kZh+XE4+eK+A+tYepbw/ulq/jZrlH/MlXSi22DPj7mgEe9AAxaSohXWQp7950x7PObp5IyML8/JfA/vdXqSuThOWTSLARjf/NU8mAF+5mKM7L/4TyV0f272p/7X7pG/XFdvJlarFQlYjSGzVDZYpKqY8xmV6smxesssXpYivquLnSORvuiFwBixEq3a6oNffjcjsjtHuaHmnYoFP6XqfhrlwRkuQxPrNOdwUcvDpgT8SFfMEutVCVZXpIVyaTmybR4ZBeZBmFCb1NPh09dGWUa1UvEkLH2y1RLBz7Dvk0FU4l9Xz1RK4ynjcqMiecqrOeIXgBT2KiiPk0a70YrhxzYecyq2w1Mpe5fV9KJj9BJo+RYZnFznP3BVNwxoTulJyylH+9lmibrlQFdeD4w85GL3v79akddDzZFVjIpWXlvavpasi4npkOLdj3V23qEvF+LWsy1CYyWqYafBDHBTtiTTrsmh04WeacZg+7rdaacu8MN3t83TzV+yDUzLxaYcLt7OcRYC90P6yyzhHZX1O+DqT7nOXSfcUgdUvQXL1broViPdTNU2vRTg9Vdp6dE66jP6VrPjy1TRcmxcmmyjy882my2ZctU2g4xy2cSmOPLVH1bB+Mt1z7lC1o9qawzwgdbu1dE5mMb01dGA07uuVPkxdIx6DWsZtA9T9j0cYH3P+hVHx5MtSHlkwMYSTamQ95PViHNbpM6oKWlSaxb+mL90s3m9HLv4XlOK7fIMpnVLVP1Pg5iVk/UlndO6fLBS5doYswTi9xfBRhDW8BHu3dZJXW3XsDHTQdKvg8wf6z4mvFgsIOP+zKVbL9sHu43eL6L+3DpffJ68UC+PxHzD4ipW5/ozMg6Yh+XhPsbHOwhNINYv1PdM4c+5ceAJ0Ff9EUeMIdqy2rB3cgZivPJ+jG9eqJ/z/USlHnKdyO4etG/RjBVepvuwPjOcsep0QOzD5r3iKhLcbZFIYPeZjbG48TxPPFKRswKDDDCpykY9x8hNMtT4U96e1GbxyeNiH1AYCorW9o80KeIQfVFrekjBFM1BuZbdA9SVWyLdXnUcArmYsylS1VxEfPFegtl3Lfa2p+zazD+tYjpa5FHjKVGnJEr+iGFNyUCA/cwvpYPBtmMI5f3m0AqI5JWIzAxxfzXEjBfVos9EgWYnKweQyWjO3alUm+J+a69oaF0cebttix97oSwl/y+gqbKwtWzZao87+hPSvaywT7VM1Cyi1FfqbuDpupoA4yvVYh9vHkBxn1owj457G8/LCfcN7JBmW8z+BOyFXlQU/iDQ4rf210d9nfb4f5dcQKPkzw0HnS7YDrvDXtL0tu1zVO1THUz05qpUsdR2GSBGLm/T2pmsBfuP5utDRI935cfpgqv8ojcZTB95B6Ikq9HYNCFo08xc8BU+X2L8X1H75o1zx0Y1shqcaY8mOqbp2LqQtoRWUme3NX2F8pvgmm/earvGvWWqY7bnsIqjUDjjJQ3/F9/88NUWdrB779M1b1JGE83hsb7MtX/NU8VX2o5IGFy7jHTJmDgF0dMHQZdu81TsWwjznD2fczfpaWX8Up6caKuN29WXcBUWeMkVxIbC9x552QpLVN9phOJdcy78Nd32SH7QBf99GKZgqnSEelrmN++BabK5qLf4ZepvrW/vDvD7wdGbHIyXy1oy1TOQuswY5CCIYgrrkfvV9Y7cEtJXslqRBAClszsvzG/eQx/fyv0IY+AgJSXUzBV1/plKhZORQ9ht3Lb2l9acUlt16jDEYvV3YKp5LDjtUyVbboTt2Wq73qqlqnusXZh2kPpKklOH1eSBM2wzVPx/uRtgHmhqb9MxZoL/E13YU7FuRrwN55LON00lxzvWYfGfN/vFjz9e9bmqdLdy9yRUb6+88TYnRU2bdzjH3mqyFCtGTmvzmrLVPxuPq+kHr1/8lRJf8X+ZCqmbcDUy/N0wF0yAkMFFpj5NAfze7Yt05aprM8mZI0q8m6RC6Zd9mdzHkm2OK+09Gb/IFN1zb/pT9VV/ir9af9NeSpTnzyZKstKmWiH+Eh4rnUxxg/4hK4PTiYjxDwrEP2ZCg0+6ctUbof3lUweiH5RBnSBz152yVaXw5VONtWehzcNMUqxYosM73mJ0Q/h4+Q3GIzt73Omhne1TOTRy22ZylpM4bMcccblNs1VMMEMXK8k5rPNU6kFxidabGGT7yQKeZzvoEsuY7ai8vQAm3fF3uNyD59ubHoN6wWHXplm46dL4reWt0wVr9avHTkHq1+m6u3VGb32F9pPnurSY4E4U3jD++kSMeSbp9rv7us2T5UoXOzb8i5ir3pP6KJZDh+vI2YmKxnBdJD0j7TzZGCO3kxSkjm/WPSomnHLVFm9gA+YJNDxg346pPnrBR91nG857y/3eD9PCz49pucKz9s1y6SztSyi1UXEU2PkK9lwORzR4030L5kVGA+zv7Z+mKozdKA7ydVta3+NZoozO4f9gLqpOMNTMFXyIGCCdf965V442RZstABTDWIacrpTEXP0Soau2foJd2Zjr8jOvJpRWTYRw1dyj6bzHhjgejQ9HgSgJTiHXd0yldc7S2U6uYuzPc7+iw8f7wAxBQKV+pbt8+RcgEHskePQC13Axy9qMJPqV5zW88Zo81QtUx26iw/rXnqk5GbILBo4YYfpyw58et+Aj1x3f5mKF3f4kPn8OuW+Nx4UGUJhQIfuKOWhVNhlttqnLlmZ6pX7szkVnQdDg5rx+snJ0Xsq+eQ9OdLXSPswqfuAj7ZTJ6ZFYgbcb3xPyaYGnk8KwXSJK3r4ZQ9oigt9zHjiy0HJrwnQ73FOZWZVJx8xmTsBVcfmEPagiPVRvnOlKmdbHr5V+FwjebvksY1SnmSXCBF9Lvpuj5YOD3MdMbFo2JFaKU24PXL7JTs0uyNtHuIM1WuH0Pwsr2vizbeIiXMwVTbVjzu6uh90Bp6UlOgjzoz+5qn8WUaLlqm+tb9o+oY9h4vPiBZu3eHDTNlC+VQYfzJVECPGRwJ7rt9PYs+X0OFc7GkYvxDTyyHoOhr5GN/ijfd7SzCe6fcsF8MR/a9MM+JEugcKK2vc/20DBupvH47CTQqmmEdgMsBeX8k/i61Bt5vdE5/f7wpWr6dPOrzmiA78Cs2wvOB5+czTEDoo6GuY431+mcrrdPo0l2owxCwDUw222aDIpx9bbZkqHGz7Cq/esE+1Xw059bb4vGRg/o6SqcojVawRv7/SKzlNPjee7NYvhUnVGffX06ofpuphplPWbD6suSFGcneK+fZ4ns9MjcFUuRK8f5jqm6dqmSpxRJ7io0dFm6c6Rs2H9VRR+5t+djt6HonaOnlhPn+66xnpdwcPMOLhUrCH/ctU3YOvKW3tb+qE6p+1v+y2eLRM1db+yJ68/6z9TcQa925tWUUi3XF/g5e3YR3RCyDJOOa/fmqsP2t/1R1M1TeldcH0yWVGZ0zkfQtNL9IUnpF41vsBxltj/k530KC2kTewj71VRNFH/mGqKruL/kdRGpDxEUw1XETwd9881UyeJnyQrsEc/PHLVJ1KzKehASadPKwe788PC2juJa7f1v6UCPHDEmvk/ydTtbU/9pLLGP7xh6niZwfv0/Xh78cumCoc3zEfIz+DRrwKphK1v0itkyfRur2SqXcN/m8xTDm5nT8env/5oExeTOAfx9oPU0WPmfzDVJb/7pbJrIyO5ODch8x4vDCejTiT+hpffB5oYs06ndox3Uz+xVTfPJW1KbM/meqvPFXSq/B912Zwa2t/bZ5qsgo3zChcRUmV6WpHmFh53Pn0YN/32RPxSk0V1g1esO9v7a8n1goMwfglf76gab55qsjhGC9vhfv75qnCoy795Kl6WTpkjSw0ce+wGbVMlZjapMgk7x/d92eqf9Ofqqv+Lzmb5j/NVOqgubGu21PKWPdWNeHh3WD19SVy3QPrSvIXMZn03iKG7xrRl5rYsKFb0C8y9VRB510v8JnPt9gXM2iONNyAMeJKAVMZs1glxnCyZ9rVwxycLcFgy63oNzWjipJMlcQh3uh8Z101EWvqlojZ48GmYR+WGTTmsXkl/VMYMP2hwmcMZLE+oIZNffNU+VYV6yPYBnPQFXuPvXp7pJf3/cPq8wlMVeemRaYAMXx+CkbLZXHWwdyRwQDBsWiZ6pVpsOmq2y+YHFYxvR2325ap0sccz+/Pwy3rrj2zjLs1G1E9X/o8TsFUbDhtwHS8iFum4uT52VEaib3WaSzR6BKda5q5F1EL9HG/7yHur3jRVKwRDZScxJsrubwi6NjVSpwiF4kYdfQQ4+2OWcRT2VJJ0LvA038yv2CdfTegUVeswZ8voNvOe+joeRdMbJwHtjiT+WzQYXditEyV6FoNdeaFO6a5jVlEU3djidNPz2Di0bbgg8MUTDWNAh5f1qRky5e8Iym1Y07NzKPsLSMmy++zxAzBVLERgslWKhjaWzHYvHMTMTN8TFumSq5zxLxDp7pzZ3D1Sz6WwJB5JPr5eOGQZgMCRvoyVS/G9fLrQJz5+ZG7rHOeuWDkl/1smUp5i771X6Z6MO/BpLFqlSmfwUe6H7GPdCSYahhuwBCv3YhHxUic5RHYAd1TI+RuMpFpavQ3AYnqYMqD+5Iq+VMLn/Qu75/c3Z7AVL2tdqX7AkyqkitReLjmYOruw2+ZKu9PxV54cX5cQmXo9iwEA1+Uy4SHFwmMm0tA0fkb4+N/Tn7J3qx26edggylOlVSkzN3N6GKqrHh/VzlKnorzzKhSpDzY5WHBSI7x72zFycFBx6KJKoGpG+kBQd61EdPLvTOj3UNPYnqu9ku+ltdPUj1kGfY0hb2t9SMYqQd76Ro7aIAvU8lRRHj6zGmZ+bbt0mZ0gY/1crlMYhnjtTR2Kk+L8VZhnq/HdLvUwVTxBuMBdn+SYCzmQ9URzPpCDHZOlPD+woX9TdNfpooXMe7ns4O9ZKYJJpcFU+1re0XTCRjIz+6IqbrCV7SsqMsJa8BU3QDM/GqOLzCevSvyz+vypEFwV1mzvICpRlq9gw9oOqwuRF6wzHdg3AnuJ+iqjpLNHMwvebgdceeVuWXuf2xRO1RCPpiJ9YXDDX7f31cB70drcT6kIWp5SaRwP1Fgn4MQ83th7K88lM1XyXc7jH92uFfM9JtfpvrW/vT1DUz4ZaroeTixqnDBEF+mItrUwcw7kLKt/UmxMuIDWY8o32/hn4YUTPWpRG8MPRM9Wm0l/TNPdXkIpqqkC22ZKqWawaqag2lOg2RGumJN9/9kqnY9VTABc0y7YCr9CabK9NVv7a87Mk0l8u64/nngwV/1UpPGHf4OyEOCxuquxfmF+Qfz19pItlijv4aGO8MPPyYPu2WquG+t45apNHkpKXG6lY6k+Z5/J2p/SY8L/8BEbda64frfPNWwBlN5mxgxvbHALJUm9mgUq1+meky0F+t1VLFmX+SpOu7M+slTfeb6T56qefNfpjo9GjDVKv1lKlt5z5n1EL1tnKha0e4SGuDLVGzmw79EowcYqb6Bqe1p3/3JUwWWXMQNhwZR5+9Dm6cSedyYFEbH4/F9eIc9XjWXzhNyYp+JA3/7GUPzxKvDmX3Ke7dIjodoR6Jr6LFm8BR7PMaySg7WFtdb/4upaA6m8kPBVM8yh/8g2+yn9tcJQ4so0nnKPvuN8bNGnWrJDZ6X/uapXor2y1S3T8xbppLkGhrI7YKxtiY0X+dQ/TLVYfgQp0T9e+3vy1R/5Km+TJUYpnVs81TGvAf//c1TfWt/Qf2ZYOa73j+578/S/6b211X/t6xR/w/X/q7J4co+x2OjJFcbXMwWuc6qF2wm/5TWrs1TmcUKNrHN35jzc3HWgWCqfFFWR3rebV2e7s/i3G81X9F6Uu6hW4Xu93QwWli/d0wfgLvz19y+0tm2mYAJGqVIrjcwg2k1d2ZkY9iMb9oOdQchfNpwoBdRGJq7Nk/VdLVfpoJiEGcPrPuYUwP4cHNLxBpTsfc420EnV1oDXbW49QBs2cNo81Tf9VQtU0Xbq/Vn7c+5Nir7rDWRR4DEof0R2/B+WICJqu7z2Oap5IyCSWRuj2gwmXo8IEZfYc65gU7Qqj4nWQ8xyYmzHdW8R59TK4VOeDPEPFbrMU9zgr9/dpnYa14mnHxEv5/nCbr2y1ROuEAM+TLVN09lvHSzSA+blUpeEWJ+VcSewoa869DtjWhMhggvYnkHn9+Ze3h/M3G+1GQuzh75iL3ctdaj6XDCLTrW4FNqufNvTPVHnkr3oPOS0ZwU3H68Z6TxypDbTzZQcr5IDSK/0x6TiNGlkTHGzw2HTYddwVRhFzFTO5cTbvdOQhcN7Rld7qMzj04Hn+bhHAw6XYpz7S/ekLLTjqk06S101vVCjJ9+ALMpc/HzZQSm2qzA6Nu9VzPpo+B9YRLW9HpGTOspH/hEs5sYxEiYzSNtjvl0GcpHwseznNu70YBmlynGT7ocfd4vXTBK6KQOOUhHMJYxBuPvivBIrRViWvrynwrz6zN07l6s3/CPYKrRc+fS0wfj63gDr2SeiPH1vcB4evDR6SbcHInDLmM+GFhgrjRxjnSdphL7OEcf98/AgNHLDLi9rcHkJ1LHdH9hc04ubzDB8wofT/JLzPt9f6jkSyW9Ene2kZipPsDs8Vz0zT6BwZOlhRg/3uLzzl30xqAKGCaRkyPxH7LFOqHI656meGsyAYPWgchTSZfNjiQVmMpxRYP0L1OtDIxXanGx3sLbBXQ4WqncV+rfPNWoYj63XxNoBDvF83VvYJhk0mA+fSL5SgY3aCj3QPFk1gbjNZds74epbg6YKi3AVEl9C8p8zxDzwgbzdBhfHJrNGj6i+UEhfHD+gHms6fZJyXn25OGL7IosdS/ifNAJYvZ6G9CMTcAgCsM39BRLrKnfc4eO7j7G0xRMFTuYT50MTGVXoiesshfrJy+Isf3rFppITbczusouHrf50ha1SzDq09A/0OVvjO9tCHtTtfWVu6ftS2ELebJr81Sfee2AkYaIkfH8/WJNesf716YYr+XxfmFy4eH9va6bmAzvYCo/EEx1dMFUfKRPoIQEU/EtGP6bpzKgQWmbp1pGZsrjzhN/vzDWI7KNO3fuytZZyf3NBfbnpt12jXqyJhJvmcr0LNhDImptx096B3MSl2ZqB57jm6dSn6asJF+mavNUgql+8lQJWTNlk8D/vdjbIavTpNvmqfLFC/b9XU/lr9WVksedy4iu74rNQ/uuKS1T2aPzg/XcnVwk1ma9Il2O8eiOSzCVVW9mJLZTk6lGgeuvw5fVMlW8CKWf9VRNKPZF35dO0TJVdj6ACTdiPl11+O/p49rlBFZP87zvw5/ihpi0922R55NWpDE3F9abhVYZr+Inb5mqKW5gtu96qoz95qlYNAFDf5nKl6/9MptdwFSfIzTEcCLBXjX2ggYZTnbMcmuzTExPDvB8H8zfz+Fe5hvTC2hHEgz1ZSqighHXx8mZWeNLl7Z5Km2X+sxc3sHI3zzVl6lCR/1lqm/tLwoxX7KT2F4ZkSnn4eYj05apTuN8wsxXhnjWz6Kf9VSkOZ4VvnOOR7oq8jXrvC3lpz/V1SQ1a45vkRc34hVZQpgzvT5Do3XumO/DDM9nc5GnIhbszzvDvw6cVFISsnw/SXdc/DBV3CwQz795KmOrdJV0vpPBbH1nxh3yHisZ+ZxH/xxT9ZSe+jdM1XH+1Uj9v4qp2jzV7KHQZLmOZyS5hSrTNbFvYLN/zohTNDrr1GP4KJj3jJRr6JpoM+jT/KbYO9ETkvDochR9dA/N7CdP5dxEZ8didSXrK9kwnYkzXONOhb9/HwpmDS4KvNfZqknPnFxY5xHJZfzNU32Zyno5Oo3k5/JIqtNkyEz6MpW02kAHhUfzh6n4dCRqcZdJw/TIgY91RA+0L1N9a38R50v1h6m+eap6+Vq1TBUej8eCkRdCz+CWdphRq79MNS/MNZhK7JP75qmc2XnFelFo0TZPNb+zAbf7xrdv7sGl99NBYlJmif5dIk+l9ArMeM+FDzpdcpde4iVieiPOMvjW/orA/M1T9d33ivSf0LFfpsr3D9hoXmiwqderV6bG+lmTTtZAwd0Cr8jY1DAoEeulVMolmo538PnfPNUnlGTomKb/bNdTWc/qe76UU9P7WNuyzubeU9IJeRuk9wyO3I2VbZE3V9+lg0MBhnh5iEnzc+qS09v24fOCQcGWY/hI+YTxb3q6oaSr0VslZ34hYKQY8+F05ZwWzXbM+80BuvI9hY0fXAXRPxVrxovvz9oDMXVsBUVurtmT8lpWmaRUmD+PHRjaCsRZGw8mznMUa/i/TGVEDZgquSIGK/LmyLpDxSriwkiuJBsXzg9TrW94f48x5z9M9c1TPS4u4eQ2+GUq3LXbMlX+mS5mUNPZkzvXy1PJ5GRypIf9+cqUE2Ikn664S51bMeBe4nplng84mPvMcD3Xgu5072CWW7HNRe8Ij+b7Zz2jn3MIxkkOGJ96axt/MtU6q11KqmjOY+2E6NsfvHD/vaXIW74DJUtE3mO17Vnw6cteGZcvMMykHw15cIKuZ9J6a1D/8O4xLVMwPsMNmCorZTDcfIqYvdTplVaHRc3qw07C814Qg18+daBDU6jdWJINoq6mfe7kE2iWZlQ7LVO5cbYtszIFUy19cQZubyr25cbQsVtLnNUzEn3Z8yd8tHbVHZ70RMxZvMFUD0usSdbifsHPdRXQ0IQ9hq9bUHDHrma06oHJUvmM8VEOIk9Htg4HmUODST7GP9DcB7fP4mS97ASmYqlcMesz9sss7NQrGl+8D9MkE5qOfsBUZG8O+PDYOAV/1GIPyRrvP/1wt8i2GTSauvxlqmwn4/d/MFWui7xlrXx4//2G5pl6iClfpgrW81eZ3fnkSj+Z9mJa/gFTuTMW0EEY4n6uVzDVbSI9iXlEzNXHgay0TGURzL9BeCDFH3kq9/avPJVu3qufPNWXqb55qm/tL39pYJZi9rlzp1hfKBul04AengT2Wrua0uapkm1aM63quTSvOTTD9DN5IKaCqdh+/JqRVyC/mHE3RV/zJ563XU+VmmaZqiH8ymkMfyuRqFcm2wqMII9D4ydPpVXQxF44kn/WU00B5bSvYL6Ep5emJLPFOiD6c3FvmSqeyrifb55KvWxFbZrDHzz8sMfMw7+Y6uIqzk/tr1nKP3mqtvZnR4KJ5eb5Z+3vL6Zq81RNF/77D6Y6F+TMepPAKqLBK/5hKnVwl2lqmdC0mf2Af9LFeYP3M5iy4uWAu5ML5tfJ+7h0fy0JDw5dSUnldH0kySeHpndVMCc9b1xCgv2Ah5Z3V9r1VKHanJh5MkzaMlWbp/qUhpJsyONIwkobsO7xKvp1qRvEs+d00Nb+2FvbutR6V2OexDcwldw0Lr2+AZNkI/JK1q1ntOupvnmqdj3VZDS88f7KPJctUyk9edUyVbueak/g/7sjBfb3V+1PDa9SEb0XYKp0XdG29pcvYqHBCaVtnip1TflJkv6/M1V36AVtnqqt/W2t3eQnT/UPM5Vq/U3Pz672v2SN+n+69scTcmGSNmuKJOlBFyRBo7DeqQfOvjkYY7acdDCmBXzciUPnrApNZlJEfplqJs78HUxEjzFzfxjR2cnc8gGcPc202toBuidrppdvzIGVi79/KG/WMlWS2/GVVKL/U8tU3zzVLYLPaLgFH0ODx6xlqqr7hM5YrN4BWWU05HG6AKMULmzqcAGDfT7QdVnM8P0DGT5R6y0xh4xmaZC+vMlY1fH0Mj5bYCrDcv4Pd2+y5CzSrOteEAP6bghEIEB0EYC6mTrUoF5IIK7+eICyvqz1b1s12WXbzl+DMvssMyWIxv3x1z08TIo+11NBYUtMBp1KDpiOEMzh+6uFBUwVjMwi1RfxftCphJFj4DQkYMN6nSoMNAQrOz+oeLNlPfsEleUCWI/CLbfiiQQxRJVeb+Bze6YafRxgsPut+epU9t4MqmxWsfqDgJ01/+Ss34xmudiqvBeMRwd7/MXHLZofHkeijVi/HwiDma7CdKiPb1TxwgKb/z6ET9LeZJiv9gA+XaRHkeiPK9gE+rFPeLF9l6SdvODzJta7RWF8O1MU0V1Bju3VxZPAABt0YDWXXMWZKOXARoFtdgUKWBkg/lWKRJUltYr3HYvzb+Aj7SK1mPbeBthOdxOKHzt2R+ccfNJkcz1QfMpH4KP8HavhXjvUXUsBzrPV7oS9JcSlEgAwMMYcnkdpZZlwoofheZ7AnIGtN0TZshrnmQK/3zOVeWjgfXum2o2YTkUXsJ4mYxg/bxqn1H8UrkCoDz6uXD15mkQW+Bin3IqotVxrYCoScjodmCpODnWVh1v5hM29fCGyXMH82Uui4jIGZkgPDjASnuwpxLEpTwwbbFSUjcEnZNddRv2D6hb5mzGYMvOAeaQ9vO8l3bXYmjYexdc32LTbxzLxTX7O6Egv2dnzA/jEcRmF1LmWQZFJV/DBp+vbII070YtkVIMPjVvBp1YATJVhg+2vvDOINOmA+XumEp668dWpjJkwwbhbvYhw28Pz9ToV9/QdCisVY+KxuyrK/ZrdcEMgbj91lojzIBZotCY/TMUj429MJY6BqT1BsARKnvB5sJAs6sTIEKKYYz1qT4YLcTpjqskeYhBssPqzyz3AlN0UicvO92k6ZTpVm9vgs70KfO6tBibEF5jf+Sp40tg1YSe8zPkNZxdAtYGpgvN+g3kZfEqvU+WPtjHx82J5NC0Fu8pPLcQc6/GO3aXFmKo6AFM1BJgqGpW2QL0U9ifhriM6uqwgxttdYf35EwUA7P4ABtrfwKeg/fJGR4oCTBXW3gbfl4+aKNcXfH6yJF+dirMeDrtbCRj4Wa9Ov3WqPveHfHbu+B2mEKMEwFQIA1ORrQXzuRGAqXqdKpt97A1217ARg5x9/x+dCr1WF4EYHoy/9rwoX6Zqqi1FtlV+CM8ZP0z1XIZ3wo0YU+nThKL5Huyjqeos5jXhfafblUZUVTeKXzqVsRjDesItMMT/ZKqGvn50qtz06aBTBcpJrmJumbjo4KI7UdMJV6Se+aIoJ11DtGhrCPGFQgxzknmFqIBBVXoMt+pQT2XNQq4ApnrHyHsXX52KKgas/9Nl9iDN6M2YaQZ2xVNU/bdOtTx6YF8i9+9MRT2zSMQ6jpGMwxlpzzdglMkamGoZNbC+WnZnccfukdiYFYuMb06VL2cHGysB2JuBqex3skc0Kw/kY79gfE4ndsalvcP+lIKHkPOL2Tf3J5ELxLAXAX5+LB6nr06l2M8NCv0jJjy5WgXRi/cJrUQWc40+EPOEM4gp5keB3QF+sYs8yo9fpko3rx+mcqfHOeHuU6WKnk/wZ2nq3OhYWABTqa27x1rnrYngieAPTwX427ZKP1+dyp1tFmhbveHf3QFiVhSCfZHOV0xHvsuYq2Z3m+k+OwHOxt/U4fmkceRQR5chxmr1eAMxkezDnjD1ItZ2MD89U/nx49/XqWTpn3J/yk81lWAp/y+ZSv+/zFT1JL0Qrd50wADrzQQllBcHpoqjHcQJ9KkrEHdRYKo6BZuxf745iOMwMNXrCIywohai8c1he9xBE7y7P8sh95e5FJhkcr0AU7XA+YNOdd08KBFgJeLoM9p8dSph7LC7ZFhPudAEm/SLqTZ15xF+fYE90TNVMGkCiLOXP0zV5/5+MZWUyG+iezNNGHSqz1SmRBEQMJWug09bVa1J0/voVGSndAIM2HrCl6m0Fw9RqL9eUyf0f5iKD2brIfeXENbrgRyjEXVaCfbwvfmc8GeaGkRpDCQMTJVLHkckzjRxmk7JBN9s8KFYNJyKVMpugwll5wCvdiCQuQ8+q2xxMtRT5bPlDmxsDnGdsbzrRZRu4xo9x6s9EVp+hLPJ5LbBQqBL8H2eUUWOvW0RVfUbaS8SxIn5h4c93K4Eot5qrYgW3H6Cj+d8S/TTVRdiaV+2aLbYn6lzbHY4y+bAVMoL5m80fwDjpDx3Q93Hd+nozrNzRh8W577SjvBvQS0il93JOhXXFkXjBcSpBuuhOJbnBY0vWxPH11epwudHJbWWETAOL4FP/4QW2Ozp3Qcbe2kW+NyAjZAU5jNL5jMCj8VlPNh8YrMa982iew9MReYyjJeahgciX1uw6XvWg9apSo503AJsXH2H59FfbkwjJQcGPM537LigodCxagID90yF88KgVhFDNKcuVy5OHO1Jk71WF1lnynssj8GG9zpVFt12IlbBulFPsjx2BzUwo3kChoHlw+E4u5cBWq3XhDqGAozWbliuj/dU0uqlWxFaktvAVGPpCUBqOLaNt+F8AluE6Uq1xU1Qc58HNGjmAc4OB95FSSqrRG5Dps2H7FyOCX9vp2/wyU+1iQed6hdT3St4nvYGn0f4y1HEywcwSa9Txa6fbgadKgkTGM+Ena3udSp0CmE/Cy3EuT1ToY7dSQym1sWv986l1omdOXHGsHOjPXx/ojWwX18h+NCJy3JDJ4udxf6LqfyE9a+LbWAq5ANToeXdFzJr9xdT9TqVyvpHneQ5MJlztQUyGgEj9zpVz1Tksb7ecOGhF1HNCTAVHgGDfGaw/3udimTtTsWvl+JS9OiA0WzWwxQ+JKPRimIh8z+wXu4WMKi3KO1qYCp6Bx/raB1fJZ4HPi9qny2NyQ0VZDeCGGHznl4pXk1fBdlGsw1ejvMn4bQH+MQ/TGUmF4gxeqaK6lkF+9njYf/fUnfI/dnjIzDoJoTxkEVgqsSSQ2HI/TnG402EFzBVLlK6wKXSJN/cXzOH+X/sYf2NLzL41COnuPiMV//JVN2G3QPQM1Wf++NCBwvUn3DxUE+lIZ0v4mwD9qXZrlhuHphqqKc6ifyWfMQIGCEkwAjJNleJKerw/f25v56povF7U+WKoFD8HHU8UbODXKQTJTZRJnS3ganiwwaeh1eOry9T3dt0gvzG075MFTz6+/kEm0ZtAD68W4G92IdRRL1mxfrHrRpmBfM7kR9PxphTGH8FtzoNb6sVBiafQzSWAV0qNuuR2TPVKrycBp1qYKokYrmz+Ymrkn0IDKUaV9hfFWMqbwrrrWeqXqeiAqt1uG5gfrxTa351qkfAlwNTxTV+mYNOhdXDo6KlcoFVVbwrYlgvXUjGnxfYz2rG8gJLtRiYSrIu7sBUWdnBfjAXP0yV2xfiDkxlpXd2xzLTqbwQmCpc1VwVh/dQRDOTnxDzWSjVUKM+umo36tLVj04VofdmYKoUNZsYLVfM//3J/fVMJS92wFR7bXcbcn89U+UH0woGnQqhhKsiVU/3yDYNi45jkcNRrQGT9UwlZB+tihYlrM+zWM9pKNymAr02F/ovMpWi/lPuT5X//Pf/lKn+L+f+JsX7THQ36XB0UTYBitkpT/XZMc636smgU3WnjNmIGmyKhD2DcLLD7o9DZI+nleDQ8duCPZ6UKMAXbg07MT+wuIjpVJ9ptyTKvgWuPgjgI3udqn3GXRWtmTZ50ldn0hwCsFmX7q0iu5JfpLtIchGvRs94YKpep4pcE+Ku+wbiUjuZO0UOZpriHQ82zNgwBuhzf9yZb34zlcwjYCoZnGACNpIi87kxBp3qF1Nx6xp8xL6G7/8yFasf4RVzgzZtvibcDnzKL6YKGhGYKmV35FZJqBPzxM66i4/DBMsT2STyUmX9oCisYT6wxjTOTKeih6u1wUklxOBTIK4nU9YjsNepUDu3hEGn6plKwU+9SlpWY7jJZnvy8Qy3yvZHNcaeKgPzfkbAeO4ObL6ZocfAVCmJWA0m1WXCPx4QZ7n6Phh0qubNavb73N9xsvgyFbF5xcbHprLAh4KPztAcxifeKMDIhQDM8GgTEfEnsKncolGE2MkgTofwyCT8Z8oX0UwGH12UJKPpcWVUafOAOFhqnmvqz1mf40f4NpFy8kw2Mh7ERQCUGFmzloinNbu7IeX3aORDXCY7YPNJoMP8OTSvvzqVPYK4FM+AqSThqQtpNd9+mUp/MEb5sHM8ba0Co+SZW+QbAt+34PB70KmiaMu1aJ+tFeqkBCwPbZYm3twc8GkvA5gqiWZ7PG5ZDXKzRkV2n5Ea8xuW24nMkUC32Hbx+NRppOMls0rKO6z/dTRPqPNg98Eh02rh+ZBM9PHGxeRWWie8ZHd6o9HNLGKHgk856FZOw+LMCxHaJgFKNezTWA78IpMNGN+p91BJZxIdmOUOPsuyCTDOcQZMEKYwX3J30YgesHofkYOYoGeqPveX+TLbb90MmGCx+2EqMKnAvMZfub9AZHdsvyNgqhnZ1TCtdUedSQRMdZHmLqbs/jokZeCj1gHM76QGxnJW7J775FFCDLK68KQVeL2KVlwqohPrR+Q/GFPJRxhvfqcENI5ufpXzO2CSrPQ9GpZndi7J2VPMdYVF8Z3pPv4ZGKhO1AcNqtUPU03Oj5p88hyYW6ogBpjN8hdp9gL42PWeqHjJAeMG0eeHqcZLYKoxu/aZGg583nUtgI+NSoiJOh58jJLB80fjhsfRQm5Yn/f1m/q3Cyy+5AwxmVxnVxrOZy9gjC2rp2JM1aRX1j9pDj7SOazgeQSW+wskYPj1qTwT03B5nO6vwAxvlttP/QPAuhPCePRMFW7lsCKRBfu916n6Xgp0ZLebganwFZguX8w4OuT+fKpdhGwsAdP2OpV8NsHeRcdtjNYl/4aYg/VL233KEyqXOTAVsbHwS6f6pBDzplkMI2ueVwYRwS3gZPkAZul1qoGpFm9ORU3iwed7Jqry4A1MoM1ino6Lz49O5bFeOQNTNerWRkg4Xn/rVCcFxkc8LA0cPwkwm/UG+2OUrF70GQJTrSkwFcrH4MM7I7XRGJGYJn3/OCO0VOxvu8uXqa4SjH+f+4u9bFlRcQHfH9sPYEjOYblsDt5vYKrUZbnGR+0OOlXPVFGtNxQ7PjvnF7Rgf10J5vs9Yf2YWD1VnlyAqY4LYlHf7oDxADT2Q+5POD7h+Xummsvb0VBPlaVXz8aXUD/8Zqqpwe40Hk1VnE7LiP7O/eU52KvFBvZnz1RUki2IRN9PmH9yBabP0NHFS9lPgfGfP0x1nciToZ4qZisakeZ1o/FDuYD/4k+bIffXlnUnRO+0jlHWlQ35HB4wHr1ONXvOmoGp4iu7u81asl4eCAPjtWuIGS480zSYThXrK1gvh4Q41D4KpjAwlaBePMJJkiYkKnjJgamQc55WdJX+q0yl6v/Q81NT/5KpZPTfpFOdYHURPhx/hDSZMaay025gqljZ1AGycCoRHi948JnJO0afKDVIY9vsrooOGCF/Pm2KNYPHSbEBTo+la0mT+Qb28PtVL1D5LldEUS6wJluH3U+06hIi10aHWS+hPfiYsiL6QoA4REv5FpVCCD7i/ZSEgamKk+6DjdvrQrRcbU00pTufunHh4JyI4HMf8gzi3FCDuC5/7Rb4tL28CGx7rYoXzbOFNZang06VLOYvYETiGjRk3ULzgjtRXDSPjgibG8Sl3rMUkRRBENwzVYLmmw0ybuFqyP0lCr9jd7lg2FMvAZiuvdF20Kk6D2AsU8LP4hdTRbvTdoOK2Gf9fFSnIGupWXx1qqZl9Sd7foJG9i6lsT/9YSo5fDyJ+TnCHliZ9Q0ly3xHPmfWPyikvjjoVO3LhedprO0NjVv+Ttq9yAnRLWS9A26lMOT+0t3CtrE3vZRE43d6MeT+HkZdDbk/2pyBqTYWMonCpWCzrtp2glq6dqilAyzALHA14mvw2XrZKkIS0LeLrE+pEW40gfn2p7DH3Tewq18uIQ7s7vwCmVWxoFhvwIe9x+w+R7zSiNCuvCpTjzumM+g14UpYUkn9Ahvf61Q6Ykza61SLtoT5m4BPo/QMcfj5Ba6aJxBnptv564Ru65UJDDy3CrK8A0NagehRe/EXU+1i/0z9GvbzoFPNbEGklpkAU50mSxE80eFBrc2yLuh2PNvgWRuevkylTMkNX1hxgjM1RhVJc2LiSlxBTMELsB7yAHyqcGXnPO8w/7R+NreBqeRmhQviJc0eSx+w8T1TJR5jAlFqMhqvZ5yQ6ObWRdx+51HMw7iQ12LbIukMDCwesVbElg8+S6dgTcM6AUb2UvDZ6eOiArM34KN6plIMWR10KrqbAsO/Q5gfEe2A+bYejH+t/MVU0ZYxmcvuC9x4fQ0rxDTBXO2ot3zB/E9jYKpZBz5iHCbA/OKdh2hDnH+Zij6YbmXqMN5K9hdTbWoDUQ/MREVz9BaRVig+DfDNZz0sganWJR4Bs1fsTt19G+B8e+TIp9epogL2//YuPqg7N/aY3iP/hmec9wBG9zxhYKrmHQJTty1fxRFpRLz6NJg6Gcu1rCn40Ae3JjSwGFM9HbA/u7kAMU5eAnP2TFWOd+CNhBaYX5+xu2NUYCosXYGB7hdgxsciudLRhN2h3T5mCyBzD9b3lNW77RVgsEYra2LIJ7sgUzk5AVPlFZGyEbvb6cqZQz1Vz1TZ45G2Q+7PV4CpsokFn38RLm+iPdl9j6f9/qtTDbm/Xqealec7TUf6RRh0KjPnZSJMLLlKrgdg7uNMfhP+oAJD+Q27K+Xj3QedKl+JsH7mgf4kkqvD+ykx7I+eqdoamGqop6pO8nrI/aWXFBjBOcH60hcKMJ0UA7P3OpXrvjZgBarrl6mUZ/mjU/W5v+ay4KqBqVTC9mOzYLpvA+9nlGAve6ZKmjHYB2Ky3KE45oroo8P3ie8oAsZe2Dh/P350Kp7cYD14ItiPxXqiUiwUS4EIt+uXqcyZCQz9Ml4xSo5Ap5qiQ0zUM9Uu8qZEu1fADFsd1levU0XhG+x/z1ThogKGls7wb1u2VbzOQpPlHWA/9EzV61S/mKrXqSJrB0zFzy42hhc6EvG11nG8otyXqcwmB6Ya76IJ2ilvlygvdgbLE8o90vaE9Q5qLSGvPLDXPVMFGfgP+kDIxk5OCE0XN2DSna+3yJvC86tCpOA4e6whhp5KNzpypsBUi7e7GXSqJrgBU2VCPBl0qo+e8ELcM1VmeG/C1WuzSpd3poMzpoph6ReDTtUz1dges/qpJcRUdWvYEEPVENM9FiyXaKejQacamMpUFzM6JgdgKuPg/Zu5P134p9yfZv1J/v036VTxEdaQfBc+OBYk1s+J6VTaGbg4rbk4QC92Vts8zPgi7XWqnqm6uw42J3RYX3GmUwVZB1yePD4m1j67kroTdl/XPNpMvjoVfwIbY1OywG/BS4nqeF2RCqq5GeqpBqZ6ZOCDF2uIW9WwlWEPXCIA8Bfy4Xlu4LObNayJnqnAODg4azvw0W6a10RQDRdnTUk2eDMq2Z2n2Q9T9bm/RrKUYtCpeqZytO0JoptG/OpU5vgOe2IVgo8YdCpWTxUnMqzxhaUvSTfj9CoGEvgyVXLrgKkeBcThE8n70am0Z7bAyxPrW/yqwQZVagwMM38GNJi2DqbLM7x/6hsxRfzZF4Z6KmltsF4METACa62C6w7iUnV+0vGgU/VMpVU3YNTLaT4ZdKqBqUJ2LqdePC6kXXRs/O6JiV5B3pHuclCL9Oa3Nha3qy0RRdavqzAhjnkDqnx1qo/vu3jqyQYRDrAnE02FOJFf6DwRtjU70dsz1Sl8EDl9KUW6aksb0UPIevRlYDMWEjlh6Q2YiMyVUQ1MxZcKxG36Cd53egOGc59HjRjTmVdkHIW4ipPQgzSZBn9fjcCHj8HyEt37sP5LGvhI9wZMbGasL3F2Ahvqn9lZ4+kb5v+iwPvK0cwYcn+5HfAxWrFexPGa1dfMSami46VZ0DSzDXhfCxj8vSk+Q+4vE4PlDb+2nwd15iowlfQApnrML0eiJQv4/tEE3scJfItarToq8tW+aTHdlMBU+seoBqYyI2BbqxWAEZInO/c65WE81gtUkTJh+2FEbOolFxPHOxvidGVUUYozNl771ctGQPajganyTtieEPd6w98veQ0YfgRxvNTfFWJw4I1one7R9FgqRJTewBQmx20GpjKzN8Q461M7wQbKb0Q5lvD7ivcGm8zzHDGu4FxJaEKMsl8AIwLFgY+83HYUrwzzq1NlyFBYbpJ15tqFEOejC+yvnqlcdQ42vWeqaQ5MJRgcMPlpA5+3UP9iquUR9ku7YzXtY2CqDALs4D+Yaj+98ORTVxCzhCeY30rb38ESbPY497v5CS/qN/jcceRj+jzCfjJG8pO07huYQW0tEa+lJ6Jh78N0C9ZP46wpDfaMqa4fa4G3AjCVeyzBHm3f7FbA6Y7VwwFTxVuZ2HjXzt/UaytHoDec2sidAVPZovDDVL1OJW1ONiZ31uM02PMPYEBgqlwX2f13fe7vD1OlowcHjHOAz7uGaf0r9zfoVD1T8TUwVebadIFfMBe/darlZHmn/nRyqfLZGfbf4xhCAChoPzpVz1R97i97vCHmUpfo9s39TSavANWB/PjqVI+N9a2n6nWq9HiH+cOmviZtOtaBsd4QU4zcC9iLiJ1L7pnKG5ncoFORzVMB2qzBXknzXBIGpup1Km2VmEIkGtsAPckMYqDzFOyHm/LBwFS6G5tCnN+5G8IPmF++9k0h+ayAWfrcHxKXrH9duDPB/uhXsEcZrCd5Av5jubYVOhL8ZZFNifJlqj73l85WXIzsIzuToqksRrsZJvqs9AmRkwOHB6a6VbsR9Y4v2H+vKdMlgzkwBblCTLCWWhFIPQWm6j7wPGEMMUjPVI3J7J+Jtipy68yl6YN/FKSUJHi+CvxfO37oVaLkYC8uHX8ccn8ptp6LoZ7qg88wn+sMxu/Duo32TEWzGev/dmmmNC3OsF5OOTBVyUcpRbMz+E88XqmDTsVKRIuBqaxie6Uok390qtvhuPoyVa9T9Uwl+1fWf0yqJ2iC04ZI9gJiNFcFe9MzVbpgdyoH9U/ur2eqVF6+96jl2L0LG2DK9L2sNwNT9ef+It8E+y3v4xkd3ap/X6cypH+qUdf/6qQg/Z+o6P+3Ner2XT8Qfc5/qoGpwqZsSYdfXBU12hOW4XH2w1T6A3w2d2R9f3um2tq7BSZVZdPRvAWmOi8zFQdjvKHeas1qOJlO5SbhnKgRszGk3E3wpysTIk3aj5CcJODopZNWRJHvHB50qkaAOFHd3yUhmuCni8Zi6gLzlbDmXQ3iCHyae1+dqs/99UzV11PlHtcscPECG6BpvFqlVhzd0CzWE9KoH3auhelU4No0GoufSiCfzQT+/j17D/VUxBmXLZpb1oo6PuuRmU1hTa/23orIC1nHUbBl9SOcgqhbAVPRgIM1fjfBx30EYCqqrp0F7mJPhbi+NYr02bE7oItrADZM+NGpImUd0XR79AXCL5lWz3SqsEutIjuMwSf1Neo9U0XGuj6h/Yedm5xsgCFjlv9+B5eOCFds4Mi3II7+w1QRviXiwFTm6QjvD8bMxPQVboiYruDzCj69DTpVUt3A8/Q6VfUCn92uTNiDW4kL0NrSdWKQBxKyMn7tEV/B5/dMFd+bpEUvW++IvKQcjpwRMAh4OrAhOdjceM5yR2gGMBCLLE7dXfgbWncriSiPdCTkmJ3t75mqIxIw3OcIDDEwVVg77A5VYOI+99d2V7vKxuw+vF6narhaF+JaAfTZYmAqheUqB6YC/2pT90whYsxIKqKHtIuHeqr4wrPnPRrPQafK98V9gXl8eNBRLtf4/8xUrz07g7HTRhXJ99YNh5OZSHS1gfnMb+CjJlfC7lrp4Pnez90ez1+s/hDPHPCBL2DmehtZg06Vxk0j4ueSpNSWPLOKfC2GOFhk59L2lo8z2rw2A1N1hfnDVHZ0tWk8Fo0vU3E6zA/n1VZB2y34iKUgKwNTJQ8RxgutZrdBpxqYSvd4nkhyzO5y2QDTSjZxvrm/ywzWV5/7C534R6eKp1dE0XXkFJnkAxPorc+ymqzfTcT6Tv9iqs/mfUPjm+FQ14lh/0voXaO3oYwGnYpsG9YbA1lfpqKLdu/i2yg3WS8T2F8xBubstqc7dW4z1h/r6J/wSgxvpNkir6KnTxvjybZ7/GaqXqfC09aqqMj6zsfOOqVj5+86Vc9U+TGBn6vJGrFzlZwwMJVeFy8aVkeYnxiB/RqZzoVGn/cLDzXqdvt+DDrVwFRnJ3x+meoygWWxPnkHVvcOz/OHqcwxYyruAUz1CoRiyP1l2AJmmD6PNTGJAczb11P1TGWJd5gPZ5bEyPK2dzrC3X8yVao5rxg1MtPZCwUYKnkD044W/BViUpvdfcXqqXqm4ibaT+4vGAFT9TpV4o+BqVANMezAVL1OVbE+3J9QhvWdpekG7N+Cp3573RQDU/GJZ8JunP6NqSSXgD1erOF5/jBVtHrD52vl5UOaSQQxZ89U0/DI/cVU269ONbosLGHI/Q31VHIIjHsW3ja6W65KEy/6YarzHIDD3HQwXj1TOeP3YWCqFN9rG9UQusJ+XJtVwmmwvhZGNaJxXMN62rNzl1YNjOGpTKeSJNpij/I6kdqa3Zf6hBj6HFw2pFvt9SJJHNi/PVP1OhVNz9MvU+nLo15ENat1UMPuANFLpFQp4Z90qKcyF8BUBGUQM05P7F4Bu7GqIfe3ulwn1J/B+sm57GBiJuAPTBVfro8aBRN4fkUbg/9ZxtEGrfzDlYa34gL7M5lshhp1TZ13RbJ61cFXp2K5P6KINR10qr5GPZUX5MtUwcGGn88jiDGch4WoZccQU4tauUHH8MgTc3aHmK6aQ/T+WcxGhB9dNVgPKrxfoIrzr04l0n+1Rt1U1X9gqr86KcD//pt6KfxPnSryHz9Mhc3YHXSqTgshzu11qlH30Ih0k9g93ay3gN8Q8CHbN/jI58IBG8j5G+rs5sAYvU5lbB4zWCM6xCHiYxdj5ZNGA1MN9VTYzg/EKNlZfI7dHfGLqVAV2eh8enhD7i9earAmxOAvpqqPTAuWj2+iZ6ymUzLZvfKMqXQ71IpYrY0bouI7IYouwpqWRbARPVP1OtXAVLXHt6QVj3aR3Xy+/ub+/jCV4ncLsJDKD1NdPwoecn/krMGaXp86YKiQ9bmW9MMEY9iWRFEeYOMucQw+klRfpqK0AqYcz4xwYKpsws7J/GGqX7k/rdlqwDg6MFnPVMIUfk6e+WmPo335GXSq9LDlFkiwL8BUpfDDVNzN+wxMFZWXnTowVZ/7Y+dyTsi7uSdqneMdzqk8t2H8kEaU48eE551CXPppZ+bAVFR6JhNgquP5q1ONGrBJfqB/wMYxm9uedzd8eQNTRWkBPle5ASO6Geuv1ORWlREXbPi+A58hi/6oouW7sfHhXD6JWZjA4JEDDEG2+uurU21vzQbzvv4AG3+xK6oJML7SCGyicr7r7K6X5KtT6c83q2m9vcHGn4hJXY2AD+qZClGwOXgiw/tuN9sb2koFWM/RGAk5vw5M/H4t779zf22zOpIupE6VkwoYKQA8JR9OHuFsSZobbtlZ5k5+ATOqAbz/5glMFaasRrV9AkONR8BUPJ2wnn+sX0yCc4jbl0ejijJrJ+JdbcQ0Tk0D4nTFFFF9s1zqXVVPIO8nN0EXl91v6CsqxBgu6zlorXjSJi18n/8sISbpVjLhbdYLoWcqw+gkwjXw/vH8Bja+16nERQnzd7oAA2keOyfYM1WvU/W5v4Gp7EsJNpXl/uKUMXXtgk9vDjtE45z1myNe6Q5MFZg5XyT3nllXKfjsu6kJqcruwE027I51N7YxDY/AbL1ONTAVZwGz9UwVL4/AvKc9kG5zYj7OOtrVwFS+swCmaKS/mCoGJgTeBqa655Ti/Azvo06e4JpG7P4+X7qCz5SBqXJqs35p0jyh7o1CdL52rAVeKAL4uOdfTPVcAlPZXM3OXcZvE4k2rmk6O8D8Tm3YH/5BulDUtcBUf3SqFgLDL1PJGjC/MT/+0alC8LER5oR05b9MJEwvJtH9A2Nolvu7i8BUzlEOMeF3qY0iA5hIn7LeJkVLJ/hYVDH1S5Z77HUqX3w9vkzFbRQXW+Hqy1QR2ifuwFSdLeEqX5B0MTAVN7Hg34n4CtBs0d2ItNeAGR8xxBzv0UwdmCpajVluizGVaAZgr8qEawedamCqvj/Vjne5gamyLgSmecWpPjBVshVrcWAq7haxu2hYjfpcCWE8ipkuDDrVYgZMJSNgqmR2f50gxmosGqQ+xAwfHWIY+sbj30y1leQrMdQAmMrt4Pl6popP6bLKZcWPMb6BPVEnFjCCpYP9GZiK5f7SMFibKMBoSroXq9FOmL1Vn2uXxq8nxDTWHeb3tSicIfdHnHMr4o0tawNTxe4LYpag1UsiqiXYj16nWosjl9qb9aOg/EQyh3qqPveXkve2ReP88TemEuc5Is3Mhxim16l6pgJPAPZtC9saWce/mKrXqXqmCmdXDqcvP6yHGnWIkOQq4UNjgWppe2VdBC8s9z1Z4Dnll4STq66KhafpfnWqfch6VcjmN/f3Wa3gfaIxxHgw+g51Qg6eR45gvSqO8s39Ra0K9mByUywaM6ZKbir4316n6pkq9jRg7F+5v39XpzIEQ/oHpjL/IJX035T723y8Pekq5VOkPHmqKPR04GJuZVaxp65VxCH0IcqT9b8w2Z7Nw1z5MpW+gzipZypsVKYQKdNPjc3guaajZ4ZwRoI4Hpiqs1iuYlc3FOv7Swg+fgIMN+nMCXrb7+OgU6WE9VTkUHknvHuSqugMyxfZ9cwlxm7zN50qTjOIU245mOlf9VQ9U0XTtCbCzvzRqf4wVVoCiiA3XGh0nE4rIeMeboyv3rEh2rayC5p6EIc/fZ/VU1msxlzcxEPuTwl18NGCDntYGzVgs9cslyd9YE+19VEmn2XH7sZYHiCiXusKUYsLMKA8Nu2Bqfzi5bCOt9YEhzsWxxXlj071J/eXRwHskfsjvA9MFd9W8Qad9+9Nfyd0lYwEtBh0ql9MpamsxtqsYfw/3qtGU8rq4fY7tYjwnJh4dXqvvzpVu3hvBp3KU8NSyE3tYuKU1VsIYW0IkTrZAqMoR5Xw3QWYOB4Dg/LPWQXjdwObsH5tN2i8fzdEcFKzGnJ/m4OSUKsGpkqXPvhkbxv51MJzvooW6D1BtzvrwXo0XSEr1bJFK/dxJ8b4Ds+7LEsbzUT+OehU2cMHRhl0Khvmgzgu+IzjebUi3PoGn9/M4H2zZw4+PmnA5lS3REWB6at0NE7ZfXXv8obIPhWJwJgqnmyTGrWWv6TjkcPOENwDe2Aq75I+gcFUeYHdmb4nplMwnUxo9phTjyaMl+gKNNxZe3wqgLk7uYb5V68QlycFvJ/rfayK7CJgBO8lN6SVpn9jKpWcIU7k2d08GRVimm70H6Zya9+l+NJ6RS54EJena/h83erUKpFO4JPns6NG1OVFq6LZGJhGRLlEmjI1cbTmtjH6CMBUIjAVTnjWQ3Sm52fyyUuIAR5eGaM5f4H1dw8RJoHB31B8sizqcjyHY8cBpl7uFh8aAg7jfFT59sBUvU6VyyfORAcsONTiCfjsi/+2kbMKVcIVulYl1qbcI3mi2BQTplNdEOtJWbBzefrNE3JuB+vXdwxMbdGF+Qla28bFBHxcY+/h99MKGKjXqcbGZCfQ03h+wtsIYgKlsYCpZhTgTNsCY33iE1ekhmW1A1ONluwc4nJfmuhzh+j7F1MRImCaoC2rR0yA2VUNmNonT/Ax0ycwX1rjJx2ZeweYruRq9OSdC7WT9Iep2n1+Bxpkd291MwsAzH7fv0wlTsAnGxW/J4LGcqc9U/U6lQxMVVH6SG9ovxDygakGnUqvICZsC47FkEynMpsdzD89OsKgU52DH52Kdu6c1cR3AhHuH0mIy5KzkczD3+spu9ur16l2i/f5y1SCYJqDTiWpKjBjxuppCmmmEPOi6ULC34EZnM0Dtr3uasWv3J94gJiP+BH7vHtt0mRWrgVy7ObxwFQiicHe0kksomn+PhFeZH3ze50qVNCdiHMWM/U16j1Tqe8Q1qM6BqZSVyuD8B7rB/dZAsOloR9SdzmD/SHoljgwlWyz3GnFasD73F/qjZaYzBpgqj7391Frdo5R5Vy0OsjHQaeK1uONjaarS07kag77SVqBPeiZCpkPiIF7pup1qiA52UK2OdMWm4sH+KfJg+XOmU6F2yPEZKuNjuPpHp6vXYxdOp5uHkVeCpKKDQT+TxPmP0z1PObgD5c+xJDaGvyP8OZt0nkuxBg9UyWmhWhk1LAe/zDV0Euh16leB+OrUw31VIv6mBPBsuRiYKrNOLnQ4Nz8jamMdN0VA1Ntxt6TGCEwXPTMTRj/7g3+7T2D8e1zf+mY1XsypopK1nvIBLykie0CA/f1VMtjzhGdvxjw/TPwv0/rzXpB7CFmm7E76B87cUpjeTctiGZ6wb/IVJLwT/f9mX8hlej+N9Wo/2GqpMsgLhjzMId9PdXAVMkqhTVfBGBT+Dv4sLEOPndgqj73Ny4Ki3rsjs1oLzonfHevaxrfctjD50dNf+lU0dsABhJWYfzVqepsw+qVuj2RKKvf6pkqRWAzhPwqAYMddHNgKpM76EKEFWAG2CEjsInAVFREwGi3BH6/fYANyrdb8Mk9U8kdVoWYhMYJRZtjTBR+J+OBqSQv1mhQ0x+m6nN/PVNlxzN/QthTltQZCRD3LSYmHZhKenTgU3qm6nN/6ZL1XogaYISeqWRFQJgKq2yCr7j7G1OhOfaGeqqBqfxVNQaHwPrx5AVvo2ASJdT2xhCnPefE/sVUg06FbX0LTHXVikiR2hNW2mNH5DsCG9rXU53p+0pa2nKMaV5fnWpgql6n6plKOOWaMNRTYbz/5v5IOp3b2J4cJWCYHdiwnqlcq1SJHB8hruUf7Cx1hQ4QB1/kIh4nrz2Kg2NN1F0McVPHznEFnBLT4JaBTdKvwATqxPCoh2PW89IBG/zSjp+BqcAz8SL45PQG85mDzbvpsMcHpkqvTpUJc1hPlyv4NOlyAsZdCewO4G04H5hqyP1hY6aTZvTicVwGb7B5TdNRdgPbl6nuTfki4kqB30dmwvrJgE8LwVhVpIRAFvPG9E7DbfwUSO2DT62ariLSOgOmClzr9B9MxYmI3d/21IsoD4DRuCc71yayuyMCA563G8mwP64TG3wy6xfzR6dKNuWuxth9AkPn7K4hvTBvaFIY7L6ut1dkGZhJ5E1CGB/hpRaDTqW9LxBnz8/AVOKd9WN7zGB+ygDeZ7eF+fjDVNH6tt2j8yoHJlG37FysVwZonpYS4Y89U23Seqinsl0b1ke94zeoxuy06uEK85+ff3Qqa+UCE9IT7G9sGA4NEcxf7LFzbrcu1Iis6eCjx2a6QHwMTGVLsSUMTHXcAVMln6tXZZz1w1TeBUMcvYd1hRX3oRJzsQF7kR9h/ScZAFGykYGpOGu+x6WRnr+5v56pnlx4Jap64aroyDc3XCaVTf0DO4fY61T6YZ5Qll4RqP+BaI4KAusUt7WqbLwFphq91g5Nzg8OD0xV+MqDJsfSYfcLAhP3OpWfkxfO9SUw9e3m3QamIqPL7stU7eNo43wvcJMh9zfoVJMrMMqZuxhEHf/FVL1OZSfAVLnOA5O21fFFuswAH9zXU0XCOqJIOYN9uAkvG1357EbtfXGp8svzauOrDvMpK+8fpurrqbROwMXAVPlCvhBuw+Miv4oJMEYL+/1z0WB8FFZPc0iAqVqq6VUs3ZlOFb8XRC6xhiEkSm6/daq+nqpnqvHjtMFZvrzGOJuUBhFZy7gECZsWbXT5y1TxU2cxaMnfiKrA/o62KYuBvGM7MFXMjWH98ajkiHICphp0KnjRkCb1FOYjgIH86lQejN8vpkpOwbKgyowx3e7RABPeYD1vpxtg1uUKGKd6g/18hrE75P50a8nuM2S5v6AApvJPT3ZG4l5CTEWLL1MNub+L2qlEzM9gz9I4mQy5v56p0vMO/IfnAVO5lg5M9fY8+8tUSQz2fZ+8WmTq3u6rU702UYDKq+cQHqIMPDBVfTW+TJWfInan8qMq/iP3l04q1kvFW92QVucZkbiRXKWn8XOC3tfxhUbLFJgqW4u/mWrI/VUHiCkHpupzf8HqUv9mqo0GMVLPVHG6hvE4fBq2XzHEuK9FuUC3E+t9wphqyP29drxLhPkD/Ic0B/+QVOaUuu7m32cqGbzi/85UloVFRe//Z/835f7c9rIb6qkGnSqQwxq4dgOM1NdTRWPvNeT+IofVk/S5P1kWwAZJDQHrNl/xwABXDif157D5D51qJpYz0n1W3Df3Jy+PERHt86ca6qlg2+/J53bhcOrWYKPPj8ePTtXn/vp6qna6Bp/WM1Wf+xuY6oQgbtl67HkBmb461f30AMaaOD9MNehUPDBBGnavYGAq8DCVMPRRz0/dk3ThGXw4Ru8Not1uQR1fM6pBp+rmqxlpOwmYRI7BZk+cBtHR5M2+n6Qt4sWLMuhU+UcDbxUWF/nLVJ4P4+kUhU8tsXEweAZgwJ6p/Nvcrwad6lg0MQW0s3DmvCEO75nK8GcaTiaLejLoVGK4V4t4xe6u6XN/5tnWqyjhwOb39VSN+DCreH2BOLxnKv24UgSIiXciPpn5knAi2IyUyCk797iowAbFpZC9XbDpJ/wWCP++MK29AJudzsFG67vTXzoVqzcQHmcZx9YLmKZnquYes/uzpsAch6kQU7xJYM+ufWAqwVSAebmIK5KkBJ/cZqsPkbAGjHJbpl+m6rQI9jyVwYb1TMVHN0fIlheYPwhKH0QvDzb+D6bqZHhfD7M+8tWLL6LR7W0jF1evQafKnBR83LMJH6RLJR0nkQE235YJ2JwCs/5TZbYfmAo9aY1zc+RN8JyflURtc5i/GYb3EYIZxN2+OML0zO6P++pUD02I6xsw1cz3R3RcAFNRbU0m8O1yC/NRgI13zV2AjSrkiDmvIE7EfFPjomX3Pe4FVh8ibm5D7i8RPsAgPVNdqlVD2pH0o1Ot5Tcw47rSYPwCHlDwmIqkNUcwf9ftdoIKg+ka2Rv20/gG81EiYCo+2BpCFF7g76UZMNqgU/X1VErAbPBsBIxLrfI3U2XNE5j67AIjBaYDTPWsEnHQqVLPh/08um5NZGbs3JijaXhgqooqFrU3jKnG6L0fmCqugamIaUHcXJ4h5vBFhy/SW2OpeLQBH6eNtsBUcwrrV33RG/UO3a6ipX/d412FzkQtdQ/TmFB3YCpudgQmIjur/sVUmb3jayQn4CnwmzEVPgBTJU92981xCz7O5WB/ekvWP2p3h5hw/WT1TpXww1Qlv72h6fp1BuYf1QJ9+PLkl06VbWvYf4NOZe/BRy6L1wQ9AUuJ7tvwPOfrtkWL8w9TkThMT+jS/jAV/fAQIwjr2Z2IkQaMIFB7gu31PBxq1MljmgTfGvVjeMFEXMP4Lz6z7jdT9TqVNmsxHpiqXlxOpOssXBBbMFVkL96XIfeXlDXYP4+bgb1xVdgf1XiroqPYrcindmE/vl5gLyWzFAgTSIGZH3yM8g81qP28bIAEHn6MNxG7H/SAJfxLpxKnJjA6twQGLEkK9nE0gc9/N+k398fxAdjHnqnIsTSBAViPzl6n6pkqQkynOi4bEWOJ1Q4wnWrI/a1WtUy9qfujU5HyXRNlcuZxGs0Yc36OB6J9RIhpe52Kz8ucCHgK++mlwvza8zmmwejBdNI72JM+9zcuK7sCdLFhde8hxpXCO+yHacjFg05lzhaaEHnb12nI/Y030gOTpDqrsN+7LeG5QoMYNeAgBluVe8L5rlKkgvH86lSi7sDzQ1QWDDpV+HlZRTZ9vGtUdDug383REgamihJ2BqmvpxIv+m2oUe91qqHnZyGMvkw11FNtF96cSHz0EeLoEdsDU/W5vzTrYnYJGvhD4ZYZ33qqnqli1fjRqbrR1aaObcP4P1Ww79kKGaSjZ3j/rWQG6K5cEBGeG7AvvU51mt8mX6YSnpd/k6kU7Z/6U9m/Cqr+65hK5k5tFcUdy18zpjKnE4hTNkokovUhfRMeY64YmOqoQVylXtm5BysFG+laiCMCy/0lU/JZwIYiK2q3Cfgo3zVdNCouE9KRC9jYZN4EWAv0kKiPcfvVqV4W6xXQM1X8TH/n/tIPWoOPEXgMNn2u41/1VHGa2tWQ++t1KsVi/ZTize7LVH3uL5k/oj0ysB59dSozgT0740yVulVTCTRU3QDPJaZrSVt2J+/pzfplXYGpRo0uRLcC1nRc8hAnlQ2rz1qxnqTjpzPoVANTrUxPIB/r7VR5rTnxr3qqmHcjsOm54dFUfsLvcwSY0pPXY2orsV8QM2M+CxcRHW/9H53qckRfpor5JetPcnusiSyyuxLihtUML1Yt0a6OLiSGCTajz/21aQM2/0/uTy7nyreeShZZ7ix3NbCZCr9A1ts8fJlqfffMQafS8wPEdY7A/WaqHIfsHGCVV4TrmE7VM9XFLr9MlR7d5qtTOScKNqtnqrgVRjTejlj9w19Mpai6K+QF65ve4NVlYKpoo3IiWsTdY9CpqHKG9fSHqfIjJgHmTvyM6NwZmKLP/fVM1etUaXeFv3+vyZU6+wTi+PLFdEa+O5NPIP4wlRN2MlEEi9UI66mJGs650XjyfApkL4NPzWbH3beeqijIHt9uoU7aheAKmVNasJ4FvQGmesLn9bm/c+N7QMYt+Pi7AUyljjr4+bawi0zdsPnNeX3QqQammtnrkKazFzD2ImP1g9EaUY9ePEwaC+Lynqk+z7uKAQjB57RlqhD5sFOF9HJLzIGpPiVSq1+5P/75AkbqmarP/UnBBtaDMoLxnpZh+62n8o3yhI6E9QBUTGCkOV9OkKjELTCJVwr5eqUAA7FzQqPGZnczIYhjY+UJNtpl50DPfvJlKm6sqkI02gCT6QtgMCcHpsoNBP/eFgqm4ePqFdmmARuvvYCpkIf4IlGbnfmbqSYO7M+eqdJQ2FXE3v/oVG2rAlOR3d7Fd/FxJpy+NatkkcL4iaOdDXE3MBXx97DfXlMWfbfAVKTJWL84lvtzz8BU2dssRbQ7sLt4/jAV5z/vNFA2P0zVjO/AVI9HDfO/mE0GnQr2AjBAG/LARDS/kjZiTBUXsP6jJ78bmCo2fbB/nHTUh9xfHtx5eH9Y2DSopLGQSSVnot2zfBJ5aoLP6+upLtY8ouGBnTu0xJeLdpT10X5ml4quC98ecn/6+ClVA1PdU5YnYDpV3rxY32uW++tksMCZV9TqUE+lySrMj7th981J+ZepvvVUTKcSZp5WDTrV5QShiVEIP7m/erkwqJdt1wJ9HZQvU/U6VbrMNvWgUwl9f76eqfrcX69TxW36dpGSHlsi3sbg49E4AUbPj/ygUyWfFdjnPvfXM1X2uANTzUezE2kDxAkDUz3SVma9R4Gp9LMf/GKqWF9AjLFesjuglyyG0llMSo+zjKjThYnjw9hyB6bC27uNMxrw4qBTYcp0qu2krYfcn+iejCIunkmM9kG6IoJYwHjI5euGdp8X0Ko9eeA8OZxFPF6t9gNTxV0NMWmvUykSUnB6NZ8BCi76N/cHjAz2N3gqzqBT0S7k24Gp0PwEzwNz+WWqcHaEGPd/1KgPOlWf+8NNDUyl1ZMFft8ebL7wp0qoD/73uQT7KmsKx+p54wnC+uz5ZarVfLfH+iuyB6Ya6qniDzBVZHEwPvc5P0HmvrGotd8ZRXKQ63hgKn7JzjH2Ner+s51Q/7kCpsqXnvsvMpVq/FN/KojU/vrvvyn3d/AZp0vPFjg5BYbyuctjYKqUn0btoFMpb8P86lTlAWysJr2tiiYl7GnH000iLWHNp+v0MMHbSbEadKqBqfbGrCCdMuOAm1nfWeR7PmlMtxWSNIrjIffX16inAbuzdX2QrwNTJeZeB642ZFgTwhR82mIOcRBt/RF14wTiksMHGE1O0ZM0uxbiuMqEuFWf6E/CjTRYQ7vxeo+k5zscdKrIq00TnTtX+81U+nZVE2m9+mEqj1/PqYPvepUKn9pGmTWbEVF8s9yHBjZ7vYW42QlqYLppCnEKH+kdMWpgKvK8A1NlmJ3jWTKt+YKM28BU7vTEzpJ3hOLROwpoPBv7ODNeLJdwXUfUGQO7JH90Kmm7AxvQM5W46Ni5lVLF8SoBH+fR8D3oVL/rqfQnqxFlTJXO+fbLVJoENi0wLyvS8SHErX09lVDZRxor/g5s2uJi4m7iieCDNwZO3xTi4Mr3ZFaDizDdBVt3yP319VRpVUPcLi5mbH2M2V0xp2Yz1FOF+xSel7tAnPyoG5cGDsRNEWcmLZIO4OM1QXQrKkrvG7KNx5ep0scU4v7NKb2zuMqpMjoDn0v84400+Q6YPSzAZuxqiPNa5czqedh9aRMcKgNTJSsfmAqlwpY6IuuTPnmV7O4MiOtbxM4ON+tkjyoETCKtDEcgpfNqERlP7wNT5YsCrBu46x2s/xR85PbI+rbvZI3I684VSJACUynPnqke8HmjK8Sx/Bq71E0PvBD3OhUngQ/sc38krHcBXmCIE8VqDzY9La0b9sViTEfBTa+iTticYPwrTP37YST8Yqpme1SqVDsm6sBU+nmlFonkwfMaYQg+9+aoVeptOBfNjXc76FRxFYDPH3SqI8xfND8DE00SHvZrOob39dbguzZ2x0NEqplCdDHLGHEPsxmYipRobuPAFsBGYxOYX9uDD+bXwFS9ThXhC3yeN5ZFIlQaMP7W4GNk6TJPWsyYqkblAi0Ndg52c/VwppbAJPUY/p1cbJifmIf1d48vCmnLBTDLcs/ulpGCG/WjZlflTnvd4wN6nAamIuYWGAzHrOejvQGmqt+7G8bsLizRZkzFWXyNwuk8pIgwprp+rACProJDnW4LjDtiuc5C62sRbrAfHnd+j47PBub7sXZgfWxg/nqmsu73WsioB3RMyfE6MBXVIt4cmGrQqfpzf8+nXH51qp3Pcr+MqaTw4BS5xD4/seGD+noquuNhvv7oVOlxt6cDU1nuBfbTZALMQC/j26BT5a/zzMSzMf+tp0paC/ZbnqIH4e4dLrL8lQYoavUrUX2W++vrqXqdqkMqPE+f++uZSlxpsL6CO9iTvp5qyP0J8faEJvFD/DLVc1wGqJ7aOnXQcl1lSjaPcbHSFcBSTyriaxeDPXvkR4iZddjfPpO3OFm+EWPMYqY/ub/OZvVU3hjGpz/3p+9diJFaDZjlerHGFAcTqyCZBmb59VqdiDg3uCI9NqxeKd1I1JeNRZUvuWuA+R3Ysw4dWR5DgvcTP+k39xcdb5GK8KorhnqqdLoEe7D3CaIpvcH8pLeyRtWN2NS6/aVTmepM/M1UDp2tiQomqBh0quCuYYoy5YGzZCe1g0415P5UVnOffPgvU0WjFcT0sPWtIfcXNU3qDrm/lLBzec8I/MFWX+c0WlUWMLV9EId6Ko8egKl6nSp004zIii8LQz2VynNn6nyCs5B1S3GCY/84I+3L+BTR6QZMFd/ej4GpooxsbIhOgLE6GkLMW/jAVNIBYiA7V4FBp+HOHpgqdhT4+U5mffwfqUlalZ2R6XWqoZ6qZ6rpDOxxSTYTmmqzKSau6tn/IlOxGub/nanQN/HH/vdfx1TNeNsWaRU+64GpBMEHn9cz1ePW1USbcGCTPQ+Y5vJ5/OhUwZvEWJcvxsBU8TXO4oGpep2KPL06QGblFd/c33G6gzhjtwpYD8EWOP4OP49h2IjGs+87Xt4LFB6OF3Z/mVQkD3ulotwEa8stqVYNTPVRoxGN08guyJg2Lj5PZ7evTjVnPfAOm+N9qKeKLA/WcM9UqpdBHHYjECf6mqhSd/yoqnw2En/rVHlbpRs00fFsYKpIyWBNv65oQvj9TRWS8xxsejaFuDnwn3aV+wkwYK9TyfnLKbJ7cIjxS5hJRLuugAFXx/UJuW/Wk0482hU7QR9jd2oENL2y/kT9Weeeqby9ycOaf0LcVRzAR6rjTK2G3J/fXtbks9mqOLo+YM+v4JGIdOTh83udqgrSI2m6O7vL4Qw/n++OwFybqVLF8ZSIuMHy4rdOtV7TI7WJXYJNnXkqfq51gSjBhOkc7UZEs/IoEN7bQ1w9MNWD38PnHSUhEmNgqpQCU0l+yHJbLjBIcmB94TcR2HDnDD6nZyqkWOx5OHg/q32/yWfxcYvMytM9igp0BkZvdSF9NeDj1vGK9QSsnIpuJRgf5Qo+TVSZT8urH6ZqxldNGJjqFQFTiU4N66nXqaZdMRmYKvskMH+pDHF9z1TpZQ3jEebgfWG9gU9xje0C7Wca+DTt8qwy4ejFQ+7v8wrBR56Q9WUqvmncKttugfHcZ/ciXXcDm9wz1Uxh/Wn0PcxXwe683ksQZwtFDnHqO4bn3T50YLL7zsADU91jYOiIP8J8WY25QA+lQOzKFmAQi4PxJiHLpTKmihML1vd4ysuEq9ZqFW9Y/U7eAVP1OlU634KP6HN/0vNlCkkcJBPU5Wn1ZSo64sAnTfk30R0fGN9fA8P6izdH1LMCNt7UUntgqnTj7jB9SJ6JP5OdRQPdgPVZ28Dk6nPH7raA+YsPI3ienqnaTIXvPxnvYMj9pevIqgammhVMl1pdR0Iu8+8WyWOWO1R48AmLNzCVugZmGJhq0YK9KPbtdcj9fZlKLyuide2oojil9qBT9UyVWim54aaA5ze8DTCsuHufkHoGRrVFiqr/hakS/wrvy4X8V6dy6QqY6mpu9wNTxXt23yN3kcH7+7MLaV4zlstlTDUKUpZLL8FH8vkrRkZ12RBtbUHMl/rgk3SO9QsbA1Nl7hj2E50AU7m1NK7+J1NFjgVMtVKKkCb7Hazvvp7qpWlXOqK3CybGFMa/afUP0/nB3vVMxV1Y74KkwZiUafqT+zM4WHV68TemShR253xfTyXwqo6/ub/Je0kMimC/97m/XqfqRuxO8j73t6OmTsfc/G9M1ef+Bp2qWUEMNeT+qFpDjCVfLuRjQMyUjhNWL8bPXsQ8eRCD9TpVX0/1w1TAcHkHTOXjKTCqMra+TKVtNQ6nzntbozoNRGp59kKgq43yZSpTZ33b+9zfUKPOmCpxLut2qFHvc39DPZUaAVMFlzvEwH/qqdJ5ZQv5fWS3X6Zi9VRJFrF60NZbEV6cgT3o66l6nWpkNndhYCrn4JXgzxytGJjKWZbbIfcXWbArBqb6lfsbCWx9M6Yacn8fvciG3B85fhzxq1PlW2DAvp7qiXlKOpeTcbK9GjG6ZM5lYKo8HE8mWNx180GnSnd92SfL/XF3E9ZP+Yld5OTpk0h8YLBcPNinVocYqe2ZSpNgvV5fFexfx4TxqWSY356p1BRiumQpss8reYto/hxitJEM+9kpThNqq+lEIOfwX839GfI/1aij/9Ia9al13P5/3L3JtrM6sq59QTQAUzfBko1tKglw1XOFC1wbA+bqT0jyXN9cuff4s7PXf/bJbKyRc8z5uUBSxBPvG5KIEq7aXOhU4zfrGd5EwEhdz26R2bJzmk+6k4fj647dP3dSiaM+2B2P8v7LVN0eKq7wtE4HgqmQFUAMKTEwybMDTldWAatT/mIq7v0loxJ+X8XahjQ+i6GLMdR9yuR5JeZpqpbxam+pQqcy9hnkVNSLD8gduAPqxcBU2e64H2NlBgwldKrmBRU4Zyru/Qmmer7mE+H9CZ1q/V7qgqmocZuORY+6oy2h7n72E2A6zQWmGr6sMrJaG2LIKJkJ7y9sF8UdXYa3PsSEF7x/XbMe1UEAdSD8W5yeR58xdl+ZSgzpYOVR0rfPqL6+hhTnR6ijhim7m+VRjn4zFff+sOLKZTiPYY3MzTXE9N0MmHBiRlO0Wc5XRNZWOjtT871Fzh1ikHGQ2B3RO2Cc2XJein6qpBhKd9QsrlD3rad6Hs2G7k8/FWMq0U/VJtuDYCqyvGpfplL9kfXVqfpyp5LPZdcv0/X9zZiqLmA8Sqij/QpiFGL9J9ZjzPqDGFNZcRPSkRyZOC4HuzuSjRLTZG1CTEY2zBeJ3d/HdapsryZnZD67M1GuRysXTHUqixvppod+Tq9Dfke1BTkVQwWWdif4r7atc6FThWgOTGXZviaYSuhU24/C7qgGpsq0uDgI7092PhBDpxY8r8+x64ROlaYFxHy6lO7UC58vJd30gamKa/DDVFynKveQM7vLB5jqJcHnWSj1m1jtzcyj7PY+oESB7BY4BxgvFMLvuU5lWX8xVWixMzmVLTDjqf7RqQRTHbvo6/1BvPzRqRYIcqg+WUJdHPQlAw16XY/oJdSVkTWKv0ylaH2oM//oVFb8lrDQqcwnMJW9/LtO1VhjYKrhuj4InQoqYmAkzlROsXxT+ASFknXZzcPTw8albmjA/DzI8P1Gix+mEjqVvqrh/Vc6vP/clulXp2L9VNmF3XOfjvS+YCpAdqgJ7hfIOYOHLJVCp5puYX1IGtMt1qSJcHs3bhTX8T4XTFWu/RPpSQ0w1bhuPbydFmeYqBvWe8Dv+tl0ElGKFYz3y2V3RE8YU+WMqcojMJW1YV6HsWPnlTk/TBU9zsD8lyfrJWBM5T6WTIfbSAc0GQFTDTeHH6by3OD6W6f6w1TZsIOaZVPWO/KZuLC+RldYX+8ZzI9mfARGez/kKZo7wFTc+yObAphKCrM7kWNgqjhtKPMmCcxP6/jDVE91eBdMlaJA9/BgFXy+3t9digxxlgLvpxI6lbmElcq9vy9TtewsBbbvT+hUwxnEG85UwvvjOpX59CD+2fHuy1S97eeHqSrvbtLwcNxiGre3MW6A8oGZvB6OZRrd/3udqnmzeyl6McQrJWF3XjOmEjoV3/f38YeQ09slPF9+lgLf9/eLqZqZ9KNTOUcDmKqUlgpZvRdjfEiAGThT/e5RZ95fPB6G1S/vL7S7xEGcqbB8dxXh/cmHkJ1PV0KNO1DpGe+8hK2XEmoarlM5xFpBzZv+6FQB/nyZKpPSoYrny2z7ZSreTyWYqtC0PAxNyxFMpb9ZjcB1qtsC5jeKclj/5we781xepML7Iw39qLgwIR4mtICacnd+btG68ilpEr1XCqa6Z+8LHU39i0Ly5YDikiTzb4+6Pok8oVN1hN23q6dMkzhaT6LDn5RCp+JMpW5NqOluU9kQTDV0bTbfF8DgvJ/KvJbMR8gr71c/VTjN33fUy8c5ndQpMBUk9H/S+3PMf9ejjvt//e//6t00/9P9VKt5sib2Im2x0Kl8h62hSWArgqke9+T59f44U+kpxHj7+QKmWkjANOp1bhHzA2Mezx+ph2Wir2jiDvul8P4EUw0zqQyXZW2goV/4RCLvNg/n12qAUKLtiDZPgOvzB+QAbKEbkdu5qgid6q3UX6aK8Bxydn8afr0/OuuTMY52xV0wFX2sgfFcQHei3SAHCKb69lP95f05lwG7OfTyo1P1ImBI7v0R6VBPv0yFL1Yu+qm4TmWMS8hxLx3qfu79CZ2KMxVgj0I09wV162HUH2D1BIxihsUPU3GdamJsIQ1wnQrHrxH1bMdXBFPNkR0I70/oVJypFCUHptL0KkLSPViS9rrVFcFUdOm/ibq0gDHk7W781anYWQpxMARm0PasZ5rrVH+Yint/STuHunqhVUfaP6MfnYp7f/Z59eP9vQu5J5gqs/2tgeRTtxc6VeSEbO8/06mUzcQuk2pKllj+vL5MFZ0GUoXw4TWg4yc7j+m8hp9Hd2AGrlPRoANm5v1U/x9MZTVXqPOPkNOI1TUeHjvyTPRT/fL+5P3rR6cKHkyX0EPIOVUE3+8XU6HVeym8P65TpdEOmNw79b46VdaqP96f6Kd6HvdLXLtPQ+hUQO4uxWflBDVG+zDZnoPdFo1ceKdBy3Sqpw3jme1qmD8qMFV23wJTlaj7G1OtWzymo/UVcgRnKu79TdB2WAqdSra095epXh58n5eMNNIed0YpmIr3U0kDD+pM5EgeOir1h6jxG9ajNYacUXYw/r+8P65TqdHoh6n4WQpQkQMTpOsa6mwUvam7kGD8F+erg9ExkUi3NWE+Tx14XgP3CTF7pttfnarff3bAxPqPTtU+gXGkBzv7gzNVvAemCoLrMKeaDHV7/FY8Giwktt7rH6b6TBhTce+P61Re9NrnYt/fhfUky6QalkR+s7tM1Az+X8F6Ccw35JBRCTWbtVwBo+xdqHluw3xM3RVFOVl84HkbOjDVaGFBjjtsYH5tX1eZaPmF7aFg3txLWQDDLReeku7W0hZ1s/RM+16/Aia7zCPcyPWZWOqU6VR3YLJ/ZSquU316nqNErQ9M1e5OpvD+0g27N4CfpcB1qvRcwPN/bNZPok10tqeH6VQPO5wIpkrTroL4k3/g87j+FWdzFdbfZgmMLG3uvTIZ2MAwyx7k0M+4gRqhHxcRitr5iUhPB6JMrFSq2PenUd1RYP6x+wwZUzUGMFX8nsRf74/3qIt+qufA/xC5/qNTbc8GHeP1RhFMFViFButTUpXEqpwtWn6eh9861b8y1R+dKgrHbF/kem4S04I4G7YmrC/u/XnFDOZHbJA7lgby6atTcaaKZ5VCvb2+LKk9hff/xMAQerFh5x8y70/0U+WwXpL0BjU+1AyUWDvC7hv8QP4Y47+Y6niH+FttQ1f0qIt+qs5b94gSsbvMdhOoCXk/Fff+ksQB5gt3D0Rj/P7RqYBfCyK1EtSEnKn2k64gBrK1MkxXa0f0U32w9DemGlYvYPgd2/dpdySl/ob1qCdev8X9WAmF9xf3r8FZMJXoUQ/GL4q65/FMI33ww1Rcp9Ip6bDoUZ9S60XsvSp9e9R5PxX3/hJ3zu52O9suVB/WD1PthlAD8X6qZDeTx+hx8r86VbSZbb/en5lSXQkvvXcldKp4RoCp/tl+Kkdx/lv2+MVUg//Qu2kuCbuPbzZrcSi9GFOdn3diHAewpqZTqBPuN/hZMFU0gJjCe9St7RvqkKezH+BPnZiCqZKd2rb49VKW1BtiqPs5Uy0DKyPK3oc6hDMVrtmdyLyfat93PKRdrhvS1TMnTz5lDZy9QmeiTrMfnYozVfsJYM6/ezDnI7eBnBYFHrujFN5/cQluRLcryHQ+0w04Uykrdj+dftss0TrrxsQI+L6WENYsWVYadSdumZNhbzoQ+/6sIHNLYsh1hLS3MqP9YQl1H2pDA43ka0qk+gw5zZ7XZ1SlG4/2zbuHqRmzOytf3Qdy6qOPs0L7eIKpuE4VFu5ri9o6xEKngsjBeq7v+yENEnY+EWcqv9iMaX/8YXX4OzFQnLJ9UMz7iyLNGaO69ZekqTa6kvRGEpTnugyMsrYhxj2dePBlquru5KE2gJhxd1nMY0wVI6WpWFcMxNiPBXXKO4MYfai9PQ2RXuAsx76KSQh1clcRq4w9AjH9lWSQQ5uir9DPKHIEU2nns8b2psceut+zBzCKb7EzKoGpsgvUZRNtAp/3hmOIydEe/daphl7xJnZXDzCZ5vD8BigpiXbYseeTw+85U3HvT+z7496fWbF9WCdEPNxX65w4txLqTK5TnQNZIZL0lPKY3iBGWAE7g5QxVTapgIkb+VQSSWvNUjDVcMUYZGz2lZRplIKp+nv04/1xncrGox/vb6xfdWKZ9QDmLztvKn1dGVNdYf75V3j++shFdLjeQw7g3t+193wCQ6cQU/0QGPD+fGpENjfwPKfv/Rm/KhcYutibv3vUuU6Vxfa2Rc2jexK7n2tKVOzheXDvT37MYLxzVsNwnUrLPAML748zlfH6S6fiTGVkwHBRe4Gc9YupkAnMw70/3k8ldKqkO9R0PJaLkuyUuYGJpzmkd1a9/BdTfXINYvierXfyqRXBVJFh7xy06jqHOEUIOaVA8PrjXPeoj65DLJjKmwBT9Tc2fL5xTVrsM2YXTLVx91+mGiyDv5iKnfFoFa9hTnpVY+B7xO6wNZjX89jBeGzyp0P05wLGO5OBCWaXfERjmbCe64/rfXUqHep6wVTP8ASMaJ+B6eMJ648kwFRBkLHvx+6zXN5m569Ote5dI7yv58Bwy5VbZuiRtGje+ld2xzc70/Gz89CmPG2E9xcurxB/uE71CZhOtZjIU+H94Q0wldCpTsDWxOpDQhE6VQ//6FSp9QFGMd/SjUbDx4/3x5mKe3+CqXg/lfOpkCKYym2ZTsW8P8FUz5b1I66Zl/t8wXwrduw8OtajHk/G7zs6DmC9twgZSnSp3mfkvLSGOFkD80G9ywM0NFRTeH/kZuhjXPQhnjeDj5oLnYp7f47EzjEvF8D83PtT4xgYjTNVrGXVb6biOtUv72/GehuGVu5iOhuzs0TYvj/OVPHhDTUx16k4U4kedc5U3TyRcJinUQtL/lkInSpZDW22PuqYSGYKjMCZ6p7nEP/3N5fpLMA0KwOYivdTCZ3qZgTdb6aCt1wRqQpNHN427G4r84joIKkeZSoRyHrn9rQjUsLOh+NMpbbWlkhU0pSwWEJNv/N3MqvRpTwZ1YWH5LB0aVLPZCV6PQpgyG6RCe9P9FNxpuI6lfD+tq9nQtqx2VMSfH1BTTMGpgqMw6Ukr9EZmHs+n369v9n5pQqdylxVMN+N+uUgN/CfwvtLDH+/xdcO5reu9Zi33isMpH82LkV9dn7hplcPBFPJ4w38/WK6HQidijNVpE6hxn2gNvt6f/9sP5XTU/9Nj7ql/LlC2fpPYiopkTdEKYMG1sQkvCM/ghynXR0b6kJlc0eTkfyAGNeDnJ2cYc0I7y99Ql3XVGSAT0PIQXY4gDrFPtE7Xt6aJR04LKZ/TjAnVv05IapnQYxJBrWD/DoYCp1KeH9cp5Ku7H625yWZin6qxqdqHp3ldfWLqZL3lHkvxB58mYrrVPIuuRHLfyGF7p6QA5fq+vGbqbj31w5GELP4vr83dXTqloOypKdcHQidyj7MYE2EO4jZybuc0n5/Y5bxpIE66XotUtJdTwaORvPkgE6rhSuYigyqGtZoeWq/TDXrUQM/ntcPsdKpWYbWzp6iz9HGQqci9RYYUN7ehjRpOr9MzQvEQM5USaFISuRF9ZepnD35YaqIZivBVOHoBnUz16nswjEVoVO1hn/8zVS8n0p4f+0Uchrvp3JuDsTYWEkiNJ7Tw5epNFVT8aiTIUefIgvq2gZyPO+n+kgHqGthFhhIfmp70k2PvVIwFTWAYdvRCMZ7diZT/IpfAVRfY2DO8Ulaou25hJgXsJ7Jxxrq5MjwX0Qum0Ge9j7FFnUTqFs5UyVNADFuX0IdLHSqaAo59zCCnGbO2D4s7QLzhXt/3aUEpkl7MH6CqXJ2l5E/goC5PhV3IocBjD/Xqai2PgmdKm6NNxVM1Vk65DTOVJ/ocfvqVG53/TKVrvkwfh92hiT3/qSgAtrmTFW8YD5x7y/ORvESgJ2d+Xfdw3ipL3aHKWMqOQWmIitDdoDxal3oVIKpnJE9oiO6gvmgkS27P8ztUy+YD/Ost4bnfUth/imzHYxXIwPD7KQCmPydAxPzHnXOVEbtQkwkuxjqVrtufjNVH2Vn4f0Jpur5fkvkhc/6qdi+v3/1/h7W9E1jySzyDE8hpx/vmUWaoIP5PLaAGa96LRNj1bF+lgswa3ksWuLYmgE1jw05hTOV9l7KStJHkPODETDVyL0yJiqAqRZvYJyh7UBOcFgze/li+8S2OTDVbg/PK6yWF3j+1T7PNtcb5IjH/EC0xxP+/evVqDiy2Z6VcQY5QnKaJVbKwiLyeSGVESlYj/wx938zFdepohE7V7y26yXSNwUwonmC+bcbA/NBwX6l6Dz1yrSxdksU5X/XqW7a6atTkfBZqFBDyhfS42crGB277+713JJ2K7M7aa8QfzhTtRPGVB67c9o0GgI5vTfJRT8V9/64ThV5rgfzJx9NRD9Ves2gRhmPzL/pVIXnN8Ta7HpYeH/v9+lOepsPzmkZyWOhUxkzBylpngPjzJbPi2AqoVNlb6ZTbXUWrxhT/fH+YhJCPDC3UDM1D8ZU0rj4MpW7J5s8lRbAVGiNeqTVLBXWd709oHRy2pPescf2LevAOHOtuBApnRhKkkRSi2oZmKonQ00lmGqA5iY8H2znwvuTd8BU0R7GO2sMqOlMpz4Q46ZC/P/DVLxHPXUGwFR9CWo04f1xpuq38p6YowLWL/f+1KNMyGc1ZV5WCuurdUNEg8kVGHg/ghqt541cGs8OUOPq08NdeH/dcgs1G2cqs6mXUDOODcgHa1i/nKm4TkXjYljhFyk2xPA0Qwnfo91BMJUxVrU8XBiWgT7zviN0KsFUXvnyKJ5nch56wY9OFR33bi6YasV0+yRaQU1ALusDkjbrmMiR2iuTx2UzQIfochbeH1Xmg+hXj7pgKmkJz0NtGpg/r8bxkLXqHt8e9Y+2X2L3+YQa6az+MNXFtmTSuFDDCu+PM1XD9/396qf6o1NlZJDTcRBMy0yfa/8kU2n6v/H+LPU/9G6aeCevhE71y/uTwj6MkVEDkxgNjKnop6IYON5t5Q7q6CvUIX+YyrmxvZ6jfXvA3b5c0hEa9HPi9m0HSY8TMNW0c8rwfYSYxZnK1k8tjqhsG0KnUtoB2wfGmOreameiPkOIrlphtShVMg/+PjTzBOXSVvRTcaZK+y3xcPtGV9JuHmzDDvNiuE4luW9gKjLcTJG3DUJi+EEvD40R1IHe9KzRsDiVeeZ1Uw+/Iv9BPscU6lLOVKfLawZMlZtfneoPU4VRT96im83uhGVMle2iZIvum6Ih7fzuKTSfeQZedHUn9v0JnWpkKkgwVXZ/sbrabQY0UU8+pmUZn9GhcEcUa7VUxrMA6uRgbJ2JeQwM1oMIzLk30IJIxlKH53djdzcQ7UWkuQ6Medu+I/Rooa5vtqx/pBzEW6FTGctMz4VOxZnqM+qMPIw/9RhNs/GBTt69AlOlu7b41QWN6KcSOtWkB4zVG6/6efq+bR3RT/Xxd6oSbZ9bQzCV0wysMtqpwFTN5/ZlqjA4QY7v3TdI
[truncated: 5,274,005 more chars]
