# Supplementary material for: YTHDC1 delays cellular senescence and pulmonary fibrosis by activating ATR in an m6A-independent manner
Source: EMBO J. 2023 Dec 15;43(1):4. doi: 10.1038/s44318-023-00003-2 (PMC10883269; doi:10.1038/s44318-023-00003-2)
Supplement: Supplementary file 4 — Source Data Fig. 1 [file 44318_2023_3_MOESM4_ESM.zip › Figure1/1f/zcf-20220526-1 YTHDC1 overexpression IPF .ixo]

<objectstream signature="IXOS" version="1">
	<obj name="root" class="HTCExperiment" version="5">
		<prop name="name">zcf-20220526-1</prop>
		<prop name="UID">0CBD203C3DB543A798244E8FEFBACFA4</prop>
		<prop name="OwnerUID">B884978B2EC94F6EBD5E824917530F0F</prop>
		<prop name="Created">2022-05-26T11:50:34.712</prop>
		<prop name="CreatedBy">B884978B2EC94F6EBD5E824917530F0F</prop>
		<prop name="CreatedByName">System Admin</prop>
		<prop name="LastModified">2022-05-26T13:27:57.396</prop>
		<prop name="LastModifiedBy">B884978B2EC94F6EBD5E824917530F0F</prop>
		<prop name="LastModifiedByName">System Admin</prop>
		<list name="AppliedTemplates" count="1">
			<item>20200307-Sue</item>
		</list>
		<list name="TemplateOwners" count="1">
			<item>System Admin</item>
		</list>
		<prop name="SWVersion">LCS480 1.5.1.62</prop>
		<obj name="AppProperty" class="TAppProperty" version="2">
			<prop name="Created">2022-05-26T11:50:34.712</prop>
			<prop name="LastModified">1899-12-30T00:00:00.000</prop>
		</obj>
		<obj name="ConProperty" class="TAppProperty" version="2">
			<prop name="Created">2022-05-26T11:50:34.712</prop>
			<prop name="LastModified">1899-12-30T00:00:00.000</prop>
		</obj>
		<obj name="run" class="HTCRun" version="7">
			<prop name="name">Run</prop>
			<prop name="Created">2022-05-26T11:50:34.707</prop>
			<prop name="LastModified">2022-05-26T13:19:09.013</prop>
			<obj name="AppProperty" class="TAppProperty" version="2">
				<prop name="Created">2022-05-26T11:50:34.706</prop>
				<prop name="LastModified">1899-12-30T00:00:00.000</prop>
			</obj>
			<obj name="ConProperty" class="TAppProperty" version="2">
				<prop name="Created">2022-05-26T11:50:34.707</prop>
				<prop name="LastModified">1899-12-30T00:00:00.000</prop>
				<prop name="HasProperties">1</prop>
				<obj name="_Properties" class="TAppProperties" version="1">
					<prop name="Created">2022-05-26T11:50:34.707</prop>
					<prop name="LastModified">1899-12-30T00:00:00.000</prop>
					<list name="emlist" count="4">
						<obj name="item" class="TAppProperty" version="2">
							<prop name="name">TopChart</prop>
							<prop name="Created">2022-05-26T11:50:43.478</prop>
							<prop name="LastModified">1899-12-30T00:00:00.000</prop>
						</obj>
						<obj name="item" class="TAppProperty" version="2">
							<prop name="name">LeftChart</prop>
							<prop name="Created">2022-05-26T11:50:43.478</prop>
							<prop name="LastModified">1899-12-30T00:00:00.000</prop>
						</obj>
						<obj name="item" class="TAppProperty" version="2">
							<prop name="name">RightChart</prop>
							<prop name="Created">2022-05-26T11:50:43.478</prop>
							<prop name="LastModified">1899-12-30T00:00:00.000</prop>
						</obj>
						<obj name="item" class="TAppProperty" version="2">
							<prop name="name">RunOverviewChart</prop>
							<prop name="Created">2022-05-26T11:50:43.478</prop>
							<prop name="LastModified">1899-12-30T00:00:00.000</prop>
						</obj>
					</list>
				</obj>
			</obj>
			<prop name="State">3</prop>
			<prop name="StartTime">2022-05-26T11:53:00.198</prop>
			<prop name="EndTime">2022-05-26T13:19:09.012</prop>
			<prop name="InstrumentID">6648</prop>
			<prop name="InstrumentVersion">HTC_VER_10</prop>
			<prop name="InstrumentName">LC480</prop>
			<prop name="InstrCalibrationDate">1899.12.30 00:00:00:00</prop>
			<prop name="Technician">System Admin</prop>
			<prop name="AcqStoreClass">HTCAcquisitionStore</prop>
			<prop name="AcquisitionStore">eJzUvVnTssqSx/tVOnacOy6Yp4jujhAKVJChQJzucFZUBkGGT3/SKt/1uNZeffbN7rNWvxdvhKGPFkVV5i//mVn8Z769/scjvR/+6x9Vntf/+I/dLX0+/+sfk7k52pXN5XmpL/kjrvPq8I//eB2qJ7z6r3/w//jv/yyqvPj8pXlOH4/DzcybR/2P/+b/k32/97tPxOm9uB0+HxA16ddHbpdn/etL+t3t8IQBvD/0X/+QZPiNn8FN68P9t8HNyWf/5/GEVX6q0vv/MJTD6X54D0P4kzfpF/839yfj+5qOn1Hy/x+DhCm0b/nXn30NWPz9gOeXO/yqyiuywP3JqOaHe/GP//5/JE7mbc2WTYH8p//Z+Omd+LqCrzenj/pU0Z/S/vR3Funtsv/zWYsOR3i3OZBhjEwecb/9+7M53sE3PU52uoOFAzP9P3wMpifML4/6+Y//rjvjiPWzcOG8fDqV0Xzv6FjMZxnn5+6UR+nxHuBuIt0tD4vODZU4nWJxFF64EI3SDbqelxkW1saW85eWJCPnGI5xp3iNFY7VvENbRsFYRdMq8yYu/H3QBg0Wr+KL86XpzEavYzzBisHdk3AVbwwkbIIO8+nsmgXTWX5DF3kZYXF1yyxv7OZnpGfNBnfHa575aS4V6H4VPDzYx2fis2kZISsuLdw9uywLJ2yuw/iXMR4WT7ieYOoU6Mnfa9yPsh7eP8kFMvfNGYuzquE8l08dNL32Au42+cMKd+dij7KdsMFtFtwSP1aKCOFrMMaafnlk/kzcnJHfNlfMjoQiCWZHt0A8ujwwr1wrK4xUd4Hs1QPhtmpfice4Txttn2WNBdTpVhAj5YbacNxizspKy2M21R4tLmWBtcWssoJWTBdoJZl7rG6vZeI984JH5SSG+UBlZgWri2uge6GcMYdfcH+cDVyfngglXP+zSmC+tz7a3w4X3AfHpxXoyuyMlqMgw33L1Jl34Su4348gwkwgP7jQ3Eg8uuFljxX/2HMBztIIsf0ywYOh3bngFTsRauKxg7s7l3Phcb0rULq86FgfyhzeX0s+WhnMBAsevPbNyaNAfqHUWI6fPeefmdJB4S2G10z1zPzovt2jy7NgMGsN18QzY9lAl1lv41ZdPy1fDmH+T3fTwcJOyBLvaE47FKb7BebDE6w/c+f6yDnFOZZGMH/B2st55DHpDPeDe4f1mNx4lBjmAUveok08zp3CeEWxxfoh0pOwQamP7nnjYP5g5Jk3vimwnvp0guXN/JX5zyuMp6uWJu6XAazHrbSu0XSy77DuHA9JwL/g97eJGWB1ll65sEZOh9ZKMML6grsmYeA8bBRHgo+ljVolPreddAg9hicezJ2RxX6t2Ei63CrMjOND5nkoL9D05DOYE0+3JHwUYx2de7nDYiddMw/HcH8m6WWERS2F+ZrY8Pm7YoZYGr/3ry/A65TVGawcLr3lecwKVmNhKLhf97C+9Htuo1ZIn1iypdLyu0MJ43soe8zIrwfn3S34+yZWfMxNnvcsbDdTH02uCw0rrx5+X4kcAynxOMAyLKLMe5jwej1lPKxvjCMXHvDURuyqmWM9vZ4sb7GRDKTqqY+FSsmTkJnC/O1wesbtZvxKgleZyojxfA0Pzgt+bzAUHw2z2MG9WsD+lfbTBQqQAfuh6M9WeOtgPOpz0uJ2hM9JaF1gPaCTAr+fwyoNoxDevwvwWjAv58zPToKNVq/giNkhBPsy2koOei4eYH/CSEtC51h26DTrJ2AP4H3vendg/Qc9xsxo1lnePCw6pE06FuuX7JF5C7lYoPUyarFsPh6wHiYlj9Q0ljAbyHUSCEdBR5tjMMXdRb9x4fUE9mLmmBXuDukzC5Y3uH9pdn3i9qkLSehrbo1cJ/bxgManJCy36zNa7OMj1kKn5UL9WPpovFRsLE8UsB89gv2H9XKM2QgXcD/6WYTm3qHBkh7B/RNFaYEWU7h//e1WWF7KSnt0duMK67IM+1kuVQPx4VKF7+tg//UPL0LaOODw0L7tsxQoC7SUSwZ3rwOf+UkEr3W9PGB9fhoyX9mpZxQ+lzAfQgz783SpeBjSKsCt4ldJkLlpgaouXOPu3EtWWB3VBWprs8bSsJxa83ZdL1AklxpmLkXNBWBhF6jcCzdY70LFBasa7Cc42DsecAX2q5Nm4G9uTI87IW0yX+oMw6rvaYqZvdJywUicdehZ4jBC12OdBTnaOWiwEyOaOfmTC2YZzJ++Cu6YlZYWh+NgyyPtxdqYla8S51VXsLf+qdSxFG7h9+RW0VHZgv3UYxbuJ9xhH60tZoD5MRvLW2KVR9cSP6PgyAycP64qA9WlwmG2GPjM87nXBr2isYb1o9NYgfmA8T+acsCs7YL9XT3TGm0tkcPc/TZYgT+ufYSG+Ipla36zfC2rClivzAPrp22XBZq3tZGAJyPcnlmBC4z99Wwt6nGBpdcc5uOM8dl6+GKAOXNfcR724f5ux6M2mok1OELlCPdLHC4vzPhJA/sLH/bIkcU1liyhTULvsHXQLzpggabg/zd3/XrxV0Eg/5dAoMYrnPKvIFAdWbxE/tP+QgjkrH8zBPKX2wV32LwmQTgDCHMf7gj3TJBx4b4Ep6qN0hiLu9EdnIwEkHFfX6Z4OCyuFoXAp9zcKAR6eDzV0WSKHKz3UZOE0m4NRmJyjykE+nm9KZC7cV+4TcwhCeK7WiN1enCxsFHBCYRz2UYT595jVgivXFB54JQ23QEgjn1mmW8X6w1KvcMKd9tTngROBZC6HsoZ1tXHk/PxtlwgzT0gzHHPDKDw9L6ecR9hdS7cLO/ugZMuxm6DuViHTWgeAEqX7OGGZbF7WYEmKhHKOUUBCGwB8sbZe7z2coe1S3LjfHHn7JG5vcP1z+5gdAXZqT8QKDEAIYsTOJWdBpuUPzyqJLwd3RtiOjTFUj5tM/8UPRfofFNarMlP3fKikwsQhJcclnevMvNG7KxGVXV5YuGRwHwtlRQgeJSecDuUAJWBUxooevVvCHoB1I4u4MQpBGYDzF+qbMAo8uB0hp4Do8p6swW6Lc0MHEcBTuh0rDo0PvaXbwh8icwcixMrT/xkLXUArPcBK7cLzI9kK3uAwMMCKyHzsCgEVko8oxAY+JJWo9nyoGHVz/MsCOTpBwJV7QGvZQegZ2aaDWa4Br5vuVccdN4faqxJj2cWVvZsD9d7VjGj6VfOmw9wv27ZeII1lD6TYPqSwWgJrouVXMyyYHf5BYFKfbpa/rADSL1IAIGs8hsEXpgY1pPhP8CJrJY2GhXuAYvmvLWCOp+e0eo0DJgx13rm7/SNjka5OfmGwHOqOLjdb9vER1bhoMM8RVjB/jXzAwmCGgKBfHc+JsE4/B0EejaC9WBcYgOCChGgaeeuHJR0JUDJTAcIjNdigbhQ/UAgrkpHR9M+Kj8QWJsQ9ITS3fhAYPJY1hQCmQdAYDCJ4fdv8cXEnZYC9BEI5FMTg5MULrC+lnkNEFIrMN/nXxB4X59FLGV8mfj8I3fQYzyuKAR62U6B+Q6XW8yveljPQza9obxvPAqBXihPHXRDewaLjwEgdwSwgbb92MNKBvbBay4AgckJIJCTzqfE3+OpgZxVE2OJN48ANd2jQ9EigM/XfG551gO+n10HJ8wasxdA5EThEVvxKlaG7vcQuGpgv870aYQUU87xUA1ny8ujNQR5yazDg4TPHIXA1UgJsSz1S+uPEOgdz0sHCQJzwMJ5drfCWF3bAGGvCvNRomXecgfQgmfpGKt9dE/86biQ0SEMYgqBoRTA/t9NagYg4PKwvN0G1uMwjjrcmXluUQg0LksZK2O5hveP9/f6cCdYPGk3zjNHAIHnwn3C+pw/rTC/SjUSbxPYDykrJB5SygJtlXGItevslHmaBuszWMB+H/Rpy/k9A0GCvGTGeKhVmK8fCFS3GILOUw/7W7EOENSg3yCQPykB3Kd7kXj5MQd7pbglbhdg78JZAZCzfQQfCPR66+lTCOwNFuzL+AVBZ31BI6xFdxjfnEvPyNWFIxb2V87y+T3Ya447mlicviFQNlUdiZtHgsW1DxCZVW6HTDlcfUPgKCkrCoHxXvAdFMsAoezoDhA48Z8R6vk7QGAzgv1OILAq7nC/067KAkNSCzQ73HnMNpdXFsxMw7f8+2WLldjsE/+1gt+fp9k8GulngC4CgasutyK3voO9QzeA2F3o3vBwOdlJfPEBGm/5bEwhMHy2MxkpaEBvEQF+b9lvDdSXAK2ipgMEjqLtBjX1gcdKiuD7+w7sZSTkr8ibjrjEu8xUGz3m7yBgowhZyHHsHnndhcXy2W8yCoHjBiCxY6P39b0hEO4VhxXm0EPQtdI7VN2bArPl45b5wwLmg0Cgms47y1+4ro66l8Bg9SoLyRcEcvsYvv+anXQLLKeHe3NZWYHnw+fF1Osi/6lYScQx1QbxKG4oBPoF87JRZ0/OsJ7DIfPajWb8HSFQ+EsgUOdl+V9C4N9DCeS0fzMELkfnA1UCfdN3bKoEEgikSuD25Ea4LxSIlOeCcwYoKR3M5fOrFdzPAAlFd799K4HqqppiNX8vut1hKlMlUIHQjvO1CqBrsulbzK3fRsWbaWfUnprZtxK4duDDSu4DBOr1FIy0fH87lTLLwq0DRo0ogfL+DE7bdCGy7tSLi8XVHiKtegORH1ECpdEjs6gSeBQvc6yu8gwiZxec9DKHyE64LQculNebPZoWZoHbg/F6K2HKBvk+RKrdRsot/znZyKjfM0es4zU4idN+c0Mn1LtY3hQAodVG5tGuO+QAmXaZBY8rRIb9swEn34iw6esLQCEuVPftNCGy53ltj+5Lpce8EDEfCGzOroA1V68sf3SCSFPyAJrk2wau57ADo8q2F9i0mxqgsCsBosojs8LyvL8lXmC5EKmnQYY5TX4k/noL453d0ppCoLdrqxuqx/c7ZpS3UkEgUJfSDIvyEYzIptnWXxAYygpA+3jd/DMEcglMqJ/H8gaNTYDAIeYLK2TWzxpdmVTFnPOA+SBKYLxRxli7X2H+iBI4LQG6qRL43LoGUu7gtKSZCeMRJ9szuj0jHZzCW+kiEBjtAoDIaPlLCax0ZgpQIwF0rE0Y397dJG8IuyYUAqkSiK8FF7ye0/pLCfT8xUJGm83ySJVACoGxexRx90CsFS4vqYNOI8XFmgXw780zBYICpZkChB7azOMz2fkogbEPQVK+Bsh8TM4QyU+7k+UlL/h9TzN9rOobGP/elAuqBMq+cM3CbCLIFAKJEhgaq8cNTTdij4VJZnDzXQUQVhjnHPO9c7D80MjPqD4dDNyzG1jvBAIjk29xy0rw++sY9pceH36nBBII5DTYv+FIgOvbhIWMB/fccRQCNWkhYHHZFpxn3XL4vWPQYN7vYb6cjSNTCFQ7Du5XcIW/txUIqkS7vnN+swZoIhDYOW8IDDBcf2WO/Y8SyJtgL9CUcagSSCFwviojPEyvJytQ+gmP4IbNMDNAUOWNctjP4dmEoOk1fSVBdlc6CoF8t719IPC2HU+x8qggCI32+QbdTf5BIZAqgQQCqRKYXcC+4Df0EAj0vNfaR5sl42MtOZ+z8HXkdeQ93CPWtuj2UQIJBHaLVOOCQoUgK5/D+vqCwPlSiT5KoPfa1FQJ5LkbQBaBwPy+GCgEet4DoGrqAgSyigTQMT/C/dqKpo35O3O3KAQWo778QGBirTsU6POGKoHBcQMQeDgfAqoEBmtFgqBQNw8fJTBkYX16jGBhZi//UgLvi3JCIZAqgbV3eFElMJivpA0QRu99lECBhaCZKIFcJfWwnpxUR0HTy1gbqidAu6k5aLj1YA/LFdgbNy7PaKRebawatcB5IxEg3R4fMix0L/4NpVu4X8kAkItXEEQ61ycEOZvXEvfjCK7/NlMNxBhzsM9Ili3/Yqg3qgR27maaYLzRN2gumwrWL68G5q/y4Po85YoVR34CRIcpQBHwDNgv/Zl4260K93cpiBBk3FsrZGOAwGCpwH4OxgC1V3kXodmlXUYmypos3Fi7BfLK0SSaDVVt+b6V+ujwWt5xPz/bSVQ+qxq1kxnC2n4vZcFT0xZofXiBfTnXYG8wXzlo10OQrtvjmvPDxRYgfRzIAFlew/kRB+MVHichcnYhQHJRbyO0HBoN61NTBP/Bs+Df5AMD9jt+ATQ/AGJvrzGPe30O86NXALnBlu2wvM6HJOitANZrtGyw4Gng/5a3J4+OazfHujIF++PMAEpfq+YDgSGno701eM0Dt/O3yGKIMB8EAuVRXHLe1CtlNBysNgovE4BeogT2V5j/ocDw+TZ4wY25HsH/MDpvBZuzFv0dIVD8SyCQ53iZU/+PSIHiv5kC7e52wvyCuVph8ADqS2qZpfngcCjAan1RYLwsbpQCST44aI0UqKYAK8GxXPqhwOsDQeiqOY1FKTBmDuF3PtiozB6zjipYnrLwapoP1h7MLylwFI+5DwWSfDDfKQnuz48soRRIpcB3PviLAjl7DZT5UN0IDZclwsyh+EWBJB+srt7S2eYBv3+7HiSsjWM+oRS4UpZPzO1coITRqazR/hCA19toOYTSD1lGYrA8A8Uc71zAHp0ORU/Xw4P4Amo4K/B+thFKrM3e+ZBntrVRuohfMF8GWCH7ClZUmKMAt9m5g9Bw/QSruFYEoF7EZjQfrHQMjGcWALU9bc9GRgaUxJ6vT7C6e9jVD3mcYbniwComHlDf8jTeQCgowf3gbkCReZ/eMe9qQGm6ntqovDUv8IrskwulDqxYyd4hdCzZGkLHG4R+mhvkuN+0LyvMlpWOcraPcV+y4NXaLdwvkg/ut+eeC88P8JKEAnVHf1jecnA2KEld51sKJBTYR+98MJEC/U4YY0G4w/y9XBGseNTXmDt0g+WJKlz3nL30WJtHNUelwC7tZJoPDrt+qsN8lTaVAsNJK99oPpjrpSwLLmepRqWymIMVPF8tb6uBlV+sl8VHCiQUSKTAgZ89rNBaAAU8u+CIB+y/uCC/g5edWdc3daqjDI/f+aIhX06xjKfgNX8okOWPLUfzwSKYVawkAaxHToL1/XjsYX7sy5GjFEilwDcF+vIVogxCgex2gP1EKHAoGg9rulhZnr0DKvNUVQIKRsjC1gyoWI6cB+6Y4JB4zGX6oUBV3t0sL3yMC9gP3QvWhwy/T6TAKL4YWDikcP2EAtcu/D6zFOA1zQe/ZB2rwrHLvJkudpQCNa8BCiT54GoN95dS4ELYdN/5YCIF/uSDg26TR8iIhBFmjCGz/AmG6yf5YCIF+rOL4yB3yri4F85Affv2lxSoL9Axo1LgsY5/JwVqnXL/5IMJBZqqA9TaleAFbydYv948+EiBYaavF5QCST7Yf3brCD2y2YBb5k2BTxPWy1x6S1/SsILxhfD+KGB+lw++POITZlTvbgWNtnbQ3laBmhDLJP6OUWo0GYLxdz6YUKDsBV3iwVR23xRI8sFEChxGOURNxwfszx8pkOaDI3E8BspRb5nPsoWN2JNSYSlZQFRI8sHaY8bDfM7FJFysYL39UKA/Ttd71D77Pdgr1L6jNteh+WDOEBsuqK6/KHB4YIjCkni2QZPdpaUUGLoiUDChQM25gn3yTrCeht4s4f2hT6gUaE4EHaJOG+zB1AB7Q6RA+XR/csFRLnl0XYRvqXcicQGvqj6Sx0wO+40ROf9+AmpIFkegZHMHlNNkzzMqZXaHZW7RWMHdr/ZoHb0OEKVM1SxUsxmPoj1EvUO9niYx0vdg/y5jBksPH6iWUKC6X4L/SBOYP7QE+7nL3A6ud1LDfmGBMvN2zOI2l3rLR5cuso4viGL1JeatcKRoQPEXbRNNhgoocTn2CgSr240CW2gyX32AfYT9VGO2u9hZbIRbsOfr4wSzR1bmfH+oHTRPZyHmDzOw1w9lC+tW63ksLjYNzJ+i6ujADiOs79bw/dYG/FWb60bkLrdAfV0LUXXy3JqYa305CdzdybBeG9bE+nBpsyAFiw6fj1Ws3R5g79K31EjywYP1GjJvKxw6BHZpwD06P5Kw7P0I4Un/oBQYvMpSR/dJoH3ywYo/P1tpVkJUdPPBv/bl+Wb1iyPcb3NeclQKPMbTLprW83GChSPY10F1ayx1cD1hUZ5sK2G2YG+PDyHzrRCu529IgX9WtPj/AwXyvKT830gIG/a/OyG87+0z7h7DJaMJYUKB2nKaZX48W8totjYxVqrXLaNa4GHaO1jezeDz8knZUC1QGaStRRPCpCpQGL9jKUKB2WsZUQoMe88pUDdOJcwrA1jBQwir3j7Fv0sIEy2QJoSJFjjpmjnu0OXK+W053SOJW66wvDnkia+U67eW0MywNF9W2XdV4P125SgFhgcmwkM03CxftGD8sRDruLuGsKtIQliJLzWW2yXE3nNWgfEtlyzudmOwsgtHgfEsDxesjK6wS2UWvOYwKDPwykOR+NOto6P+DFZeu0VAcdpktviiwHCfKTLiZtfwQ4HzHew6/frWGtfWiMOakZ7RxBQUzPkriM3rO8Tm0X4MlHEtwCoqLFiN8FzmEPsLz4xSoLwO0g8FNvcUYlXzXYW4BooLI/2dcA3Aig6qARRoxGqHgpdS4rZ7JxCQ7RlIeZpPLC5LoJxzAlbxhwKpFqiNeo5S4EcLVNKEJoSpFigqS7A6Fl8k3n7jgZe8vxM81W9aIEkIUy1Qn65qtIguz09C+KJsdOT3qYKZh/iyqBZIKFAcC7+qAmWVGWP+tQCqJ1og0/xKCHuxmctIKiOgeqDAJPS0X1ogoUC/rKTin7RAQoE0IdwX6xvat5kdufOLwc2JFqiM3CnuXgpQSmoB9XaX+xSikk1r+QfLsWlCuF/CevQMSfpogSQhHM5f6eajBb4TwpQCSUJ4uPYXjlYFbs6wvrszV3LhdSPW6KyuR9HETy2LJoQdzN+xEq8OHE0Ik6pAogVSCnz1RYOHrQhU6fW/EsKEAn3rltdg9c0QHD9/sWhCeH08i7j13hToM0DhoVRLHy2QUKAY9SIehleRUQo8iJcd7o3qkVEKXKoBUInRPxJKgX/UAp2LG2JxHWSJd7rAfo+mzOxbC/xjQpi3Tbgf3fMB93cClLqfHyqs8HugnMPNrakWqA2XGxfujqmBmAszxUJXQhRKKDA2uztmuu7EhZtWsikFsuPwbNGEMKFAogVSCiQJYfCPZ4iSjjegtNf4gDnevmVhlsLfi69wwMJlA1EY0QIJBTI7BygxuspvbXwM40/dlqMUSBLCwumefyeE2dED9st0AhTI9bGEOUYGirod7xD1saaN5YNyS3xj5Phon78Tfj9aoN9eFZgvVbYoBfIdrB+N008WpUCiBRIK9J4jiGpJQpiZq68skC6yjyIbohTRjuB+TuJZRBPCbR09ssAQ4X4lueDhVn1HyUQLzAqmwH3I/6LAvJuZmGdyiAL7s2ajnFF4oPJZkwT8qfJRPq02WPfuqhUO15mMmmkA9mS8UJMAAnkZJc3xhMXs3kNUd9cjdDAfEAUnsK2CPISoEi71hrX1Qs/C9eQJ64eFKJFQYKTcAohSB9bCnJPD5wP3FwUyW7Ph/PEJ7EF6AP/A6Q+wDzgDyiuj+Rh3lc8lgdgDBWLJrLBcnqXEq1h/j4LHdBv5xx7s635a20DNJy8acRasr8vMldFy47aUAuc4Bip7nFkPy2mjcqFv1zxKsmuCh/kY5sPMgOpK9p2Aze0u8dXxE+5XdIQoNOn7xJuw9QJtD3wYuRynJl7Je2AP66uPW7xXM887jhZWWQ5T2E8S2M+u984Q5akIS8HolfhI3EJUdbyquPUzPgvulxdQu3ARcdfG4G9Wml4gZgr2miSEqRZYPg465jNL/CSEdQvup2aETRKO9pFMtUDBjMqMUuAktdrICfYTiyaElXkPUUJ1AmrnzqONpY6eRuSNThLnucz+b1kVKP81FCjwkvAvKVD/7d/or6TAf3dG2L86V6oFenwJ1PRDgf9UFki0QFIWKAU+UKCDwIqS3hB2BhEapUCSEWa5oIFdogNVNPcgxIrsASURLXCz3Y6wUIAVDNRzXaBMhO/jEw8oaz44BsqV4J+1QL3Ks4RSIO0N+SkLJL0hX1ogoUBSFuiJBnjxT0b4rQXWt3dGe391sY48xfILc1Mj63p4Yb0/wq6T7FRH+mtlAgUGRRaOZ6WPjivzhtukeHDgVWQeybs0wP1CLDg/1SFWN1zzFwWK4/cu14UOKHNWZ6Exrgx0QC+MxYvQJ8Fur0Hs2B7BqvOlwcUQki8oBcrny5PzzdzzIdaG2LCbtRCrZ6OZg+qoL3BXMPBaqCG2jaeHHeYf2h1+f/wuo3HBavAPM09C4QhUjhuIhkXWgthWTlQZKbhpcDtzIXa8ZFsdPV7w/Yyc91x4iFSeZoQJBQYzGbwUyQh31RbG+6cUSMoClTVXWH4jPQsUCq5EKdCvN+CFiRaoK1ugCFIWmJ7jCg952cP1rTcyir2Sxfyo7qwvLZBQ4JcWyOlRldGyQJIRphR4M6T6OyNcajD/hALF3b2EqMWD8a+E5exTFkgokJQFUi2QlgW6uRvNnJ1lxUR7IhTYl+Oc+yoLlJz97zPCbwr0t+u3FvimQFU/HzOqBTJzxv8uCwysCKKI/QD7qZ/edaoFkrJAqgUy59MkCreOzUVK7si0LJBogTQjjFpDp1ogzQj3F72nZYFfvSHDIb1w/toGKiRaIMkIe/MlUO6avQH1nU4d5wXsSqcUKIyqIvM3k6mD7CRlsVDxv7TANdt8KJBmhIdh/KFA2hsiFopBtcBQbyWgvhQoUPOCm+XpF9hfPxRItUCSESa9IYHbP2SqBdKMMNECO/td9tt7/UcLNLZn5UOB5H6QskBKgaQ3hImLG0QF/YkLLhGMZ8HNeswJ77LAP2iBNCP8VRZIKJCUBRIK9JwUxqedHxpu29yw4h8KlALvboWsveH/iQKpFjh994YQCgSsgCjAfGuBwqTUvyiQlgUSLZCUBVIKVE+HHLcNRHmUAq91Dl64uSoczQgTCmS76SkLOTnfoJ3tHvFwttuMZoRZRrFpWSDVAtX6t4zwpN9u0MkC+9U5MexfmhFuhV+9IT9lgcK57T9lgcJsAvZ2YbafjPBrrYD9KVR43YRgHw73SYP1/ZxJvM593hBsZQMrp5LJAr8MDFSz4RPLbs9n4a48gD1FWw3ro5LLguf8qaPLFjVYspajDG+fGo+uuWhhwVtNk7n5OtTIrl8OVtu0/5QFbprlHev6CaKuW/3WJtHRBUqddbD+ovqGtnNxgcXNS0qC49xYWL1sClgda0CZLWrOaL3ydpHxYrl3LqDu0KzM/cjepYPlTcJqgV6VqXy0wJus7VFznWOwb6meBc2rcZB8WK1wNzXe1IdhPOYWqI/H3MCF9mIPUR1f7TF/i3jL31RMgXYM30Sm0cL1jVSgQmt1PWEVKywXtl1bW6/qFWJmnfBcoK73Njpvhxke+k3LBY/TFuxTuxtFNp6KQNmz8Ix2paljpq7Af7HlwUHIbF6Yw+eOCy/de/zvjHA3WkqZV4P1s6R9WtGMsD9qL761FcIIopKkssJlU9kI+dorGun3CReNLxVEWUncY8nnW1ivd1xYqdCOo2AeKEngT/fnvyMFKn8NBYq8qP7rukCZtwz6319Jgf/ujDDRAvn6dckoBf40h9C6QEKBXxnhTau477q2Cxd6R2Xx1SEcDLf1JyNMtEDaHCIuSwxWa1QlQZTLZ2Sctg7WzIcCsaQCq55QINUCf+oCiRYYBn5eUy2QNIfQjLCaXNZY3mfgtUlGmDSHEAr0ZivFRgsTrKbqvbXDFQPjoc0hhAKvY6DQEbvaYe0sMhmlwDUPVMQ3Pey67AZW0mchVu0OSfGu4lfAKrBgpTq3htjfN+D7z16DsVKrJewqBqhzqRwa3KvbZxZOcnWPDo3Z427h15zHFBXsak2dY+kk95nXmTsdKadwieWnZFlUC5zPS+1DgZsZxJaPBSNg6TjA/C0uYAUIBTKs8s44vSmQg10E1KU/IHa8lzWSFHifPxtAxZdjukD5Mh2wYng15yMBrDqhQOG8ajjPmu4ctK0uOm41iQerOsx4JLRu8qkLJB3C2+mhp3WBfnlXzojt70taFxjIfbFAqDz4lAKpFni4B/KnLpBkhNXoYgE1nR9cyDkiTymQMR99RusC94/XBPePBqz0Pq/OKK9kDbPT5mpRCvzRAikFkoywtoRomFIg7RB+UyDNCP80h3i+9ysjTLTA4DTnu+/mEKIFjtnTKgqRPEli3QAvW48uzndd4A8F+jjbfGuBNCN8X90ESoHBNUw36KW+M5Dq5grr+yIXqDVh/1At8KcuUDDaN6W+m0OWHocjX3SmSXyZAAV+dQj/aIESu80475LD35PmEFoXSDLC2/RiYPmQAgUTCvzpEA7k5bqgzSE0I+zqqxrNc5//dAifxlMbzdjBwYrOlImnrYB6SF2gdKyBAiEE+9YCQywDVeWyMKIdwjQjvO5djDUGKPArIyxHBlCxfJroSDrewcvyNlAhoUCiBcrH8mF50ztQprReqlhwBfDaRAskGWFufwMKI1ogzQj/dAgTCpTV9pSAtweKJRSou+Hp0xxC6gJJhzDVAv1GmWFJO52TgD3cOloXqF5H7wzzWwscXUZmZK4dM4tIRph0CJO6QJoRzsVLgoe7/6sukJkxI9ohHLobsF++sIAoa5Tnmac8VINSYL9+a4GkLnDEmtZHCyQZ4RiXBWZdXHGUAsfoNI1sO9E/WqDXvtfHAp0SSoEFp3y0wK+6wEGUX7D+0WaB7vW7YuHdIezX8WyBJC2tqRZIm0OIFqhcz3lCM8KLSCnAPtZg30hdYGlXEebVd4aYaIF1/K5jG/DABS9rb6COvQ4QnlqGNX8EQHVVrNqYT7cjKx55QF3K8dFj4S6JSehUQYdymzOiSdPwsH55P0LPZMXiwclgfr1FLaNKRRGlwMhT2T3a56sYt9sjfN55aj7Sp8wTi+W1z4KA8Xj0ZGDKRD3iOa9f+Dwa9MkOD64B1DIZooXFyewIom7EWoF6Y4A6h/UxsnZYBHsfw3haIfMj12qBwlLhaaCG306AooACsWH7DroxkzXWajxKcGMwPDIvkyNunZizvOEG1LaYvJaYmdpS4gsqY6PXuLpg/diJnNe2oQ32Qxai8UKGKD47+jJiQvGKtVllcJH7OO8tuX68KyxgvH6HgJrjcL4F+/puhmRn2gZ1pmdHHtBn4jPiS0bs1mVh/RTgLx4roMxuLsD8jrTBCs4J2MdZMQdPsXvIEDV41z1YOQbsub+DqGARX/ZWuxwWcH07sJcZVhdo5UivaLKugLqdK1Cnqx8ErEnz3vLlqpUtdiU50eQlq5wXxTX/d6RA9a+hQIkXRflfUeBvCWHV+Asp0LL/VzLC7xbhP2qBNCNMKJCba2Alf1qECQXSjHC6Zi40IxzKGVDjDwXSjPBo4v7KCO8DsKr4UqVYsTdq4vPjZo/SVz/FbSj9SXdI+pzeUNUFf3JOzHafWzQjrA3gNdphXiXhbl06nxbh/nTNvPAIVPFHCvTcLexqMTASgFrwgtfxmAerzkOsXE5U8PqjK1iNS1ZyfvYq96iaMCXW4hdQUncF6mA4JcaDCcGvXx3dDRrK+wtLmx1QXODObog7lDxu94smCRRvu6AUKF80sHJMphto3A9bzKX3iYVJdwijH0dgNeo68Sz/eUZ7/c5hdS9BrHcy4e/F0q0gNjQayx83ZUEpUGiAyrz8UfJovzUrzIvjnAv2Z/eMjoEAXt+eN4l3EHcGSpxDi8XZ8WX59/Lpo8CpZpi/ZBBb7lq1oxlhjTd+tQjTjDA6wHh/ukMEBJT+lRFmlT7PvrRAQoFhu147iJXvvyhwZosQqzvpRwukGeEtJyZYO+4EWD9nsFpN5SjfGWHSItw6CVi1NXbOtEWYUCBtER6U84rWBdLuEFIXKD5vQDWEAgXm4NG6QKoFknNiiBbovabSDTGFdIj882qaUS3wqy7wfAXq1cze+XSHbG4bn9YF0nNiCAWOHzeedof4VgjUTbRAQoFUC9Qyh/lQoAK74LsuMEhWG2Q/vTRyXMPNKAWS7hBKgaQucLZOR5QCv1qEyTkxNCNM6gLVUQrr+2VDlNSYJqYU6N+F32mBweQoGVQLpHWBhAJv1QBUryUQlf0hI0y1wGhm+t8USLTAbsVnCW0RJhlhNf2tRZhQ4FdGuDmWEebgtfVVF0i1wPEYKFO4TWYwX6LAeTsrrdHY3YgfCjyzivGtBZKMMKFAkhH+0gJpRji5gL3x14r/TxRIukOC8rQ0vjPCgrI20Hk6daIw0SwOa2l5+6oL/GoRpnWBjxbsQ4B+T4FEC9SYHKIGQoHknBjx9G4Rbo5A7XU4HuPh9Ftd4B8zwm6/jqMwPYy46MTC/iVaIKFA2h3yRYHknBiqBb4pMDhegQI1u3GoFhgmnep/tQiHu1UOFDjtZ2AvIUr25wxQ4Xgj5JQCPXdcdmjfhiluVxPBCqfv7o7CfgDlYV/IQrvaL5ANgIJVOTKtOObqPZLnr3c32AWo0A2AukI817HSMnIC0MZuEF5a42ic80BJjei/z0mSppGBn4ib30UGvmyHVliNF1NrfnicFla8mxwwM/GAkpQE7F03dyHKaQOwB1LoF4CMsxSisI2QhNYmcFC7RBfMKLGWeBUyFtaiPNow/nyUxdz0eAZKTw6RbW0VoDiBhfXlPoPIyzUxCfq9V6Ndc/SwPs+AArV4L6O4UDOsTG0zm4dduEDrAShPKGZSEhaXJoL7oe6xvszh+9DtUCPXmDS4ywIl89TkdUO2V2jRDDaWhbNrsEc8Vhssm62Z4YVqyBYnzks8IF9NPMMJzkiV4Pu50QjGUxj+GQlWMovGh1oHfxuNHGvLhwiz5+hlhfaBkdFOuMsQ9Ry5LDzrEMWfLluI2m4TzaIUODQMB5R8b7OwvfY3azNhYbyj0zMJEF91SOHzJjKFYcrNTznc38NkyeBuJwPlKs3ZsDx+7UdW0jOWX8vN37JFWPtrKFDmBe1fU6CIVI7+91dSoPG/1h3y0QLZJVCJhyHWJ1qgt77H3z3C/iaeffcI76PxFbcPfZtQLVBvRJt2h9CMMO0RfmeEaV0gL4VXzB5s2NVqc7jRusBB7MALEAqM4pSnWqCHXmA1GbmfUwqkGeGPFvjuEY5muUy7Q7Rz8ru6QNoj/DqDFU5EN/6mwOnj9cRKgUwuxuBA0KhWwKovjD7znWrro/FInOLudCnBa2KgquAUP7EEdgIoKnMjNNXNGPOWURGvtUfYfdddiKfaCqNye0Pj8R0o0Ng0WVgG1R4Z/BZiteNiyHx3UjtoPZ4DhQbpNIselxK8Lv8ysAaUlwSvUCvQIBwkoGS24QL2ugXKdA81FiwEVLgJ0gKtpv2RUqAv5xDbUwqUJ4VFKXCy7HksOMsmoxR4N+4d7qvylfm2A7H3PHnEmFV9maMUSDLCXTSB+STdIUQLJBQYcnf3Q4FixD4Svx82cL8vqU97hD1ts+PRIlgq9KCYr4yw5B7e3SrvukBCgbRHmGSEF4/XFndWIWdUCyQHxVAt8Bi9118FFMluwwquN3SAOhcKRAl3MUv+KSN82io2atfBA7duVnCBOQMKIlpgVzi/6gIvp/sOM9h6JV45gShCRtk1mh0aJ6EUSLRAWhf4usD9HF9Nl1Jg+LLlBbKGX6cF0owwoUDSHeJz74M1znPYLLRH+CcjTLpDguVkySNps3S/u0MeureP7MNlxtHuEJIRJnWB/ukM6ztv4w8F+vsc/p5Q4FddINECCQUGvL0+f7pDnvy7Tpdoge8eYaoF/rEukPQI2zZ4Oc29vutY31pgtXJ/aYFbE+aHHBTTou5hBZEsRWgYzuynLpBQINEC5T6AKNEyHQf5J2aGOwOoj2aEiRZIKNBLO7j/G0txv7VA5XAMcTvbqEDdY/eTEf6iQKIFEgqkB8UQChTF7pRRLdD3fvUIB9wFqN8d/Z4CSUaYaIE0I1wxyh4PunlLaEZYrNZJ5EyLMYfJQTGswthY0awbFwjWpqMZ4Y6x2wT2v8P/U0b456AY7zoBCszNWMR6Ij0zmhEmPcLqWrqB1z5ubJoR5jUPomByUIyk4XXkTjyTm6sQMNLuEKFuj5+MsJiUe6wc9BdHu0Pmy/6jBX7VBX71CJPuEKoF3lZ5RLtDCAXS0wKJFsg6d6BaQoHSUywwd3sf5EIoUHAeAdYVBSgojfc1Uje7UTRJT2BIBRFe+88qwp1bmFZUvqnp9FybkcsjhQvtmq1Rz3hONOFk2QradeOj62s6i2anHih7rTE1Sj1196kLHJXt2SpWKMdSUasQtRw9Ge3tu4BZ2ZEtP5YZG+3SyQnLIStlvmEEHZqyqwLzuzNQy2roNtZ4mMD9tWqDi3U3lKkWOBNuQEkLidVRZbZhFDpTiQvSkw5RHp4tPz3C4rEpUMyKAkR9usXNXzu2gyj9eMXDopWzYOYwNxR7Iqw3GwKJIPdecD0lfL7ljhr8vtYa1j6/jyIjdd91vVZTQxRX8ZjJVSvBdt1H4DWvA9jLi54FccAa6NpfK7BfW4nz4jFQ8oRdzyNjtTKsWLti35LedfRaobSJf72HDppuViPcm3PRCueP3RlNd48I93zPWuFam2+s2zrW8CDrYE/tsclbQneEKNKs68yvts8NusvPJhpdRceasy+I0qWOhagBNUDZnNlFVhDvcGRLMpMEF735W9YF6n8NBSq8IP0fqQu0/t11gT/dIaEQFA7yRmMEXnUDVvPmywbSR0zyqQskZ0ZHZ/cXBf70CItcsMsoBS6Oby2NnBndj4DqiBZIT4qZvwqggsOxxtr0CbHQegS7hGiBtEeY1AW6pSIAZcVAcSQj/FMX6HVvL89ySgpUVQD1bKp3huq3jHA4SO4nI0y7QwgFfs6MvoHXImdGN9vH8NYmEBcLrxSs2CqVILac9VyQB9UGNdEEqOB0fx/P17sFqtcuUEzLFBylwLaOYTxrG6hTN+B91WR6zPnvHrDjE2Ix6ZHKYHVPYLXNUD0jfblaY2lTQmx3qvQI1cpQ4W7vu9Y8H4MX6g4vhLnYbTL/1XhnNFqZCpaaMVDL3gJKatL+BfNrA1Vqr7RD8kk5w+v38X7BtDLQ8QpeQNgGQEHri1IjJnRFrDgboMhA9SLwcjFc74xrwQsHYCXyI7vBHDdVueAmqjrNCBMt8KtHmGSEvde4PH/1CFMtMOp/dYcET9nrkBi4Eqyf24MLQyl3kOP0Nq0LpFrg3nFL3PfXPqEUWCkzGP/5oH5OiqFaoNv9okCiBZK6QEqBP2dGfx0XSLpDvuoCv7pDiBZIu0PIcYGkO4S7hC+OUuDcWIOvPBxmFu0RJhRIjwsk3SHRPJjRjHCo395n/s4OCCtJCOvR2MD6vD0KCetpd0o8Myz3tEe4Q0Bl9MxoogWSusBg5EwMtDIOM0qBtDtEm1jXyH04fkIpcN3JBRbSHVAT0QLJcYGdfPx1ZjRsCu77zOhXejEpBfr17VddIKFA2iNMtEDucnh7/XdGmFAgKz2AGkh3CARId8zw77rVq+T8jgKJFvjHjDChQHJcYGC1sN9y872fyXGBpC6QPSnOP2mBpDuEnhRDjgtsneLx6REW89kC872tW/S4QCvt3j3yD6BAQuWkO4SeFEO0QHJm9B/rAmmPsGdClEqOC+zX/SKjFEhOivnqESZaoB6Obxk9KaaWTvCpwZl+6gIJBRItkNYFeqvl/FMX2OC3NuiNjU+P8EWBKJicFPOVET6XsUBPiqEU+NMdEjAsrJfJ9J5jEUJJy7ubcH8WxROiAPtuWfPyMXMoBcqP0cmiZ0ZTLXAYt9lXjzBTiQ1Q1wXs809GmFIg0QI5ESiQaoGEAml3CKFAogV2txKiAuMB1D0eiy3udoWShd3T26Ndw6ZYOOewxFv5YCD2ktuRfy8RFz3VBijWnsD94mqImrs5K6O79u6u0qcaRIWrk205/dqPzLuuWF6nQFQfz7MoCieSnc3nx5eNqvEswzqfwHxrh1NnXSW1wWx/AaoL39pj5qoGRAEsRAX6NTgj36oKLAsL+L4qA/9wXj86sDfbUTK/Xs8ba4oqiOqdzszi+x0oaqLujpFxr4G6VL+NLDXgwsjUt+/vs+sbsrrr/pMRrpzQR1I6Z4DyljY3zxG2rZcd3rA2eneL6BLrIPZ4hah7NcD45uCw0P050eB+NnoSQmgYWddpY0RTM7KteJq/ImRdQgXeN96vW/Nmrc5XFQ9Xnk2CLR+e0VN7a9eWrHDBKg42qK2sQ4TsxrTwfNkuLOclTjA7HnqwD9Hrhh5jFqIkp1ezwOb2PppI6Ih77mgmkbuDmAq54QTL4y0P+8OOO2t/ZWXMoNErC3ZX30EvQ2sj+y47Cb5LdQRR8WyD5chUMy+xooWFXtMostgN+z5pqVn8HSmQ/2ueHMKrPK//X8HA/72jYoJdLdsUA9Xd9pZRDCRi4Nep0UQM7L3VNQnmF+VMT43WPHtn+c87uHGCgeTAQO92Bgysj338EQMdXHSInb0ErJ9E2Lbh7WhTMVC9hL/aQ9AAWCZr2yzz7u0a3EifLnH7GCC4HnsQTJs2uK3ueM+5oHjC75EmYXpg4FJxfcC8ePx5dAjBwNuxmQM26IC1uxrctDCBbdsxicVF89HWQeJDkDFfrQbAKn+7QOXm6gIG9jBegoG4PdSYC/Qi88NbukFr/77EQ+nA+zOjrNFNDQYsV/k7Be69CzGOSwkzUf7KQqavCnRboRTzxzMH8xPUG6T48xZLI2mWxOSomNURgETD8cvy0haCN4KB7diFv+9stUDpYHZYXTsvKyzCkke3zrzgThrnWTgrZvYHA6+4tEITgZlfPGIJS+HhZfmF5i3QVblzgAVmy/lFq+0RGJoLlmtTB4zYa85XkzBtD7GmZkvFQF+/lRtwk+WSioH0qBjSHkLEQHpUDCkMJGIgxUCSEv5qDyEYKF4O71OMIeRHhlY9sGRuwazmZQVYkBrid3sIOTCQpIS/DgyUGDnjKAbe3dv6kxImGEgKA4kY+NUeQjCQHhVDDgxsWwfMJCkM9AZcR/5J8Kw5eXQIOTWaioE5Ss8UA6kYSDCQnhr9c1QMKQykR8X075IBkhLu+HdhYHEpblQMFKsWsIy0h/DyZYbZkC85Whj4OuV5FK4PQUKbhAkGyqW15/xulO+RP9qwtD2EioHkqBjFFwF7UQ9hEWkSpgcGbm+AFaRJWL3zl4RiICkMJE3CNCVMjorp3BqwgYiB/eX6xIo1hrCAiIEkJaw+8kdCxcBZKXhY0rnH56gYHCnGpzBQ6GB/kvYQkhKmYuBPYWAgH0UZ7Ve/xECaEn548D6/fz0y2iTcXGY7rIxEcJNFDuuZFAZ+NQmvFGWCmf3zZtEDA8mp0QQD6YGBOysUvg8MJO0h3XpYfmPgHw8MpClhgoH2Eh+iSfJwsjl5dEi7c6e0PYSmhL/aQ0hKmBQGkiZhf5DlPZKEjUAxkLaHNGUsfh8YSDCQHBVDMbBdp4+PGAg3GyKFF75Es7UNmLR5Vft/ahImR8V8iYGkMFCOJLAPjPlbk7Acgv07RapPDwykGNiI0ua7SZi0hxAxkGLg/O7WaF5cZTzIKw3u71yDsLXeFpidLrTE094YlobTcTS1BiuL1ixgi2OzWzyA4U7mixSwb5e302iCPD3xJ9LIt07CCUe+akJY2afvI/KvXBIZe32cxIH52qMwnEMYqM4nHGYvnWGpw1XEalOOrHhIfRnp1WqOmUOtcV7hHSAMPMwbrDwHzfK5MeujsXwUYD+cRhyeXwFj1iq7wEzAw3ji+wmwjD2dIkfqGc6Tm3ZjkZSw/co1CAOKWkfKdnLDXH20kziP2BqJyglFRixOrPn0PnKsGT/cwf9JTALz84L7N1J7zKfeyMJ7KZTRkWkB+xoWvr8xRmcgqbEVhdJqbMXK7Fiju/Fu+veccTJn4otuYR4bka/YIy6ayi8ZXQ8rDWu3pZaFqgrDPjxPlyjYzVAS9+vTxkrbd6F8uBsSb/bGzkZDO5ivgIX9dQ0MNBteDVaNEllzvpovrJeqRrjP3u2Vj/FFtuqSM6Mx2oO9jqu9TlPCYa47XFw8mA0aVsMJS9cb3C9dAIyGjTyPxtcTm/19MfCveXYIr/G8/C9zwn8TDOT+zRhIuoRJZSBVA/0uGGNe6u6ACa0M0bOcLrAWj985nQ1YgzYehxCtZZnlb25KDXE1c8d6Hu84T3fg78nDQ+T7qoHoDMFrYQQOT4l2z4RiYC5tGdz6AWN5TfXyqRooafbDomfF3DLAIOZQ3cAtRZKOUiVeUAz0t960+IWBbzWQYCBRA1lxA1hmy2A2fzDwq0t4iCA6pw8PuaaIxbrI2BxGu6pDGWY0ioFB3YJZFi5XcCsn4Wn5apLySJAUcMNXswQ3MH6f8LdYLrAsec/EN97nQnPzmIP32yYL82YmUzWQUS+AbQQDw2OYftTAvK4XaJJPwI21tcfFyQz+Xj9ebSxo61fitfMnjzzxomEx9V+cf79vCyRd3R7r3uyVBF2bgpuSmDNWtQm4gaMDGMtt3+eOVnGZUAys3xiqzc+vxLd1D7CtcgWKgYEbvU/4OlxzmL+cyTxl+tyjs/h+uMvVAbdGzoohDw/ph+w3NfCNgaQ/JLTmzp5WBn7lhIkaqMOCsuhZMda5sfEw2v/KCV/W4Ib06alPfFEseKSyxwb3j7cZur4fXsKlG+mf+kP+vEuYPEHujznhn3OjqRpYC8HvcsKkMpDkhOmJgQXGbRRGM4/DB7uMvp8gp5+VDcVA8XzpLJoTpv0h73Oj6cNDbLEQaWUgPSuG5ITFbg1hFOkPmcx1FfO37sIBVggdUgrX+e4PubreMzKuTJjQJ8iRs2LIudFUDfzJCdP+EHJuNMkJ/7E/5I8Y+FUZSHPCP+dGc/29+PSHbDV2wK2YDglVA3XmvvlgIG8ANhAMVFBz5ygG/qiBtD+EqIH03GiiBpKcMO8Yx8/DQ34w0Ffa1Q25muB8zoohaqBgqTcsee8uy36W6lQNJDnhgN29seutBtL+EIKBRA1s+d9ywgftt8rAn/6QLzXQuAsuZuPj2frKCX/1h7yO+BzNcslN4t1ka9OHh5CzYsI0kztaGdi3DoRNZrfRaU74CwMP4w2PFe1dGUjOjSaVgV9nxZCcMLuTb0m4P8gfNZBgoBddwX49p/geGex2nODbu/JLWqez75wwUQMVddRaX13CgEJN9secMK0MJF3CpDKQdgmTykDSH+Lbx+mGnhhIMZDkhCezFYu53ZThgtfBdxCeriCMtBQdwqbiwCOuyqaReddsC6/PTYGEZnvAgjmgbB6rgE3dTnKjcAL2O6yneGM5aR5Hwd7SMm/QIKzXsLWOJoM5saLUZgHzWbaB8YWTLC4Fw7ecBx5FoyMz4uJpy9RoMQphfxozxvIfXBihWaC2WB2xGufjOiwQU04gbJ9khhW95oAxG2+2wlolgeE9rkaAUcfdMQqF3ciKyld7s04pfMtk6OF6omcToSsaCvrwEMxqJwNCbm8KGP6uDM6nbWTNX5Mci9YG7FG/Av/qxhWEpa/tiJsL+9a2lrMpivyrC1h2OeOzlfiuFU2l/Zib3zzAPMbIAMNsf8zFd27uWMU+Q5GjOUYSiy+YLwmdRpEz68Dfrc0XjKeBMNBRCiuJ0wLGH/Qz2G+lw3F+ugo7pNbsGXP5MMrmKGcW6MGHHBb2mpXg6DnfWK2N1mBvNtoHAycPbEeO0XFc8AwPG+TeTnXk+JKTYO357srePB5Y7Kds4jWraG9ZmpdQNdBb35n93xID/5qnh/A6z/P/R9qEkflvxkA9cW641aIrF4i9HKFIfT/uQEzepVLbTY0a+f24CnOVW6GmyTpE7wfAOu/9oEzXn/loVoGZEdbdIQundbFAu/MxwILUAcbMXGeDNhdzDdG1V3PhSgO3VyqeGbnhgUmCOw4XaHxu/I8aOFq+zVx9YQAj3g0pO7GIUFYy76SqeuOC3SuXUbnvD4AxfGmFj1fho2K3DN5JzOenNPD0HDtYPY5vmZ9P5A2yW2WFh/H+noWnHsbvBlMjcuYZbNtJ9IxQEaX6+5lJnOWn0fb8hYFBy5cyXE/aY3UxLrOgebg3dLHLFWyr2dMK91d4v77eAeuMvuH8V7gz0GJVKlh/NC8uvCTbDvmT1w4rm5bjQrnz9yhKwayJ+6mfRea6emPMdoq7/PACNyfqBsJhqWF9uWoz75pXPLrN0gEw3H1ZfhLB51fR4Y4VyyuyYONWCyRchQHcyBzGp4MxR/MHYC23yl+cFx4A+/R5LGIlmLwPZxm0GzoBKWNeWIySyFtq/NfjQ2hS+OfxId5uohQUA5mdATaaYKABtxvcHDksZ/MELDiMRSxV4CZpm/C2NCffbcLHzvylBhq70kZSDtG2NMEQLcvHp0+TwgQDvxpEaGmg0wCGkaQwKQ2kaqBRnpeABZdrRtVAUhpIMZCogaQ0kGO9/5e6N2lSlekWtn8QA3qEIZAJgnSZNCozFRUFFUUF/fXvAmqfXaeJON/gie+5z6QiKrTKJM1c61r9nwIRq9wfycccZpaNg4Trcv2lWDoEFWk6wPrEiL3fQWHDO/mEqZueC/W5XCPGu1hTUNjfyLmBqnkP1n33Acw4RLA/UgoY1gVbMIvGloF3ztImDJy8geMg4e/3A9/PsljBerbkTef3kOD4K2+KqXH0lBo4egPHoLDIl3UVKXcxmLyBIwYG6edPsxj19B8FIiMG/hokPHoDx/EhkzdQXvMyUZimSadmMcv9TCZi5/E/QWEk7POpcfQUFD6bJ49oxhvMsjEoPHoDOfo5V78KRKYy4dEbODaL+VUmPAaFWYmF51l0gL2jN3AKCo8FIvIraYiydI2KOvE2QGpbaz+pgSsG7ueYGvjLGzg2jp68gWPLQBl7HIGvoKymApGNo0SEd75LLkTvP42j5c255CZv4Ng4ehwfMjWOzm9pTe1o7VXk9AGzbywT5l7zmpvKhI23SX+8gTPqapM3EB4X9mfEwORSwHlnhqDw39TAyRv4FwP5vVzjX95AZhP88Qb2z+OdRkk/TwkKdw0q14DdozdwwsDRG/hp2T8Y+Hd8yISBv8uE+5n7a5DwFBT+DuOYfnkDx5aB0vbWp9H7qvAIxDSmrh4DNuUPDe5D+x3kVcmmIRtFgJ1i59KIIDCTcR1qaGV/SyJYAsYJ2R4pTjPdp54bs8BDt8GbdWlTwEJbA+zW3jma4/WWLlx7zhETEwsrjsj9eAP5RVligcOIYroy4fPdA9yfu3iG5wv0iibF4Qn7FfFkVkQaFxjvN4/609DofXGF8zJioKxuN0TYKThNQrErMTvfHanVHwHbeL3jp6CwO5eYKhLJ64mIKr4mbyBRIj3Abyv1qWl93CqWtnqGu8O1gft8gs+vC3i+hy/CeVRLI03WOqF4+d1Z1N89huYwif7EziO2aKAdAHMFEbBxxEBXjucV5fiE4uakzyk2IoOLg55k2JcIorpkwn5tnXeNbqR70+jlWNWEgamcLIiMBSENmw1gZdC8H0RzE9gfgWcNFM/h+bt5BO9XZ+cMPy7Xknz4h/aTGvhoHY8uEJySKEz3Mjo9qycNNgbA6okH/VruVh/ScWsdYNKhJX45u4wGD0XH5Htj/pHNYvh/z/wQgeO5/71bzD+jThhp/2IM9MXsQSRHALEurUDNryIzI0IY3EEs3odRt5x9IEr1aqroftpkqAuEPailE2BiIjx6JHNDf3hJBLVYcfITzVK0JHxz6DnfycC6x0/hSASBe+Nw9rwDhqRrm5pyxVR+wbE5ihfDKNBNf6vCZpvn6HQbMlrnfQMYdt4YKN3B33P35FoF3y9gn/qOL0Q+WSBWdxlgahksYiI13bMKrsdNg4JaIORjlFfAuhTE+ByFxeBkB+v4xigZEjdHk3q1BteWuC2PPPmugRhsAAOP322N9h8xAuvZbLmoWoKYHzFQnS+G/biC2nd5JidCmjyH3JUNSPatIP54A/t3a6CHEwNWWmrHRbbg8WjfnQ+kT22eC8Ps2aDMFFXS7YsQJ6/iESBTRi7hli2I/Y+kWejinHXAjrhLQ8N9aOj4ePGEI2mXBjL1DIT6y3XCwMD0vBy9H8qXiG7+ADVhP1z0IEMPqqzpcEgMtUcr35RJHxaAYV6qNkh7vDki7XK9ik/OM5swkH/6Ny7c7xxt8gbOstu3+jM/5PKDgVNuIB+fIqJ1ApwHT97xyA5j+ccbOGLgFBQmhyv3KyjcS7vPT+do9etJ5OOtDZxsvLb+NT9kwsAQKT/eQBCI+U9u4DRKeJwf8hcDp24xKx0wcKwTjvgWMHDMDRx7Bka3leBO3sAxKDxh4Nl0eGq3XJjSag/7OWIgM2MAg8c6YcHfU8IbAmDw0837KTdw6hwd5rA/5YAFrDDMs4jecB7+1glP3sAczMTf3sAxKDx2jg64LeyHmOIPBR6iQw8I2N+xTvhXz8DcYRAR3tcLYMRjRRFC1vd3nfDoDZyCwiMGAuL+5AZO3sCxQuS/9gwcMTCMHfh+1mukkRkniKm/ZgHL+z2zmUYJT97AsWfgVCEyegOnOmH3P7yBx/t/7hbzP3oDx9zAqUJkxMDJGzhiILpun0RYbM00abVHPQWFpylyfzFwrBAJ73unmLyBH607psGhB4w11Ij7CQr/zQ0cK0SmnoFjnfDYOXqqEx6DwnzjgBk5YuAj92/U2tV+Gr/FRzNNkfvVM/B7ELKpTjhw6N1AjL8wCaOAmTPVCb+WxeD9G/YzvQKGjd7AaX7I387RozdwqhOu9eUPBoYPaw1Ys0mf1LGwM3iDih8MHOeHTBg4do7+FRQecwOnCpFpfsjf3MCxc/RYITIGhYOttC6noPBYIRIxulNPGKglrz/dYjqxsmn0OQLWtGZYIpPDBjXmmg73kRwCFKvOAs7n3MYTBhYv8QcDqTLrKLYNHFBLTlkuqBzAsJ4BDLQjV+NCrmBLtDweCzrfzgfsq3UXJ3IkEH4Tzzl6aY0aI9mxKaKFmcYH72jhTwjYIxspYApnHsDM6LYCmT0yBvt5DphVbViWaMFjyKUbgsJ3/CgI26qYi+maNFNuYLgsDRxfS53HOtIpXawYdug5yPAo06JuwkDamoBd8mIdUWOmAyatVcBARhTv5Gvz8PcOIfmEgQq+G1yim/D7c6vOqdu+YH0jBnrJ0qZeUwLGv0VYP+Y7RBdd5uB4eUUl1mLiUmyl8Hzc6VjgJL1ZgKm+nsb7YYrb2cM89eTSrojr6/D+8gxmFzKFKiI7eP6+ij5EE+4Ik5A9lOj41AGb7zu7SvL7meJk9bgSIWNZLlpdPjJ+S0P3KTOWUv8mvSkSmuOTehrjcrGrDRUzxUog3WaoqAnXgOGcflv+0zHw3zNAROB57n9vF/MP8QYq/2IMTANLADF0vVTBywLsOl+UB/ko864K9ZtvgFpZ3gnn1qA4tQ6sd8ldPsln0T/T0Ls/LRTo22HMFKjlcIkXNXof52cirz98FZCF8kSuwrTk47RfHATXbYZmxs6hjpgwOMDLQ4GaIk5Jb5GGC70yb1C3j3LSo6E1pi96AfqIryfpZeOBg4Way4hSsyP97faq/AMLmCouhS1R46EEoLx6FrKdz5awpLxX/uO8aNBG38DzHLePNNjIgF2t71tgjVpzLr6tni6STm8dMFHgquAhDq090Tsm/ZUAVoY5vB8rNg+YGAOWzN0Nj4qLvSEfbvPkAqUCTFQBFsmMV99cxPZqgAyH1clsxgwT4bc7F23K84mI6VoADNGeMtr6c4bM3krIJbY3G8Z2iSERdaXjwmJWwPrWX2Noz9APTbl2FrpztkQEZtVVkfCB9bCuAli1iBrOV33AVraKRSLSLaiZxQ3UwkLfsETdvgAbmdOuRwHez4iKDx/Ahpkqo137gO9bv4PYU7ZPHln6JZsKhScMvJYmT77n+7cKrGbTAwYC9o5BYf+YNCX6KC9KZEa+Y/+mFMYUFB5zA6eg8NQ6esDAaZjw6A0cmwZOGIhTpBCG60CsS0VhTUHhqUQk7B15Cgor437/HSAyjpGbhgn/xcDI3C1+mgZK+n+MkRsHiEwY+HeM3ISBY7sYI+QEOiezsKKrG5zHEQOndjGBBWaEXihrAocTzm8YLCiqHif82xuo+zYi/YhdGzKMhRpKRCZvoHtu+AkDxxKRX00DR2/gVCJCHYmjodfRNMGPhzVhoFawxU+7GNg/hzDXDsyY11v83TQw2n0Aw8bcwKlEZBwg8neY8C9voOCcP+kvb+CUGziWiCjc0Lr2+ZLh+WwlnzBwahdzOw2FykOh8OgN/IWB/61p4Ng6ehwm/BcDfzUNnLyBY1D41wCRsVA46bwO0PWJcLy4brWfYcLuseaieA/n41eJyH/xBk4lIqM3cCoR+TtMePQG/homPAaF/1tuYDxbW6jq1Qc1v7zP0Wzu018YOOUGWvNPRrg17atg99lYaO/HiIj+dRgruQH5xAjljChqA/LqMZ8FU9PAX+1ifuUGjoXC4zDhKTdwbBcjmt2b+ofYATXda3+CwmO7mFPu5Cgr4sOEgcH2uKHow5o2kefKO52aBtLnx/0ZIPK3RGRsHf0rN3AqFP7bOnrCQGkO8ovBa8CU+8dIE+10eCKpcBA1BVuv6LWPArR3Uo+aG9fGycx+u+i+Z09E2kg4TYIBm8QnYKB/BgwEqwUwML13GdVXHpOG3D6q0VlqD/D6wkmTI38M8FM+S0MTQMBAdgfG/ddK53RefVEaRylgVpZve/I91EYae8lQcuKCmajOaxaep/mDgYLdmjgemwYq/nUHWKniiloOYODkDbxUxrD+o4wtAQ7OotNZOC+wRLTRrh/4vjYWpj4mgK2RQyna0AUYw/uuwNvb9kFmqmVwZI67Gncs1mH9H/i8LyIFXqfYobbUG5gIGDCTnPdz6njVvIqL+dHFnixh6nyWDmClkzzxHKQS9a2lWdH+M/z/Y2VR5xEDdnvvg4wUrxNpFLzmOCZ7UmNxs/XJJ0lEHKjR8LysJxOhlRBHDRuw8PXsbKrbL9i/q4cyvF6vYL2xB+sJhROP0yJNKNZPCg612buegsIo0dyKvnviYuMr6bBeEcyud97XsAtVBhiL4PsO7kz9j8TAf88EEUHgNO1/x0BLNoXxh/bvxEDhX4yBufexQLw7dxzlOah9KUURYFc9w+FZ3BeovswRYJTYc4FcqSUC5gjIRx16c6pvwDiTZQsiPN2mil7MQ0Mz2WPHentQM+/WRe/leQ5Y6Cmp79aaiwQFxJB3bpjK/x7eDTJPlyORnMcz9TeiUiOLJirRXoaE/cdMK9D7ebaJCpenCqOXlyGHvzqk5+8ciPn3lkdzGbBI6q0v54sCYFP2st9E2JMujcST6iJGOuik//CAWawJkjREqkVtKwdr/DwPygkD+avKcRGWHjyK0itgUbN8Yb8rvALdTyeJSN+hl3HteQaa7eMt6T45YGJ1ASzbBNHQVczv0zBK2wJ9m+/QOzYd1DC7y5C+edeEiZ9iGm3rfYCK9soSOaZRlfAq7Fcwm4Ea34ZgBS6MokZOyQJGVfcPDvK3nyPe3yuka88f7M94r0SX0+ZNOMBaLpyHWxlF7UshUtDA/vXNNkfdmjUJV5nw97t7QNGuvrCg5j5f7Mdl4aLvcqhsqzkQu/31baBEZ5ZEcWmDA2UPaiujjEy0UuFx2DwWoKa/4Zbwd3zD4ZwDNXjyzIx0d+aB/XRb0GmOnPBu/vSLGXMDfwWFY/neThg4TROW1euMSJIEYknhi/53v5gxNxDurTuViEQr6jZot1z6pF+qdTrNkVvcn4At56HyW1PvGZpLmzuo/Qtg1ugNzC73EPYjulYR2lxytKf38qdroOytn+iQEImiQguHXKXBm20ANmjqFs6/NPTiTo/3K2CjJHNhnD4o6oeg4WeT1jg05MZFO38Tgpkh1ThiejAbzqpNCJ8ABoYaAoz41S9G8lYURYO37le/mF72eeqsP7RKlsXsOZWIjF0DJ29gc2JCwvioSX1BkbJpggifyWduCgr/qhQee0ePQeFf/WI2rMYQbVcBdju6Y00YOFYKT97AYF3p1FaSGY52TzDbxMtn81MpPHoD5XMcEZ79XtMgUdbZDwbKXJVOJSK/vIGbkxtMGNh1wzThsURkDAqPvaODzRewEBULD9T6809uYCFHXyLWIqpiVfTL3yUioSYD5m7t/4SBf0tEJgycpgnr/wMG/pom/Ktr4Ood/ngDp66BsX17Up2XAhy/c1WbMHDsFzMFhTe3zZoo3PKDQy9dZICBe4uI0mDm2JumR+/ZUgcMvd9xcHRAPowYqN5kMIv/ThMeJ4j45TEPpmnCIwZO04QFtgKj67t2cZKxIF+/LpzXcYLI1DVQr+G8jpXCU9fAwyp0pgkiEwbGluARhR0xMN4W6FWdPqSvE1hfJQHGCzoTES66DrmDR6lB5SIGbMiFTzV5A6ta96grC0aVNCvdwrcNN6eI8XUulofozCYlAJdZZFfx8nKwkHgAs55NBgz0W8C2EQNHb2DYynqNH59uSV1+ARjI7w8NUrrbAX73nIrKF53ieTNTCHsK51Vi7PseG/JQYmILKAXTE7Cs2yUiYdAD1iOcOwu/5LcyYeDkDTw1nQEM+TRTMnYNVNrvnrCRhrlYWx+fmD6OPxiYrE+GMeUGBk9Dx8kxhfUb9pyfcgNjVAG2PsRbQm1h5eFkzR4LbJfRk4jrwXu3z+B5tFVlUoPn4fcugdeDm+PQxYs3UoK54w8GRlU155Kb2Ln4ogEG2u3QG3vEQG3Z+lT31oCBGQeY90k5my6uS9jf5YC1n0yfUX9hwt/rGjz/0XwHRPEeIhfYh6OBHUcFbCsSwNajrbt4dt+BvtREp5pKRMIm6gjzSAyOCpeYx1Lfraipv2ZpmB4ibfIGTiUi6oDZVktg/yQLsHvllvXkDTRiWcdUd/+hGPjvGSEiiJwm/x8ZJ2z+q8cJz+twTbiZ2uEgG4aGP2YqXAOrsKr4kBk59txzSz6rw4yL2HsooyIVWcKIpsHF/tJ44k+h2jQQh0FhefiqkSE5oPyYFuOYXwJmhD3LEf6ogfWvoc7A9Hr0pqBwqCpsiZjz5kuYEn1xwAqANav1cUmtDoOYYGdDSi7DvgnLLQFLl4snYIgKv3+8nVZFTstQtL5GFmHXlcIFShT06HjdJqQvNzMc7Hchj1r2fSPd2YbXhexA0bffORMGwl8FMnq3b0wUyeGriKhDUJfxNoCBlzcOFyWo+czbqESgFWAW89wG6Ha1S6IJt3caYRewLLWjOeGWG1C78nZowW+yCyK+qm8aeXUL2PFcPcksyGTAgNe+RP2+06nrlgQn2rbt0We/WgIGdl8cCvWzR9VsviC8Z3yr6P6Bv+8zMEpn6/e3Cty1N2wjwxGhOz+xfye+iygfApQ8+xeI/dZ7oqIRAVs+6TcNry8NsJodmq0e1hwXrJoAsF14zwgjq0YVL7ZsjeL7a0O6rL2n/uckZ+iynRmA7RuRCzdkWwIGvg5EuFBQe4fl3UKX8x3E8Hf+TANVK56IvO4MkbNHg31PcTJUKQuHCMLllgYP76ohQj9PwqfSd8iNU1yUWA+GMEfL5EghM/x/ax7d4tdQ4rFrK9/+uE90fl1CIr+YmgvRGTCk3PDFkIsIWEa0RTk1j2bN653zT8EaSOwiEML02ZDruLPBbDGEE1HaHNSq/VrzSBNbmfrpPMLkSHcNwt89JeIyb7goau4ykoo9S7SboXNJoLcyqjzGBQzMhgYuskyRuPtsiaiygFVgDT0nDBy9gX5/BoxJ4qVJ5EAYchcXImDSKYzIV2YfFagbkMZKvROoWXO0IifeL34PkhtzA9+WUBDufmm50DDkHC3PxdBQBTBw8gaW8cWacgPDuwVYPHoDZ75wBiwTpB6Fug3Y1t5hv71yHaC9XGo/I0TQYmjAkjkmdRaSWoWtBJg/YuDoDQzN0sknDPwfK4WnhjH2J0wIcwnrdMJA+/ifR4j8bR79CwOnSuHRGzhioDBTUJWcEdyX/+oNnEaIrF7w/Y5B4fJr3ScM9G8UMG+sFJ5yA0cM/Ns8+ldu4K+g8IiBU27gdicBRibOm+rICirKB88n0tuLO40QCfmbC1go7wvC4AvcP30JmPzkAHO5zRvOv7HdGMj8nmwiSG1bBfkN5MPNXKqkxzO4f9pRLED+LOF5L8wFR0iH+/Q0wieR8Rrev57D+TST9kMtUoOaDt2XjLo4Jj9B4aMGmFwv7TPhn2nP+Vl5zxHD7hdEm7Fg1n6wW6NkP2C/lTxw8IwfDXqrF47IfXLjIke6NUgo4TyodMDUFIFZtbkrb7jfGsiXzttayDOIT4NYA/l9Y7oMy9vWpT5PQDLPs3eBmuroU0/27JTcrmwA98WriPJVMOyX2g0jMpyQ+tpQ6fsXA5HsM9yEgXNJKul87v/BQPGTwPmzBgw8HXoeH0/+gloVi4Y2SDqPlTfIA6lQAbuqmrg/GBg1bBrcc8BCueRMit2hOfMYFH5YqCTcmrHwhIHteXekbljD83hDG5cRA0MX6WkcC2+KbPsgEjEqLEwe9rHBCuwrdfKbB89P9BI33QP0W7wGszTguxpf0NGkkf+F9cinLsfS0XcnDKT3ivCY7TdzGm7qOUe+NxLgHa9aFL+GtojeDaSytL95dOGsQb4dEPy/vNTn1MMr2N/uTiy8MXWGetncwUneApaOJSISfwUMHL2BBzokLd0PVpWAPUQxngG2eyfWxfFR+VLc5+cPkW+5WcVjiYizdHK60EU1DfvjEf5/lrY/3kBnBd/PwmkRtSKMcHK59eVUImIXjJ6Sy/wfGhT+98wQESRO4/+PdI82/9UlIpY1eH9qawbWphMZ6PRKG2p9E4rpgqkyHN3JGm6XZldkxRsFlrxdTb3o5KcAG7jEa+/YUvMggNoUtT7D3s3XqN2TEKxKRHv8UaU9ddu7z8U5Og2vdwE1ypxJJ2/gQ9vmhLkaahXsIiZHoe8r1MgXIajp+utia77ewLWdWRzZPQlcMy5dUWPl2CnVg97Ca3IAzHzdUEWC4gjWoribU8tewPuNBy1xsNPhgvqejUm5K3ts1xisubAerCv8ChDDoDlgSzUEbU0/Q85QYN+/7B5H2XUXIBMfQK1n3IsLuh7E7na9uRNNl/vUj54PDTlOlBJpSOSO+DrgURmghHyesZCGx1gDtbDxVCKaD7Xy9SsL1r/nGDRiWgLWJqs1aHdP4POEC2Bo9WHg/dk5JX3WCFUQb7USSfMDYFCtw+vyzi+RO2M0MiPfN6ip1O9R9EocIjOoq4Lnp81Rvo0ikFYCrIdT9hlilC1g0doUcaQmgL39DTFEYQSwbj+ODtZ3FpaE3ZAW+9y96RG5IlAzgTHD/ir3c8Ty4YMwt2Nbhfth/ulld38Qtc/g81qDAWwVZiYBmr3jEKm3J2pOoMY59TOUsNxvGZqdXj0RQvbLBdlpkSFBQCyZXVyTiz/nt4tObcPA/szOlc9zOch4/hMRFt2fXMilioUiMc4I88ZXwPqqydFqll0Jzz4uXPgsFB5R6fIifNu2OHwGsoVm16GSuz/C5xenuYU+H+VKRGcIii0/gJHsPJWo1+ohl2TnZ4C64LMiGotbHLy7R4ay5fZJ+rkNaqsQoidCGLBGOe6uqX/Z5v0ww0EhAu/1AxaDWbT24aT3s0MNZkClBEjdAAZ+54BtoR+KDaoXQkyko9PCeUgBU0ZvoHVXKUeOJWDm3xKRKShMXOVD+DNgiG+HW3fCQFCNwzzfb+6iwrw7hDlta+yTGrA53tgx4S7iOQ2fS4lHYRci8gk5HoeJNUzWK2ydMJ10r6JrA1g363XQlkaqcb7XPOqpb+Cs5254ahiDvy9KZiwP2JYqUo7su2mCwuarn4YxrRJmhGMiwCbfdAuUHgG7Jm/goVu7yF29YqJl6FBNk+RGDPxVKUxdkZ8wkAYV81Mioh2KP7mB+XezmEpEQryH9Yy5gWoz5GK2PexfpQIGTvOEVRPWMzaMmbpHd+8hiDx0j2bbU8lNfQNHDBz7BoauBljMPsib+t4i4Ogtf7lozcP6hM2QSzy/D30Ld2YD9x0LafDazXL05IeGU0sZzr+mKjXaeR9CBO79rgLpppbodd8aYI+o8PuFOga6svuAyF98BTPonDdIzV8dkaUtYP3hMeQ23/QvNZmby5G5DPLgqSgU5EVa4sjXbzzyD/eGiMURzOqvteERXgP2iardc+HXymV0D+G88dayhfUlYBZ66UsiwjlrqmCer2W0cTdwX9D3AfIGD30Gk/hDVBC/abAk2xxVzfoHAxPVAiw6Sir8vk0MTDwJzMLev/nU2oV2FQdORBE9bGvyVQADyb4AbBox0FYfgBFSQxocvrgfDPR5hn2iXQsYiLPA4UiyBHnsmSD/lB2ZcwllQR9EzG5BA1EDeX2XDAv7t1SnwZs1U0L4zsUpmrMEDEvAzKULWFNbkgn65Q1YJn56ijft7ECYF2Bg0qy7fqoUNt5XE5OLaRh47B4dzEwdJ+vsHSBHeEg/QWFGhPVG6zSji/nD46h0PJZYWs/+YOD7NmDloTOp7+vDGAJOL/ALkx8MTEiq/2Bg4F8cHJcSYKDRAwaat9ypYnn97fFB6XzqeBuTS3YJYKCu+XPqnzcGTooFPF+k+AyNNpGTTt7AMSisil8J+1EHGKh9CKbWtQf9lm/1HC/YoaQlxW6ViPk5wMXJE8D+LFE6YeBK2W2pritDQxoTsBtub0udJTuYGRI8r48lAPyXj6r4oJQ1PmfOijqmNQSprX9opfC/Z4iIIHOq8n8FA/V/MQaq0grUXrqx09i/9zWeCTSjWD4UHLn6qxo7q9KBaybQKp4fOYqDjxVTuy3W8Pp1ruFFRQ80yq9emryYs4bnT/dDw6eyrRISgTJCFyOibmNtMDWCGo61gcPJGxhsDVCz3bH1qLEHzEySL1zjy8uqKSremyrRr5cA50rjUTPIaEqjKAEMrQKDBi+XpnHCoCcu57s9tbaPAK5lZNYYa9yLBqC7OQqXrsCRYYHau0eUix2xeuJFerQnDIzj7FUjRToEhM9tCYf7ZtegLJm3gGWv75ALBWpaC68BYBDpq8he7Sh69ApPlD7mcFSmbY/i86oh0pef4WDJRy4S1t+aKEIOVqc1D2u0Wq8dGmz84dp9wbr7volB8eFN0uTQvUDtHMWe9OxMTn3jwfZopWyvRPucFS7wnNfQnvpwImrSKKBWcNEgI5xTsG4TLo24LWDnbM6uyUw6gphnts8ckScLaq8+y5X/eR5qVEZJSRT2OAO1/T4YEwaqiQQYqFEQ08bM7gh3JW/smwPm1QGA/1d2AOsb5wXYJL5YwnVMj317P6vRVxga3Dx7gQtJegzwe5XMiXzQWhzNWHcYVWZHRJNUwI4mWNdo4y9FwmYFYGx63zzRM/F16lQBwlRYHp7IugqICOKiAoxZyRly2ctQmY6HgarDetr1kCuVRw1g2AUwIW6pQpTzt+HCEzsrEdOBdJ9dvk/O3xO5Qfox3hOt/D5g/4WbgWr/9YbfEw6Hxk6u0R7dZOoUboQJoUGD5JNwISoC0AwZbeeioOHWVA+fMaZ3/xTgsP7sidLd74B1xWboq5Y8SH/Ya4CdRRngB7ffE5WtrlzkXhc8On6G0Wqqc0kjxr1ZKN0tciJ1pxcOV7v1MFpOEileGvD/7WdAp4HCEwb66NagmLIFYR4RqNW4LHh0XSwAM65MnYbLL+xPZn4Aey47wDCvlgP0hptLels6c5GyGkp8jieH9NFcSsOikSly+RNg4dUBLDDfgGGjN3DRH5k0lHYtnXIDp6DwmBs4YqAiz27weTPAMPUEBtQ0Sq7r4fs1zOWWaG0Ez2ub7hNtj0NQfWgf7e+7IffuMGDg5gxYOGLgs14G0xCRiHHg+V8GC2qs83FFX+99PQ0RmYLCIwZekwtgWfCuAesYqUTFOXuS7+NbYsBnwLznUAE6YqCfnMBsKIhCfiqFmWidoc8L1vN1qhMOs5NNUXi9nAgzd/+UiDhJ11MjjMDMDJsQzJarTYjov65ccH/dM3SKhiSLhwD3r7Z3NQquixPhkdPhIDkANof+sibdnefhvjRaj5zF2SGzBQtmxqEHbG4Pn4Soht+APJgvArRRPiJR1euTC8xE7lHS+dyEgXFcHnoU1uGKfKzuBPffBmyr5U1PZjzDp4H9eBTIbOD8CMs1YL1yvQ/e/E9JmMMOsPPF7Z6IcKxJJC9/VJG6ATPpeLePRN6brzQ83AEbvxWYjfLxCmYlp7YuWsltQK2ZC9iz3R81LGYk+I2BXAevzx/BH29gJV6vhF3OMDdh4Kb2oyk30HdzwIxa4FZ/MJA98KjXpRMN5dDFpBK6bPIGjrmBiUJKGR9OR49acxNxSb0wAnyiR0RNzTE5mly6ACv3Gcin/A3/P1aIha8nHdF58wGz8ZAYGV5wLDxfOXgD9w5g4OgNDOc1YO0YFM5OEqG2NNc5shSiALD5LRFpvwMMPF/1Bu8raUXtR+1VEwZm7uFJtNcFsO2sHHuMzhKixgnMv7hK4fWXWi2okYpGFe/xUZ6Cwr59/YOBovzHG0g+Derx66SGNFzkJkdkvnvigzbIf30LGPnaDe9fucZ/w0DGFaV0wkD96tsTBhK5PRY43B6HMc3eAseWggLcnx4y6ZMzSokzjzWshYCBkcmCPJJL2L/Pc93+lIhkit5PGBjoIeImDCx26vLHG/iPxcB/zxQRuPKq8H+kRMSc/atzA8sqp17bxThWK5xjygUzapS3qqLNRqYYLwuGumV8wMmuEsGauDUMXNvmlJL1s2lwutr4NPKvy4rEwlLDJLpn1NRJDci4Xbs437xMig1cpdTdSgV2mnVI/RnHcFNQ+OA7HHXcO3x+HJ97/OVjmwayfsax491qfD+cABuova/I2bqUeJY3X2ov1kVKra8N166TQxos1jlHmm1d4kapDzQULgdMnuiqYYn2oAwl98CR48JxcdaAdTYHm5aLGXVoKJB5a6I0ooKD5xIunHU76tTQVKmKOGPvoqoXD2SmKCCWK70IkJaubLjgmsRFS1bTkLVe29RPHiaOtRVc+9cWrEm7d+HaR0uS4fqt76h7U6003lIjx5+rblAvv5OUhOWrRC+ts6j3jXR4fU54fGtVsEZbCzBtx+pw7aMbPH+XGhjw/ABi3lj1hLthFYfS9f1E98+7J2wJcjpQvbeLjNNXJVx8hGt+A57Cn/mZJXwjGiC2VFjPLd3psF7AQNr6XYPPHrIIa4R8GtUf1UK7leNSZ0ZtLr7SLsfs4woY5D6lNDq5Q+6iO7RX7SPAWlBYNW6l65qoPn1zoVu7GrK504ZobPGs/FSAnV9FZ8CI0zBLSZVn+eQN5LwE4eT+7SwMnzQnTH6/4GC2B6wwY2Bu4fXhQN2bsx7V9+WXcNHthX3Z8wCrQsUnmmm8cfA6+89hFtZQWYs/OKxSpUDJJu6Jsjv0OOgNwAT2fdeA4YnIReH7Dlhzw8qEgVTV4ftVEGBu96y4KkQpYKG1aSwafN+HNJ4lVoD3rCKQr2d0abAsWwN1TptT19EcTJbGmceez7wAP19Du+v79omUxyclymnfpAHbDROvn8yZCB/mzfkbtykQMrofDExCteiRyBlvoij3YTbdVZKReW996qqSgxPt3Vu43XxcovjWtQrrDPa3G0p2xPuh4aKtvXHRKV6syXc39MXkpDxDSW9TomZ3pgr776YANah4hJufAZ+qleyiewNqF4sCi/1V6MtTUHjqGzg2jJF2y5R8RfZWhRsN1u+dQov0Jdz86NTnAZrFmzNRMbnjwDU3FB0cwK6ZXR4r/9jdAsTP4fnFW3VM/SyXjAkDx6BwJDdSjzj6ADMqD3AVZ7P3n6Dw30rh7QO+X/nA15xPjs4T5UndEankyiqQ+j8YOKvIifMfJqxnxED19l39BIVHDOzCyykNotMlQ+/350zY7zAxONlLGTrOpJ46CQEMvH0PFjqb5pp03+MdR8vVXUYr1gMM14fK1F4CTAzcD0M+sHTsb3CRoaaOHPKJjjpOYuto4Zfy3hB1hnku4jm3QGV3OhGpPrSc34YPOP+qaMH+Gm8uyk8LuK9SylFP7RYp3aWg9lvJ3hNxeaqq0GllwHBrZZJv+AEzLh+SBmIUtoTpOpkLBG9bIOdw4QjT11zqqwKYkRWfROPUojR8F5sMgCH+ku+l+OLg/p25KFt9I/Kd3WZVsGi1YMJA/WYBBnZm7+JljKPfGDgGhX1puP+jN3B/OF9+B4UXBmDgInvoKb3KgIFowS0pPofskBsIZqxVqScatCDVJwwMN1tt6huYfHQqY3YoZBsxkJZtT3GmAXYFQ3SAttKR/jcMHIPCwTCxd/IGKipg4OgNJM4N5O1YIjJ6AykbAwaODWPsuw3yKRIPGbruz+KUG0jNhvQTBo7eQLI2jqDP6PtFOloDZvI5YGU6a0FfpRr8vucBe0Oy+8HAhFadPHkDLfEy56i2hvXGjG5Rt8mdiuQNyIPqxAXUdLZg5s55wM4RA0dvYGzMOhcPWuAHA8eg8Jgb+AsDd2dsU+zpc0xyBj4/S6SIuoEDWMc03wBf71swqy8VqqbcQP/E7QcvtFYFmw/oC7MgDxqCxIbXF6BPwtqx6GILPD/lBuoU/3gD6cZjmn8iBv5FpP9/MXDGzf73kcL/jPbRpvyvrhRuMAuX/brnKL+a19jQXj71QuYG1lK0GILC8Zoa+7AGyUsbOKC7GK7Zsbti8pIWPD6XywowyzpiuqS3J74Iy55GxrlNib/Jn1jp4eD78e1eUWLLGr6rUvA7N7BqtDPFC/OA440vaHi1Pi3pPEiuVVIUboNzQAiqe8s6jVX11mAJjH4aJM8Kx8LG6XElPFnqHc1zShPVCbAeXhB1ohO8v9rIJb5flZR6TnxJSYPkfsJAveLhQtZHhgdrfKi86huwZq3glaOSdgk1FixgWabDtQrfIkM63VW5cJEcXNQ42xOonVoHzL3rFr60txONdMGF9fmnAhdHFZ63uM7T+FubBr46N4Wa2cOvEvI9B1iIBkwEC7UiWrzXUMoOQfPVxq6S9+pUYu2tb6j+XoEYKIxexsqK21Fb8wYxylGKLS+ldI7uGNPHC7AyPHchXXzXIHbsD2BfZg1ZKkZrp3TZxyDmLmpOo+vQNd96G/2EgUGlgFiLT2Attl+vI0J8YNMo2IJ1iD/VnVprKaqSQxbn+MATjy5uJYhpXwOM/Fz9NXX7Hj7FT788ds0rfCzz5auo7rY1etpKS5Qu/oA5YS9KdK8eG6LcCJsGwsrvJ2/g0LcZbNSAwP/f3QnRPrtbFZ0cJUfaDbCO9TRQW3eqlai1vhlRwxDUrPB5Guh1XFxJR7ZSGpg3pkfh6boiAn+QwW7ezniUBUlI2PNJ4kIxGdpzq+KSaGnIVoETAOaOuYG6Z4dcbD9eBTqfrkN72RawqGFA7bTfJzzp53jFyVkDM2a+PRzI93tXKt++MTXSh/DS/BAlFeEvw2DQ+gH0/mA/aaD0zyc6WfGVsDP84sLVUBJTKieVyALclOB13DxR3FQCXWA2xhTboYuuVQ77P78duSC+SRoirvShc6eIOXI9fXv8PAsrIhH6wOFntTWQnmye5CucX1yQDZXx3098IvyCuXJBmQNGKYvFiXweS8wl+cXnUZ4vciIvg46LmMvdmLyBrsuyVRjIGp2miPzqG3h4vrbkW8V3LjgODU9ei9PQh1O5YB/HbonC+MUTyYxfqX8yHwFijkxM+PWpBDOBSIBBc2VJeqU+pqG1dYLBGxmSzlDh+xUXax4tFE+A+zbHaTL3Ds0UFJ5yA8eRwg98IeSroKGddQn7AZeWIx8qAtYFsdOgh58o5EvomQvOpzxHX0lJyOzGrVP/HEklWs7DmHD4fk7DrrafqCfhlczKAjC6ABN28gYugiDE8Wt/KJH2jmvCnroXjpLLo0f7gIAZ5Mtwn8MFdbE/TLXgpQCwcCcQF0f2gxnaRwPmlHNDw7fzXCLKNWJSf78C7OLoRyFyMYx87ZVWQ1X3AGyRn98q0mQ/QKZ+5KnlvRdgll2HIOGSeRM2eN5wIO3BjAl3sxORTd/AyfsWloiyczjP8hvMyjHJRHMRYP9X1HD0KECn30LUEhm9hdQ3zdZFjBbFRLx6szTcVkGGDP/6ItLqDuvfeIcAedYtoL66AKza2iBP2tca5Dm3BXnwFmE/Rm/gmBtIM4fNpqDw6A2cMPCRAwaOQeEpN3D0BgZaMGIgmKUb5w8Gxgsb5EV5j8AsrYI/uYH6Yr2gPodAfm06mmNp01rUWRCEiXEjFJfmFzDw0AMGMoN8jQWMaNj1IH/QCTBw8gbqLGDdx/lTIjJiYLz+lNZUKWyHGDA1WL3zKSjMNCtY/4iBH0mF9V57/6dEZAwKj95AOvN0fvIGuhcWMPA6VBbn/tqlfvMf3sD2urSnoPCEgf/VG/gXA/+rN5B6j6OLHVSYYDytARvlh15MuYEfjCUwE3SQP9WW/GAgPAWp8QY7ZPIGTkHh2WamEE27IG7yBs6Fagf6wGVwuIth/+6W86CLevYHA6Pc/8HAqVJYcQDbTVHXU/JPbR8t/HumiAgqN/v/0DDmH1EpbP6rK4VlmR6oM/QNjIdhcviaLcC6y3ePKimZLVwra/+g5kW+Y1r7iwJTXwFM+ep3TE7WrMf9VxFoiNQzpvdv0+CtfrXofCX2KZXLO2DdRWipfdm+U/Kdz1x8yYaC/qF99JQbqFbMnPrDsLfkEq1lfA+EI3WODWBjIymAHeLrCdZgesdx9Gl67GXKgQbr4paSm+32+JWECfXWi1tFimtTYiIA9ln3Gbw/9pQnNmvzSs2hYUx8WmwNbPI3Z/IGkvflpcGVB4FkvBy49pECYudk444a2/scx4FogHW343KKSgNjshCPGg5ZaUEXYgmYB5Zqj7ev2gXhtYu55LtINbxtO5b6/oxwMYiOEs/mckON/rgE61ixetDOa5M6qkExHNN3gWZ5b1A9WUU4mSHM462PGbAeKcF0pWGw/koZU53mhEvu1RAUXzkC9dvS55LKPzeY26YvOqdbr4rDS2Lh76LjYT/LKKWLRZ3hpDwC5lcCSZM4+Wp4N1SKGkfD4IhegNgUcgmw7sPNK6IQGuBGclMa1nibxnUIz8PyXEf1dOdx8boBrOxPgUE9/gDPe+ntGgsLEHte9GK58G0wLiIJiDVh282qsMU7GXEnSad6U+GKBFfAXtZb/8FAd8hNuifLM+Fq7omDneqVKDqdv0QAqY5jEKMUZ/INrG33CmpwcwAxeldWw3DAMTdGNizsDZXX6nz4/twGMI3RADOx2cLrwUdrkHf2TWrtOxvHs2aYcjB4A12LRGlirhkZ5f1xBc93m6e0ZWIXuxETUqPYPnEir+QaL3cVoWGRWRVVFrTA7jV70rl63HPJrM4t/GaRRFiyZ3FUM4C1+TEJiKj7chroxKfINNiaSDdDA8x+FsHkDfQKhXL0Tl8lsvKCIZJiAubU7yZHj7zZ0qh392nSz+0nvr3sL9Hw48OF9y3sZ1TNh5m+d1Ab5g3+nz4MC/x4QydEXvMChHcmS3rHD9PYKwmYHZYgkL5+SWAw2Ftt8gY6i7mOE8kp+J+gcCPfUv+CAZMsaXGDv+9f2H9ZuYbM7TIBhjduVQhny0Lrrwf7b2dCGmWmZqHaNVeki0H7hc2Qe7l14oKon7bkgoBxarQU4oQoF6epostLttD1lIhEfhMMxiMLGDSLTJ183feliu664qLuZa8If1w3ld9acokK5W4CZmkVDpjEddFW8A1qXWLAUnQCrN2smRzWK24Ac4nTo2S+XxE15usq9J8rGUk98yWzs9Jwwc2TgwkDg2UapoRz3/B898QkgjGUiHm3AsyK/NjRID4lOO4OQ+Xna8hNvvBeRZwdmHkHQipqvbk0pc81V2KDSiAvm87i6EvTNPRJxJJ8FyKTRlsHzivP3uzBuytz4Quz7oSBozcwucwAI77KyiOsjoekhINKUe50PnXto4NjPuk0rC1uiPqrpVPF3zeo+Z62LrVXrlUl7dF0sYFuIbVCBGapcAd5xqSA+bYTWoB9LGBbYBNKrZ3jclSL4fz2JRfSUJgPuXCBUWLv4VMaXnMjJRclapBUdQFdPGObS/rbgaKVeLgQIVIxR4oAsGTHE7gPq1avptzA4wLkh3GN2Mrn2ahHrauf4fuJXDzlBh4o3Hc8YCAxS+MnKIznDkjd1ccocGcOJYa7BKUTBs5iTyXMStVxrGxg/8agMCgas5owcBvMy99B4dEbaN+uZjph4FgiMnoDY09kc+QtRZnIT9BkcbYBzPuLgZM3cCwRGTGQxNsjj8vUxzSUjT9B4fMtdSdvIH3wuowT7/QTFE4Ad34wEF13gL2tDBhI53pI7cUO/t6rugbf3NSh4WH/BwO/5x7uH906P5XCG+8aElndydWEgZEIFzwsmD8YCDsdUX8dLlLSuYCBp4+oECFvME7GvoGjN1A3AuYnN3AsEbEZ1a1i9QHYSuWdDVi6xr8rhceGMf/YEhHh3zNFRNA45X9vGPPPaB9t8v9iDBR5XqLe9XbjaF5uXLzYLrbU9I/PlCyEWYlxvZTBung+U6pfty7+OC+w9q77FtMru8uwtkUmjXbzmovl5R3smM83pkZ75UHNJDNQ7tlFpOZy/uHI7PSQ8dxoo5/20R4T1Yjdh0tqDH0D49fBlXFdfC7Uyt5tRbvjnccv7q5Q0yxALdONUmCrsx+AZYcHjjUBfu9tsxywqK1iwik5jtF+T01JgPV37aPAi17gqI25VxXn3IPHR01yqMOLLqbb4O2iTQTWVNhlcC1rCcRi0wQrajwVkpJWqsDOcyydLlaFX8WRn7gYOW1LI1EgHL0csIvD4ilRQ873VYzVK2DhpnxSZ/fepRTdxQYH/geuMQ5OANAfp8T9RwKMAuTi6Dt+9yjz+46GxnrDkVUINn61AWx0cLutkj0zB6zjrS8N9/yWo6wkBJhcnyV1xduqis+vS4b3ibam1vyzTGnx5kGMFT08//2xwWRl3UDNfLQ3tfjztorF1YAVgzdwxMCk6oCB73IB61nMKUeEHXpiCRQVqA3rnCZVLvb48C4Lauj1CrD1ylOsWMUTPi8oMJmxzhO79e5NXeXqpHEb9haWal2nfmWCGjo3eoDXr3RPDd4K0vgwoxTfoiMIqzEoXLpDEIbxdKLcfY6L1syzQS9O31C/3/scWd8+JZgN0pua7doDu981a8wKg5i8syFgEnsu8P3bFjQQhpTvngW4fuLuTIN25nPUZ8EaVjfOmUYnG7DYCvoGqzqZUWOVRmnMnSPAgrthUVsUY0xeV47HQvUqqKPbfUUX7KbEZbtWqRdgmibLU5rhRRw6VD+KZy5+rzY55trjkerZFc5PIp40LF/WiOqnYdR80bE8ioHvaVRfQG1X667EY27g6A2MRTXkUbm6zIl05GockdnCRe62VqjjhueKZOcbYD/9nsnMTeC+VCDucbysQE3pG8QRaoHaVGM2IVoW8zjQTs8Mfe3Bu7lYb1MiDFMGTF88kr7ABkeZbN9PJSJutdDTJB1yU0dvIDsfcgEZZy2jWbvQyPe6/oAJEgJWHtv9iYiYPLGf856FiqcKplMRmJgGRmfB/VpciHi81GnQJw2ouE4YXL9SlQZPs6Fot1puCPsqH1XkCHKNyvgqTUHhZHc9FlhcMYj0LnNNfa+6Z+gFzEh4RmyryAgWYBagU0Ckk3NNI5bLe1SciEXxEszCSDEfBlqUZkmEm1ykoNvzDFVru4LnmTepf1BvPTJxZBItLFoueOQbC1mO8/nxBmJpqKyciR0RhVIH+aQOBsS+3FDruNtXJFqCcVyYhQ3YVq3g++SyDOtN5oEZezxW9LwRM1wx6YxiTgOz7YHKAJfwxVHnY82r+LAwGxxW3J36wQr2n/1QMHuGoPDoDZwwkC/EGVF9b4bDdRoB5tYVrG+Xx2nCbYY+cQ/nQeckTFJareH809m6o/ZjB+fXqSoZR071pWaeuRXtH30P8mN3oR5rhRyVkrOL6zUWqZsEaRoX99SYMBAbvglmnwrnQmMBEx29hPUZs8NzKhGZGsagBjCKEcVmKhGh36deYp8CBuIUMDBeunAqnA9goGeEgIECy2ooM+CdY25grF31HM82Z2YKChOvpzJ+LSX4/42HwSxNBywJOYua33hogSCCvBgxcPIGjkHhsURk9Ab+z0Fhxhvky+ANTOqYWni7bAFzyyHo+T96A+cFXv0uERlzA6VqaNc8YuBYIjJhYDk0mJHXxwWdKxJg4N9KYdwMGIjX+k+JiH7fOFViSefnVCIyeQNjDGZul5Efb2As+fB+bVb/eAPpfaEXU/towSTyT4nId3abU5cz5oDlB8DI0Rs4YuBPicgsUYlkXtFPw5h4f9vRhbFg0oA1uwwzBv7jDTzswH4cvYHReYkxYWVaTt7AsWFM0qNX/o/EwH/PFBGR4xRZ+r8RFDasfzEGzlY2pugrPyrimoBdmi0cKXoVgE1tDdgmHbY69Z6vdxpfr16Dz5V9o06TPCvQTO0Tn3ZXh9pP9oppZG0arBzOoMbpRkxjnexALPImS/VA4yqyctQMX7UjiKHgzXAhSPIeERmwUn+cWy7JWaXG53LfUnfGAsYpyweoX/ONaPBZvXEcNBsNzw6LjqKaa8G6RXcQK3PhDtY2euPEfXkGjrR9TSNl/cYEvbcaxo2pUkN4dVUi410+eQPdRP2Dgea3Aet5W1KcGPMzjxXjA2Jp3m+5BJ3mGY4s2lNdyVYgJsVaxqZZZjRy9zsQM/lqqEyLE7qIFzWO+y7PsWZuImrcQA2SdZuX+Hq4gBpAwa0izUH5CQq7ek+quBqsvzheUmpX+ZlLDmLTYKZZeNRjTMCws+u6WFKWMQ3xs8KJFd5KrDohYFAvlmnMvKUCm/YF9ucNryRf/pbjy/EF1rV7OuNYEmUN964Z08VFBHhg9+seP2QdYGkxtEv1rwZg5KrpKdr3A9YVNmDqfJNQ73CB9Z6dBqxT5QKYdOCOFZGXcxl3x8WCRtvNGdNNqxj4ueO31N+cY47oMeLx/gkY5rWPCBO7+fTYTjOH4tVuzQ3+UnnoXW/QMNqgNH7sOxkbxy9H2MozALNywIIGVAt1Fqs1Tk5GXQ6zHUoazIB+EspZObaO6Z2ixREwl1kBBofZE6zxXbEGtaXCV5wFNAS1e1jD+5tvhskjjyiaO1tMi5jL8LZaz2hwzKIqDv1DiWynVyieZQUXk/Vcw0PfQPj+L1yV3HeAf5+0f4OaFPeYtN6qxKZ+SWmwn1245HV8UExKGXjsZaVcwqElxax2vNM5AzYJqd+fAldzEPuO8ga1fIKdnTAwPJsxThYGCxj2XK4I2EINF93ItkY77TOn87V/4eJ5Jwf4tdrFIMaHBhOWbRY4OqyfdH49w/6Gl0+NT5QzKUC8UZFj1uX4c+MCOnfyukrat6Xh01uigOnKoop3xGjwtyCghoZcVLqSmRw9b8yRqAu/ScP+JsnoBDBDvpt+VgVtoRWoDUWDqLsrl4b++mkg/gRPvdhRP6X7U5zhoo8BY8LHPY1s0StRlSugphLvyvn+QskRau6AEXT55kLsKD3C98OPNzDRPjqPn8pQWd7tG+zP4K3oW78Y0i8Rlwb7TZuhPNtU5NtuW86v/h91Z9KsLJY8/A/kQhxAWTIkyAwJOO2cRRwYBfz0bwLertvV/zd6UxFVvakI6/oIHM7J/OU8NY/ycLxx0IV1zbicbJO2rg3GY61LxFhesCNsIRvQm5jPN2MPnsZSPl+yq8fzEya0uOWMl48XuhuCBSf0QqOyaX9NDyjRqYsxGUs1vG4pva+bEod4dzYJ5Kfig5poXEOUHpoCLEfyYCE8HvT9csOTmcPnqET2IfbThPafOGI4Oh9zP8awVliYLa4bdD8fPfSwJNjvvIGOPqHrmYfLEiIjjslAtAm7PiFh0uZSRGjKL9pvx/vKBlLtOzRH3pkJdIkAWC+WhD3Hzx6CFbum/X6vI5I3ecj491t8Bd4Wab9f1F1MUnqsgBTx9PuDFZ3fUTJRYOPA1xuI3BnvvzCwzw2cb2j/qOdQZfqgcHbOnkQT7YzhzhvoYJuUkrTewIi9fDFQU4jRndH5zMplPo/Qct0fDMQmG/YNY3oMdAYVYfTUhdjHu0jyni6FUrkmebBcV79zA92H4X29gWb4/k9vIAZTwsDRenNG89p6A7uGMWOjxcC2YUyfG9iViHSVwkE5JdlSLS3C1lFpQd8wppsi8gsD9UqDb6XwXqHn7YLCfW5gVyl8KnZqnxvYY2DXN7ALCvuXbfDNDfzlDewqhe3j4ccbmOx5+RsUvs5I3j30iUnnTZsydnElfTALGA3dq7QI8XO6/PYGBvtN2zkjcP8NAyfR64iy7AxiV7oJyz43UJxxOp3v3eWbG0hWp/wdJtd5Aw1h/g9uGDP+e6aITOjkMv8VA/8ZlcKi/BdjYPKJdBTqVxH622JvwykjLLNKi7DP9+jwn6KnggYrVbG3hFyEZ8plbW5RGfr1K+dBtGc26pn9ZPCx27EQFYsz6sPtNEbxkl/BbwjjnLU9hiCND8kvb6ATbkkN+/PHi6zpT8ngs56JoPhGifLLL2NPucyWAOv3AtVIq8JgO5vpMImNMYkhqSR4fZo6jGy1wgVsqtjnb9kWHO6UoHr50P2mxxyhbR+NYoY14y+dQwFd30Bt32hMwJdDXS4WfI06WxzCQB+rhC2H8RHFYHJj8FIkOtjLNEA3SK9kPe42RzhskEf9JcV0zBuNh4lsPNCN9wkTqA7BoJ2RwNI8mz5HR46H3egmo/ZelyFhXJbA+DOVUTLGXuzdibxBX3EPtPeYgGelMxK2b7r+QoYXePYwXUIjnp5ovkYvxj889QR0R92QtcjcmWDzJGx8q+kKhZX3AOTFbQErHGxRrqIX+AI/2wKz3CWEeUYS40bhlD4oLDhDsm6LyZWsx6QkbOCut9i/mNoR0EivJPbWhNn3imXhPG7W6EYkED178+JBPjprEqP6IybMM3hY+46CthQdmcBfjgswZ4pJmHncMv6DH91hM7yPUSS8YHz2+qC/D+ciWvlBjj33fiW1tIxPqPuyEQf7C4m12N4WKD4WV1IzrTdTs1QdpS0BasA+XzpI+khD8zaMCGtcbQvXD9ugtV9EcVDN1BHBUsLS+44i8Gf3JQs7vxHQOeo3xhNnCx0OB4tDxWlHGFz8tsSGMQLU6oqwfTwk7ApxXKBab8axP3+bd9DnKwLLrR8zeNVZwrhds0fpfqb3xW6zEdzvqYiLzL/EOPE0lj5v6e+P6tT2vRxdQWP1MVpvfRuiEj6+3sAuKOzlytCWk81p4g0Gk4ZxR2HBy4ntu6j4Ar1vN0xq2C4UARdNFYJ3zun3Im95Rm1bkBmC2v0I9SN8kNkFFgRN7vNgOps7qh+g9+fuab/mQ+DROm7bEi4fEnCvOaAw0wUIHhcnkecGYdY8r7LQvVbJVr6vNQdthjYOrufCHXbcs/HG5yd9P3oLIsgfJCxhVlsIbtJIBxCfd6/aMU3oPA50cm+z58FrjnkZuvttfpR3d1f0uEc2jq0r0bq8l2asV298YLy3JB7hzD98b1AbGWHoqm3XPsoe3rSuh7F1qAhDuM1e92a7+Ti0iUNYedB6P2TtNGDc6jbk5dE2cD3+cX+FtjnOdXkXTQ7eeHOZMY6+yVn5roGBwn5E8qaRHFZmQWj6SmHcFR7CJkroeTfVOvamBmGb/yo9tJzmFeP1mFxhVEsWGiV/Z7yRrtswP58U1AZpGnveW2fhpDQOGkcnJrPurd7h4ykPNGzuTGZxPC2glHcKCmSkMPier+9kRlUkv465AV548rYwbu50ftcrP/ZqnRnBSCw1VJ67mAmE8/QKZl4SNsCCzrtjPmt4X0+tPJFp/7MndgnaluS3k4kX8FVrcQXYX8coc1f6+/X9OoJ5GGi4OMGDwYrRRRiknttXCvs775pAtLj4qD3iH28giG1Qs8NAK30f5XryfvUYiM2RpECx9Tw0JcLAQNkSVoWrHwzsK4UHejvfow0Kozppc3/boLDUYWDWIN9joLmzfryBZ/mwoH+/lEMvXVwQFmnGewNsh511uYEdBnYNY/AToQ3Z0r31uYG/GsYIp9cPBnpl9fUG9n0Du6Awv9vQfntshbrHQBcZK+wxsJsiUs0qwrYkq0a/K4W73ECZuRgouyyZWd0UkT9yA3/1Dey8gX2JyEKd2gTrbaVw5w3scwNbDPTuOZkdzpqVUVdXWvyrffQ03bBh3z56/a4WaMyURRhYQ+GbG6g8jZ8SkS43sA8Kn1bSCObl9CcofGpo/TpvoDWd6ISNe48Fl/dIf9vhjzeww0DXEgnj/7G5gX/PFJHJmGHZ/5HcwL8cA9Xbw0ZL0Ms4qPkZbUtI76hz6zcT7D5zEnvXTEeLfdehp78sG1azXUFq0HiT2OF4BUph76Gmb16xfx6ZItylM9m5qsaGHlfkBbRTRNC+C2PGd6L5qM8N/BUUrqdN0ebCvRlUNllbkjKo0G6Obwg2M/MIWy4zURdHdP3dOTuCYqRTwkCzZHxNIExUzPKD0gno7/Ujo2MzMnKyfk81BJIwP4LtmID6NWkY3IYHtvcGdiUiKNWkhtXqhCimBWFAsHux0KgpqYkTvNogX3qESOTSNgj5YHwYsAUsx5FLz5O1JTQ52ZgHXm1QVo85HdPnfgmXdMegXiRFjK/kIMJmTXaddmEbwiY2v/feQHc09xictQ0S2KE6IrXsEYZHE0uHSDYy1JogI6wgeoX7mxsTpnzyMGhGxhH04emO1pWA0Evn3BaAWd1RiqoUPNnnClhb/gP1qskYP1gdrtAOk0NIh3Q/xyW9n+DqSX1QGNG4HuFSRAcUuPQJwcTcbiFTxxk6L3zT+pQ7UtPVisT6nNSsNwqTAuL9+EKYxrwYLziYCUzqkrCTs25x8A42d8gEvcUy6cr4Rq3ZcOE4D515Tvtj7WhFHxTuvIH42ZJYn7KJgc75sIx9+aDQ/XI7UoPB9AGBNWGPsHEkUvvS8R4H2lxHgn/xihZnkow+cvoWJsbYRJflX2GwYej3g8OjnXKQkNoTzDVhesWFaKe0PxHs6Qhmm8OMxKTjhuiF71q+XJsbQrN5AaKwW4LxKmsU7tIk9oa4ZyFmmxNCRgAVWHNuCdvTgJ5/eU3p30t0HpzUX6FqXuh+p7zR1sRHBAABEOMXe3p+kAYBKVjjGvqr5aaGWwPTPigcHBekplg0nx47uwkxMs+KxLbhhLgY5yn4ME5p/xhFSfspv0Dw3k6PMJIeKi42M8KOtaIpsHDFAE1ls2GCOn7Qrh7GU3Rm9yb2bxaZCUZzJbNtd7qGwWm0LkCpNzKpcVsIvf2zZOXz3cg9bnkvwRntOV0Od8wYBXXixFgfPiJcgvkBVVHRY1+TI6LD+6DFfjuKMf88CaqWgo+iKA7BsqJ6Cbd1227XuExju/EJ087mOfXm5VUMMRq7SZ8b2DeMoW08AsiN2GOZrArtR9uwaaF7AcqzpU7vVxd5OIxzmcyGiRT7YVSLUL6Fuj0fWoy3iO5nEFdkVkhlzTiP2VCUR4NcIyziVDITdsKRVnneoOE/tdC7htcauqBwlxvoX9xqCz5vCIT9LVatau0ORs7tCIOylLAv29lwHBhr1GIriYOhbIiwlUuHMKooSM1OdmScaNIVhWRJZtaTnZKl/BoAwnIUh8HgbND+D1db1J7+nsHJNVFgnG8YkjyNEfpVW3IlK7SeCzk6MRgI6xE89+Mtmv47Cf37lSWsjHe0HskgBTyzrxEMHqqP9sd4hKhOyUxc5dIRjacZM75Vb1jInFQnTN6QvLq+dXr+bbRFaXXLCINWdD9xo7nfEhFWrAnjzJePi91JjAN3P6xlwZoTxnjLBfTewK5hzIfnfzCwCwr/GQOl+EXY9kdQWFBRD39hoN0FhfdY831uoLHzgcwSQJLXbS5cHxTuvIGldP5PDOxzA0mofIPCnMQD02NgN1O48wb2QeGuRKTzBgb6xj32lcJzlzZunxv4hzewDwp3U0Rm5qstgUvbEpKcrvcrN7DrG9jnBnZB4be7+2Jg7w3sKoUXWYuBDz0YgeQwVt8wpvcG6rq2oP25FaEPCncY2HkDg/pAGNh5A5ncYsGO+TMvd0Hh3hvY5QbuNesbFPZC7aP/yg30i1FTg2RURzqfLplFXW4gB/MUdXvaliy2uYF/Dgr/min8j8XAv2eKyGTCsMx/nSLyD/EG/tV9A8Ot76F0Fd+k5rlZAd5TfaC1EqvQ88rDEjjhbKFZbmrGk1OLrM8n2Vgq1O8YL3Pehr0/pNPnRIQlwSTTYf5ZPFBqQpbB5HIYAaefCSPzFanVz/UokloMvb59dB8UfvmnmmxApYq98mhewShWJOad6B36ekhYl39cB+X3ro49t8quoGcSh+Krpvt9R7MjLBhnTALHbQCdKivg9CxLtBc23e/xmCdgmu4C9ePkE3rLj61AXIQLFIxKY/xzO0pdGatP1NSMxHjskhr3LxMR9dsmB1/iCKAW8YBDk01Sxs89gzDQMnYoumnG4CjfkZkcr2aomF5JmDHKRsAPVnzbnrcK/feCnv+825O1pq9GEIgMCdgOA7vcQB/3pAa2w6GIxtqvwuCwnPMgyOUIXaEqGPS3JgtPey+gBfeSrOlkL8JytSpRTSdZOwre4EGfnN64eEd56PPCbAs7hasI0+oSgo94RHA+N5XUKkf3U+azpA8K9yUizPF6hVndvNCygDBSG+5E4B87wuA4JYz2uJTEyCQqWu9sGvrLoaHDIlo9US32aezH9pwwWB0/UdKuz9A3Uv0Kr2BA6xsUd8av1zqpxZAjbHMl2llVqde9N9AtN2T9W6aIdP3jGE1ufCE1kE0V0Fl1iSbdaezZbrqFER9ldP2SMIw573R4vdtcyiIgtZjO6X6UT7pHYN6E4aOrTphptiVMjpwwXl1M6XPkxyjHmzz2HIGu33kDhY/tQhDt3rwcfWi/uLqRMoFm0HpORg6DapROCVOlXIHHuExQY9wcgvIxU+D1lAgbH1JG65XmR/hEZDZZTz1hcNqaJa47Dul9xYSJ+5hF2Ix9wvT9gNT0bZuwMFe1KUq86oeBVp6P8uOurVG1YpPEuiQXAJtmTeeFaX9fIzW/sDgDxfx0D33ZYkew8wYbUvNnWp9BW9L12N95XKxWERM4p00C4+lWRfeyH8deJZPZIO8Iq+0yftD7uuo2MFsGegzEo+Uq8ivfC96QEBrsSb2/yts3Rqinly3jh6JC+/GcEGbP0yXtH1ZBeGn+Fp2h+2QIrnWdsJCUtrZISC2+tZj28/XAIBxZIEze+0dgy2qFi2ZjMP7l6iN03sC+ROQZRAp4QrbwPmY4ZZw4c2q5uR54dO60c3zmfBfhFgk5Pc/BDlGffkbQZEcTNdguCdtvS9pfS+GB2mY2jO3cF2tQNwcynl7jgDA6I4zNE52wBOqA8d02c7RrGKMugx8MLPlohVqxfYVtR0rCtMPqSvbRkPaT5aQJiDFhvz4MsxANhsxCmSWzQh69Sf74b44HGDtv1E/bVnLeEh0Et8TW7/tkguWD7mTLPV4EbFwEXuQS1m83rxE6fmGA71UemXWr0w7t9y2OUddovwybkuTna0T79Up4Do9Fc0bDLAvwlRuZRePoRPt9+Caz5qJnIkziFV3FaV7gcxmZacLND1Az7gn4zzmdF6YgoFfvi5LkCaZ8j4G9N/D/xMCuRKTzBnon/f2TG/gHBp5GIdlLw5wwi2kTOCbSlPbD819B4Q4D9aOnh4GzoOf7lRvYYWDXMKbzBv4ZA/sSkQ4DfwWFvWT+zQ0MnsTvfVC4myLSB4U7DOzbRw+iq9K3j3bWQPfnrQhjuykiv3IDgQ03v0tEOgwci/lPUHi/mP9gYHGrjv+BgcnQV/qZwrjShG/fQPPdBoX/aB9t6XsZaItdvkFhZ36m9e3aR3e5gYvLhZ5Mt4QraDPZ7jHQuXkVnedK01GlExX33sBNBR4ad/cHA0NZnvWVwqi0ub/PE2GgLZs/uYEPXUj/wxvYlYgEp0l9hJfgLen+n0PG/qcOkxv/PVNEJlNmyv3XoPA/xBvI/cUYeAsedKwN/81gvjTbEgrngTYSlgXL45zUmjG0UZpFDVm35uEI9yP3RuXYvGN/Pi5IDJ9JQNIOJDVtTzMbNnb2xLYnbBhYBmGNme5NUouPKXinW6H0QeHFTWunGLTeQDMxGnTUdR16t+H+DpI5+KBxTN+Mz4/NBB73N1mfV7q+J6T0uZD9Obrv5ZuO1X5/hYpLpygqo4asq2Y/AtxJJJZnfgNB8rZasT/UUd8pHyYY8rbel4h0lcIBCT5SqFef/r1jFjHaDGHfADMTxXRfkpi7zXi4TVwVzcm9CH3ztF+CIjoRCuKRMOtZtRhaDYao1sOKrEtvrkPKTwClbV6TMlwQhqXz972tFB4znj8uEmAmly8Got82TPmEZ1LTYk3f13m+a+fMoVaqpGaG8dwGodkvUM0bkgaRTJgnvLgPKusBYYnSAtDkpY5Qu5UFE7TD5ODCcGPUP0Drs5vyBYgfl8SSLzYhqTXCts4b2OUGBuMBYeA9L98kRm9Z6Lk8twWN3dG/P27p+1DQ+zxz/oewaJbFfsAaV5CaMkdxfMlIrC8OWzjyZYPS8J3EwbwktfPU21zHvf4ia39DajVUHjlKzokwd1HurhDNmJ+g8LDNyDwokkUYb8QhXpTEhnipnlFV1/R8F8VU2iA/g86RpftjRa6GfX4cEHZtc4KZY1pAfDFov944MkvOIWFjAc2NMG9CGB9ZBBNT5kGYPH6SWXGB3bbHQJDAab0lngiLhz9CuC7yMHhuzS3sJ6cR6nnFQiB9Djpw/KpCdTghLAeP9uenUO/0e6135Z7OE1g2gzc9f0UYngYH+r2yPKO+5el9XGR6/r3wIKwWBcJkv6L77TCwnyKSNue7vM4KAcUDrMEvR2sRBryxRdec0vPOr4Qdj6zFPj19EVaM6fnxSWpdn4o54ynjbQ2vXHJRtE5PMit0wkxO4106LwZL+7HkWFjk5QrlcpKGniLu6HwqB7kvEfHkgjBwvAjOXgM2zzif5ZHUeBEp6Ob8lfGuyZRWaq+z6ESLS+hJi5cN4jwiM+CE9P5tbsvD53jP0Bk1GAaj4eIKw1whLJumDngTXJLZps2HaPvliglScbSFwe49/QaF2YSwkC3WQ29WlXKI96a2gTstE3Ti8yXGdbBRwNZHO1RvyobW//xUQA74RxuduDBoSdoSXuxyTee59YOybXv48LRENDf7S+gL7ogHlotsdLcKfd623rYkDj99iYhnV4SBozW9T9KIeehxN9pvFWsQ1pcpvW9TJLOgLtqGWDlH620u0xGc3MEaW4QL/ftwpsPt4NN5mR9o/w3yNrc3VslMNPwU/M9+z0OxMT7oHvdkBjxeu3uPgV1QODid20reZpyizIUvwvJqp8DWIrNrMc5I/rAHet/b9PEgM2nzBkxG9H5fcROhdfHTGMNof4Rk82BQm6/o/br3HUK4Tmn/XEsya67D9A4jy8/QKm5k1qm6eYTBcvotEQm2H7H4FRT2N9t2GNyobe+vrxbQl4go52HicWPCwGBREAby/I830Be2lxpIJ34x0BoP3+z/HRTuvYGBeP16A6UEIfasBWHoapYv+oYxfd/APijcThEJOgzsSkQ6b2Dg+iQvumFyXW5gXyKiDsPjt1L4T7mBv4LC/RSRE3v5BoVFefoTFO4qhTsM/OUN7BvGdFNE/jxMrsNAlb8vGOTahj8mO4XffQP/T2/gr4YxXaVwFxRG3LUlUm376C43sC8R6YLCigOL0D+X1f13ich08VEgzxYzrzFf/4aBfVC4yw1cba0MhdtEh4AzBYJLEQgDfZSZvlJ4DdW3ROQf2z56/PdMEZmwzHT0v1Ii8lf3DQwgDVAdcBUEwYbE1rV4PFFTHm1JxZvUvJm4Dir+nTBrns2PZM07NWr8lrDkMeQJYz7DFQrjLIm9s2QugR99XugmGscEfFiIMK5uhCHiawpBfjzqPQaat2QQO1L0LuRx8iAxuT3UcbBOsgI2OmGO3JhvJtg8ZgXA+uOhmsWEoUpEf3f2uy8G+kZo3qGOGxaNfNIwGO5Nlg7NrkZhuWxCLK75iKzrM1mfy4YJg+2Uxx4D+6BwuSExx2qmTDBiVCGOIsK+3Szw6FjbhFHni4UQHfZ0rGejkgnuDWEW9+Ge6Ljqm8S8vCfhat8klPBZMZjM8iW81adGYvXQEGbdj3eIV26K9nU9YXz2dOT7KSIdBnr+kMRkagUWLkqN7j9t6PsTkRuQGK1pfbN1foRwOjNQzqZV7CVLwhDC9DGq7Uxhet7sCJl1Iow1pm/wJHVOGGJHLLqsW8W4P9D1vOaJKNX1B7zzne7vzGti3zcQ1y5Z42I4HqH4iXImOO3TGoqXxKJa3j7gwyqj7zflBM3ymsde1ZYQvRkyA/RnRBjmTg93OD0cFmHNtg15xDSBJ+dv2qB+Su+nVUPmPSKFaj+aGCs2E+H40qQvBg5KXMIESW2pgvqMvaXEiYTNhDnaSC1in7Ywqa2nM0exkgoImBmpaTR2Eqrxkf6ervYiDMtTjq4uEUZfXYKf12iXoLKXi7ZPGanl4uJMUBjENXjCYVf3JSKdN7DHQNvlWNTPPGF+UewTGCbpGMXNhyVsCOn9525JgA6HdxjISPvrphhk5oyAsHEdzWu4ysYYbfVTML7LzLfA2mRGaSfav56kETZXgkTYma5fjF9oMxvyU/gNCiNXna/ypmYTUov0TX/vbwlzjrsdWs0hY7Bp6P+OnccFhbLJwFNe+y08z6sM5Z1cMt6krcxfW84eF3M5C4PlnrBhnmxXqAwZjtZXzxCC9eBEWLYijDln9Pxdw5i+RERBUpPLyqP9ildS+xlLaqNtH42qe7mHgXQhbX2OBmS2DSd38JMrewSZSStUXJ+eFyXCmmAwMHGhz7ZxkPlbG/zZzkLN2a9jLGYbG15TsURLvl9jD+XXFupszXlVuQQmEM1mC0PeeiLMx3YcvOdtO+7TYEHvY3RnvOE9OQLvpW2Dm+WVCdYSq8A8RzLW1s2d8ffSNgEnH8sovN8++OpxUcDwyTZo1OM7g+uKsHWyLW/o5PE9RrBop3ZBYddDJwxAJDV/FJo3uoL4Jvn3yGqYXU90vnVsve+7PWFZUr5IrfO0nxYr2n/WXNqi0NS0nz4amQ3tTGHUXm0SylLReVD93RmtCWF8MD+R/Fw7gykuXP8R+/dBGz0ImW9uYDDCNjeNlQhw10/COma/K+DjklllSK1ZgxM6Lx9eStERBlU79YPMrDAcPFCeh/T7RSsPR4OSzvtwQ2ZDstolUB7HB1popjVTtmQG8OGgQmtMpB80I/r+H0FhQkaR9sNzHvzODTQTzemDwn/2BvYY2JWI9A1juhKRrGwbTqltUHh/adthtw1juhKR3hv42r2HXh3o9HtdbmDvDWToQdCeYPL1BrYlIj0G9g1j2qBwj4Fze/5tH92XiMyOZvTbGxh9Nj/ewIbsrb5SWD0oQvwrKNx5A/vcwK5hzK8SkQ4Du9xAFOaEeR0G/poi0rWPVuV2+GaXG7g9EgYa05cW9t7AatR61ztvYNcwpsPAbphcnxs4vVo/uYHhnp6nCwpL5VFjfrWP7ktEutzAP3sDD4e2QU9gG2TWJrLeY2B1SgG8kOwmWO/avrOyN2B+VQp3GNhXCttHAXpvYF8iUmqH5T98isj475kiMuGYyex/pURk8hdjYLlwQnQ+bRCYSXMR8J2SGLT0igluFWGItji7aL8VwkA2n19hLhg16vGmAr9Z21uYWAtSO5aWxP7YIAw8cG6C9tMkDJzxhIGV9LTQrMppiEOVt/tKYWck8Yx7O5zv8uHkECbUt5rxQomwind8htRqRhiYLOhzIix8dHeEEb65p8+LUcSjmbcYOrVmCdy1cYshXENi72DyYMWnmgTGqgn9q0tqOsvXhFH7NwOBj8WyDwp3JSJ9ULhgstZb2JaQuHtS488wCFHMecLgW3C4wum699GMBcJk60CYvMmNF4qpTWq+WdJn+fwmNQVmHQaBYl2hloYGuhl8Qt95FG2QbpajXcI09LPUUWCUvX6Cwi+3Isy7tT7Jz5K+bz74EUTVnqzn1bqK/cibkzVoL0wUokEd4lMlDN0NVxN63kdBn3PzCpqUcmTdcW8SM5O5ApzezNAehhXjK+NSAV4xA9TNwYfU8OZwBBAY8Vsi0mFgzDcTdMkuj3HmzkSATTRD+ZZ+YjxV5hFclrDQHcSEYeWH1Nh4qNL63hXCxp2XFyAOHm0QfJCHCPuUBfQ5sk4HWcYEJRCmfaSUJTV0+jC4FbJtnxvY9Q3073Oy7gt/EOHijLR/dN8g7KvVBAXfL2McBmYNO/0joqE/SxLTIe0vpowUVK4X+vvWNRFG87JGm1ebts/ZXofHqMxRzS2Ct5Dd1sA9SU0Lb3q/QeDR83XewG6msK87hIFEOzzabFGG/mFAanJ9HxP2LgkDUbAIm+VIIsxWz/S+A53Ox+DTvv8WAz3ftEZQu84UbX3c5rK2SQhDPuoqhSvGO+yNEcTCYIhS9EgYX3KyK4Q7j36PgITx5OCcyKNmB7gouHvoW21u4WB92qND60mY7xNmlbL6RCNZt0FKUl8grk8VKSyg/WgO0iPMDD+i86LSfqiU/ZLE/n2DQrCbxZ502x9hfBjEaBlaCcFpa+rA2/HXG+j7wXkpL7VLiiI/9kM8NsEdqpNP2LibPMmM4XUWmMXggJYpvkJkZ+kSEqcco7tpyExaNbs26UPaoWqI59Bbx6kN73h3IYyXzmFwkAkb62pM52+sPhiPr9kaJjOZ7TEQ3cq/wpbllwQkyQ78IldHoD3TJZ2vdRJ6Ucgd4ZANfDSCG2GdouxsiDVSw271of1yNMjssF+DNRqv0ZbWryJMvB8iQNiZKfj2OFGg7RtIarJOANUdYVQ+nNc9BnpV1Hp7jqsR2oMbnbcdf9CBuXIEv+sxmX2SadqQYOuty4UyDG4D2l9DQ9qjUbXe+8mLzgeOd0O082EDvmCnOsjpI0LjdqTzIJzp/LqTNmnkAy/wd9vM7iuFhVdGGLgoL1t4THYc/b5M7/vRmknxOBqjrEtklr7YPWHGdlWgsItIHksnMiiGhfQiY3ZEmNeZvYvLmEcj3tF+1AZkBkzehP3ObZ2HfhgQtg7ZE5nV+fwDgbKh73cY2E0R6TFwGjDBfwSFtUegMr03sKsUruN2mNyBv/x/cgO7hjHu3q1EkEXCQM1zfjCwCwpPTGsR/hom96thTFci0vUN7IfJ/dEwxk631Tc3UH+UUuhtGlHvZwozLA+Mz28IQ7335tR6g3+Cwg/nZX/bR4erM/ZB4WZHgt/fLej7HQZCWf20j/7lDfyjfbTKDySGzHy6/z/6BnrAXGi/X3316w38AwPd96qt5G8bxnQlIoa2+fEG9jOF29zAX+2juykifaVw1z66aoRp3AeFz+u5huZAX8R9pfDqOaf3pRIG9t5Aw/iw3od5yEw7nqD4FRS2+Igw2q7m36Cwf5xV36CwxS1/cgNN2CxRO4yEtsTln1kpPPl7pohMZszkvw+T+4dg4F/dPnpi70LUk0cVYxzkZGNNxq8eAz1mSFjkmTcX9SAlNTvlCXNW3KpG0WMJA1+TYguDar8ha934wUD1ECSopgbHYFQcxT4oTAprSgJzflT6EhHBdgZgw+p8lK30MUJ1fCexas/IGhd8lbDw7tDva8J+BC4nI6ldwsCguhEGTreEge57Q2rZZ7I7bNcSh260IQzc5YRlDUc2oz7fNDHedFLT64drEOZZhIGvNkg7uUwX/UzhvlJ44wU2CmuzYXAhkBq/Hd6khkqJnn/NtBiWvQM0ydACnPMHsnYPfoLOxCU1XA8sEXajmYJaYNehPyryK6TB3sIFpB8mOAt2DafkWaKTL6Zx4N9KvQ8Kd1NEegxU6sxDfdG2TcnXPEvYm4konQ8k9lE8JHAW6f7gfapDb3vaF/AenVhccM8iDvbx/g6eMyY1cz0SNvPagdRWMpijdp7WEByHdL2rcg7RFe8krPwtYXyXG9h5A71NRWI4S8ccSpdjGXqXOlNAc8ZzlGcFYdtHmN3pes4MDbXFTkUmNXV4Gg0azj1nME6sGj75REQll4vQFw5t7tzeObcp4HnsaS6p0fP7MUew3gzjrwp6Xx0G9jOF60G9hP3deeHCTFMm8D3CpsHkkaFlbd6hb+R7FtjZUEYrS0syA/K2hOnwIDFcRO8QrbYkxz7QThMl4xMHNktY2GjSGx3//QacztqgJXJD1LfnhvEfSoa/MDBQLyR2j+d0gKbSEFa+sU0CyDjCbG3Jxr03UOcMFhXzWoW+h3Md1Cfdr7wjDCTjifbXWPFnuMjb/XhVcxZGdlOgLUxpP5tt7uhRvJHYz5009m/6rACzFCY9BvrM0i3kk2U4JOYDwqzGo/XrMFAUhDwMBilhoJbtUjTcXUHPL9L5XJyjD91vXNFTjzlSM+qOzLb3q4yD98lMwDnWe7SP/Dz0gaH9sRhGTyT0eIMvPrJjj4HS0hJCj2XaYVsLMUClyWmXPHBc0P6M7ii5rVk3WpD2eD/SOzq7dgrQ8ECYf3k1HCpVW4nvpLRfZkP1hsY9usbeYMQRpu6Ngs6DG4XBlCUsXIy5NWrHkJ6/bRjTY2CjuhB7ntDQ8x0bCWULIsafjKa0fvyJMGb8zhic1qYI5ak5oOiWL8bTVI4FtdmZKN1aDKp2MxvSWnqgrXEn2v8pve9LzFnontiC3n+0TUC8nkheqGUWB0KYjqBrGNO3j+4w8CiT/FCmMzIDByKZvbu5n6KybtvdYzAjtbpRc9SuIu0/aTVbgi6oB3Q8JOx7T8kM+3h7CY2zQGaqoBCmvTlaKQWEAvyjfhiBMGoGqM28BHyXmW17DNQ/ic70QWFjqw7QiWo6L+ydrjeUab8JEZ2sYN3Q/nbOUYmCeafzD5N0C2eWzCRVGRPmlTMye3WN9rcFMzITbq7Bg/dQL+iYbRB7ZmY6mNc2SUS9kJn5Tkg+dkFh/SlLZPCTXfwrN/DP7aP/7A3sG8Z0w+R+5QZ27aMXZ3sIfd/ArmFMFxTuG8bEzXngsan5g4GXyCKzwHQIA50VJr8qhf9cIuKv9Ivyq2FMnxvYBYW7EpF+isgfGPg7KNzmBvZB4ehkjnoMxMGE3oIVxyvUti+T8aanNigvmNnvhjEPuZXPHQZ2uYGyZWl9ULj3Bu5HK/V3bmDXMKbDQNxoQQFL7mX2fQODQ1DdIdWm6m8M3LwL6XdQ+FffwElN8qgLCgvxgn7/j/bRImu1leVtbuAfU0TIKPSLvn10N0Wkx8CuROQXBnYNY/qgsPq8HvsSkQ4Dg7VYLv+RGPj3TBGZzJnx/H/FG8j8xRgojcolypecsIfbzxUSm+ULJW5RxWQkzo9wCQhTBFVvg5wFYdGn2jWorXaEacXzuKXjdtugXBUJE8Q7ElufjZmgeXVm0AeFe2/gzJyCX1v8NyjclYj03sBhPB6T2nw1gPqBsO8pkHXuOC1mdd5AtTF9VN0FYaBgml8MFHPuX97AZsChdp/S/Z1bTFtajxrV6khY1wWFo9XTRDesmDAw0uOybxizOL/oGHaVws/r00PjxRJGTNOc1PRRXhEGqiSGhzxh4b0eLlHSn6T2ZGdug5gSpgjWktZrOGjXix3SMeOKOsQJ32IWPskaHecfUisvvgZmcSsRzsWUxAaUdu8N7CqFPf5CYmCrT34wUNzaPDzzp4DulK3ImkS6fuLuvxiIvEOYvNlHLIqDpCCsOZCanwFhm/ga0vuYT+n+ZM3g0brNanrei0PW9Xm2REMxmJCEJ72/DgOlkSwyPQY69W6O5lshNZdKpFbLgNSSPrUJm/nEbDGQ1Kizout58aENionOp53qUZB1jqTm7mI7D+SuFrTeRfvvMYoQnGkBQSaaWwjBIDV1OYzo/VWEsV1QuCsRwQrbSmVIcwT2khOm54QVkjsgtdt63/ylQthjRGbbsCh/QxAphDmqlpLaeMmEXYsFYWFzGIzREIq2L6W/v9L+USs0XabNHbUMBfbqXsTFWv+EhB10P90UkT43sBxWIuwfpoCKuy2Z4MmRmpzzhIGCH7JhMI5zMqIrvy0Biuj9F4ZFYn/tJKi84zz00j1hoK3sCCOn2yoM8gFhoLiS6Pr1vAlxs5zpwG4/bRC2IQy6MLNRj4HWeISETVO3lsdMQ/stX6UhBiytNys+DujaF/r9rU+Yx9hRTmbOgTBdauj690U0QikjLPC1B2FVlLdB8JXxjr3RgH7/vWRPrfd3HnqK0nqPFY7UQngiMyHe0H7Z+u0M1K59dN6cUU5jZUrnMb0zATvWCpiuTikpmCqNgxrTO9h7lT5f84zxldGe3uxmzKNpBIQljUFYnZlGSusVR0xwU7MlKNfHuC0RaXM9j2kNysu/oMQytB/ORrbtMZAVA2C8lRQlcFCjJTqz8zPE/XonwmX1iNE2BmR2JMz+CPehH6EwazHSfhNGzaKdg66/JCzeSXT+L0+1JGwdXsFjP+kV5kMD0WWvJZl1I0ME/rWWUT1ERVvyQ2aJI8RMXyKCE7jcwcRmjq7mNG3JFJld8WNH51s70HreGXoe3lMLWv+oZHoMTGOVjEnfb8LgpdF+VNSzjAIjfiBYFbSzOK98oJLS9bxharHwyBcC2hcuBazuhOF/YCBKQnUFxViL6KhqEXurar/tmuTjQnrT+xVmtF/1bVmRfHrUTDBpOxcsC1pvZ7wibAxnbS6qMxQJkw+EgafnXoTkYFxxsTmQWbZp+16yhjpBI3t+2miHpfzCQN+VryRfz5VP6/sgedBhYNcwpsNA2n3uUp6eP69+ikigHi9J3zCmCwr37aPrlFn/KzeQMHB9F259iYg3Wv8bBv7KDexKRDD41FcwNNB+TxG5cvKszw3sK4X/yA3sG8Z0lcLDfP7jDWT23hGdxZ3uvwsKV+PY/j1MTn4EY284XdH3x+3M984bKM0LCzzt7X29gV2lcN8wpusbKGZzKe4bxvw5KKxlP7mBfcOYDgP73MBumFxfIqKs6H6XTNt38Cos+pnCfYlINLl+vYF9pXCHgd0wuT4oTBaR9g0K58Xl2peI9EFh9RUovxrG4HwZ1T0G9n0Du0phnWES2vkjHb4lIm2lcOcN7DGwCwr/s3MDJ3/PFJEJz4wn/yu5gX81BoaNukLh5FYMZjDXQdxGT5T3SRX7yeVwhFw/u+jigjCLO+RXqONTg+ZySWqYce0taNpki9I6T2IvSElM2p6cENbkHOO9R4SB+82HjoWm/HgDtWTj9N7Avm8gtyE17j4aEqtano1aMUsCPKp+MPCiuX6fG4jLLPsGhe1i8maQmWd3aE4ci6a3+4DHzzK2x0D5eSDrfLglTHG8s4n2EgkDb2se+5nC/TC5ZEVibkFSgayl6MPgcpS3faHOm7bhC2GXtbIKWK3kJS74Nki+G5IaNiPCFvPNECYHDq3XMiMM1J5Vm9uoEGbx+tlC9VOQ2D1iMSJr91wSVuKU8a6rAfYY2HkD8SW2uSHMAlGpNcK0ue+IkDJvwhaLANJ70yGAeHl2UL1d6th7P2Z17w2UbKMEH2JSg5030H6dSFpU1wNCoao8SleO1MhUIABd8YSBUGf0/MFhnvRBYYedizGyophAs+YIq69yGQfX294GfkyfNePNgF9eCUtctsVuNisJC8HUewxU+UURBp5IGPSpFwouhk/CxKVqImxH5Q214YzUYJaS2qsG/hBFXRoRJhqE+V2lcNcwxjOq6xbWy+aNam7njDdwCTOUjV+irIiEtcLpoMMrDVQEo3yHwcwmjFw3pY4Q3d4x6mfCwONbnaLNEwbi0af9MM6NCi0cEfakIadDamQSCqOcML/ZkJo9MMIXAwO/9hTQp65A2LN/A+4/pFY7DHSUJRujk9N6Bk5XCX4jLP9w9P7T7Q8G4m5Gz6/fCAMXHlfFeH/aItGN1CYlCK33cUXr+Ti1Q+Y/y5TBlb1nYb9kvt7AvkTkIJz2aJ7zLPRTfsaCNCkPKA/EPPSNiDBQ1MsSjfREGMIbFp2vxWOC+ubeQLB7tLlfXIstaNJ6rReWCOcrf0ZLOM1jVG06L3nu56ijRPvjuM0SuI6qn76Bl6W7lXlhYNBfB4Sh5mNbg7zicpROG7qf+82o4RqsSrSjtqn3vqD1fkrjIdr7Tx0j+oR19tZ5o5nEtzhYDc0rjEzaj+pycCfMP88Iw9fGA3X1SftLQTrfXW5g3zBm2Uh30E3piup0n8boW8YIVs/di8wkvYw9fUDvm8nSJ5r5NAdv/8oKMitPdF5W4zIM/IiwV7kZDLrjcwQEEzsenOMqxEXbPhrDNndyYC40lJyKvp+N6H67oLCjLOy28pQw4MOVhPGfaSs/1ocadKD1VIYDMiNSi76f+E6JOi/T/jg8CcumFmGgXJO88qDaJ7Ctzgrd3/UT+8zKoO+XzYPMxjY3lWt4kc5nIKJ9i+j5Fo/s2jeMcc43PfYy99I2RJpIaM9sOj+Wb3bt5jmUzYrOL37o/BTt7AyXJwz0yyd3hZlJ8G2xhIF+aNL5WG+GtL8fPJ2355rMqCvnRCg9jvT5tjQJWyXpi4GYHWn/dn0Du6CwF0d10ecGCnj7wcA/vIF9ULhrGPOrffSMt9y+fXTvDexyA78zhdtK4Q4Df7WP7oLCffvobpicOyCs6obJ9d7AvkRE2Mlx3zeww8A5ZsPYLRNBhMEOftpH/4GBvTewyw3svIFd38A+KCw0P97AX5XCXd/Avn10Vync5Qb+GQP73MBf7aOr4PK7Utg/fKoanmtH+Q9voJqvf2YK75r8mxvYY2DvDfwTBiqi84OBXVB4oE+moT13hd8Y2JeIdEHhrlK4DwrXUcb27aO9/VIq+oYxvzCwCwqbF0YHbzsT/rN9dIeBMJr8gxvGTP6eKSJThhnN/0f6Bgp/9RQRc8Yt0T29Sc0NmANts1v5Ingo6PPwbG1/5QYiO7LadtCEgX1uYOcNTE+zLVpXO2H8tGmDJmMz+ZaIaErXV3Bh9t5Ab5bx36Bw5w2088nwKE9m0tcb6DuftuTC8pnf3sBI/1eJSNfQpsNAvZy+mb5EZL1Jp7030M+CGd9joLCeEjZ2QeEOA/ug8KEqsM8NdPNUY/wF80b5wi4CwoYHA7h55CwI74wwMM8J655qXsPm4a4IS6wafGtCYpQry7ydH9IGbRZtENYmDJQFp479zcq6w2CR2SSGPMKoyChYaLazN9qD+gcDP6Ym9hgYDHwSA8uHiaidlfb7+kCEcGhKaLZ9D307/TcMxKwkDFy4pykqrk5qYxsSBs4eA1qPZEjrpdSELRvOIEyWjnQ/j6vzxUDDyZnQnyvzovcGdhjo75s6gXgRzcl6vZGann8yG9TEGaAQ1vT9Hbu/w/nzoLuepAXj5/GesOxJGGiuCAP9Z916A/cmWZtmm3sWqG0ldcIRQNGVYowkwgb7dRbQ2qpjCGLSIb/bR8+Cug3ypjVqaZUzvoSEaSuHsEN2Inqe+DG3YbJaLwg73oR904IwYLpJNTSEG2FePSQ1CWvCQIU+Mt6Lm91hOnZqXEhT2p+bu6HD8zUhNSK6HyaYbOn7x4xhv0HhDgNlby+itD+Rml/Lrfdxy31zA32TofVMotUcRaPFwMA4LMHJnBdqIuRxnxu4MQkD7eeuir3qTGZOnas1igfxA37qzBCsg9vmMq4z8A/nudhj4EKeYNwHhd3idER1v8shEDQyKzoMVPJLHgaXNvetw0DxcH6DN5IOW/BNwkAzUAgDS5XjwXidclwssyr0uQmd3/edMFAOL3OmbetD2Mw4OWqve0XnIZ19+wb2QeFi7R7luIpCNMxt27dS311BMGn9gT1kjPeMDRYqO6rQzrBo+3LSeSw5wkD3HjS0Xilh0nHYrvdViUOffRN2Zr40RCcRH+DFNcmDEUYJGmHbWYAZW4Qp7TC5DgN7b6AFRop2LhLWXGPaPw9BJTOLr9+E2RMy65TzIMWFvs+ZoNJo/2ynUUD7e/wOPWFP2Hs7GlM01UvUnQcbPsfdiuSBSe/r2QZR1/reQENeEUYvXrSf8WD9DJM7SmSGVeu9QNhOGIfrK51/fxBlqOqtN/odz7aw3ZFZ4qjtlKLR2TyCEhonVC2/iT1XoPU9PQgDBYbMyGD1IAx8eGPaH0XcVhrfaD90GGh6CWH19t2ZKYSB3Uzh3hsYyh8F3WWLtdtbWwK2Lmfovj4143Hzfdu+etygorfy8foyCAsUep9KMckZLD+HduY7mRnik7DPlyaEgf7KJzPMbTFwGGYIj2jForwxmRDfFp2n+mH9Z25gXyn82b2LfopInxvYeQO7oPAvDMy29O/tNKP988cUkd4b2M0UVuJ51DYkIvn6BwYOcn0R9hjYlYhYKxWgnyLSYaB9dX76BvZTRFoMtP7wBna5gcHQF8kMiyfnvkSkrxTeBuEJrfFDIs1RV/zXGyi0fQM3y7ctx4P12Bsv/DYX8SXQ+4qnX2/grxKRLigc3LhLDfw6lr6VwmxUbftKYXfLiHT/N8LA1f3fMfCP3MC+Ycz01AaFYSXF3lkmjPujb2BfIvLHMLlfGNgFhX95A7vcQG87oPvrKoX73MDDQhb7hjFdicivvoFdbmDfPno0ZZIeA78zhZWN2geFg8eL5C3MrfDrDfzHYuDfM0VkOmJG/90b+A/BwL+6ffRtTmJTutoVWUtHsi673EC7eVYxWb+kdoIi+FYK4wwOJLYGuxohYEisd7mBHQbaAydhsDJJjXcYaDTAxf7qbovAD9pKXcaehr03sCsRMdzTIHTm3PAqN29jjCrvEbZ1QeGuYUxfIjJ7EvZ0DWMkX/7BwGOb8q+8x3T9KiexORBK9ouBl9jkQdB8UlvGmKz1xfSnRORXbmAXFBZV7qd99GshB2RtE4Z5cjn/YqD4Nuu2L1jrHdgFK7LmjTZXcJzrUD3SnO5nRevVYWCXG2hzb8K03eNwB3f4tFC9vkk4zLkjWZdmVqI1LwkDJQI6aJ6EYf0wuS438EPGOIoN0PcnpqOAU87EHgPxyFkJnPe3LwYGzInUrMFGLDrzpAR0DoSB+oqj9aivpOZnyQ8Gqlf+BwNfY3n1xUBwrOLXMLlgh1eyxvXHHNXgUcbeJ9wjXEKOp/db0f2ctz/ewA4DA39uKrC8EQYK6yfZ4X1QuMVA+fqi+5mdsiW8h80N7eGxiIPhzbyCzmQius5iDN4u3rOglcHQq/X1T1B4oHENqaVP+3ucuYVaWL3RkQkDvU0bhJcGaxWVsfuOvXBJ+wHmpYbSOn4zOH4TZvK6yuLi4I4AOaPFYsFvegwkWGmH9xULQHg2pKa3jfnFwIU3c+I+KLx01gJK2uzdTg0mZdflBnYYGCzmtJ4MQ/vNNcjO7zFwR4yDxirOY5SyHwxcvPcVQzBI+3u8ovUxbkLDeDztfNi96P4tfpLR7w/3fN8+Wh68MUQfz3dZPBhn1Kx26sdtliPskx9vIOKOS+Bzaxv6tBgYnP3DEU73xxStzZ3Ow8chDDyVpwKFd07ndTyk/TlMWgzcSTz03kBxsMpRpvMc+oJJGNc1jLEOnhAHYWuGXbiIzi83IOx6awYPbv2oUHoJeehXrXetWqQNasMPYc3cofMpWDMBhSqk81r62RVSk57XSpU4xnQxYyEEVyJslx8helGL3bFE2PKc0fvMBVrPrmFMN1PY3958MkOu3Bsl9Uj7y9To/QmWT+fr2XYCWL3a9utWm5sXHQpArybsYYQ2iGyvaD/EmaVDmRgcyrfrrW04RPvH30cbNC5trq6ppXcwPpmFMu67vqjZt29gh4EYBKSG1eNToP0qfmLf8Q886M0jR+F5+vEGdhhoJEDr03kDVw5hoPJpvYFLjTDw7hAGqneJ5Mv6RBgNj/ET9fRGZlCHgVbUBo2zdxYHo9f+O1P4V27gWXy3I+JWJcmbtq+ne5DmJG98Ou9vhs7PZULnQ3GeNX1/Shi4XxMGmpdJAb03UFsTBmoNX8QeO5npkOaEgU52os/LEWE1FxIGWlrJxMFFof3VYWAXFA7YGL9B4W6YXI+B3Uzhrm/gLwzsgsJ9icjuTv++myncl4g4JbPqS0R+DZPrcwNztfq33MBGwG+JSFcp/AsD+0rhuUpYVbJv7lsp3HkD2Ssj/S4R6XIDuxIRVDQv+YWBfVC4KxFRxpIAfW7gH0HhHgNHeb76HRSebmZfDOwbxnR9AyHkCQPHH+GLgXbUiBA4Mv1dlX8wMHhNKr33BmpNmxtovm5Fj4GCuZHiPjewCwqbsBYBq5TMzg4Df5WIdO2jh+fZNHS9w5mX/ygR6TFwGUzd3w1jNhyZUb+8gd0wuX6m8K6h9TtWVYLgjHXwpmk16hvG9FNEyjUe6Snj5bd99D82KPz3TBGZEi3xk/+KgewIxP4/fycGwl+MgVNuvP56A8N5rvQNY/oSkWhtbWEyJAx0DmrD4EA+fBvGyK8RWctd30BEd99jYB8UvoSLBLV8wTGBfuBFkNihQdt4OGEC1SgUSJaW89sb2GGg8LF/vIFdULjzBuLkTGo/vA8R7QM0se81hIFd38AuKOwllvnFQEMPmziQPoQZHQbKt08DuK1ywsjQNFDZLwgDsqFtf4PCbW5gXyLi2+7XG+gXpwML92u2Rf2dEQZq47yAgTykY7NM/i0orE0nrbduePgGheXAq2Nv6lg/GPgqCSsNvRgBc92XdKyzKR3rpWOTNNpIqDIvL+wbxrzocPbeQMzZgod88xFRUQY1BGlD1/duBI9SIJBauA5oPe589A0K9xjY5QZ23kCsK8Kmck4Y6EZcHfYlIjY7+XoDPcmk++uCwr9KRLqgsPJIS8Y3Zj+5gYbnMWGfG3ietZXZm7QEWu+9DqxtNAiWRpjHtN7WxZ0wEKqkDHE3oPd/U8Yx2tWgYPyjnN3hyb2/GIhDJmP7EhEwAxn6oPDxKBFmRFwRek06O8ITdiS87zFhrdVid4eBZu6QWh61WNOoqYbCDAgDu6DwrSYMtJOSYfzIp/XQ/FVDGDImM+JdGDoYyzZ30bBIzY/1PWGU/PrBQM4jsXwhRdxjYHDZzUWI62aC6jZgwz4onJe7Ocou/GAgV/9UCvcNYx633RCdCVfF/nlCZk/8aPtgyhc6L/GQsDrwA7LGtV0W+sfHjAfufhj3QeEeA50BdyXsozft53c6b4xJGGgF5xy8cUMYs5g0b1zchHfo7xsyyx5mi4GCQhjIrggDL96JzAwha0s21rRe50a8oK7/yxu4qlYFiusXYaCzp/XrZgr/qhReiM2R1NSU9jeX72l/79tcNPaU0346zEQYLsoPiuaS3u9glfEQCDMJJZMhDKx2hIG12Vb6J4SB3qwiM+xuBTJh5+PB0LfITGN2ToGaO6hC79FYyx4DZ/UCaL98mgROwY7MPsYumaDICTOdC2GvrbJVm3FF5+uaGgW6WtuwZV3TZ2fzIDW+nBBWDgILgXsac9QS8UZSQ9lf6f0+dqimJWHgpeLuoK4ndou1JK+4htZDC6pvULj3BsZ7MrsWBXwYbz6zeBBVOt/C4PLjDeyCwtJQofXXJoSBnTdwUTQkbwrPTOAlndUeA73c2ZFZx5AZLVpA+3/2IQwcNUHbLtjPwYf2++fQI4Ax3wb03sBFY9L+2MxKMtsY2r+ppLbDKoOa8W9tJ4BoJ316byBuNrsEqiFhoHVd037hbv+OgdGbMFBqVjHqEmFgsCnMJeh5m0RCxzHER0FmazdTeFGoUoixgqPeG+i+zyKZ/fN3LRebmLB56apxj4F/zBQONJ6wpAsKdyUi+GQJw7oSkV8Y2FUKd97APjewaxgzXi4W0LeP7oLCXaUweqPrd6ZwFxTuK4U1nM28uZsMQ6crEXFsklddUNg3JdHuK4VHwxmEvTcwexIGysK/MNBMfzCwDwp33sBfJSKGwKxRdFKT+b9zA7tKYb2aEsYJkvfbG9hj4AgNBcXprZ2RvCYMXNYkucX6X95AfpVb30rhx43MjB4D75sfDAShbXoVW1roS+xlCyEbGH2lcI+BbttAR2fERfgLA7thcj0GCv5t2peI0I+TGeW3wxU7DOxLRDpvYJcb2AeFtSqW+6Aw8mOSt9cpfL2BQS2X238kBv49U0SmE4aZ/q9g4F/tDZzNuR8M3BdzHXB9ev72Bq5d2f4Ghfnb/NhXCne5gT0GWnd5R9ZRlTBo+2R9jhv5WykcDLL8p320H02YPijceQO1SfCTG9hhoKanhIG+T2rqlzfQXZH1fiwmHtrTK6mdy44+fxJjRmq/JrF8zUgNrZufvoH+RM6+3kAyGP8NA81tTBg4OhEGqqRZf7ePlnEdovZYkBhXz3Me9sWzDQq/6hBXDqn58iUTBmpaxeDUJSx4lO1sgM2/gsLluq0Ujtyf3MCuRMT5WB+mDwp3JSKdNxAHA8LAbooInN9e2AeFO2/gLwws5pNvbiCq17Y98XFPYi05/3gDOww0t6+C7t/KEpDKwRcD/X07W/b/xEA3MpnQT5vDFUTtNvT4/1fdeTU5iyzr+gfpQsgCl5jC2wLk7uQN8kgC6defrCzo1rfXipg4EXPOzL6ZmC+6WwaoqiffzDfzFwMt8SbB/SKNGvh5aTL1DcDY9KourjwpjBhIxcIzIHoFzNG2VmMRGR8jkzoJUwN11mdQmAAG6sbmIcRVCseY5QPWarrTJYCh4oC0vWmDgbKqwjac7gEYDgvWt4+pR4iBQVctSUpOcMxhUth8ha+MJ4VbN8BArA3kFpExdYc0uoWCkAr7Rg10g0nJnJk32HLbHhy4wDJ5PFIBA1uvbR+idTMUOAZK/YPKawPTGSu5x4Yx/jIZAKbnTW2gYx8aDMSkMDqFU28Oz8ejBxioXRewfqQ2YKCpNBgYj1uA1XeS1mpg/HoBJmFSWDsCJPKGMXvR3VOHJV2TdATrCy0i7urHKVzcuyWNlA0878UQ1iOqgd6d1QYiBt6XgIHk5sPziWogJoURA2PrCGHD2F8/qD9jtb59HzDr1ynM1cBB/7Sh6i2HsGdvAYb3nW5FNUMvcno7LiAsvHcFeH6EZ5YEa1hfEbAh1WSBFYlogPmDdtihas/MAaPKpUHM7oRQ42mdSTq8w/14kzXcz86ehZUfv7aIoBoYLyHyIsVsKFCrvcDaT8Bk7Tl8UU+al1l63hUBuZHkRbUEnifqX+Hfm/5pQvWyB2GCdoDn3fiELeqcAANTYgB2EvE0o3pRVkLqqnN4Xh6Agaq7h/2kU3i1U/irNjC+RLAesyesj88b1v/ywmp/j20IM55LwMBqnTypvc1frEk+PD/i2lxRK2BJYbcP62NFNrD+13umnp8AA+358EKVyAAMXKYPh6uBvpcBBoZt8UikiwJYFx8dgdcGrlo6/H0lwfpDNfDx1CRqrd9VTic5rJ/XbPim0YclhfWteyRdFbBaWUwBAy0d1oe4bsMxfwEMpHIEz9tQCQ8Qhq0AC7E2kKuBNx8wcBVIlFQ7IfzvtYG8fTRiIK8NDGzYH78sIoiBy04c89rAuH8FrPptGMPbRyMGqvcQMDDvliNC3/embyAmhXnDGHQKY8OYMJVsCNumjUUku00kPkWEN4xBNRD7BnIMdAVmEYl+GsbsrXjFncLpdK/WFhE+TA4xEPsGVt4YMBDbR1sr0mAgOoVxpjA2jPlKCnM1EJPCwcW2/yMpjBjI1cChXOrfTmG0iHAMnObKkewkyeRqYDycK7UaiBjI1cAibrv1MDlMCqMaiLWB9CTB50vEMuROYXo7H1Q+TA4xML0JzGLVLVZU1S1ZCJcJXL+qKC408j62wJPCqAYiBqZjs1pxDMQpItG/FgP/mSki/T7A0v+WpLD6N2Pgu/uccKdwahzhGKn08ZlPEeFq4OvOhrkVB4h+RR8wouWbJSXdDxzDg5Zcq4FG8GxqA+/qC47Jjj7MecOYTqi71N8sezlXA9EiwjEQk8KvKuxRsjArgY6G3oOMYw2i5ejyyukzAux5Pc5sCJT2zpKRC9F81xnDNnnN4OdiCtH/wV33qCGO4fMdtfuAiIJbAral7yzdjIsHWaQfhwYzF7BmGDwCclmW5jcGriGcpGrqNBiYnT8z6jxvcCzeTssHGbRYUriAT0LpWArI6Mb60nW7cOySHmzDWBuISeFUWMH1md4PtUWEJ4V/1cB0uAIMxNpAb3ZrMFB7tGHxLlV4f7SI2Ou7wjEwGWr+H2pgtIFj7PNqMDB5EcDAyWUo1RYRU4VjEZ3CxnIAGPjahN9qILeI9En/z4Yxm6dEld31KfDaQEwKIwbGeR8w69VpagNplDdO4dAyHwT+ymdTLZrawLh4AkYmeoOBvDbQKHsaXA/SEajD+iyiGqhdWIOIwx4w8CaOP9Q9TgErr3PAQLUL2GALB8CAzIRjfzFtLCLJqsOwNG5qA78sIlYJGEgpc44+WklF1QtgIFcDF3cLPql//+RUGHgzIm/6tRrIawNbb11hakqDgVgb+KUGIgZatg7YP94DBv72DUxf7wYDsTaQq4HPPmCgJ+8+BMJ4CIuwNpBbREYmfP+bfOnypHDtFD7PD3Asvh/wPLSWNQaa6eoO63EPGIhJYe++eRF6mQMGLvWfpPC1NRyQpfRnUhjVwEgDDEzMDqwXtIjYTBRIlnexTgojBnI1kIySHTX0ELBpeAXseOrMkmCp8P2GI7jfy/OwQ/1555mn/XGhkrEgalT/MAx87yEMkydhlxrr05GkUuwDVncnBtWd85nQp+RdyWy6f8F6MSsSb1gYiRYR0XJJxmsDry5r1y1KcH/Nia+S5V0rqX2R4fusKlhv7hMwzIk3EGYgBur2DTBvOwEMDFMfrm8atqm3VHMSK0fA0tv5NKeeFsN+sqjmV/Jy2iHHQDrM/8BArgauT6zPiO7D8x6SlQFren2n5kJ5CdwpHDDLkrkkgKlu5K2IcAMMNFLmFG5d2JSj7cb8xsCHxopqnnmjBiIGerNBkfPaQFQDv5LCy/nEhOdhxa7vCO6XV5oyhNkVYKDgsaKHO2CgtrMB+yXFvRIPHkuqZ30IG3Yp7D/J6kcN9M6iQ+bT5ECVvAVY+JRYo+1b0qfmqPipDWQY6M0UwCacIhKWfvZdG4gYiLWBaXXZUJ4U7q/EBgN/1UCOgfNEmNQY2GlvOrw2kGMgqoHCTRe5GpjeSlg35Th2eVKYYyC2j0YMTFo9JeAYiElhihiIaiBxysYigrWBw7MEWIcNYzApjGrgFwZibeDXFBHEwNi1y7p9NGIgvYTxd8MYjoGZWGjfaiA2jEEMpJeU/TwAINPNvZV9YaBbjpqk8Gece2wKUuMUfmcChMl2qghfSWG0iNCbq9QYiBaRaKbExtcUkVRZMcGPYaA1d+B5wdpATAoPXkc95xiIaiAE9y3CLSKIgVoXMJAnhb2Y1S5eI13gSWGsDUSLSJrv/6UNY/6ZKSL9viwP/hIDRYV0+viff1QN/LtnCr+E24TaNwu2XTXwWZ+5+ZnaZzg2+Ezh89mrMZAOs2JHen04ZnGmcNx6PkbkKVqw7Sr+FbBnD9vm834+U3e9GWY0J4CBosiSwhu5B9HcEI5JVyWNU/gXA8NAq4R4umumiGi3M2CeF8K/qQgYaOXrN+FqYFaxpPCV1SZSlkQcP/fw9wu2LSMGkuW4pMr4DdFzsJYedd/AVeuT82FydFDa3xYR4bio1UC6mBQy6d4PU+q8zgA46BTe+NaIak9WG3i1YMEhBka9LkuiveB6fXY9iOanzyrnfQN5UvgXA9EpbEZmP0ukxxO24Xe/rg1M0wq2AbSImKsDHEOW2qqdwuTGas2EwfJIvOvhD6cwx8DCeZJkyWqHBJ/VBp7XcGzFg6J2CvvqDDAwi1qAdelrxPsGxl4GGBgvC+UbA7kaKO2fOU0Xi4D3DVTfftM3sN1by9Sqrg0GPlZmRa3V6UESuwIMxNpAte88M24RwaSwfYNjKQldODZDgbXDnh8AA89Lb0Aeqf8HBi46DCv3zKJwTBY1BupTnfXpaxXfTmFeG3jcAwb6FWBgMt0ANmJSWO+FQp4Yczhm1wmbcqMytdpdzg2izKw6KczVQG4R8QZhxjHQmA0BI059wGDEQEwKG4nQqIHtLtYGaqWQXBNYDxvdPXM1MDb1pjbQXIvwc8RAVAPtFWsgQl8ehWOQXZ+dcBPSc7iok8L29N2ogetNK6cOFeDYrsbSjk8RQQykr+HtSBbiu8HASQIYmD1+LCLxGDBwn6yfEHZBGEf9F1yvaCWvqUkVSUhNGbBCzeYPuD8GYNNbhDALMdB2LYXwvoHFa70DsmBJXjZTmEivZ/mtBg4DwED3PfoTA8cMA3tDwMC2x6babAADk2AKWOLOFwZ1ez9qYDEEDHQdo8FAtIh81gwD9uOkInbrDddjyBoATSisp27PrTgGwv2EsAbVwHDVhuc9cuD59srbnOppryQcAx0vbNGguwMMLGS4/5UDGKhmgIFJMgAMvIu9gOpLHcKCgw/7Q3YWKghb3EYNRAwMqxAw6X2XVY6BxnsF+89Zgv2sk4VPWE8HuP7vF6tdnTKnME0apzCqgUb8kxTePLtnakAcRXht4HM60ah1GgIGHjaL41dtYHLebXekfB8srgb+TwyMrzpgINEbDIwHMXwf5RECpiYQNiXPRaMGWm9Wi6udGzUQLSI8KfyrBqZ5ZxkQz1X+wMDXZ5rQyAGOpvI0Ouo7aerxpHAqmi+HJ4XbY8BA+nk0GKjf74BpmBQ+dgEDFZn1DUSLyNwGDLQs387p4KRQjoGoBn5hIDkahPCZwtg3EGsD0/M4rjGQW0RmM0UlwjVXeG0gXKWdwdXAzhwwMB32Fbied39J3U3O+h5qgIHdG3x+nhRGiwjWBn6uGcl5wxjsGxhtT//ZN5BjIDqFuRqI7aP3pWJTQgADk/lBeRDlY8J+MmJqoHpmSd7ODwaiGvhrEaHVG14fMRAtIsl5uIX9Mxqp30lhHCYnrl79Wg0s2PWIdlqDgegU5hj4X53CDzevMTAc7Mq6NvALA30I/Km7CPT8qzYQp4ikrfxfqgb+M1NE+gNZFv46KfzvUAP/bgws3qcJJbkHWHMuIJovRffE+wYmk14xI2ZXhOiqf34LPCm8cc2S+ucUtkl9vRqRbDZZ0EC6XPO0rFi6lM0U9rfLYRZ/hqydLlcDGQbKSsCGhfUDSrpvOftqGMOdwpgURgy0hGuTFL6r95gawQa2QZwpjGqgc3u/MjoSATPk06meKUzvw3uH9Lbw+QKjhGMS1UBrdQfsmzInH6qBWBtoHtawDBEDX3k7rRvGoFN4f1hMqVrYgFHYNxAbxqAamD6ZcxWTwoiBSXluMFDr+FUWjzvStxqY6ju5Q5zjoW4fzWsDq3Wp0KhVNGpgoemUBu82vD8mhVENNDtzuB+XGbw/qoF+soLPU3XgWB085n1qbxiWGax99sR81w1j0tMMjk3SCuuGMXTXezrfGIh9Ay/ZErbVI6t1QYvIb1I4NVIvIJM9/Purb2AEcALYfX7k8eYuqjwpHN5Z+2hUA/sdHaLj0nwIXA1UKlYbuFTg2E7f9xoD3eP+DwxUmUWE1wZKO/NDyW7QJIVvYzh2g8sWvk8/hOuLaiBcLziGZ0d4HubuyaSGCPeNYyA6hRED08kNrofeCkvqeOMGA19au1YDvzBQ63TDjFtEqv1CpWFv8BTo+uDD95vcupSU8YCk1aIALPabhjFpN2FJdxEwULv+NIzJZoCBRgjYnmYtSeYNY6I5YCBPCqNFRBl3/osaiBiYzeB6RY8UjvFuCGFEoK8XVHtvCpJctNuVlBFgoJ0wDDRdLNL4EwNpuX5QLWYYuOsxi8hsUGNgYrBas+navVP3YJVZbKVNbeBXw5ht1N1TVUzh9VANjMVhRYNsXwBWBID9QQXrUxO6cH30lqSSaZdhoJs1GKhWSe8bA9fbBdwvyTpnyYUAdqat04sGW9JgoDv0urF0IATCus7+AWFlq0eV3CwJx8CVARioHVsNBrb6gIFcDWypgIHW8jYDTJ0ABiYH1kCnF7YhrNvlWSwa9yvpLQADtbSCsLJPbxA2PvWQatoRfn989GoMRDWQDukWwshHW+VqIMfAZ7wvqDeFsCoBhpzVGPjIX1mybgMGapq7huv9g4GLpLGIxG5rXjuFtdfxIST6HTBwcQIMJIdWIcSXyaJWA7XWBY51PkzOvFu8NpDKOXx+xECsDUxXIuszWL0h7BItwFp0ChttwEBtChj45RTWL4CB9GT9gYHJjYgj8uqyKTdHG74f1ga26Dag2l77o3001gbGXr995GqgsQwBA1ENxIYx7bRPMu4URouIKd2b2kDEwEYNBAyslP6e+gfXzr4wUFwYppDuN1WHqC5xqC/ogIFjbberp4gwNZBjIK8NxIYx+yqS9W1w+QMDUQ3EvoHcIiJHgIE4TI5+dqXMKqY9Goh/WkT4FBHEwH68rNtHczWw3JyvcUnhBiadWVnx9tH+bKDlqf5WRjwpjBjIawPfA7NRAxEDQ7mA3+9mFrPw6LBfv3OP2tZIy9JbCvdXk0oIi8yRIsS6Uxp8ighiIFcDsW+g1PsABubyRtY/4sWirmg0GEh7xR9JYewbKE4Pep4MMnhE5XC54Elhf0oBA9UiP39bRFyJYSrDQJ4URjXw350U/lXk/v9i4FCW/loN/Hf0DVTkvxkDr+V+Qs2zA9suWkRUdXym5lUpM/o5wTa7FyCadjfqO0vlRbHiw+TQKUzp40F5Uth8ONec1wYuzoczVRe7ISybnTQga/qqk8LxbQzHJFpEUA30V0J7xhvGKJc9bHPjSoTodPcELCAEXn/5gmNEcA5RjYHDCrZR6RWKVL2w90cMlCSWFJ584PPNE3FAPksNjh0rgG0UMdA/9hyuBsapyJI+bIoIx0AcJre43BOOgTEcMXJtEcHawGPgX0lUemOqTewyT+0nHHO/7aN530CuBrIpIvEnWO5IWDVTRL4sIlbg/GdSmFtE2m5EqWfAMUJ3l2BAvNNHpcFjWArx0wEMfH/SgOodhoFed/HgDWPCmw3YZZFmighiYPJRYJtXkx818PRaO+QtnzPqiBeBcIsIqoHYMCbttmAbxoYxam/3zNLj3HNIMGftdHP2+WPatI8m4QWOma7YYCAcfHDAj2yp4hYR5cgaxggnj3KnsD5n6gTZA3Z5ylmlSnTsCHHv7nV4bSAOk+O1gUFkvqmZT+DYWmpwP3uf1oNjYBx0CpWorLbO0B8vEs9HgIHt7smiyggwkCptOKZjsUkKxx6rVVvabkmVE2BgLJOhw9VAe+c1SWG0iHAMxNpATApzNfDgwvsFBmCgfaKAgW0R7vciS+D6Oqy27bCHuFvrhBcahDpg2seF7x/3AAPRIsIxcGWbFa8NTKwzXI9lH66P3cpuQlx1AUOqgd/5xsBfNZBjIKqBiIHxwm2SwugUTtxb0zCG9w1EDBzlgIHq1oewxLUAW7E2MDhspJyrgZgU9ry8ZJYjWF9YG/iFgfdj60A1ZcYsDw5cP7PzZ21guRh2vjGQhqLKZtpCWCjcAAP1Y4OBNOgDlgStjQnH+vkMT1oG74+1gcruBFdqkUOYlH2iIbeIJGs2DMvauD1qhzbc77XK2p/LCbOgreB6Xlgt5no9hu9/hueTWjtpRJ7lDe5CwGoDEQOjxQ8GRo8mKfyFgctJO6RGBd+fXsh98NUwhs8UxtpArgZuF49aDfRcuWkfvYrDOinMLSJf7aP3CoSlDxu+r+MxDFyYfySF47cYqBwDlbL9IF8YaN32Ts4x0HzC3xu3/hMwVobXq5yWRPXzp8q5RcS9w/2IhPMbwoDYPX4lhenuDtc78tg0XNY3MLWiO6z3MNxTT5cZJrKkMDaMCawbq/U9+jUGBomsCrx9NGIgOoW5GnjNtzUG8ikiqAYOP0OScwy8Onb4bRGRQ8BAPkUEMXCXlVuq256d89pAT/OkbzWwGkkO7xvI1UC0iGifBPaDuMMsF/Q8jCXn3M5430BvV8B+GNwB87aUGmRYfNaAbT9J4egQr6gTsvbRMwoYeH8vfY6BcdTb1BYRrgbiMLlomkFY/z54OZ1KDPOYGig/T5rA1cBiU2o00oYNBqIaiE5hnhTWF26tBiYra+twNRAxkFbW50qez61bq4GHz3bH+wY616zBQJwigklhXhs4LxcOx0BfEl8DHdVATArz2sAsEkIaPg0nj8c9TSaRNunFb2mnw/Of72sMRDWQY6BxKS7UtatGDXTtQqeBEv6RFDYPW8Dsf+sUkf4/M0WkL8rSX9cG/jumiPztGPjlFOZ9A1ltoHUhsA2PVrDtblIrpP6QwDHR8pYrothNbeAXBmJSmDuFs8PnQi1JBgz0XTgWw8PEYY9hL0v78aNWA01XlnOuBnYCswvbhloJdDZb1Bjofg6vDGJmiLZldRHBsbiFbfD4hm1yMXH/wMDXad6j2pW+syR0xA5ZdZkaNPThGDh3AeNu6suh3moFGBjrD4ergV/D5FANdNuHj0DHoT+oLSIsKRzvHoBh5CpmfIpIIrBatYFyKigpOmxm7MR3yER9Ea4G8qSwaWwAA2dneL9OIgPW6R5zSvr9PPHfa4M3jEEMTNIDHAPuNKrVwGTcX9UY6J1EeH3l7X9jINXMe8XVQPViN1NECuUJmLJnw+RWW/h86RmOEawN5DOFfzGQvofw+ZbTXKF+2lczPlMY1UB/qj7zuOc1aiAmhRPzAsf8RpxLHAPTz+Gu8pnC/sIohCToSw/ePjoozg0Grh8MA18LOJbKK2Dac7xQANN2HSExWLvfQQ+2dUwKf2FgeMoeADhA4ETYu0+qPViJftnyIdo2AQNd8nhlHANxmJzb0+BYfp7vK+JeAQNtJRAAC+fMKcqSwtqNFQ2gGuifejpcD/OTcTWwbWX9bzWwP4+ahjFHDTBw5rGZub1XX+BqoDQEDPQclhQ2b3CMvmX3TMMPw8DlEL4/to+2d/Myp9s1PO+tvVZRVqJXW0SwNhCTwhwD93RaJ4V538ByNcxri4h38ldkGQEGwjF+F1J7NoSwYtSF9db5wUD3yDBQYWqgFwIGYsOYyL03tYFRS91Q68kw0JDEK9H2Yd0+Ol3u4foJM3gSPC1QMo6B4W5YYyBt7ZraQI6B6BSGF+xQkv0khb8sIp03PB/GDDDQMc1jRuUYsHlwWcD9Ce1zFreke60G6sKxwcBfNZBjYHc27lMyswADl1Xxhxr40AADsTbQHijMqczUwM4JMJAnhdepP+O1gf5MzQntHRs1EC0ivDYQncLsOtdJYWlzgTBBN4Kcq4HoFI42BVwVxEBUAzEpnCyINyLqGN5fPeuAwV/to1lSmDuFsWEMubNsw+XZ9A30wh+ncOYvACuibYOBv0lh7hTG2kDeNzBiU1+wYQxPCmPfQMRAPkUEG8bcV3A/UQ3kFpG+39YhKGMWkbgtOlwNxPbRST9nU16WSZ+6rgMY2BXg9z3jEvCkcDJQqzopbCZT2A8QA49bwCjVjc2cW0ToZnHkSeHUegAG9h4koEpyhzBi7ii1Gugu/JYQdtbtSrf6/R1V1n6Dgdg3EHDGFLhFhKuBrG8gx0CsDeQNY76cwpNHO/9yCiuPp5Yl+a5yiJsBBvIpInQKGGq2s1VdG4h9A3cuYGzwUAED10Lb4MPksG8gPZyV72FyaX9ZzrgaiBjIG8agRQQxMJGS7YxMM9bH71wCximp8uBqoLvZA6YlEwgjrxVgFjqF02Sa1rWBXxiIFhHEQLqdwn6zPBgqx0CeFMaGMbx9NKqB6BT+UgNxmJwT2I6Q2OO9/OUU5jOFf5PCX7WBaBGhXTeuMdB6+nrOp4hclPjfPkWk/89MEelLsjj8a4vIv8Mp/HdjINYGqrtnkxRGNRCdwmnLYNvw5e4DgOwAs9SkmJFV6JbUSl6sZNqQa6ewfzhfM54Utg+bc42BqAYqvQ0s++6nl8VBWMhfGMgbxmBtoHFmtW9YG1gtTu9aDUzXTL1gGOivl4B1mBRGNTC6J/D+n7e4Is503aN2K2QNZxgG7u9viN6vHvy+XRRHnhTWN3PAgOlNrtXAsNw2GNiKeykNz9oHtqnxckA+j3QCGMiSgJgUNofWiFp7q8x538CXzdrLMotI2umyGcznD6HBxK0As2Q4xiUv9agVXQEDy5ncgW2pXXA1kA+TK28XwI70FBOeFMZhctp6A+9fKQ+Z5NmmSQq3p2ym8WQSUNuQAQPPJhwTcQ8wMFywJO2bOQlRDXQ20iuPzxfpGwNj9wkYiDOFHboFrEsXyzop7La6TVKYq4E4RQSTwkPlJLGGIvD78xiOoc2nUQN5Ung+AwxUBGYRuZaAQVeBzfxdnZqkMPFuez5FJO0kTW2g3tI7QrxJ7h0ytjLAQiPSCa8NxIYxqAbyvoGHwnxQq98CDNytJIO0580wOW4RwaSws94DBorRYkZyWetRBQ6LjF738HmB1koaLbMX/A9x66RwUJ4+GZ8ishaXfWoWQoOBqAbiMDm6SySVtK+3PzDwdAIM1D0N1sPW9SmvDfQeDAPhWYZtvzeWv9XAnt4qOQYm+vMe1Gpg+rxlPCmMaiAfJverBqJFJJ4E0oqrgV8YKB+fgFF2u0kKG7tGDUy6z2GHY6C7ubMGO6w2sO10VnymMDWKPzEQ1UBsHx2tjJ8pIjpgoD0avTOa770jyYMnrO8pa1+9K+B+oxqo+uMnYO0Jrs+8zxrGZD9JYekYdgHjfpLCLESgUQoY+FUb+JUU/m0Yw53Cp0/Yp47A2l+vBvD5bx3W8Oe4gvUWuU1S2J8zDHwM4H58MsBAbBgDiAM/RwwMxoCBifkADKSb04wGc8DAWHVugOnHdkiDBXMKF9KiQ0ovh/uj6UGeKgKEYcO9rlHjcWMWLdYw5muY3FSAsAbVQKP8mSLyWxvI1UBMCmsGYGByCAEDsTbQcnW2PpkaeLtFKoRhOtzf9fleY6CxWjgZrQ7MQmBGJrX8OYRhuyPcn9mLqftWBOvdvDPn/IapsyeWFEan8G9SOLbY1JvnGNYfnyKCFpGrFO5pVEls/RX32iLiGQZg6i8GkklbFb7bR//2DRTKIqDWPTAzjoHGpn3laiCvDcSZwu7ormR8mByqgU1t4B8WEd43cHeLpPjzti3AznBX8YYxaBHhw+T+p0UE+wZ+qYH7a6lS0yw0EpeUYSCrDUSLSHzub2sM/Bomh30D3ZbaFoJszJLaP+2jeVIY1UDePnoqw+dDpzDWBibWADAPLSI4TI5bRDAprAVvlcTCh83SGQEGEn8HGDg8l7DQB40ayDHQd7duPUwOMXC4LSEsOo8VCPPZ98GksPF2bMJnCmPDGFQDecMYtIhgw5gvDPxqGNOdR924Sg9wvRxBO5J9sl3WM4VRDbxmyzNV1yVg+K8aaBienvOGMX2xTCHsOLSFf68a+A9NEZFlsfO/xSks/b9wCjvXE2y7NG8wUF3tYFt2comSpHj51Hkq7yxWXcBAVAPt5eOV0fFqBYDgWPPvpHB0jk68NjCZs5maH+/g0CC49kgidIoBKbI8gGOh12Ag1gYiBtJlH7bxdTWvMTCRu6wv1yQNqauvWFd9lhSema0h9S7pK08D5izdx+MeDT4vOBbng3tFHHX4ogotIHr2joBxnhdZVD0IHxLP948aA9EiwjHQlz4JHCgsaazIUoeQcwTX43mqIHom0pUEmzYcsK1zkxROWusbLKu0zOn+BBi4XNx1qi2v8PvlslhxNTCK7E+eDF7yg2yt6EH11Q0wMNRaDreIYN9APkwOncL+qg+/j2rgbjlu02g3Zg17dv6RSGfP5w1jkvi5qDFQnQEGcosI1gYiBnI18B5rzTA5VAOlwwIwcAOYS5OZtOMYaMdvNav7Bh40kWrbFRyzn/3CIR2AG6ofbvB5Hn3AuHZ7LlHLZtiJM4XDq1bWamClSBXxrxYbpgQYmBw7YkDi4wkwsLOEzzdkU0FwmBzWBqa3jweYLgq1GsjbR6+F7pu6V9hA+RSR2fZPNbBcw+sbfcDAeDcCDPwkJzg2cg3ChLEF95/2fjDQv7HPO9deNJyz52OXzw1S5R+dkp7xIUllwzHebts9GrZ6DQYO9Web2ts5HPMvKsrkczh1qduLGgw8zMMhTwpTPfHh+jqAga79kxTuzQADIcyA9dLrAgZuJDZT2F2/4fns3uthcooY3rL0MloMuEUk2t5pli6FqK4N/FIDEQPJtlWQeHBzd2S0ej6p0wIMjNUbhGXKAz6fOT0CFohdwEB/vi6oPWQYeJ4sDbJRB2uqzNcNBuq+C1ijHgADFQ3CiN/aQO4Utm/mgXqnMWDN9gYYOOvdSqp0dgWsd58VAVyHtRpIExOwHNVAxRXehLePVoKkS53T6QiYZrPhZi3AQJ4UFgRYv+v9uraIJDuWTcCGMYJtNknhkwfPs7s8NbWBiIHcIjIdQFizPQGGqW2lsYhIPsPA/eQPi4gn/VhESHSDsHQTwX6CaiA2jOEYiA1jsG+g4TpNbaAy6anUC5haZujY95ENk8vZesoL2M8eUxfW7/3wFLhTePs0lzUGKjFcL8RAQ0Kn8NMdEVl4n+spInQuq4R0AQMVPWd9MS2vbhijVLsmKYwYyNXA6xKeb2E0lKjSAgyMJ94Cnm+mzlqSCfufowAG8mFyrG9g/PTgfqMa6C8B+5JZ+26QwdZtMNAkEJYJW7dPFckWYH15Euw/q6X/bRHZW9s/LCJYG+i8fRPCFrvd9A1UByTnTmFbtcNviwi2j8akMFcD16Wwo07nJykczhcyx0CeFFbcad03MMkOdEf688KoZwp/JYX/h0VE27y0DIK0ncP7BopEbCwimBT+soigGohOYa4GbuS2UKuB1ri8ftcGYlIY1UBsGMNrA1ENtKyeln3VBvL20f4bsBMx0O9tLfLVN9DosKSwfD4ceW0gqoG8NhAx0HrESs6Twr8WkdjxlXqmMKqB4XX+GvD20V8WEXQKe4rlCGzkaq0Gtk95UxuIGOjpRM6/MJBPERkNlYrXBqJTmGPgot1P66Twv9Up3P9npogMBHko/qVF5F+SFBb/Zgxc9ZMxYNQejjFr7qtkK4cn2Hb1EpZBB6LtdXLwqd1vAwZqQziGDrRVq4E8KXx/t+ffFpGBwzDQ7g0BWNpFRW4Ly+ZJYbpcSjUG8qTwKY5GvDbQl+UqT9esAQOqgc4djj1uEcHaQPcwhG39xWbc6oYrUuP+gfc3hoANI2Heo2YK2BdnqtghQW/94Elh+hotr+TRTgEDN+In4xiIDWNMY2ZnSb+IDF4biBhIsxUbPndnamCRV3AsCRJgkvxKqZUBJtMh62OnLAEDnRaF6xOOYRvWNy+dYS6bAewXtRoYrUx4vZ66qtVAEil9kl5ngGVYG+g4u5jQJIBo83zfRBwD42IiD4gWztvUnPXg/YgN7x/PIp9aHgBHcgjhGNdHcGySm/XIU3kh1hhoTOavLJXtZUAmxJSpK43g9xEDZcNLafjc/Rc1EGsDV8vhkFpt6Uk4BhbaXKSRz5La0QWOvc1nLLGGHw/ANu+ucgw0x6TIk0QpAHM1OIaM2REwcS3fYVtc3faAndMH4UlhWgAGOq9FJ4vl2aLiauBXbWB7+3xT7U4LgValOCL20HwAljLnc8GGj+VdpqbNfJa0PcL9h1vRqIFHq1EDTeshZAm9LeBYtRsMjG+HocpnCnvx/gPP0+s+IluP9Go10AljiPFj1jBGz555+pgBBqrRqUMtNewLtO8BBj4LwEDH3jdJ4YX6owZiUrg4AAYqrR8M9C5wfTRr8875TOHNpE24Ghi/ZcAQN8g61IGVU9cGLne3BgPzznJGxoP9gjuFY2UPGLj/3J7Un7cAQ8o9YM8r2neoWRl/YKAXexCmRG14HlvXaklDcSmRmLCGQkSBi6vcWAOU+xWwENVAdAp/WUQ8bLd+o2KtBrpjhoGDDDAQncJYG5hewkIlxhswUB0xZ/F1CBiOGIhqYLzcwvsXZGFCmPSjBub+/EmtHUuqb1lt8WR2EGo1EBvGoBrILSI7htmYFPb3rQYDFT9hFo0NYGA5+8FAVANd/b84hREDv5LCiIGeqTYNYz4T/0U1VWuSwsv0VSeFuRrYXSc3eJcZPF+jg0hJtWbD7Ub7pxAvIggjEAOVJIGws6PA8+itN3DMHnafPDXW7ows3feJwuYKYdBVe9RqICaFU38Nz+dx03/z2sAkLuMVgSfGpKqWPAnHQKwN9O8+239+MBB2zGamMDqFo3UPXi9LYb9GDOROYb+3UIlD3B2EOSKEVdOlFwCWwvoIl6w9NtEBA7E2MLKHqsAtIr9TRNKsG624U9gbeI0a+FsbmLo+hK0+jWOeFKbhDDBsuy5HjUWk9bpyDMSkcFqNSsprAzEpnFyegJ1xy24sIpgU5sPkGAZyi4g4WAy4GsgxEGsDeVL4FwPRKZy8LvD+aBGBF1KFONhtB0R8AgZi30CKamDr2BPi/jEG7MTawIM0HXGnMFcDEQP72kZjtZDbioSvpVqrgb4aQxiwkKzvpDDWBiIGprml1EnhUEgtIY576Y5joEtSLePD5NApzPsGIgYmC6r+h0XkKykspkKNgfGg2Na1gb5oOjktRu8BbxjT2f1gYJBMFxwDo48CWIoWEX/xgNefzLe1UxjVwHjVoaP/G4vI9z/+D/Ditcc=</prop>
			<obj name="TemperatureLog" class="TemperatureLog" version="2">
				<prop name="Times">TEFSWgAAwwUAAIDDAF4BAAD4AgAAkgQAACwGAADQBwAAagkAAAQLAACeDAAAQg4AANwPAAB2EQAAEBMAALQUAABOFgAA6BcAAIIZAAAmGwAAwBwAAFoeAAD0HwAAmCEAADIjAADMJAAAZiYAAAooAACkKQAAPisAAOIsAAB8LgAAFjAAALAxAABUMwAA7jQAAIg2AAAiOAAAxjkAAGA7AAD6PAAAlD4AADhAAADSQQAAbEMAAAZFAACqRgAAREgAAN5JAAB4SwAAHE0AALZOAABQUAAA6lEAAIRTAAAoVQAAwlYAAFxYAAD2WQAAmlsAADRdAADOXgAAaGAAAAxiAACmYwAAQGUAANpmAAB+aAAAGGoAALJrAABMbQAA8G4AAIpwAAAkcgAAyHMAAGJ1AAD8dgAAlngAADp6AADUewAAbn0AAAh/AACsgAAARoIAAOCDAAB6hQAAHocAALiIAABSigAA7IsAAJCNAAAqjwAAxJAAAF6SAAAClAAAnJUAADaXAADQmAAAapoAAA6cAAConQAAQp8AANygAACAogAAGqQAALSlAABOpwAA8qgAAIyqAAAmrAAAwK0AAGSvAAD+sAAAmLIAADK0AADWtQAAcLcAAAq5AACuugAASLwAAOK9AAB8vwAAIMEAALrCAABUxAAA7sUAAJLHAAAsyQAAxsoAAGDMAAAEzgAAns8AADjRAADS0gAAdtQAABDWAACq1wAARNkAAN7aAACC3AAAHN4AALbfAABQ4QAA9OIAAI7kAAAo5gAAwucAAGbpAAAA6wAAmuwAADTuAADY7wAAcvEAAAzzAACm9AAASvYAAOT3AAB++QAAGPsAALz8AABW/gAA8P8AAIoBAQAuAwEAyAQBAGIGAQAGCAEAoAkBADoLAQDUDAEAeA4BABIQAQCsEQEARhMBAOoUAQCEFgEAHhgBALgZAQBSGwEA9hwBAJAeAQAqIAEAxCEBAGgjAQACJQEAnCYBADYoAQDaKQEAdCsBAA4tAQCoLgEATDABAOYxAQCAMwEAGjUBAL42AQBYOAEA8jkBAIw7AQAwPQEAyj4BAGRAAQAIQgEAokMBADxFAQDWRgEAekgBABRKAQCuSwEASE0BAOxOAQCGUAEAIFIBALpTAQBeVQEA+FYBAJJYAQAsWgEA0FsBAGpdAQAEXwEAnmABADhiAQDcYwEAdmUBABBnAQCqaAEATmoBAOhrAQCCbQEAHG8BAMBwAQBacgEA9HMBAI51AQAydwEAzHgBAGZ6AQAAfAEApH0BAD5/AQDYgAEAcoIBABaEAQCwhQEASocBAOSIAQCIigEAIowBALyNAQBWjwEA+pABAJSSAQAulAEA0pUBAGyXAQAGmQEAoJoBAEScAQDenQEAeJ8BABKhAQC2ogEAUKQBAOqlAQCEpwEAKKkBAMKqAQBcrAEA9q0BAJqvAQA0sQEAzrIBAGi0AQACtgEAprcBAEC5AQDaugEAdLwBABi+AQCyvwEATMEBAObCAQCAxAEAJMYBAL7HAQBYyQEA/MoBAJbMAQAwzgEAys8BAG7RAQAI0wEAotQBADzWAQDg1wEAetkBABTbAQCu3AEAUt4BAOzfAQCG4QEAKuMBAMTkAQBe5gEA+OcBAJzpAQA26wEA0OwBAGruAQAO8AEAqPEBAELzAQDc9AEAgPYBABr4AQC0+QEATvsBAOj8AQCM/gEAJgACAMABAgBaAwIA/gQCAJgGAgAyCAIAzAkCAHALAgAKDQIApA4CAD4QAgDiEQIAfBMCABYVAgCwFgIAVBgCAO4ZAgCIGwIAIh0CAMYeAgBgIAIA+iECAJQjAgA4JQIA0iYCAGwoAgAGKgIAqisCAEQtAgDeLgIAgjACABwyAgC2MwIAUDUCAPQ2AgCOOAIAKDoCAMI7AgBmPQIAAD8CAJpAAgA0QgIA2EMCAHJFAgAMRwIApkgCAEBKAgDkSwIAfk0CABhPAgCyUAIAVlICAPBTAgCKVQIAJFcCAMhYAgBiWgIA/FsCAJZdAgAwXwIA1GACAG5iAgAIZAIArGUCAEZnAgDgaAIAemoCAB5sAgC4bQIAUm8CAOxwAgCQcgIAKnQCAMR1AgBedwIAAnkCAJx6AgA2fAIA2n0CAHR/AgAOgQIAqIICAEyEAgDmhQIAgIcCABqJAgC+igIAWIwCAPKNAgCMjwIAMJECAMqSAgBklAIA/pUCAJiXAgA8mQIA1poCAHCcAgAKngIArp8CAEihAgDiogIAfKQCABamAgC6pwIAVKkCAO6qAgCSrAIALK4CAMavAgBgsQIABLMCAJ60AgA4tgIA0rcCAHa5AgAQuwIAqrwCAES+AgDovwIAgsECABzDAgC2xAIAWsYCAPTHAgCOyQIAMssCAMzMAgBmzgIAANACAKTRAgA+0wIA2NQCAHLWAgAW2AIAsNkCAErbAgDk3AIAft4CACLgAgC84QIAVuMCAPDkAgCU5gIALugCAMjpAgBi6wIA/OwCAKDuAgA68AIA1PECAG7zAgAS9QIArPYCAEb4AgDq+QIAhPsCAB79AgC4/gIAXAADAPYBAwCQAwMAKgUDAM4GAwBoCAMAAgoDAJwLAwBADQMA2g4DAHQQAwAOEgMAshMDAEwVAwDmFgMAihgDACQaAwC+GwMAWB0DAPweAwCWIAMAMCIDAMojAwBkJQMACCcDAKIoAwA8KgMA1isDAHotAwAULwMArjADAEgyAwDsMwMAhjUDACA3AwC6OAMAVDoDAPg7AwCSPQMALD8DAMZAAwBqQgMABEQDAJ5FAwBCRwMA3EgDAHZKAwAQTAMAtE0DAE5PAwDoUAMAglIDACZUAwDAVQMAWlcDAPRYAwCYWgMAMlwDAMxdAwBmXwMACmEDAKRiAwA+ZAMA4mUDAHxnAwAWaQMAsGoDAFRsAwDubQMAiG8DACJxAwC8cgMAYHQDAPp1AwCUdwMALnkDANJ6AwBsfAMABn4DAKB/AwBEgQMA3oIDAHiEAwAShgMArIcDAFCJAwDqigMAhIwDAB6OAwDCjwMAXJEDAPaSAwCalAMANJYDAM6XAwBomQMADJsDAKacAwBAngMA2p8DAH6hAwAYowMAsqQDAEymAwDwpwMAiqkDACSrAwDIrAMAYq4DAPyvAwCWsQMAOrMDANS0AwButgMACLgDAKK5AwBGuwMA4LwDAHq+AwAUwAMAuMEDAFLDAwDsxAMAhsYDACrIAwDEyQMAXssDAPjMAwCSzgMANtADANDRAwBq0wMABNUDAKjWAwBC2AMA3NkDAHbbAwAa3QMAtN4DAE7gAwDy4QMAjOMDACblAwDA5gMAZOgDAP7pAwCY6wMAMu0DANbuAwBw8AMACvIDAKTzAwBI9QMA4vYDAHz4AwAg+gMAuvsDAFT9AwDu/gMAkgAEACwCBADGAwQAYAUEAPoGBACeCAQAOAoEANILBABsDQQAEA8EAKoQBABEEgQA3hMEAIIVBAAcFwQAthgEAFAaBADqGwQAjh0EACgfBADCIAQAXCIEAAAkBACaJQQANCcEAM4oBAByKgQADCwEAKYtBABKLwQA5DAEAH4yBAAYNAQAvDUEAFY3BADwOAQAijoEAC48BADIPQQAYj8EAPxABACgQgQAOkQEANRFBABuRwQAEkkEAKxKBABGTAQA6k0EAIRPBAAeUQQAuFIEAFxUBAD2VQQAkFcEACpZBADEWgQAaFwEAAJeBACcXwQANmEEANpiBAB0ZAQADmYEAKhnBABCaQQA5moEAIBsBAAabgQAtG8EAFhxBADycgQAjHQEACZ2BADKdwQAZHkEAP56BACifAQAPH4EANZ/BABwgQQAFIMEAK6EBABIhgQA4ocEAIaJBAAgiwQAuowEAFSOBAD4jwQAkpEEACyTBADGlAQAapYEAASYBACemQQAQpsEANycBAB2ngQAEKAEAKqhBABOowQA6KQEAIKmBAAcqAQAwKkEAFqrBAD0rAQAjq4EACiwBADMsQQAZrMEAAC1BACatgQAPrgEANi5BAByuwQADL0EALC+BABKwAQA5MEEAH7DBAAixQQAvMYEAFbIBAD6yQQAlMsEAC7NBADIzgQAbNAEAAbSBACg0wQAOtUEAN7WBAB42AQAEtoEAKzbBABQ3QQA6t4EAITgBAAo4gQAwuMEAFzlBAD25gQAkOgEADTqBADO6wQAaO0EAALvBACm8AQAQPIEANrzBAB09QQAGPcEALL4BABM+gQA5vsEAID9BAAk/wQAvgAFAFgCBQDyAwUAlgUFADAHBQDKCAUAZAoFAAgMBQCiDQUAPA8FAOAQBQB6EgUAFBQFAK4VBQBSFwUA7BgFAIYaBQAgHAUAxB0FAF4fBQD4IAUAkiIFADYkBQDQJQUAaicFAA4pBQCoKgUAQiwFANwtBQB2LwUAGjEFALQyBQBONAUA6DUFAIw3BQAmOQUAwDoFAFo8BQD0PQUAmD8FADJBBQDMQgUAZkQFAApGBQCkRwUAPkkFANhKBQB8TAUAFk4FALBPBQBKUQUA7lIFAIhUBQAiVgUAxlcFAGBZBQD6WgUAlFwFADheBQDSXwUAbGEFAAZjBQCqZAUARGYFAN5nBQB4aQUAHGsFALZsBQBQbgUA6m8FAI5xBQAocwUAwnQFAFx2BQAAeAUAmnkFADR7BQDOfAUAcn4FAAyABQCmgQUAQIMFANqEBQB+hgUAGIgFALKJBQBMiwUA8IwFAIqOBQAkkAUAvpEFAGKTBQD8lAUAlpYFADCYBQDUmQUAbpsFAAidBQCingUARqAFAOChBQB6owUAHqUFALimBQBSqAUA7KkFAJCrBQAqrQUAxK4FAF6wBQACsgUAnLMFADa1BQDQtgUAdLgFAA66BQCouwUAQr0FAOa+BQCAwAUAGsIFALTDBQBYxQUA8sYFAIzIBQAmygUAyssFAGTNBQD+zgUAmNAFADLSBQDW0wUAcNUFAArXBQCk2AUASNoFAOLbBQB83QUAFt8FALrgBQBU4gUA7uMFAIjlBQAs5wUAxugFAGDqBQD66wUAnu0FADjvBQDS8AUAbPIFABD0BQCq9QUARPcFAOj4BQCC+gUAHPwFALb9BQBa/wUA9AAGAI4CBgAoBAYAzAUGAGYHBgAACQYAmgoGAD4MBgDYDQYAcg8GAAwRBgCwEgYAShQGAOQVBgB+FwYAIhkGALwaBgBWHAYA8B0GAIofBgAuIQYAyCIGAGIkBgD8JQYAoCcGADopBgDUKgYAbiwGABIuBgCsLwYARjEGAOAyBgCENAYAHjYGALg3BgBSOQYA9joGAJA8BgAqPgYAxD8GAGhBBgACQwYAnEQGAEBGBgDaRwYAdEkGAA5LBgCyTAYATE4GAOZPBgCAUQYAJFMGAL5UBgBYVgYA8lcGAJZZBgAwWwYAylwGAGReBgAIYAYAomEGADxjBgDWZAYAcGYGABRoBgCuaQYASGsGAOJsBgCGbgYAIHAGALpxBgBUcwYA+HQGAJJ2BgAseAYAxnkGAGp7BgAEfQYAnn4GADiABgDcgQYAdoMGABCFBgCqhgYATogGAOiJBgCCiwYAJo0GAMCOBgBakAYA9JEGAJiTBgAylQYAzJYGAGaYBgAKmgYApJsGAD6dBgDYngYAfKAGABaiBgCwowYASqUGAO6mBgCIqAYAIqoGALyrBgBgrQYA+q4GAJSwBgAusgYAyLMGAGy1BgAGtwYAoLgGADq6BgDeuwYAeL0GABK/BgCswAYAUMIGAOrDBgCExQYAHscGAMLIBgBcygYA9ssGAJDNBgA0zwYAztAGAGjSBgAC1AYAptUGAEDXBgDa2AYAdNoGABjcBgCy3QYATN8GAPDgBgCK4gYAJOQGAL7lBgBi5wYA/OgGAJbqBgAw7AYA1O0GAG7vBgAI8QYAovIGAEb0BgDg9QYAevcGABT5BgC4+gYAUvwGAOz9BgCG/wYAIAEHAMQCBwBeBAcA+AUHAJIHBwA2CQcA0AoHAGoMBwAEDgcAqA8HAEIRBwDcEgcAdhQHABoWBwC0FwcAThkHAOgaBwCMHAcAJh4HAMAfBwBaIQcA/iIHAJgkBwAyJgcAzCcHAHApBwAKKwcApCwHAEguBwDiLwcAfDEHABYzBwC6NAcAVDYHAO43BwCIOQcALDsHAMY8BwBgPgcA+j8HAJ5BBwA4QwcA0kQHAGxGBwAQSAcAqkkHAERLBwDeTAcAeE4HABxQBwC2UQcAUFMHAOpUBwCOVgcAKFgHAMJZBwBcWwcAAF0HAJpeBwA0YAcAzmEHAHJjBwAMZQcApmYHAEBoBwDkaQcAfmsHABhtBwCybgcAVnAHAPBxBwCKcwcAJHUHAMh2BwBieAcA/HkHAKB7BwA6fQcA1H4HAG6ABwASggcArIMHAEaFBwDghgcAhIgHAB6KBwC4iwcAUo0HAPaOBwCQkAcAKpIHAMSTBwBelQcAApcHAJyYBwA2mgcA0JsHAHSdBwAOnwcAqKAHAEKiBwDmowcAgKUHABqnBwC0qAcAWKoHAPKrBwCMrQcAJq8HAMqwBwBksgcA/rMHAJi1BwA8twcA1rgHAHC6BwAKvAcArr0HAEi/BwDiwAcAfMIHACDEBwC6xQcAVMcHAPjIBwCSygcALMwHAMbNBwBqzwcABNEHAJ7SBwA41AcA3NUHAHbXBwAQ2QcAqtoHAETcBwDo3QcAgt8HABzhBwC24gcAWuQHAPTlBwCO5wcAKOkHAMzqBwBm7AcAAO4HAJrvBwA+8QcA2PIHAHL0BwAM9gcAsPcHAEr5BwDk+gcAfvwHACL+BwC8/wcAVgEIAPACCACUBAgALgYIAMgHCABiCQgABgsIAKAMCAA6DggA3g8IAHgRCAASEwgArBQIAFAWCADqFwgAhBkIAB4bCADCHAgAXB4IAPYfCACQIQgANCMIAM4kCABoJggAAigIAJwpCABAKwgA2iwIAHQuCAAOMAgAsjEIAEwzCADmNAgAgDYIACQ4CAC+OQgAWDsIAPI8CACWPggAMEAIAMpBCABkQwgACEUIAKJGCAA8SAgA1kkIAHpLCAAUTQgArk4IAEhQCADsUQgAhlMIACBVCAC6VggAXlgIAPhZCACSWwgANl0IANBeCABqYAgABGIIAKhjCABCZQgA3GYIAHZoCAAaaggAtGsIAE5tCADobggAgnAIACZyCADAcwgAWnUIAPR2CACYeAgAMnoIAMx7CABmfQgACn8IAKSACAA+gggA2IMIAHKFCAAWhwgAsIgIAEqKCADkiwgAiI0IACKPCAC8kAgAYJIIAPqTCACUlQgALpcIANKYCABsmggABpwIAKCdCABEnwgA3qAIAHiiCAASpAgAtqUIAFCnCADqqAgAjqoIACisCADCrQgAXK8IAACxCACasggANLQIAM61CABytwgADLkIAKa6CABAvAgA2r0IAH6/CAAYwQgAssIIAEzECADwxQgAiscIACTJCAC+yggAWMwIAPzNCACWzwgAMNEIAMrSCABu1AgACNYIAKLXCABG2QgA4NoIAHrcCAAU3ggAuN8IAFLhCADs4ggAhuQIACrmCADE5wgAXukIAPjqCACc7AgANu4IANDvCAB08QgADvMIAKj0CABC9ggA5vcIAID5CAAa+wgAtPwIAFj+CADy/wgAjAEJACYDCQDABAkAZAYJAP4HCQCYCQkAMgsJANYMCQBwDgkAChAJAKQRCQA+EwkA4hQJAHwWCQAWGAkAsBkJAFQbCQDuHAkAiB4JACwgCQDGIQkAYCMJAPokCQCeJgkAOCgJANIpCQBsKwkAEC0JAKouCQBEMAkA3jEJAIIzCQAcNQkAtjYJAFo4CQD0OQkAjjsJACg9CQDMPgkAZkAJAABCCQCaQwkAPkUJANhGCQBySAkADEoJAKZLCQBKTQkA5E4JAH5QCQAYUgkAvFMJAFZVCQDwVgkAilgJACRaCQDIWwkAYl0JAPxeCQCWYAkAOmIJANRjCQBuZQkAEmcJAKxoCQBGagkA4GsJAIRtCQAebwkAuHAJAFJyCQD2cwkAkHUJACp3CQDOeAkAaHoJAAJ8CQCcfQkAQH8JANqACQB0ggkADoQJAKiFCQBMhwkA5ogJAICKCQAajAkAvo0JAFiPCQDykAkAjJIJADCUCQDKlQkAZJcJAP6YCQCYmgkAPJwJANadCQBwnwkACqEJAK6iCQBIpAkA4qUJAHynCQAgqQkAuqoJAFSsCQDurQkAkq8JACyxCQDGsgkAarQJAAS2CQCetwkAOLkJANy6CQB2vAkAEL4JAKq/CQBOwQkA6MIJAILECQAcxgkAwMcJAFrJCQD0ygkAjswJADLOCQDMzwkAZtEJAArTCQCk1AkAPtYJANjXCQBy2QkAFtsJALDcCQBK3gkA5N8JAIjhCQAi4wkAvOQJAFbmCQD65wkAlOkJAC7rCQDI7AkAYu4JAAbwCQCg8QkAOvMJANT0CQB49gkAEvgJAKz5CQBG+wkA6vwJAIT+CQAeAAoAwgEKAFwDCgD2BAoAkAYKADQICgDOCQoAaAsKAAINCgCmDgoAQBAKANoRCgB0EwoAGBUKALIWCgBMGAoA5hkKAIobCgAkHQoAvh4KAGIgCgD8IQoAliMKADAlCgDKJgoAbigKAAgqCgCiKwoAPC0KAOAuCgB6MAoAFDIKAK4zCgBSNQoA7DYKAIY4CgAgOgoAujsKAF49CgD4PgoAkkAKACxCCgDQQwoAakUKAARHCgCeSAoAQkoKANxLCgB2TQoAEE8KALRQCgBOUgoA6FMKAIJVCgAmVwoAwFgKAFpaCgD+WwoAmF0KADJfCgDMYAoAcGIKAApkCgCkZQoAPmcKAOJoCgB8agoAFmwKALBtCgBUbwoA7nAKAIhyCgAsdAoAxnUKAGB3CgD6eAoAlHoKADh8CgDSfQoAbH8KAAaBCgCqggoARIQKAN6FCgB4hwoAHIkKALaKCgBQjAoA6o0KAISPCgAokQoAwpIKAFyUCgD2lQoAmpcKADSZCgDOmgoAaJwKAAyeCgCmnwoAQKEKANqiCgB+pAoAGKYKALKnCgBMqQoA8KoKAIqsCgAkrgoAyK8KAGKxCgD8sgoAlrQKADq2CgDUtwoAbrkKAAi7CgCsvAoARr4KAOC/CgB6wQoAHsMKALjECgBSxgoA7McKAJDJCgAqywoAzswKAHLOCgAM0AoAptEKAEDTCgDk1AoAiNYKACLYCgDG2QoAYNsKAPrcCgCU3goALuAKANLhCgBs4woABuUKAKDmCgBE6AoA3ukKAHjrCgAc7QoAtu4KAFDwCgDq8QoAjvMKACj1CgDC9goAXPgKAPb5CgCa+woANP0KAM7+CgBoAAsADAILAKYDCwBABQsA2gYLAH4ICwAYCgsAsgsLAFYNCwDwDgsAihALACQSCwDIEwsAYhULAPwWCwCWGAsAOhoLANQbCwBuHQsACB8LAKwgCwBGIgsA4CMLAHolCwAeJwsAuCgLAFIqCwDsKwsAkC0LACovCwDEMAsAXjILAAI0CwCcNQsANjcLANA4CwB0OgsADjwLAKg9CwBCPwsA3EALAIBCCwAaRAsAtEULAE5HCwDySAsAjEoLACZMCwDATQsAZE8LAP5QCwCYUgsAMlQLANZVCwBwVwsAClkLAKRaCwBIXAsA4l0LAHxfCwAWYQsAumILAFRkCwDuZQsAkmcLACxpCwDGagsAYGwLAARuCwCebwsAOHELANJyCwB2dAsAEHYLAKp3CwBEeQsA6HoLAIJ8CwAcfgsAtn8LAFqBCwD0ggsAjoQLACiGCwDMhwsAZokLAACLCwCajAsAPo4LANiPCwBykQsADJMLAKaUCwBKlgsA5JcLAH6ZCwAYmwsAvJwLAFaeCwDwnwsAiqELAC6jCwDIpAsAYqYLAPynCwCgqQsAOqsLANSsCwBurgsAErALAKyxCwBGswsA6rQLAIS2CwAeuAsAuLkLAFy7CwD2vAsAkL4LACrACwDOwQsAaMMLAALFCwCcxgsAQMgLANrJCwB0ywsADs0LALLOCwBM0AsA5tELAIDTCwAk1QsAvtYLAFjYCwDy2QsAltsLADDdCwDK3gsAZOALAP7hCwCi4wsAPOULANbmCwBw6AsAFOoLAK7rCwBI7QsA4u4LAIbwCwAg8gsAuvMLAFT1CwD49gsAkvgLACz6CwDG+wsAav0LAAT/CwCeAAwAOAIMANwDDAB2BQwAEAcMAKoIDABOCgwA6AsMAIINDAAcDwwAwBAMAFoSDAD0EwwAmBUMADIXDADMGAwAZhoMAAocDACkHQwAPh8MANggDAB8IgwAFiQMALAlDABKJwwA7igMAIgqDAAiLAwAvC0MAGAvDAD6MAwAlDIMAC40DADSNQwAbDcMAAY5DACgOgwAOjwMAN49DAB4PwwAEkEMAKxCDABQRAwA6kUMAIRHDAAeSQwAwkoMAFxMDAD2TQwAkE8MADRRDADOUgwAaFQMAAJWDACmVwwAQFkMANpaDAB0XAwAGF4MALJfDABMYQwA8GIMAIpkDAAkZgwAvmcMAGJpDAD8agwAlmwMADBuDADUbwwAbnEMAAhzDACidAwARnYMAOB3DACEeQwAHnsMAMJ8DABcfgwA9n8MAJqBDAA0gwwAzoQMAGiGDAAMiAwApokMAECLDADajAwAfo4MABiQDACykQwATJMMAOaUDACKlgwAJJgMAL6ZDABYmwwA/JwMAJaeDAAwoAwAyqEMAG6jDAAIpQwAoqYMADyoDADgqQwAeqsMABStDACurgwAUrAMAOyxDACGswwAILUMAMS2DABeuAwA+LkMAJy7DAA2vQwA0L4MAGrADAAOwgwAqMMMAELFDADcxgwAgMgMABrKDAC0ywwATs0MAPLODACM0AwAJtIMAMDTDABk1QwA/tYMAJjYDAAy2gwA1tsMAHDdDAAK3wwApOAMAEjiDADi4wwAfOUMABbnDACw6AwAVOoMAO7rDACI7QwAIu8MAMbwDABg8gwA+vMMAJT1DAA49wwA0vgMAGz6DAAG/AwAqv0MAET/DADeAA0AeAINABwEDQC2BQ0AUAcNAOoIDQCOCg0AKAwNAMINDQBcDw0AABENAJoSDQA0FA0A2BUNAHIXDQAMGQ0AphoNAEocDQDkHQ0Afh8NABghDQC8Ig0AViQNAPAlDQCKJw0ALikNAMgqDQBiLA0A/C0NAKAvDQA6MQ0A1DINAG40DQAINg0ArDcNAEY5DQDgOg0AejwNAB4+DQC4Pw0AUkENAOxCDQCQRA0AKkYNAMRHDQBeSQ0AAksNAJxMDQA2Tg0A0E8NAHRRDQAOUw0AqFQNAEJWDQDmVw0AgFkNABpbDQC0XA0AWF4NAPJfDQCMYQ0AMGMNAMpkDQBkZg0A/mcNAKJpDQA8aw0A1mwNAHBuDQAUcA0ArnENAEhzDQDidA0AhnYNACB4DQC6eQ0AVHsNAPh8DQCSfg0ALIANAMaBDQBggw0ABIUNAJ6GDQA4iA0A0okNAHaLDQAQjQ0Aqo4NAESQDQDokQ0AgpMNAByVDQC2lg0AWpgNAPSZDQCOmw0AKJ0NAMyeDQBmoA0AAKINAJqjDQA+pQ0A2KYNAHKoDQAMqg0AsKsNAEqtDQDkrg0AfrANACKyDQC8sw0AVrUNAPq2DQCUuA0ALroNAMi7DQBsvQ0ABr8NAKDADQA6wg0A3sMNAHjFDQASxw0ArMgNAFDKDQDqyw0AhM0NAB7PDQC40A0AXNINAPbTDQCQ1Q0AKtcNAM7YDQBo2g0AAtwNAJzdDQBA3w0A2uANAHTiDQAO5A0AqOUNAEznDQDm6A0AgOoNACTsDQC+7Q0AWO8NAPLwDQCW8g0AMPQNAMr1DQBk9w0ACPkNAKL6DQA8/A0A4P0NAHr/DQAUAQ4ArgIOAEgEDgDsBQ4AhgcOACAJDgC6Cg4AVAwOAPgNDgCSDw4ALBEOANASDgBqFA4ABBYOAJ4XDgBCGQ4A3BoOAHYcDgAQHg4AtB8OAE4hDgDoIg4AgiQOACYmDgDAJw4AWikOAPQqDgCYLA4AMi4OAMwvDgBmMQ4ACjMOAKQ0DgA+Ng4A4jcOAHw5DgAWOw4AsDwOAFQ+DgDuPw4AiEEOACJDDgDGRA4AYEYOAPpHDgCUSQ4ALksOANJMDgBsTg4ABlAOAKBRDgBEUw4A3lQOAHhWDgASWA4AtlkOAFBbDgDqXA4AhF4OAChgDgDCYQ4AXGMOAPZkDgCQZg4ANGgOAM5pDgBoaw4AAm0OAKZuDgBAcA4A2nEOAH5zDgAYdQ4AsnYOAEx4DgDweQ4AinsOACR9DgC+fg4AYoAOAPyBDgCWgw4AMIUOANSGDgBuiA4ACIoOAKKLDgBGjQ4A4I4OAHqQDgAekg4AuJMOAFKVDgDslg4AkJgOACqaDgDEmw4AXp0OAAKfDgCcoA4ANqIOANCjDgBqpQ4ADqcOAKioDgBCqg4A3KsOAICtDgAarw4AtLAOAE6yDgDysw4AjLUOACa3DgDAuA4AWroOAP67DgCYvQ4AMr8OAMzADgBwwg4ACsQOAKTFDgBIxw4A4sgOAHzKDgAWzA4Aus0OAFTPDgDu0A4AiNIOACzUDgDG1Q4AYNcOAPrYDgCe2g4AONwOANLdDgBs3w4AEOEOAKriDgBE5A4A6OUOAILnDgAc6Q4AtuoOAFrsDgD07Q4Aju8OACjxDgDC8g4AZvQOAAD2DgCa9w4ANPkOANj6DgBy/A4ADP4OAKb/DgBKAQ8A5AIPAH4EDwAYBg8AvAcPAFYJDwDwCg8AigwPACQODwDIDw8AYhEPAPwSDwCWFA8AOhYPANQXDwBuGQ8AEhsPAKwcDwBGHg8A4B8PAIQhDwAeIw8AuCQPAFImDwD2Jw8AkCkPACorDwDELA8AaC4PAAIwDwCcMQ8ANjMPANo0DwB0Ng8ADjgPALI5DwBMOw8A5jwPAIA+DwAkQA8AvkEPAFhDDwDyRA8AjEYPADBIDwDKSQ8AZEsPAP5MDwCiTg8APFAPANZRDwBwUw8AClUPAK5WDwBIWA8A4lkPAHxbDwAgXQ8Aul4PAFRgDwDuYQ8AkmMPACxlDwDGZg8AamgPAARqDwCeaw8AOG0PANxuDwB2cA8AEHIPAKpzDwBOdQ8A6HYPAIJ4DwAceg8AwHsPAFp9DwD0fg8AjoAPACiCDwDMgw8AZoUPAACHDwCaiA8APooPANiLDwByjQ8ADI8PALCQDwBKkg8A5JMPAIiVDwAilw8AvJgPAFaaDwD6mw8AlJ0PAC6fDwDIoA8AbKIPAAakDwCgpQ8AOqcPAN6oDwB4qg8AEqwPAKytDwBQrw8A6rAPAISyDwAotA8AwrUPAFy3DwD2uA8AkLoPADS8DwDOvQ8AaL8PAALBDwCmwg8AQMQPANrFDwB0xw8ADskPALLKDwBMzA8A5s0PAIDPDwAk0Q8AyNIPAGLUDwAG1g8AoNcPADrZDwDe2g8AeNwPABLeDwCs3w8AUOEPAOriDwCE5A8AHuYPAMLnDwBc6Q8A9uoPAJDsDwA07g8Azu8PAGjxDwAC8w8ApvQPAED2DwDa9w8AfvkPABj7DwCy/A8ATP4PAOb/DwCKARAAJAMQAL4EEABYBhAA/AcQAJYJEAAwCxAAygwQAGQOEAAIEBAAohEQADwTEADWFBAAehYQABQYEACuGRAASBsQAOwcEACGHhAAICAQALohEABeIxAA+CQQAJImEAA2KBAA0CkQAGorEAAELRAAqC4QAEIwEADcMRAAdjMQABo1EAC0NhAATjgQAOg5EACMOxAAJj0QAMA+EABaQBAA/kEQAJhDEAAyRRAA1kYQAHBIEAAKShAApEsQAD5NEADiThAAfFAQABZSEACwUxAAVFUQAO5WEACIWBAAIloQALxbEABgXRAA+l4QAJRgEAAuYhAA0mMQAGxlEAAGZxAAoGgQAERqEADeaxAAeG0QABJvEAC2cBAAUHIQAOpzEACOdRAAKHcQAMJ4EABcehAAAHwQAJp9EAA0fxAAzoAQAHKCEAAMhBAApoUQAECHEADkiBAAfooQABiMEACyjRAAVo8QAPCQEACKkhAAJJQQAMiVEABilxAA/JgQAJaaEAA6nBAA1J0QAG6fEAAIoRAArKIQAEakEADgpRAAeqcQAB6pEAC4qhAAUqwQAOytEACGrxAAKrEQAMSyEABetBAA+LUQAJy3EAA2uRAA0LoQAGq8EAAOvhAAqL8QAELBEADcwhAAgMQQABrGEAC0xxAAWMkQAPLKEACMzBAAJs4QAMrPEABk0RAA/tIQAJjUEAA81hAA1tcQAHDZEAAK2xAArtwQAEjeEADi3xAAfOEQACDjEAC65BAAVOYQAO7nEACS6RAALOsQAMbsEABg7hAABPAQAJ7xEAA48xAA0vQQAGz2EAAQ+BAAqvkQAET7EADe/BAAgv4QABwAEQC2AREAUAMRAPQEEQCOBhEAKAgRAMwJEQBmCxEAAA0RAJoOEQA+EBEA2BERAHITEQAMFREAsBYRAEoYEQDkGREAfhsRABgdEQC8HhEAViARAPAhEQCKIxEALiURAMgmEQBiKBEA/CkRAKArEQA6LREA1C4RAG4wEQASMhEArDMRAEY1EQDgNhEAhDgRAB46EQC4OxEAXD0RAPY+EQCQQBEAKkIRAM5DEQBoRREAAkcRAJxIEQBAShEA2ksRAHRNEQAOTxEAslARAExSEQDmUxEAgFURACRXEQC+WBEAWFoRAPJbEQCWXREAMF8RAMpgEQBkYhEACGQRAKJlEQA8ZxEA1mgRAHpqEQAUbBEArm0RAEhvEQDscBEAhnIRACB0EQC6dREAVHcRAPh4EQCSehEALHwRAMZ9EQBqfxEABIERAJ6CEQA4hBEA3IURAHaHEQAQiREAqooRAE6MEQDojREAgo8RAByREQDAkhEAWpQRAPSVEQCYlxEAMpkRAMyaEQBmnBEACp4RAKSfEQA+oREA2KIRAHykEQAWphEAsKcRAEqpEQDuqhEAiKwRACKuEQC8rxEAYLERAPqyEQCUtBEALrYRANK3EQBsuREABrsRAKC8EQA6vhEA3r8RAHjBEQASwxEArMQRAFDGEQDqxxEAhMkRAB7LEQDCzBEAXM4RAPbPEQCQ0REANNMRAM7UEQBo1hEAAtgRAKbZEQBA2xEA2twRAHTeEQAY4BEAsuERAEzjEQDw5BEAiuYRACToEQC+6REAYusRAPzsEQCW7hEAMPARANTxEQBu8xEACPURAKL2EQBG+BEA4PkRAHr7EQAU/REAuP4RAFIAEgDsARIAhgMSACoFEgDEBhIAXggSAPgJEgCcCxIANg0SANAOEgBqEBIADhISAKgTEgBCFRIA3BYSAHYYEgAaGhIAtBsSAE4dEgDoHhIAjCASACYiEgDAIxIAWiUSAP4mEgCYKBIAMioSAMwrEgBwLRIACi8SAKQwEgA+MhIA4jMSAHw1EgAWNxIAsDgSAFQ6EgDuOxIAiD0SACw/EgDGQBIAYEISAPpDEgCeRRIAOEcSANJIEgBsShIAEEwSAKpNEgBETxIA3lASAIJSEgAcVBIAtlUSAFBXEgD0WBIAjloSAChcEgDCXRIAZl8SAABhEgCaYhIANGQSAM5lEgByZxIADGkSAKZqEgBAbBIA5G0SAH5vEgAYcRIAsnISAFZ0EgDwdRIAincSACR5EgDIehIAYnwSAPx9EgCWfxIAOoESANSCEgBuhBIACIYSAKyHEgBGiRIA4IoSAISMEgAejhIAuI8SAFKREgDskhIAkJQSACqWEgDElxIAXpkSAAKbEgCcnBIANp4SANCfEgB0oRIADqMSAKikEgBCphIA5qcSAICpEgAaqxIAtKwSAFiuEgDyrxIAjLESACazEgDKtBIAZLYSAP63EgCYuRIAPLsSANa8EgBwvhIACsASAK7BEgBIwxIA4sQSAIbGEgAgyBIAuskSAFTLEgD4zBIAks4SACzQEgDG0RIAatMSAATVEgCe1hIAONgSANzZEgB22xIAEN0SAKreEgBO4BIA6OESAILjEgAc5RIAtuYSAFroEgD06RIAjusSACjtEgDM7hIAZvASAADyEgCa8xIAPvUSANj2EgBy+BIADPoSALD7EgBK/RIA5P4SAH4AEwAiAhMAvAMTAFYFEwDwBhMAlAgTAC4KEwDICxMAYg0TAAYPEwCgEBMAOhITAN4TEwB4FRMAEhcTAKwYEwBQGhMA6hsTAIQdEwAeHxMAwiATAFwiEwD2IxMAkCUTADQnEwDOKBMAaCoTAAIsEwCcLRMAQC8TANowEwB0MhMADjQTALI1EwBMNxMA5jgTAIA6EwAkPBMAvj0TAFg/EwDyQBMAjEITADBEEwDKRRMAZEcTAAhJEwCiShMAPEwTANZNEwB6TxMAFFETAK5SEwBIVBMA7FUTAIZXEwAgWRMAuloTAF5cEwD4XRMAkl8TADZhEwDQYhMAamQTAARmEwCoZxMAQmkTANxqEwB2bBMAGm4TALRvEwBOcRMA6HITAIx0EwAmdhMAwHcTAFp5EwD0ehMAmHwTADJ+EwDMfxMAZoETAAqDEwCkhBMAPoYTANiHEwB8iRMAFosTALCMEwBKjhMA7o8TAIiREwAikxMAvJQTAGCWEwD6lxMAlJkTAC6bEwDSnBMAbJ4TAAagEwCgoRMARKMTAN6kEwB4phMAEqgTALapEwBQqxMA6qwTAI6uEwAosBMAwrETAFyzEwAAtRMAmrYTADS4EwDOuRMAcrsTAAy9EwCmvhMAQMATAOTBEwB+wxMAGMUTALLGEwBMyBMA8MkTAIrLEwAkzRMAvs4TAGLQEwD80RMAltMTADDVEwDU1hMAbtgTAAjaEwCi2xMARt0TAODeEwB64BMAFOITALjjEwBS5RMA7OYTAIboEwAq6hMAxOsTAF7tEwD47hMAnPATADbyEwDQ8xMAavUTAA73EwCo+BMAQvoTAOb7EwCA/RMAGv8TALQAFABYAhQA8gMUAIwFFAAmBxQAyggUAGQKFAAIDBQArA0UAEYPFADgEBQAehIUABQUFAC4FRQAUhcUAOwYFACQGhQAKhwUAMQdFABeHxQAAiEUAJwiFAA2JBQA0CUUAHQnFAAOKRQAqCoUAEIsFADmLRQAgC8UABoxFAC0MhQATjQUAPI1FACMNxQAJjkUAMA6FABkPBQA/j0UAJg/FAAyQRQAzEIUAHBEFAAKRhQApEcUAD5JFADiShQAfEwUABZOFACwTxQAVFEUAO5SFACIVBQALFYUAMZXFABgWRQA+loUAJ5cFAA4XhQA0l8UAGxhFAAQYxQAqmQUAERmFADeZxQAgmkUABxrFAC2bBQAUG4UAPRvFACOcRQAKHMUAMx0FABmdhQAAHgUAJp5FAA+exQA2HwUAHJ+FAAMgBQApoEUAEqDFADkhBQAfoYUABiIFAC8iRQAVosUAPCMFACKjhQAJJAUAMiRFABikxQA/JQUAJaWFAA6mBQA1JkUAG6bFAASnRQArJ4UAEagFADgoRQAhKMUAB6lFAC4phQAUqgUAPapFACQqxQAKq0UAMSuFABosBQAArIUAJyzFAA2tRQA2rYUAHS4FAAOuhQAsrsUAEy9FADmvhQAgMAUACTCFAC+wxQAWMUUAPLGFACMyBQAMMoUAMrLFABkzRQA/s4UAKLQFAA80hQA1tMUAHDVFAAU1xQArtgUAEjaFADi2xQAfN0UACDfFAC64BQAVOIUAO7jFACS5RQALOcUAMboFABq6hQABOwUAJ7tFAA47xQA3PAUAHbyFAAQ9BQAqvUUAE73FADo+BQAgvoUABz8FADA/RQAWv8UAPQAFQCYAhUAMgQVAMwFFQBmBxUAAAkVAKQKFQA+DBUA2A0VAHIPFQAWERUAsBIVAEoUFQDkFRUAiBcVACIZFQC8GhUAVhwVAPodFQCUHxUALiEVAMgiFQBiJBUABiYVAKAnFQA6KRUA1CoVAHgsFQASLhUArC8VAEYxFQDqMhUAhDQVAB42FQC4NxUAXDkVAPY6FQCQPBUAND4VAM4/FQBoQRUAAkMVAKZEFQBARhUA2kcVAHRJFQAYSxUAskwVAExOFQDmTxUAilEVACRTFQC+VBUAYlYVAPxXFQCWWRUAMFsVAMpcFQBuXhUACGAVAKJhFQA8YxUA4GQVAHpmFQAUaBUArmkVAFJrFQDsbBUAhm4VACBwFQC6cRUAXnMVAPh0FQCSdhUALHgVANB5FQBqexUABH0VAJ5+FQBCgBUA3IEVAHaDFQAahRUAtIYVAE6IFQDoiRUAjIsVACaNFQDAjhUAWpAVAP6RFQCYkxUAMpUVANaWFQB6mBUAFJoVAK6bFQBSnRUA7J4VAIagFQAgohUAxKMVAF6lFQD4phUAnKgVADaqFQDQqxUAaq0VAASvFQCosBUAQrIVANyzFQB2tRUAGrcVALS4FQBOuhUA6LsVAIy9FQAmvxUAwMAVAFrCFQD0wxUAmMUVADLHFQDMyBUAZsoVAArMFQCkzRUAPs8VANjQFQB80hUAFtQVALDVFQBU1xUA7tgVAIjaFQAi3BUAxt0VAGDfFQD64BUAlOIVADjkFQDS5RUAbOcVAAbpFQCq6hUAROwVAN7tFQB47xUAHPEVALbyFQBQ9BUA6vUVAI73FQAo+RUAwvoVAGb8FQAA/hUAmv8VADQBFgDOAhYAcgQWAAwGFgCmBxYAQAkWAOQKFgB+DBYAGA4WALIPFgBWERYA8BIWAIoUFgAkFhYAvhcWAGIZFgD8GhYAlhwWADAeFgDUHxYAbiEWAAgjFgCiJBYARiYWAOAnFgB6KRYAFCsWALgsFgBSLhYA7C8WAJAxFgAqMxYAxDQWAF42FgACOBYAnDkWADY7FgDQPBYAdD4WAA5AFgCoQRYAQkMWAOZEFgCARhYAGkgWALRJFgBYSxYA8kwWAIxOFgAmUBYAylEWAGRTFgD+VBYAmFYWADJYFgDWWRYAcFsWAApdFgCkXhYASGAWAOJhFgB8YxYAFmUWALpmFgBUaBYA7mkWAIhrFgAsbRYAxm4WAGBwFgAEchYAnnMWADh1FgDSdhYAdngWABB6FgCqexYARH0WAOh+FgCCgBYAHIIWALaDFgBahRYA9IYWAI6IFgAoihYAzIsWAGaNFgAAjxYAmpAWAD6SFgDYkxYAcpUWAAyXFgCwmBYASpoWAOSbFgB+nRYAIp8WALygFgBWohYA8KMWAJSlFgAupxYAyKgWAGKqFgD8qxYAoK0WADqvFgDUsBYAbrIWABK0FgCstRYARrcWAOC4FgCEuhYAHrwWALi9FgBSvxYA9sAWAJDCFgAqxBYAxMUWAGjHFgACyRYAnMoWADbMFgDazRYAdM8WAA7RFgCy0hYATNQWAObVFgCA1xYAJNkWAL7aFgBY3BYA8t0WAJbfFgAw4RYAyuIWAGTkFgAI5hYAoucWADzpFgDW6hYAeuwWABTuFgCu7xYASPEWAOzyFgCG9BYAIPYWALr3FgBU+RYA+PoWAJL8FgAs/hYAxv8WAGoBFwAEAxcAngQXADgGFwDcBxcAdgkXABALFwCqDBcATg4XAOgPFwCCERcAHBMXAMAUFwBaFhcA9BcXAKIZFwA8GxcA1hwXAHAeFwAUIBcAriEXAEgjFwDiJBcAhiYXACAoFwC6KRcAVCsXAPgsFwCSLhcALDAXAMYxFwBqMxcABDUXAJ42FwBCOBcA3DkXAHY7FwAQPRcAtD4XAE5AFwDoQRcAgkMXACZFFwDARhcAWkgXAPRJFwCYSxcAMk0XAMxOFwBmUBcAClIXAKRTFwA+VRcA2FYXAHxYFwAWWhcAsFsXAEpdFwDuXhcAiGAXACJiFwC8YxcAVmUXAPpmFwCUaBcALmoXANJrFwBsbRcABm8XAKBwFwA6chcA3nMXAHh1FwASdxcArHgXAFB6FwDqexcAhH0XAB5/FwDCgBcAXIIXAPaDFwCQhRcANIcXAM6IFwBoihcAAowXAKaNFwBAjxcA2pAXAHSSFwAYlBcAspUXAEyXFwDwmBcAipoXACScFwC+nRcAYp8XAPygFwCWohcAMKQXANSlFwBupxcACKkXAKKqFwBGrBcA4K0XAHqvFwAUsRcAuLIXAFK0FwDstRcAhrcXACC5FwDEuhcAXrwXAPi9FwCSvxcANsEXANDCFwBqxBcABMYXAKjHFwBCyRcA3MoXAHbMFwAazhcAtM8XAE7RFwDo0hcAjNQXACbWFwDA1xcAWtkXAP7aFwCY3BcAMt4XAMzfFwBw4RcACuMXAKTkFwBI5hcA4ucXAHzpFwAW6xcAuuwXAFTuFwDu7xcAiPEXACzzFwDG9BcAYPYXAPr3FwCe+RcAOPsXANL8FwBs/hcAEAAYAKoBGABEAxgA3gQYAIIGGAAcCBgAtgkYAFALGADqDBgAjg4YACgQGADCERgAXBMYAAAVGACaFhgANBgYAM4ZGAByGxgADB0YAKYeGABAIBgA5CEYAH4jGAAYJRgAsiYYAFYoGADwKRgAiisYACQtGADILhgAYjAYAPwxGACWMxgAOjUYANQ2GABuOBgAEjoYAKw7GABGPRgA4D4YAIRAGAAeQhgAuEMYAFJFGAD2RhgAkEgYACpKGADESxgAaE0YAAJPGACcUBgANlIYANpTGAB0VRgADlcYAKhYGABCWhgA5lsYAIBdGAAaXxgAtGAYAFhiGADyYxgAjGUYACZnGADKaBgAZGoYAP5rGACYbRgAPG8YANZwGABwchgACnQYAK51GABIdxgA4ngYAHx6GAAgfBgAun0YAFR/GAD4gBgAkoIYACyEGADGhRgAaocYAASJGACeihgAOIwYANyNGAB2jxgAEJEYAKqSGABOlBgA6JUYAIKXGAAcmRgAwJoYAFqcGAD0nRgAjp8YADKhGADMohgAZqQYAACmGACkpxgAPqkYANiqGAByrBgAFq4YALCvGABKsRgA5LIYAIi0GAAithgAvLcYAFa5GAD6uhgAlLwYAC6+GADIvxgAbMEYAAbDGACgxBgAOsYYANTHGAB4yRgAEssYAKzMGABGzhgA6s8YAITRGAAe0xgAuNQYAFzWGAD21xgAkNkYACrbGADO3BgAaN4YAALgGACc4RgAQOMYANrkGAB05hgADugYALLpGABM6xgA5uwYAIDuGAAk8BgAvvEYAFjzGADy9BgAlvYYADD4GADK+RgAbvsYAAj9GACi/hgAPAAZAOABGQB6AxkAFAUZAK4GGQBSCBkA7AkZAIYLGQAgDRkAxA4ZAF4QGQD4ERkAkhMZACwVGQDQFhkAahgZAAQaGQCeGxkAQh0ZANweGQB2IBkAECIZAKojGQBOJRkA6CYZAIIoGQAmKhkAwCsZAFotGQD0LhkAmDAZADIyGQDMMxkAZjUZAAo3GQCkOBkAPjoZANg7GQB8PRkAFj8ZALBAGQBUQhkA7kMZAIhFGQAiRxkAxkgZAGBKGQD6SxkAlE0ZADhPGQDSUBkAbFIZAAZUGQCqVRkARFcZAN5YGQB4WhkAElwZALZdGQBQXxkA6mAZAIRiGQAoZBkAwmUZAFxnGQD2aBkAkGoZADRsGQDObRkAaG8ZAAxxGQCmchkAQHQZANp1GQB+dxkAGHkZALJ6GQBMfBkA8H0ZAIp/GQAkgRkAvoIZAGKEGQD8hRkAlocZADqJGQDUihkAbowZAAiOGQCsjxkARpEZAOCSGQB6lBkAHpYZALiXGQBSmRkA7JoZAJCcGQAqnhkAxJ8ZAF6hGQACoxkAnKQZADamGQDQpxkAdKkZAA6rGQCorBkAQq4ZANyvGQCAsRkAGrMZALS0GQBOthkA8rcZAIy5GQAmuxkAwLwZAFq+GQD+vxkAmMEZADLDGQDMxBkAcMYZAArIGQCkyRkASMsZAOLMGQB8zhkAFtAZALrRGQBU0xkA7tQZAIjWGQAs2BkAxtkZAGDbGQD63BkAnt4ZADjgGQDS4RkAbOMZABDlGQCq5hkAROgZAOjpGQCC6xkAHO0ZALbuGQBa8BkA9PEZAI7zGQAo9RkAzPYZAGb4GQAA+hkAmvsZADT9GQDY/hkAcgAaAAwCGgCmAxoASgUaAOQGGgB+CBoAGAoaALILGgBWDRoA8A4aAIoQGgAkEhoAyBMaAGIVGgD8FhoAoBgaADoaGgDUGxoAbh0aABIfGgCsIBoARiIaAOojGgCEJRoAHicaALgoGgBSKhoA9isaAJAtGgAqLxoAxDAaAGgyGgACNBoAnDUaADY3GgDQOBoAdDoaAA48GgCoPRoATD8aAOZAGgCAQhoAGkQaAL5FGgBYRxoA8kgaAIxKGgAwTBoAyk0aAGRPGgD+UBoAolIaADxUGgDWVRoAcFcaABRZGgCuWhoASFwaAOxdGgCGXxoAIGEaALpiGgBeZBoA+GUaAJJnGgAsaRoAxmoaAGpsGgAEbhoAnm8aADhxGgDcchoAdnQaABB2GgCqdxoATnkaAOh6GgCCfBoAHH4aAMB/GgBagRoA9IIaAI6EGgAohhoAzIcaAGaJGgAAixoAmowaAD6OGgDYjxoAcpEaABaTGgCwlBoASpYaAOSXGgCImRoAIpsaALycGgBWnhoA+p8aAJShGgAuoxoAyKQaAGymGgAGqBoAoKkaADqrGgDerBoAeK4aABKwGgC2sRoAULMaAOq0GgCEthoAKLgaAMK5GgBcuxoA9rwaAJC+GgA0wBoAzsEaAGjDGgACxRoApsYaAEDIGgDayRoAdMsaABjNGgCyzhoATNAaAObRGgCA0xoAJNUaAL7WGgBY2BoA8tkaAJbbGgAw3RoAyt4aAG7gGgAI4hoAouMaADzlGgDg5hoAeugaABTqGgCu6xoAUu0aAOzuGgCG8BoAIPIaAMTzGgBe9RoA+PYaAJL4GgA2+hoA0PsaAGr9GgAO/xoAqAAbAEICGwDcAxsAgAUbABoHGwC0CBsATgobAOgLGwCMDRsAJg8bAMAQGwBaEhsA/hMbAJgVGwAyFxsAzBgbAHAaGwAKHBsApB0bAD4fGwDYIBsAfCIbABYkGwCwJRsASicbAO4oGwCIKhsAIiwbALwtGwBgLxsA+jAbAJQyGwAuNBsA0jUbAGw3GwAGORsAqjobAEQ8GwDePRsAeD8bABxBGwC2QhsAUEQbAOpFGwCORxsAKEkbAMJKGwBcTBsAAE4bAJpPGwA0URsA2FIbAHJUGwAMVhsAplcbAEBZGwDkWhsAflwbABheGwCyXxsAVmEbAPBiGwCKZBsAJGYbAL5nGwBiaRsA/GobAJZsGwAwbhsA1G8bAG5xGwAIcxsAonQbAEZ2GwDgdxsAenkbABR7GwC4fBsAUn4bAOx/GwCGgRsAKoMbAMSEGwBehhsAAogbAJyJGwA2ixsA0IwbAHSOGwAOkBsAqJEbAEKTGwDmlBsAgJYbABqYGwC0mRsAWJsbAPKcGwCMnhsAJqAbAMqhGwBkoxsA/qQbAJimGwA8qBsA1qkbAHCrGwAKrRsApK4bAEiwGwDisRsAfLMbACC1GwC6thsAVLgbAO65GwCSuxsALL0bAMa+GwBgwBsABMIbAJ7DGwA4xRsA0sYbAHbIGwAQyhsAqssbAETNGwDozhsAgtAbABzSGwC20xsAWtUbAPTWGwCO2BsAKNobAMzbGwBm3RsAAN8bAJrgGwA+4hsA2OMbAHLlGwAM5xsApugbAErqGwDk6xsAfu0bABjvGwC88BsAVvIbAPDzGwCK9RsALvcbAMj4GwBi+hsA/PsbAKD9GwA6/xsA1AAcAG4CHAASBBwArAUcAEYHHADqCBwAhAocAB4MHAC4DRwAXA8cAPYQHACQEhwAKhQcAM4VHABoFxwAAhkcAJwaHABAHBwA2h0cAHQfHAAOIRwAsiIcAEwkHADmJRwAgCccACQpHAC+KhwAWCwcAPItHACWLxwAMDEcAMoyHABkNBwA/jUcAKI3HAA8ORwA1jocAHA8HAAUPhwArj8cAEhBHADiQhwAhkQcACBGHAC6RxwAVEkcAPhKHACSTBwALE4cAMZPHABqURwABFMcAJ5UHABCVhwA3FccAHZZHAAQWxwAtFwcAE5eHADoXxwAgmEcACZjHADAZBwAWmYcAPRnHACYaRwAMmscAMxsHABmbhwACnAcAKRxHAA+cxwA2HQcAHx2HAAWeBwAsHkcAEp7HADufBwAiH4cACKAHAC8gRwAVoMcAPqEHACUhhwALogcAMiJHABsixwABo0cAKCOHAA6kBwA3pEcAHiTHAASlRwArJYcAFCYHADqmRwAhJscAB6dHADCnhwAXKAcAPahHACaoxwANKUcAM6mHABoqBwADKocAKarHABArRwA2q4cAH6wHAAYshwAsrMcAEy1HADwthwAirgcACS6HAC+uxwAYr0cAPy+HACWwBwAMMIcANTDHABuxRwACMccAKLIHABGyhwA4MscAHrNHAAUzxwAuNAcAFLSHADs0xwAhtUcACDXHADE2BwAXtocAPjbHACS3RwANt8cANDgHABq4hwABOQcAKjlHABC5xwA3OgcAHbqHAAa7BwAtO0cAE7vHADo8BwAjPIcACb0HADA9RwAWvccAP74HACY+hwAMvwcANb9HABw/xwACgEdAKQCHQBIBB0A4gUdAHwHHQAWCR0AugodAFQMHQDuDR0AiA8dACwRHQDGEh0AYBQdAPoVHQCeFx0AOBkdANIaHQBsHB0AEB4dAKofHQBEIR0A3iIdAIIkHQAcJh0AticdAFopHQD0Kh0AjiwdACguHQDCLx0AZjEdAAAzHQCaNB0ANDYdANg3HQByOR0ADDsdAKY8HQBKPh0A5D8dAH5BHQAYQx0AvEQdAFZGHQDwRx0AikkdAC5LHQDITB0AYk4dAPxPHQCgUR0AOlMdANRUHQBuVh0ACFgdAKxZHQBGWx0A4FwdAHpeHQAeYB0AuGEdAFJjHQDsZB0AkGYdACpoHQDEaR0AXmsdAAJtHQCcbh0ANnAdANBxHQB0cx0ADnUdAKh2HQBCeB0A5nkdAIB7HQAafR0Avn4dAFiAHQDygR0AjIMdADCFHQDKhh0AZIgdAP6JHQCiix0API0dANaOHQBwkB0AFJIdAK6THQBIlR0A4pYdAIaYHQAgmh0AupsdAFSdHQD4nh0AkqAdACyiHQDGox0AaqUdAASnHQCeqB0AOKodANKrHQB2rR0AEK8dAKqwHQBEsh0A6LMdAIK1HQActx0AtrgdAFq6HQD0ux0Ajr0dACi/HQDMwB0AZsIdAADEHQCaxR0APscdANjIHQByyh0ADMwdALDNHQBKzx0A5NAdAH7SHQAi1B0AvNUdAFbXHQD62B0AlNodAC7cHQDI3R0AbN8dAAbhHQCg4h0AOuQdAN7lHQB45x0AEukdAKzqHQBQ7B0A6u0dAITvHQAe8R0AwvIdAFz0HQD29R0AkPcdADT5HQDO+h0AaPwdAAL+HQCc/x0AQAEeANoCHgB0BB4ADgYeALIHHgBMCR4A5goeAIAMHgAkDh4Avg8eAFgRHgDyEh4AlhQeADAWHgDKFx4AZBkeAAgbHgCiHB4APB4eANYfHgB6IR4AFCMeAK4kHgBIJh4A7CceAIYpHgAgKx4AuiweAF4uHgD4Lx4AkjEeACwzHgDQNB4AajYeAAQ4HgCoOR4AQjseANw8HgB2Ph4AGkAeALRBHgBOQx4A6EQeAIxGHgAmSB4AwEkeAFpLHgD+TB4AmE4eADJQHgDMUR4AZlMeAApVHgCkVh4APlgeANhZHgB8Wx4AFl0eALBeHgBKYB4A7mEeAIhjHgAiZR4AvGYeAGBoHgD6aR4AlGseAC5tHgDSbh4AbHAeAAZyHgCgcx4ARHUeAN52HgB4eB4AEnoeALZ7HgBQfR4A6n4eAISAHgAogh4AwoMeAFyFHgD2hh4AmogeADSKHgDOix4Aco0eAAyPHgCmkB4AQJIeAOSTHgB+lR4AGJceALKYHgBWmh4A8JseAIqdHgAknx4AyKAeAGKiHgD8ox4AlqUeADqnHgDUqB4AbqoeAAisHgCirR4ARq8eAOCwHgCEsh4AMrQeAMy1HgBwtx4ACrkeAKS6HgA+vB4A2L0eAHy/HgAWwR4AsMIeAErEHgDuxR4AiMceACLJHgC8yh4AYMweAPrNHgCUzx4ALtEeANLSHgBs1B4ABtYeAKDXHgBE2R4A3toeAHjcHgAS3h4Att8eAFDhHgDq4h4AhOQeACjmHgDC5x4AXOkeAADrHgCa7B4ANO4eAM7vHgBy8R4ADPMeAKb0HgBA9h4A5PceAH75HgAY+x4AsvweAFb+HgDw/x4AigEfACQDHwDIBB8AYgYfAPwHHwCWCR8AMAsfANQMHwBuDh8ACBAfAKIRHwBGEx8A4BQfAHoWHwAUGB8AuBkfAFIbHwDsHB8Ahh4fACAgHwDEIR8AXiMfAPgkHwCcJh8ANigfANApHwBqKx8ADi0fAKguHwBCMB8A3DEfAIAzHwAaNR8AtDYfAE44HwDyOR8AjDsfACY9HwDAPh8AZEAfAP5BHwCYQx8APEUfANZGHwBwSB8ACkofAK5LHwBITR8A4k4fAHxQHwAgUh8AulMfAFRVHwDuVh8AklgfACxaHwDGWx8AYF0fAPpeHwCeYB8AOGIfANJjHwBsZR8AEGcfAKpoHwBEah8A3msfAHhtHwAcbx8AtnAfAFByHwDqcx8AjnUfACh3HwDCeB8AZnofAAB8HwCafR8ANH8fANiAHwBygh8ADIQfAKaFHwBKhx8A5IgfAH6KHwAYjB8AvI0fAFaPHwDwkB8AipIfAC6UHwDIlR8AYpcfAAaZHwCgmh8AOpwfANSdHwB4nx8AEqEfAKyiHwBGpB8A6qUfAISnHwAeqR8AuKofAFKsHwD2rR8AkK8fACqxHwDEsh8AaLQfAAK2HwCctx8ANrkfANq6HwB0vB8ADr4fAKi/HwBMwR8A5sIfAIDEHwAaxh8AtMcfAFjJHwDyyh8AjMwfACbOHwDKzx8AZNEfAP7SHwCi1B8APNYfANbXHwBw2R8AFNsfAK7cHwBI3h8A4t8fAIbhHwAg4x8AuuQfAFTmHwD45x8AkukfACzrHwDG7B8Aau4fAATwHwCe8R8AQvMfANz0HwB29h8AEPgfALT5HwBO+x8A6PwfAIL+HwAmACAAwAEgAFoDIAD0BCAAjgYgADIIIADMCSAAZgsgAAANIACkDiAAPhAgANgRIAByEyAADBUgALAWIABKGCAA5BkgAH4bIAAiHSAAvB4gAFYgIADwISAAlCMgAC4lIADIJiAAbCggAAYqIACgKyAAOi0gAN4uIAB4MCAAEjIgAMAzIABaNSAA9DYgAI44IAAyOiAAzDsgAGY9IAAAPyAApEAgAD5CIADYQyAAckUgABZHIACwSCAASkogAORLIACITSAAIk8gALxQIABWUiAA+lMgAJRVIAAuVyAAyFggAGxaIAAGXCAAoF0gAERfIADeYCAAeGIgABJkIAC2ZSAAUGcgAOpoIACEaiAAKGwgAMJtIABcbyAA9nAgAJByIAA0dCAAznUgAGh3IAACeSAApnogAEB8IADafSAAdH8gAA6BIACygiAATIQgAOaFIACAhyAAJIkgAL6KIABYjCAA8o0gAJaPIAAwkSAAypIgAGSUIAAIliAAopcgADyZIADWmiAAepwgABSeIACunyAAUqEgAOyiIACGpCAAIKYgAMSnIABeqSAA+KogAJKsIAA2riAA0K8gAGqxIAAEsyAAqLQgAEK2IADctyAAdrkgABq7IAC0vCAATr4gAPK/IACMwSAAJsMgAMDEIABaxiAA/scgAJjJIAAyyyAAzMwgAHDOIAAK0CAApNEgAD7TIADi1CAAfNYgABbYIACw2SAAStsgAO7cIACI3iAAIuAgALzhIABg4yAA+uQgAJTmIAAu6CAA0ukgAGzrIAAG7SAAqu4gAETwIADe8SAAePMgABz1IAC29iAAUPggAOr5IACO+yAAKP0gAML+IABcACEAAAIhAJoDIQA0BSEA2AYhAHIIIQAMCiEApgshAEoNIQDkDiEAfhAhABgSIQCyEyEAVhUhAPAWIQCKGCEAJBohAMgbIQBiHSEA/B4hAJYgIQA6IiEA1CMhAG4lIQAIJyEAoighAEYqIQDgKyEAei0hABQvIQC4MCEAUjIhAOwzIQCGNSEAKjchAMQ4IQBeOiEA+DshAJw9IQA2PyEA0EAhAHRCIQAORCEAqEUhAEJHIQDmSCEAgEohABpMIQC0TSEAWE8hAPJQIQCMUiEAJlQhAMpVIQBkVyEA/lghAJhaIQA8XCEA1l0hAHBfIQAUYSEArmIhAEhkIQDiZSEAfGchACBpIQC6aiEAVGwhAO5tIQCSbyEALHEhAMZyIQBgdCEA+nUhAJ53IQA4eSEA0nohAGx8IQAQfiEAqn8hAESBIQDegiEAgoQhAByGIQC2hyEAUIkhAPSKIQCOjCEAKI4hAMyPIQBmkSEAAJMhAJqUIQA+liEA2JchAHKZIQAMmyEAsJwhAEqeIQDknyEAfqEhACKjIQC8pCEAVqYhAPCnIQCUqSEALqshAMisIQBiriEABrAhAKCxIQA6syEA1LQhAHi2IQASuCEArLkhAEa7IQDgvCEAhL4hAB7AIQC4wSEAXMMhAPbEIQCQxiEAKsghAM7JIQBoyyEAAs0hAJzOIQBA0CEA2tEhAHTTIQAO1SEAstYhAEzYIQDm2SEAgNshACTdIQC+3iEAWOAhAPLhIQCW4yEAMOUhAMrmIQBk6CEACOohAKLrIQA87SEA1u4hAHDwIQAU8iEArvMhAEj1IQDi9iEAhvghACD6IQC6+yEAVP0hAPj+IQCSACIALAIiAMYDIgBqBSIABAciAJ4IIgBCCiIA3AsiAHYNIgAQDyIAtBAiAE4SIgDoEyIAghUiACYXIgDAGCIAWhoiAPQbIgCYHSIAMh8iAMwgIgBmIiIACiQiAKQlIgA+JyIA2CgiAHwqIgAWLCIAsC0iAEovIgDuMCIAiDIiACI0IgC8NSIAVjciAPo4IgCUOiIALjwiAMg9IgBsPyIABkEiAKBCIgA6RCIA3kUiAHhHIgASSSIArEoiAFBMIgDqTSIAhE8iAB5RIgDCUiIAXFQiAPZVIgCaVyIANFkiAM5aIgBoXCIADF4iAKZfIgBAYSIA2mIiAH5kIgAYZiIAsmciAExpIgDwaiIAimwiACRuIgC+byIAYnEiAPxyIgCWdCIAMHYiANR3IgBueSIACHsiAKJ8IgA8fiIA4H8iAHqBIgAUgyIAroQiAFKGIgDshyIAhokiACCLIgDEjCIAXo4iAPiPIgCSkSIANpMiANCUIgBqliIABJgiAKiZIgBCmyIA3JwiAICeIgAaoCIAtKEiAE6jIgDypCIAjKYiACaoIgDAqSIAZKsiAP6sIgCYriIAMrAiANaxIgBwsyIACrUiAKS2IgBIuCIA4rkiAHy7IgAWvSIAur4iAFTAIgDuwSIAiMMiACzFIgDGxiIAYMgiAPrJIgCeyyIAOM0iANLOIgBs0CIABtIiAKrTIgBE1SIA3tYiAHjYIgAc2iIAttsiAFDdIgDq3iIAjuAiACjiIgDC4yIAXOUiAADnIgCa6CIANOoiAM7rIgBy7SIADO8iAKbwIgBA8iIA5PMiAH71IgAY9yIAvPgiAFb6IgDw+yIAiv0iAC7/IgDIACMAYgIjAPwDIwCgBSMAOgcjANQIIwBuCiMAEgwjAKwNIwBGDyMA4BAjAIQSIwAeFCMAuBUjAFIXIwD2GCMAkBojACocIwDEHSMAXh8jAAIhIwCcIiMANiQjANAlIwB0JyMADikjAKgqIwBCLCMA5i0jAIAvIwAaMSMAtDIjAFg0IwDyNSMAjDcjACY5IwDKOiMAZDwjAP49IwCYPyMAPEEjANZCIwBwRCMAFEYjAK5HIwBISSMA4kojAHxMIwAgTiMAuk8jAFRRIwDuUiMAklQjACxWIwDGVyMAYFkjAARbIwCeXCMAOF4jANJfIwB2YSMAEGMjAKpkIwBEZiMA6GcjAIJpIwAcayMAtmwjAFpuIwD0byMAjnEjAChzIwDMdCMAZnYjAAB4IwCkeSMAPnsjANh8IwByfiMAFoAjALCBIwBKgyMA5IQjAIiGIwAiiCMAvIkjAFaLIwD6jCMAlI4jAC6QIwDIkSMAbJMjAAaVIwCgliMAOpgjANSZIwB4myMAEp0jAKyeIwBGoCMA6qEjAISjIwAepSMAuKYjAFyoIwD2qSMAkKsjACqtIwDOriMAaLAjAAKyIwCcsyMAQLUjANq2IwB0uCMADrojALK7IwBMvSMA5r4jAIDAIwAkwiMAvsMjAFjFIwDyxiMAlsgjADDKIwDKyyMAbs0jAAjPIwCi0CMAPNIjAODTIwB61SMAFNcjAK7YIwBS2iMA7NsjAIbdIwAg3yMAxOAjAF7iIwD44yMAkuUjADbnIwDQ6CMAauojAATsIwCe7SMAQu8jANzwIwB28iMAEPQjALT1IwBO9yMA6PgjAIL6IwAm/CMAwP0jAFr/IwD0ACQAmAIkADIEJADMBSQAZgckAAoJJACkCiQAPgwkANgNJAB8DyQAFhEkALASJABUFCQA7hUkAIgXJAAiGSQAxhokAGAcJAD6HSQAlB8kADghJADSIiQAbCQkAAYmJACqJyQARCkkAN4qJAB4LCQAHC4kALYvJABQMSQA6jIkAIQ0JAAoNiQAwjckAFw5JAD2OiQAmjwkADQ+JADOPyQAaEEkAAxDJACmRCQAQEYkANpHJAB+SSQAGEskALJMJABMTiQA8E8kAIpRJAAkUyQAvlQkAGJWJAD8VyQAllkkADBbJADUXCQAbl4kAAhgJACiYSQARmMkAOBkJAB6ZiQAFGgkALhpJABSayQA7GwkAJBuJAAqcCQAxHEkAF5zJAACdSQAnHYkADZ4JADQeSQAdHskAA59JACofiQAQoAkAOaBJACAgyQAGoUkALSGJABYiCQA8okkAIyLJAAmjSQAwI4kAGSQJAD+kSQAmJMkADKVJADWliQAcJgkAAqaJACkmyQASJ0kAOKeJAB8oCQAFqIkALCjJABUpSQA7qYkAIioJAAsqiQAxqskAGCtJAD6riQAnrAkADiyJADSsyQAbLUkABC3JACquCQARLokAN67JACCvSQAHL8kALbAJABawiQA9MMkAI7FJAAoxyQAwsgkAFzKJAAAzCQAms0kADTPJADY0CQActIkAAzUJACm1SQAStckAOTYJAB+2iQAGNwkALzdJABW3yQA8OAkAIriJAAu5CQAyOUkAGLnJAAG6SQAoOokADrsJADU7SQAeO8kABLxJACs8iQARvQkAOr1JACE9yQAHvkkALj6JABc/CQA9v0kAJD/JAAqASUAxAIlAGgEJQACBiUAnAclADYJJQDaCiUAdAwlAA4OJQCoDyUAQhElAOYSJQCAFCUAGhYlAL4XJQBYGSUA8holAIwcJQAwHiUAyh8lAGQhJQD+IiUAoiQlADwmJQDWJyUAcCklABQrJQCuLCUASC4lAOIvJQCGMSUAIDMlALo0JQBUNiUA+DclAJI5JQAsOyUA0DwlAGo+JQAEQCUAnkElAEJDJQDcRCUAdkYlABBIJQC0SSUATkslAOhMJQCCTiUAHFAlAMBRJQBaUyUA9FQlAI5WJQAyWCUAzFklAGZbJQAAXSUAml4lAD5gJQDYYSUAcmMlABZlJQCwZiUASmglAORpJQCIayUAIm0lALxuJQBWcCUA+nElAJRzJQAudSUAyHYlAGx4JQAGeiUAoHslADp9JQDefiUAeIAlABKCJQC2gyUAUIUlAOqGJQCEiCUAKIolAMKLJQBcjSUA9o4lAJCQJQA0kiUAzpMlAGiVJQAClyUAppglAECaJQDamyUAdJ0lABifJQCyoCUATKIlAOajJQCApSUAJKclAL6oJQBYqiUA8qslAJatJQAwryUAyrAlAG6yJQAItCUAorUlADy3JQDguCUAerolABS8JQCuvSUAUr8lAOzAJQCGwiUAIMQlAMTFJQBexyUA+MglAJLKJQA2zCUA0M0lAGrPJQAE0SUAqNIlAELUJQDc1SUAgNclABrZJQC02iUATtwlAPLdJQCM3yUAJuElAMDiJQBa5CUA/uUlAJjnJQAy6SUAzOolAHDsJQAK7iUApO8lAD7xJQDi8iUAfPQlABb2JQCw9yUASvklAO76JQCI/CUAIv4lALz/JQBgASYA+gImAJQEJgA4BiYA0gcmAGwJJgAGCyYAqgwmAEQOJgDeDyYAeBEmABwTJgC2FCYAUBYmAOoXJgCOGSYAKBsmAMIcJgBcHiYAACAmAJohJgA0IyYA2CQmAHImJgAMKCYApikmAEorJgDkLCYAfi4mABgwJgCyMSYAVjMmAPA0JgCKNiYAJDgmAMg5JgBiOyYA/DwmAJY+JgA6QCYA1EEmAG5DJgAIRSYAokYmAEZIJgDgSSYAeksmAB5NJgC4TiYAUlAmAOxRJgCQUyYAKlUmAMRWJgBeWCYAAlomAJxbJgA2XSYA0F4mAHRgJgAOYiYAqGMmAEJlJgDcZiYAgGgmABpqJgC0ayYATm0mAPJuJgCMcCYAJnImAMBzJgBkdSYA/nYmAJh4JgA8eiYA1nsmAHB9JgAKfyYAroAmAEiCJgDigyYAfIUmACCHJgC6iCYAVIomAO6LJgCSjSYALI8mAMaQJgBgkiYABJQmAJ6VJgA4lyYA3JgmAHaaJgAQnCYAqp0mAE6fJgDooCYAgqImABykJgC2pSYAWqcmAPSoJgCOqiYAKKwmAMytJgBmryYAALEmAJqyJgA+tCYA2LUmAHK3JgAMuSYApromAEq8JgDkvSYAfr8mABjBJgC8wiYAVsQmAPDFJgCKxyYALskmAMjKJgBizCYABs4mAKDPJgA60SYA1NImAHjUJgAS1iYArNcmAEbZJgDq2iYAhNwmAB7eJgC43yYAXOEmAPbiJgCQ5CYAKuYmAM7nJgBo6SYAAusmAJzsJgBA7iYA2u8mAHTxJgAO8yYAsvQmAEz2JgDm9yYAgPkmACT7JgC+/CYAWP4mAPL/JgCMAScAMAMnAMoEJwBkBicA/gcnAKIJJwA8CycA1gwnAHoOJwAUECcArhEnAEgTJwDsFCcAhhYnACAYJwC6GScAXhsnAPgcJwCSHicALCAnANAhJwBqIycABCUnAJ4mJwBCKCcA3CknAHYrJwAQLScAtC4nAE4wJwDoMScAgjMnACY1JwDANicAWjgnAPQ5JwCYOycAMj0nAMw+JwBmQCcAAEInAKRDJwA+RScA2EYnAHJIJwAWSicAsEsnAEpNJwDkTicAiFAnACJSJwC8UycAVlUnAPpWJwCUWCcALlonAMhbJwBsXScABl8nAKBgJwBEYicA3mMnAHhlJwASZycAtmgnAFBqJwDqaycAhG0nAChvJwDCcCcAXHInAPZzJwCadScANHcnAM54JwBoeicADHwnAKZ9JwBAfycA2oAnAH6CJwAYhCcAsoUnAEyHJwDwiCcAioonACSMJwC+jScAWI8nAPyQJwCWkicAMJQnAMqVJwBulycACJknAKKaJwA8nCcA4J0nAHqfJwAUoScArqInAFKkJwDspScAhqcnACCpJwDEqicAXqwnAPitJwCcrycANrEnANCyJwBqtCcADrYnAKi3JwBCuScA3LonAIC8JwAavicAtL8nAE7BJwDywicAjMQnACbGJwDAxycAZMknAP7KJwCizCcARs4nAODPJwB60ScAFNMnALjUJwBS1icA7NcnAIbZJwAq2ycAxNwnAF7eJwD43ycAnOEnADbjJwDQ5CcAauYnAA7oJwCo6ScAQusnANzsJwCA7icAGvAnALTxJwBO8ycA6PQnAIz2JwAm+CcAwPknAFr7JwD+/CcAmP4nADIAKADMASgAcAMoAAoFKACkBigAPggoAOIJKAB8CygAFg0oALAOKABUECgA7hEoAIgTKAAiFSgAxhYoAGAYKAD6GSgAnhsoADgdKADSHigAbCAoABAiKACqIygARCUoAN4mKACCKCgAHCooALYrKABQLSgA9C4oAI4wKAAoMigAwjMoAGY1KAAANygAmjgoADQ6KADYOygAcj0oAAw/KACmQCgASkIoAORDKAB+RSgAGEcoALJIKABWSigA8EsoAIpNKAAkTygAyFAoAGJSKAD8UygAllUoADpXKADUWCgAblooAAhcKACsXSgARl8oAOBgKAB6YigAHmQoALhlKABSZygA7GgoAJBqKAAqbCgAxG0oAGhvKAACcSgAnHIoADZ0KADadSgAdHcoAA55KACoeigATHwoAOZ9KACAfygAGoEoAL6CKABYhCgA8oUoAIyHKAAwiSgAyoooAGSMKAD+jSgAoo8oADyRKADWkigAcJQoAAqWKACulygASJkoAOKaKAB8nCgAIJ4oALqfKABUoSgA7qIoAJKkKAAspigAxqcoAGCpKAAEqygAnqwoADiuKADSrygAdrEoABCzKACqtCgARLYoAOi3KACCuSgAHLsoALa8KABavigA9L8oAI7BKAAywygAzMQoAGbGKAAAyCgApMkoAD7LKADYzCgAcs4oABbQKACw0SgAStMoAOTUKACI1igAItgoALzZKABW2ygA+twoAJTeKAAu4CgAyOEoAGzjKAAG5SgAoOYoADroKADe6SgAeOsoABLtKACs7igARvAoAOrxKACE8ygAHvUoALj2KABc+CgA9vkoAJD7KAAq/SgAzv4oAGgAKQACAikAnAMpAEAFKQDaBikAdAgpAA4KKQCyCykATA0pAOYOKQCAECkAJBIpAL4TKQBYFSkA8hYpAJYYKQAwGikAyhspAG4dKQAIHykAoiApADwiKQDgIykAeiUpABQnKQCuKCkAUiopAOwrKQCGLSkAIC8pAMQwKQBeMikA+DMpAJI1KQA2NykA0DgpAGo6KQAEPCkAnj0pAEI/KQDcQCkAdkIpABBEKQC0RSkATkcpAOhIKQCCSikAJkwpAMBNKQBaTykA9FApAJhSKQAyVCkAzFUpAHBXKQAKWSkApFopAD5cKQDiXSkAfF8pABZhKQCwYikASmQpAO5lKQCIZykAImkpALxqKQBgbCkA+m0pAJRvKQAucSkA0nIpAGx0KQAGdikAoHcpAER5KQDeeikAeHwpABJ+KQC2fykAUIEpAOqCKQCEhCkAKIYpAMKHKQBciSkA9oopAJqMKQA0jikAzo8pAHKRKQAMkykAppQpAECWKQDklykAfpkpABibKQCynCkAVp4pAPCfKQCKoSkAJKMpAMikKQBipikA/KcpAJapKQA6qykA1KwpAG6uKQAIsCkAorEpAEazKQDgtCkAerYpABS4KQC4uSkAUrspAOy8KQCGvikAKsApAMTBKQBewykA+MQpAJzGKQA2yCkA0MkpAGrLKQAOzSkAqM4pAELQKQDc0SkAgNMpABrVKQC01ikATtgpAPLZKQCM2ykAJt0pAMDeKQBk4CkA/uEpAJjjKQA85SkA1uYpAHDoKQAK6ikAruspAEjtKQDi7ikAfPApACDyKQC68ykAVPUpAO72KQCS+CkALPopAMb7KQBg/SkA+v4pAJ4AKgA4AioA0gMqAGwFKgAQByoAqggqAEQKKgDeCyoAgg0qABwPKgC2ECoAUBIqAPQTKgCOFSoAKBcqAMIYKgBmGioAABwqAJodKgA0HyoA2CAqAHIiKgAMJCoApiUqAEonKgDkKCoAfioqABgsKgC8LSoAVi8qAPAwKgCUMioALjQqAMg1KgBiNyoABjkqAKA6KgA6PCoA1D0qAHg/KgASQSoArEIqAEZEKgDqRSoAhEcqAB5JKgC4SioAUkwqAPZNKgCQTyoAKlEqAMRSKgBoVCoAAlYqAJxXKgA2WSoA2loqAHRcKgAOXioAqF8qAEJhKgDmYioAgGQqABpmKgC+ZyoAWGkqAPJqKgCMbCoAMG4qAMpvKgBkcSoA/nIqAKJ0KgA8dioA1ncqAHB5KgAUeyoArnwqAEh+KgDifyoAhoEqACCDKgC6hCoAXoYqAPiHKgCSiSoALIsqANCMKgBqjioABJAqAJ6RKgBCkyoA3JQqAHaWKgAQmCoAtJkqAE6bKgDonCoAgp4qABygKgDAoSoAWqMqAPSkKgCOpioAMqgqAMypKgBmqyoAAK0qAJquKgA+sCoA2LEqAHKzKgAWtSoAsLYqAEq4KgDkuSoAiLsqACK9KgC8vioAVsAqAPrBKgCUwyoALsUqAMjGKgBsyCoABsoqAKDLKgA6zSoA3s4qAHjQKgAS0ioAttMqAFDVKgDq1ioAhNgqAEbaKgDW2yoAcN0qABTfKgCu4CoASOIqAOzjKgCG5SoAIOcqALroKgBe6ioA+OsqAJLtKgAs7yoAxvAqAGryKgAE9CoAnvUqADj3KgDc+CoAdvoqABD8KgCq/SoATv8qAOgAKwCCAisAHAQrAMAFKwBaBysA9AgrAI4KKwAoDCsAzA0rAGYPKwAAESsApBIrAD4UKwDYFSsAchcrABYZKwCwGisAShwrAOQdKwCIHysAIiErALwiKwBgJCsA+iUrAJQnKwAuKSsA0iorAGwsKwAGLisAoC8rAEQxKwDeMisAeDQrABI2KwC2NysAUDkrAOo6KwCEPCsAHj4rAMI/KwBcQSsA9kIrAJBEKwA0RisAzkcrAGhJKwACSysApkwrAEBOKwDaTysAdFErAA5TKwCyVCsATFYrAOZXKwCAWSsAJFsrAL5cKwBYXisA/F8rAJZhKwAwYysAymQrAG5mKwAIaCsAomkrADxrKwDgbCsAem4rABRwKwCucSsAUnMrAOx0KwCGdisAKngrAMR5KwBeeysA+HwrAJx+KwA2gCsA0IErAGqDKwAEhSsAqIYrAEKIKwDciSsAdosrABqNKwC0jisATpArAOiRKwCMkysAJpUrAMCWKwBamCsA9JkrAJibKwAynSsAzJ4rAGagKwAKoisApKMrAD6lKwDYpisAfKgrABaqKwCwqysAVK0rAO6uKwCIsCsAIrIrAMazKwBgtSsA+rYrAJS4KwA4uisA0rsrAGy9KwAGvysAqsArAETCKwDewysAeMUrABzHKwC2yCsAUMorAPTLKwCOzSsAKM8rAMLQKwBc0isAANQrAJrVKwA01ysAztgrAHLaKwAM3CsApt0rAEDfKwDk4CsAfuIrABjkKwCy5SsAVucrAPDoKwCK6isAJOwrAL7tKwBi7ysA/PArAJbyKwAw9CsA1PUrAG73KwAI+SsArPorAEb8KwDg/SsAev8rAB4BLAC4AiwAUgQsAOwFLACQBywAKgksAMQKLABeDCwAAg4sAJwPLAA2ESwA0BIsAHQULAAOFiwAqBcsAEwZLADmGiwAgBwsABoeLAC0HywAWCEsAPIiLACMJCwAJiYsAMonLABkKSwA/iosAJgsLAAyLiwA1i8sAHAxLAAKMywApDQsAEg2LADiNywAfDksABY7LAC6PCwAVD4sAO4/LACIQSwALEMsAMZELABgRiwABEgsAJ5JLAA4SywA0kwsAHZOLAAQUCwAqlEsAERTLADoVCwAglYsABxYLAC2WSwAWlssAPRcLACOXiwAKGAsAMxhLABmYywAAGUsAJpmLAA0aCwA2GksAHJrLAAMbSwApm4sAEpwLADkcSwAfnMsACJ1LAC8diwAVngsAPB5LACUeywALn0sAMh+LABigCwABoIsAKCDLAA6hSwA1IYsAHiILAASiiwArIssAEaNLADqjiwAhJAsAB6SLAC4kywAXJUsAPaWLACQmCwAKposAM6bLABonSwAAp8sAJygLABAoiwA2qMsAHSlLAAOpywAqKgsAEyqLADmqywAgK0sABqvLAC+sCwAWLIsAPKzLACMtSwAMLcsAMq4LABkuiwA/rssAKK9LAA8vywA1sAsAHDCLAAUxCwArsUsAEjHLADsyCwAhsosACDMLAC6zSwAXs8sAPjQLACS0iwALNQsANDVLABq1ywABNksAJ7aLABC3CwA3N0sAHbfLAAQ4SwAtOIsAE7kLADo5SwAgucsACbpLADA6iwAWuwsAPTtLACY7ywAMvEsAMzyLABm9CwAAPYsAKT3LAA++SwA2PosAHL8LAAW/iwAsP8sAEoBLQDkAi0AiAQtACIGLQC8By0AVgktAPoKLQCUDC0ALg4tANIPLQBsES0ABhMtAKAULQBEFi0A3hctAHgZLQASGy0AthwtAFAeLQDqHy0AhCEtACgjLQDCJC0AXCYtAPYnLQCaKS0ANCstAM4sLQBoLi0ADDAtAKYxLQBAMy0A2jQtAH42LQAYOC0AsjktAEw7LQDwPC0Aij4tACRALQC+QS0AWEMtAPxELQCWRi0AMEgtAMpJLQBuSy0ACE0tAKJOLQA8UC0A4FEtAHpTLQAUVS0ArlYtAFJYLQDsWS0AhlstACpdLQDEXi0AXmAtAPhhLQCcYy0ANmUtANBmLQBqaC0ADmotAKhrLQBCbS0A3G4tAIBwLQAaci0AtHMtAE51LQDydi0AjHgtACZ6LQDAey0AZH0tAP5+LQCYgC0AMoItANaDLQBwhS0ACoctAKSILQBIii0A4ostAHyNLQAWjy0AsJAtAFSSLQDuky0AiJUtACKXLQDGmC0AYJotAPqbLQCUnS0AOJ8tANKgLQBsoi0ABqQtAKqlLQBEpy0A3qgtAHiqLQAcrC0Atq0tAFCvLQD0sC0AjrItACi0LQDCtS0AZrctAAC5LQCaui0ANLwtANi9LQByvy0ADMEtAKbCLQBKxC0A5MUtAH7HLQAYyS0AvMotAFbMLQDwzS0Ais8tAC7RLQDI0i0AYtQtAPzVLQCW1y0AOtktANTaLQBu3C0ACN4tAKzfLQBG4S0A4OItAITkLQAe5i0AuOctAFLpLQD26i0AkOwtACruLQDE7y0AXvEtAALzLQCc9C0ANvYtAND3LQB0+S0ADvstAKj8LQBC/i0A5v8tAIABLgAaAy4AtAQuAFgGLgDyBy4AjAkuACYLLgDKDC4AZA4uAP4PLgCYES4APBMuANYULgBwFi4AFBguAK4ZLgBIGy4A4hwuAIYeLgAgIC4AuiEuAFQjLgD4JC4AkiYuACwoLgDGKS4AaisuAAQtLgCeLi4AODAuANwxLgB2My4AEDUuAKo2LgBOOC4A6DkuAII7LgAcPS4Atj4uAFpALgD0QS4AjkMuAChFLgDMRi4AZkguAABKLgCaSy4APk0uANhOLgByUC4ADFIuALBTLgBKVS4A5FYuAH5YLgAiWi4AvFsuAFZdLgDwXi4AlGAuAC5iLgDIYy4AbGUuAAZnLgCgaC4AOmouAN5rLgB4bS4AEm8uAKxwLgBQci4A6nMuAIR1LgAedy4AwnguAFx6LgD2ey4AkH0uADR/LgDOgC4AaIIuAAKELgCchS4AQIcuANqILgB0ii4ADowuALKNLgBMjy4A5pAuAICSLgAklC4AvpUuAFiXLgDymC4AlpouADCcLgDKnS4AZJ8uAAihLgCioi4APKQuAOClLgB6py4AFKkuAK6qLgBSrC4A7K0uAIavLgAgsS4AxLIuAF60LgD4tS4AkrcuADa5LgDQui4AarwuAAS+LgCovy4AQsEuANzCLgB2xC4AGsYuALTHLgBOyS4A6MouAILMLgAmzi4AwM8uAFrRLgD00i4AmNQuADLWLgDM1y4AZtkuAArbLgCk3C4APt4uANjfLgB84S4AFuMuALDkLgBK5i4A7ucuAIjpLgAi6y4AvOwuAGDuLgD67y4AlPEuAC7zLgDS9C4AbPYuAAb4LgCq+S4ARPsuAN78LgB4/i4AHAAvALYBLwBQAy8A6gQvAI4GLwAoCC8AwgkvAFwLLwAADS8Amg4vADQQLwDOES8AchMvAAwVLwCmFi8AQBgvANoZLwB+Gy8AGB0vALIeLwBMIC8A8CEvAIojLwAkJS8AviYvAGIoLwD8KS8AlisvADAtLwDULi8AbjAvAAgyLwCiMy8ARjUvAOA2LwB6OC8AFDovALg7LwBSPS8A7D4vAIZALwAqQi8AxEMvAF5FLwACRy8AnEgvADZKLwDQSy8AdE0vAA5PLwCoUC8AQlIvAOZTLwCAVS8AGlcvALRYLwBYWi8A8lsvAIxdLwAmXy8AwGAvAGRiLwD+Yy8AmGUvADxnLwDWaC8AcGovAApsLwCubS8ASG8vAOJwLwB8ci8AIHQvALp1LwBUdy8A7ngvAJJ6LwAsfC8Axn0vAGB/LwD6gC8AnoIvADiELwDShS8AbIcvABCJLwCqii8ARIwvAN6NLwCCjy8AHJEvALaSLwBQlC8A9JUvAI6XLwAomS8AwpovAGacLwAAni8Amp8vADShLwDYoi8AcqQvAAymLwCmpy8ASqkvAOSqLwB+rC8AGK4vALyvLwBWsS8A8LIvAJS0LwAuti8AyLcvAGK5LwD8ui8AoLwvADq+LwDUvy8AeMEvABLDLwCsxC8ARsYvAOrHLwCEyS8AHssvALjMLwBczi8A9s8vAJDRLwAq0y8AztQvAGjWLwAC2C8AnNkvADbbLwDa3C8AdN4vAA7gLwCo4S8ATOMvAObkLwCA5i8AGugvAL7pLwBY6y8A8uwvAIzuLwAw8C8AyvEvAGTzLwD+9C8AovYvADz4LwDW+S8AcPsvABT9LwCu/i8ASAAwAOIBMACGAzAAIAUwALoGMABeCDAA+AkwAJILMAAsDTAA0A4wAGoQMAAEEjAAnhMwAEIVMADcFjAAdhgwABAaMAC0GzAATh0wAOgeMACCIDAAHCIwAMAjMABaJTAA9CYwAI4oMAAyKjAAzCswAGYtMAAALzAApDAwAD4yMADYMzAAcjUwAAw3MACwODAASjowAOQ7MACIPTAAIj8wALxAMABWQjAA+kMwAJRFMAAuRzAAyEgwAGxKMAAGTDAAoE0wADpPMADeUDAAeFIwABJUMACsVTAAUFcwAOpYMACEWjAAKFwwAMJdMABcXzAA9mAwAJpiMAA0ZDAAzmUwAGhnMAAMaTAApmowAEBsMADabTAAfm8wABhxMACycjAATHQwAOZ1MACKdzAAJHkwAL56MABYfDAA/H0wAJZ/MAAwgTAAyoIwAG6EMAAIhjAAoocwADyJMADWijAAeowwABSOMACujzAASJEwAOySMACGlDAAIJYwAMSXMABemTAA+JowAJKcMAA2njAA0J8wAGqhMAAEozAAqKQwAEKmMADcpzAAdqkwABqrMAC0rDAATq4wAOivMACMsTAAJrMwAMC0MABktjAA/rcwAJi5MAAyuzAA1rwwAHC+MAAKwDAApMEwAEjDMADixDAAfMYwABbIMACwyTAAVMswAO7MMACIzjAAItAwAMbRMABg0zAA+tQwAJTWMAAu2DAA0tkwAGzbMAAG3TAAoN4wAETgMADe4TAAeOMwABzlMAC25jAAUOgwAOrpMACE6zAAKO0wAMLuMABc8DAAAPIwAJrzMAA09TAAzvYwAHL4MAAM+jAApvswAED9MADa/jAAfgAxABgCMQCyAzEATAUxAPAGMQCKCDEAJAoxAMgLMQBiDTEA/A4xAJYQMQA6EjEA1BMxAG4VMQAIFzEArBgxAEYaMQDgGzEAeh0xAB4fMQC4IDEAUiIxAOwjMQCQJTEAKicxAMQoMQBoKjEAAiwxAJwtMQA2LzEA2jAxAHQyMQAONDEAqDUxAEI3MQDmODEAgDoxABo8MQC0PTEAWD8xAPJAMQCMQjEAJkQxAMpFMQBkRzEA/kgxAJhKMQA8TDEA1k0xAHBPMQAKUTEApFIxAEhUMQDiVTEAfFcxABZZMQC6WjEAVFwxAO5dMQCIXzEALGExAMZiMQBgZDEABGYxAJ5nMQA4aTEA0moxAHZsMQAQbjEAqm8xAERxMQDocjEAgnQxABx2MQC2dzEAWnkxAPR6MQCOfDEAKH4xAMx/MQBmgTEAAIMxAKSEMQA+hjEA2IcxAHKJMQAMizEAsIwxAEqOMQDkjzEAfpExACKTMQC8lDEAVpYxAPCXMQCUmTEALpsxAMicMQBinjEABqAxAKChMQA6ozEA1KQxAG6mMQASqDEArKkxAEarMQDgrDEAhK4xAB6wMQC4sTEAUrMxAPa0MQCQtjEAKrgxAMS5MQBouzEAAr0xAJy+MQBAwDEA2sExAHTDMQAOxTEAssYxAEzIMQDmyTEAgMsxACTNMQC+zjEAWNAxAPLRMQCW0zEAMNUxAMrWMQBk2DEACNoxAKLbMQA83TEA4N4xAHrgMQAU4jEAruMxAEjlMQDs5jEAhugxACDqMQC66zEAXu0xAPjuMQCS8DEALPIxANDzMQBq9TEABPcxAJ74MQBC+jEA3PsxAHb9MQAQ/zEAqgAyAE4CMgDoAzIAggUyABwHMgDACDIAWgoyAPQLMgCODTIAMg8yAMwQMgBmEjIAChQyAKQVMgA+FzIA2BgyAHwaMgAWHDIAsB0yAEofMgDuIDIAiCIyACIkMgC8JTIAYCcyAPooMgCUKjIAOCwyANItMgBsLzIABjEyAKAyMgBENDIA3jUyAHg3MgASOTIAtjoyAFA8MgDqPTIAhD8yAChBMgDCQjIAXEQyAPZFMgCQRzIANEkyAM5KMgBoTDIAAk4yAKZPMgBAUTIA2lIyAHRUMgAYVjIAslcyAExZMgDwWjIAilwyACReMgC+XzIAYmEyAPxiMgCWZDIAMGYyANRnMgBuaTIACGsyAKJsMgBGbjIA4G8yAHpxMgAUczIAuHQyAFJ2MgDsdzIAhnkyACB7MgDEfDIAXn4yAPh/MgCcgTIANoMyANCEMgBqhjIADogyAKiJMgBCizIA3IwyAICOMgAakDIAtJEyAE6TMgDylDIAjJYyACaYMgDKmTIAZJsyAP6cMgCYnjIAMqAyANahMgBwozIACqUyAKSmMgBIqDIA4qkyAHyrMgAWrTIAsK4yAFSwMgDusTIAiLMyACK1MgDGtjIAYLgyAPq5MgCUuzIAOL0yANK+MgBswDIABsIyAKrDMgBExTIA3sYyAHjIMgAcyjIAtssyAFDNMgD0zjIAjtAyACjSMgDC0zIAZtUyAADXMgCa2DIANNoyANjbMgBy3TIADN8yAKbgMgBK4jIA5OMyAH7lMgAY5zIAvOgyAFbqMgDw6zIAiu0yAC7vMgDI8DIAYvIyAPzzMgCg9TIAOvcyANT4MgBu+jIAEvwyAKz9MgBG/zIA4AAzAHoCMwAeBDMAuAUzAFIHMwDsCDMAkAozACoMMwDEDTMAXg8zAAIRMwCcEjMANhQzANAVMwB0FzMADhkzAKgaMwBCHDMA5h0zAIAfMwAaITMAviIzAFgkMwDyJTMAjCczADApMwDKKjMAZCwzAP4tMwCiLzMAPDEzANYyMwBwNDMAFDYzAK43MwBIOTMA4jozAIY8MwAgPjMAuj8zAFRBMwD4QjMAkkQzACxGMwDGRzMAakkzAARLMwCeTDMAOE4zANxPMwB2UTMAEFMzAKpUMwBEVjMA6FczAIJZMwAcWzMAtlwzAFpeMwD0XzMAjmEzAChjMwDMZDMAZmYzAABoMwCaaTMAPmszANhsMwBybjMAFnAzALBxMwBKczMA5HQzAIh2MwAieDMAvHkzAFZ7MwD6fDMAlH4zAC6AMwDIgTMAbIMzAAaFMwCghjMAOogzAN6JMwB4izMAEo0zAKyOMwBQkDMA6pEzAISTMwAelTMAwpYzAFyYMwD2mTMAkJszACqdMwDOnjMAaKAzAAKiMwCcozMAQKUzANqmMwB0qDMADqozALKrMwBMrTMA5q4zAICwMwAksjMAvrMzAFi1MwDytjMAlrgzADC6MwDKuzMAbr0zAAi/MwCiwDMAPMIzAODDMwB6xTMAFMczAK7IMwBSyjMA7MszAIbNMwAgzzMAxNAzAF7SMwD40zMAktUzADbXMwDQ2DMAatozAATcMwCo3TMAQt8zANzgMwB24jMAGuQzALTlMwBO5zMA6OgzAILqMwAm7DMAwO0zAFrvMwD08DMAmPIzADL0MwDM9TMAevczABT5MwDC+jMAZvwzAAD+MwCa/zMAPgE0ANgCNAByBDQADAY0ALAHNABKCTQA5Ao0AH4MNAAiDjQAvA80AFYRNADwEjQAlBQ0AC4WNADIFzQAbBk0AAYbNACgHDQAOh40AN4fNAB4ITQAEiM0AKwkNABQJjQA6ic0AIQpNAAeKzQAwiw0AFwuNAD2LzQAkDE0ADQzNADONDQAaDY0AAI4NACmOTQAQDs0ANo8NAB0PjQADkA0ALJBNABMQzQA5kQ0AIBGNAAkSDQAvkk0AFhLNADyTDQAlk40ADBQNADKUTQAZFM0AAhVNACiVjQAPFg0ANZZNAB6WzQAFF00AK5eNABIYDQA7GE0AIZjNAAgZTQAumY0AF5oNAD4aTQAkms0ACxtNADQbjQAanA0AARyNACoczQAQnU0ANx2NAB2eDQAGno0ALR7NABOfTQA6H40AIyANAAmgjQAwIM0AFqFNAD+hjQAmIg0ADKKNADMizQAcI00AAqPNACkkDQAPpI0ANiTNAB8lTQAFpc0ALCYNABKmjQA7ps0AIidNAAinzQAvKA0AGCiNAD6ozQAlKU0AC6nNADSqDQAbKo0AAasNACgrTQARK80AN6wNAB4sjQAErQ0ALa1NABQtzQA6rg0AIS6NAAovDQAwr00AFy/NAD2wDQAmsI0ADTENADOxTQAcsc0AAzJNACmyjQAQMw0AOTNNAB+zzQAGNE0ALLSNABW1DQA8NU0AIrXNAAk2TQAyNo0AGLcNAD83TQAlt80ADrhNADU4jQAbuQ0AAjmNACi5zQARuk0AODqNAB67DQAFO40ALjvNABS8TQA7PI0AIb0NAAq9jQAxPc0AF75NAD4+jQAnPw0ADb+NADQ/zQAagE1AA4DNQCoBDUAQgY1ANwHNQCACTUAGgs1ALQMNQBODjUA8g81AIwRNQAmEzUAwBQ1AGQWNQD+FzUAmBk1ADwbNQDWHDUAcB41AAogNQCuITUASCM1AOIkNQB8JjUAICg1ALopNQBUKzUA7iw1AJIuNQAsMDUAxjE1AGAzNQD6NDUAnjY1ADg4NQDSOTUAbDs1ABA9NQCqPjUAREA1AN5BNQCCQzUAHEU1ALZGNQBQSDUA9Ek1AI5LNQAoTTUAwk41AGZQNQAAUjUAmlM1ADRVNQDYVjUAclg1AAxaNQCmWzUASl01AOReNQB+YDUAGGI1ALxjNQBWZTUA8GY1AJRoNQAuajUAyGs1AGJtNQAGbzUAoHA1ADpyNQDUczUAeHU1ABJ3NQCseDUARno1AOp7NQCEfTUAHn81ALiANQBSgjUA9oM1AJCFNQAqhzUAzog1AGiKNQACjDUAnI01AECPNQDakDUAdJI1AA6UNQCylTUATJc1AOaYNQCAmjUAJJw1AL6dNQBYnzUA8qA1AIyiNQAwpDUAyqU1AGSnNQD+qDUAoqo1ADysNQDWrTUAcK81ABSxNQCusjUASLQ1AOK1NQCGtzUAILk1ALq6NQBUvDUA+L01AJK/NQAswTUAxsI1AGrENQAExjUAnsc1ADjJNQDcyjUAdsw1ABDONQCqzzUATtE1AOjSNQCC1DUAHNY1AMDXNQBa2TUA9No1AI7cNQAy3jUAzN81AGbhNQAA4zUApOQ1AD7mNQDY5zUAfOk1ABbrNQCw7DUASu41AO7vNQCI8TUAIvM1ALz0NQBg9jUA+vc1AJT5NQAu+zUAyPw1AGz+NQAGADYAoAE2ADoDNgDeBDYAeAY2ABIINgCsCTYAUAs2AOoMNgCEDjYAHhA2AMIRNgBcEzYA9hQ2AJAWNgA0GDYAzhk2AGgbNgACHTYAph42AEAgNgDaITYAdCM2ABglNgCyJjYATCg2AOYpNgCKKzYAJC02AL4uNgBYMDYA/DE2AJYzNgAwNTYA1DY2AG44NgAIOjYAojs2AEY9NgDgPjYAekA2ABRCNgCuQzYAUkU2AOxGNgCGSDYAIEo2AMRLNgBeTTYA+E42AJJQNgAsUjYA0FM2AGpVNgAEVzYAnlg2AEJaNgDcWzYAdl02ABpfNgC0YDYATmI2AOhjNgCMZTYAJmc2AMBoNgBaajYA/ms2AJhtNgAybzYAzHA2AHByNgAKdDYApHU2AEh3NgDieDYAfHo2ABZ8NgC6fTYAVH82AO6ANgCIgjYALIQ2AMaFNgBghzYA+og2AJ6KNgA4jDYA0o02AGyPNgAGkTYAqpI2AESUNgDelTYAeJc2AByZNgC2mjYAUJw2AOqdNgCOnzYAKKE2AMKiNgBcpDYA9qU2AJqnNgA0qTYAzqo2AGisNgAMrjYApq82AECxNgDksjYAfrQ2ABi2NgCytzYAVrk2APC6NgCKvDYAJL42AMi/NgBiwTYA/MI2AJbENgA6xjYA1Mc2AG7JNgAIyzYArMw2AEbONgDgzzYAhNE2AB7TNgC41DYAUtY2APbXNgCQ2TYAKts2AMTcNgBe3jYAAuA2AJzhNgA24zYA0OQ2AHTmNgAO6DYAqOk2AELrNgDm7DYAgO42ABrwNgC08TYATvM2APL0NgCM9jYAJvg2AMD5NgBk+zYACP02AJj+NgAyADcA1gE3AHADNwAUBTcArgY3AEgINwDiCTcAfAs3ACANNwC6DjcAVBA3AO4RNwCSEzcALBU3AMYWNwBgGDcABBo3AJ4bNwA4HTcA0h43AGwgNwAQIjcAqiM3AEQlNwDeJjcAgig3ABwqNwC2KzcAWi03APQuNwCOMDcAKDI3AMwzNwBmNTcAADc3AJo4NwA+OjcA2Ds3AHI9NwAMPzcAsEA3AEpCNwDkQzcAfkU3ACJHNwC8SDcAVko3APpLNwCUTTcALk83AMhQNwBsUjcAEFQ3AKpVNwBEVzcA6Fg3AIJaNwAcXDcAtl03AFpfNwD0YDcAjmI3AChkNwDCZTcAZmc3AABpNwCaajcANGw3ANhtNwBybzcADHE3AKZyNwBKdDcA5HU3AH53NwAieTcAvHo3AFZ8NwDwfTcAlH83AC6BNwDIgjcAYoQ3AAaGNwCghzcAOok3ANSKNwB4jDcAEo43AKyPNwBQkTcA6pI3AISUNwAeljcAuJc3AFyZNwD2mjcAkJw3ACqeNwDOnzcAaKE3AAKjNwCcpDcAQKY3ANqnNwB0qTcADqs3AKisNwBMrjcA5q83AICxNwAaszcAvrQ3AFi2NwDytzcAjLk3ADC7NwDKvDcAZL43AAjANwCiwTcAPMM3ANbENwB6xjcAFMg3AK7JNwBIyzcA7Mw3AIbONwAg0DcAutE3AF7TNwD41DcAktY3ADbYNwDQ2TcAats3AATdNwCe3jcAQuA3ANzhNwB24zcAEOU3ALTmNwBO6DcA6Ok3AILrNwAm7TcAwO43AFrwNwD08TcAmPM3ADL1NwDM9jcAZvg3AAD6NwCk+zcAPv03ANj+NwByADgAFgI4ALADOABKBTgA5AY4AIgIOAAiCjgAvAs4AFYNOAD6DjgAlBA4AC4SOADSEzgAbBU4AAYXOACgGDgARBo4AN4bOAB4HTgAEh84ALYgOABQIjgA6iM4AIQlOAAoJzgAwig4AFwqOAAALDgAmi04ADQvOADOMDgAaDI4AAw0OACmNTgAQDc4ANo4OAB+OjgAGDw4ALI9OABMPzgA5kA4AIpCOAAkRDgAvkU4AFhHOAD8SDgAlko4ADBMOADKTTgAbk84AAhROACiUjgAPFQ4AOBVOAB6VzgAFFk4ALhaOABSXDgA7F04AIZfOAAqYTgAxGI4AF5kOAD4ZTgAnGc4ADZpOADQajgAamw4AA5uOACobzgAQnE4ANxyOACAdDgAGnY4ALR3OABOeTgA8no4AIx8OAAmfjgAwH84AGSBOAD+gjgAmIQ4ADKGOADWhzgAcIk4AAqLOACkjDgASI44AOKPOAB8kTgAFpM4ALqUOABUljgA7pc4AIiZOAAsmzgAxpw4AGCeOAD6nzgAlKE4ADijOADSpDgAbKY4AAaoOACqqTgARKs4AN6sOAB4rjgAHLA4ALaxOABQszgA6rQ4AI62OAAouDgAwrk4AFy7OAAAvTgAmr44ADTAOADYwTgAcsM4AAzFOACmxjgASsg4AOTJOAB+yzgAGM04ALzOOABW0DgA8NE4AIrTOAAu1TgAyNY4AGLYOAD82TgAoNs4ADrdOADU3jgAbuA4ABLiOACs4zgARuU4AODmOACE6DgAHuo4ALjrOABS7TgA9u44AJDwOAAq8jgAxPM4AF71OAAC9zgAnPg4ADb6OADQ+zgAdP04AA7/OACoADkAQgI5AOYDOQCABTkAGgc5ALQIOQBYCjkA8gs5AIwNOQAmDzkAyhA5AGQSOQD+EzkAohU5ADwXOQDWGDkAcBo5ABQcOQCuHTkASB85AOIgOQCGIjkAICQ5ALolOQBUJzkA+Cg5AJIqOQAsLDkAxi05AGovOQAEMTkAnjI5ADg0OQDcNTkAdjc5ABA5OQCqOjkATjw5AOg9OQCCPzkAHEE5ALZCOQBaRDkA9EU5AI5HOQAoSTkAzEo5AGZMOQAATjkAmk85AD5ROQDYUjkAclQ5AAxWOQCwVzkASlk5AORaOQB+XDkAIl45ALxfOQBWYTkA+mI5AJRkOQAuZjkAyGc5AGxpOQAGazkAoGw5ADpuOQDebzkAeHE5ABJzOQCsdDkAUHY5AOp3OQCEeTkAHns5AMJ8OQBcfjkA9n85AJCBOQA0gzkAzoQ5AGiGOQACiDkApok5AECLOQDajDkAdI45ABiQOQCykTkATJM5AOaUOQCAljkAJJg5AL6ZOQBYmzkA8pw5AJaeOQAwoDkAyqE5AGSjOQAIpTkAoqY5ADyoOQDWqTkAeqs5ABStOQCurjkASLA5AOyxOQCGszkAILU5AMS2OQBeuDkA+Lk5AJK7OQA2vTkA0L45AGrAOQAEwjkAqMM5AELFOQDcxjkAdsg5ABrKOQC0yzkATs05AOjOOQCM0DkAJtI5AMDTOQBa1TkA/tY5AJjYOQAy2jkAzNs5AHDdOQAK3zkApOA5AD7iOQDY4zkAfOU5ABbnOQCw6DkASuo5AO7rOQCI7TkAIu85ALzwOQBg8jkA+vM5AJT1OQAu9zkA0vg5AGz6OQAG/DkAoP05AET/OQDeADoAeAI6ABIEOgC2BToAUAc6AOoIOgCECjoAKAw6AMINOgBcDzoA9hA6AJoSOgA0FDoAzhU6AGgXOgAMGToApho6AEAcOgDaHToAfh86ABghOgCyIjoATCQ6APAlOgCKJzoAJCk6AL4qOgBiLDoA/C06AJYvOgA6MToA1DI6AG40OgAINjoArDc6AEY5OgDgOjoAejw6AB4+OgC4PzoAUkE6AOxCOgCQRDoAKkY6AMRHOgBeSToAAks6AJxMOgA2TjoA0E86AGpROgAOUzoAqFQ6AEJWOgDcVzoAgFk6ABpbOgC0XDoATl46APJfOgCMYToAJmM6AMBkOgBkZjoA/mc6AJhpOgAyazoA1mw6AHBuOgAKcDoApHE6AEhzOgDidDoAfHY6ABZ4OgC6eToAVHs6AO58OgCSfjoALIA6AMaBOgBggzoABIU6AJ6GOgA4iDoA0ok6AHaLOgAQjToAqo46AESQOgDokToAgpM6AByVOgC2ljoAWpg6APSZOgCOmzoAKJ06AMKeOgBmoDoAAKI6AJqjOgA0pToA2KY6AHKoOgAMqjoApqs6AEqtOgDkrjoAfrA6ABiyOgC8szoAVrU6APC2OgCKuDoALro6AMi7OgBivToA/L46AKDAOgA6wjoA1MM6AG7FOgASxzoArMg6AEbKOgDqyzoAhM06AB7POgC40DoAXNI6APbTOgCQ1ToAKtc6AM7YOgBo2joAAtw6AJzdOgBA3zoA2uA6AHTiOgAO5DoAqOU6AEznOgDm6DoAgOo6ABrsOgC+7ToAWO86APLwOgCM8joAJvQ6AMr1OgBk9zoA/vg6AKL6OgA8/DoA1v06AHD/OgAUATsArgI7AEgEOwDiBTsAhgc7ACAJOwC6CjsAVAw7APgNOwCSDzsALBE7AMYSOwBqFDsABBY7AJ4XOwBCGTsA3Bo7AHYcOwAQHjsAtB87AE4hOwDoIjsAgiQ7ACYmOwDAJzsAWik7APQqOwCYLDsAMi47AMwvOwBmMTsACjM7AKQ0OwA+NjsA2Dc7AHI5OwAWOzsAsDw7AEo+OwDkPzsAiEE7ACJDOwC8RDsAVkY7APBHOwCUSTsALks7AMhMOwBiTjsABlA7AKBROwA6UzsA3lQ7AHhWOwASWDsArFk7AFBbOwDqXDsAhF47AB5gOwDCYTsAXGM7APZkOwCQZjsANGg7AM5pOwBoazsADG07AKZuOwBAcDsA2nE7AH5zOwAYdTsAsnY7AEx4OwDweTsAins7ACR9OwC+fjsAYoA7APyBOwCWgzsAMIU7AMqGOwBuiDsACIo7AKyLOwBQjTsA6o47AISQOwAekjsAwpM7AFyVOwD2ljsAmpg7ADSaOwDOmzsAaJ07AAyfOwCmoDsAQKI7ANqjOwB0pTsAGKc7ALKoOwBMqjsA5qs7AIqtOwAkrzsAvrA7AFiyOwDyszsAlrU7ADC3OwDKuDsAZLo7AAi8OwCivTsAPL87AODAOwB6wjsAFMQ7AK7FOwBSxzsA7Mg7AIbKOwAgzDsAxM07AF7POwD40DsAktI7ADbUOwDQ1TsAatc7AATZOwCo2jsAQtw7ANzdOwCA3zsAGuE7ALTiOwBO5DsA8uU7AIznOwAm6TsAwOo7AGTsOwD+7TsAmO87ADLxOwDW8jsAcPQ7AAr2OwCk9zsAPvk7AOL6OwB8/DsAFv47ALD/OwBUATwA7gI8AIgEPAAiBjwAxgc8AGAJPAD6CjwAlAw8AC4OPADSDzwAbBE8AAYTPACgFDwARBY8AN4XPAB4GTwAHBs8ALYcPABQHjwA6h88AI4hPAAoIzwAwiQ8AFwmPAAAKDwAmik8ADQrPADOLDwAci48AAwwPACmMTwAQDM8AOQ0PAB+NjwAGDg8ALw5PABWOzwA8Dw8AIo+PAAuQDwAyEE8AGJDPAD8RDwAlkY8ADpIPADUSTwAbks8AAhNPACsTjwARlA8AOBRPAB6UzwAHlU8ALhWPABSWDwA7Fk8AJBbPAAqXTwAxF48AF5gPAD4YTwAnGM8ADZlPADQZjwAamg8AA5qPACoazwAQm08AOZuPACAcDwAGnI8ALRzPABYdTwA8nY8AIx4PAAmejwAyns8AGR9PAD+fjwAmIA8ADyCPADWgzwAcIU8AAqHPACuiDwASIo8AOKLPAB8jTwAII88ALqQPABUkjwA+JM8AJKVPAAslzwAxpg8AGqaPAAEnDwAnp08ADifPADSoDwAdqI8ABCkPACqpTwARKc8AOioPACCqjwAHKw8ALatPABarzwA9LA8AI6yPAAotDwAwrU8AGa3PAAAuTwAmro8ADS8PADYvTwAcr88AAzBPACmwjwASsQ8AOTFPAB+xzwAIsk8ALzKPABWzDwA8M08AJTPPAAu0TwAyNI8AGLUPAAG1jwAoNc8ADrZPADU2jwAeNw8ABLePACs3zwAUOE8AOriPACE5DwAHuY8AMLnPABc6TwA9uo8AJDsPAAq7jwAzu88AGjxPAAC8zwAnPQ8AED2PADa9zwAdPk8AA77PACo/DwATP48AOb/PACAAT0AGgM9AL4EPQBYBj0A8gc9AIwJPQAwCz0Aygw9AGQOPQD+Dz0AohE9ADwTPQDWFD0AcBY9ABQYPQCuGT0ASBs9AOwcPQCGHj0AICA9ALohPQBeIz0A+CQ9AJImPQAsKD0A0Ck9AGorPQAELT0Ani49ADgwPQDcMT0AdjM9ABA1PQCqNj0ATjg9AOg5PQCCOz0AHD09AMA+PQBaQD0A9EE9AJhDPQAyRT0AzEY9AGZIPQAKSj0ApEs9AD5NPQDYTj0AfFA9ABZSPQCwUz0ASlU9AO5WPQCIWD0AIlo9ALxbPQBgXT0A+l49AJRgPQA4Yj0A0mM9AGxlPQAGZz0Aqmg9AERqPQDeaz0AeG09ABJvPQC2cD0AUHI9AOpzPQCEdT0AKHc9AMJ4PQBcej0A9ns9AJB9PQA0fz0AzoA9AGiCPQAChD0ApoU9AECHPQDaiD0AdIo9ABiMPQCyjT0ATI89AOaQPQCKkj0AJJQ9AL6VPQBilz0A/Jg9AJaaPQAwnD0A1J09AG6fPQAIoT0AoqI9AEakPQDgpT0Aeqc9ABSpPQC4qj0AUqw9AOytPQCQrz0AKrE9AMSyPQBetD0A+LU9AJy3PQA2uT0A0Lo9AGq8PQAOvj0AqL89AELBPQDcwj0AgMQ9ABrGPQC0xz0ATsk9AOjKPQCMzD0AJs49AMDPPQBa0T0A/tI9AJjUPQAy1j0AzNc9AHDZPQAK2z0ApNw9AD7ePQDi3z0AfOE9ABbjPQCw5D0AVOY9AO7nPQCI6T0ALOs9AMbsPQBg7j0A+u89AJ7xPQA48z0A0vQ9AGz2PQAQ+D0Aqvk9AET7PQDe/D0Agv49ABwAPgC2AT4AWgM+APQEPgCOBj4AKAg+AMIJPgBmCz4AAA0+AJoOPgA0ED4A2BE+AHITPgAMFT4AphY+AEoYPgDkGT4Afhs+ABgdPgCyHj4AViA+APAhPgCKIz4AJCU+AMgmPgBiKD4A/Ck+AJYrPgA6LT4A1C4+AG4wPgAIMj4ArDM+AEY1PgDgNj4Aejg+AB46PgC4Oz4AUj0+APY+PgCQQD4AKkI+AMRDPgBoRT4AAkc+AJxIPgA2Sj4A2ks+AHRNPgAOTz4AqFA+AExSPgDmUz4AgFU+ABpXPgC+WD4AWFo+APJbPgCMXT4AMF8+AMpgPgBkYj4A/mM+AKJlPgA8Zz4A1mg+AHBqPgAKbD4Arm0+AEhvPgDicD4AfHI+ACB0PgC6dT4AVHc+AO54PgCSej4ALHw+AMZ9PgBgfz4ABIE+AJ6CPgA4hD4A0oU+AHaHPgAQiT4Aqoo+AE6MPgDojT4Ago8+AByRPgDAkj4AWpQ+APSVPgCOlz4AKJk+AMyaPgBmnD4AAJ4+AJqfPgA+oT4A2KI+AHKkPgAMpj4AsKc+AEqpPgDkqj4Afqw+ACKuPgC8rz4AVrE+APqyPgCUtD4ALrY+AMi3PgBsuT4ABrs+AKC8PgA6vj4A3r8+AHjBPgASwz4ArMQ+AFDGPgDqxz4AhMk+AB7LPgDCzD4AXM4+APbPPgCQ0T4ANNM+AM7UPgBo1j4AAtg+AKbZPgBA2z4A2tw+AHTePgAO4D4AsuE+AEzjPgDm5D4AgOY+ACToPgC+6T4AWOs+APLsPgCW7j4AMPA+AMrxPgBk8z4ACPU+AKL2PgA8+D4A1vk+AHr7PgAU/T4Arv4+AEgAPwDsAT8AhgM/ACAFPwDEBj8AXgg/APgJPwCSCz8ANg0/ANAOPwBqED8ABBI/AKgTPwBCFT8A3BY/AHYYPwAaGj8AtBs/AE4dPwDoHj8AjCA/ACYiPwDAIz8AWiU/AP4mPwCYKD8AMio/AMwrPwBmLT8ACi8/AKQwPwA+Mj8A2DM/AHw1PwAWNz8AsDg/AEo6PwDuOz8AiD0/ACI/PwC8QD8AYEI/APpDPwCURT8ALkc/ANJIPwBsSj8ABkw/AKpNPwBETz8A3lA/AHhSPwAcVD8AtlU/AFBXPwDqWD8Ajlo/AChcPwDCXT8AXF8/AABhPwCaYj8ANGQ/AM5lPwByZz8ADGk/AKZqPwBAbD8A2m0/AH5vPwAYcT8AsnI/AEx0PwDwdT8Ainc/ACR5PwC+ej8AYnw/APx9PwCWfz8AMIE/ANSCPwBuhD8ACIY/AKKHPwBGiT8A4Io/AHqMPwAUjj8AuI8/AFKRPwDskj8AkJQ/ACqWPwDElz8AXpk/AAKbPwCcnD8ANp4/ANCfPwB0oT8ADqM/AKikPwBCpj8A5qc/AICpPwAaqz8AtKw/AFiuPwDyrz8AjLE/ACazPwDKtD8AZLY/AP63PwCYuT8AMrs/ANa8PwBwvj8ACsA/AKTBPwBIwz8A4sQ/AHzGPwAWyD8Ausk/AFTLPwDuzD8AiM4/ACzQPwDG0T8AYNM/APrUPwCe1j8AONg/ANLZPwBs2z8AEN0/AKrePwBE4D8A6OE/AILjPwAc5T8AtuY/AFroPwD06T8Ajus/ACjtPwDM7j8AZvA/AADyPwCa8z8APvU/ANj2PwBy+D8ADPo/ALD7PwBK/T8A5P4/AH4AQAAiAkAAvANAAFYFQADwBkAAighAAC4KQADIC0AAYg1AAPwOQACgEEAAOhJAANQTQABuFUAAEhdAAKwYQABGGkAA4BtAAIQdQAAeH0AAuCBAAFwiQAD2I0AAkCVAAConQADEKEAAaCpAAAIsQACcLUAANi9AANowQAB0MkAADjRAAKg1QABMN0AA5jhAAIA6QAAaPEAAvj1AAFg/QADyQEAAjEJAADBEQADKRUAAZEdAAP5IQACiSkAAPExAANZNQABwT0AAFFFAAK5SQABIVEAA7FVAAIZXQAAgWUAAulpAAF5cQAD4XUAAkl9AACxhQADQYkAAamRAAARmQACeZ0AAQmlAANxqQAB2bEAAEG5AALRvQABOcUAA6HJAAIJ0QAAcdkAAwHdAAFp5QAD0ekAAjnxAADJ+QADMf0AAZoFAAACDQACkhEAAPoZAANiHQAByiUAAFotAALCMQABKjkAA5I9AAIiRQAAik0AAvJRAAFaWQAD6l0AAlJlAAC6bQADInEAAbJ5AAAagQACgoUAAOqNAAN6kQAB4pkAAEqhAALapQABQq0AA6qxAAISuQAAosEAAwrFAAFyzQAD2tEAAmrZAADS4QADOuUAAaLtAAAy9QACmvkAAQMBAANrBQAB0w0AAGMVAALLGQABMyEAA5slAAIrLQAAkzUAAvs5AAFjQQADy0UAAltNAADDVQADK1kAAbthAAAjaQACi20AAPN1AAODeQAB64EAAFOJAAK7jQABS5UAA7OZAAIboQAAg6kAAxOtAAF7tQAD47kAAnPBAADbyQADQ80AAavVAAA73QACo+EAAQvpAANz7QACA/UAAGv9AALQAQQBOAkEA8gNBAIwFQQAmB0EAwAhBAFoKQQD+C0EAmA1BADIPQQDMEEEAcBJBAAoUQQCkFUEAPhdBAOIYQQB8GkEAFhxBALAdQQBUH0EA7iBBAIgiQQAiJEEAvCVBAGAnQQD6KEEAlCpBADgsQQDSLUEAbC9BAAYxQQCqMkEARDRBAN41QQB4N0EAHDlBALY6QQBQPEEA6j1BAI4/QQAoQUEAwkJBAGZEQQAARkEAmkdBADRJQQDYSkEAckxBAAxOQQCmT0EAQFFBAORSQQB+VEEAGFZBALJXQQBWWUEA8FpBAIpcQQAkXkEAyF9BAGJhQQD8YkEAlmRBADBmQQDUZ0EAbmlBAAhrQQCsbEEARm5BAOBvQQB6cUEAHnNBALh0QQBSdkEA7HdBAJB5QQAqe0EAxHxBAF5+QQACgEEAnIFBADaDQQDQhEEAdIZBAA6IQQCoiUEATItBAOaMQQCAjkEAGpBBAL6RQQBYk0EA8pRBAIyWQQAmmEEAyplBAGSbQQD+nEEAop5BADygQQDWoUEAcKNBAAqlQQCupkEASKhBAOKpQQCGq0EAIK1BALquQQBUsEEA+LFBAJKzQQAstUEAxrZBAGq4QQAEukEAnrtBADi9QQDSvkEAdsBBABDCQQCqw0EARMVBAOjGQQCCyEEAHMpBALbLQQBazUEA9M5BAI7QQQAo0kEAwtNBAGbVQQAA10EAmthBADTaQQDY20EAct1BAAzfQQCw4EEASuJBAOTjQQB+5UEAIudBALzoQQBW6kEA8OtBAJTtQQAu70EAyPBBAGLyQQAG9EEAoPVBADr3QQDU+EEAePpBABL8QQCs/UEAUP9BAOoAQgCEAkIAHgRCAMIFQgBcB0IA9ghCAJAKQgA0DEIAzg1CAGgPQgACEUIAnBJCAEAUQgDaFUIAdBdCAA4ZQgCyGkIATBxCAOYdQgCAH0IAJCFCAL4iQgBYJEIA8iVCAIwnQgAwKUIAyipCAGQsQgD+LUIAoi9CADwxQgDWMkIAejRCABQ2QgCuN0IASDlCAOw6QgCGPEIAID5CALo/QgBeQUIA+EJCAJJEQgAsRkIA0EdCAGpJQgAES0IAnkxCAEJOQgDcT0IAdlFCABpTQgC0VEIATlZCAOhXQgCMWUIAJltCAMBcQgBaXkIA9F9CAJhhQgAyY0IAzGRCAGZmQgAKaEIApGlCAD5rQgDYbEIAcm5CABZwQgCwcUIASnNCAOR0QgCIdkIAInhCALx5QgBWe0IA+nxCAJR+QgAugEIA0oFCAGyDQgAGhUIAoIZCAESIQgDeiUIAeItCABKNQgC2jkIAUJBCAOqRQgCEk0IAKJVCAMKWQgBcmEIAAJpCAJqbQgA0nUIAzp5CAHKgQgAMokIApqNCAEClQgDapkIAfqhCABiqQgCyq0IATK1CAPCuQgCKsEIAJLJCAL6zQgBitUIA/LZCAJa4QgAwukIAyrtCAG69QgAIv0IAosBCADzCQgDgw0IAesVCABTHQgCuyEIAUspCAOzLQgCGzUIAKs9CAMTQQgBe0kIA+NNCAJzVQgA210IA0NhCAGraQgAO3EIAqN1CAELfQgDc4EIAgOJCABrkQgC05UIATudCAPLoQgCM6kIAJuxCAMrtQgBk70IA/vBCAJjyQgAy9EIA1vVCAHD3QgAK+UIApPpCAEj8QgDi/UIAfP9CABYBQwCwAkMAVARDAO4FQwCIB0MAIglDAMYKQwBgDEMA+g1DAJQPQwA4EUMA0hJDAGwUQwAQFkMAqhdDAEQZQwDeGkMAghxDABweQwC2H0MAUCFDAPQiQwCOJEMAKCZDAMInQwBmKUMAACtDAKQsQwA+LkMA4i9DAHwxQwAWM0MAujRDAFQ2QwDuN0MAiDlDACw7QwDGPEMAYD5DAPo/QwCeQUMAOENDANJEQwBsRkMAEEhDAKpJQwBES0MA3kxDAIJOQwAcUEMAtlFDAFpTQwD0VEMAjlZDAChYQwDCWUMAZltDAABdQwCaXkMANGBDANhhQwByY0MADGVDAKZmQwBAaEMA5GlDAH5rQwAYbUMAsm5DAFZwQwDwcUMAinNDACR1QwDIdkMAYnhDAPx5QwCWe0MAOn1DANR+QwBugEMACIJDAKyDQwBGhUMA4IZDAISIQwAeikMAuItDAFKNQwD2jkMAkJBDACqSQwDEk0MAaJVDAAKXQwCcmEMANppDANqbQwB0nUMADp9DAKigQwBMokMA5qNDAIClQwAap0MAvqhDAFiqQwDyq0MAjK1DADCvQwDKsEMAZLJDAP6zQwCitUMAPLdDANa4QwBwukMACrxDAK69QwBIv0MA4sBDAHzCQwAgxEMAusVDAFTHQwDuyEMAkspDACzMQwDGzUMAYM9DAATRQwCe0kMAONRDANLVQwB210MAENlDAKraQwBO3EMA6N1DAILfQwAc4UMAwOJDAFrkQwD05UMAjudDADLpQwDM6kMAZuxDAADuQwCk70MAPvFDANjyQwBy9EMAFvZDALD3QwBK+UMA5PpDAIj8QwAi/kMAvP9DAFYBRAD6AkQAlAREAC4GRADIB0QAYglEAAYLRACgDEQAOg5EANQPRAB4EUQAEhNEAKwURABGFkQA6hdEAIQZRAAeG0QAuBxEAFweRAD2H0QAkCFEADQjRADOJEQAaCZEAAIoRACcKUQAQCtEANosRAB0LkQAGDBEALIxRABMM0QA5jREAIo2RAAkOEQAvjlEAFg7RAD8PEQAlj5EADBARADKQUQAbkNEAAhFRACiRkQAPEhEAOBJRAB6S0QAFE1EAK5ORABIUEQA7FFEAIZTRAAgVUQAulZEAF5YRAD4WUQAkltEACxdRADQXkQAamBEAARiRACeY0QAQmVEANxmRAB2aEQAEGpEALRrRABObUQA6G5EAIJwRAAmckQAwHNEAFp1RAD+dkQAmHhEADJ6RADMe0QAcH1EAAp/RACkgEQAPoJEAOKDRAB8hUQAFodEALCIRABUikQA7otEAIiNRAAij0QAxpBEAGCSRAD6k0QAlJVEADiXRADSmEQAbJpEAAacRACgnUQARJ9EAN6gRAB4okQAEqREALalRABQp0QA6qhEAI6qRAAorEQAwq1EAFyvRAAAsUQAmrJEADS0RADOtUQAcrdEAAy5RACmukQAQLxEAOS9RAB+v0QAGMFEALLCRABWxEQA8MVEAIrHRAAkyUQAvspEAGLMRAD8zUQAls9EADDRRADU0kQAbtREAAjWRACi10QARtlEAODaRAB63EQAFN5EALjfRABS4UQA7OJEAIbkRAAq5kQAxOdEAF7pRAD46kQAnOxEADbuRADQ70QAavFEAA7zRACo9EQAQvZEAOb3RACA+UQAGvtEALT8RABY/kQA8v9EAIwBRQAmA0UAygRFAGQGRQD+B0UAmAlFADwLRQDWDEUAcA5FAAoQRQCuEUUASBNFAOIURQB8FkUAIBhFALoZRQBUG0UA7hxFAIgeRQAsIEUAxiFFAGAjRQD6JEUAniZFADgoRQDSKUUAbCtFABAtRQCqLkUARDBFAN4xRQCCM0UAHDVFALY2RQBQOEUA9DlFAI47RQAoPUUAwj5FAGZARQAAQkUAmkNFAD5FRQDYRkUAckhFAAxKRQCwS0UASk1FAORORQB+UEUAIlJFALxTRQBWVUUA8FZFAJRYRQAuWkUAyFtFAGJdRQAGX0UAoGBFADpiRQDUY0UAbmVFABJnRQCsaEUARmpFAOBrRQCEbUUAHm9FALhwRQBSckUA9nNFAJB1RQAqd0UAxHhFAGh6RQACfEUAnH1FADZ/RQDagEUAdIJFAA6ERQCohUUATIdFAOaIRQCAikUAJIxFAL6NRQBYj0UA8pBFAJaSRQAwlEUAypVFAGSXRQAImUUAoppFADycRQDWnUUAep9FABShRQCuokUASKRFAOKlRQCGp0UAIKlFALqqRQBUrEUA+K1FAJKvRQAssUUAxrJFAGq0RQAEtkUAnrdFADi5RQDcukUAdrxFABC+RQCqv0UATsFFAOjCRQCCxEUAHMZFAMDHRQBayUUA9MpFAI7MRQAyzkUAzM9FAGbRRQAA00UApNRFAD7WRQDY10UAfNlFABbbRQCw3EUASt5FAO7fRQCI4UUAIuNFALzkRQBg5kUA+udFAJTpRQAu60UA0uxFAGzuRQAG8EUAoPFFAETzRQDe9EUAePZFABL4RQCs+UUAUPtFAOr8RQCE/kUAHgBGAMIBRgBcA0YA9gRGAJAGRgA0CEYAzglGAGgLRgACDUYApg5GAEAQRgDaEUYAdBNGABgVRgCyFkYATBhGAOYZRgCKG0YAJB1GAL4eRgBYIEYA/CFGAJYjRgAwJUYA1CZGAG4oRgAIKkYAoitGADwtRgDgLkYAejBGABQyRgCuM0YAUjVGAOw2RgCGOEYAIDpGAMQ7RgBePUYA+D5GAJJARgA2QkYA0ENGAGpFRgAER0YAqEhGAEJKRgDcS0YAdk1GABpPRgC0UEYATlJGAPJTRgCMVUYAJldGAMBYRgBkWkYA/ltGAJhdRgAyX0YA1mBGAHBiRgAKZEYApGVGAEhnRgDiaEYAfGpGABZsRgCwbUYAVG9GAO5wRgCIckYAInRGAMZ1RgBgd0YA+nhGAJR6RgAufEYA0n1GAGx/RgAGgUYAoIJGAESERgDehUYAeIdGAByJRgC2ikYAUIxGAOqNRgCOj0YAKJFGAMKSRgBclEYAAJZGAJqXRgA0mUYAzppGAHKcRgAMnkYApp9GAEChRgDkokYAfqRGABimRgC8p0YAVqlGAPCqRgCKrEYALq5GAMivRgBisUYA/LJGAKC0RgA6tkYA1LdGAG65RgASu0YArLxGAEa+RgDgv0YAesFGAB7DRgC4xEYAUsZGAOzHRgCQyUYAKstGAMTMRgBezkYAAtBGAJzRRgA200YA0NRGAGrWRgAO2EYAqNlGAELbRgDm3EYAgN5GABrgRgC04UYAWONGAPLkRgCM5kYAJuhGAMrpRgBk60YA/uxGAJjuRgA88EYA1vFGAHDzRgAK9UYArvZGAEj4RgDi+UYAhvtGACD9RgC6/kYAVABHAPgBRwCSA0cALAVHAMYGRwBqCEcABApHAJ4LRwA4DUcA0g5HAHYQRwAQEkcAqhNHAEQVRwDoFkcAghhHABwaRwC2G0cAWh1HAPQeRwCOIEcAKCJHAMIjRwBmJUcAACdHAJooRwA+KkcA2CtHAHItRwAML0cAsDBHAEoyRwDkM0cAfjVHACI3RwC8OEcAVjpHAPA7RwCUPUcALj9HAMhARwBiQkcABkRHAKBFRwA6R0cA1EhHAHhKRwASTEcArE1HAFBPRwDqUEcAhFJHAB5URwDCVUcAXFdHAPZYRwCQWkcAKlxHAM5dRwBoX0cAAmFHAJxiRwBAZEcA2mVHAHRnRwAOaUcAsmpHAExsRwDmbUcAgG9HABpxRwC+ckcAWHRHAPJ1RwCWd0cAMHlHAMp6RwBkfEcACH5HAKJ/RwA8gUcA1oJHAHqERwAUhkcArodHAEiJRwDsikcAhoxHACCORwC6j0cAXpFHAPiSRwCSlEcANpZHANCXRwBqmUcABJtHAKicRwBCnkcA3J9HAHahRwAQo0cAtKRHAE6mRwDop0cAgqlHACarRwDArEcAWq5HAPSvRwCYsUcAMrNHAMy0RwBmtkcACrhHAKS5RwA+u0cA2LxHAHK+RwAWwEcAsMFHAErDRwDuxEcAiMZHACLIRwC8yUcAYMtHAPrMRwCUzkcALtBHANLRRwBs00cABtVHAKDWRwBE2EcA3tlHAHjbRwAc3UcAtt5HAFDgRwDq4UcAjuNHACjlRwDC5kcAXOhHAPbpRwCa60cANO1HAM7uRwBo8EcADPJHAKbzRwBA9UcA2vZHAH74RwAY+kcAsvtHAEz9RwDm/kcAigBIACQCSAC+A0gAWAVIAPwGSACWCEgAMApIAMoLSABuDUgACA9IAKIQSABGEkgA4BNIAHoVSAAUF0gAuBhIAFIaSADsG0gAhh1IACofSADEIEgAXiJIAPgjSACcJUgANidIANAoSABqKkgADixIAKgtSABCL0gA5jBIAIAySAAaNEgAtDVIAE43SADyOEgAjDpIACY8SADAPUgAZD9IAP5ASACYQkgAMkRIANZFSABwR0gACklIAKRKSAA+TEgA4k1IAHxPSAAWUUgAsFJIAFRUSADuVUgAiFdIACxZSADGWkgAYFxIAPpdSACeX0gAOGFIANJiSABsZEgAEGZIAKpnSABEaUgA3mpIAIJsSAAcbkgAtm9IAFBxSAD0ckgAjnRIACh2SADMd0gAZnlIAAB7SACafEgANH5IANh/SABygUgADINIAKaESABKhkgA5IdIAH6JSAAYi0gAsoxIAFaOSADwj0gAipFIACSTSADIlEgAYpZIAPyXSACWmUgAOptIANScSABunkgACKBIAKyhSABGo0gA4KRIAISmSAAeqEgAuKlIAFKrSAD2rEgAkK5IACqwSADEsUgAaLNIAAK1SACctkgANrhIANq5SAB0u0gADr1IAKi+SABMwEgA5sFIAIDDSAAkxUgAvsZIAFjISADyyUgAjMtIADDNSADKzkgAZNBIAP7RSACi00gAPNVIANbWSABw2EgACtpIAK7bSABI3UgA4t5IAHzgSAAg4kgAuuNIAFTlSADu5kgAkuhIACzqSADG60gAYO1IAATvSACe8EgAOPJIANzzSAB29UgAEPdIAKr4SABO+kgA6PtIAIL9SAAc/0gAwABJAFoCSQD0A0kAjgVJADIHSQDMCEkAZgpJAAAMSQCkDUkAPg9JANgQSQB8EkkAFhRJALAVSQBKF0kA5BhJAIgaSQAiHEkAvB1JAFYfSQD6IEkAlCJJAC4kSQDIJUkAYidJAAYpSQCgKkkAOixJANQtSQB4L0kAEjFJAKwySQBGNEkA6jVJAIQ3SQAeOUkAwjpJAFw8SQD2PUkAkD9JADRBSQDOQkkAaERJAAJGSQCmR0kAQElJANpKSQB0TEkAGE5JALJPSQBMUUkA5lJJAIpUSQAkVkkAvldJAFhZSQDyWkkAllxJADBeSQDKX0kAZGFJAAhjSQCiZEkAPGZJANZnSQB6aUkAFGtJAK5sSQBIbkkA7G9JAIZxSQAgc0kAxHRJAF52SQD4d0kAknlJADZ7SQDQfEkAan5JAASASQCogUkAQoNJANyESQB2hkkAGohJALSJSQBOi0kA6IxJAIyOSQAmkEkAwJFJAFqTSQD+lEkAmJZJADKYSQDMmUkAcJtJAAqdSQCknkkAPqBJAOKhSQB8o0kAFqVJALCmSQBKqEkA7qlJAIirSQAirUkAvK5JAGCwSQD6sUkAlLNJAC61SQDStkkAbLhJAAa6SQCgu0kARL1JAN6+SQB4wEkAEsJJALbDSQBQxUkA6sZJAI7ISQAoykkAwstJAFzNSQAAz0kAmtBJADTSSQDO00kActVJAAzXSQCm2EkAQNpJAOTbSQB+3UkAGN9JALLgSQBW4kkA8ONJAIrlSQAk50kAyOhJAGLqSQD860kAlu1JADrvSQDU8EkAbvJJAAj0SQCi9UkARvdJAOD4SQB6+kkAFPxJALj9SQBS/0kA7ABKAIYCSgAqBEoAxAVKAF4HSgD4CEoAnApKADYMSgDQDUoAag9KAA4RSgCoEkoAQhRKANwVSgCAF0oAGhlKALQaSgBYHEoA8h1KAIwfSgAmIUoAyiJKAGQkSgD+JUoAmCdKADwpSgDWKkoAcCxKAAouSgCuL0oASDFKAOIySgB8NEoAIDZKALo3SgBUOUoA7jpKAJI8SgAsPkoAxj9KAGBBSgAEQ0oAnkRKADhGSgDSR0oAbElKABBLSgCqTEoARE5KAN5PSgCCUUoAHFNKALZUSgBQVkoA9FdKAI5ZSgAoW0oAwlxKAGZeSgAAYEoAmmFKADRjSgDYZEoAcmZKAAxoSgCmaUoASmtKAORsSgB+bkoAInBKALxxSgBWc0oA8HRKAJR2SgAueEoAyHlKAGJ7SgAGfUoAoH5KADqASgDUgUoAeINKABKFSgCshkoARohKAOqJSgCEi0oAHo1KALiOSgBckEoA9pFKAJCTSgAqlUoAxJZKAGiYSgACmkoAnJtKADadSgDankoAdKBKAA6iSgCoo0oATKVKAOamSgCAqEoAGqpKAL6rSgBYrUoA8q5KAIywSgAwskoAyrNKAGS1SgD+tkoAorhKADy6SgDWu0oAcL1KABS/SgCuwEoASMJKAOLDSgCGxUoAIMdKALrISgBUykoA+MtKAJLNSgAsz0oAxtBKAGrSSgAE1EoAntVKADjXSgDc2EoAdtpKABDcSgCq3UoATt9KAOjgSgCC4koAHORKAMDlSgBa50oA9OhKAI7qSgAy7EoAzO1KAGbvSgAK8UoApPJKAD70SgDY9UoAfPdKABb5SgCw+koASvxKAO79SgCI/0oAIgFLALwCSwBgBEsA+gVLAJQHSwAuCUsA0gpLAGwMSwAGDksAoA9LAEQRSwDeEksAeBRLABIWSwC2F0sAUBlLAOoaSwCEHEsAHh5LAMIfSwBcIUsA9iJLAJAkSwA0JksAzidLAGgpSwACK0sApixLAEAuSwDaL0sAdDFLABgzSwCyNEsATDZLAOY3SwCKOUsAJDtLAL48SwBYPksA/D9LAJZBSwAwQ0sAykRLAG5GSwAISEsAoklLADxLSwDgTEsAek5LABRQSwC4UUsAUlNLAOxUSwCGVksAKlhLAMRZSwBeW0sA+FxLAJxeSwA2YEsA0GFLAGpjSwAOZUsAqGZLAEJoSwDcaUsAdmtLABptSwC0bksATnBLAOhxSwCMc0sAJnVLAMB2SwBaeEsA/nlLAJh7SwAyfUsAzH5LAHCASwAKgksApINLAD6FSwDihksAfIhLABaKSwCwi0sAVI1LAO6OSwCIkEsAIpJLAMaTSwBglUsA+pZLAJSYSwA4mksA0ptLAGydSwAGn0sAqqBLAESiSwDeo0sAgqVLABynSwC2qEsAUKpLAPSrSwCOrUsAKK9LAMKwSwBmsksAALRLAJq1SwA0t0sA2LhLAHK6SwAMvEsApr1LAEq/SwDkwEsAfsJLABjESwCyxUsAVsdLAPDISwCKyksAJMxLAMjNSwBiz0sA/NBLAJbSSwA61EsA1NVLAG7XSwAI2UsAotpLAEbcSwDg3UsAet9LAB7hSwC44ksAUuRLAOzlSwCQ50sAKulLAMTqSwBe7EsAAu5LAJzvSwA28UsA0PJLAHT0SwAO9ksAqPdLAEz5SwDm+ksAgPxLABr+SwC+/0sAWAFMAPICTACMBEwAMAZMAMoHTABkCUwA/gpMAKIMTAA8DkwA1g9MAHARTAAUE0wArhRMAEgWTADiF0wAfBlMACAbTAC6HEwAVB5MAO4fTACSIUwALCNMAMYkTABgJkwA+idMAJ4pTAA4K0wA0ixMAHYuTAAQMEwAqjFMAEQzTADoNEwAgjZMABw4TAC2OUwAWjtMAPQ8TACOPkwAPEBMANZBTABwQ0wACkVMAK5GTABISEwA4klMAHxLTAAgTUwAuk5MAFRQTADuUUwAklNMACxVTADGVkwAYFhMAARaTACeW0wAOF1MANxeTAB2YEwAEGJMAKpjTABOZUwA6GZMAIJoTAAcakwAwGtMAFptTAD0bkwAjnBMADJyTADMc0wAZnVMAAB3TACaeEwAPnpMANh7TAByfUwADH9MALCATABKgkwA5INMAH6FTAAih0wAvIhMAFaKTADwi0wAio1MAC6PTADIkEwAYpJMAAaUTACglUwAOpdMANSYTAB4mkwAEpxMAKydTABGn0wA6qBMAISiTAAepEwAuKVMAFynTAD2qEwAkKpMACqsTADOrUwAaK9MAAKxTACmskwAQLRMANq1TAB0t0wAGLlMALK6TABMvEwA5r1MAIq/TAAkwUwAvsJMAFjETADyxUwAlsdMADDJTADKykwAZMxMAAjOTACiz0wAPNFMANbSTAB61EwAFNZMAK7XTABI2UwA4tpMAIbcTAAg3kwAut9MAF7hTAD44kwAkuRMACzmTADQ50wAaulMAATrTACe7EwAQu5MANzvTAB28UwAEPNMALT0TABO9kwA6PdMAIL5TAAm+0wAwPxMAFr+TAD0/0wAmAFNADIDTQDMBE0AcAZNAAoITQCkCU0APgtNAOIMTQB8Dk0AFhBNALARTQBUE00A7hRNAIgWTQAiGE0AvBlNAGAbTQD6HE0AlB5NAC4gTQDSIU0AbCNNAAYlTQCgJk0ARChNAN4pTQB4K00AEi1NAKwuTQBQME0A6jFNAIQzTQAeNU0AwjZNAFw4TQD2OU0AmjtNADQ9TQDOPk0AaEBNAAxCTQCmQ00AQEVNANpGTQB+SE0AGEpNALJLTQBMTU0A8E5NAIpQTQAkUk0AvlNNAGJVTQD8Vk0AllhNADBaTQDUW00Abl1NAAhfTQCsYE0ARmJNAOBjTQB6ZU0AHmdNALhoTQBSak0A7GtNAIZtTQAqb00AxHBNAF5yTQD4c00AnHVNADZ3TQDQeE0AanpNAA58TQCofU0AQn9NANyATQB2gk0AGoRNALSFTQBOh00A6IhNAIyKTQAmjE0AwI1NAFqPTQD+kE0AmJJNADKUTQDWlU0AcJdNAAqZTQCkmk0ASJxNAOKdTQB8n00AFqFNALqiTQBUpE0A7qVNAIinTQAsqU0AxqpNAGCsTQAErk0Anq9NADixTQDSsk0AdrRNABC2TQCqt00ARLlNAN66TQCCvE0AHL5NALa/TQBQwU0A9MJNAI7ETQAoxk0AzMdNAGbJTQAAy00AmsxNADTOTQDYz00ActFNAAzTTQCm1E0AStZNAOTXTQB+2U0AIttNALzcTQBW3k0A8N9NAIrhTQAu400AyORNAGLmTQD8500AoOlNADrrTQDU7E0Abu5NAAjwTQCs8U0ARvNNAOD0TQB69k0AHvhNALj5TQBS+00A7PxNAJD+TQAqAE4AxAFOAF4DTgACBU4AnAZOADYITgDaCU4AdAtOAA4NTgCoDk4ATBBOAOYRTgCAE04AGhVOAL4WTgBYGE4A8hlOAIwbTgAwHU4Ayh5OAGQgTgD+IU4AoiNOADwlTgDWJk4AeihOABQqTgCuK04ASC1OAOIuTgCGME4AIDJOALozTgBUNU4A+DZOAJI4TgAsOk4AxjtOAGo9TgAEP04AnkBOADhCTgDSQ04AdkVOABBHTgCqSE4AREpOAOhLTgCCTU4AHE9OALZQTgBaUk4A9FNOAI5VTgAoV04AzFhOAGZaTgAAXE4ApF1OAD5fTgDYYE4AcmJOABZkTgCwZU4ASmdOAORoTgCIak4AImxOALxtTgBWb04A+nBOAJRyTgAudE4AyHVOAGx3TgAGeU4AoHpOAER8TgDefU4AeH9OABKBTgCsgk4AUIROAOqFTgCEh04AHolOAMKKTgBcjE4A9o1OAAA</prop>
				<prop name="Temps">REFSWgAAXtICAIBezf/sUbgehas3QP8UrkfhehQ4QP1S8PDrETpAPQrf16NwfTz19D9AfWYWAcZAQJqZHwB32UFA7vLLQkD58P+uR8FDQI/C9b8oXK9EQMM4AI//4kVAH4XrUbh33kZARwEe5UcVA7vmSD0ESUBcNgHc90pAM24B00tAzbXMdwFMFQMGTkUD/m1OHQP5Tx0DeVD187f0UED38m5RHQPpXVEVA2ZSQOjzU3UDb3xTQClmAfhTTQPbdVQFA+1UHQNpVdtAcQYB4FVlA1xWVi0D8VblBFcdBFe9A98wWECkcAYAU1i2LQNRWB0DOVhlAxzVWJ0EV0UEV6UDzlcrQEguAccMFMlMF+nygdBsF04VJgNcF1YVbgLDJJwX7gLArBf38r68H8YV0mYCvNwf5hV79vG6V6LNA7j8HxYvKCv2QADCCbU8J//xUQsgTi0+LW4vBEAjBwE9AyA+L2Avoi9ULwh2L7gv4i9XTQMTPyU+VhIBtzw3Lj9IP1I/bD9+P6A/uDo/lD/28rRXQI8hCgDLMOY/8DPeP/g/CkEmTRZPADhLLk9AT2JPjE8mT4hPok8I1E9GTRYCtrxH/kX+RR4SAbMMXy5fEF8iX2RfRl9YXwCaX4xfrl+gX+Jf9F++X9BTAM5fMG8Sb/xH5iVebXZviG8Amm+cFCtgnm/Ib9pv7G/+bwAQfyJ/NH9Gf1h/an98f45/AOgjxj0OP5A/qjmOReZ97n8AkE8Kid5/KI8Sj0yPVo9gjwB6j5SPvo+ojwqPzI/Oj+CPAAqfHJ/mj1ifKp90n5af2DsA9k3+RfZNvp/In9qf9J8OrwAgr0qvXK82r4Cvaq+Ur6avAMivsq/cr+avAL8SvzS/Rr8AIL9Sv2S/jr94v9pPpL/WvwCAv+K/7L/2vxDPIs9UzzbPAFDPis+czwavgM/Sz0TPxs8ACN8a3+TP/s9Q38LPdN823wBA34LfjN+238Df0t8E7+bfAKDfGu9M7x7vmN8y75Tv7t8AoO+y79Tv7u8A/+LvJP8W/wAw/0L/bP9W/2j/iv+k/8b/ANj/sv/8/w4PcO/6/0QPVg8A8P9iD3QP/k+QD6IPxA9GTwBQn6KfhJ/ODYafGB9Cn1wfAF4fcB+KH7wfph/IH6If7B8ADi/gHzov9B8+LyAvai90LwB+L3gvki/cL7YvyC8CPxQ/AO4vSD8qP2w/Lj9YP2I/rD8Ajj+oP8o//D+uPwhPEk8cTwBuPyBPek9UT45PoE+qT9RPAMZP2E8KX+xP9k8YX7JPVF8AXl9wX5pfjF+mXyhf4l/MXwC2XwBv+l8UbxZvMG/qX2RnAJ59fm/If7J/jG+Ob/hvCn8XV0AzJnGzFH82f0h/AKJ/zG9+f5B/on9kf3Z/2H8A6n/8fw6PIH8aj0SPVo9ojwB6j4yPJo+Yj8J5xo+4j9qPAASfFp8onzqf/I/+j3Cfgp8AlJ+mn7ifyp/cn+6fwH9qnwAkr6aPMK9arxSvfq+Qr6KvALSvxq/Yr0Kv/K8OvyC/Mr8ARL9Wv2i/er+Mv56/sL8KrwC8v+6v4L8KzxzPLs84wzYVgEbNXs9Qz2rPlM+mzzgTpAJQYNf7sL7PuM/az+zH7s8A+M8K3zTfTt9g33LfPN9+3wCQ36LftN/G39jfAu8U7ybvADjvSu9c7+bf+N+S74Tvhu8AyO+i77zv/u+47wr/FP8u/wBY/0L/fP9m/3j/sv+k/9b/AOj/+v8MD8b/GA9CD1QPZg8AeA+KDyQPLg/AD9IPrA/WDwDgD/oPFB82HygfMh9kH4YfAJgfah+sH64f8A/SH9wf7h8AKC86LxwvXi9QL2ovlC9+LwC4L8ovFC+uL9gv8i8kPxY/ACg/Mj9EP34/kD+iP2Q/vj8AsD/qP8w//j8QTxpPNE82TwDIP3JPXE+eT7BPwk+ET95PANBP2k8MXxZfKF9SXzxfdl8AiF+aX6xfZj9wP7pf1F/uXwAIbxpvPG/+XX7PeMt+b5BvAELPpG+2b9hv6m/8b26vCH8AEn80f+6/QH9Sf4x/nn+wfwByf9R/5n/4f8J/DI/2v0CPABKPHI92j4iPmo+sj76P0I8A4o/0jwafGJ8qnzyfbo9gn4BKn3Sflp8wj6KffJ/OnYVv61G4HvOY16PnQABrgAal9p8QqwavMK9Cr1SvABavWK9qr6yvvq+Yr6qv3K8Ahq/Ir/KvNL8uvwC/Wr98vwCGv3C/qr+8vya/2L/yvwTP4AbPGM9Kz1zPLs0UrkcH4Xq0lLdOZY7Nps+4ywCGxbbPyMvOzwDfEt/0zzbfACDf8s9U30bfkN+i33zfvt8AgN9a3+Tf/t8g7zLvRO9W7wBo73rvjO8W77Dvwu/U7+bvAPjvCv+k715tPv9Q/2L5lrXwbv9o/3r5Z4FHsVdAq7geLsCIVGQzlLTnbVaVs5dWVWNDVi3D3/VVQJqZ5/CpVdtAAO7xYFVlgxdVtlVjw1Qtw4VUzZNFvVSVswdUQOwIAcvfU0CPwvVf8FNAbcMoAVJTlbMXU+Xz98lSQOhAo3CNUttAcUYBUFItAxJSdi3D1VFlg5dRQEcB7z1aUUBg8PUoHPZ0BMxQ7fOQUEAfti7BTlCt8xFQLcOlbU9tAypPHQOrTs2T6zVOnQRNZYNHTUBtUrbxEU0tAwJNbQPbCk1NYyZNHQNLTb5NA3BNQM3M/wCMzU1FA51NvQZuAqpNbUCHwRSu9ASwTbXz67hNrfPBDBTFTUBtKXYByE21k9NNlbO111QXe4bB2k2NA95S1ATidB9OYubcBOqUFxImAu+kH04C8Lwfzh/gG4KGwvTsHwYvGC8qKc6S9RA8L04vYCvOAvFsL14vmC+Iqi+8L5ay99Qv3iW2kvNs5CceEg5OLQOCTkUDa11PtQRQlbPHUCUDW19R/QPsUUUTWFwE23VSZYNnUuXzSVKyRRMoVAcmAv9RTWP2tVH1FFG18/hRRQP9GVFtNs4CAVKdNm41bjUQjjW+P9A7HgL75D/2PwhPBBpJbgL6LE8+T1BPYk+ENwBuT4gzlk1mT3hLRhKjT61GAGYS60jORfZNDl8gXzJf/E8APl9IX1pfdF+GX5Bfol/UXwC2X/hPyl8cby5vQG/SQe7yWwBStZMjUrXzmFQFtjQEl1NFAx1UZYOnzVSNAy5VLcT09DdWWmUUVrXzWFctA9K0lNszWIXDZFhlE2pYtnUDXFhNA0BY9fRYar0kV+3z4ITE1FdFA6PNVx0EDHfOAtH8ZNBQLHcWdT4D3JTHvGTCVHeSTgLAZH+OAr58d/4CvASMf24CuqR/tn1mjWaFtpLVoxR0WyR0ESR0wVZWJQNvVk0DIAyE0Jxkm4VVHRM+VY0UBASltVS1k2MMBCVUtfPobVP9A6xTrfNxU7UEtjwE6VJ1A6xSHRNuVmRkM1LV8/N0NLY8NFV4bAQ6jDTtjASuhASbcFDNAzFQlRSkBGo1T90UTpWzd05tFobCDXREFChNXWQElzYDLBRTOE3dZNQEglQUl9QEVaLEBKfsBKvMBLHEJFW1bBS+1ATC3ATK9ASV0PQU1CwU2IyXdgLcVgSU4E3V8+NEFOi0nwTGnR4S7tyf5pWmFfYlBq8AGK8qr/QnJi9Yr2qv9BeGMwB8r36vkKO+L8iv2q/sr/6v2BC/IrmOAv5N5fM5TmYdA+tOjRTchIBQDfO1FmwEqjQ0PFL9A2xRUo0Dg4CesldUNDlEBA0dXDQIUhVGfjV2Na5FAI41nj2mP7g/+r8cTx7NdgIB/DTP7k3uT/BfYs+Mz3bPgABvis/Uz+bP0EMexeby+QgM3xbVznL3HN8e3zDTLt8AaN9634zfRt9g217f0Ns2s6lRRYRsNH+MhVL1hFNaNcRTDfOGVEUDDSyE27ZVRRM4VuXzuVYYLeQk944CHlj9A+NgHgLZa1TnjgI+WK3zIVhqbTRXnWPlnPTXVx0TA85XfQSU5xaDrOeW7Z7lCrbyyIz0xfx15O/u8mtwEB4Sg3AG9R4CuxT/Jv1GEmG4PP9O/1jzRuKkV9Vk1oTkJVcl49bc9IVWDMVk3PTlVV2TI4Bu4+T01flMhLgMBHUUBDdUqrX0UwX0U/3zcxTkNlo8BPmktLtSXWOAVARVQlwEBUw0x9TUeazEFKuA/gL8jAS+hARbsF6CW0FQ5XMDUP0ET3UkTU61Y3hONcSsFI8ktLU1RBQIBBT9TOVjEFQ8tQQUXWwUfvQUlASUUaAMF1aDrBSvVBS3lASpvTwfdrLMhCTRJLTVAjy02WQffh+QE44foBveFQBGs+Qfhh+YHwIvJL92JYYvAIAv8h/ML+4vKCv2LTYvMC9Aai+0p46viK+qKU7jTn2Dm65OtfOZT4W0TAQRTVF9Y6dRZWaeYmVkZCtzUl2DYWRkQ0Q089AiJvILdIQ7wJ5i9TQ3rsUYNsVeZQ4CAlLlY2NgXmUA5tXm1TYDhD+ONR7PsD/COQDO39gzvj/4P9I/HE8mRbZPAKBPQk9sT15PeE+KT5xPtk8AqEvGT9BP4k/8Tx5Vns/Iz8Sqz7S0FvwnFhOEVFVT1iXz21PNZFQFEwxVtg0DklW1YxhWpYOaajzkGNzklYT0BlgNA7VS3GRsdORhWKWDSlb0VCpYtWMI1GTqvHQL2lf108+UdKPgJmVegqArcDZlHmUOfSbixkTkxABkZ15/cH+CcXaCk3Ceb6hjgDbjtG/Ob8BjznV2g7x0elpE5DREdOlWNZRWJeOzRlatlCyEllV1g0yqLIQGpPTFNISFRIRFbVTNcwdUJRO6UwUEqVMVNBTkBmyEyXS0jJp8tE7ctBFSXWRcVIhqXFRIBEQLpITKUH2Dq45QDYNQ5CVQrXRP2n2DDtyEkE5F4xROql2DofyESAQkETS1TKgVhgZzPLRZtKR41ASMAjy0mcwHTpXeBV6fcJNeYwR0lwYy05Sfpo2mna6VRpIJ59SHdrLs5I/2jdYdBp8A+BM2r0Cfei9kn04tpi2WLwCon7qfzJ+enR61JkMMLw6vWCCvMq/8hAxOjfRObTOzYE81hMx07lBlA4GWFFQKUiUTWgTlHARnKoy0SQTkJHy0DnS0O8ACNqNR/dQsVzbF7rXuUtuwAOal5r8AyzbPGLMOvzi7Dl8AIFNGvxhfClFOX2Bfss+cvwCuv/DP8r8EzxbPSF8iz0zPAC7PWM/KsSZPUN/K35zPps+YuM/qwUbiBFI95ATUmLb81BNTXXOXU00EVJr9BFTtc05VlYSk9FWWFHTXVkXjVMznbzJAMgRkaGzXXnJXWKUEfNRVFwRk+HRk4nRk0qTnAKblbzKz4L7fyNOe5Y6D3OcC5vLD9Nfu7wDz/uXuAyTnQGZzNO9G71DjVv2+81flBKrsZJf8ZFqEZBBUZKuZVoWkvFQKVqVkrFRyrVUl8ytV3SPnTHSlmkx0VSzUGFSVVmYSn9bk9GNT3SMnhHTpUlTNJAQEYJx0Ifwk5dzEmPMgbtPsxClRbaau8q5a1HRgdKQhUB0ETwUTbUzsdM5OBTNTTk3UGgQkcZSUGE3lpIwHbzJVIPQERVQUajQUgnyUVZc0FKKMBKikFLB0lFGz5Ace48SEw3QUy2QUSc8UH64C3TQP7lLh9AQB5VQHVh1uo3QHZg94C2adALYdZhVmFbYP0A/yDzyvFh8AKB86H0wfXh8YL4IflB9OJaD2FZ4fUCPWs9QUWlykIFlP3XZmMqBQLXM27MRVyezEOYSkarSkbFw01VJcNDKUpBeEVAVSCPVG/gN0VPbUr+at5qVuNQD/cnswjiWOP6Aj1rWeL6gvANK/fM/uLxA/Aj80P+YvOD8Aaj98P+Y95s+wP8rJtj/gPwDyP8w/Fk8oTzpP1M8+T3BLwJ41dlVugoNQxqOkdHZT0jW0U012vnNV7VORVVJNcxUUd/7iMxxkr9zUNRzkVFz0VGpYtRPzUGK2UkgMZANg1nIAWA3TBeh85Nes305lxtWm1R5lGLbVhnN85MdXTXPz0IbyIPvQhlVOAgvg5gK/nF9OogCrYLZVfrJT4MZf2F/qWXblgHblTqL7YE7iA3Am84RU0zYkdINW1XMwVp3UzORTl1V19MzkB8xEtUx0s3VUBXQs1PhTJeRTQNVzc3D+4ntwVmOsRLz0pIV/nHRBLPRDIHZTdESJknRESbx3tuNQpWTUdEBlUKXTAuR3ZiIPT7UTG5FObYMVTq10LIdecwq8hAB0lBMsjz6F1v2mQgmmXIe2ErFsj36NttOUjyCuj8CDvo/Qi57i6/R/9o8AAJ8SmTaPSI8qn1yfbp94jwCij8Qflo2+hZ6dlp/4D9qfoBSfJp8wn/qBrqIeFHS1zU4l06FPpeTkZO9QULVETPSzoJZKcxTUYxTUbUMU1CNSRQMNUjW2ALZCw6DWlUY1NrWGJfafiCMArqKbIBalxi2eNTavSK9aqQB2T1ivaq90r46vwK9ST8yvAPavCL/Sr+SvPr9Qv2K/dL8AHr84v6q/vL+ev+C/yr/0t1L2Qgyslxdi1KREVqxEW9xThfNjVBWEVIXzq3NVVSRVlTOZrOQaanxUlezUBQRUUVi1o1trWLVDZVg11FgF9CqcxAeE1Omc5NuU5NvYQLbVvsW+xbbV3t2e8sjs3wCWVZZfKNsu70jfWt/8X3blqF7VXmNEVH2E5DeE5OdZVl3G/mJIVtW0VfVD1azERGFcxAlUxMZUWIVzu0CmQkZUnfMIRMQrzFN98448xFOUZwYjqhwkjHQkUXQkEZRE1So89JhMNFoUxVFFVFT0Q45QNeRk9PMQNvNPxeRRT+30FHf+4qOEBErkBE0PxHT8TL1EhAQqlARVTmwUdeQEj4x0ntz3BHZ1fvKuhHde05R/BuPs9AXQTJTUtH/GfeZ9JlOUDwCG/5j/mgFWj2CPqo/k/66PAMiPko8MDz6f8I/6j2wPRg+AmA9aD6wPpg+4AwZzpOSDrU6Nc15PpcM3hOTHouxkYBTH9kMkxHS8ZGcGFCRKUo3krGRD4B5TtGQQ25/tllYVPnIDdC8er6gfALofTD/GH+AvAi8UL+61Ji8AOC9KKV4v+L8yv1Qvpi+4LwCCL8Qvxi/YL/Ih9sJLKB41ALYDND8eNU4/MD9yP1w/dsPVUn1DOUQUm0TkFVNarTRTPWMiVF3TqmxkW1RVXdPaVf0EVtV0RVZFU12k1DNQ3kNYPcRQjMd+xQZFF2IUjMT1XFSB3yRl7MfuxY5y08gW0tEAXEfuxf7F/sUO1X5yI9CeRQoOosA0VL60T75FnmNsVEG53E/uTwBfClGewrcEZFWYZNRavMQQVFTCNGSrcFY9cyM0ZMBUxHZVVdVzMNw06vzUqHRkY2hUzeRExcQ0olNtY6tkU/1jKLw066Rkr1iEFKuQhnI1Ut0rqRw0VWrkFCwcpO585LF85M1xjJQ1UPV0lORQT0pF5E5V5E7VdiYSfHR0tStsdAYc9AJNfWMdyox0Ptx0YzRn7mKQTah1lGx35lKsNPSwTHS5VlRkvU2Nk8V09Mikd6p+ctE0BNcU9NqMdN4U3Gc+UuJsdOb8d/ZtFo+IIH8qcTZS8Dx/vv2GcvUAVH9efWZ9hn0ODyAPMg/MfwDufzgP0g8kj64PwA8aj6Rkbf1EhDhOjZPlTu1kTU+FE6NQfYSUlM50FLU8zJRsDKRwUv3TWBVSfVM4XBQVXBSjMG4VAGYf8JOOFYYfkBNWFZ4fwBMALp/oHxov3B9un+ATfq1WPwBgP4I/5J/On+Cf+p8crwavACivQq+Ul24Vfq2Wr6ivuqkAjq/Yr8qv/K8Ovb5CS5COwmUlVBSAXBU0FHdTjRNrIVTVVFQ9UzJV3SNbt1WtkztW7eO+9DSDPVd9U3vQDpILQP5SYdVY/dNonLRYhMQ7WKolExy0tPw8VOI8VNIKPNTNtMTLrETjwOa/8LMI3rUm46zUx0REE98d3zfcwD7fYM9yz3zfls3u0qVXKuVTbJTUJQTU1ew0S1DUxjNEVNBktIfkND5VSm0UVGW0VEW0/MQnhFQ16gzkrky0cVPFVKRU1fhEFLu0VH+8VDNSVmVj81H107ZM5HhM5FSjgL7jUL1EUEXUUAVE1VAV1E+9Q26U5PBOkkW0TnUUpPSOfIVk9AOKXPQABIQXxNcmE5xkeQLkdJPs54bjBPf2Uwz3rkMKZPTDbPTHLPc+9T71TvUKVsLdfGThbOeGg3zndvUEju0+Qu+k77bvyOv2/+hzAC6POIs+df7vKP86iYZ9Vv8AaP96/4z/nv+of8L/1P/e7RTW9U6zTg10TpXWNrMMFK0XdBSsUR1TJ8RUZVVSPVNyNBRXzFQ3pDRBGcRUozAeNTaDXNT2rJcGPkL/UW1zmxBOY0wUmxAA1tOsBya1JrV2Fc4P4A96EQCOnwgfGh/0h+4trpXuL2AfAHIfhB+WH6gfuh/MH/4v4C8AAi8kPzaveD8yr0QvTi9gL6h6Lxw35lIMrDRLvFTTNrxUU1MNI9lTlbRUtKvpVCXUVVXUVS3TdVVWRWMWRESTrMQFHEcatoNYHVNnWBVkDESTsCoO4ge0tOwUVNlcR0bjIGQ3XkV2PWY1dsLKhLSLQBZGYsZXLUPEPFU0VLNAAL41drPMN9ZF3j/YTwJPFE9UFlU2grR8xIqURDOEtNvoVn1TmFb1E0dWTA2EbFSqVZW0bLQbZLRrx1RFY4Z8VEhUfZNrClQ9w88k1JFTRWNbVlNFgxhT7dPMLJRVjqQEUUQEEkwE1xQklZmslFuslBukhfRUkW1QLWNQUD2DFFB9U7WonNQulISzTn2LpUo8ZEt0dBFMZ95SCjzkqSdMV74iazxki6RknQSEZ95SqpRnNkOkZ3azhGSBxrxnxiPUV85v4GNmYuME/F8O4ucUZw51Jm1udSZ1AG59Rm9ob3pvjGfe/+Dvwn8AzG+2bxCPOv/8bxZ/CH8qecAOI1x3pv94e7YjhISFTtb9s2BPBdM3nITIUKoF417sBOykJFqkBHFUPAcG0kfEhCikBBEklwD2FbbzFCdOlSaVHo8ok44FAI4FdoNMh+YPaI/yAa4lfo0Alo2Oj7iPii/Mj8aP8I9yAQD2ryif8q9Mn16fcJ86n5SfAH6fuJ/Kn9yfPp0OL+gf8h+oLLRrALYiTOREt0zVU2pNpFM9wz+URMhUJbOLTlXFJFW9wwMwPrNWSCXUTEXEtEKct3+yarSkq1pYRURYLcMRxKTzEjzE38y3xkNXzVT0v/61EPal7qUWxS7SxUREI8A2tQAu40S/PsW2IvswZr1mUnvAQH6/kLuWz6izTqPctIskRG1J9DT8Vg0Dq1YVg6tcVmVUVvU0VUUEVWy9RISk1VRFQ5NULXPVVIxEFpxE2mSkn1OaRUNjLNQVU+1URKScmkTUX8x0IVJ95ASEpapk1GgMlBp0hNyE1J/VUDUzYAxUISQEx08qvSRPReROTdROHUTsVKFa3NfW1UYzXFQifORFqoxkcWRUiuxUmlxUohAM56ZVNlPsVLos5z7lviIly8zkz0znHzLYZOdm7xB474rvXGe+Au68387f2NMA7mXm3UZ/EO8i78znJu9A/wB6f3TvFvV276Dvsu/E767/kNj/+mGWbZ4DTtXEnHQgVU/NpFAd1FCVUzaclLHq9ETDIM5CblKVk2pqrARQzHQxZAQVUkVDAwNSfQZ+BWYlToWOBa5CAKsA7mKD8K71Po9Yj+L/1P8AFoWWnyAPMg/0n6afUA9aDwCMD4YPmA+qD9QPxg/4DwofgBwf/p0mFQavGK8qr/RE+2BUH5YfWB/6Ec5C/lFFQ2sjUrVTfcx08VItc010TMT6U5V05CQJdERrsVUtczSMpLVWRUaKtlKtJEQZvKe2pebyXFVYDbNATCQgNDQALDSV55yk2CQkzXQvdkLREIwnpkN8Jx5Cyby0K7A+oiAzsO5iO7DGJa5CwVy3Xr+A8C96vxQ/trUeP6izRkKjqiREaYwkIcQk0xwkg9VWpaMydDTiDMSFVZrl8zwExPhUFSQcxHSajEQ2bKT4U7VUrERxlkTENVMtpFL1NMT0f0LMdEFsxEOgxlN0FHcMlKU67PVQ9bSUxH+cxEBaDFQBJFSITz3kTs10UU7l5j5DXOQ0POQPBGRNA+xkE02NNETUYLRUlX0E9JGE1KEk117Cr0IE9LFkdNPAvlWmosJkVEHKzF9u1W7VjsNE1OAMVwAGbyBvMm9cZ15vaF96X4xfAJZV5u3ubcZv6G/KX+Rf7l8A8GM2dTZ/KH8yaTZvcG9Sb7RkZ1byHkxEsU4lI52tTy0TWFB9RFENY6dYzBfWdQ6ycFLV015k9AFAZMfuw9w0EwAOYxR3dgUA1tLLEObDtPcmjcYVFoVefwBwfxqBhhWOf6B/ihmmf4gfAOJ51n8AjxKPtB8ej0iPWo8AbI9+jyiPOo+0j5aPeBumj0D4jwqfHJ/mjyib5vIMRK9qDiNTLRO4PMRDVCUjW+1UJWNzVY30VQVEVVYtpFZFw3U8NOrEJFtDWDVTa1g9o2VMJFVQTCQwTCQQTCTwJCQB3WQ17K9eIguwFq0WvQbCAcgsv+4y2yBWpeYlvjNsrwB+rT7TlK+mvZ6vqLMWI8S/LMYT9LSsVsUTXqSVjDQbrFXFM2FVhcQMx/YyrZWcNFVU3cRUvcRTFl0jkFMlY1NEx24j1BRNnUR0YFL1xHT01ZT0RZgkdFokdIvAVvLelM/UxjKrxadERC+8xKxOpg1jN07NRiYiXWRkGFYEVPxMLRMIDNQq5EStTuREbk2tM4YUZJcUHN/W0q7c5LU8185F/jMKXFTMLNTQZN8GXxhfIlEApt3W3b7P4MuWXdZfEN8i3wA03wZvWN8C8WZvgG9ib5zfAKbfwN/S39zf7t0mk9zvFvUyRiNOfbS8ZDhQ3UQ09BViLHTu/PRN5BXkZ64yK1ZSNVMr7DQRVHf2MgP1USVkPJd2BcYVrvXG7QBWf+jv+ul2DxDz/u8Q/0L/AESfTv8on4r/nP+u/7jz3kIAS/D+09T3zvXm/db93v8YDwD6/zwPHg9gDzIJZg+QD3IPWLQPng1HIv9RrTMm9GRtgPw09lL903hTfbStVEXzqlQdJFV1lFW2RfM6Vt3DvlZVUzy1V92Dt0ykM1glY2NVWFU0WJW0WDUUWM2zKx9YJSP9TKTjTKQDqAAGpf6iE6+dFjat/jNMr1atIC4T9B/+Fd4zrCS5HC8WL0hAL0ohZpNXNcS8pGr8lG0jtCTXVkVzcFZ1JFqMJNMctIpV7TRV9XRVVMVEVN1DerwkKkS0q+xTleOuVLRz1DQ3aVNF9Gy0vew0gVIVFFL0BVF1lMx0eyx0Przl2ixEwDREgVD1MzVQyjVUT6U0T61UNOR8TjI1dE5NtMREOU31NKREVQH01BRk1Ddk1Ff81FF4dMR7MBZCnIQ0pTxUoau0R8ZFjqOkRMG0xMhU5Ef+YtEc5NXERNlUxJXazETeLOTiLEfmAuZQPF9OT1hDN+LvdMTwdE8AfkV+3/DbrlWWX6hb1k+4SwDuT7BbFm9Q3ypfTF82X0DbsJbfoE/y3yzkIk7VxE5a3YPnzLR/UOUDFiR0Vao8lCd85GYENHMEdFNXUn007GQeDGQJDH8AFnWuBS51RnUu40R/LnWW5QDe74hvMv+sb75v0G9y//RvAOZvCHueD6gPwg9Uf7YPyA8Akn9sf4Z/YH/Sf+R/tn8AgwDWwguIHoUujyCD3m02jW6y0w1SzZRs5NSEtFVTGlVD23yUY1TdxBQUk5BUXlMMtJw0FBxUJJm0lNsKWGUjUlidI2pY2pWEWJXjTliNUyhYIuUDBlwUu5CGw1d14yugQm6yzRyfFpUWnYbiyzwUAcfUpEugflLbEGaV7jNkpwBmr5Cvop+0n66trqU+FdalakayfFwkN1Qk6VbdY5uaVo1TSFaths4zVaxV5BwUCFVds8UstIWVVK3jR0ykB0S3N+KPpgQUUlP9hOwkyiRkjBVSzbNPXGQQdISLsMaDaPx0m7CG4gucZMxQ3cPTjlDthLy0EdxUpk8aheRPpROwTvW0POQ7wIrWwkjUNA/8t1ajxDQlqAS3buNExI7stJ2kxKMQzDdGz1jDBhLCZMdOk3THIIbFhs2OzabFhjLltM/ezwDQz+KxflVuRQbPQN8yz0RXAJ5fYM9yz4TPjt+QW95PyM9A2s/sz/7PEN8SXxxE+sRE2xFO5QOGTkWzXU+q5SRQxRRQbRNfnGQMiVJdFFRkcoSEe4BWEklWJGQsUn1TEwQ0Aww3AA41/nV2E9wHjuLb4N7VxuUA3gXO1c7VRmUO7SZlJmXebwBA71LvZO8+j2jveu+E7/ZvANDrBmI7YOblzu8A/xL5riMAFP/m7xD/Wv80/0b/kP/C/yAEj8Z/+H/C8YaCBQxnxoO2BDQTU50jmlOlEyCtVNWzqFS9Q1GshNdWJBRaVqW0Vp3zWXSUtdFkJDLUhGJY1bNoavyEVvSEOPSEGFhdVAJ0lOGEF76jpAeeFVYFVgVEnhV+o1f1NMwXnsLEZCQFwqQUwPwH7oIDIA4VNiWAHh8wG0YvUBvmlWYd1rKYqtwEWHSUEXSVVnVjbjVWbTMgvIS8Vd0krCRtK6yE51SFg6VUlcNrZFRdUye0JOlT3bNtnmykYlOFgyVTjVOr6FK9o6yMpG9UZDKqVGTyvNSmLGRn5PQqqpxk7GzUrzQ0cDw0MbVQ1bRPvaNMT50jygVOfVNT9KSbsN4jJLeONViONaYTLERCTc1TZ7y0hYOcxJRMt8Y1XrWewrRCrMS45Ddek/Q3DrLPRFQF0yzU1xxHHk8wQ761zlMAVDdWT2gzfk+IO75PqD+6PwAc3ybfaF9Cz/Q/Fk8AT3pfAKzPls9gT3JPjE+OTQbjvEStOEzU5k6ltE+9M6FVUIWDNRyEyByEOCRkm2xStbNwUq2kfNQ6BVLtMxd0hPvwfvXmM3z3ACb1dmVebV5tdm+Qb6JhJvUAJvWeZSbtJmWef+hfuvHWXwAQb9r/NG8eb+D/Mm9sb57vAKBvsm/Eb67vmG/6bwx/7m9AMH9Cf5TvTn+Q44aCFaTU1WMMBNPk1FF8pNpT1EWmtqNV1aORtBQTVlqdo5XMdBVXvTORbJTbA1ils1xYvaNsWKq9M2H0hEgElCpsBAgpWGU0vJTafJTPTJcuhQAuhUbSWwAuhUad7jJbn22eAHadrhOkj96Cy5C+j9CP4omo1p0OI/SEeOyUNVSU521WXTOXVoUzMFZFNAbEFJdVbSQ0p+4DzBRLqLJGc1OVlBwEgFMNA0MtU+0zB1Od88kMJIuoKDZVboN89Id0dEi0r86i1MugT6JRXCQBZCSIT6wNtOxEkU6FdE7Vo6FSvLRDDLemEgAsRBO0RJM0TU0E3DR1PLfOop4ifLSmVLdOIzREt2y3DgIFw7wkx4S/lr+os5YDxKcAxrXGv9izRiP0p96/AMsWvwAAyz6/UM+iQQ7Flk+Av5K/ALRHnvO0t9Y/0L/iv/S/Bs8gGM/qOeY/SMsGsg5M1z4Sm5xPjUNYUEUmZ5KBRnR0CFKFFITXZqJmdFQFQITUIgwke9AG5bbfyNsA7tXuz/DfAun+3cZfMOO+VQCO72DfYn90f47fiN9y36zfAN7foN/q3xTvJu+43wLvXO8Anv94/4r/pO+274jvmu/s71T25a6aNyxUl5x0Eax0a7VTJaM/3BTHVD0T1EuQVgNVDQNTNJTSVmwtBGyE51cVU0BYHVOpavR3HlNYdZM97HQcAux0/JQHXvNcjz6PUI9igQCWk2yPho+Yj6qPPA/ej2APoPKP/PRrED6TVBRZdPQQ2jwUrKwUXFb14wlWogWzvlT0uxAOg1XdRFRs3STUFFRUjUMYVNWTtdw09J+ElGNTZaMmqVPlpMTErQzUX5x0IQo0VOU0JKdMVDsgDoPMlNXr3JSuVCRg5JQhUDZlo8ZPVVNLT6WkfCeqRqLZjDRwLDQaTDQDSrwkB0Q0Ihyn5qJo3CSVhSTElUQ0omyv7pKxakSkuTw0vmSkxk11JBAUN66vwKOuIuBML04/YD8AajH2rb41li2eL8A/yj88TwD2LzBPKk8kP+4vODuGT6C/QII/lD9+T7g/cj+8pPzMNCtYTnWTHYwUEOyU80+QBV4OVeaTjHQzLFeuMgQAlMRzYD4SS1BGwzzXLqOcxAECdF9+XZZdnk/AT6pf5E8Arl327xBTBl8YXypfVF/e7wB4X4pfZF+WX8Bfol/UV35lAO5dXmUOb3BvCm8kby5vQG9SUm9RDdYWE1IFs36cxFsSU80zmFMVIx70BKuoVAWzLlSUtDyUN1oklLcklFdXFSPOtPSLMlh1g2XsdPtwFiJerVgF00FYNTMjFIT4agwE4wwE06wEzFcFs4D7YE51pqNcf0Z1JiP8hMiBV42kjHfukhsAnnWmAsASTHS+tHfOkrvEf4aj3H9Q5nX2jfaNDkKlRARstPRtEmR0wFZdI3BWdRTWLJTQVV2UVRUjPlVIzTTkBw4TVBUUbJTodJSbrVPNI3FTPaS0ZPiqnJSsnERuNBQxTET0SkQUtzzkeBxF1EVQdaSVUD2EUP1kUHUk/JRvFowU8E5Fw3dsxOswTqVUFhPcFAXEpAHMNBhEpKs5TXWTXYSkejw0lxTsF74Sp1SkrgQnfqWucwiMr6alrjLUNC9GLdav6KsA5qUGvxivOr9stz6vAD9qrwBUP649nj+wr6o/xK/mr9CvAPqvFLcezzi/Sr9ct8bDVJXWZMTmTl0kT60DfFAiZSMT5FRLEM4CIyRHHqKgu4B2w5TEI0C+Y1L1UwoAvMRT0D7D5Fe+1bZF9s8QywC2RbZPOM9KycbFvt9ow/ZPAIjPAlFWb7DPws/Uz35v+M8A4s8M3x7fQN8q3zTfdt+I3wAy35zfpt+438rZxt8A79rZqj4CDKxkYjxE0zwUVY1TZcPaUzUze4CnEu2xVDUz0wB+gvZVXRObxVad9Fd1I5sA/pIIWMKNE1B89w5CC3AWIk5YqgWzKJzkBXz06nQE2gDM9z4CS3DO/c791uVmwoNwAhZDV30UlH+uda5/uHuuAgBTAFb9DiNk/37/cPOOBQYjanQEehT0NoTk6Fb1U02avARJVi10XISuVIRtZWzkC1XNU8lU9VNrilRlw0r8BAxULSRqTOSTpIRYHBQIU0V0opxEjjQUO0AOQhVERNeqFOSalMRbLMQOdETQ2nQUkQREUVANsxRQ0q2ET72EnASxJJQcTir9k6i0lFBctBVEl4bjVMQXvhJHLCRvvBSHHLSlmESUofyUuwWwFLS0lAwnNkLB3BTFJCfOItGiXLTVTBeeFacS3ewU4gI0lOZ0H34tfi1Gpa4fSKMAFpPMH6413h32Hyi73i0WLwBYv0ovXC9uLT49Lj+QL6IvsMQvfq9gO0aiD071BE6aLeRPBbM4UAX0BERhplzEDVJlBEREdzQ0ayqshEyshCy8hBGMR15FAF5PcEOGT5g7HqIzwK41bkUAvj/QP+I5rkVmzwhPGknOXwA4SyZNTk8oT3pPjE+uX7BLAPZfEO/639xP9k/o3wpf3N/AHl8wX0JfbF+GXXaCA1K2rZM3Uq1DmVKVtFOqxfRTRYRUrUOpXORTVvT02VVdlFbd89505E1cFPTWV52EHHRhnOem/mJSWBVm5pIVnOT1CvTk35x00dTn1u9wb9LpVA71ziLHFGTE/GTCNIUAtGfe8rtwxmWuglvw1m0W4gD7cO5vAH8KceYCo/AefW6Tmsx0W5x0EVctFESEcbFWRRNLgEaiv1V1M3WNVR2jLlUFlGyH5pJltVStkyfcVOlT3fOe0kzlU32ELATotLSuUhQNlCzkMjTk83w0o7DOIjVnHEQqTMTsUIWUfAStcSQ0MVD9lE/9k0g2DJTPTg2zVE5lFhaylXSslCd0lAJUhy4yHao8lEU8lGUsFIFEFJFMBBe2cqZNlQR0JLVklBO6Tc1kdJTCPBfO4+QkRdPMJNfUl9adprLj/IcAfnMMlx6vKJsGryiTNiU2JQB2r3Cfgp/kL84t/h/InxK/ANyf/p/omy4lrkN0Lz6vKC/QOi8kr3a1vuNOdTPlT6pNA6UchDgsxM5MxDyg3LSzsN7yu7DOIle8VDmKtFQXTAQFvLSLUOaTUQhl5JRXTmL/BMdGEiO4FrUAXsU+v2DDjs9ou1a/aLPePQAWTdbztLcWT7C/4r/0v769AAbPGM86z0zHrkWWxZZPqEMApk9wz4LPtM/Gz9jP6s/8z6AO3yDb3vKzME4CJcx0fzZMBPVStXN2U600LASzqFQVhGTktlWtpFZWnRO7VsWzOhRktMxkbR4sZGJYlWNoWMWzRVqk5D6k5KPQFrNXTQOF5dTU1XT0Y2Dm1SaSzoK0ZND81/bV5tU+E9TUxQAc9x7/MP9C+YbTZO9274DjopZiuJTvpu3mkqQE9Gpa1NQlnPTXVnUzhWR0VR9UdNF01Ibc9D709Gv5VO2TuJR0d1TNI7U3BATqpHSuUzXjc1q0dDYsBPhSZfRSdQONgNR0QlL9pp7zJNR5KoS0O/Q1UM1kUFX0fATTQVCdFCyEb6QE8U6q7ZN4PIT9PBSKdKQ1SNQHzgXukhiMpWQUXeyEVXwUFJD0hKA0FKWchyoWsq/slLhkFL00F5ZjEpyEzEQfxrLabAduFX4NAHYdlqOcH84fyAu2D+gLVq8AWJv+DxgfKh98L56dnp/QLwBqH4Qf7i0Gr+if0h/cH57TVU7FdE79VE+dg3wMhKkR5HeWkiNsNGXcdHOmXDRhUo3UxKQc9KQIAGQky7BuPca1NtVWg9R0qyAAlj021fY1zi/gL/oxZr8IOwAe32DLFj9IO4Y17k94X4JfAJQ/jj+gP4o/3D/OP+g/gj8ADE8mTwBDRs9gT3JPhE8mz6iQT5pBrgILTPRMxFTTWiy0UcxU2lO1Y2AM9NvoVE3jcFVVg/JVqkWEVv0TFEx0kaxkAm1YtWNQWAVjbFgtc2lnLGeWkjO01ApY/XQSFHTaVGc+gs10V3ZlVmVsdm2uAstXRTPJV0UEQVelEzvgvlVOc4Rkv9RfgNZv6G8KbxR3DvMsb1aCsmqsVImkZDQkdOdWLXNbl1a1c0ZWPRRVrQOrq1XtRFUtQxp01MZqhHSFlHRHnHQJVOXUrVNN45BTNYRThRMXWVOtVMSkjFI1I1HUdFUSTCTVrMSXRERanLQ1HIT0zIz0jlAtVDQl1VCVhE+tAysshK9OUtX0To2GNuJDzIQP/IRVA6wEC9z0KJyETAwEFXCchIw8BJ2Uh35jXARJsaSHRjK5tIdOgsesBCXLBCTU5HfmEtj0d+6NAJ6jFIc+lT6VXlM0jz6FVp8AmJMmnY6fiI+aj/wf3h+4jwDij/SPxoVuryCfMp9En1afUGifep+MlyYCDJykhcT0a11PPfRQhRPHUP30qsy06rREWOxkclTUZgrcpElkJCrsZxa1BrUGvQBOtR61Lq8gsza/ULuWvXavAIivYj9ER5avCE86T9Sv5qUAzr+YTxq/LL9Ov0C/Wr9kvwCOv4C/ir+8v96/8L8Cz8y/QCbPGMsOgrsgPvN0JJjkZM0RzGSXU20knGSlVFZdoy1VtXRV1fNVFFQj1FbdROzXhsNYXSRcVEw7UG6CXlj19DRUHNTELfmU1ORXlQPWdF+GXQCOXQbVrlW+k7RfzlVW3eZfQHjbTvN818ZznNdmYres16ie37DTTgKYrFRZTOQQrGTV5ORvVg0DIPzU0LVV3eRVJQMsVV1kVFQ1dBz0ZxT0J7Rk7Lxka7BT3ZRTFUMoUyX0KVIdJFT0cEwkNUwkiyC0rtP0pHo0NCtR5ePv2iR0sJz0cVA18zNQWqUET22Dbk/lBE7FZFVORTPZxIR0lAQmjASpAvTnDrIaBIQ8XHRjCkQEhYyUleT0W3CmdR4jULR3xn2WY8z0yiwEz6QUhdO0FNd0ByYjDIcW8uMAnP9eY6wPrg1WjUYVTo8ADwASD4yfph+gH7IfTA9uD6CPAIIPtA/Ojc6Fzo/wD8KPDBcUjqMUFDiklOUkLzYlrsNo9KRrIM7ya1wkcVIFdGrMRDxk5B7slAlSvUYAhi8Qs26CyyBOxY7CS6BOxQBOxZ4lxi/wH/ovFC8mLzgvADo/XC9uL4Avki+kL7YvyC8E0iFmYvfUL/YvCD/iLyw/AD4/ID9KP3Q/hj+YP6o/vD9U3hU2AiUEpH/URPPklLN2U90UzGSHVG2DDraUZLZV1dM4VsV0VqwdRBzUsVcdcx5cVFxoNFdGRWbCQVxEIVgFpFo81Oc81NdXbYPOrMdgBuOUT4ZNZvM0ZMhXFfMgy1DORY7C01AOgsDcVwbSAb30T/5FDrIjYBZfKFsub9RIWxbyo3zUbETUJVeaNQPVnMSEVnXkbGTmVhzkh1VdRFUNtFTV06u4VA2zerRUOoTE/WlTVdTEZHTMZDdTjaS23BS+UqUDg1I1A0WKXMQIlBTIDLST4AbSPbLkFVDlREwUgVAFE0RtUJ0TBVBtg45P/aSpTrVUPBT+pASTTPQ5oHR3TsNkd05zTPRZBPR6Kmz0j4z0nlx0o6x/vnUEJlNcdMPUdwbj7H/+fxCDAJb9Jo0mhW6NRn9wi16Nhn8AmH+qf7x/pg/IDwIfDB/ufwAIj9IPLI9Gj2iPEp+Uj74ztiR0IE7Vc7NOLfRPVs3zW1A1AxVMJKsUpE0mdORlUuXkxBRhxBQFQew0IwRnvjU2AySXzj0ANq9Ik94d3h/4H4qZDr2OnwAQu8afELu+Nead/p2mryCvAPqvNK8ur0ivWq88rz6viK8Aqq/Ur8av4K/6r+yvBr8Yv1BCsVYl1oP0hGTsNNN05C1VXOTaU9VzYwxHFvLbk1X9kxlWzfObVrDdxNTXBmO8xFFYHbNqbVj902BYnRNFWDXkEVjFtr7jvETaDNdGwsNAAA7VHs8Q00YSu09d9NRP3k0E5kVOcr6Ex47Vls2+3bbPoMDbhgKz0MZjBMR6VMQ21ixU6lYds5qstEtWqnVEVa20VfXjUhzUC9aktMlUJbOItFRKVKZFEwxU7URM5IIEREdZU40U5FTMUv3TkOw0oVP8VGuw7mPclIq0FE5qdJQOvBTQTBSRUM20VkRkFVCtZE/NYxFUZIuYTrW0TsVmDtP0ZBClTcVUTE3UzPQrdIRUKtR0c/T0jHyEmCz3HrJVqvRksHSEtAzkvSz0VcEc9MVsdM7MZNGchCHVTPTj4Ib99uLirOeOU0i87871NsLv3Of2YvDs7wD+7xD/GvGWjR4PmI9a/2z/AH79jg/Ye6b/2H/S/3SPTo9QCA96jyQHjmNOlVROJdNbYk+Fs1pQFfRQBUSpUY1kZBRb7DRz9DRmghSUSPRUE5BuBb4V3vNRCK0GlhUmE1EV88MQzgVOnwBwn4qfpJ8GHxgb1p9QH+KfAOyf1q+YHzq/vB/OH7Af4h8A7B/mH9gfIi9ML74Fnp2+BYB+L5Avoi9kL3Yv2CsOUg2pUqXUHJS59DQ25FS8bVOVU2dUtYPwVN3zNXekVVVlU3xW/TSstFV77ETvnERQ7LRnXESrYVgNU01sNC1URAyqbDTtZFTcDFTN5MTLgJw3ljWWNbbTlD/uY2xUxQFXxfPTQM5T7DfuRe5PEF9AIk80T0ZfUEM2Re6CteTExYvkxEusREMwTnKuVsqNBFb9lFWNRCTUYlXatbRV3fPXVHXjlVTWjVNWVJVTB0zUzFNqtYOQXNRSZNQXUwXEVVJlU5ykBGDcBBHshKvVUZVTlzwkWjwkGmqk1N7U1J8sZGBQxfPbE1CNU6ZPBUMvT0pV5E6VZE5l5uZSXJzkURqEZ35l7oIlPHRIPHRVaHTkhZzkmqzkosRnUI5DzGfeZa7SvsTkxtTkIcv0bw59Fn3uguU8ZzZ/AGB/Unne7d7txn2Wb7hrDg8A2G/qb/xvHg+IjzJ/RH9Wf8Bof3p/jH/W/+D7htIDTtr9k1nEhGFPRQM3UFRFxLzUYfQE7uwkTXzUtXAEVGwclElStbMsgpQEE/yE6wBGJRZz5IT2BFy3NsL/RJcuhVaFVoUO4wCk1PsAxgWOj6CPsoleH9CPANIp1o/gj/KJ1i3+n0CbXrUAPp9on3KRRgK7AH6fcJ+qnwC8n3afiJPmnc6fCK8SoTYvQAgvQi80r0YlfoUWciT0JGt+UiXT8oQEllN9M80czESmVHU0JNSyVbZ14zVWRQO3Vg1zNNVXPTPOdMQw5LRlWLa1s2xYPTNeWMXzQ6r8pCPMtAFkNOFcxNMgPMc+xdal1qXeAtHUpz7FWFZiU8gWcsRXJdPCdLcADmJ7wPZTjLeWz6i/qs/Mv6jevcaj5DSjXLRo5DQjbOw1PDRuVqUDIFZFtK1VzeOGVaUDQDTU+WY81LhUtVRUxChU1eRtUwVDr1PlU3FTBTY0DqMEVLzcBHFSzaQcVFX1tAS3FKR5VJQ7fIXW1NS/UCXTclRUM1C0VWRsVHDc1PFONaN4qnxU/Rz0kMTkJmzkAVQM5xZyFJzkOqTkXixkVXwUdJTEdKPE5KbcV0BW5U5DZO9es3zntmLTtHQh15zvpu+w40YC59Tn3t8A2OMW9fbdDu0+/S7vQO9S7wBk765/mP/K/4zvvu+g6+7/wAAPAv8U/yb/EH/y5jhOaj1kTr3UTxVDfVDlUxsRUXVTpVHFc5sAdlKRZSyEm8AuU1I11ARUHCKMBAj8JBOgxnLzfPSrwBBOhe4FzgXuQgLUB84F7g8AIB8iCU6FLg1GD1iTTi9wDwCCD2SvRq+YD0ovxA/WD2CvAPIPDBfmJRYVhh0en2Af8o8AdB9mH6gfch+8H94f6COWU8KkxCUEBIugxuOM9HVT2lWUUz3zhFSt0wpVtp3js1XFczNWZbO2qVbdxAREr7y0HOykXKB8NPOgdmL7oO5CQoQkIlVY9fRYZbPmZLTWBEQBz8Q3riXmUkuwriWuLQ6iA8lXvXPbP+0//zyOwyQ/ADY9/gJLQE4/YDtOTVbTZDStamy0JFd1U9XMpIRVVo2jMsyk5LykhaREqz5VDRRUPfO01DR0WtQ0NFTE+FMVRFOVxKFTvaSEx76zbIR/LIRBpqTEBVLtJCRUdwwUOKq8hVB1Y75EVH9MVEDVUMV0UPXTi2xU8E6qvXN3zHT5VGSIRPQ0ItTUB5RXJoMsZDyEV27zUtTkk8xX3nKnjGSv5FcSdlK19FfGcsMEZ64jDG8IHm02ZcZy4zxvTm9YYzYyAex8X4ZVduXG7XZlxu/IXwDCb+xf/l8QbyJvNG+Of1hvgGpvfG+Ob6Bvsm+s7ybDTtpt1E69s5xPDRNYUJoN4xA8hKRRjSScxGQqjKRyBIRgjKRCnMSDoAA2IxyEIwBGhUaF/gV+hV6FAG5/YIN+hY5/oHuuj7iDhg8AABMeBb6PiB/6fwSPBo8YjwAqj1yPdo+Ij5qPZI9uj9CPALqP3I8Gn+CP8okOpR6V1p9Q6J/6n3yXtnIMjMRMNERRt6TEC0BmUrj8NEFUxNPoVO3EPCTzvKR1VtSlxCzEcVy06NykQFg0jTScJGYUtFFYRSQUtBURFKTzPLTexCe2Lb4vALArFlPkJ/Yt/i8IPyI/RD9Qzq/gr3I/VKSxXLSIXLRtSGyk+1a9s6xWnfRZVrVkRMSpVSV0Vf0DrRq8NNVUvTOV1DRUtkzEGFS9s8xTDQOOtiwkVFO14xdT/QPaRozEnFKtQytwdsIhpMRV1TxElwwUWCQUGgwEa95Q9TOdZERgUIVzLSHUxKJP9dMr7MTrYKK2YjUE1IPQdpJZrNQaVKxH9tILbFQojFRMFOSpcJRHdpKZVFSlBOSrZPRPdpK5BFdOIsZN/QMBypzXntU+VT5dRl1OVdbVANbfANtm73jjll0230jfeuEAtmV277Dv2l9835bfqN+S2QDu70j/6t8U7z7/EO9K71RUWwVOpfNaTvW0T00jqzZQ5SRQDQNe7HTsWDwEm5D/EnBSHZNoBAQtTpz0KlLF8xOstOvwAs7TUd2UNBceBfb9/u8ADwASD1QPLg84/2r5dp1m/3j/AKr/vP/O/+D/Wpl+/6D/Ig8A9P/+/xAPMg98D44Nzn8AH0ASH9QPzg3OD7gDbkNSpUPTN1JlxMTlU8UDmFNW3cNDVBVUVK1DUFy1Wsw0WDS02lalQ1cspK3OjKRDWK3kWA3Ta5qEFFj8lDpYLcSEFPhVVyVT4LQU0GQkzMQXQL4V1h22UnsQxhXOMsj8FyAOU1Sko6AWJU4SwCQnVkMCZKS9NCcuwvugTi9gK3Y9sH4veDNmw/QUXFf9sxJW7BSuVo3kVj3EVlVErVXdw3NVBcRVBaPmmmS0pWS0VVSVtEQU261TtVOeU23TYZS0JwoMROkc9K4kfBNw3sM8RJWnxARolAQplOVcRK9Q/GTzuBZTBMRLfETQFMQVVWzk2rxkdSzPLkPcZalNtZScxGYEVH7E1JcA3Ed2xbYjfMdeIwRfFlUmXwA4UzZfSF9iX3xPtlWWT7hTCJ5fwEvuQu/ET+ZPuN/S2QB23T7vOF8y71xfRl9YX2pfwKRftm/IX9pZjgOcVFhOag10T60kUNVTpVAtw1U6JPTO7HQ8RHRsvOSralJNo098dDGclBcCvLQFJBSTANZTTAfu5R71AHZ/iHMe/zD7tm/w4+6N7oUAvm/Qbwp/HH+WD7gDVvXWDwD4D7oPXH9ef4B/mn+sf2Z/AMh/8n/8fwaPGI8qj1SPRo/YUI9KedZSFVLVU2VSqgWj9rSEdoS0/qyUiDZMFBBV1VOVVS3ExCTLm1YVZFeFxJykIVjStaNc/Jc2M1jFs0dYVoWDKFg1xFjVU+X8hAHVRKe2ossQVpVGrU6dLsIDyledxAwnDi8gKzYlNiUAluLLoM6f4JuOw/Sf/pXO0qm3FKcewq30FHz8hCXWFKTXVvUjhTy0NVZWzdPnVaW0Vf2zUtwkrQtEtLlUjQN5RBQ7Wny0/Aw0vlP9s4KUtK1HJDQJU12jvIxkgarE5ENMZAckFMmU5IzWlORMUe0TDvTkwFCmbdOBUH0UDGQFbDSPrU9t0xFPNRRO3aMcVU41Q5CMxDks1AzUNFUBNEQQBEQuFFRT1EQVbyzUjFREnGzPbjOcVFO4TR3GlmLBbETFBERVzmzU0dxU1YzE2aS0Kd3ct5Zi4ZzE5gzX9r2ADs8gy9ZF1k2mX7BTNkLwAGTHTs+Az7JfpM+2z8jLXt0A5s123wjfGt8MXybfMN9C37b0NCJOfVO0Ts0zoFlPDZR0NPBQRaRRbTOtD7SEZlJl03OcZF7aPGQ/jGQhUj0jDVIA7ROrYNbl1uWOo+ykq2A+MgECPDQT6Ab1zuXm1ebV/tUARu9Y7wLhdoX+1eZtHn8wfwCy78Tv9v/Q7/rvDP8e/+DvAKIPVP9Wj2iPYv+U/57/uP9Agv+s/87/AA/i+bYyCjw0NWIsFNNUZFVTpTQ8FLNjVJ1E9CR1VU3UVcp9tFZdoxycJ+byClgoZaQUl1YDWKVjTiyX3jIVBqwU6Iwk2GyXhpVen6Bwn4KZfkIDIFaix6wkwgAkF/ajdBQ7ID4dtqNUH+byAHMgbh+AGyaSG6CWHYbTVJS0M6BWojcUFOhWjUOYNVYl80nMFPhVJaRkpNNiVY0E3ITF/CSHVGollFSNQwiMpMxTFbTNU31TVFO9BEwEylKqBTOLLORQPDQSVGTVyjz0lwwEWiwF7KTOUGrNM5B0NFB8NBFQjUOrqE9dtE9tNE7t8xjQ/FT7MCaTBEQOtDT6TFS9BGxEJYRESIRUdAREJY48tJn0N+byqgxH/oOIFEcmE9w0xixHTpNs1NcQTE9WT2hDJpLnhD+eT6g/ALo/tE/eP/A/Ak8UT5ZfkM8ASk9cTy5PcEuez6BPsk/ET1DWT9jP4kFGs05FpE6lBKlPPbQUZMoEtGN8ZA61Ui0DWlRkdVIlk2dqXGRJLGQsvNQTUtUzhJtgtoNRZUTs9051PmL/IIRnblWWVZZVJqL9vFdOdQBOdb5f0FvOXV7tnu3eEyxnAJbvKG9ab2xvNm2Gb3hvgm8AtGcm/zD/6uHm7zj/4m8sfwA+f/BvGn90fw5/gH+icW4yawxSXaNMzKS3UmVDrTTMhLhT1TNBhKTLVVS91FW1hFUlk3fUFLX5TKR17JTsV0UDRVbEBGhYVaNnNJRQNJRVMDSUEJQE8ryU3jQUAdDslOsAvrNch3aNboVmhQDm8ouQ/hOcn66fwJvGlUYyAbvkj/aN1nMMnx6dJjPslLWMjARK9AT/Vk0Trs1WpbNdVrV0fASsVWqlBFUtAxr8dNdU3UPVlQwkVxQkGISk21NiNbRT3UNLALfSFlOllKrc1J0k5GAk5CA8BOOqtGSY/FRbRGQaNFTeaoQkoJQkYZQkIVANI9XHlNQsHLSxtCQ4ThRNFOS0XWw0HEy3FiMExFUmFDRK/CRulDSHjEQVmHw0o+wkqJS3htOkvwC2tRYTvLfOtVY1BqPsp37SIeLspwbFBsXm8uokzya1AGbNNr9oz2LJlkXez/BLhr8A8E/yzxxPZt9Y3/K/HM8mTaBeT1DPik90z16jTj1UTlDV1DSkmyAmo1Ddg160dFHsjOTDcKZScVxUbNTUBVG81DM8BGtQDuWWdd5DAJR39lXG0gvgJuUm3R7VHtUAjuVO35Dj9lVm3X7fkNtG/wCw38LfFA8WD+j/8t8M7y7vACDvSu9U7/7dtmWG7Z7vsO8Awm/U7zZv0O8K/xz/5uW+A6lSPaR0VJbcxBEsJJRlU30EVD005HRLVYWElVVFBFY9BFbdxPyEy9JMFC6cB7YSbJwEWlimRTM7WFWkxPT7rBTkLVe9A9ZXtaPN7Pf+BUKmUtEEB/4F7vWecskcF4LGo1cNw7OAvqNEB06SvwBUB14fgB+CD5QPBuIzkK4FVMZzJASZ/IRbxIQQtIU1Vk2Tb9QUCVbdhHSUWPNwXlP0dOZUXcOk7HStY4yUJVS1E9wkJJ+pU3WUNCQm1HTozJStaVJ9pNzEMVwk5VEdg9WllHRn9OQq3FTtUDRVlIwkcIwkMFA9NKQka05PhYRO1TNRTp1zVdlctHDsJCiUNAcstFUL/KQifDRDfDRjvKQlgcS0lQw3xiKnpKceNYKecrnspEugJqNEP5ZC1CBcP24/gDNuE+wk6JwvtvIB7LQvviXevb493r8APxI/AHzPNj9IP2LPXD+WT5A/oj9AtD/GP9g/6j/Mvx7TTT1jLToUVONOTZMPpBQToFTOc5R0x6R0OTxUavTErXK8dFxS9TM1VFQZAmxEBUT0Y+B+VXZV/tXmVQCeVa5Nrl/gW+ZVDm32TxhjAGbtFm1m7T5v+O/y7yz/xu8AkF+CX5xfll+oX+JfBG8WbwAob/JfRG8+b2Bvcm+Ub35tUJ51VtW+k+TEY/TE0vTEa1JTTVRTDcODVO0EbVVNk49VDcMTVh2DU5VWDXTEhJAkBBnM9FtcWLWjbVh1lFhNU1VKxPQrxPQLPHTttAQB2BQP9v8QD4JxnvUuD0ADAD4NVg9oC/Z/cA+aAT4jJI9QLoXmEsMA3oKuFIR63PRtNCQE6VZdM4RW9ROtMmyE5FWNpFVFo07ZVWWkhITIVOWjh1TSPaRU7Wbec1OVc4FTVjUDRVMF4wjsZMrERIWP7MRDTPRD8G7zrGSIqsxUStxEDQSkzgykkFlQ/RQ8RARQBXRPLUSZT130PKQYTnUU3BRIpOwXHtNMDXRctDD8NFWqZDR0xCSMtKSdDLSmpCwv9jK1RCf2wsIMtMZKHLTKDMTT5KdWQtp8LwiGLY4l5hLnLKcuv2C7vrUAviWevXaviK/CvwzP5r8IzwDCr/SvDs/YryLBbjVuP0i/QGo/bL9ev4i7LkPEFLGcxBuhTwWTWFCNFsaDJFSjDFK99MzHtsNSJXNACszEIVQUDVwUI9AWsxTHAE5VDsWWcsNA9sU2xSbdVt8AeNNG32Dfkt+kz6bVptWe3QCuz8DL9s8I3xrfLN8+31DfAGLfdN+G38DL5hIbwJbfwN8A0t/k375lhuW+ZWbviONe7yA47xrhtvLbsNcTUkWEbBRlVexk2jwVdPTrVFXza3FVfbRV9TN1Vq3UyhR1V31EWMUUxPRrWKK1c2e853aDvOQRxPTrVswE21d99FfN88xMhEHO/OcW/Q715pO0BMi05EA7AD4SQwDeA1T3JnLATIQZvmz/ViK7V+1jowCO/6Cg/6rxrg2uBW4StWSEiWpEhEe0BOjsBJlWZZRpVoVEBBSsDHRjVe1jqxpVvXPVJBSFrIRIrVQ9UwpUfXRTlROOlvRkU1M1oxd05WREjKr0tFDshBP0hNYs5JiqzFRazFQa3ETdlBSOtVCtQ1HMtBFQJSRPbFV0vBSwTrVzN05FJjI+UkqktfyU+kzlFkYTquQkTuQkbtyUhsyUniocpKM8pKvkJK7El6bzKNSXTiVmQsxMpNBkL3YvABijliWWL7Aj5i2+H+gvAr8EJLfGQu8ELyYvCL8auS69AHa/iLtmL3gvkr+cL34viC+gijm+Y6SvBj2GkhBclIWtTiVzYE+9czXEBMdqrAReJFTsjMRMUpWUKVLN5FRESlzkLdRkgwACNiIDdETDYPYzrNduza5PAMgzdsV2z/A/+jFOVQZPAE8AUl/cxz5VDu9oTyLpbk+YTwCqT3xPJu+4T8pP3E/uTxBfACJfTF8uX0BfYl+UX1ZfkF9solkWIv9RzSMkUoXzW5tSDTMVU+1UUz3DrSK0hKpUTfMzlIS4bVWlkz1WTYPeVqWTlV1EhNdM9DNEd0bialZUdFtY9bRYzWRYvXMV9Yx030z00wSEC/DegwCMZ551nnWObQaSQ/D+g0z/AF79Zv9w85YSE4AOfxhzLo9AMHO2ckuARnUuffYipASEzVzUZBNX1ZR0hHJWatVjI6zk1YSEiFXdY7VBHATqNASoVAWTaKY0BChUZaRMBK5UBHNVUw0zNfxU6+SEr8w0qOuwFmP0hPYElLj81HmqLMQ+HJTutASxzLRxsVBFNj6jTJR0Tw00TsbVs3xOHaZmgzykK02sxTSklP1MzSMUnKQxqvyUWhSkgNQklBSkoFCsFGOQPhX2IrQcNLmklFW9rBTFZJTI5BTOnKRV0Qw01Rw02aSU3XSUJd7UlOIsl96S5jyvTp8AQKMWJRYlTq1OrfYllp32LQC+nxAzlq/In/qfDKdOLxi/AEovTK8ur0Cvaqm2L9ArjoOmnKQ4TtUUbIVPFSN/qkSEFUREqqQEPVzkbZr0dG9k5FdSvaTctBoCZOQH3LSjUHZjFMeWErswAE7FPsU+xU7NDsVuvT615j8AKE86T7y/zr/Ys+7f+L8KzwAczy7PYE9Sz7Rfvl8oX4rPAJTPps+wz1rPxM/ezd7PSOMAvnIj0DbfSNvWta6CY7CuElUlbAR8jDTz9FR1/FRh++R0MwBW4yQEtVU9cys5VkXjuvT0OdT3roILIFg1ZFhFQ1tvzdZesxpsZObMZNZXRQQU766CoAPwBpMs5xblPnLJ5PTHANT0S/A2IttgxjLjYG7lFiIBv3zn5oOM56b/qO+6/8zvqL7lNhMkdGwM5CbU5NjVVi0EVs0jNAz05VXWRXOHVS0TPhxk+FSqRXRUhQN2RPQ2DGT6tVPlhFONk3BTRYRTNAUE7FS79HR/UqV0BISomzDOYxzUeBTUOkxFUGrlhFCNk4A8hEFQTbRZUG0E1KTvToXUTrWmUkYSjrylXJQLnBQA9AdUBgUe0lgcNHnklJGMhCWdZBSnPBfeYrFMF+YFCF4VzmMUJM98H4YdnhWeHwCwH9of5A/mHRYvGB8qHzwfAMYvYB9yH4Qf3i/wLwqvzB8A3h/wH9qZ9h8gLxIx1rOEhLMhTtWEPDSgT/XDWkFQlYQU1Oug5lUOMmVctNVw3DReXLRATLQiUgK9cwjsVFNADoUOhfbFjoMA3FfeYss43lXeVc4l/i/QIwA+tR4/QLPWv0g/Wj9M31bdAGY/eD+CP5w/NsXWPe4/+DMAHrI7sA5F9j8oTzpPTE8WTwAIT2pPlE9uT4hL9s8g2z61avZTUo0TZPRU1VJFc2tXU53T3Gz0ZVStg6sQVdVjk6zUGbzUmWq01BpEdJc8ZAdY3WNrUVj15FiFc2JYRXObR1g9cylYVVamAuwWPHTZVy3zzpRvnlW2XUi2b8hjlhLE5Fd+c1eNkwD7YP5VbgMMZxZ/IH9CcRaDgERnNm9IYx6yU3BWA3Rke6oM5DbEZOi01Jq81Em1VkVz56zUmVWtg1CpVQ0ENPTIxHSIVPRKrVTNQwpU/WRThXOCVVN1VFOlJFOlA8yMJFWO5CRRBIQTBLTH1ERVijy0TDy0DNQkzzSENZE8hFHU9BJQ/fRUhGsUT01UTj3zF07FhorOQkqMlBCMh5Z1/vIuqnSkU4Skd4yUkKQEnKlN7eSMdKqMlLCsFLig5Idu4+yHzlN0pNOEpNcEHIemgtoklyadPpU+n2CPAGqRjp12j4iT3p0OLbaPsI8AKi90rwafcKsmnwCbPp8AmwCer3ifmh+En46foJMeA8ykW4NO5bNaTwW0UI1UVMT11EQKDLRYlPRzDFQDZ1LVZITUc9AmU4wkk7AALiM8p35FlrVevWavYLOOvQCuJY6tlq2er7AjPrXuz+ivANJP/K/+rxC/Kr80v0a/WL8Aer+cv64/wL/CP8y/zr+QP8DqvwTPJs9QzzLPzCQNUqr9804EpLj8RDR09Lha7GRi3GTqVF0DcaTUtfUk9HekZPdW/YNzglxk6WzkY1Ce0mtQXrJoqVjlxh5yM/zEEQTU8wqcVN585M8c7ybVPt1G5QJWAstMVFvvbe5274Dj3vIAK2Cm3W6yw+C+39Df2tHO7aqeIrJ0ZItU5Ed0ZPstVqUDrFad80YM9MPA0m4jVW1UNOQavMTVVLYtI5VUrZNUVF1jCbVUBXRTtWOQU7V0U1olcxd09NhS3fOc7CSlX5wkEgRVfESXjLRaViw0HFE9hFANE5/0lG1gTHQRUJ3zpk9VAysrT+V0Tl0DMfT0+3AqXmJZPIQe1HQDHAf+YlUoDIRMDIRszASIPCQlmkSEokwHDhKvZAdeYyq0BMBMBMdshMuED54PELAPwg/c/+7C7PT/BhUunQD2DS6fGA8yCaafcA+CD5QPAK6d5o/IDzIpnoXWDwAfEh+gJB8OnxiTNqM8JFoM9F1VT4VkUGXUUAXjW6xEBemspEuEJ+7DrCSTENZiASqk5+YltiW2k4S3LjXWJQI+AgPkJ+Yv+CsuNRY/MC8AMjlutQ7PaC9Cz3Qvhi9wLwCiL6wvzi/4Lwo/3C8WP0A/ACI/ZD9OP4g/6j+0T74/iE9ouj/cN6biAgxUN1L9Y2uYUrXDEfRkt1P9E7NBVGXU5GROVf0T0ZYsVFNWpfRWXVRMVOelV7VjQPTHbrJqhFRXqnxUOXxUGXxE+pTU3wVXtcPRLN8+39BLXtVeYgHJZNd21XbfkNum37Df2t+gVF/m3/DTJkNsZJdkVFpibEQQVGQj4LbyXFa9ZFlW5WRMRHNVrRRVtQOl5FzkpFznJuIW1GTaVVPV5FO1w2H0ZCf8ZKvoUp1zrYTEXhxEIVVS/YPjPKSlTKRnbDStKiQk7VA9g67c7CFq7OTG9ORL/OTQTrV0VU5989mUhHAshBrE9FUAZPQHRIQi1HRD1HRVY9T0hUQUl1SEpmT/VHb9HvK+VITG3HTKlIRB0KT/tvW2/8jzJvLj7GQB52R/9v+Ac96Fjn2mf9iLAD4P2H/qf/x/Fp9QnwKBnp8AsJ9CiV6PmJ9Kj3yPlo2mM8gsH8aFFvNOHfT85BBQVrXDoVDdAzWcNMicNAs4Un1EUkVzoxDmwzRkFTMURBgMRAekFNOgRq0ApqU2pW6l7hV2rzijhq2OrwDAr8qf3J+mPd6f8J8irzSvAEav4D/aP2yvbr+gv2K/rK8Avq+or9qv9K+Gvxi/Qr8Ev1BGv1i7PiXeAhWUxGSUxFv0UtVjdVO9lFPVZLZs5AxVtcORVZW0VlS15FRENGxEsDRUHOzEa1xYJZRY1WNlWI0UinxEKgTUA4REa0DeYtcVV4XDzqRUzDzHhmNUzxhGxR5zdFTIV90Dc9Am8oALUI7FhvOcx75TrM8G4rsAxM/m8oNQ3sXu3fbPgFOeErWsvER9bNQlV+3j1rZURIRW1WM1VmVEVVoVRFXNQ09VZeRV7ePTtlSttDREN2Tk+VO2RXO8U4VjgFP900KqhOQHhNVSbUOApORCqqy0BQxEx4Skh3SkSZpEJAzM5L5QrdRkZEClUAVEUE309IVPzbROqpW0Ts1Dj8yENdT0BaVNJSRM9YQkBC4UhFcqzIR1JISTDHSe7Gc+QlWuvHSxFIS3RHS8XHSJw4z3nhLMJH8+ff4S4YDU59b/8O/q8SYNLgXOQu8AJPf+f0D/Uv9k/3b9lo+ojwCa/4z/vv/I/7r//P8mHygP0NKPPA9OBW5CIIxks06q/ROhfGRb7NTwBJSFVVEd8w6stGUcRHEEJAVfHERBLGeeBa6V7jVWlQBWpa6V9h3+FY6dpp0uH8CfAFIfZB9etXYfiBueH7Afwh8A1B9mveYf+B8CLwwvDi8gLwBKL1wvLi94L4ovnC+eL7gvqNov7C/+sgy01GIMFNGqNGRTFGTYBGVUhQPrtVStBFXVY/VV9SOaaVY9lITElSzUBliFYwNQWPVTg0BGAhPAhjX+4lUodEQIfETqdMTa1EcAruPMN85FrkXGPc5Se8AOkyVXFQPEDEf+0sJcxKPPADVOhtNMTwZzZE92TYZVdkWq5uK1PMR+BNQ4/DTqKVZlNtbTVq0kVRXUzLRVYWQ0Clw0xdxUhHTUVUd01AfEtMy0tIwEZJtRU0UDBVN9xEyUi2qs1FCs1BCctNRR3WRqdKRZTGQKnATOUFVj1Y3s1FD81BIE5KhPah3ET33kTt1jF07VYwOlTX1ktORL4D7l5kPsZFUn7GRHJIRz7GSHDARVmNTkofzkqLTksAQEVbQ85L3U5MH85MgU9BXOvHTRVATVTASbYHZSEd1UZ9blfjLmbGdOM3xvII5vmGMm/3j7hpLwBAfOZQDObe5vAH/q+TYPMH9CebZ1QD5/aH96f0wPFo1mUvqkf1AWjxCP0nGeA059M4Z8BJthT+WDOVB1xIRUYqzk1NMFXFJ9M3ZElGcqTJRLJJQsrAQRrAQTEEZ+MvZRZYbuJT7jUS1DAIuQXoVehYaFhoV+ha6NTuIAc5COtc6PkLP2LeaPCJ/6jwAsnz6f+Cv+4vMvdZ9Xn2mSAJ6fsJ/Cn9Sflp/4nwqv5J8A7p8gr4qfRK9Gr/gj7gXuBbbu8gRS/eM4Uv0zmtbE1BdTtaRTjcMjVFqdVFSNc1VVzeRVLUNTYFbV5PSkYYRE2YTEqzVYJTRYnbRYDRNRVVjdczMkxBMctPQ8xCXeHETSPMeGAss8x07FEG4CW8BWvcZCyYTHdvKbwAgmY6S33jK/tLceY8S/xs9A2M/iyd61/s3excZCmeS0ZVscRBKMxfSkcVaV09siVh1TwVVV43dVarXjMGQ06nTUp1Sl47NnVKU0fNTpU90zn5rMpGOc1CdTtTTMBK4aFBRwNDQzUuUGduOEpNVobBQrfITt9NSwUKpNxFBFwzME5OicVE6FT73kTl1UfATb4MZCeWr85Cic5AOU5PxM/TNVGpTkPNTkYTzkfWTvaHbviONmUrqE1L5NHURCtFTLtO++79DjbgLg7NcA5uW2MwTvDuUO/zDvIvFWdQB2/2Dvcu+E737/CA8Sf6zvAM7v4OOOf4h/Cv8s/z7/UP8wYvnOddaDtHQ6Tk00/HRb5k99M6ZQhQM7/ARV0SSEPhwUbkxUdMwErV7UBDxS3cMXpAQFAVKtJtbj9PfuBX6PmIveMgH/tI++hW4V1o9gD+KPdA8AVq+oD7oPZK/GD9gP8g/8JxC2c5Svlq3uUvdMFz4fWB8Aeh9kH4YfsB/CH9QflqX2L1AIP/ofDCceUuEUFLgcJFuKUUXDU1HF0yA0JTVQjURQDVOMUB20fFRVQGwkHPzE8Jz1T0WEVU9N1E8VxE5VNE7VVFVOrdPe5HSXFORKrGW1TP1UTP1DV0wdNEyqLURL5VRLzaRLTWRKVv0zekrtxEr91El1NLVJ3VRJrdP+SA1kSFZtg2ZITdRIHWRHRYNra0dVxEfdc9NGBUNbiEYdYz1GzWRFReOrjkXVJEW1dETdM69VRB2ERF3URH00Qx1zq5RDbTRDVTRDxcRDZkXDg0MtxOw0sEMlZFlDbbT8NNlDxSRD/dQQLEfu0zxHZlLaPEd2Y9w0C+tDVXRDJSR0T4ZPmEsAxlOcRx7zvE9GM9RHvk/ITxDaSdZFhoPENPpMRCtYFvNAPFcmX1BTHl0+Xc5zQ20EBgxEAUSVX6dcjlW+X9BfAJJR</prop>
			</obj>
			<obj name="Protocol" class="HTCProtocol" version="1">
				<prop name="Created">2022-05-26T11:50:34.706</prop>
				<prop name="LastModified">2022-05-26T11:50:49.053</prop>
				<obj name="Programs" class="HTCRunProgramList" version="5">
					<list name="emlist" count="3">
						<obj name="item" class="HTCRunProgram" version="1">
							<prop name="name">Program</prop>
							<prop name="Cycles">1</prop>
							<prop name="AnalysisMode">None</prop>
							<obj name="Segments" class="TEMRunSegmentList" version="1">
								<list name="emlist" count="1">
									<obj name="item" class="HTCRunSegment" version="2">
										<prop name="Hold">600</prop>
										<prop name="Slope">4.8</prop>
										<prop name="StepDelay">0</prop>
										<prop name="StepSize">0</prop>
										<prop name="Target">95</prop>
										<prop name="Target2">0</prop>
										<prop name="AcquisitionMode">0</prop>
										<prop name="AcqPerDegree">5</prop>
									</obj>
								</list>
							</obj>
						</obj>
						<obj name="item" class="HTCRunProgram" version="1">
							<prop name="name">Program</prop>
							<prop name="Cycles">45</prop>
							<prop name="AnalysisMode">Quantification</prop>
							<obj name="Segments" class="TEMRunSegmentList" version="1">
								<list name="emlist" count="3">
									<obj name="item" class="HTCRunSegment" version="2">
										<prop name="Hold">15</prop>
										<prop name="Slope">4.8</prop>
										<prop name="StepDelay">0</prop>
										<prop name="StepSize">0</prop>
										<prop name="Target">95</prop>
										<prop name="Target2">0</prop>
										<prop name="AcquisitionMode">0</prop>
										<prop name="AcqPerDegree">5</prop>
									</obj>
									<obj name="item" class="HTCRunSegment" version="2">
										<prop name="Hold">30</prop>
										<prop name="Slope">2.5</prop>
										<prop name="StepDelay">0</prop>
										<prop name="StepSize">0</prop>
										<prop name="Target">60</prop>
										<prop name="Target2">0</prop>
										<prop name="AcquisitionMode">0</prop>
										<prop name="AcqPerDegree">5</prop>
									</obj>
									<obj name="item" class="HTCRunSegment" version="2">
										<prop name="Hold">30</prop>
										<prop name="Slope">4.8</prop>
										<prop name="StepDelay">0</prop>
										<prop name="StepSize">0</prop>
										<prop name="Target">72</prop>
										<prop name="Target2">0</prop>
										<prop name="AcquisitionMode">1</prop>
										<prop name="AcqPerDegree">5</prop>
									</obj>
								</list>
							</obj>
						</obj>
						<obj name="item" class="HTCRunProgram" version="1">
							<prop name="name">Program</prop>
							<prop name="Cycles">1</prop>
							<prop name="AnalysisMode">None</prop>
							<obj name="Segments" class="TEMRunSegmentList" version="1">
								<list name="emlist" count="1">
									<obj name="item" class="HTCRunSegment" version="2">
										<prop name="Hold">30</prop>
										<prop name="Slope">1.5</prop>
										<prop name="StepDelay">0</prop>
										<prop name="StepSize">0</prop>
										<prop name="Target">40</prop>
										<prop name="Target2">0</prop>
										<prop name="AcquisitionMode">0</prop>
										<prop name="AcqPerDegree">5</prop>
									</obj>
								</list>
							</obj>
						</obj>
					</list>
					<list name="AnalysisModes" count="4">
						<item>None</item>
						<item>Quantification</item>
						<item>Melting Curves</item>
						<item>Color Compensation</item>
					</list>
					<prop name="ChannelCount">1</prop>
					<prop name="InstrumentSubclass">HTC_VER_10</prop>
					<obj name="Container" class="HTCBlockType" version="1">
						<prop name="Id">bt384S</prop>
						<prop name="RowCount">16</prop>
						<prop name="ColCount">24</prop>
						<prop name="OvershootDnDelay">0</prop>
						<prop name="OvershootUpDelay">2</prop>
						<prop name="RampRateMaxDn">2.5</prop>
						<prop name="RampRateMaxUp">4.8</prop>
						<prop name="ReactionVolMin">3</prop>
						<prop name="ReactionVolMax">20</prop>
						<prop name="ReactionVolDefault">20</prop>
						<prop name="HorVertCrosstalkCoefficient">0.0008</prop>
						<prop name="DiagCrosstalkCoefficent">0.0004</prop>
					</obj>
					<prop name="MaxPositionsToSeek">384</prop>
					<obj name="DetectionFormats" class="DetectionFormats" version="2">
						<list name="emlist" count="1">
							<obj name="item" class="HTCDetectionFormat" version="1">
								<list name="emlist" count="1">
									<obj name="item" class="HTCChannel" version="2">
										<prop name="name">SYBR Green I / HRM Dye</prop>
										<prop name="Active">1</prop>
										<prop name="EmissionWL">510</prop>
										<prop name="ExcitationWL">465</prop>
										<prop name="IntgrTime">250</prop>
										<prop name="MaxIntgrTime">1000</prop>
										<prop name="MeltFactor">1.2</prop>
										<prop name="QuantFactor">30</prop>
									</obj>
								</list>
								<prop name="name">SYBR Green I / HRM Dye</prop>
								<prop name="Active">1</prop>
								<prop name="DefChannelNdx">0</prop>
								<prop name="DenominatorNdx">-1</prop>
								<prop name="ReadOnly">0</prop>
								<list name="EmissionWLAvail" count="6">
									<item>488</item>
									<item>510</item>
									<item>580</item>
									<item>610</item>
									<item>640</item>
									<item>660</item>
								</list>
								<list name="ExcitationWLAvail" count="5">
									<item>440</item>
									<item>465</item>
									<item>498</item>
									<item>533</item>
									<item>618</item>
								</list>
								<prop name="MeasuringMode">hmmDynamic</prop>
							</obj>
						</list>
						<prop name="DefFormatName">SYBR Green I / HRM Dye</prop>
					</obj>
					<list name="AcquisitionModes" count="4">
						<item>None</item>
						<item>Single</item>
						<item>Continuous</item>
						<item>Step</item>
					</list>
					<prop name="SeekTemp">30</prop>
					<prop name="SampleVolume">10</prop>
				</obj>
			</obj>
			<prop name="CompletedProgramNo">4</prop>
			<prop name="StopPoint">3</prop>
			<prop name="CarouselConstMoved">0</prop>
		</obj>
		<obj name="AnlsAndSampleInfo" class="AnlsAndSampleInfo" version="1">
			<obj name="AnlsPropTypes" class="PropertyTypeList" version="1">
				<list name="emlist" count="3">
					<obj name="item" class="SamplePropType" version="1">
						<prop name="name">Units</prop>
						<prop name="PropClass">QuantUnitsProp</prop>
						<prop name="IsChannelProperty">0</prop>
						<prop name="SelectorOrder">0</prop>
						<prop name="ShowInSelector">0</prop>
						<prop name="ShowInTable">0</prop>
						<prop name="TableOrder">0</prop>
					</obj>
					<obj name="item" class="SamplePropType" version="1">
						<prop name="name">ExtRef</prop>
						<prop name="PropClass">RQExtRefProp</prop>
						<prop name="IsChannelProperty">0</prop>
						<prop name="SelectorOrder">0</prop>
						<prop name="ShowInSelector">0</prop>
						<prop name="ShowInTable">0</prop>
						<prop name="TableOrder">0</prop>
					</obj>
					<obj name="item" class="SamplePropType" version="1">
						<prop name="name">Endpt External Experiment</prop>
						<prop name="PropClass">EndptGenoExtExp</prop>
						<prop name="IsChannelProperty">0</prop>
						<prop name="SelectorOrder">0</prop>
						<prop name="ShowInSelector">0</prop>
						<prop name="ShowInTable">0</prop>
						<prop name="TableOrder">0</prop>
					</obj>
				</list>
			</obj>
			<obj name="SamplePropTypes" class="PropertyTypeList" version="1">
				<list name="emlist" count="26">
					<obj name="item" class="SamplePosPropType" version="1">
						<prop name="name">Position</prop>
						<prop name="PropClass">GenSampleEditPosition</prop>
						<prop name="AnalysisClass">General</prop>
						<prop name="IsChannelProperty">0</prop>
						<prop name="SelectorOrder">0</prop>
						<prop name="ShowInSelector">0</prop>
						<prop name="ShowInTable">1</prop>
						<prop name="TableOrder">0</prop>
					</obj>
					<obj name="item" class="SamplePropType" version="1">
						<prop name="name">Color</prop>
						<prop name="PropClass">SamplePrefColor</prop>
						<prop name="AnalysisClass">General</prop>
						<prop name="IsChannelProperty">0</prop>
						<prop name="SelectorOrder">1</prop>
						<prop name="ShowInSelector">0</prop>
						<prop name="ShowInTable">1</prop>
						<prop name="TableOrder">1</prop>
					</obj>
					<obj name="item" class="SamplePropType" version="1">
						<prop name="name">Replicate of</prop>
						<prop name="PropClass">GenSampleEditReplicate</prop>
						<prop name="AnalysisClass">General</prop>
						<prop name="IsChannelProperty">0</prop>
						<prop name="SelectorOrder">2</prop>
						<prop name="ShowInSelector">0</prop>
						<prop name="ShowInTable">1</prop>
						<prop name="TableOrder">2</prop>
					</obj>
					<obj name="item" class="SamplePropType" version="1">
						<prop name="name">Sample Name</prop>
						<prop name="PropClass">GenSampleEditName</prop>
						<prop name="AnalysisClass">General</prop>
						<prop name="IsChannelProperty">0</prop>
						<prop name="SelectorOrder">3</prop>
						<prop name="ShowInSelector">1</prop>
						<prop name="ShowInTable">1</prop>
						<prop name="TableOrder">3</prop>
					</obj>
					<obj name="item" class="SamplePropType" version="1">
						<prop name="name">Subsets</prop>
						<prop name="PropClass">GenSampleEditSubset</prop>
						<prop name="AnalysisClass">General</prop>
						<prop name="IsChannelProperty">0</prop>
						<prop name="SelectorOrder">4</prop>
						<prop name="ShowInSelector">0</prop>
						<prop name="ShowInTable">0</prop>
						<prop name="TableOrder">4</prop>
					</obj>
					<obj name="item" class="SamplePropType" version="1">
						<prop name="name">Notes</prop>
						<prop name="PropClass">GenSampleEditNotes</prop>
						<prop name="AnalysisClass">General</prop>
						<prop name="IsChannelProperty">0</prop>
						<prop name="SelectorOrder">5</prop>
						<prop name="ShowInSelector">0</prop>
						<prop name="ShowInTable">0</prop>
						<prop name="TableOrder">5</prop>
					</obj>
					<obj name="item" class="SamplePropType" version="1">
						<prop name="name">Sample ID</prop>
						<prop name="PropClass">HTCSampleID</prop>
						<prop name="AnalysisClass">General</prop>
						<prop name="IsChannelProperty">0</prop>
						<prop name="SelectorOrder">6</prop>
						<prop name="ShowInSelector">0</prop>
						<prop name="ShowInTable">0</prop>
						<prop name="TableOrder">6</prop>
					</obj>
					<obj name="item" class="SamplePropType" version="1">
						<prop name="name">Sample Prep Notes</prop>
						<prop name="PropClass">HTCSamplePrepNotes</prop>
						<prop name="AnalysisClass">General</prop>
						<prop name="IsChannelProperty">0</prop>
						<prop name="SelectorOrder">7</prop>
						<prop name="ShowInSelector">0</prop>
						<prop name="ShowInTable">0</prop>
						<prop name="TableOrder">7</prop>
					</obj>
					<obj name="item" class="SamplePrefWidthType" version="1">
						<prop name="name">Width</prop>
						<prop name="PropClass">SamplePrefWidth</prop>
						<prop name="AnalysisClass">Sample preferences</prop>
						<prop name="IsChannelProperty">0</prop>
						<prop name="SelectorOrder">8</prop>
						<prop name="ShowInSelector">0</prop>
						<prop name="ShowInTable">0</prop>
						<prop name="TableOrder">8</prop>
					</obj>
					<obj name="item" class="SamplePrefLineStyleType" version="1">
						<prop name="name">Line Style</prop>
						<prop name="PropClass">SamplePrefLineStyle</prop>
						<prop name="AnalysisClass">Sample preferences</prop>
						<prop name="IsChannelProperty">0</prop>
						<prop name="SelectorOrder">9</prop>
						<prop name="ShowInSelector">0</prop>
						<prop name="ShowInTable">0</prop>
						<prop name="TableOrder">9</prop>
					</obj>
					<obj name="item" class="SamplePrefPointStyleType" version="1">
						<prop name="name">Point Style</prop>
						<prop name="PropClass">SamplePrefPointStyle</prop>
						<prop name="AnalysisClass">Sample preferences</prop>
						<prop name="IsChannelProperty">0</prop>
						<prop name="SelectorOrder">10</prop>
						<prop name="ShowInSelector">0</prop>
						<prop name="ShowInTable">0</prop>
						<prop name="TableOrder">10</prop>
					</obj>
					<obj name="item" class="SamplePropType" version="1">
						<prop name="name">Dominant Channel</prop>
						<prop name="PropClass">DominantChannelProp</prop>
						<prop name="AnalysisClass">Color Compensation Analysis</prop>
						<prop name="IsChannelProperty">0</prop>
						<prop name="SelectorOrder">11</prop>
						<prop name="ShowInSelector">0</prop>
						<prop name="ShowInTable">0</prop>
						<prop name="TableOrder">11</prop>
					</obj>
					<obj name="item" class="EndPtSampleTypePropertyType" version="1">
						<prop name="name">EndPt Sample Type</prop>
						<prop name="PropClass">GroupingSample</prop>
						<prop name="AnalysisClass">EndPtGenotyping</prop>
						<prop name="IsChannelProperty">0</prop>
						<prop name="SelectorOrder">12</prop>
						<prop name="ShowInSelector">0</prop>
						<prop name="ShowInTable">0</prop>
						<prop name="TableOrder">12</prop>
					</obj>
					<obj name="item" class="SamplePropType" version="1">
						<prop name="name">EndPt Genotype</prop>
						<prop name="PropClass">Genotype</prop>
						<prop name="AnalysisClass">EndPtGenotyping</prop>
						<prop name="IsChannelProperty">0</prop>
						<prop name="SelectorOrder">13</prop>
						<prop name="ShowInSelector">0</prop>
						<prop name="ShowInTable">0</prop>
						<prop name="TableOrder">13</prop>
					</obj>
					<obj name="item" class="SamplePropType" version="1">
						<prop name="name">Target Name</prop>
						<prop name="PropClass">TargetName</prop>
						<prop name="AnalysisClass">General</prop>
						<prop name="IsChannelProperty">1</prop>
						<prop name="SelectorOrder">14</prop>
						<prop name="ShowInSelector">0</prop>
						<prop name="ShowInTable">0</prop>
						<prop name="TableOrder">14</prop>
					</obj>
					<obj name="item" class="QuantSampleTypePropertyType" version="1">
						<prop name="name">Quantification Sample Type</prop>
						<prop name="PropClass">QuantSampleTypeProperty</prop>
						<prop name="AnalysisClass">Quantification Analysis</prop>
						<prop name="IsChannelProperty">1</prop>
						<prop name="SelectorOrder">15</prop>
						<prop name="ShowInSelector">0</prop>
						<prop name="ShowInTable">0</prop>
						<prop name="TableOrder">15</prop>
					</obj>
					<obj name="item" class="SamplePropType" version="1">
						<prop name="name">Concentration</prop>
						<prop name="PropClass">QuantConcProperty</prop>
						<prop name="AnalysisClass">Quantification Analysis</prop>
						<prop name="IsChannelProperty">1</prop>
						<prop name="SelectorOrder">16</prop>
						<prop name="ShowInSelector">0</prop>
						<prop name="ShowInTable">0</prop>
						<prop name="TableOrder">16</prop>
					</obj>
					<obj name="item" class="QuantCpType" version="1">
						<prop name="name">Cp Low</prop>
						<prop name="PropClass">QuantCpLowProp</prop>
						<prop name="AnalysisClass">Quantification Analysis</prop>
						<prop name="IsChannelProperty">1</prop>
						<prop name="SelectorOrder">17</prop>
						<prop name="ShowInSelector">0</prop>
						<prop name="ShowInTable">0</prop>
						<prop name="TableOrder">17</prop>
					</obj>
					<obj name="item" class="QuantCpType" version="1">
						<prop name="name">Cp High</prop>
						<prop name="PropClass">QuantCpHighProp</prop>
						<prop name="AnalysisClass">Quantification Analysis</prop>
						<prop name="IsChannelProperty">1</prop>
						<prop name="SelectorOrder">18</prop>
						<prop name="ShowInSelector">0</prop>
						<prop name="ShowInTable">0</prop>
						<prop name="TableOrder">18</prop>
					</obj>
					<obj name="item" class="GroupSampleTypePropertyType" version="1">
						<prop name="name">Melt Geno Sample Type</prop>
						<prop name="PropClass">GroupChannelTypeProp</prop>
						<prop name="AnalysisClass">Melt Geno</prop>
						<prop name="IsChannelProperty">1</prop>
						<prop name="SelectorOrder">19</prop>
						<prop name="ShowInSelector">0</prop>
						<prop name="ShowInTable">0</prop>
						<prop name="TableOrder">19</prop>
					</obj>
					<obj name="item" class="SamplePropType" version="1">
						<prop name="name">Melt Geno Genotype</prop>
						<prop name="PropClass">ChannelGenotype</prop>
						<prop name="AnalysisClass">Melt Geno</prop>
						<prop name="IsChannelProperty">1</prop>
						<prop name="SelectorOrder">20</prop>
						<prop name="ShowInSelector">0</prop>
						<prop name="ShowInTable">0</prop>
						<prop name="TableOrder">20</prop>
					</obj>
					<obj name="item" class="RQTargetPropertyType" version="1">
						<prop name="name">Target Type</prop>
						<prop name="PropClass">RQTargetProperty</prop>
						<prop name="AnalysisClass">Relative Quantification</prop>
						<prop name="IsChannelProperty">1</prop>
						<prop name="SelectorOrder">21</prop>
						<prop name="ShowInSelector">0</prop>
						<prop name="ShowInTable">0</prop>
						<prop name="TableOrder">21</prop>
					</obj>
					<obj name="item" class="RQSampleTargetPropertyType" version="1">
						<prop name="name">Combined Sample and Target Type</prop>
						<prop name="PropClass">RQSampleTargetProperty</prop>
						<prop name="AnalysisClass">Relative Quantification</prop>
						<prop name="IsChannelProperty">1</prop>
						<prop name="SelectorOrder">22</prop>
						<prop name="ShowInSelector">0</prop>
						<prop name="ShowInTable">0</prop>
						<prop name="TableOrder">22</prop>
					</obj>
					<obj name="item" class="SamplePropType" version="1">
						<prop name="name">Efficiency</prop>
						<prop name="PropClass">RQEffProp</prop>
						<prop name="AnalysisClass">Relative Quantification</prop>
						<prop name="IsChannelProperty">1</prop>
						<prop name="SelectorOrder">23</prop>
						<prop name="ShowInSelector">0</prop>
						<prop name="ShowInTable">0</prop>
						<prop name="TableOrder">23</prop>
					</obj>
					<obj name="item" class="GroupSampleTypePropertyTypeNoPos" version="1">
						<prop name="name">Scanning Sample Type</prop>
						<prop name="PropClass">GroupChannelTypeProp</prop>
						<prop name="AnalysisClass">Scanning</prop>
						<prop name="IsChannelProperty">1</prop>
						<prop name="SelectorOrder">24</prop>
						<prop name="ShowInSelector">0</prop>
						<prop name="ShowInTable">0</prop>
						<prop name="TableOrder">24</prop>
					</obj>
					<obj name="item" class="SamplePropType" version="1">
						<prop name="name">Scanning Genotype</prop>
						<prop name="PropClass">ChannelGenotype</prop>
						<prop name="AnalysisClass">Scanning</prop>
						<prop name="IsChannelProperty">1</prop>
						<prop name="SelectorOrder">25</prop>
						<prop name="ShowInSelector">0</prop>
						<prop name="ShowInTable">0</prop>
						<prop name="TableOrder">25</prop>
					</obj>
				</list>
			</obj>
			<obj name="SelectedChannels" class="TEMIntegerSet" version="1">
				<list name="Items" count="1">
					<prop name="Item">0</prop>
				</list>
			</obj>
			<obj name="AnalysisProperties" class="ExpPropList" version="1">
				<list name="emlist" count="3">
					<obj name="PropertyObject" class="EndptGenoExtExp" version="3">
						<prop name="PropertyTypeName">Endpt External Experiment</prop>
					</obj>
					<obj name="PropertyObject" class="RQExtRefProp" version="3">
						<prop name="PropertyTypeName">ExtRef</prop>
						<prop name="RefExpProg">-1</prop>
					</obj>
					<obj name="PropertyObject" class="QuantUnitsProp" version="3">
						<prop name="PropertyTypeName">Units</prop>
					</obj>
				</list>
			</obj>
			<obj name="SampleInfoList" class="SamplePropInfoList" version="1">
				<list name="emlist" count="384">
					<obj name="item" class="SamplePropInfo" version="1">
						<obj name="ChannelProperties" class="ChanPropList" version="2">
							<obj name="ChannelProperties" class="EMList" version="1">
								<list name="emlist" count="1">
									<obj name="item" class="PropertyList" version="1">
										<list name="emlist" count="12">
											<obj name="PropertyObject" class="RQSampleTargetProperty" version="4">
												<prop name="PropertyTypeName">Combined Sample and Target Type</prop>
												<prop name="Position">0</prop>
												<prop name="IsDefault">0</prop>
												<obj name="ChannelProp" class="ChannelProperty" version="1">
													<prop name="ChannelIdx">0</prop>
												</obj>
											</obj>
											<obj name="PropertyObject" class="QuantConcProperty" version="4">
												<prop name="PropertyTypeName">Concentration</prop>
												<prop name="Position">0</prop>
												<prop name="IsDefault">1</prop>
												<prop name="Concentration">0</prop>
												<obj name="ChannelProp" class="ChannelProperty" version="1">
													<prop name="ChannelIdx">0</prop>
												</obj>
												<prop name="ReadOnly">1</prop>
											</obj>
											<obj name="PropertyObject" class="QuantCpHighProp" version="4">
												<prop name="PropertyTypeName">Cp High</prop>
												<prop name="Position">0</prop>
												<prop name="IsDefault">1</prop>
												<prop name="CpRangeHigh">0</prop>
												<obj name="ChannelProp" class="ChannelProperty" version="1">
													<prop name="ChannelIdx">0</prop>
												</obj>
												<prop name="ReadOnly">1</prop>
											</obj>
											<obj name="PropertyObject" class="QuantCpLowProp" version="4">
												<prop name="PropertyTypeName">Cp Low</prop>
												<prop name="Position">0</prop>
												<prop name="IsDefault">1</prop>
												<prop name="CpRangeLow">0</prop>
												<obj name="ChannelProp" class="ChannelProperty" version="1">
													<prop name="ChannelIdx">0</prop>
												</obj>
												<prop name="ReadOnly">1</prop>
											</obj>
											<obj name="PropertyObject" class="RQEffProp" version="4">
												<prop name="PropertyTypeName">Efficiency</prop>
												<prop name="Position">0</prop>
												<prop name="IsDefault">1</prop>
												<prop name="Efficiency">2</prop>
												<obj name="ChannelProp" class="ChannelProperty" version="1">
													<prop name="ChannelIdx">0</prop>
												</obj>
											</obj>
											<obj name="PropertyObject" class="ChannelGenotype" version="4">
												<prop name="PropertyTypeName">Melt Geno Genotype</prop>
												<prop name="Position">0</prop>
												<prop name="IsDefault">1</prop>
												<prop name="ReadOnly">1</prop>
												<obj name="ChannelProp" class="ChannelProperty" version="1">
													<prop name="ChannelIdx">0</prop>
												</obj>
											</obj>
											<obj name="PropertyObject" class="GroupChannelTypeProp" version="4">
												<prop name="PropertyTypeName">Melt Geno Sample Type</prop>
												<prop name="Position">0</prop>
												<prop name="IsDefault">0</prop>
												<prop name="GroupSampleType">mstUnknown</prop>
												<obj name="ChannelProp" class="ChannelProperty" version="1">
													<prop name="ChannelIdx">0</prop>
												</obj>
											</obj>
											<obj name="PropertyObject" class="QuantSampleTypeProperty" version="4">
												<prop name="PropertyTypeName">Quantification Sample Type</prop>
												<prop name="Position">0</prop>
												<prop name="IsDefault">0</prop>
												<prop name="SampleType">qsUnknown</prop>
												<obj name="ChannelProp" class="ChannelProperty" version="1">
													<prop name="ChannelIdx">0</prop>
												</obj>
											</obj>
											<obj name="PropertyObject" class="ChannelGenotype" version="4">
												<prop name="PropertyTypeName">Scanning Genotype</prop>
												<prop name="Position">0</prop>
												<prop name="IsDefault">1</prop>
												<prop name="ReadOnly">1</prop>
												<obj name="ChannelProp" class="ChannelProperty" version="1">
													<prop name="ChannelIdx">0</prop>
												</obj>
											</obj>
											<obj name="PropertyObject" class="GroupChannelTypeProp" version="4">
												<prop name="PropertyTypeName">Scanning Sample Type</prop>
												<prop name="Position">0</prop>
												<prop name="IsDefault">0</prop>
												<prop name="GroupSampleType">mstUnknown</prop>
												<obj name="ChannelProp" class="ChannelProperty" version="1">
													<prop name="ChannelIdx">0</prop>
												</obj>
											</obj>
											<obj name="PropertyObject" class="TargetName" version="4">
												<prop name="PropertyTypeName">Target Name</prop>
												<prop name="Position">0</prop>
												<prop name="IsDefault">1</prop>
												<obj name="ChannelProp" class="ChannelProperty" version="1">
													<prop name="ChannelIdx">0</prop>
												</obj>
											</obj>
											<obj name="PropertyObject" class="RQTargetProperty" version="4">
												<prop name="PropertyTypeName">Target Type</prop>
												<prop name="Position">0</prop>
												<prop name="IsDefault">0</prop>
												<prop name="TargetType">dtNone</prop>
												<obj name="ChannelProp" class="ChannelProperty" version="1">
													<prop name="ChannelIdx">0</prop>
												</obj>
											</obj>
										</list>
									</obj>
								</list>
							</obj>
						</obj>
						<prop name="ChannelPropertyCount">1</prop>
						<prop name="ContainerPosition">0</prop>
						<prop name="HasSampleProperties">1</prop>
						<obj name="SampleProperties" class="PropertyList" version="1">
							<list name="emlist" count="14">
								<obj name="PropertyObject" class="SamplePrefColor" version="4">
									<prop name="PropertyTypeName">Color</prop>
									<prop name="Position">0</prop>
									<prop name="IsDefault">0</prop>
									<prop name="Color">$00FF8000</prop>
								</obj>
								<obj name="PropertyObject" class="DominantChannelProp" version="4">
									<prop name="PropertyTypeName">Dominant Channel</prop>
									<prop name="Position">0</prop>
									<prop name="IsDefault">0</prop>
									<prop name="DominantChannel">0</prop>
								</obj>
								<obj name="PropertyObject" class="Genotype" version="4">
									<prop name="PropertyTypeName">EndPt Genotype</prop>
									<prop name="Position">0</prop>
									<prop name="IsDefault">1</prop>
									<prop name="ReadOnly">1</prop>
								</obj>
								<obj name="PropertyObject" class="GroupingSample" version="4">
									<prop name="PropertyTypeName">EndPt Sample Type</prop>
									<prop name="Position">0</prop>
									<prop name="IsDefault">0</prop>
									<prop name="GroupSampleType">mstUnknown</prop>
								</obj>
								<obj name="PropertyObject" class="SamplePrefLineStyle" version="4">
									<prop name="PropertyTypeName">Line Style</prop>
									<prop name="Position">0</prop>
									<prop name="IsDefault">0</prop>
									<prop name="LineStyle">psSolid</prop>
								</obj>
								<obj name="PropertyObject" class="GenSampleEditNotes" version="4">
									<prop name="PropertyTypeName">Notes</prop>
									<prop name="Position">0</prop>
									<prop name="IsDefault">1</prop>
								</obj>
								<obj name="PropertyObject" class="SamplePrefPointStyle" version="4">
									<prop name="PropertyTypeName">Point Style</prop>
									<prop name="Position">0</prop>
									<prop name="IsDefault">0</prop>
									<prop name="PointStyle">psNothing</prop>
								</obj>
								<obj name="PropertyObject" class="GenSampleEditPosition" version="4">
									<prop name="PropertyTypeName">Position</prop>
									<prop name="Position">0</prop>
									<prop name="IsDefault">1</prop>
								</obj>
								<obj name="PropertyObject" class="GenSampleEditReplicate" version="4">
									<prop name="PropertyTypeName">Replicate of</prop>
									<prop name="Position">0</prop>
									<prop name="IsDefault">1</prop>
									<prop name="ReplicateOf">-1</prop>
								</obj>
								<obj name="PropertyObject" class="HTCSampleID" version="4">
									<prop name="PropertyTypeName">Sample ID</prop>
									<prop name="Position">0</prop>
									<prop name="IsDefault">1</prop>
								</obj>
								<obj name="PropertyObject" class="GenSampleEditName" version="4">
									<prop name="PropertyTypeName">Sample Name</prop>
									<prop name="Position">0</prop>
									<prop name="IsDefault">1</prop>
									<prop name="name">Sample 1</prop>
								</obj>
								<obj name="PropertyObject" class="HTCSamplePrepNotes" version="4">
									<prop name="PropertyTypeName">Sample Prep Notes</prop>
									<prop name="Position">0</prop>
									<prop name="IsDefault">1</prop>
								</obj>
								<obj name="PropertyObject" class="GenSampleEditSubset" version="4">
									<prop name="PropertyTypeName">Subsets</prop>
									<prop name="Position">0</prop>
									<prop name="IsDefault">1</prop>
								</obj>
								<obj name="PropertyObject" class="SamplePrefWidth" version="5">
									<prop name="PropertyTypeName">Width</prop>
									<prop name="Position">0</prop>
									<prop name="IsDefault">1</prop>
									<prop name="Width">1</prop>
								</obj>
							</list>
						</obj>
					</obj>
					<obj name="item" class="SamplePropInfo" version="1">
						<obj name="ChannelProperties" class="ChanPropList" version="2">
							<obj name="ChannelProperties" class="EMList" version="1">
								<list name="emlist" count="1">
									<obj name="item" class="PropertyList" version="1">
										<list name="emlist" count="12">
											<obj name="PropertyObject" class="RQSampleTargetProperty" version="4">
												<prop name="PropertyTypeName">Combined Sample and Target Type</prop>
												<prop name="Position">1</prop>
												<prop name="IsDefault">0</prop>
												<obj name="ChannelProp" class="ChannelProperty" version="1">
													<prop name="ChannelIdx">0</prop>
												</obj>
											</obj>
											<obj name="PropertyObject" class="QuantConcProperty" version="4">
												<prop name="PropertyTypeName">Concentration</prop>
												<prop name="Position">1</prop>
												<prop name="IsDefault">1</prop>
												<prop name="Concentration">0</prop>
												<obj name="ChannelProp" class="ChannelProperty" version="1">
													<prop name="ChannelIdx">0</prop>
												</obj>
												<prop name="ReadOnly">1</prop>
											</obj>
											<obj name="PropertyObject" class="QuantCpHighProp" version="4">
												<prop name="PropertyTypeName">Cp High</prop>
												<prop name="Position">1</prop>
												<prop name="IsDefault">1</prop>
												<prop name="CpRangeHigh">0</prop>
												<obj name="ChannelProp" class="ChannelProperty" version="1">
													<prop name="ChannelIdx">0</prop>
												</obj>
												<prop name="ReadOnly">1</prop>
											</obj>
											<obj name="PropertyObject" class="QuantCpLowProp" version="4">
												<prop name="PropertyTypeName">Cp Low</prop>
												<prop name="Position">1</prop>
												<prop name="IsDefault">1</prop>
												<prop name="CpRangeLow">0</prop>
												<obj name="ChannelProp" class="ChannelProperty" version="1">
													<prop name="ChannelIdx">0</prop>
												</obj>
												<prop name="ReadOnly">1</prop>
											</obj>
											<obj name="PropertyObject" class="RQEffProp" version="4">
												<prop name="PropertyTypeName">Efficiency</prop>
												<prop name="Position">1</prop>
												<prop name="IsDefault">1</prop>
												<prop name="Efficiency">2</prop>
												<obj name="ChannelProp" class="ChannelProperty" version="1">
													<prop name="ChannelIdx">0</prop>
												</obj>
											</obj>
											<obj name="PropertyObject" class="ChannelGenotype" version="4">
												<prop name="PropertyTypeName">Melt Geno Genotype</prop>
												<prop name="Position">1</prop>
												<prop name="IsDefault">1</prop>
												<prop name="ReadOnly">1</prop>
												<obj name="ChannelProp" class="ChannelProperty" version="1">
													<prop name="ChannelIdx">0</prop>
												</obj>
											</obj>
											<obj name="PropertyObject" class="GroupChannelTypeProp" version="4">
												<prop name="PropertyTypeName">Melt Geno Sample Type</prop>
												<prop name="Position">1</prop>
												<prop name="IsDefault">0</prop>
												<prop name="GroupSampleType">mstUnknown</prop>
												<obj name="ChannelProp" class="ChannelProperty" version="1">
													<prop name="ChannelIdx">0</prop>
												</obj>
											</obj>
											<obj name="PropertyObject" class="QuantSampleTypeProperty" version="4">
												<prop name="PropertyTypeName">Quantification Sample Type</prop>
												<prop name="Position">1</prop>
												<prop name="IsDefault">0</prop>
												<prop name="SampleType">qsUnknown</prop>
												<obj name="ChannelProp" class="ChannelProperty" version="1">
													<prop name="ChannelIdx">0</prop>
												</obj>
											</obj>
											<obj name="PropertyObject" class="ChannelGenotype" version="4">
												<prop name="PropertyTypeName">Scanning Genotype</prop>
												<prop name="Position">1</prop>
												<prop name="IsDefault">1</prop>
												<prop name="ReadOnly">1</prop>
												<obj name="ChannelProp" class="ChannelProperty" version="1">
													<prop name="ChannelIdx">0</prop>
												</obj>
											</obj>
											<obj name="PropertyObject" class="GroupChannelTypeProp" version="4">
												<prop name="PropertyTypeName">Scanning Sample Type</prop>
												<prop name="Position">1</prop>
												<prop name="IsDefault">0</prop>
												<prop name="GroupSampleType">mstUnknown</prop>
												<obj name="ChannelProp" class="ChannelProperty" version="1">
													<prop name="ChannelIdx">0</prop>
												</obj>
											</obj>
											<obj name="PropertyObject" class="TargetName" version="4">
												<prop name="PropertyTypeName">Target Name</prop>
												<prop name="Position">1</prop>
												<prop name="IsDefault">1</prop>
												<obj name="ChannelProp" class="ChannelProperty" version="1">
													<prop name="ChannelIdx">0</prop>
												</obj>
											</obj>
											<obj name="PropertyObject" class="RQTargetProperty" version="4">
												<prop name="PropertyTypeName">Target Type</prop>
												<prop name="Position">1</prop>
												<prop name="IsDefault">0</prop>
												<prop name="TargetType">dtNone</prop>
												<obj name="ChannelProp" class="ChannelProperty" version="1">
													<prop name="ChannelIdx">0</prop>
												</obj>
											</obj>
										</list>
									</obj>
								</list>
							</obj>
						</obj>
						<prop name="ChannelPropertyCount">1</prop>
						<prop name="ContainerPosition">1</prop>
						<prop name="HasSampleProperties">1</prop>
						<obj name="SampleProperties" class="PropertyList" version="1">
							<list name="emlist" count="14">
								<obj name="PropertyObject" class="SamplePrefColor" version="4">
									<prop name="PropertyTypeName">Color</prop>
									<prop name="Position">1</prop>
									<prop name="IsDefault">0</prop>
									<prop name="Color">clRed</prop>
								</obj>
								<obj name="PropertyObject" class="DominantChannelProp" version="4">
									<prop name="PropertyTypeName">Dominant Channel</prop>
									<prop name="Position">1</prop>
									<prop name="IsDefault">0</prop>
									<prop name="DominantChannel">0</prop>
								</obj>
								<obj name="PropertyObject" class="Genotype" version="4">
									<prop name="PropertyTypeName">EndPt Genotype</prop>
									<prop name="Position">1</prop>
									<prop name="IsDefault">1</prop>
									<prop name="ReadOnly">1</prop>
								</obj>
								<obj name="PropertyObject" class="GroupingSample" version="4">
									<prop name="PropertyTypeName">EndPt Sample Type</prop>
									<prop name="Position">1</prop>
									<prop name="IsDefault">0</prop>
									<prop name="GroupSampleType">mstUnknown</prop>
								</obj>
								<obj name="PropertyObject" class="SamplePrefLineStyle" version="4">
									<prop name="PropertyTypeName">Line Style</prop>
									<prop name="Position">1</prop>
									<prop name="IsDefault">0</prop>
									<prop name="LineStyle">psSolid</prop>
								</obj>
								<obj name="PropertyObject" class="GenSampleEditNotes" version="4">
									<prop name="PropertyTypeName">Notes</prop>
									<prop name="Position">1</prop>
									<prop name="IsDefault">1</prop>
								</obj>
								<obj name="PropertyObject" class="SamplePrefPointStyle" version="4">
									<prop name="PropertyTypeName">Point Style</prop>
									<prop name="Position">1</prop>
									<prop name="IsDefault">0</prop>
									<prop name="PointStyle">psNothing</prop>
								</obj>
								<obj name="PropertyObject" class="GenSampleEditPosition" version="4">
									<prop name="PropertyTypeName">Position</prop>
									<prop name="Position">1</prop>
									<prop name="IsDefault">1</prop>
								</obj>
								<obj name="PropertyObject" class="GenSampleEditReplicate" version="4">
									<prop name="PropertyTypeName">Replicate of</prop>
									<prop name="Position">1</prop>
									<prop name="IsDefault">1</prop>
									<prop name="ReplicateOf">-1</prop>
								</obj>
								<obj name="PropertyObject" class="HTCSampleID" version="4">
									<prop name="PropertyTypeName">Sample ID</prop>
									<prop name="Position">1</prop>
									<prop name="IsDefault">1</prop>
								</obj>
								<obj name="PropertyObject" class="GenSampleEditName" version="4">
									<prop name="PropertyTypeName">Sample Name</prop>
									<prop name="Position">1</prop>
									<prop name="IsDefault">1</prop>
									<prop name="name">Sample 2</prop>
								</obj>
								<obj name="PropertyObject" class="HTCSamplePrepNotes" version="4">
									<prop name="PropertyTypeName">Sample Prep Notes</prop>
									<prop name="Position">1</prop>
									<prop name="IsDefault">1</prop>
								</obj>
								<obj name="PropertyObject" class="GenSampleEditSubset" version="4">
									<prop name="PropertyTypeName">Subsets</prop>
									<prop name="Position">1</prop>
									<prop name="IsDefault">1</prop>
								</obj>
								<obj name="PropertyObject" class="SamplePrefWidth" version="5">
									<prop name="PropertyTypeName">Width</prop>
									<prop name="Position">1</prop>
									<prop name="IsDefault">1</prop>
									<prop name="Width">1</prop>
								</obj>
							</list>
						</obj>
					</obj>
					<obj name="item" class="SamplePropInfo" version="1">
						<obj name="ChannelProperties" class="ChanPropList" version="2">
							<obj name="ChannelProperties" class="EMList" version="1">
								<list name="emlist" count="1">
									<obj name="item" class="PropertyList" version="1">
										<list name="emlist" count="12">
											<obj name="PropertyObject" class="RQSampleTargetProperty" version="4">
												<prop name="PropertyTypeName">Combined Sample and Target Type</prop>
												<prop name="Position">2</prop>
												<prop name="IsDefault">0</prop>
												<obj name="ChannelProp" class="ChannelProperty" version="1">
													<prop name="ChannelIdx">0</prop>
												</obj>
											</obj>
											<obj name="PropertyObject" class="QuantConcProperty" version="4">
												<prop name="PropertyTypeName">Concentration</prop>
												<prop name="Position">2</prop>
												<prop name="IsDefault">1</prop>
												<prop name="Concentration">0</prop>
												<obj name="ChannelProp" class="ChannelProperty" version="1">
													<prop name="ChannelIdx">0</prop>
												</obj>
												<prop name="ReadOnly">1</prop>
											</obj>
											<obj name="PropertyObject" class="QuantCpHighProp" version="4">
												<prop name="PropertyTypeName">Cp High</prop>
												<prop name="Position">2</prop>
												<prop name="IsDefault">1</prop>
												<prop name="CpRangeHigh">0</prop>
												<obj name="ChannelProp" class="ChannelProperty" version="1">
													<prop name="ChannelIdx">0</prop>
												</obj>
												<prop name="ReadOnly">1</prop>
											</obj>
											<obj name="PropertyObject" class="QuantCpLowProp" version="4">
												<prop name="PropertyTypeName">Cp Low</prop>
												<prop name="Position">2</prop>
												<prop name="IsDefault">1</prop>
												<prop name="CpRangeLow">0</prop>
												<obj name="ChannelProp" class="ChannelProperty" version="1">
													<prop name="ChannelIdx">0</prop>
												</obj>
												<prop name="ReadOnly">1</prop>
											</obj>
											<obj name="PropertyObject" class="RQEffProp" version="4">
												<prop name="PropertyTypeName">Efficiency</prop>
												<prop name="Position">2</prop>
												<prop name="IsDefault">1</prop>
												<prop name="Efficiency">2</prop>
												<obj name="ChannelProp" class="ChannelProperty" version="1">
													<prop name="ChannelIdx">0</prop>
												</obj>
											</obj>
											<obj name="PropertyObject" class="ChannelGenotype" version="4">
												<prop name="PropertyTypeName">Melt Geno Genotype</prop>
												<prop name="Position">2</prop>
												<prop name="IsDefault">1</prop>
												<prop name="ReadOnly">1</prop>
												<obj name="ChannelProp" class="ChannelProperty" version="1">
													<prop name="ChannelIdx">0</prop>
												</obj>
											</obj>
											<obj name="PropertyObject" class="GroupChannelTypeProp" version="4">
												<prop name="PropertyTypeName">Melt Geno Sample Type</prop>
												<prop name="Position">2</prop>
												<prop name="IsDefault">0</prop>
												<prop name="GroupSampleType">mstUnknown</prop>
												<obj name="ChannelProp" class="ChannelProperty" version="1">
													<prop name="ChannelIdx">0</prop>
												</obj>
											</obj>
											<obj name="PropertyObject" class="QuantSampleTypeProperty" version="4">
												<prop name="PropertyTypeName">Quantification Sample Type</prop>
												<prop name="Position">2</prop>
												<prop name="IsDefault">0</prop>
												<prop name="SampleType">qsUnknown</prop>
												<obj name="ChannelProp" class="ChannelProperty" version="1">
													<prop name="ChannelIdx">0</prop>
												</obj>
											</obj>
											<obj name="PropertyObject" class="ChannelGenotype" version="4">
												<prop name="PropertyTypeName">Scanning Genotype</prop>
												<prop name="Position">2</prop>
												<prop name="IsDefault">1</prop>
												<prop name="ReadOnly">1</prop>
												<obj name="ChannelProp" class="ChannelProperty" version="1">
													<prop name="ChannelIdx">0</prop>
												</obj>
											</obj>
											<obj name="PropertyObject" class="GroupChannelTypeProp" version="4">
												<prop name="PropertyTypeName">Scanning Sample Type</prop>
												<prop name="Position">2</prop>
												<prop name="IsDefault">0</prop>
												<prop name="GroupSampleType">mstUnknown</prop>
												<obj name="ChannelProp" class="ChannelProperty" version="1">
													<prop name="ChannelIdx">0</prop>
												</obj>
											</obj>
											<obj name="PropertyObject" class="TargetName" version="4">
												<prop name="PropertyTypeName">Target Name</prop>
												<prop name="Position">2</prop>
												<prop name="IsDefault">1</prop>
												<obj name="ChannelProp" class="ChannelProperty" version="1">
													<prop name="ChannelIdx">0</prop>
												</obj>
											</obj>
											<obj name="PropertyObject" class="RQTargetProperty" version="4">
												<prop name="PropertyTypeName">Target Type</prop>
												<prop name="Position">2</prop>
												<prop name="IsDefault">0</prop>
												<prop name="TargetType">dtNone</prop>
												<obj name="ChannelProp" class="ChannelProperty" version="1">
													<prop name="ChannelIdx">0</prop>
												</obj>
											</obj>
										</list>
									</obj>
								</list>
							</obj>
						</obj>
						<prop name="ChannelPropertyCount">1</prop>
						<prop name="ContainerPosition">2</prop>
						<prop name="HasSampleProperties">1</prop>
						<obj name="SampleProperties" class="PropertyList" version="1">
							<list name="emlist" count="14">
								<obj name="PropertyObject" class="SamplePrefColor" version="4">
									<prop name="PropertyTypeName">Color</prop>
									<prop name="Position">2</prop>
									<prop name="IsDefault">0</prop>
									<prop name="Color">$0030D700</prop>
								</obj>
								<obj name="PropertyObject" class="DominantChannelProp" version="4">
									<prop name="PropertyTypeName">Dominant Channel</prop>
									<prop name="Position">2</prop>
									<prop name="IsDefault">0</prop>
									<prop name="DominantChannel">0</prop>
								</obj>
								<obj name="PropertyObject" class="Genotype" version="4">
									<prop name="PropertyTypeName">EndPt Genotype</prop>
									<prop name="Position">2</prop>
									<prop name="IsDefault">1</prop>
									<prop name="ReadOnly">1</prop>
								</obj>
								<obj name="PropertyObject" class="GroupingSample" version="4">
									<prop name="PropertyTypeName">EndPt Sample Type</prop>
									<prop name="Position">2</prop>
									<prop name="IsDefault">0</prop>
									<prop name="GroupSampleType">mstUnknown</prop>
								</obj>
								<obj name="PropertyObject" class="SamplePrefLineStyle" version="4">
									<prop name="PropertyTypeName">Line Style</prop>
									<prop name="Position">2</prop>
									<prop name="IsDefault">0</prop>
									<prop name="LineStyle">psSolid</prop>
								</obj>
								<obj name="PropertyObject" class="GenSampleEditNotes" version="4">
									<prop name="PropertyTypeName">Notes</prop>
									<prop name="Position">2</prop>
									<prop name="IsDefault">1</prop>
								</obj>
								<obj name="PropertyObject" class="SamplePrefPointStyle" version="4">
									<prop name="PropertyTypeName">Point Style</prop>
									<prop name="Position">2</prop>
									<prop name="IsDefault">0</prop>
									<prop name="PointStyle">psNothing</prop>
								</obj>
								<obj name="PropertyObject" class="GenSampleEditPosition" version="4">
									<prop name="PropertyTypeName">Position</prop>
									<prop name="Position">2</prop>
									<prop name="IsDefault">1</prop>
								</obj>
								<obj name="PropertyObject" class="GenSampleEditReplicate" version="4">
									<prop name="PropertyTypeName">Replicate of</prop>
									<prop name="Position">2</prop>
									<prop name="IsDefault">1</prop>
									<prop name="ReplicateOf">-1</prop>
								</obj>
								<obj name="PropertyObject" class="HTCSampleID" version="4">
									<prop name="PropertyTypeName">Sample ID</prop>
									<prop name="Position">2</prop>
									<prop name="IsDefault">1</prop>
								</obj>
								<obj name="PropertyObject" class="GenSampleEditName" version="4">
									<prop name="PropertyTypeName">Sample Name</prop>
									<prop name="Position">2</prop>
									<prop name="IsDefault">1</prop>
									<prop name="name">Sample 3</prop>
								</obj>
								<obj name="PropertyObject" class="HTCSamplePrepNotes" version="4">
									<prop name="PropertyTypeName">Sample Prep Notes</prop>
									<prop name="Position">2</prop>
									<prop name="IsDefault">1</prop>
								</obj>
								<obj name="PropertyObject" class="GenSampleEditSubset" version="4">
									<prop name="PropertyTypeName">Subsets</prop>
									<prop name="Position">2</prop>
									<prop name="IsDefault">1</prop>
								</obj>
								<obj name="PropertyObject" class="SamplePrefWidth" version="5">
									<prop name="PropertyTypeName">Width</prop>
									<prop name="Position">2</prop>
									<prop name="IsDefault">1</prop>
									<prop name="Width">1</prop>
								</obj>
							</list>
						</obj>
					</obj>
					<obj name="item" class="SamplePropInfo" version="1">
						<obj name="ChannelProperties" class="ChanPropList" version="2">
							<obj name="ChannelProperties" class="EMList" version="1">
								<list name="emlist" count="1">
									<obj name="item" class="PropertyList" version="1">
										<list name="emlist" count="12">
											<obj name="PropertyObject" class="RQSampleTargetProperty" version="4">
												<prop name="PropertyTypeName">Combined Sample and Target Type</prop>
												<prop name="Position">3</prop>
												<prop name="IsDefault">0</prop>
												<obj name="ChannelProp" class="ChannelProperty" version="1">
													<prop name="ChannelIdx">0</prop>
												</obj>
											</obj>
											<obj name="PropertyObject" class="QuantConcProperty" version="4">
												<prop name="PropertyTypeName">Concentration</prop>
												<prop name="Position">3</prop>
												<prop name="IsDefault">1</prop>
												<prop name="Concentration">0</prop>
												<obj name="ChannelProp" class="ChannelProperty" version="1">
													<prop name="ChannelIdx">0</prop>
												</obj>
												<prop name="ReadOnly">1</prop>
											</obj>
											<obj name="PropertyObject" class="QuantCpHighProp" version="4">
												<prop name="PropertyTypeName">Cp High</prop>
												<prop name="Position">3</prop>
												<prop name="IsDefault">1</prop>
												<prop name="CpRangeHigh">0</prop>
												<obj name="ChannelProp" class="ChannelProperty" version="1">
													<prop name="ChannelIdx">0</prop>
												</obj>
												<prop name="ReadOnly">1</prop>
											</obj>
											<obj name="PropertyObject" class="QuantCpLowProp" version="4">
												<prop name="PropertyTypeName">Cp Low</prop>
												<prop name="Position">3</prop>
												<prop name="IsDefault">1</prop>
												<prop name="CpRangeLow">0</prop>
												<obj name="ChannelProp" class="ChannelProperty" version="1">
													<prop name="ChannelIdx">0</prop>
												</obj>
												<prop name="ReadOnly">1</prop>
											</obj>
											<obj name="PropertyObject" class="RQEffProp" version="4">
												<prop name="PropertyTypeName">Efficiency</prop>
												<prop name="Position">3</prop>
												<prop name="IsDefault">1</prop>
												<prop name="Efficiency">2</prop>
												<obj name="ChannelProp" class="ChannelProperty" version="1">
													<prop name="ChannelIdx">0</prop>
												</obj>
											</obj>
											<obj name="PropertyObject" class="ChannelGenotype" version="4">
												<prop name="PropertyTypeName">Melt Geno Genotype</prop>
												<prop name="Position">3</prop>
												<prop name="IsDefault">1</prop>
												<prop name="ReadOnly">1</prop>
												<obj name="ChannelProp" class="ChannelProperty" version="1">
													<prop name="ChannelIdx">0</prop>
												</obj>
											</obj>
											<obj name="PropertyObject" class="GroupChannelTypeProp" version="4">
												<prop name="PropertyTypeName">Melt Geno Sample Type</prop>
												<prop name="Position">3</prop>
												<prop name="IsDefault">0</prop>
												<prop name="GroupSampleType">mstUnknown</prop>
												<obj name="ChannelProp" class="ChannelProperty" version="1">
													<prop name="ChannelIdx">0</prop>
												</obj>
											</obj>
											<obj name="PropertyObject" class="QuantSampleTypeProperty" version="4">
												<prop name="PropertyTypeName">Quantification Sample Type</prop>
												<prop name="Position">3</prop>
												<prop name="IsDefault">0</prop>
												<prop name="SampleType">qsUnknown</prop>
												<obj name="ChannelProp" class="ChannelProperty" version="1">
													<prop name="ChannelIdx">0</prop>
												</obj>
											</obj>
											<obj name="PropertyObject" class="ChannelGenotype" version="4">
												<prop name="PropertyTypeName">Scanning Genotype</prop>
												<prop name="Position">3</prop>
												<prop name="IsDefault">1</prop>
												<prop name="ReadOnly">1</prop>
												<obj name="ChannelProp" class="ChannelProperty" version="1">
													<prop name="ChannelIdx">0</prop>
												</obj>
											</obj>
											<obj name="PropertyObject" class="GroupChannelTypeProp" version="4">
												<prop name="PropertyTypeName">Scanning Sample Type</prop>
												<prop name="Position">3</prop>
												<prop name="IsDefault">0</prop>
												<prop name="GroupSampleType">mstUnknown</prop>
												<obj name="ChannelProp" class="ChannelProperty" version="1">
													<prop name="ChannelIdx">0</prop>
												</obj>
											</obj>
											<obj name="PropertyObject" class="TargetName" version="4">
												<prop name="PropertyTypeName">Target Name</prop>
												<prop name="Position">3</prop>
												<prop name="IsDefault">1</prop>
												<obj name="ChannelProp" class="ChannelProperty" version="1">
													<prop name="ChannelIdx">0</prop>
												</obj>
											</obj>
											<obj name="PropertyObject" class="RQTargetProperty" version="4">
												<prop name="PropertyTypeName">Target Type</prop>
												<prop name="Position">3</prop>
												<prop name="IsDefault">0</prop>
												<prop name="TargetType">dtNone</prop>
												<obj name="ChannelProp" class="ChannelProperty" version="1">
													<prop name="ChannelIdx">0</prop>
												</obj>
											</obj>
										</list>
									</obj>
								</list>
							</obj>
						</obj>
						<prop name="ChannelPropertyCount">1</prop>
						<prop name="ContainerPosition">3</prop>
						<prop name="HasSampleProperties">1</prop>
						<obj name="SampleProperties" class="PropertyList" version="1">
							<list name="emlist" count="14">
								<obj name="PropertyObject" class="SamplePrefColor" version="4">
									<prop name="PropertyTypeName">Color</prop>
									<prop name="Position">3</prop>
									<prop name="IsDefault">0</prop>
									<prop name="Color">clFuchsia</prop>
								</obj>
								<obj name="PropertyObject" class="DominantChannelProp" version="4">
									<prop name="PropertyTypeName">Dominant Channel</prop>
									<prop name="Position">3</prop>
									<prop name="IsDefault">0</prop>
									<prop name="DominantChannel">0</prop>
								</obj>
								<obj name="PropertyObject" class="Genotype" version="4">
									<prop name="PropertyTypeName">EndPt Genotype</prop>
									<prop name="Position">3</prop>
									<prop name="IsDefault">1</prop>
									<prop name="ReadOnly">1</prop>
								</obj>
								<obj name="PropertyObject" class="GroupingSample" version="4">
									<prop name="PropertyTypeName">EndPt Sample Type</prop>
									<prop name="Position">3</prop>
									<prop name="IsDefault">0</prop>
									<prop name="GroupSampleType">mstUnknown</prop>
								</obj>
								<obj name="PropertyObject" class="SamplePrefLineStyle" version="4">
									<prop name="PropertyTypeName">Line Style</prop>
									<prop name="Position">3</prop>
									<prop name="IsDefault">0</prop>
									<prop name="LineStyle">psSolid</prop>
								</obj>
								<obj name="PropertyObject" class="GenSampleEditNotes" version="4">
									<prop name="PropertyTypeName">Notes</prop>
									<prop name="Position">3</prop>
									<prop name="IsDefault">1</prop>
								</obj>
								<obj name="PropertyObject" class="SamplePrefPointStyle" version="4">
									<prop name="PropertyTypeName">Point Style</prop>
									<prop name="Position">3</prop>
									<prop name="IsDefault">0</prop>
									<prop name="PointStyle">psNothing</prop>
								</obj>
								<obj name="PropertyObject" class="GenSampleEditPosition" version="4">
									<prop name="PropertyTypeName">Position</prop>
									<prop name="Position">3</prop>
									<prop name="IsDefault">1</prop>
								</obj>
								<obj name="PropertyObject" class="GenSampleEditReplicate" version="4">
									<prop name="PropertyTypeName">Replicate of</prop>
									<prop name="Position">3</prop>
									<prop name="IsDefault">1</prop>
									<prop name="ReplicateOf">-1</prop>
								</obj>
								<obj name="PropertyObject" class="HTCSampleID" version="4">
									<prop name="PropertyTypeName">Sample ID</prop>
									<prop name="Position">3</prop>
									<prop name="IsDefault">1</prop>
								</obj>
								<obj name="PropertyObject" class="GenSampleEditName" version="4">
									<prop name="PropertyTypeName">Sample Name</prop>
									<prop name="Position">3</prop>
									<prop name="IsDefault">1</prop>
									<prop name="name">Sample 4</prop>
								</obj>
								<obj name="PropertyObject" class="HTCSamplePrepNotes" version="4">
									<prop name="PropertyTypeName">Sample Prep Notes</prop>
									<prop name="Position">3</prop>
									<prop name="IsDefault">1</prop>
								</obj>
								<obj name="PropertyObject" class="GenSampleEditSubset" version="4">
									<prop name="PropertyTypeName">Subsets</prop>
									<prop name="Position">3</prop>
									<prop name="IsDefault">1</prop>
								</obj>
								<obj name="PropertyObject" class="SamplePrefWidth" version="5">
									<prop name="PropertyTypeName">Width</prop>
									<prop name="Position">3</prop>
									<prop name="IsDefault">1</prop>
									<prop name="Width">1</prop>
								</obj>
							</list>
						</obj>
					</obj>
					<obj name="item" class="SamplePropInfo" version="1">
						<obj name="ChannelProperties" class="ChanPropList" version="2">
							<obj name="ChannelProperties" class="EMList" version="1">
								<list name="emlist" count="1">
									<obj name="item" class="PropertyList" version="1">
										<list name="emlist" count="12">
											<obj name="PropertyObject" class="RQSampleTargetProperty" version="4">
												<prop name="PropertyTypeName">Combined Sample and Target Type</prop>
												<prop name="Position">4</prop>
												<prop name="IsDefault">0</prop>
												<obj name="ChannelProp" class="ChannelProperty" version="1">
													<prop name="ChannelIdx">0</prop>
												</obj>
											</obj>
											<obj name="PropertyObject" class="QuantConcProperty" version="4">
												<prop name="PropertyTypeName">Concentration</prop>
												<prop name="Position">4</prop>
												<prop name="IsDefault">1</prop>
												<prop name="Concentration">0</prop>
												<obj name="ChannelProp" class="ChannelProperty" version="1">
													<prop name="ChannelIdx">0</prop>
												</obj>
												<prop name="ReadOnly">1</prop>
											</obj>
											<obj name="PropertyObject" class="QuantCpHighProp" version="4">
												<prop name="PropertyTypeName">Cp High</prop>
												<prop name="Position">4</prop>
												<prop name="IsDefault">1</prop>
												<prop name="CpRangeHigh">0</prop>
												<obj name="ChannelProp" class="ChannelProperty" version="1">
													<prop name="ChannelIdx">0</prop>
												</obj>
												<prop name="ReadOnly">1</prop>
											</obj>
											<obj name="PropertyObject" class="QuantCpLowProp" version="4">
												<prop name="PropertyTypeName">Cp Low</prop>
												<prop name="Position">4</prop>
												<prop name="IsDefault">1</prop>
												<prop name="CpRangeLow">0</prop>
												<obj name="ChannelProp" class="ChannelProperty" version="1">
													<prop name="ChannelIdx">0</prop>
												</obj>
												<prop name="ReadOnly">1</prop>
											</obj>
											<obj name="PropertyObject" class="RQEffProp" version="4">
												<prop name="PropertyTypeName">Efficiency</prop>
												<prop name="Position">4</prop>
												<prop name="IsDefault">1</prop>
												<prop name="Efficiency">2</prop>
												<obj name="ChannelProp" class="ChannelProperty" version="1">
													<prop name="ChannelIdx">0</prop>
												</obj>
											</obj>
											<obj name="PropertyObject" class="ChannelGenotype" version="4">
												<prop name="PropertyTypeName">Melt Geno Genotype</prop>
												<prop name="Position">4</prop>
												<prop name="IsDefault">1</prop>
												<prop name="ReadOnly">1</prop>
												<obj name="ChannelProp" class="ChannelProperty" version="1">
													<prop name="ChannelIdx">0</prop>
												</obj>
											</obj>
											<obj name="PropertyObject" class="GroupChannelTypeProp" version="4">
												<prop name="PropertyTypeName">Melt Geno Sample Type</prop>
												<prop name="Position">4</prop>
												<prop name="IsDefault">0</prop>
												<prop name="GroupSampleType">mstUnknown</prop>
												<obj name="ChannelProp" class="ChannelProperty" version="1">
													<prop name="ChannelIdx">0</prop>
												</obj>
											</obj>
											<obj name="PropertyObject" class="QuantSampleTypeProperty" version="4">
												<prop name="PropertyTypeName">Quantification Sample Type</prop>
												<prop name="Position">4</prop>
												<prop name="IsDefault">0</prop>
												<prop name="SampleType">qsUnknown</prop>
												<obj name="ChannelProp" class="ChannelProperty" version="1">
													<prop name="ChannelIdx">0</prop>
												</obj>
											</obj>
											<obj name="PropertyObject" class="ChannelGenotype" version="4">
												<prop name="PropertyTypeName">Scanning Genotype</prop>
												<prop name="Position">4</prop>
												<prop name="IsDefault">1</prop>
												<prop name="ReadOnly">1</prop>
												<obj name="ChannelProp" class="ChannelProperty" version="1">
													<prop name="ChannelIdx">0</prop>
												</obj>
											</obj>
											<obj name="PropertyObject" class="GroupChannelTypeProp" version="4">
												<prop name="PropertyTypeName">Scanning Sample Type</prop>
												<prop name="Position">4</prop>
												<prop name="IsDefault">0</prop>
												<prop name="GroupSampleType">mstUnknown</prop>
												<obj name="ChannelProp" class="ChannelProperty" version="1">
													<prop name="ChannelIdx">0</prop>
												</obj>
											</obj>
											<obj name="PropertyObject" class="TargetName" version="4">
												<prop name="PropertyTypeName">Target Name</prop>
												<prop name="Position">4</prop>
												<prop name="IsDefault">1</prop>
												<obj name="ChannelProp" class="ChannelProperty" version="1">
													<prop name="ChannelIdx">0</prop>
												</obj>
											</obj>
											<obj name="PropertyObject" class="RQTargetProperty" version="4">
												<prop name="PropertyTypeName">Target Type</prop>
												<prop name="Position">4</prop>
												<prop name="IsDefault">0</prop>
												<prop name="TargetType">dtNone</prop>
												<obj name="ChannelProp" class="ChannelProperty" version="1">
													<prop name="ChannelIdx">0</prop>
												</obj>
											</obj>
										</list>
									</obj>
								</list>
							</obj>
						</obj>
						<prop name="ChannelPropertyCount">1</prop>
						<prop name="ContainerPosition">4</prop>
						<prop name="HasSampleProperties">1</prop>
						<obj name="SampleProperties" class="PropertyList" version="1">
							<list name="emlist" count="14">
								<obj name="PropertyObject" class="SamplePrefColor" version="4">
									<prop name="PropertyTypeName">Color</prop>
									<prop name="Position">4</prop>
									<prop name="IsDefault">0</prop>
									<prop name="Color">clGray</prop>
								</obj>
								<obj name="PropertyObject" class="DominantChannelProp" version="4">
									<prop name="PropertyTypeName">Dominant Channel</prop>
									<prop name="Position">4</prop>
									<prop name="IsDefault">0</prop>
									<prop name="DominantChannel">0</prop>
								</obj>
								<obj name="PropertyObject" class="Genotype" version="4">
									<prop name="PropertyTypeName">EndPt Genotype</prop>
									<prop name="Position">4</prop>
									<prop name="IsDefault">1</prop>
									<prop name="ReadOnly">1</prop>
								</obj>
								<obj name="PropertyObject" class="GroupingSample" version="4">
									<prop name="PropertyTypeName">EndPt Sample Type</prop>
									<prop name="Position">4</prop>
									<prop name="IsDefault">0</prop>
									<prop name="GroupSampleType">mstUnknown</prop>
								</obj>
								<obj name="PropertyObject" class="SamplePrefLineStyle" version="4">
									<prop name="PropertyTypeName">Line Style</prop>
									<prop name="Position">4</prop>
									<prop name="IsDefault">0</prop>
									<prop name="LineStyle">psSolid</prop>
								</obj>
								<obj name="PropertyObject" class="GenSampleEditNotes" version="4">
									<prop name="PropertyTypeName">Notes</prop>
									<prop name="Position">4</prop>
									<prop name="IsDefault">1</prop>
								</obj>
								<obj name="PropertyObject" class="SamplePrefPointStyle" version="4">
									<prop name="PropertyTypeName">Point Style</prop>
									<prop name="Position">4</prop>
									<prop name="IsDefault">0</prop>
									<prop name="PointStyle">psNothing</prop>
								</obj>
								<obj name="PropertyObject" class="GenSampleEditPosition" version="4">
									<prop name="PropertyTypeName">Position</prop>
									<prop name="Position">4</prop>
									<prop name="IsDefault">1</prop>
								</obj>
								<obj name="PropertyObject" class="GenSampleEditReplicate" version="4">
									<prop name="PropertyTypeName">Replicate of</prop>
									<prop name="Position">4</prop>
									<prop name="IsDefault">1</prop>
									<prop name="ReplicateOf">-1</prop>
								</obj>
								<obj name="PropertyObject" class="HTCSampleID" version="4">
									<prop name="PropertyTypeName">Sample ID</prop>
									<prop name="Position">4</prop>
									<prop name="IsDefault">1</prop>
								</obj>
								<obj name="PropertyObject" class="GenSampleEditName" version="4">
									<prop name="PropertyTypeName">Sample Name</prop>
									<prop name="Position">4</prop>
									<prop name="IsDefault">1</prop>
									<prop name="name">Sample 5</prop>
								</obj>
								<obj name="PropertyObject" class="HTCSamplePrepNotes" version="4">
									<prop name="PropertyTypeName">Sample Prep Notes</prop>
									<prop name="Position">4</prop>
									<prop name="IsDefault">1</prop>
								</obj>
								<obj name="PropertyObject" class="GenSampleEditSubset" version="4">
									<prop name="PropertyTypeName">Subsets</prop>
									<prop name="Position">4</prop>
									<prop name="IsDefault">1</prop>
								</obj>
								<obj name="PropertyObject" class="SamplePrefWidth" version="5">
									<prop name="PropertyTypeName">Width</prop>
									<prop name="Position">4</prop>
									<prop name="IsDefault">1</prop>
									<prop name="Width">1</prop>
								</obj>
							</list>
						</obj>
					</obj>
					<obj name="item" class="SamplePropInfo" version="1">
						<obj name="ChannelProperties" class="ChanPropList" version="2">
							<obj name="ChannelProperties" class="EMList" version="1">
								<list name="emlist" count="1">
									<obj name="item" class="PropertyList" version="1">
										<list name="emlist" count="12">
											<obj name="PropertyObject" class="RQSampleTargetProperty" version="4">
												<prop name="PropertyTypeName">Combined Sample and Target Type</prop>
												<prop name="Position">5</prop>
												<prop name="IsDefault">0</prop>
												<obj name="ChannelProp" class="ChannelProperty" version="1">
													<prop name="ChannelIdx">0</prop>
												</obj>
											</obj>
											<obj name="PropertyObject" class="QuantConcProperty" version="4">
												<prop name="PropertyTypeName">Concentration</prop>
												<prop name="Position">5</prop>
												<prop name="IsDefault">1</prop>
												<prop name="Concentration">0</prop>
												<obj name="ChannelProp" class="ChannelProperty" version="1">
													<prop name="ChannelIdx">0</prop>
												</obj>
												<prop name="ReadOnly">1</prop>
											</obj>
											<obj name="PropertyObject" class="QuantCpHighProp" version="4">
												<prop name="PropertyTypeName">Cp High</prop>
												<prop name="Position">5</prop>
												<prop name="IsDefault">1</prop>
												<prop name="CpRangeHigh">0</prop>
												<obj name="ChannelProp" class="ChannelProperty" version="1">
													<prop name="ChannelIdx">0</prop>
												</obj>
												<prop name="ReadOnly">1</prop>
											</obj>
											<obj name="PropertyObject" class="QuantCpLowProp" version="4">
												<prop name="PropertyTypeName">Cp Low</prop>
												<prop name="Position">5</prop>
												<prop name="IsDefault">1</prop>
												<prop name="CpRangeLow">0</prop>
												<obj name="ChannelProp" class="ChannelProperty" version="1">
													<prop name="ChannelIdx">0</prop>
												</obj>
												<prop name="ReadOnly">1</prop>
											</obj>
											<obj name="PropertyObject" class="RQEffProp" version="4">
												<prop name="PropertyTypeName">Efficiency</prop>
												<prop name="Position">5</prop>
												<prop name="IsDefault">1</prop>
												<prop name="Efficiency">2</prop>
												<obj name="ChannelProp" class="ChannelProperty" version="1">
													<prop name="ChannelIdx">0</prop>
												</obj>
											</obj>
											<obj name="PropertyObject" class="ChannelGenotype" version="4">
												<prop name="PropertyTypeName">Melt Geno Genotype</prop>
												<prop name="Position">5</prop>
												<prop name="IsDefault">1</prop>
												<prop name="ReadOnly">1</prop>
												<obj name="ChannelProp" class="ChannelProperty" version="1">
													<prop name="ChannelIdx">0</prop>
												</obj>
											</obj>
											<obj name="PropertyObject" class="GroupChannelTypeProp" version="4">
												<prop name="PropertyTypeName">Melt Geno Sample Type</prop>
												<prop name="Position">5</prop>
												<prop name="IsDefault">0</prop>
												<prop name="GroupSampleType">mstUnknown</prop>
												<obj name="ChannelProp" class="ChannelProperty" version="1">
													<prop name="ChannelIdx">0</prop>
												</obj>
											</obj>
											<obj name="PropertyObject" class="QuantSampleTypeProperty" version="4">
												<prop name="PropertyTypeName">Quantification Sample Type</prop>
												<prop name="Position">5</prop>
												<prop name="IsDefault">0</prop>
												<prop name="SampleType">qsUnknown</prop>
												<obj name="ChannelProp" class="ChannelProperty" version="1">
													<prop name="ChannelIdx">0</prop>
												</obj>
											</obj>
											<obj name="PropertyObject" class="ChannelGenotype" version="4">
												<prop name="PropertyTypeName">Scanning Genotype</prop>
												<prop name="Position">5</prop>
												<prop name="IsDefault">1</prop>
												<prop name="ReadOnly">1</prop>
												<obj name="ChannelProp" class="ChannelProperty" version="1">
													<prop name="ChannelIdx">0</prop>
												</obj>
											</obj>
											<obj name="PropertyObject" class="GroupChannelTypeProp" version="4">
												<prop name="PropertyTypeName">Scanning Sample Type</prop>
												<prop name="Position">5</prop>
												<prop name="IsDefault">0</prop>
												<prop name="GroupSampleType">mstUnknown</prop>
												<obj name="ChannelProp" class="ChannelProperty" version="1">
													<prop name="ChannelIdx">0</prop>
												</obj>
											</obj>
											<obj name="PropertyObject" class="TargetName" version="4">
												<prop name="PropertyTypeName">Target Name</prop>
												<prop name="Position">5</prop>
												<prop name="IsDefault">1</prop>
												<obj name="ChannelProp" class="ChannelProperty" version="1">
													<prop name="ChannelIdx">0</prop>
												</obj>
											</obj>
											<obj name="PropertyObject" class="RQTargetProperty" version="4">
												<prop name="PropertyTypeName">Target Type</prop>
												<prop name="Position">5</prop>
												<prop name="IsDefault">0</prop>
												<prop name="TargetType">dtNone</prop>
												<obj name="ChannelProp" class="ChannelProperty" version="1">
													<prop name="ChannelIdx">0</prop>
												</obj>
											</obj>
										</list>
									</obj>
								</list>
							</obj>
						</obj>
						<prop name="ChannelPropertyCount">1</prop>
						<prop name="ContainerPosition">5</prop>
						<prop name="HasSampleProperties">1</prop>
						<obj name="SampleProperties" class="PropertyList" version="1">
							<list name="emlist" count="14">
								<obj name="PropertyObject" class="SamplePrefColor" version="4">
									<prop name="PropertyTypeName">Color</prop>
									<prop name="Position">5</prop>
									<prop name="IsDefault">0</prop>
									<prop name="Color">$0012D7FA</prop>
								</obj>
								<obj name="PropertyObject" class="DominantChannelProp" version="4">
									<prop name="PropertyTypeName">Dominant Channel</prop>
									<prop name="Position">5</prop>
									<prop name="IsDefault">0</prop>
									<prop name="DominantChannel">0</prop>
								</obj>
								<obj name="PropertyObject" class="Genotype" version="4">
									<prop name="PropertyTypeName">EndPt Genotype</prop>
									<prop name="Position">5</prop>
									<prop name="IsDefault">1</prop>
									<prop name="ReadOnly">1</prop>
								</obj>
								<obj name="PropertyObject" class="GroupingSample" version="4">
									<prop name="PropertyTypeName">EndPt Sample Type</prop>
									<prop name="Position">5</prop>
									<prop name="IsDefault">0</prop>
									<prop name="GroupSampleType">mstUnknown</prop>
								</obj>
								<obj name="PropertyObject" class="SamplePrefLineStyle" version="4">
									<prop name="PropertyTypeName">Line Style</prop>
									<prop name="Position">5</prop>
									<prop name="IsDefault">0</prop>
									<prop name="LineStyle">psSolid</prop>
								</obj>
								<obj name="PropertyObject" class="GenSampleEditNotes" version="4">
									<prop name="PropertyTypeName">Notes</prop>
									<prop name="Position">5</prop>
									<prop name="IsDefault">1</prop>
								</obj>
								<obj name="PropertyObject" class="SamplePrefPointStyle" version="4">
									<prop name="PropertyTypeName">Point Style</prop>
									<prop name="Position">5</prop>
									<prop name="IsDefault">0</prop>
									<prop name="PointStyle">psNothing</prop>
								</obj>
								<obj name="PropertyObject" class="GenSampleEditPosition" version="4">
									<prop name="PropertyTypeName">Position</prop>
									<prop name="Position">5</prop>
									<prop name="IsDefault">1</prop>
								</obj>
								<obj name="PropertyObject" class="GenSampleEditReplicate" version="4">
									<prop name="PropertyTypeName">Replicate of</prop>
									<prop name="Position">5</prop>
									<prop name="IsDefault">1</prop>
									<prop name="ReplicateOf">-1</prop>
								</obj>
								<obj name="PropertyObject" class="HTCSampleID" version="4">
									<prop name="PropertyTypeName">Sample ID</prop>
									<prop name="Position">5</prop>
									<prop name="IsDefault">1</prop>
								</obj>
								<obj name="PropertyObject" class="GenSampleEditName" version="4">
									<prop name="PropertyTypeName">Sample Name</prop>
									<prop name="Position">5</prop>
									<prop name="IsDefault">1</prop>
									<prop name="name">Sample 6</prop>
								</obj>
								<obj name="PropertyObject" class="HTCSamplePrepNotes" version="4">
									<prop name="PropertyTypeName">Sample Prep Notes</prop>
									<prop name="Position">5</prop>
									<prop name="IsDefault">1</prop>
								</obj>
								<obj name="PropertyObject" class="GenSampleEditSubset" version="4">
									<prop name="PropertyTypeName">Subsets</prop>
									<prop name="Position">5</prop>
									<prop name="IsDefault">1</prop>
								</obj>
								<obj name="PropertyObject" class="SamplePrefWidth" version="5">
									<prop name="PropertyTypeName">Width</prop>
									<prop name="Position">5</prop>
									<prop name="IsDefault">1</prop>
									<prop name="Width">1</prop>
								</obj>
							</list>
						</obj>
					</obj>
					<obj name="item" class="SamplePropInfo" version="1">
						<obj name="ChannelProperties" class="ChanPropList" version="2">
							<obj name="ChannelProperties" class="EMList" version="1">
								<list name="emlist" count="1">
									<obj name="item" class="PropertyList" version="1">
										<list name="emlist" count="12">
											<obj name="PropertyObject" class="RQSampleTargetProperty" version="4">
												<prop name="PropertyTypeName">Combined Sample and Target Type</prop>
												<prop name="Position">6</prop>
												<prop name="IsDefault">0</prop>
												<obj name="ChannelProp" class="ChannelProperty" version="1">
													<prop name="ChannelIdx">0</prop>
												</obj>
											</obj>
											<obj name="PropertyObject" class="QuantConcProperty" version="4">
												<prop name="PropertyTypeName">Concentration</prop>
												<prop name="Position">6</prop>
												<prop name="IsDefault">1</prop>
												<prop name="Concentration">0</prop>
												<obj name="ChannelProp" class="ChannelProperty" version="1">
													<prop name="ChannelIdx">0</prop>
												</obj>
												<prop name="ReadOnly">1</prop>
											</obj>
											<obj name="PropertyObject" class="QuantCpHighProp" version="4">
												<prop name="PropertyTypeName">Cp High</prop>
												<prop name="Position">6</prop>
												<prop name="IsDefault">1</prop>
												<prop name="CpRangeHigh">0</prop>
												<obj name="ChannelProp" class="ChannelProperty" version="1">
													<prop name="ChannelIdx">0</prop>
												</obj>
												<prop name="ReadOnly">1</prop>
											</obj>
											<obj name="PropertyObject" class="QuantCpLowProp" version="4">
												<prop name="PropertyTypeName">Cp Low</prop>
												<prop name="Position">6</prop>
												<prop name="IsDefault">1</prop>
												<prop name="CpRangeLow">0</prop>
												<obj name="ChannelProp" class="ChannelProperty" version="1">
													<prop name="ChannelIdx">0</prop>
												</obj>
												<prop name="ReadOnly">1</prop>
											</obj>
											<obj name="PropertyObject" class="RQEffProp" version="4">
												<prop name="PropertyTypeName">Efficiency</prop>
												<prop name="Position">6</prop>
												<prop name="IsDefault">1</prop>
												<prop name="Efficiency">2</prop>
												<obj name="ChannelProp" class="ChannelProperty" version="1">
													<prop name="ChannelIdx">0</prop>
												</obj>
											</obj>
											<obj name="PropertyObject" class="ChannelGenotype" version="4">
												<prop name="PropertyTypeName">Melt Geno Genotype</prop>
												<prop name="Position">6</prop>
												<prop name="IsDefault">1</prop>
												<prop name="ReadOnly">1</prop>
												<obj name="ChannelProp" class="ChannelProperty" version="1">
													<prop name="ChannelIdx">0</prop>
												</obj>
											</obj>
											<obj name="PropertyObject" class="GroupChannelTypeProp" version="4">
												<prop name="PropertyTypeName">Melt Geno Sample Type</prop>
												<prop name="Position">6</prop>
												<prop name="IsDefault">0</prop>
												<prop name="GroupSampleType">mstUnknown</prop>
												<obj name="ChannelProp" class="ChannelProperty" version="1">
													<prop name="ChannelIdx">0</prop>
												</obj>
											</obj>
											<obj name="PropertyObject" class="QuantSampleTypeProperty" version="4">
												<prop name="PropertyTypeName">Quantification Sample Type</prop>
												<prop name="Position">6</prop>
												<prop name="IsDefault">0</prop>
												<prop name="SampleType">qsUnknown</prop>
												<obj name="ChannelProp" class="ChannelProperty" version="1">
													<prop name="ChannelIdx">0</prop>
												</obj>
											</obj>
											<obj name="PropertyObject" class="ChannelGenotype" version="4">
												<prop name="PropertyTypeName">Scanning Genotype</prop>
												<prop name="Position">6</prop>
												<prop name="IsDefault">1</prop>
												<prop name="ReadOnly">1</prop>
												<obj name="ChannelProp" class="ChannelProperty" version="1">
													<prop name="ChannelIdx">0</prop>
												</obj>
											</obj>
											<obj name="PropertyObject" class="GroupChannelTypeProp" version="4">
												<prop name="PropertyTypeName">Scanning Sample Type</prop>
												<prop name="Position">6</prop>
												<prop name="IsDefault">0</prop>
												<prop name="GroupSampleType">mstUnknown</prop>
												<obj name="ChannelProp" class="ChannelProperty" version="1">
													<prop name="ChannelIdx">0</prop>
												</obj>
											</obj>
											<obj name="PropertyObject" class="TargetName" version="4">
												<prop name="PropertyTypeName">Target Name</prop>
												<prop name="Position">6</prop>
												<prop name="IsDefault">1</prop>
												<obj name="ChannelProp" class="ChannelProperty" version="1">
													<prop name="ChannelIdx">0</prop>
												</obj>
											</obj>
											<obj name="PropertyObject" class="RQTargetProperty" version="4">
												<prop name="PropertyTypeName">Target Type</prop>
												<prop name="Position">6</prop>
												<prop name="IsDefault">0</prop>
												<prop name="TargetType">dtNone</prop>
												<obj name="ChannelProp" class="ChannelProperty" version="1">
													<prop name="ChannelIdx">0</prop>
												</obj>
											</obj>
										</list>
									</obj>
								</list>
							</obj>
						</obj>
						<prop name="ChannelPropertyCount">1</prop>
						<prop name="ContainerPosition">6</prop>
						<prop name="HasSampleProperties">1</prop>
						<obj name="SampleProperties" class="PropertyList" version="1">
							<list name="emlist" count="14">
								<obj name="PropertyObject" class="SamplePrefColor" version="4">
									<prop name="PropertyTypeName">Color</prop>
									<prop name="Position">6</prop>
									<prop name="IsDefault">0</prop>
									<prop name="Color">$00000097</prop>
								</obj>
								<obj name="PropertyObject" class="DominantChannelProp" version="4">
									<prop name="PropertyTypeName">Dominant Channel</prop>
									<prop name="Position">6</prop>
									<prop name="IsDefault">0</prop>
									<prop name="DominantChannel">0</prop>
								</obj>
								<obj name="PropertyObject" class="Genotype" version="4">
									<prop name="PropertyTypeName">EndPt Genotype</prop>
									<prop name="Position">6</prop>
									<prop name="IsDefault">1</prop>
									<prop name="ReadOnly">1</prop>
								</obj>
								<obj name="PropertyObject" class="GroupingSample" version="4">
									<prop name="PropertyTypeName">EndPt Sample Type</prop>
									<prop name="Position">6</prop>
									<prop name="IsDefault">0</prop>
									<prop name="GroupSampleType">mstUnknown</prop>
								</obj>
								<obj name="PropertyObject" class="SamplePrefLineStyle" version="4">
									<prop name="PropertyTypeName">Line Style</prop>
									<prop name="Position">6</prop>
									<prop name="IsDefault">0</prop>
									<prop name="LineStyle">psSolid</prop>
								</obj>
								<obj name="PropertyObject" class="GenSampleEditNotes" version="4">
									<prop name="PropertyTypeName">Notes</prop>
									<prop name="Position">6</prop>
									<prop name="IsDefault">1</prop>
								</obj>
								<obj name="PropertyObject" class="SamplePrefPointStyle" version="4">
									<prop name="PropertyTypeName">Point Style</prop>
									<prop name="Position">6</prop>
									<prop name="IsDefault">0</prop>
									<prop name="PointStyle">psNothing</prop>
								</obj>
								<obj name="PropertyObject" class="GenSampleEditPosition" version="4">
									<prop name="PropertyTypeName">Position</prop>
									<prop name="Position">6</prop>
									<prop name="IsDefault">1</prop>
								</obj>
								<obj name="PropertyObject" class="GenSampleEditReplicate" version="4">
									<prop name="PropertyTypeName">Replicate of</prop>
									<prop name="Position">6</prop>
									<prop name="IsDefault">1</prop>
									<prop name="ReplicateOf">-1</prop>
								</obj>
								<obj name="PropertyObject" class="HTCSampleID" version="4">
									<prop name="PropertyTypeName">Sample ID</prop>
									<prop name="Position">6</prop>
									<prop name="IsDefault">1</prop>
								</obj>
								<obj name="PropertyObject" class="GenSampleEditName" version="4">
									<prop name="PropertyTypeName">Sample Name</prop>
									<prop name="Position">6</prop>
									<prop name="IsDefault">1</prop>
									<prop name="name">Sample 7</prop>
								</obj>
								<obj name="PropertyObject" class="HTCSamplePrepNotes" version="4">
									<prop name="PropertyTypeName">Sample Prep Notes</prop>
									<prop name="Position">6</prop>
									<prop name="IsDefault">1</prop>
								</obj>
								<obj name="PropertyObject" class="GenSampleEditSubset" version="4">
									<prop name="PropertyTypeName">Subsets</prop>
									<prop name="Position">6</prop>
									<prop name="IsDefault">1</prop>
								</obj>
								<obj name="PropertyObject" class="SamplePrefWidth" version="5">
									<prop name="PropertyTypeName">Width</prop>
									<prop name="Position">6</prop>
									<prop name="IsDefault">1</prop>
									<prop name="Width">1</prop>
								</obj>
							</list>
						</obj>
					</obj>
					<obj name="item" class="SamplePropInfo" version="1">
						<obj name="ChannelProperties" class="ChanPropList" version="2">
							<obj name="ChannelProperties" class="EMList" version="1">
								<list name="emlist" count="1">
									<obj name="item" class="PropertyList" version="1">
										<list name="emlist" count="12">
											<obj name="PropertyObject" class="RQSampleTargetProperty" version="4">
												<prop name="PropertyTypeName">Combined Sample and Target Type</prop>
												<prop name="Position">7</prop>
												<prop name="IsDefault">0</prop>
												<obj name="ChannelProp" class="ChannelProperty" version="1">
													<prop name="ChannelIdx">0</prop>
												</obj>
											</obj>
											<obj name="PropertyObject" class="QuantConcProperty" version="4">
												<prop name="PropertyTypeName">Concentration</prop>
												<prop name="Position">7</prop>
												<prop name="IsDefault">1</prop>
												<prop name="Concentration">0</prop>
												<obj name="ChannelProp" class="ChannelProperty" version="1">
													<prop name="ChannelIdx">0</prop>
												</obj>
												<prop name="ReadOnly">1</prop>
											</obj>
											<obj name="PropertyObject" class="QuantCpHighProp" version="4">
												<prop name="PropertyTypeName">Cp High</prop>
												<prop name="Position">7</prop>
												<prop name="IsDefault">1</prop>
												<prop name="CpRangeHigh">0</prop>
												<obj name="ChannelProp" class="ChannelProperty" version="1">
													<prop name="ChannelIdx">0</prop>
												</obj>
												<prop name="ReadOnly">1</prop>
											</obj>
											<obj name="PropertyObject" class="QuantCpLowProp" version="4">
												<prop name="PropertyTypeName">Cp Low</prop>
												<prop name="Position">7</prop>
												<prop name="IsDefault">1</prop>
												<prop name="CpRangeLow">0</prop>
												<obj name="ChannelProp" class="ChannelProperty" version="1">
													<prop name="ChannelIdx">0</prop>
												</obj>
												<prop name="ReadOnly">1</prop>
											</obj>
											<obj name="PropertyObject" class="RQEffProp" version="4">
												<prop name="PropertyTypeName">Efficiency</prop>
												<prop name="Position">7</prop>
												<prop name="IsDefault">1</prop>
												<prop name="Efficiency">2</prop>
												<obj name="ChannelProp" class="ChannelProperty" version="1">
													<prop name="ChannelIdx">0</prop>
												</obj>
											</obj>
											<obj name="PropertyObject" class="ChannelGenotype" version="4">
												<prop name="PropertyTypeName">Melt Geno Genotype</prop>
												<prop name="Position">7</prop>
												<prop name="IsDefault">1</prop>
												<prop name="ReadOnly">1</prop>
												<obj name="ChannelProp" class="ChannelProperty" version="1">
													<prop name="ChannelIdx">0</prop>
												</obj>
											</obj>
											<obj name="PropertyObject" class="GroupChannelTypeProp" version="4">
												<prop name="PropertyTypeName">Melt Geno Sample Type</prop>
												<prop name="Position">7</prop>
												<prop name="IsDefault">0</prop>
												<prop name="GroupSampleType">mstUnknown</prop>
												<obj name="ChannelProp" class="ChannelProperty" version="1">
													<prop name="ChannelIdx">0</prop>
												</obj>
											</obj>
											<obj name="PropertyObject" class="QuantSampleTypeProperty" version="4">
												<prop name="PropertyTypeName">Quantification Sample Type</prop>
												<prop name="Position">7</prop>
												<prop name="IsDefault">0</prop>
												<prop name="SampleType">qsUnknown</prop>
												<obj name="ChannelProp" class="ChannelProperty" version="1">
													<prop name="ChannelIdx">0</prop>
												</obj>
											</obj>
											<obj name="PropertyObject" class="ChannelGenotype" version="4">
												<prop name="PropertyTypeName">Scanning Genotype</prop>
												<prop name="Position">7</prop>
												<prop name="IsDefault">1</prop>
												<prop name="ReadOnly">1</prop>
												<obj name="ChannelProp" class="ChannelProperty" version="1">
													<prop name="ChannelIdx">0</prop>
												</obj>
											</obj>
											<obj name="PropertyObject" class="GroupChannelTypeProp" version="4">
												<prop name="PropertyTypeName">Scanning Sample Type</prop>
												<prop name="Position">7</prop>
												<prop name="IsDefault">0</prop>
												<prop name="GroupSampleType">mstUnknown</prop>
												<obj name="ChannelProp" class="ChannelProperty" version="1">
													<prop name="ChannelIdx">0</prop>
												</obj>
											</obj>
											<obj name="PropertyObject" class="TargetName" version="4">
												<prop name="PropertyTypeName">Target Name</prop>
												<prop name="Position">7</prop>
												<prop name="IsDefault">1</prop>
												<obj name="ChannelProp" class="ChannelProperty" version="1">
													<prop name="ChannelIdx">0</prop>
												</obj>
											</obj>
											<obj name="PropertyObject" class="RQTargetProperty" version="4">
												<prop name="PropertyTypeName">Target Type</prop>
												<prop name="Position">7</prop>
												<prop name="IsDefault">0</prop>
												<prop name="TargetType">dtNone</prop>
												<obj name="ChannelProp" class="ChannelProperty" version="1">
													<prop name="ChannelIdx">0</prop>
												</obj>
											</obj>
										</list>
									</obj>
								</list>
							</obj>
						</obj>
						<prop name="ChannelPropertyCount">1</prop>
						<prop name="ContainerPosition">7</prop>
						<prop name="HasSampleProperties">1</prop>
						<obj name="SampleProperties" class="PropertyList" version="1">
							<list name="emlist" count="14">
								<obj name="PropertyObject" class="SamplePrefColor" version="4">
									<prop name="PropertyTypeName">Color</prop>
									<prop name="Position">7</prop>
									<prop name="IsDefault">0</prop>
									<prop name="Color">$00FFFF0F</prop>
								</obj>
								<obj name="PropertyObject" class="DominantChannelProp" version="4">
									<prop name="PropertyTypeName">Dominant Channel</prop>
									<prop name="Position">7</prop>
									<prop name="IsDefault">0</prop>
									<prop name="DominantChannel">0</prop>
								</obj>
								<obj name="PropertyObject" class="Genotype" version="4">
									<prop name="PropertyTypeName">EndPt Genotype</prop>
									<prop name="Position">7</prop>
									<prop name="IsDefault">1</prop>
									<prop name="ReadOnly">1</prop>
								</obj>
								<obj name="PropertyObject" class="GroupingSample" version="4">
									<prop name="PropertyTypeName">EndPt Sample Type</prop>
									<prop name="Position">7</prop>
									<prop name="IsDefault">0</prop>
									<prop name="GroupSampleType">mstUnknown</prop>
								</obj>
								<obj name="PropertyObject" class="SamplePrefLineStyle" version="4">
									<prop name="PropertyTypeName">Line Style</prop>
									<prop name="Position">7</prop>
									<prop name="IsDefault">0</prop>
									<prop name="LineStyle">psSolid</prop>
								</obj>
								<obj name="PropertyObject" class="GenSampleEditNotes" version="4">
									<prop name="PropertyTypeName">Notes</prop>
									<prop name="Position">7</prop>
									<prop name="IsDefault">1</prop>
								</obj>
								<obj name="PropertyObject" class="SamplePrefPointStyle" version="4">
									<prop name="PropertyTypeName">Point Style</prop>
									<prop name="Position">7</prop>
									<prop name="IsDefault">0</prop>
									<prop name="PointStyle">psNothing</prop>
								</obj>
								<obj name="PropertyObject" class="GenSampleEditPosition" version="4">
									<prop name="PropertyTypeName">Position</prop>
									<prop name="Position">7</prop>
									<prop name="IsDefault">1</prop>
								</obj>
								<obj name="PropertyObject" class="GenSampleEditReplicate" version="4">
									<prop name="PropertyTypeName">Replicate of</prop>
									<prop name="Position">7</prop>
									<prop name="IsDefault">1</prop>
									<prop name="ReplicateOf">-1</prop>
								</obj>
								<obj name="PropertyObject" class="HTCSampleID" version="4">
									<prop name="PropertyTypeName">Sample ID</prop>
									<prop name="Position">7</prop>
									<prop name="IsDefault">1</prop>
								</obj>
								<obj name="PropertyObject" class="GenSampleEditName" version="4">
									<prop name="PropertyTypeName">Sample Name</prop>
									<prop name="Position">7</prop>
									<prop name="IsDefault">1</prop>
									<prop name="name">Sample 8</prop>
								</obj>
								<obj name="PropertyObject" class="HTCSamplePrepNotes" version="4">
									<prop name="PropertyTypeName">Sample Prep Notes</prop>
									<prop name="Position">7</prop>
									<prop name="IsDefault">1</prop>
								</obj>
								<obj name="PropertyObject" class="GenSampleEditSubset" version="4">
									<prop name="PropertyTypeName">Subsets</prop>
									<prop name="Position">7</prop>
									<prop name="IsDefault">1</prop>
								</obj>
								<obj name="PropertyObject" class="SamplePrefWidth" version="5">
									<prop name="PropertyTypeName">Width</prop>
									<prop name="Position">7</prop>
									<prop name="IsDefault">1</prop>
									<prop name="Width">1</prop>
								</obj>
							</list>
						</obj>
					</obj>
					<obj name="item" class="SamplePropInfo" version="1">
						<obj name="ChannelProperties" class="ChanPropList" version="2">
							<obj name="ChannelProperties" class="EMList" version="1">
								<list name="emlist" count="1">
									<obj name="item" class="PropertyList" version="1">
										<list name="emlist" count="12">
											<obj name="PropertyObject" class="RQSampleTargetProperty" version="4">
												<prop name="PropertyTypeName">Combined Sample and Target Type</prop>
												<prop name="Position">8</prop>
												<prop name="IsDefault">0</prop>
												<obj name="ChannelProp" class="ChannelProperty" version="1">
													<prop name="ChannelIdx">0</prop>
												</obj>
											</obj>
											<obj name="PropertyObject" class="QuantConcProperty" version="4">
												<prop name="PropertyTypeName">Concentration</prop>
												<prop name="Position">8</prop>
												<prop name="IsDefault">1</prop>
												<prop name="Concentration">0</prop>
												<obj name="ChannelProp" class="ChannelProperty" version="1">
													<prop name="ChannelIdx">0</prop>
												</obj>
												<prop name="ReadOnly">1</prop>
											</obj>
											<obj name="PropertyObject" class="QuantCpHighProp" version="4">
												<prop name="PropertyTypeName">Cp High</prop>
												<prop name="Position">8</prop>
												<prop name="IsDefault">1</prop>
												<prop name="CpRangeHigh">0</prop>
												<obj name="ChannelProp" class="ChannelProperty" version="1">
													<prop name="ChannelIdx">0</prop>
												</obj>
												<prop name="ReadOnly">1</prop>
											</obj>
											<obj name="PropertyObject" class="QuantCpLowProp" version="4">
												<prop name="PropertyTypeName">Cp Low</prop>
												<prop name="Position">8</prop>
												<prop name="IsDefault">1</prop>
												<prop name="CpRangeLow">0</prop>
												<obj name="ChannelProp" class="ChannelProperty" version="1">
													<prop name="ChannelIdx">0</prop>
												</obj>
												<prop name="ReadOnly">1</prop>
											</obj>
											<obj name="PropertyObject" class="RQEffProp" version="4">
												<prop name="PropertyTypeName">Efficiency</prop>
												<prop name="Position">8</prop>
												<prop name="IsDefault">1</prop>
												<prop name="Efficiency">2</prop>
												<obj name="ChannelProp" class="ChannelProperty" version="1">
													<prop name="ChannelIdx">0</prop>
												</obj>
											</obj>
											<obj name="PropertyObject" class="ChannelGenotype" version="4">
												<prop name="PropertyTypeName">Melt Geno Genotype</prop>
												<prop name="Position">8</prop>
												<prop name="IsDefault">1</prop>
												<prop name="ReadOnly">1</prop>
												<obj name="ChannelProp" class="ChannelProperty" version="1">
													<prop name="ChannelIdx">0</prop>
												</obj>
											</obj>
											<obj name="PropertyObject" class="GroupChannelTypeProp" version="4">
												<prop name="PropertyTypeName">Melt Geno Sample Type</prop>
												<prop name="Position">8</prop>
												<prop name="IsDefault">0</prop>
												<prop name="GroupSampleType">mstUnknown</prop>
												<obj name="ChannelProp" class="ChannelProperty" version="1">
													<prop name="ChannelIdx">0</prop>
												</obj>
											</obj>
											<obj name="PropertyObject" class="QuantSampleTypeProperty" version="4">
												<prop name="PropertyTypeName">Quantification Sample Type</prop>
												<prop name="Position">8</prop>
												<prop name="IsDefault">0</prop>
												<prop name="SampleType">qsUnknown</prop>
												<obj name="ChannelProp" class="ChannelProperty" version="1">
													<prop name="ChannelIdx">0</prop>
												</obj>
											</obj>
											<obj name="PropertyObject" class="ChannelGenotype" version="4">
												<prop name="PropertyTypeName">Scanning Genotype</prop>
												<prop name="Position">8</prop>
												<prop name="IsDefault">1</prop>
												<prop name="ReadOnly">1</prop>
												<obj name="ChannelProp" class="ChannelProperty" version="1">
													<prop name="ChannelIdx">0</prop>
												</obj>
											</obj>
											<obj name="PropertyObject" class="GroupChannelTypeProp" version="4">
												<prop name="PropertyTypeName">Scanning Sample Type</prop>
												<prop name="Position">8</prop>
												<prop name="IsDefault">0</prop>
												<prop name="GroupSampleType">mstUnknown</prop>
												<obj name="ChannelProp" class="ChannelProperty" version="1">
													<prop name="ChannelIdx">0</prop>
												</obj>
											</obj>
											<obj name="PropertyObject" class="TargetName" version="4">
												<prop name="PropertyTypeName">Target Name</prop>
												<prop name="Position">8</prop>
												<prop name="IsDefault">1</prop>
												<obj name="ChannelProp" class="ChannelProperty" version="1">
													<prop name="ChannelIdx">0</prop>
												</obj>
											</obj>
											<obj name="PropertyObject" class="RQTargetProperty" version="4">
												<prop name="PropertyTypeName">Target Type</prop>
												<prop name="Position">8</prop>
												<prop name="IsDefault">0</prop>
												<prop name="TargetType">dtNone</prop>
												<obj name="ChannelProp" class="ChannelProperty" version="1">
													<prop name="ChannelIdx">0</prop>
												</obj>
											</obj>
										</list>
									</obj>
								</list>
							</obj>
						</obj>
						<prop name="ChannelPropertyCount">1</prop>
						<prop name="ContainerPosition">8</prop>
						<prop name="HasSampleProperties">1</prop>
						<obj name="SampleProperties" class="PropertyList" version="1">
							<list name="emlist" count="14">
								<obj name="PropertyObject" class="SamplePrefColor" version="4">
									<prop name="PropertyTypeName">Color</prop>
									<prop name="Position">8</prop>
									<prop name="IsDefault">0</prop>
									<prop name="Color">$00404000</prop>
								</obj>
								<obj name="PropertyObject" class="DominantChannelProp" version="4">
									<prop name="PropertyTypeName">Dominant Channel</prop>
									<prop name="Position">8</prop>
									<prop name="IsDefault">0</prop>
									<prop name="DominantChannel">0</prop>
								</obj>
								<obj name="PropertyObject" class="Genotype" version="4">
									<prop name="PropertyTypeName">EndPt Genotype</prop>
									<prop name="Position">8</prop>
									<prop name="IsDefault">1</prop>
									<prop name="ReadOnly">1</prop>
								</obj>
								<obj name="PropertyObject" class="GroupingSample" version="4">
									<prop name="PropertyTypeName">EndPt Sample Type</prop>
									<prop name="Position">8</prop>
									<prop name="IsDefault">0</prop>
									<prop name="GroupSampleType">mstUnknown</prop>
								</obj>
								<obj name="PropertyObject" class="SamplePrefLineStyle" version="4">
									<prop name="PropertyTypeName">Line Style</prop>
									<prop name="Position">8</prop>
									<prop name="IsDefault">0</prop>
									<prop name="LineStyle">psSolid</prop>
								</obj>
								<obj name="PropertyObject" class="GenSampleEditNotes" version="4">
									<prop name="PropertyTypeName">Notes</prop>
									<prop name="Position">8</prop>
									<prop name="IsDefault">1</prop>
								</obj>
								<obj name="PropertyObject" class="SamplePrefPointStyle" version="4">
									<prop name="PropertyTypeName">Point Style</prop>
									<prop name="Position">8</prop>
									<prop name="IsDefault">0</prop>
									<prop name="PointStyle">psNothing</prop>
								</obj>
								<obj name="PropertyObject" class="GenSampleEditPosition" version="4">
									<prop name="PropertyTypeName">Position</prop>
									<prop name="Position">8</prop>
									<prop name="IsDefault">1</prop>
								</obj>
								<obj name="PropertyObject" class="GenSampleEditReplicate" version="4">
									<prop name="PropertyTypeName">Replicate of</prop>
									<prop name="Position">8</prop>
									<prop name="IsDefault">1</prop>
									<prop name="ReplicateOf">-1</prop>
								</obj>
								<obj name="PropertyObject" class="HTCSampleID" version="4">
									<prop name="PropertyTypeName">Sample ID</prop>
									<prop name="Position">8</prop>
									<prop name="IsDefault">1</prop>
								</obj>
								<obj name="PropertyObject" class="GenSampleEditName" version="4">
									<prop name="PropertyTypeName">Sample Name</prop>
									<prop name="Position">8</prop>
									<prop name="IsDefault">1</prop>
									<prop name="name">Sample 9</prop>
								</obj>
								<obj name="PropertyObject" class="HTCSamplePrepNotes" version="4">
									<prop name="PropertyTypeName">Sample Prep Notes</prop>
									<prop name="Position">8</prop>
									<prop name="IsDefault">1</prop>
								</obj>
								<obj name="PropertyObject" class="GenSampleEditSubset" version="4">
									<prop name="PropertyTypeName">Subsets</prop>
									<prop name="Position">8</prop>
									<prop name="IsDefault">1</prop>
								</obj>
								<obj name="PropertyObject" class="SamplePrefWidth" version="5">
									<prop name="PropertyTypeName">Width</prop>
									<prop name="Position">8</prop>
									<prop name="IsDefault">1</prop>
									<prop name="Width">1</prop>
								</obj>
							</list>
						</obj>
					</obj>
					<obj name="item" class="SamplePropInfo" version="1">
						<obj name="ChannelProperties" class="ChanPropList" version="2">
							<obj name="ChannelProperties" class="EMList" version="1">
								<list name="emlist" count="1">
									<obj name="item" class="PropertyList" version="1">
										<list name="emlist" count="12">
											<obj name="PropertyObject" class="RQSampleTargetProperty" version="4">
												<prop name="PropertyTypeName">Combined Sample and Target Type</prop>
												<prop name="Position">9</prop>
												<prop name="IsDefault">0</prop>
												<obj name="ChannelProp" class="ChannelProperty" version="1">
													<prop name="ChannelIdx">0</prop>
												</obj>
											</obj>
											<obj name="PropertyObject" class="QuantConcProperty" version="4">
												<prop name="PropertyTypeName">Concentration</prop>
												<prop name="Position">9</prop>
												<prop name="IsDefault">1</prop>
												<prop name="Concentration">0</prop>
												<obj name="ChannelProp" class="ChannelProperty" version="1">
													<prop name="ChannelIdx">0</prop>
												</obj>
												<prop name="ReadOnly">1</prop>
											</obj>
											<obj name="PropertyObject" class="QuantCpHighProp" version="4">
												<prop name="PropertyTypeName">Cp High</prop>
												<prop name="Position">9</prop>
												<prop name="IsDefault">1</prop>
												<prop name="CpRangeHigh">0</prop>
												<obj name="ChannelProp" class="ChannelProperty" version="1">
													<prop name="ChannelIdx">0</prop>
												</obj>
												<prop name="ReadOnly">1</prop>
											</obj>
											<obj name="PropertyObject" class="QuantCpLowProp" version="4">
												<prop name="PropertyTypeName">Cp Low</prop>
												<prop name="Position">9</prop>
												<prop name="IsDefault">1</prop>
												<prop name="CpRangeLow">0</prop>
												<obj name="ChannelProp" class="ChannelProperty" version="1">
													<prop name="ChannelIdx">0</prop>
												</obj>
												<prop name="ReadOnly">1</prop>
											</obj>
											<obj name="PropertyObject" class="RQEffProp" version="4">
												<prop name="PropertyTypeName">Efficiency</prop>
												<prop name="Position">9</prop>
												<prop name="IsDefault">1</prop>
												<prop name="Efficiency">2</prop>
												<obj name="ChannelProp" class="ChannelProperty" version="1">
													<prop name="ChannelIdx">0</prop>
												</obj>
											</obj>
											<obj name="PropertyObject" class="ChannelGenotype" version="4">
												<prop name="PropertyTypeName">Melt Geno Genotype</prop>
												<prop name="Position">9</prop>
												<prop name="IsDefault">1</prop>
												<prop name="ReadOnly">1</prop>
												<obj name="ChannelProp" class="ChannelProperty" version="1">
													<prop name="ChannelIdx">0</prop>
												</obj>
											</obj>
											<obj name="PropertyObject" class="GroupChannelTypeProp" version="4">
												<prop name="PropertyTypeName">Melt Geno Sample Type</prop>
												<prop name="Position">9</prop>
												<prop name="IsDefault">0</prop>
												<prop name="GroupSampleType">mstUnknown</prop>
												<obj name="ChannelProp" class="ChannelProperty" version="1">
													<prop name="ChannelIdx">0</prop>
												</obj>
											</obj>
											<obj name="PropertyObject" class="QuantSampleTypeProperty" version="4">
												<prop name="PropertyTypeName">Quantification Sample Type</prop>
												<prop name="Position">9</prop>
												<prop name="IsDefault">0</prop>
												<prop name="SampleType">qsUnknown</prop>
												<obj name="ChannelProp" class="ChannelProperty" version="1">
													<prop name="ChannelIdx">0</prop>
												</obj>
											</obj>
											<obj name="PropertyObject" class="ChannelGenotype" version="4">
												<prop name="PropertyTypeName">Scanning Genotype</prop>
												<prop name="Position">9</prop>
												<prop name="IsDefault">1</prop>
												<prop name="ReadOnly">1</prop>
												<obj name="ChannelProp" class="ChannelProperty" version="1">
													<prop name="ChannelIdx">0</prop>
												</obj>
											</obj>
											<obj name="PropertyObject" class="GroupChannelTypeProp" version="4">
												<prop name="PropertyTypeName">Scanning Sample Type</prop>
												<prop name="Position">9</prop>
												<prop name="IsDefault">0</prop>
												<prop name="GroupSampleType">mstUnknown</prop>
												<obj name="ChannelProp" class="ChannelProperty" version="1">
													<prop name="ChannelIdx">0</prop>
												</obj>
											</obj>
											<obj name="PropertyObject" class="TargetName" version="4">
												<prop name="PropertyTypeName">Target Name</prop>
												<prop name="Position">9</prop>
												<prop name="IsDefault">1</prop>
												<obj name="ChannelProp" class="ChannelProperty" version="1">
													<prop name="ChannelIdx">0</prop>
												</obj>
											</obj>
											<obj name="PropertyObject" class="RQTargetProperty" version="4">
												<prop name="PropertyTypeName">Target Type</prop>
												<prop name="Position">9</prop>
												<prop name="IsDefault">0</prop>
												<prop name="TargetType">dtNone</prop>
												<obj name="ChannelProp" class="ChannelProperty" version="1">
													<prop name="ChannelIdx">0</prop>
												</obj>
											</obj>
										</list>
									</obj>
								</list>
							</obj>
						</obj>
						<prop name="ChannelPropertyCount">1</prop>
						<prop name="ContainerPosition">9</prop>
						<prop name="HasSampleProperties">1</prop>
						<obj name="SampleProperties" class="PropertyList" version="1">
							<list name="emlist" count="14">
								<obj name="PropertyObject" class="SamplePrefColor" version="4">
									<prop name="PropertyTypeName">Color</prop>
									<prop name="Position">9</prop>
									<prop name="IsDefault">0</prop>
									<prop name="Color">$004080FF</prop>
								</obj>
								<obj name="PropertyObject" class="DominantChannelProp" version="4">
									<prop name="PropertyTypeName">Dominant Channel</prop>
									<prop name="Position">9</prop>
									<prop name="IsDefault">0</prop>
									<prop name="DominantChannel">0</prop>
								</obj>
								<obj name="PropertyObject" class="Genotype" version="4">
									<prop name="PropertyTypeName">EndPt Genotype</prop>
									<prop name="Position">9</prop>
									<prop name="IsDefault">1</prop>
									<prop name="ReadOnly">1</prop>
								</obj>
								<obj name="PropertyObject" class="GroupingSample" version="4">
									<prop name="PropertyTypeName">EndPt Sample Type</prop>
									<prop name="Position">9</prop>
									<prop name="IsDefault">0</prop>
									<prop name="GroupSampleType">mstUnknown</prop>
								</obj>
								<obj name="PropertyObject" class="SamplePrefLineStyle" version="4">
									<prop name="PropertyTypeName">Line Style</prop>
									<prop name="Position">9</prop>
									<prop name="IsDefault">0</prop>
									<prop name="LineStyle">psSolid</prop>
								</obj>
								<obj name="PropertyObject" class="GenSampleEditNotes" version="4">
									<prop name="PropertyTypeName">Notes</prop>
									<prop name="Position">9</prop>
									<prop name="IsDefault">1</prop>
								</obj>
								<obj name="PropertyObject" class="SamplePrefPointStyle" version="4">
									<prop name="PropertyTypeName">Point Style</prop>
									<prop name="Position">9</prop>
									<prop name="IsDefault">0</prop>
									<prop name="PointStyle">psNothing</prop>
								</obj>
								<obj name="PropertyObject" class="GenSampleEditPosition" version="4">
									<prop name="PropertyTypeName">Position</prop>
									<prop name="Position">9</prop>
									<prop name="IsDefault">1</prop>
								</obj>
								<obj name="PropertyObject" class="GenSampleEditReplicate" version="4">
									<prop name="PropertyTypeName">Replicate of</prop>
									<prop name="Position">9</prop>
									<prop name="IsDefault">1</prop>
									<prop name="ReplicateOf">-1</prop>
								</obj>
								<obj name="PropertyObject" class="HTCSampleID" version="4">
									<prop name="PropertyTypeName">Sample ID</prop>
									<prop name="Position">9</prop>
									<prop name="IsDefault">1</prop>
								</obj>
								<obj name="PropertyObject" class="GenSampleEditName" version="4">
									<prop name="PropertyTypeName">Sample Name</prop>
									<prop name="Position">9</prop>
									<prop name="IsDefault">1</prop>
									<prop name="name">Sample 10</prop>
								</obj>
								<obj name="PropertyObject" class="HTCSamplePrepNotes" version="4">
									<prop name="PropertyTypeName">Sample Prep Notes</prop>
									<prop name="Position">9</prop>
									<prop name="IsDefault">1</prop>
								</obj>
								<obj name="PropertyObject" class="GenSampleEditSubset" version="4">
									<prop name="PropertyTypeName">Subsets</prop>
									<prop name="Position">9</prop>
									<prop name="IsDefault">1</prop>
								</obj>
								<obj name="PropertyObject" class="SamplePrefWidth" version="5">
									<prop name="PropertyTypeName">Width</prop>
									<prop name="Position">9</prop>
									<prop name="IsDefault">1</prop>
									<prop name="Width">1</prop>
								</obj>
							</list>
						</obj>
					</obj>
					<obj name="item" class="SamplePropInfo" version="1">
						<obj name="ChannelProperties" class="ChanPropList" version="2">
							<obj name="ChannelProperties" class="EMList" version="1">
								<list name="emlist" count="1">
									<obj name="item" class="PropertyList" version="1">
										<list name="emlist" count="12">
											<obj name="PropertyObject" class="RQSampleTargetProperty" version="4">
												<prop name="PropertyTypeName">Combined Sample and Target Type</prop>
												<prop name="Position">10</prop>
												<prop name="IsDefault">0</prop>
												<obj name="ChannelProp" class="ChannelProperty" version="1">
													<prop name="ChannelIdx">0</prop>
												</obj>
											</obj>
											<obj name="PropertyObject" class="QuantConcProperty" version="4">
												<prop name="PropertyTypeName">Concentration</prop>
												<prop name="Position">10</prop>
												<prop name="IsDefault">1</prop>
												<prop name="Concentration">0</prop>
												<obj name="ChannelProp" class="ChannelProperty" version="1">
													<prop name="ChannelIdx">0</prop>
												</obj>
												<prop name="ReadOnly">1</prop>
											</obj>
											<obj name="PropertyObject" class="QuantCpHighProp" version="4">
												<prop name="PropertyTypeName">Cp High</prop>
												<prop name="Position">10</prop>
												<prop name="IsDefault">1</prop>
												<prop name="CpRangeHigh">0</prop>
												<obj name="ChannelProp" class="ChannelProperty" version="1">
													<prop name="ChannelIdx">0</prop>
												</obj>
												<prop name="ReadOnly">1</prop>
											</obj>
											<obj name="PropertyObject" class="QuantCpLowProp" version="4">
												<prop name="PropertyTypeName">Cp Low</prop>
												<prop name="Position">10</prop>
												<prop name="IsDefault">1</prop>
												<prop name="CpRangeLow">0</prop>
												<obj name="ChannelProp" class="ChannelProperty" version="1">
													<prop name="ChannelIdx">0</prop>
												</obj>
												<prop name="ReadOnly">1</prop>
											</obj>
											<obj name="PropertyObject" class="RQEffProp" version="4">
												<prop name="PropertyTypeName">Efficiency</prop>
												<prop name="Position">10</prop>
												<prop name="IsDefault">1</prop>
												<prop name="Efficiency">2</prop>
												<obj name="ChannelProp" class="ChannelProperty" version="1">
													<prop name="ChannelIdx">0</prop>
												</obj>
											</obj>
											<obj name="PropertyObject" class="ChannelGenotype" version="4">
												<prop name="PropertyTypeName">Melt Geno Genotype</prop>
												<prop name="Position">10</prop>
												<prop name="IsDefault">1</prop>
												<prop name="ReadOnly">1</prop>
												<obj name="ChannelProp" class="ChannelProperty" version="1">
													<prop name="ChannelIdx">0</prop>
												</obj>
											</obj>
											<obj name="PropertyObject" class="GroupChannelTypeProp" version="4">
												<prop name="PropertyTypeName">Melt Geno Sample Type</prop>
												<prop name="Position">10</prop>
												<prop name="IsDefault">0</prop>
												<prop name="GroupSampleType">mstUnknown</prop>
												<obj name="ChannelProp" class="ChannelProperty" version="1">
													<prop name="ChannelIdx">0</prop>
												</obj>
											</obj>
											<obj name="PropertyObject" class="QuantSampleTypeProperty" version="4">
												<prop name="PropertyTypeName">Quantification Sample Type</prop>
												<prop name="Position">10</prop>
												<prop name="IsDefault">0</prop>
												<prop name="SampleType">qsUnknown</prop>
												<obj name="ChannelProp" class="ChannelProperty" version="1">
													<prop name="ChannelIdx">0</prop>
												</obj>
											</obj>
											<obj name="PropertyObject" class="ChannelGenotype" version="4">
												<prop name="PropertyTypeName">Scanning Genotype</prop>
												<prop name="Position">10</prop>
												<prop name="IsDefault">1</prop>
												<prop name="ReadOnly">1</prop>
												<obj name="ChannelProp" class="ChannelProperty" version="1">
													<prop name="ChannelIdx">0</prop>
												</obj>
											</obj>
											<obj name="PropertyObject" class="GroupChannelTypeProp" version="4">
												<prop name="PropertyTypeName">Scanning Sample Type</prop>
												<prop name="Position">10</prop>
												<prop name="IsDefault">0</prop>
												<prop name="GroupSampleType">mstUnknown</prop>
												<obj name="ChannelProp" class="ChannelProperty" version="1">
													<prop name="ChannelIdx">0</prop>
												</obj>
											</obj>
											<obj name="PropertyObject" class="TargetName" version="4">
												<prop name="PropertyTypeName">Target Name</prop>
												<prop name="Position">10</prop>
												<prop name="IsDefault">1</prop>
												<obj name="ChannelProp" class="ChannelProperty" version="1">
													<prop name="ChannelIdx">0</prop>
												</obj>
											</obj>
											<obj name="PropertyObject" class="RQTargetProperty" version="4">
												<prop name="PropertyTypeName">Target Type</prop>
												<prop name="Position">10</prop>
												<prop name="IsDefault">0</prop>
												<prop name="TargetType">dtNone</prop>
												<obj name="ChannelProp" class="ChannelProperty" version="1">
													<prop name="ChannelIdx">0</prop>
												</obj>
											</obj>
										</list>
									</obj>
								</list>
							</obj>
						</obj>
						<prop name="ChannelPropertyCount">1</prop>
						<prop name="ContainerPosition">10</prop>
						<prop name="HasSampleProperties">1</prop>
						<obj name="SampleProperties" class="PropertyList" version="1">
							<list name="emlist" count="14">
								<obj name="PropertyObject" class="SamplePrefColor" version="4">
									<prop name="PropertyTypeName">Color</prop>
									<prop name="Position">10</prop>
									<prop name="IsDefault">0</prop>
									<prop name="Color">$00FD0299</prop>
								</obj>
								<obj name="PropertyObject" class="DominantChannelProp" version="4">
									<prop name="PropertyTypeName">Dominant Channel</prop>
									<prop name="Position">10</prop>
									<prop name="IsDefault">0</prop>
									<prop name="DominantChannel">0</prop>
								</obj>
								<obj name="PropertyObject" class="Genotype" version="4">
									<prop name="PropertyTypeName">EndPt Genotype</prop>
									<prop name="Position">10</prop>
									<prop name="IsDefault">1</prop>
									<prop name="ReadOnly">1</prop>
								</obj>
								<obj name="PropertyObject" class="GroupingSample" version="4">
									<prop name="PropertyTypeName">EndPt Sample Type</prop>
									<prop name="Position">10</prop>
									<prop name="IsDefault">0</prop>
									<prop name="GroupSampleType">mstUnknown</prop>
								</obj>
								<obj name="PropertyObject" class="SamplePrefLineStyle" version="4">
									<prop name="PropertyTypeName">Line Style</prop>
									<prop name="Position">10</prop>
									<prop name="IsDefault">0</prop>
									<prop name="LineStyle">psSolid</prop>
								</obj>
								<obj name="PropertyObject" class="GenSampleEditNotes" version="4">
									<prop name="PropertyTypeName">Notes</prop>
									<prop name="Position">10</prop>
									<prop name="IsDefault">1</prop>
								</obj>
								<obj name="PropertyObject" class="SamplePrefPointStyle" version="4">
									<prop name="PropertyTypeName">Point Style</prop>
									<prop name="Position">10</prop>
									<prop name="IsDefault">0</prop>
									<prop name="PointStyle">psNothing</prop>
								</obj>
								<obj name="PropertyObject" class="GenSampleEditPosition" version="4">
									<prop name="PropertyTypeName">Position</prop>
									<prop name="Position">10</prop>
									<prop name="IsDefault">1</prop>
								</obj>
								<obj name="PropertyObject" class="GenSampleEditReplicate" version="4">
									<prop name="PropertyTypeName">Replicate of</prop>
									<prop name="Position">10</prop>
									<prop name="IsDefault">1</prop>
									<prop name="ReplicateOf">-1</prop>
								</obj>
								<obj name="PropertyObject" class="HTCSampleID" version="4">
									<prop name="PropertyTypeName">Sample ID</prop>
									<prop name="Position">10</prop>
									<prop name="IsDefault">1</prop>
								</obj>
								<obj name="PropertyObject" class="GenSampleEditName" version="4">
									<prop name="PropertyTypeName">Sample Name</prop>
									<prop name="Position">10</prop>
									<prop name="IsDefault">1</prop>
									<prop name="name">Sample 11</prop>
								</obj>
								<obj name="PropertyObject" class="HTCSamplePrepNotes" version="4">
									<prop name="PropertyTypeName">Sample Prep Notes</prop>
									<prop name="Position">10</prop>
									<prop name="IsDefault">1</prop>
								</obj>
								<obj name="PropertyObject" class="GenSampleEditSubset" version="4">
									<prop name="PropertyTypeName">Subsets</prop>
									<prop name="Position">10</prop>
									<prop name="IsDefault">1</prop>
								</obj>
								<obj name="PropertyObject" class="SamplePrefWidth" version="5">
									<prop name="PropertyTypeName">Width</prop>
									<prop name="Position">10</prop>
									<prop name="IsDefault">1</prop>
									<prop name="Width">1</prop>
								</obj>
							</list>
						</obj>
					</obj>
					<obj name="item" class="SamplePropInfo" version="1">
						<obj name="ChannelProperties" class="ChanPropList" version="2">
							<obj name="ChannelProperties" class="EMList" version="1">
								<list name="emlist" count="1">
									<obj name="item" class="PropertyList" version="1">
										<list name="emlist" count="12">
											<obj name="PropertyObject" class="RQSampleTargetProperty" version="4">
												<prop name="PropertyTypeName">Combined Sample and Target Type</prop>
												<prop name="Position">11</prop>
												<prop name="IsDefault">0</prop>
												<obj name="ChannelProp" class="ChannelProperty" version="1">
													<prop name="ChannelIdx">0</prop>
												</obj>
											</obj>
											<obj name="PropertyObject" class="QuantConcProperty" version="4">
												<prop name="PropertyTypeName">Concentration</prop>
												<prop name="Position">11</prop>
												<prop name="IsDefault">1</prop>
												<prop name="Concentration">0</prop>
												<obj name="ChannelProp" class="ChannelProperty" version="1">
													<prop name="ChannelIdx">0</prop>
												</obj>
												<prop name="ReadOnly">1</prop>
											</obj>
											<obj name="PropertyObject" class="QuantCpHighProp" version="4">
												<prop name="PropertyTypeName">Cp High</prop>
												<prop name="Position">11</prop>
												<prop name="IsDefault">1</prop>
												<prop name="CpRangeHigh">0</prop>
												<obj name="ChannelProp" class="ChannelProperty" version="1">
													<prop name="ChannelIdx">0</prop>
												</obj>
												<prop name="ReadOnly">1</prop>
											</obj>
											<obj name="PropertyObject" class="QuantCpLowProp" version="4">
												<prop name="PropertyTypeName">Cp Low</prop>
												<prop name="Position">11</prop>
												<prop name="IsDefault">1</prop>
												<prop name="CpRangeLow">0</prop>
												<obj name="ChannelProp" class="ChannelProperty" version="1">
													<prop name="ChannelIdx">0</prop>
												</obj>
												<prop name="ReadOnly">1</prop>
											</obj>
											<obj name="PropertyObject" class="RQEffProp" version="4">
												<prop name="PropertyTypeName">Efficiency</prop>
												<prop name="Position">11</prop>
												<prop name="IsDefault">1</prop>
												<prop name="Efficiency">2</prop>
												<obj name="ChannelProp" class="ChannelProperty" version="1">
													<prop name="ChannelIdx">0</prop>
												</obj>
											</obj>
											<obj name="PropertyObject" class="ChannelGenotype" version="4">
												<prop name="PropertyTypeName">Melt Geno Genotype</prop>
												<prop name="Position">11</prop>
												<prop name="IsDefault">1</prop>
												<prop name="ReadOnly">1</prop>
												<obj name="ChannelProp" class="ChannelProperty" version="1">
													<prop name="ChannelIdx">0</prop>
												</obj>
											</obj>
											<obj name="PropertyObject" class="GroupChannelTypeProp" version="4">
												<prop name="PropertyTypeName">Melt Geno Sample Type</prop>
												<prop name="Position">11</prop>
												<prop name="IsDefault">0</prop>
												<prop name="GroupSampleType">mstUnknown</prop>
												<obj name="ChannelProp" class="ChannelProperty" version="1">
													<prop name="ChannelIdx">0</prop>
												</obj>
											</obj>
											<obj name="PropertyObject" class="QuantSampleTypeProperty" version="4">
												<prop name="PropertyTypeName">Quantification Sample Type</prop>
												<prop name="Position">11</prop>
												<prop name="IsDefault">0</prop>
												<prop name="SampleType">qsUnknown</prop>
												<obj name="ChannelProp" class="ChannelProperty" version="1">
													<prop name="ChannelIdx">0</prop>
												</obj>
											</obj>
											<obj name="PropertyObject" class="ChannelGenotype" version="4">
												<prop name="PropertyTypeName">Scanning Genotype</prop>
												<prop name="Position">11</prop>
												<prop name="IsDefault">1</prop>
												<prop name="ReadOnly">1</prop>
												<obj name="ChannelProp" class="ChannelProperty" version="1">
													<prop name="ChannelIdx">0</prop>
												</obj>
											</obj>
											<obj name="PropertyObject" class="GroupChannelTypeProp" version="4">
												<prop name="PropertyTypeName">Scanning Sample Type</prop>
												<prop name="Position">11</prop>
												<prop name="IsDefault">0</prop>
												<prop name="GroupSampleType">mstUnknown</prop>
												<obj name="ChannelProp" class="ChannelProperty" version="1">
													<prop name="ChannelIdx">0</prop>
												</obj>
											</obj>
											<obj name="PropertyObject" class="TargetName" version="4">
												<prop name="PropertyTypeName">Target Name</prop>
												<prop name="Position">11</prop>
												<prop name="IsDefault">1</prop>
												<obj name="ChannelProp" class="ChannelProperty" version="1">
													<prop name="ChannelIdx">0</prop>
												</obj>
											</obj>
											<obj name="PropertyObject" class="RQTargetProperty" version="4">
												<prop name="PropertyTypeName">Target Type</prop>
												<prop name="Position">11</prop>
												<prop name="IsDefault">0</prop>
												<prop name="TargetType">dtNone</prop>
												<obj name="ChannelProp" class="ChannelProperty" version="1">
													<prop name="ChannelIdx">0</prop>
												</obj>
											</obj>
										</list>
									</obj>
								</list>
							</obj>
						</obj>
						<prop name="ChannelPropertyCount">1</prop>
						<prop name="ContainerPosition">11</prop>
						<prop name="HasSampleProperties">1</prop>
						<obj name="SampleProperties" class="PropertyList" version="1">
							<list name="emlist" count="14">
								<obj name="PropertyObject" class="SamplePrefColor" version="4">
									<prop name="PropertyTypeName">Color</prop>
									<prop name="Position">11</prop>
									<prop name="IsDefault">0</prop>
									<prop name="Color">$0026C4B8</prop>
								</obj>
								<obj name="PropertyObject" class="DominantChannelProp" version="4">
									<prop name="PropertyTypeName">Dominant Channel</prop>
									<prop name="Position">11</prop>
									<prop name="IsDefault">0</prop>
									<prop name="DominantChannel">0</prop>
								</obj>
								<obj name="PropertyObject" class="Genotype" version="4">
									<prop name="PropertyTypeName">EndPt Genotype</prop>
									<prop name="Position">11</prop>
									<prop name="IsDefault">1</prop>
									<prop name="ReadOnly">1</prop>
								</obj>
								<obj name="PropertyObject" class="GroupingSample" version="4">
									<prop name="PropertyTypeName">EndPt Sample Type</prop>
									<prop name="Position">11</prop>
									<prop name="IsDefault">0</prop>
									<prop name="GroupSampleType">mstUnknown</prop>
								</obj>
								<obj name="PropertyObject" class="SamplePrefLineStyle" version="4">
									<prop name="PropertyTypeName">Line Style</prop>
									<prop name="Position">11</prop>
									<prop name="IsDefault">0</prop>
									<prop name="LineStyle">psSolid</prop>
								</obj>
								<obj name="PropertyObject" class="GenSampleEditNotes" version="4">
									<prop name="PropertyTypeName">Notes</prop>
									<prop name="Position">11</prop>
									<prop name="IsDefault">1</prop>
								</obj>
								<obj name="PropertyObject" class="SamplePrefPointStyle" version="4">
									<prop name="PropertyTypeName">Point Style</prop>
									<prop name="Position">11</prop>
									<prop name="IsDefault">0</prop>
									<prop name="PointStyle">psNothing</prop>
								</obj>
								<obj name="PropertyObject" class="GenSampleEditPosition" version="4">
									<prop name="PropertyTypeName">Position</prop>
									<prop name="Position">11</prop>
									<prop name="IsDefault">1</prop>
								</obj>
								<obj name="PropertyObject" class="GenSampleEditReplicate" version="4">
									<prop name="PropertyTypeName">Replicate of</prop>
									<prop name="Position">11</prop>
									<prop name="IsDefault">1</prop>
									<prop name="ReplicateOf">-1</prop>
								</obj>
								<obj name="PropertyObject" class="HTCSampleID" version="4">
									<prop name="PropertyTypeName">Sample ID</prop>
									<prop name="Position">11</prop>
									<prop name="IsDefault">1</prop>
								</obj>
								<obj name="PropertyObject" class="GenSampleEditName" version="4">
									<prop name="PropertyTypeName">Sample Name</prop>
									<prop name="Position">11</prop>
									<prop name="IsDefault">1</prop>
									<prop name="name">Sample 12</prop>
								</obj>
								<obj name="PropertyObject" class="HTCSamplePrepNotes" version="4">
									<prop name="PropertyTypeName">Sample Prep Notes</prop>
									<prop name="Position">11</prop>
									<prop name="IsDefault">1</prop>
								</obj>
								<obj name="PropertyObject" class="GenSampleEditSubset" version="4">
									<prop name="PropertyTypeName">Subsets</prop>
									<prop name="Position">11</prop>
									<prop name="IsDefault">1</prop>
								</obj>
								<obj name="PropertyObject" class="SamplePrefWidth" version="5">
									<prop name="PropertyTypeName">Width</prop>
									<prop name="Position">11</prop>
									<prop name="IsDefault">1</prop>
									<prop name="Width">1</prop>
								</obj>
							</list>
						</obj>
					</obj>
					<obj name="item" class="SamplePropInfo" version="1">
						<obj name="ChannelProperties" class="ChanPropList" version="2">
							<obj name="ChannelProperties" class="EMList" version="1">
								<list name="emlist" count="1">
									<obj name="item" class="PropertyList" version="1">
										<list name="emlist" count="12">
											<obj name="PropertyObject" class="RQSampleTargetProperty" version="4">
												<prop name="PropertyTypeName">Combined Sample and Target Type</prop>
												<prop name="Position">12</prop>
												<prop name="IsDefault">0</prop>
												<obj name="ChannelProp" class="ChannelProperty" version="1">
													<prop name="ChannelIdx">0</prop>
												</obj>
											</obj>
											<obj name="PropertyObject" class="QuantConcProperty" version="4">
												<prop name="PropertyTypeName">Concentration</prop>
												<prop name="Position">12</prop>
												<prop name="IsDefault">1</prop>
												<prop name="Concentration">0</prop>
												<obj name="ChannelProp" class="ChannelProperty" version="1">
													<prop name="ChannelIdx">0</prop>
												</obj>
												<prop name="ReadOnly">1</prop>
											</obj>
											<obj name="PropertyObject" class="QuantCpHighProp" version="4">
												<prop name="PropertyTypeName">Cp High</prop>
												<prop name="Position">12</prop>
												<prop name="IsDefault">1</prop>
												<prop name="CpRangeHigh">0</prop>
												<obj name="ChannelProp" class="ChannelProperty" version="1">
													<prop name="ChannelIdx">0</prop>
												</obj>
												<prop name="ReadOnly">1</prop>
											</obj>
											<obj name="PropertyObject" class="QuantCpLowProp" version="4">
												<prop name="PropertyTypeName">Cp Low</prop>
												<prop name="Position">12</prop>
												<prop name="IsDefault">1</prop>
												<prop name="CpRangeLow">0</prop>
												<obj name="ChannelProp" class="ChannelProperty" version="1">
													<prop name="ChannelIdx">0</prop>
												</obj>
												<prop name="ReadOnly">1</prop>
											</obj>
											<obj name="PropertyObject" class="RQEffProp" version="4">
												<prop name="PropertyTypeName">Efficiency</prop>
												<prop name="Position">12</prop>
												<prop name="IsDefault">1</prop>
												<prop name="Efficiency">2</prop>
												<obj name="ChannelProp" class="ChannelProperty" version="1">
													<prop name="ChannelIdx">0</prop>
												</obj>
											</obj>
											<obj name="PropertyObject" class="ChannelGenotype" version="4">
												<prop name="PropertyTypeName">Melt Geno Genotype</prop>
												<prop name="Position">12</prop>
												<prop name="IsDefault">1</prop>
												<prop name="ReadOnly">1</prop>
												<obj name="ChannelProp" class="ChannelProperty" version="1">
													<prop name="ChannelIdx">0</prop>
												</obj>
											</obj>
											<obj name="PropertyObject" class="GroupChannelTypeProp" version="4">
												<prop name="PropertyTypeName">Melt Geno Sample Type</prop>
												<prop name="Position">12</prop>
												<prop name="IsDefault">0</prop>
												<prop name="GroupSampleType">mstUnknown</prop>
												<obj name="ChannelProp" class="ChannelProperty" version="1">
													<prop name="ChannelIdx">0</prop>
												</obj>
											</obj>
											<obj name="PropertyObject" class="QuantSampleTypeProperty" version="4">
												<prop name="PropertyTypeName">Quantification Sample Type</prop>
												<prop name="Position">12</prop>
												<prop name="IsDefault">0</prop>
												<prop name="SampleType">qsUnknown</prop>
												<obj name="ChannelProp" class="ChannelProperty" version="1">
													<prop name="ChannelIdx">0</prop>
												</obj>
											</obj>
											<obj name="PropertyObject" class="ChannelGenotype" version="4">
												<prop name="PropertyTypeName">Scanning Genotype</prop>
												<prop name="Position">12</prop>
												<prop name="IsDefault">1</prop>
												<prop name="ReadOnly">1</prop>
												<obj name="ChannelProp" class="ChannelProperty" version="1">
													<prop name="ChannelIdx">0</prop>
												</obj>
											</obj>
											<obj name="PropertyObject" class="GroupChannelTypeProp" version="4">
												<prop name="PropertyTypeName">Scanning Sample Type</prop>
												<prop name="Position">12</prop>
												<prop name="IsDefault">0</prop>
												<prop name="GroupSampleType">mstUnknown</prop>
												<obj name="ChannelProp" class="ChannelProperty" version="1">
													<prop name="ChannelIdx">0</prop>
												</obj>
											</obj>
											<obj name="PropertyObject" class="TargetName" version="4">
												<prop name="PropertyTypeName">Target Name</prop>
												<prop name="Position">12</prop>
												<prop name="IsDefault">1</prop>
												<obj name="ChannelProp" class="ChannelProperty" version="1">
													<prop name="ChannelIdx">0</prop>
												</obj>
											</obj>
											<obj name="PropertyObject" class="RQTargetProperty" version="4">
												<prop name="PropertyTypeName">Target Type</prop>
												<prop name="Position">12</prop>
												<prop name="IsDefault">0</prop>
												<prop name="TargetType">dtNone</prop>
												<obj name="ChannelProp" class="ChannelProperty" version="1">
													<prop name="ChannelIdx">0</prop>
												</obj>
											</obj>
										</list>
									</obj>
								</list>
							</obj>
						</obj>
						<prop name="ChannelPropertyCount">1</prop>
						<prop name="ContainerPosition">12</prop>
						<prop name="HasSampleProperties">1</prop>
						<obj name="SampleProperties" class="PropertyList" version="1">
							<list name="emlist" count="14">
								<obj name="PropertyObject" class="SamplePrefColor" version="4">
									<prop name="PropertyTypeName">Color</prop>
									<prop name="Position">12</prop>
									<prop name="IsDefault">0</prop>
									<prop name="Color">$00FF8000</prop>
								</obj>
								<obj name="PropertyObject" class="DominantChannelProp" version="4">
									<prop name="PropertyTypeName">Dominant Channel</prop>
									<prop name="Position">12</prop>
									<prop name="IsDefault">0</prop>
									<prop name="DominantChannel">0</prop>
								</obj>
								<obj name="PropertyObject" class="Genotype" version="4">
									<prop name="PropertyTypeName">EndPt Genotype</prop>
									<prop name="Position">12</prop>
									<prop name="IsDefault">1</prop>
									<prop name="ReadOnly">1</prop>
								</obj>
								<obj name="PropertyObject" class="GroupingSample" version="4">
									<prop name="PropertyTypeName">EndPt Sample Type</prop>
									<prop name="Position">12</prop>
									<prop name="IsDefault">0</prop>
									<prop name="GroupSampleType">mstUnknown</prop>
								</obj>
								<obj name="PropertyObject" class="SamplePrefLineStyle" version="4">
									<prop name="PropertyTypeName">Line Style</prop>
									<prop name="Position">12</prop>
									<prop name="IsDefault">0</prop>
									<prop name="LineStyle">psSolid</prop>
								</obj>
								<obj name="PropertyObject" class="GenSampleEditNotes" version="4">
									<prop name="PropertyTypeName">Notes</prop>
									<prop name="Position">12</prop>
									<prop name="IsDefault">1</prop>
								</obj>
								<obj name="PropertyObject" class="SamplePrefPointStyle" version="4">
									<prop name="PropertyTypeName">Point Style</prop>
									<prop name="Position">12</prop>
									<prop name="IsDefault">0</prop>
									<prop name="PointStyle">psNothing</prop>
								</obj>
								<obj name="PropertyObject" class="GenSampleEditPosition" version="4">
									<prop name="PropertyTypeName">Position</prop>
									<prop name="Position">12</prop>
									<prop name="IsDefault">1</prop>
								</obj>
								<obj name="PropertyObject" class="GenSampleEditReplicate" version="4">
									<prop name="PropertyTypeName">Replicate of</prop>
									<prop name="Position">12</prop>
									<prop name="IsDefault">1</prop>
									<prop name="ReplicateOf">-1</prop>
								</obj>
								<obj name="PropertyObject" class="HTCSampleID" version="4">
									<prop name="PropertyTypeName">Sample ID</prop>
									<prop name="Position">12</prop>
									<prop name="IsDefault">1</prop>
								</obj>
								<obj name="PropertyObject" class="GenSampleEditName" version="4">
									<prop name="PropertyTypeName">Sample Name</prop>
									<prop name="Position">12</prop>
									<prop name="IsDefault">1</prop>
									<prop name="name">Sample 13</prop>
								</obj>
								<obj name="PropertyObject" class="HTCSamplePrepNotes" version="4">
									<prop name="PropertyTypeName">Sample Prep Notes</prop>
									<prop name="Position">12</prop>
									<prop name="IsDefault">1</prop>
								</obj>
								<obj name="PropertyObject" class="GenSampleEditSubset" version="4">
									<prop name="PropertyTypeName">Subsets</prop>
									<prop name="Position">12</prop>
									<prop name="IsDefault">1</prop>
								</obj>
								<obj name="PropertyObject" class="SamplePrefWidth" version="5">
									<prop name="PropertyTypeName">Width</prop>
									<prop name="Position">12</prop>
									<prop name="IsDefault">1</prop>
									<prop name="Width">1</prop>
								</obj>
							</list>
						</obj>
					</obj>
					<obj name="item" class="SamplePropInfo" version="1">
						<obj name="ChannelProperties" class="ChanPropList" version="2">
							<obj name="ChannelProperties" class="EMList" version="1">
								<list name="emlist" count="1">
									<obj name="item" class="PropertyList" version="1">
										<list name="emlist" count="12">
											<obj name="PropertyObject" class="RQSampleTargetProperty" version="4">
												<prop name="PropertyTypeName">Combined Sample and Target Type</prop>
												<prop name="Position">13</prop>
												<prop name="IsDefault">0</prop>
												<obj name="ChannelProp" class="ChannelProperty" version="1">
													<prop name="ChannelIdx">0</prop>
												</obj>
											</obj>
											<obj name="PropertyObject" class="QuantConcProperty" version="4">
												<prop name="PropertyTypeName">Concentration</prop>
												<prop name="Position">13</prop>
												<prop name="IsDefault">1</prop>
												<prop name="Concentration">0</prop>
												<obj name="ChannelProp" class="ChannelProperty" version="1">
													<prop name="ChannelIdx">0</prop>
												</obj>
												<prop name="ReadOnly">1</prop>
											</obj>
											<obj name="PropertyObject" class="QuantCpHighProp" version="4">
												<prop name="PropertyTypeName">Cp High</prop>
												<prop name="Position">13</prop>
												<prop name="IsDefault">1</prop>
												<prop name="CpRangeHigh">0</prop>
												<obj name="ChannelProp" class="ChannelProperty" version="1">
													<prop name="ChannelIdx">0</prop>
												</obj>
												<prop name="ReadOnly">1</prop>
											</obj>
											<obj name="PropertyObject" class="QuantCpLowProp" version="4">
												<prop name="PropertyTypeName">Cp Low</prop>
												<prop name="Position">13</prop>
												<prop name="IsDefault">1</prop>
												<prop name="CpRangeLow">0</prop>
												<obj name="ChannelProp" class="ChannelProperty" version="1">
													<prop name="ChannelIdx">0</prop>
												</obj>
												<prop name="ReadOnly">1</prop>
											</obj>
											<obj name="PropertyObject" class="RQEffProp" version="4">
												<prop name="PropertyTypeName">Efficiency</prop>
												<prop name="Position">13</prop>
												<prop name="IsDefault">1</prop>
												<prop name="Efficiency">2</prop>
												<obj name="ChannelProp" class="ChannelProperty" version="1">
													<prop name="ChannelIdx">0</prop>
												</obj>
											</obj>
											<obj name="PropertyObject" class="ChannelGenotype" version="4">
												<prop name="PropertyTypeName">Melt Geno Genotype</prop>
												<prop name="Position">13</prop>
												<prop name="IsDefault">1</prop>
												<prop name="ReadOnly">1</prop>
												<obj name="ChannelProp" class="ChannelProperty" version="1">
													<prop name="ChannelIdx">0</prop>
												</obj>
											</obj>
											<obj name="PropertyObject" class="GroupChannelTypeProp" version="4">
												<prop name="PropertyTypeName">Melt Geno Sample Type</prop>
												<prop name="Position">13</prop>
												<prop name="IsDefault">0</prop>
												<prop name="GroupSampleType">mstUnknown</prop>
												<obj name="ChannelProp" class="ChannelProperty" version="1">
													<prop name="ChannelIdx">0</prop>
												</obj>
											</obj>
											<obj name="PropertyObject" class="QuantSampleTypeProperty" version="4">
												<prop name="PropertyTypeName">Quantification Sample Type</prop>
												<prop name="Position">13</prop>
												<prop name="IsDefault">0</prop>
												<prop name="SampleType">qsUnknown</prop>
												<obj name="ChannelProp" class="ChannelProperty" version="1">
													<prop name="ChannelIdx">0</prop>
												</obj>
											</obj>
											<obj name="PropertyObject" class="ChannelGenotype" version="4">
												<prop name="PropertyTypeName">Scanning Genotype</prop>
												<prop name="Position">13</prop>
												<prop name="IsDefault">1</prop>
												<prop name="ReadOnly">1</prop>
												<obj name="ChannelProp" class="ChannelProperty" version="1">
													<prop name="ChannelIdx">0</prop>
												</obj>
											</obj>
											<obj name="PropertyObject" class="GroupChannelTypeProp" version="4">
												<prop name="PropertyTypeName">Scanning Sample Type</prop>
												<prop name="Position">13</prop>
												<prop name="IsDefault">0</prop>
												<prop name="GroupSampleType">mstUnknown</prop>
												<obj name="ChannelProp" class="ChannelProperty" version="1">
													<prop name="ChannelIdx">0</prop>
												</obj>
											</obj>
											<obj name="PropertyObject" class="TargetName" version="4">
												<prop name="PropertyTypeName">Target Name</prop>
												<prop name="Position">13</prop>
												<prop name="IsDefault">1</prop>
												<obj name="ChannelProp" class="ChannelProperty" version="1">
													<prop name="ChannelIdx">0</prop>
												</obj>
											</obj>
											<obj name="PropertyObject" class="RQTargetProperty" version="4">
												<prop name="PropertyTypeName">Target Type</prop>
												<prop name="Position">13</prop>
												<prop name="IsDefault">0</prop>
												<prop name="TargetType">dtNone</prop>
												<obj name="ChannelProp" class="ChannelProperty" version="1">
													<prop name="ChannelIdx">0</prop>
												</obj>
											</obj>
										</list>
									</obj>
								</list>
							</obj>
						</obj>
						<prop name="ChannelPropertyCount">1</prop>
						<prop name="ContainerPosition">13</prop>
						<prop name="HasSampleProperties">1</prop>
						<obj name="SampleProperties" class="PropertyList" version="1">
							<list name="emlist" count="14">
								<obj name="PropertyObject" class="SamplePrefColor" version="4">
									<prop name="PropertyTypeName">Color</prop>
									<prop name="Position">13</prop>
									<prop name="IsDefault">0</prop>
									<prop name="Color">clRed</prop>
								</obj>
								<obj name="PropertyObject" class="DominantChannelProp" version="4">
									<prop name="PropertyTypeName">Dominant Channel</prop>
									<prop name="Position">13</prop>
									<prop name="IsDefault">0</prop>
									<prop name="DominantChannel">0</prop>
								</obj>
								<obj name="PropertyObject" class="Genotype" version="4">
									<prop name="PropertyTypeName">EndPt Genotype</prop>
									<prop name="Position">13</prop>
									<prop name="IsDefault">1</prop>
									<prop name="ReadOnly">1</prop>
								</obj>
								<obj name="PropertyObject" class="GroupingSample" version="4">
									<prop name="PropertyTypeName">EndPt Sample Type</prop>
									<prop name="Position">13</prop>
									<prop name="IsDefault">0</prop>
									<prop name="GroupSampleType">mstUnknown</prop>
								</obj>
								<obj name="PropertyObject" class="SamplePrefLineStyle" version="4">
									<prop name="PropertyTypeName">Line Style</prop>
									<prop name="Position">13</prop>
									<prop name="IsDefault">0</prop>
									<prop name="LineStyle">psSolid</prop>
								</obj>
								<obj name="PropertyObject" class="GenSampleEditNotes" version="4">
									<prop name="PropertyTypeName">Notes</prop>
									<prop name="Position">13</prop>
									<prop name="IsDefault">1</prop>
								</obj>
								<obj name="PropertyObject" class="SamplePrefPointStyle" version="4">
									<prop name="PropertyTypeName">Point Style</prop>
									<prop name="Position">13</prop>
									<prop name="IsDefault">0</prop>
									<prop name="PointStyle">psNothing</prop>
								</obj>
								<obj name="PropertyObject" class="GenSampleEditPosition" version="4">
									<prop name="PropertyTypeName">Position</prop>
									<prop name="Position">13</prop>
									<prop name="IsDefault">1</prop>
								</obj>
								<obj name="PropertyObject" class="GenSampleEditReplicate" version="4">
									<prop name="PropertyTypeName">Replicate of</prop>
									<prop name="Position">13</prop>
									<prop name="IsDefault">1</prop>
									<prop name="ReplicateOf">-1</prop>
								</obj>
								<obj name="PropertyObject" class="HTCSampleID" version="4">
									<prop name="PropertyTypeName">Sample ID</prop>
									<prop name="Position">13</prop>
									<prop name="IsDefault">1</prop>
								</obj>
								<obj name="PropertyObject" class="GenSampleEditName" version="4">
									<prop name="PropertyTypeName">Sample Name</prop>
									<prop name="Position">13</prop>
									<prop name="IsDefault">1</prop>
									<prop name="name">Sample 14</prop>
								</obj>
								<obj name="PropertyObject" class="HTCSamplePrepNotes" version="4">
									<prop name="PropertyTypeName">Sample Prep Notes</prop>
									<prop name="Position">13</prop>
									<prop name="IsDefault">1</prop>
								</obj>
								<obj name="PropertyObject" class="GenSampleEditSubset" version="4">
									<prop name="PropertyTypeName">Subsets</prop>
									<prop name="Position">13</prop>
									<prop name="IsDefault">1</prop>
								</obj>
								<obj name="PropertyObject" class="SamplePrefWidth" version="5">
									<prop name="PropertyTypeName">Width</prop>
									<prop name="Position">13</prop>
									<prop name="IsDefault">1</prop>
									<prop name="Width">1</prop>
								</obj>
							</list>
						</obj>
					</obj>
					<obj name="item" class="SamplePropInfo" version="1">
						<obj name="ChannelProperties" class="ChanPropList" version="2">
							<obj name="ChannelProperties" class="EMList" version="1">
								<list name="emlist" count="1">
									<obj name="item" class="PropertyList" version="1">
										<list name="emlist" count="12">
											<obj name="PropertyObject" class="RQSampleTargetProperty" version="4">
												<prop name="PropertyTypeName">Combined Sample and Target Type</prop>
												<prop name="Position">14</prop>
												<prop name="IsDefault">0</prop>
												<obj name="ChannelProp" class="ChannelProperty" version="1">
													<prop name="ChannelIdx">0</prop>
												</obj>
											</obj>
											<obj name="PropertyObject" class="QuantConcProperty" version="4">
												<prop name="PropertyTypeName">Concentration</prop>
												<prop name="Position">14</prop>
												<prop name="IsDefault">1</prop>
												<prop name="Concentration">0</prop>
												<obj name="ChannelProp" class="ChannelProperty" version="1">
													<prop name="ChannelIdx">0</prop>
												</obj>
												<prop name="ReadOnly">1</prop>
											</obj>
											<obj name="PropertyObject" class="QuantCpHighProp" version="4">
												<prop name="PropertyTypeName">Cp High</prop>
												<prop name="Position">14</prop>
												<prop name="IsDefault">1</prop>
												<prop name="CpRangeHigh">0</prop>
												<obj name="ChannelProp" class="ChannelProperty" version="1">
													<prop name="ChannelIdx">0</prop>
												</obj>
												<prop name="ReadOnly">1</prop>
											</obj>
											<obj name="PropertyObject" class="QuantCpLowProp" version="4">
												<prop name="PropertyTypeName">Cp Low</prop>
												<prop name="Position">14</prop>
												<prop name="IsDefault">1</prop>
												<prop name="CpRangeLow">0</prop>
												<obj name="ChannelProp" class="ChannelProperty" version="1">
													<prop name="ChannelIdx">0</prop>
												</obj>
												<prop name="ReadOnly">1</prop>
											</obj>
											<obj name="PropertyObject" class="RQEffProp" version="4">
												<prop name="PropertyTypeName">Efficiency</prop>
												<prop name="Position">14</prop>
												<prop name="IsDefault">1</prop>
												<prop name="Efficiency">2</prop>
												<obj name="ChannelProp" class="ChannelProperty" version="1">
													<prop name="ChannelIdx">0</prop>
												</obj>
											</obj>
											<obj name="PropertyObject" class="ChannelGenotype" version="4">
												<prop name="PropertyTypeName">Melt Geno Genotype</prop>
												<prop name="Position">14</prop>
												<prop name="IsDefault">1</prop>
												<prop name="ReadOnly">1</prop>
												<obj name="ChannelProp" class="ChannelProperty" version="1">
													<prop name="ChannelIdx">0</prop>
												</obj>
											</obj>
											<obj name="PropertyObject" class="GroupChannelTypeProp" version="4">
												<prop name="PropertyTypeName">Melt Geno Sample Type</prop>
												<prop name="Position">14</prop>
												<prop name="IsDefault">0</prop>
												<prop name="GroupSampleType">mstUnknown</prop>
												<obj name="ChannelProp" class="ChannelProperty" version="1">
													<prop name="ChannelIdx">0</prop>
												</obj>
											</obj>
											<obj name="PropertyObject" class="QuantSampleTypeProperty" version="4">
												<prop name="PropertyTypeName">Quantification Sample Type</prop>
												<prop name="Position">14</prop>
												<prop name="IsDefault">0</prop>
												<prop name="SampleType">qsUnknown</prop>
												<obj name="ChannelProp" class="ChannelProperty" version="1">
													<prop name="ChannelIdx">0</prop>
												</obj>
											</obj>
											<obj name="PropertyObject" class="ChannelGenotype" version="4">
												<prop name="PropertyTypeName">Scanning Genotype</prop>
												<prop name="Position">14</prop>
												<prop name="IsDefault">1</prop>
												<prop name="ReadOnly">1</prop>
												<obj name="ChannelProp" class="ChannelProperty" version="1">
													<prop name="ChannelIdx">0</prop>
												</obj>
											</obj>
											<obj name="PropertyObject" class="GroupChannelTypeProp" version="4">
												<prop name="PropertyTypeName">Scanning Sample Type</prop>
												<prop name="Position">14</prop>
												<prop name="IsDefault">0</prop>
												<prop name="GroupSampleType">mstUnknown</prop>
												<obj name="ChannelProp" class="ChannelProperty" version="1">
													<prop name="ChannelIdx">0</prop>
												</obj>
											</obj>
											<obj name="PropertyObject" class="TargetName" version="4">
												<prop name="PropertyTypeName">Target Name</prop>
												<prop name="Position">14</prop>
												<prop name="IsDefault">1</prop>
												<obj name="ChannelProp" class="ChannelProperty" version="1">
													<prop name="ChannelIdx">0</prop>
												</obj>
											</obj>
											<obj name="PropertyObject" class="RQTargetProperty" version="4">
												<prop name="PropertyTypeName">Target Type</prop>
												<prop name="Position">14</prop>
												<prop name="IsDefault">0</prop>
												<prop name="TargetType">dtNone</prop>
												<obj name="ChannelProp" class="ChannelProperty" version="1">
													<prop name="ChannelIdx">0</prop>
												</obj>
											</obj>
										</list>
									</obj>
								</list>
							</obj>
						</obj>
						<prop name="ChannelPropertyCount">1</prop>
						<prop name="ContainerPosition">14</prop>
						<prop name="HasSampleProperties">1</prop>
						<obj name="SampleProperties" class="PropertyList" version="1">
							<list name="emlist" count="14">
								<obj name="PropertyObject" class="SamplePrefColor" version="4">
									<prop name="PropertyTypeName">Color</prop>
									<prop name="Position">14</prop>
									<prop name="IsDefault">0</prop>
									<prop name="Color">$0030D700</prop>
								</obj>
								<obj name="PropertyObject" class="DominantChannelProp" version="4">
									<prop name="PropertyTypeName">Dominant Channel</prop>
									<prop name="Position">14</prop>
									<prop name="IsDefault">0</prop>
									<prop name="DominantChannel">0</prop>
								</obj>
								<obj name="PropertyObject" class="Genotype" version="4">
									<prop name="PropertyTypeName">EndPt Genotype</prop>
									<prop name="Position">14</prop>
									<prop name="IsDefault">1</prop>
									<prop name="ReadOnly">1</prop>
								</obj>
								<obj name="PropertyObject" class="GroupingSample" version="4">
									<prop name="PropertyTypeName">EndPt Sample Type</prop>
									<prop name="Position">14</prop>
									<prop name="IsDefault">0</prop>
									<prop name="GroupSampleType">mstUnknown</prop>
								</obj>
								<obj name="PropertyObject" class="SamplePrefLineStyle" version="4">
									<prop name="PropertyTypeName">Line Style</prop>
									<prop name="Position">14</prop>
									<prop name="IsDefault">0</prop>
									<prop name="LineStyle">psSolid</prop>
								</obj>
								<obj name="PropertyObject" class="GenSampleEditNotes" version="4">
									<prop name="PropertyTypeName">Notes</prop>
									<prop name="Position">14</prop>
									<prop name="IsDefault">1</prop>
								</obj>
								<obj name="PropertyObject" class="SamplePrefPointStyle" version="4">
									<prop name="PropertyTypeName">Point Style</prop>
									<prop name="Position">14</prop>
									<prop name="IsDefault">0</prop>
									<prop name="PointStyle">psNothing</prop>
								</obj>
								<obj name="PropertyObject" class="GenSampleEditPosition" version="4">
									<prop name="PropertyTypeName">Position</prop>
									<prop name="Position">14</prop>
									<prop name="IsDefault">1</prop>
								</obj>
								<obj name="PropertyObject" class="GenSampleEditReplicate" version="4">
									<prop name="PropertyTypeName">Replicate of</prop>
									<prop name="Position">14</prop>
									<prop name="IsDefault">1</prop>
									<prop name="ReplicateOf">-1</prop>
								</obj>
								<obj name="PropertyObject" class="HTCSampleID" version="4">
									<prop name="PropertyTypeName">Sample ID</prop>
									<prop name="Position">14</prop>
									<prop name="IsDefault">1</prop>
								</obj>
								<obj name="PropertyObject" class="GenSampleEditName" version="4">
									<prop name="PropertyTypeName">Sample Name</prop>
									<prop name="Position">14</prop>
									<prop name="IsDefault">1</prop>
									<prop name="name">Sample 15</prop>
								</obj>
								<obj name="PropertyObject" class="HTCSamplePrepNotes" version="4">
									<prop name="PropertyTypeName">Sample Prep Notes</prop>
									<prop name="Position">14</prop>
									<prop name="IsDefault">1</prop>
								</obj>
								<obj name="PropertyObject" class="GenSampleEditSubset" version="4">
									<prop name="PropertyTypeName">Subsets</prop>
									<prop name="Position">14</prop>
									<prop name="IsDefault">1</prop>
								</obj>
								<obj name="PropertyObject" class="SamplePrefWidth" version="5">
									<prop name="PropertyTypeName">Width</prop>
									<prop name="Position">14</prop>
									<prop name="IsDefault">1</prop>
									<prop name="Width">1</prop>
								</obj>
							</list>
						</obj>
					</obj>
					<obj name="item" class="SamplePropInfo" version="1">
						<obj name="ChannelProperties" class="ChanPropList" version="2">
							<obj name="ChannelProperties" class="EMList" version="1">
								<list name="emlist" count="1">
									<obj name="item" class="PropertyList" version="1">
										<list name="emlist" count="12">
											<obj name="PropertyObject" class="RQSampleTargetProperty" version="4">
												<prop name="PropertyTypeName">Combined Sample and Target Type</prop>
												<prop name="Position">15</prop>
												<prop name="IsDefault">0</prop>
												<obj name="ChannelProp" class="ChannelProperty" version="1">
													<prop name="ChannelIdx">0</prop>
												</obj>
											</obj>
											<obj name="PropertyObject" class="QuantConcProperty" version="4">
												<prop name="PropertyTypeName">Concentration</prop>
												<prop name="Position">15</prop>
												<prop name="IsDefault">1</prop>
												<prop name="Concentration">0</prop>
												<obj name="ChannelProp" class="ChannelProperty" version="1">
													<prop name="ChannelIdx">0</prop>
												</obj>
												<prop name="ReadOnly">1</prop>
											</obj>
											<obj name="PropertyObject" class="QuantCpHighProp" version="4">
												<prop name="PropertyTypeName">Cp High</prop>
												<prop name="Position">15</prop>
												<prop name="IsDefault">1</prop>
												<prop name="CpRangeHigh">0</prop>
												<obj name="ChannelProp" class="ChannelProperty" version="1">
													<prop name="ChannelIdx">0</prop>
												</obj>
												<prop name="ReadOnly">1</prop>
											</obj>
											<obj name="PropertyObject" class="QuantCpLowProp" version="4">
												<prop name="PropertyTypeName">Cp Low</prop>
												<prop name="Position">15</prop>
												<prop name="IsDefault">1</prop>
												<prop name="CpRangeLow">0</prop>
												<obj name="ChannelProp" class="ChannelProperty" version="1">
													<prop name="ChannelIdx">0</prop>
												</obj>
												<prop name="ReadOnly">1</prop>
											</obj>
											<obj name="PropertyObject" class="RQEffProp" version="4">
												<prop name="PropertyTypeName">Efficiency</prop>
												<prop name="Position">15</prop>
												<prop name="IsDefault">1</prop>
												<prop name="Efficiency">2</prop>
												<obj name="ChannelProp" class="ChannelProperty" version="1">
													<prop name="ChannelIdx">0</prop>
												</obj>
											</obj>
											<obj name="PropertyObject" class="ChannelGenotype" version="4">
												<prop name="PropertyTypeName">Melt Geno Genotype</prop>
												<prop name="Position">15</prop>
												<prop name="IsDefault">1</prop>
												<prop name="ReadOnly">1</prop>
												<obj name="ChannelProp" class="ChannelProperty" version="1">
													<prop name="ChannelIdx">0</prop>
												</obj>
											</obj>
											<obj name="PropertyObject" class="GroupChannelTypeProp" version="4">
												<prop name="PropertyTypeName">Melt Geno Sample Type</prop>
												<prop name="Position">15</prop>
												<prop name="IsDefault">0</prop>
												<prop name="GroupSampleType">mstUnknown</prop>
												<obj name="ChannelProp" class="ChannelProperty" version="1">
													<prop name="ChannelIdx">0</prop>
												</obj>
											</obj>
											<obj name="PropertyObject" class="QuantSampleTypeProperty" version="4">
												<prop name="PropertyTypeName">Quantification Sample Type</prop>
												<prop name="Position">15</prop>
												<prop name="IsDefault">0</prop>
												<prop name="SampleType">qsUnknown</prop>
												<obj name="ChannelProp" class="ChannelProperty" version="1">
													<prop name="ChannelIdx">0</prop>
												</obj>
											</obj>
											<obj name="PropertyObject" class="ChannelGenotype" version="4">
												<prop name="PropertyTypeName">Scanning Genotype</prop>
												<prop name="Position">15</prop>
												<prop name="IsDefault">1</prop>
												<prop name="ReadOnly">1</prop>
												<obj name="ChannelProp" class="ChannelProperty" version="1">
													<prop name="ChannelIdx">0</prop>
												</obj>
											</obj>
											<obj name="PropertyObject" class="GroupChannelTypeProp" version="4">
												<prop name="PropertyTypeName">Scanning Sample Type</prop>
												<prop name="Position">15</prop>
												<prop name="IsDefault">0</prop>
												<prop name="GroupSampleType">mstUnknown</prop>
												<obj name="ChannelProp" class="ChannelProperty" version="1">
													<prop name="ChannelIdx">0</prop>
												</obj>
											</obj>
											<obj name="PropertyObject" class="TargetName" version="4">
												<prop name="PropertyTypeName">Target Name</prop>
												<prop name="Position">15</prop>
												<prop name="IsDefault">1</prop>
												<obj name="ChannelProp" class="ChannelProperty" version="1">
													<prop name="ChannelIdx">0</prop>
												</obj>
											</obj>
											<obj name="PropertyObject" class="RQTargetProperty" version="4">
												<prop name="PropertyTypeName">Target Type</prop>
												<prop name="Position">15</prop>
												<prop name="IsDefault">0</prop>
												<prop name="TargetType">dtNone</prop>
												<obj name="ChannelProp" class="ChannelProperty" version="1">
													<prop name="ChannelIdx">0</prop>
												</obj>
											</obj>
										</list>
									</obj>
								</list>
							</obj>
						</obj>
						<prop name="ChannelPropertyCount">1</prop>
						<prop name="ContainerPosition">15</prop>
						<prop name="HasSampleProperties">1</prop>
						<obj name="SampleProperties" class="PropertyList" version="1">
							<list name="emlist" count="14">
								<obj name="PropertyObject" class="SamplePrefColor" version="4">
									<prop name="PropertyTypeName">Color</prop>
									<prop name="Position">15</prop>
									<prop name="IsDefault">0</prop>
									<prop name="Color">clFuchsia</prop>
								</obj>
								<obj name="PropertyObject" class="DominantChannelProp" version="4">
									<prop name="PropertyTypeName">Dominant Channel</prop>
									<prop name="Position">15</prop>
									<prop name="IsDefault">0</prop>
									<prop name="DominantChannel">0</prop>
								</obj>
								<obj name="PropertyObject" class="Genotype" version="4">
									<prop name="PropertyTypeName">EndPt Genotype</prop>
									<prop name="Position">15</prop>
									<prop name="IsDefault">1</prop>
									<prop name="ReadOnly">1</prop>
								</obj>
								<obj name="PropertyObject" class="GroupingSample" version="4">
									<prop name="PropertyTypeName">EndPt Sample Type</prop>
									<prop name="Position">15</prop>
									<prop name="IsDefault">0</prop>
									<prop name="GroupSampleType">mstUnknown</prop>
								</obj>
								<obj name="PropertyObject" class="SamplePrefLineStyle" version="4">
									<prop name="PropertyTypeName">Line Style</prop>
									<prop name="Position">15</prop>
									<prop name="IsDefault">0</prop>
									<prop name="LineStyle">psSolid</prop>
								</obj>
								<obj name="PropertyObject" class="GenSampleEditNotes" version="4">
									<prop name="PropertyTypeName">Notes</prop>
									<prop name="Position">15</prop>
									<prop name="IsDefault">1</prop>
								</obj>
								<obj name="PropertyObject" class="SamplePrefPointStyle" version="4">
									<prop name="PropertyTypeName">Point Style</prop>
									<prop name="Position">15</prop>
									<prop name="IsDefault">0</prop>
									<prop name="PointStyle">psNothing</prop>
								</obj>
								<obj name="PropertyObject" class="GenSampleEditPosition" version="4">
									<prop name="PropertyTypeName">Position</prop>
									<prop name="Position">15</prop>
									<prop name="IsDefault">1</prop>
								</obj>
								<obj name="PropertyObject" class="GenSampleEditReplicate" version="4">
									<prop name="PropertyTypeName">Replicate of</prop>
									<prop name="Position">15</prop>
									<prop name="IsDefault">1</prop>
									<prop name="ReplicateOf">-1</prop>
								</obj>
								<obj name="PropertyObject" class="HTCSampleID" version="4">
									<prop name="PropertyTypeName">Sample ID</prop>
									<prop name="Position">15</prop>
									<prop name="IsDefault">1</prop>
								</obj>
								<obj name="PropertyObject" class="GenSampleEditName" version="4">
									<prop name="PropertyTypeName">Sample Name</prop>
									<prop name="Position">15</prop>
									<prop name="IsDefault">1</prop>
									<prop name="name">Sample 16</prop>
								</obj>
								<obj name="PropertyObject" class="HTCSamplePrepNotes" version="4">
									<prop name="PropertyTypeName">Sample Prep Notes</prop>
									<prop name="Position">15</prop>
									<prop name="IsDefault">1</prop>
								</obj>
								<obj name="PropertyObject" class="GenSampleEditSubset" version="4">
									<prop name="PropertyTypeName">Subsets</prop>
									<prop name="Position">15</prop>
									<prop name="IsDefault">1</prop>
								</obj>
								<obj name="PropertyObject" class="SamplePrefWidth" version="5">
									<prop name="PropertyTypeName">Width</prop>
									<prop name="Position">15</prop>
									<prop name="IsDefault">1</prop>
									<prop name="Width">1</prop>
								</obj>
							</list>
						</obj>
					</obj>
					<obj name="item" class="SamplePropInfo" version="1">
						<obj name="ChannelProperties" class="ChanPropList" version="2">
							<obj name="ChannelProperties" class="EMList" version="1">
								<list name="emlist" count="1">
									<obj name="item" class="PropertyList" version="1">
										<list name="emlist" count="12">
											<obj name="PropertyObject" class="RQSampleTargetProperty" version="4">
												<prop name="PropertyTypeName">Combined Sample and Target Type</prop>
												<prop name="Position">16</prop>
												<prop name="IsDefault">0</prop>
												<obj name="ChannelProp" class="ChannelProperty" version="1">
													<prop name="ChannelIdx">0</prop>
												</obj>
											</obj>
											<obj name="PropertyObject" class="QuantConcProperty" version="4">
												<prop name="PropertyTypeName">Concentration</prop>
												<prop name="Position">16</prop>
												<prop name="IsDefault">1</prop>
												<prop name="Concentration">0</prop>
												<obj name="ChannelProp" class="ChannelProperty" version="1">
													<prop name="ChannelIdx">0</prop>
												</obj>
												<prop name="ReadOnly">1</prop>
											</obj>
											<obj name="PropertyObject" class="QuantCpHighProp" version="4">
												<prop name="PropertyTypeName">Cp High</prop>
												<prop name="Position">16</prop>
												<prop name="IsDefault">1</prop>
												<prop name="CpRangeHigh">0</prop>
												<obj name="ChannelProp" class="ChannelProperty" version="1">
													<prop name="ChannelIdx">0</prop>
												</obj>
												<prop name="ReadOnly">1</prop>
											</obj>
											<obj name="PropertyObject" class="QuantCpLowProp" version="4">
												<prop name="PropertyTypeName">Cp Low</prop>
												<prop name="Position">16</prop>
												<prop name="IsDefault">1</prop>
												<prop name="CpRangeLow">0</prop>
												<obj name="ChannelProp" class="ChannelProperty" version="1">
													<prop name="ChannelIdx">0</prop>
												</obj>
												<prop name="ReadOnly">1</prop>
											</obj>
											<obj name="PropertyObject" class="RQEffProp" version="4">
												<prop name="PropertyTypeName">Efficiency</prop>
												<prop name="Position">16</prop>
												<prop name="IsDefault">1</prop>
												<prop name="Efficiency">2</prop>
												<obj name="ChannelProp" class="ChannelProperty" version="1">
													<prop name="ChannelIdx">0</prop>
												</obj>
											</obj>
											<obj name="PropertyObject" class="ChannelGenotype" version="4">
												<prop name="PropertyTypeName">Melt Geno Genotype</prop>
												<prop name="Position">16</prop>
												<prop name="IsDefault">1</prop>
												<prop name="ReadOnly">1</prop>
												<obj name="ChannelProp" class="ChannelProperty" version="1">
													<prop name="ChannelIdx">0</prop>
												</obj>
											</obj>
											<obj name="PropertyObject" class="GroupChannelTypeProp" version="4">
												<prop name="PropertyTypeName">Melt Geno Sample Type</prop>
												<prop name="Position">16</prop>
												<prop name="IsDefault">0</prop>
												<prop name="GroupSampleType">mstUnknown</prop>
												<obj name="ChannelProp" class="ChannelProperty" version="1">
													<prop name="ChannelIdx">0</prop>
												</obj>
											</obj>
											<obj name="PropertyObject" class="QuantSampleTypeProperty" version="4">
												<prop name="PropertyTypeName">Quantification Sample Type</prop>
												<prop name="Position">16</prop>
												<prop name="IsDefault">0</prop>
												<prop name="SampleType">qsUnknown</prop>
												<obj name="ChannelProp" class="ChannelProperty" version="1">
													<prop name="ChannelIdx">0</prop>
												</obj>
											</obj>
											<obj name="PropertyObject" class="ChannelGenotype" version="4">
												<prop name="PropertyTypeName">Scanning Genotype</prop>
												<prop name="Position">16</prop>
												<prop name="IsDefault">1</prop>
												<prop name="ReadOnly">1</prop>
												<obj name="ChannelProp" class="ChannelProperty" version="1">
													<prop name="ChannelIdx">0</prop>
												</obj>
											</obj>
											<obj name="PropertyObject" class="GroupChannelTypeProp" version="4">
												<prop name="PropertyTypeName">Scanning Sample Type</prop>
												<prop name="Position">16</prop>
												<prop name="IsDefault">0</prop>
												<prop name="GroupSampleType">mstUnknown</prop>
												<obj name="ChannelProp" class="ChannelProperty" version="1">
													<prop name="ChannelIdx">0</prop>
												</obj>
											</obj>
											<obj name="PropertyObject" class="TargetName" version="4">
												<prop name="PropertyTypeName">Target Name</prop>
												<prop name="Position">16</prop>
												<prop name="IsDefault">1</prop>
												<obj name="ChannelProp" class="ChannelProperty" version="1">
													<prop name="ChannelIdx">0</prop>
												</obj>
											</obj>
											<obj name="PropertyObject" class="RQTargetProperty" version="4">
												<prop name="PropertyTypeName">Target Type</prop>
												<prop name="Position">16</prop>
												<prop name="IsDefault">0</prop>
												<prop name="TargetType">dtNone</prop>
												<obj name="ChannelProp" class="ChannelProperty" version="1">
													<prop name="ChannelIdx">0</prop>
												</obj>
											</obj>
										</list>
									</obj>
								</list>
							</obj>
						</obj>
						<prop name="ChannelPropertyCount">1</prop>
						<prop name="ContainerPosition">16</prop>
						<prop name="HasSampleProperties">1</prop>
						<obj name="SampleProperties" class="PropertyList" version="1">
							<list name="emlist" count="14">
								<obj name="PropertyObject" class="SamplePrefColor" version="4">
									<prop name="PropertyTypeName">Color</prop>
									<prop name="Position">16</prop>
									<prop name="IsDefault">0</prop>
									<prop name="Color">clGray</prop>
								</obj>
								<obj name="PropertyObject" class="DominantChannelProp" version="4">
									<prop name="PropertyTypeName">Dominant Channel</prop>
									<prop name="Position">16</prop>
									<prop name="IsDefault">0</prop>
									<prop name="DominantChannel">0</prop>
								</obj>
								<obj name="PropertyObject" class="Genotype" version="4">
									<prop name="PropertyTypeName">EndPt Genotype</prop>
									<prop name="Position">16</prop>
									<prop name="IsDefault">1</prop>
									<prop name="ReadOnly">1</prop>
								</obj>
								<obj name="PropertyObject" class="GroupingSample" version="4">
									<prop name="PropertyTypeName">EndPt Sample Type</prop>
									<prop name="Position">16</prop>
									<prop name="IsDefault">0</prop>
									<prop name="GroupSampleType">mstUnknown</prop>
								</obj>
								<obj name="PropertyObject" class="SamplePrefLineStyle" version="4">
									<prop name="PropertyTypeName">Line Style</prop>
									<prop name="Position">16</prop>
									<prop name="IsDefault">0</prop>
									<prop name="LineStyle">psSolid</prop>
								</obj>
								<obj name="PropertyObject" class="GenSampleEditNotes" version="4">
									<prop name="PropertyTypeName">Notes</prop>
									<prop name="Position">16</prop>
									<prop name="IsDefault">1</prop>
								</obj>
								<obj name="PropertyObject" class="SamplePrefPointStyle" version="4">
									<prop name="PropertyTypeName">Point Style</prop>
									<prop name="Position">16</prop>
									<prop name="IsDefault">0</prop>
									<prop name="PointStyle">psNothing</prop>
								</obj>
								<obj name="PropertyObject" class="GenSampleEditPosition" version="4">
									<prop name="PropertyTypeName">Position</prop>
									<prop name="Position">16</prop>
									<prop name="IsDefault">1</prop>
								</obj>
								<obj name="PropertyObject" class="GenSampleEditReplicate" version="4">
									<prop name="PropertyTypeName">Replicate of</prop>
									<prop name="Position">16</prop>
									<prop name="IsDefault">1</prop>
									<prop name="ReplicateOf">-1</prop>
								</obj>
								<obj name="PropertyObject" class="HTCSampleID" version="4">
									<prop name="PropertyTypeName">Sample ID</prop>
									<prop name="Position">16</prop>
									<prop name="IsDefault">1</prop>
								</obj>
								<obj name="PropertyObject" class="GenSampleEditName" version="4">
									<prop name="PropertyTypeName">Sample Name</prop>
									<prop name="Position">16</prop>
									<prop name="IsDefault">1</prop>
									<prop name="name">Sample 17</prop>
								</obj>
								<obj name="PropertyObject" class="HTCSamplePrepNotes" version="4">
									<prop name="PropertyTypeName">Sample Prep Notes</prop>
									<prop name="Position">16</prop>
									<prop name="IsDefault">1</prop>
								</obj>
								<obj name="PropertyObject" class="GenSampleEditSubset" version="4">
									<prop name="PropertyTypeName">Subsets</prop>
									<prop name="Position">16</prop>
									<prop name="IsDefault">1</prop>
								</obj>
								<obj name="PropertyObject" class="SamplePrefWidth" version="5">
									<prop name="PropertyTypeName">Width</prop>
									<prop name="Position">16</prop>
									<prop name="IsDefault">1</prop>
									<prop name="Width">1</prop>
								</obj>
							</list>
						</obj>
					</obj>
					<obj name="item" class="SamplePropInfo" version="1">
						<obj name="ChannelProperties" class="ChanPropList" version="2">
							<obj name="ChannelProperties" class="EMList" version="1">
								<list name="emlist" count="1">
									<obj name="item" class="PropertyList" version="1">
										<list name="emlist" count="12">
											<obj name="PropertyObject" class="RQSampleTargetProperty" version="4">
												<prop name="PropertyTypeName">Combined Sample and Target Type</prop>
												<prop name="Position">17</prop>
												<prop name="IsDefault">0</prop>
												<obj name="ChannelProp" class="ChannelProperty" version="1">
													<prop name="ChannelIdx">0</prop>
												</obj>
											</obj>
											<obj name="PropertyObject" class="QuantConcProperty" version="4">
												<prop name="PropertyTypeName">Concentration</prop>
												<prop name="Position">17</prop>
												<prop name="IsDefault">1</prop>
												<prop name="Concentration">0</prop>
												<obj name="ChannelProp" class="ChannelProperty" version="1">
													<prop name="ChannelIdx">0</prop>
												</obj>
												<prop name="ReadOnly">1</prop>
											</obj>
											<obj name="PropertyObject" class="QuantCpHighProp" version="4">
												<prop name="PropertyTypeName">Cp High</prop>
												<prop name="Position">17</prop>
												<prop name="IsDefault">1</prop>
												<prop name="CpRangeHigh">0</prop>
												<obj name="ChannelProp" class="ChannelProperty" version="1">
													<prop name="ChannelIdx">0</prop>
												</obj>
												<prop name="ReadOnly">1</prop>
											</obj>
											<obj name="PropertyObject" class="QuantCpLowProp" version="4">
												<prop name="PropertyTypeName">Cp Low</prop>
												<prop name="Position">17</prop>
												<prop name="IsDefault">1</prop>
												<prop name="CpRangeLow">0</prop>
												<obj name="ChannelProp" class="ChannelProperty" version="1">
													<prop name="ChannelIdx">0</prop>
												</obj>
												<prop name="ReadOnly">1</prop>
											</obj>
											<obj name="PropertyObject" class="RQEffProp" version="4">
												<prop name="PropertyTypeName">Efficiency</prop>
												<prop name="Position">17</prop>
												<prop name="IsDefault">1</prop>
												<prop name="Efficiency">2</prop>
												<obj name="ChannelProp" class="ChannelProperty" version="1">
													<prop name="ChannelIdx">0</prop>
												</obj>
											</obj>
											<obj name="PropertyObject" class="ChannelGenotype" version="4">
												<prop name="PropertyTypeName">Melt Geno Genotype</prop>
												<prop name="Position">17</prop>
												<prop name="IsDefault">1</prop>
												<prop name="ReadOnly">1</prop>
												<obj name="ChannelProp" class="ChannelProperty" version="1">
													<prop name="ChannelIdx">0</prop>
												</obj>
											</obj>
											<obj name="PropertyObject" class="GroupChannelTypeProp" version="4">
												<prop name="PropertyTypeName">Melt Geno Sample Type</prop>
												<prop name="Position">17</prop>
												<prop name="IsDefault">0</prop>
												<prop name="GroupSampleType">mstUnknown</prop>
												<obj name="ChannelProp" class="ChannelProperty" version="1">
													<prop name="ChannelIdx">0</prop>
												</obj>
											</obj>
											<obj name="PropertyObject" class="QuantSampleTypeProperty" version="4">
												<prop name="PropertyTypeName">Quantification Sample Type</prop>
												<prop name="Position">17</prop>
												<prop name="IsDefault">0</prop>
												<prop name="SampleType">qsUnknown</prop>
												<obj name="ChannelProp" class="ChannelProperty" version="1">
													<prop name="ChannelIdx">0</prop>
												</obj>
											</obj>
											<obj name="PropertyObject" class="ChannelGenotype" version="4">
												<prop name="PropertyTypeName">Scanning Genotype</prop>
												<prop name="Position">17</prop>
												<prop name="IsDefault">1</prop>
												<prop name="ReadOnly">1</prop>
												<obj name="ChannelProp" class="ChannelProperty" version="1">
													<prop name="ChannelIdx">0</prop>
												</obj>
											</obj>
											<obj name="PropertyObject" class="GroupChannelTypeProp" version="4">
												<prop name="PropertyTypeName">Scanning Sample Type</prop>
												<prop name="Position">17</prop>
												<prop name="IsDefault">0</prop>
												<prop name="GroupSampleType">mstUnknown</prop>
												<obj name="ChannelProp" class="ChannelProperty" version="1">
													<prop name="ChannelIdx">0</prop>
												</obj>
											</obj>
											<obj name="PropertyObject" class="TargetName" version="4">
												<prop name="PropertyTypeName">Target Name</prop>
												<prop name="Position">17</prop>
												<prop name="IsDefault">1</prop>
												<obj name="ChannelProp" class="ChannelProperty" version="1">
													<prop name="ChannelIdx">0</prop>
												</obj>
											</obj>
											<obj name="PropertyObject" class="RQTargetProperty" version="4">
												<prop name="PropertyTypeName">Target Type</prop>
												<prop name="Position">17</prop>
												<prop name="IsDefault">0</prop>
												<prop name="TargetType">dtNone</prop>
												<obj name="ChannelProp" class="ChannelProperty" version="1">
													<prop name="ChannelIdx">0</prop>
												</obj>
											</obj>
										</list>
									</obj>
								</list>
							</obj>
						</obj>
						<prop name="ChannelPropertyCount">1</prop>
						<prop name="ContainerPosition">17</prop>
						<prop name="HasSampleProperties">1</prop>
						<obj name="SampleProperties" class="PropertyList" version="1">
							<list name="emlist" count="14">
								<obj name="PropertyObject" class="SamplePrefColor" version="4">
									<prop name="PropertyTypeName">Color</prop>
									<prop name="Position">17</prop>
									<prop name="IsDefault">0</prop>
									<prop name="Color">$0012D7FA</prop>
								</obj>
								<obj name="PropertyObject" class="DominantChannelProp" version="4">
									<prop name="PropertyTypeName">Dominant Channel</prop>
									<prop name="Position">17</prop>
									<prop name="IsDefault">0</prop>
									<prop name="DominantChannel">0</prop>
								</obj>
								<obj name="PropertyObject" class="Genotype" version="4">
									<prop name="PropertyTypeName">EndPt Genotype</prop>
									<prop name="Position">17</prop>
									<prop name="IsDefault">1</prop>
									<prop name="ReadOnly">1</prop>
								</obj>
								<obj name="PropertyObject" class="GroupingSample" version="4">
									<prop name="PropertyTypeName">EndPt Sample Type</prop>
									<prop name="Position">17</prop>
									<prop name="IsDefault">0</prop>
									<prop name="GroupSampleType">mstUnknown</prop>
								</obj>
								<obj name="PropertyObject" class="SamplePrefLineStyle" version="4">
									<prop name="PropertyTypeName">Line Style</prop>
									<prop name="Position">17</prop>
									<prop name="IsDefault">0</prop>
									<prop name="LineStyle">psSolid</prop>
								</obj>
								<obj name="PropertyObject" class="GenSampleEditNotes" version="4">
									<prop name="PropertyTypeName">Notes</prop>
									<prop name="Position">17</prop>
									<prop name="IsDefault">1</prop>
								</obj>
								<obj name="PropertyObject" class="SamplePrefPointStyle" version="4">
									<prop name="PropertyTypeName">Point Style</prop>
									<prop name="Position">17</prop>
									<prop name="IsDefault">0</prop>
									<prop name="PointStyle">psNothing</prop>
								</obj>
								<obj name="PropertyObject" class="GenSampleEditPosition" version="4">
									<prop name="PropertyTypeName">Position</prop>
									<prop name="Position">17</prop>
									<prop name="IsDefault">1</prop>
								</obj>
								<obj name="PropertyObject" class="GenSampleEditReplicate" version="4">
									<prop name="PropertyTypeName">Replicate of</prop>
									<prop name="Position">17</prop>
									<prop name="IsDefault">1</prop>
									<prop name="ReplicateOf">-1</prop>
								</obj>
								<obj name="PropertyObject" class="HTCSampleID" version="4">
									<prop name="PropertyTypeName">Sample ID</prop>
									<prop name="Position">17</prop>
									<prop name="IsDefault">1</prop>
								</obj>
								<obj name="PropertyObject" class="GenSampleEditName" version="4">
									<prop name="PropertyTypeName">Sample Name</prop>
									<prop name="Position">17</prop>
									<prop name="IsDefault">1</prop>
									<prop name="name">Sample 18</prop>
								</obj>
								<obj name="PropertyObject" class="HTCSamplePrepNotes" version="4">
									<prop name="PropertyTypeName">Sample Prep Notes</prop>
									<prop name="Position">17</prop>
									<prop name="IsDefault">1</prop>
								</obj>
								<obj name="PropertyObject" class="GenSampleEditSubset" version="4">
									<prop name="PropertyTypeName">Subsets</prop>
									<prop name="Position">17</prop>
									<prop name="IsDefault">1</prop>
								</obj>
								<obj name="PropertyObject" class="SamplePrefWidth" version="5">
									<prop name="PropertyTypeName">Width</prop>
									<prop name="Position">17</prop>
									<prop name="IsDefault">1</prop>
									<prop name="Width">1</prop>
								</obj>
							</list>
						</obj>
					</obj>
					<obj name="item" class="SamplePropInfo" version="1">
						<obj name="ChannelProperties" class="ChanPropList" version="2">
							<obj name="ChannelProperties" class="EMList" version="1">
								<list name="emlist" count="1">
									<obj name="item" class="PropertyList" version="1">
										<list name="emlist" count="12">
											<obj name="PropertyObject" class="RQSampleTargetProperty" version="4">
												<prop name="PropertyTypeName">Combined Sample and Target Type</prop>
												<prop name="Position">18</prop>
												<prop name="IsDefault">0</prop>
												<obj name="ChannelProp" class="ChannelProperty" version="1">
													<prop name="ChannelIdx">0</prop>
												</obj>
											</obj>
											<obj name="PropertyObject" class="QuantConcProperty" version="4">
												<prop name="PropertyTypeName">Concentration</prop>
												<prop name="Position">18</prop>
												<prop name="IsDefault">1</prop>
												<prop name="Concentration">0</prop>
												<obj name="ChannelProp" class="ChannelProperty" version="1">
													<prop name="ChannelIdx">0</prop>
												</obj>
												<prop name="ReadOnly">1</prop>
											</obj>
											<obj name="PropertyObject" class="QuantCpHighProp" version="4">
												<prop name="PropertyTypeName">Cp High</prop>
												<prop name="Position">18</prop>
												<prop name="IsDefault">1</prop>
												<prop name="CpRangeHigh">0</prop>
												<obj name="ChannelProp" class="ChannelProperty" version="1">
													<prop name="ChannelIdx">0</prop>
												</obj>
												<prop name="ReadOnly">1</prop>
											</obj>
											<obj name="PropertyObject" class="QuantCpLowProp" version="4">
												<prop name="PropertyTypeName">Cp Low</prop>
												<prop name="Position">18</prop>
												<prop name="IsDefault">1</prop>
												<prop name="CpRangeLow">0</prop>
												<obj name="ChannelProp" class="ChannelProperty" version="1">
													<prop name="ChannelIdx">0</prop>
												</obj>
												<prop name="ReadOnly">1</prop>
											</obj>
											<obj name="PropertyObject" class="RQEffProp" version="4">
												<prop name="PropertyTypeName">Efficiency</prop>
												<prop name="Position">18</prop>
												<prop name="IsDefault">1</prop>
												<prop name="Efficiency">2</prop>
												<obj name="ChannelProp" class="ChannelProperty" version="1">
													<prop name="ChannelIdx">0</prop>
												</obj>
											</obj>
											<obj name="PropertyObject" class="ChannelGenotype" version="4">
												<prop name="PropertyTypeName">Melt Geno Genotype</prop>
												<prop name="Position">18</prop>
												<prop name="IsDefault">1</prop>
												<prop name="ReadOnly">1</prop>
												<obj name="ChannelProp" class="ChannelProperty" version="1">
													<prop name="ChannelIdx">0</prop>
												</obj>
											</obj>
											<obj name="PropertyObject" class="GroupChannelTypeProp" version="4">
												<prop name="PropertyTypeName">Melt Geno Sample Type</prop>
												<prop name="Position">18</prop>
												<prop name="IsDefault">0</prop>
												<prop name="GroupSampleType">mstUnknown</prop>
												<obj name="ChannelProp" class="ChannelProperty" version="1">
													<prop name="ChannelIdx">0</prop>
												</obj>
											</obj>
											<obj name="PropertyObject" class="QuantSampleTypeProperty" version="4">
												<prop name="PropertyTypeName">Quantification Sample Type</prop>
												<prop name="Position">18</prop>
												<prop name="IsDefault">0</prop>
												<prop name="SampleType">qsUnknown</prop>
												<obj name="ChannelProp" class="ChannelProperty" version="1">
													<prop name="ChannelIdx">0</prop>
												</obj>
											</obj>
											<obj name="PropertyObject" class="ChannelGenotype" version="4">
												<prop name="PropertyTypeName">Scanning Genotype</prop>
												<prop name="Position">18</prop>
												<prop name="IsDefault">1</prop>
												<prop name="ReadOnly">1</prop>
												<obj name="ChannelProp" class="ChannelProperty" version="1">
													<prop name="ChannelIdx">0</prop>
												</obj>
											</obj>
											<obj name="PropertyObject" class="GroupChannelTypeProp" version="4">
												<prop name="PropertyTypeName">Scanning Sample Type</prop>
												<prop name="Position">18</prop>
												<prop name="IsDefault">0</prop>
												<prop name="GroupSampleType">mstUnknown</prop>
												<obj name="ChannelProp" class="ChannelProperty" version="1">
													<prop name="ChannelIdx">0</prop>
												</obj>
											</obj>
											<obj name="PropertyObject" class="TargetName" version="4">
												<prop name="PropertyTypeName">Target Name</prop>
												<prop name="Position">18</prop>
												<prop name="IsDefault">1</prop>
												<obj name="ChannelProp" class="ChannelProperty" version="1">
													<prop name="ChannelIdx">0</prop>
												</obj>
											</obj>
											<obj name="PropertyObject" class="RQTargetProperty" version="4">
												<prop name="PropertyTypeName">Target Type</prop>
												<prop name="Position">18</prop>
												<prop name="IsDefault">0</prop>
												<prop name="TargetType">dtNone</prop>
												<obj name="ChannelProp" class="ChannelProperty" version="1">
													<prop name="ChannelIdx">0</prop>
												</obj>
											</obj>
										</list>
									</obj>
								</list>
							</obj>
						</obj>
						<prop name="ChannelPropertyCount">1</prop>
						<prop name="ContainerPosition">18</prop>
						<prop name="HasSampleProperties">1</prop>
						<obj name="SampleProperties" class="PropertyList" version="1">
							<list name="emlist" count="14">
								<obj name="PropertyObject" class="SamplePrefColor" version="4">
									<prop name="PropertyTypeName">Color</prop>
									<prop name="Position">18</prop>
									<prop name="IsDefault">0</prop>
									<prop name="Color">$00000097</prop>
								</obj>
								<obj name="PropertyObject" class="DominantChannelProp" version="4">
									<prop name="PropertyTypeName">Dominant Channel</prop>
									<prop name="Position">18</prop>
									<prop name="IsDefault">0</prop>
									<prop name="DominantChannel">0</prop>
								</obj>
								<obj name="PropertyObject" class="Genotype" version="4">
									<prop name="PropertyTypeName">EndPt Genotype</prop>
									<prop name="Position">18</prop>
									<prop name="IsDefault">1</prop>
									<prop name="ReadOnly">1</prop>
								</obj>
								<obj name="PropertyObject" class="GroupingSample" version="4">
									<prop name="PropertyTypeName">EndPt Sample Type</prop>
									<prop name="Position">18</prop>
									<prop name="IsDefault">0</prop>
									<prop name="GroupSampleType">mstUnknown</prop>
								</obj>
								<obj name="PropertyObject" class="SamplePrefLineStyle" version="4">
									<prop name="PropertyTypeName">Line Style</prop>
									<prop name="Position">18</prop>
									<prop name="IsDefault">0</prop>
									<prop name="LineStyle">psSolid</prop>
								</obj>
								<obj name="PropertyObject" class="GenSampleEditNotes" version="4">
									<prop name="PropertyTypeName">Notes</prop>
									<prop name="Position">18</prop>
									<prop name="IsDefault">1</prop>
								</obj>
								<obj name="PropertyObject" class="SamplePrefPointStyle" version="4">
									<prop name="PropertyTypeName">Point Style</prop>
									<prop name="Position">18</prop>
									<prop name="IsDefault">0</prop>
									<prop name="PointStyle">psNothing</prop>
								</obj>
								<obj name="PropertyObject" class="GenSampleEditPosition" version="4">
									<prop name="PropertyTypeName">Position</prop>
									<prop name="Position">18</prop>
									<prop name="IsDefault">1</prop>
								</obj>
								<obj name="PropertyObject" class="GenSampleEditReplicate" version="4">
									<prop name="PropertyTypeName">Replicate of</prop>
									<prop name="Position">18</prop>
									<prop name="IsDefault">1</prop>
									<prop name="ReplicateOf">-1</prop>
								</obj>
								<obj name="PropertyObject" class="HTCSampleID" version="4">
									<prop name="PropertyTypeName">Sample ID</prop>
									<prop name="Position">18</prop>
									<prop name="IsDefault">1</prop>
								</obj>
								<obj name="PropertyObject" class="GenSampleEditName" version="4">
									<prop name="PropertyTypeName">Sample Name</prop>
									<prop name="Position">18</prop>
									<prop name="IsDefault">1</prop>
									<prop name="name">Sample 19</prop>
								</obj>
								<obj name="PropertyObject" class="HTCSamplePrepNotes" version="4">
									<prop name="PropertyTypeName">Sample Prep Notes</prop>
									<prop name="Position">18</prop>
									<prop name="IsDefault">1</prop>
								</obj>
								<obj name="PropertyObject" class="GenSampleEditSubset" version="4">
									<prop name="PropertyTypeName">Subsets</prop>
									<prop name="Position">18</prop>
									<prop name="IsDefault">1</prop>
								</obj>
								<obj name="PropertyObject" class="SamplePrefWidth" version="5">
									<prop name="PropertyTypeName">Width</prop>
									<prop name="Position">18</prop>
									<prop name="IsDefault">1</prop>
									<prop name="Width">1</prop>
								</obj>
							</list>
						</obj>
					</obj>
					<obj name="item" class="SamplePropInfo" version="1">
						<obj name="ChannelProperties" class="ChanPropList" version="2">
							<obj name="ChannelProperties" class="EMList" version="1">
								<list name="emlist" count="1">
									<obj name="item" class="PropertyList" version="1">
										<list name="emlist" count="12">
											<obj name="PropertyObject" class="RQSampleTargetProperty" version="4">
												<prop name="PropertyTypeName">Combined Sample and Target Type</prop>
												<prop name="Position">19</prop>
												<prop name="IsDefault">0</prop>
												<obj name="ChannelProp" class="ChannelProperty" version="1">
													<prop name="ChannelIdx">0</prop>
												</obj>
											</obj>
											<obj name="PropertyObject" class="QuantConcProperty" version="4">
												<prop name="PropertyTypeName">Concentration</prop>
												<prop name="Position">19</prop>
												<prop name="IsDefault">1</prop>
												<prop name="Concentration">0</prop>
												<obj name="ChannelProp" class="ChannelProperty" version="1">
													<prop name="ChannelIdx">0</prop>
												</obj>
												<prop name="ReadOnly">1</prop>
											</obj>
											<obj name="PropertyObject" class="QuantCpHighProp" version="4">
												<prop name="PropertyTypeName">Cp High</prop>
												<prop name="Position">19</prop>
												<prop name="IsDefault">1</prop>
												<prop name="CpRangeHigh">0</prop>
												<obj name="ChannelProp" class="ChannelProperty" version="1">
													<prop name="ChannelIdx">0</prop>
												</obj>
												<prop name="ReadOnly">1</prop>
											</obj>
											<obj name="PropertyObject" class="QuantCpLowProp" version="4">
												<prop name="PropertyTypeName">Cp Low</prop>
												<prop name="Position">19</prop>
												<prop name="IsDefault">1</prop>
												<prop name="CpRangeLow">0</prop>
												<obj name="ChannelProp" class="ChannelProperty" version="1">
													<prop name="ChannelIdx">0</prop>
												</obj>
												<prop name="ReadOnly">1</prop>
											</obj>
											<obj name="PropertyObject" class="RQEffProp" version="4">
												<prop name="PropertyTypeName">Efficiency</prop>
												<prop name="Position">19</prop>
												<prop name="IsDefault">1</prop>
												<prop name="Efficiency">2</prop>
												<obj name="ChannelProp" class="ChannelProperty" version="1">
													<prop name="ChannelIdx">0</prop>
												</obj>
											</obj>
											<obj name="PropertyObject" class="ChannelGenotype" version="4">
												<prop name="PropertyTypeName">Melt Geno Genotype</prop>
												<prop name="Position">19</prop>
												<prop name="IsDefault">1</prop>
												<prop name="ReadOnly">1</prop>
												<obj name="ChannelProp" class="ChannelProperty" version="1">
													<prop name="ChannelIdx">0</prop>
												</obj>
											</obj>
											<obj name="PropertyObject" class="GroupChannelTypeProp" version="4">
												<prop name="PropertyTypeName">Melt Geno Sample Type</prop>
												<prop name="Position">19</prop>
												<prop name="IsDefault">0</prop>
												<prop name="GroupSampleType">mstUnknown</prop>
												<obj name="ChannelProp" class="ChannelProperty" version="1">
													<prop name="ChannelIdx">0</prop>
												</obj>
											</obj>
											<obj name="PropertyObject" class="QuantSampleTypeProperty" version="4">
												<prop name="PropertyTypeName">Quantification Sample Type</prop>
												<prop name="Position">19</prop>
												<prop name="IsDefault">0</prop>
												<prop name="SampleType">qsUnknown</prop>
												<obj name="ChannelProp" class="ChannelProperty" version="1">
													<prop name="ChannelIdx">0</prop>
												</obj>
											</obj>
											<obj name="PropertyObject" class="ChannelGenotype" version="4">
												<prop name="PropertyTypeName">Scanning Genotype</prop>
												<prop name="Position">19</prop>
												<prop name="IsDefault">1</prop>
												<prop name="ReadOnly">1</prop>
												<obj name="ChannelProp" class="ChannelProperty" version="1">
													<prop name="ChannelIdx">0</prop>
												</obj>
											</obj>
											<obj name="PropertyObject" class="GroupChannelTypeProp" version="4">
												<prop name="PropertyTypeName">Scanning Sample Type</prop>
												<prop name="Position">19</prop>
												<prop name="IsDefault">0</prop>
												<prop name="GroupSampleType">mstUnknown</prop>
												<obj name="ChannelProp" class="ChannelProperty" version="1">
													<prop name="ChannelIdx">0</prop>
												</obj>
											</obj>
											<obj name="PropertyObject" class="TargetName" version="4">
												<prop name="PropertyTypeName">Target Name</prop>
												<prop name="Position">19</prop>
												<prop name="IsDefault">1</prop>
												<obj name="ChannelProp" class="ChannelProperty" version="1">
													<prop name="ChannelIdx">0</prop>
												</obj>
											</obj>
											<obj name="PropertyObject" class="RQTargetProperty" version="4">
												<prop name="PropertyTypeName">Target Type</prop>
												<prop name="Position">19</prop>
												<prop name="IsDefault">0</prop>
												<prop name="TargetType">dtNone</prop>
												<obj name="ChannelProp" class="ChannelProperty" version="1">
													<prop name="ChannelIdx">0</prop>
												</obj>
											</obj>
										</list>
									</obj>
								</list>
							</obj>
						</obj>
						<prop name="ChannelPropertyCount">1</prop>
						<prop name="ContainerPosition">19</prop>
						<prop name="HasSampleProperties">1</prop>
						<obj name="SampleProperties" class="PropertyList" version="1">
							<list name="emlist" count="14">
								<obj name="PropertyObject" class="SamplePrefColor" version="4">
									<prop name="PropertyTypeName">Color</prop>
									<prop name="Position">19</prop>
									<prop name="IsDefault">0</prop>
									<prop name="Color">$00FFFF0F</prop>
								</obj>
								<obj name="PropertyObject" class="DominantChannelProp" version="4">
									<prop name="PropertyTypeName">Dominant Channel</prop>
									<prop name="Position">19</prop>
									<prop name="IsDefault">0</prop>
									<prop name="DominantChannel">0</prop>
								</obj>
								<obj name="PropertyObject" class="Genotype" version="4">
									<prop name="PropertyTypeName">EndPt Genotype</prop>
									<prop name="Position">19</prop>
									<prop name="IsDefault">1</prop>
									<prop name="ReadOnly">1</prop>
								</obj>
								<obj name="PropertyObject" class="GroupingSample" version="4">
									<prop name="PropertyTypeName">EndPt Sample Type</prop>
									<prop name="Position">19</prop>
									<prop name="IsDefault">0</prop>
									<prop name="GroupSampleType">mstUnknown</prop>
								</obj>
								<obj name="PropertyObject" class="SamplePrefLineStyle" version="4">
									<prop name="PropertyTypeName">Line Style</prop>
									<prop name="Position">19</prop>
									<prop name="IsDefault">0</prop>
									<prop name="LineStyle">psSolid</prop>
								</obj>
								<obj name="PropertyObject" class="GenSampleEditNotes" version="4">
									<prop name="PropertyTypeName">Notes</prop>
									<prop name="Position">19</prop>
									<prop name="IsDefault">1</prop>
								</obj>
								<obj name="PropertyObject" class="SamplePrefPointStyle" version="4">
									<prop name="PropertyTypeName">Point Style</prop>
									<prop name="Position">19</prop>
									<prop name="IsDefault">0</prop>
									<prop name="PointStyle">psNothing</prop>
								</obj>
								<obj name="PropertyObject" class="GenSampleEditPosition" version="4">
									<prop name="PropertyTypeName">Position</prop>
									<prop name="Position">19</prop>
									<prop name="IsDefault">1</prop>
								</obj>
								<obj name="PropertyObject" class="GenSampleEditReplicate" version="4">
									<prop name="PropertyTypeName">Replicate of</prop>
									<prop name="Position">19</prop>
									<prop name="IsDefault">1</prop>
									<prop name="ReplicateOf">-1</prop>
								</obj>
								<obj name="PropertyObject" class="HTCSampleID" version="4">
									<prop name="PropertyTypeName">Sample ID</prop>
									<prop name="Position">19</prop>
									<prop name="IsDefault">1</prop>
								</obj>
								<obj name="PropertyObject" class="GenSampleEditName" version="4">
									<prop name="PropertyTypeName">Sample Name</prop>
									<prop name="Position">19</prop>
									<prop name="IsDefault">1</prop>
									<prop name="name">Sample 20</prop>
								</obj>
								<obj name="PropertyObject" class="HTCSamplePrepNotes" version="4">
									<prop name="PropertyTypeName">Sample Prep Notes</prop>
									<prop name="Position">19</prop>
									<prop name="IsDefault">1</prop>
								</obj>
								<obj name="PropertyObject" class="GenSampleEditSubset" version="4">
									<prop name="PropertyTypeName">Subsets</prop>
									<prop name="Position">19</prop>
									<prop name="IsDefault">1</prop>
								</obj>
								<obj name="PropertyObject" class="SamplePrefWidth" version="5">
									<prop name="PropertyTypeName">Width</prop>
									<prop name="Position">19</prop>
									<prop name="IsDefault">1</prop>
									<prop name="Width">1</prop>
								</obj>
							</list>
						</obj>
					</obj>
					<obj name="item" class="SamplePropInfo" version="1">
						<obj name="ChannelProperties" class="ChanPropList" version="2">
							<obj name="ChannelProperties" class="EMList" version="1">
								<list name="emlist" count="1">
									<obj name="item" class="PropertyList" version="1">
										<list name="emlist" count="12">
											<obj name="PropertyObject" class="RQSampleTargetProperty" version="4">
												<prop name="PropertyTypeName">Combined Sample and Target Type</prop>
												<prop name="Position">20</prop>
												<prop name="IsDefault">0</prop>
												<obj name="ChannelProp" class="ChannelProperty" version="1">
													<prop name="ChannelIdx">0</prop>
												</obj>
											</obj>
											<obj name="PropertyObject" class="QuantConcProperty" version="4">
												<prop name="PropertyTypeName">Concentration</prop>
												<prop name="Position">20</prop>
												<prop name="IsDefault">1</prop>
												<prop name="Concentration">0</prop>
												<obj name="ChannelProp" class="ChannelProperty" version="1">
													<prop name="ChannelIdx">0</prop>
												</obj>
												<prop name="ReadOnly">1</prop>
											</obj>
											<obj name="PropertyObject" class="QuantCpHighProp" version="4">
												<prop name="PropertyTypeName">Cp High</prop>
												<prop name="Position">20</prop>
												<prop name="IsDefault">1</prop>
												<prop name="CpRangeHigh">0</prop>
												<obj name="ChannelProp" class="ChannelProperty" version="1">
													<prop name="ChannelIdx">0</prop>
												</obj>
												<prop name="ReadOnly">1</prop>
											</obj>
											<obj name="PropertyObject" class="QuantCpLowProp" version="4">
												<prop name="PropertyTypeName">Cp Low</prop>
												<prop name="Position">20</prop>
												<prop name="IsDefault">1</prop>
												<prop name="CpRangeLow">0</prop>
												<obj name="ChannelProp" class="ChannelProperty" version="1">
													<prop name="ChannelIdx">0</prop>
												</obj>
												<prop name="ReadOnly">1</prop>
											</obj>
											<obj name="PropertyObject" class="RQEffProp" version="4">
												<prop name="PropertyTypeName">Efficiency</prop>
												<prop name="Position">20</prop>
												<prop name="IsDefault">1</prop>
												<prop name="Efficiency">2</prop>
												<obj name="ChannelProp" class="ChannelProperty" version="1">
													<prop name="ChannelIdx">0</prop>
												</obj>
											</obj>
											<obj name="PropertyObject" class="ChannelGenotype" version="4">
												<prop name="PropertyTypeName">Melt Geno Genotype</prop>
												<prop name="Position">20</prop>
												<prop name="IsDefault">1</prop>
												<prop name="ReadOnly">1</prop>
												<obj name="ChannelProp" class="ChannelProperty" version="1">
													<prop name="ChannelIdx">0</prop>
												</obj>
											</obj>
											<obj name="PropertyObject" class="GroupChannelTypeProp" version="4">
												<prop name="PropertyTypeName">Melt Geno Sample Type</prop>
												<prop name="Position">20</prop>
												<prop name="IsDefault">0</prop>
												<prop name="GroupSampleType">mstUnknown</prop>
												<obj name="ChannelProp" class="ChannelProperty" version="1">
													<prop name="ChannelIdx">0</prop>
												</obj>
											</obj>
											<obj name="PropertyObject" class="QuantSampleTypeProperty" version="4">
												<prop name="PropertyTypeName">Quantification Sample Type</prop>
												<prop name="Position">20</prop>
												<prop name="IsDefault">0</prop>
												<prop name="SampleType">qsUnknown</prop>
												<obj name="ChannelProp" class="ChannelProperty" version="1">
													<prop name="ChannelIdx">0</prop>
												</obj>
											</obj>
											<obj name="PropertyObject" class="ChannelGenotype" version="4">
												<prop name="PropertyTypeName">Scanning Genotype</prop>
												<prop name="Position">20</prop>
												<prop name="IsDefault">1</prop>
												<prop name="ReadOnly">1</prop>
												<obj name="ChannelProp" class="ChannelProperty" version="1">
													<prop name="ChannelIdx">0</prop>
												</obj>
											</obj>
											<obj name="PropertyObject" class="GroupChannelTypeProp" version="4">
												<prop name="PropertyTypeName">Scanning Sample Type</prop>
												<prop name="Position">20</prop>
												<prop name="IsDefault">0</prop>
												<prop name="GroupSampleType">mstUnknown</prop>
												<obj name="ChannelProp" class="ChannelProperty" version="1">
													<prop name="ChannelIdx">0</prop>
												</obj>
											</obj>
											<obj name="PropertyObject" class="TargetName" version="4">
												<prop name="PropertyTypeName">Target Name</prop>
												<prop name="Position">20</prop>
												<prop name="IsDefault">1</prop>
												<obj name="ChannelProp" class="ChannelProperty" version="1">
													<prop name="ChannelIdx">0</prop>
												</obj>
											</obj>
											<obj name="PropertyObject" class="RQTargetProperty" version="4">
												<prop name="PropertyTypeName">Target Type</prop>
												<prop name="Position">20</prop>
												<prop name="IsDefault">0</prop>
												<prop name="TargetType">dtNone</prop>
												<obj name="ChannelProp" class="ChannelProperty" version="1">
													<prop name="ChannelIdx">0</prop>
												</obj>
											</obj>
										</list>
									</obj>
								</list>
							</obj>
						</obj>
						<prop name="ChannelPropertyCount">1</prop>
						<prop name="ContainerPosition">20</prop>
						<prop name="HasSampleProperties">1</prop>
						<obj name="SampleProperties" class="PropertyList" version="1">
							<list name="emlist" count="14">
								<obj name="PropertyObject" class="SamplePrefColor" version="4">
									<prop name="PropertyTypeName">Color</prop>
									<prop name="Position">20</prop>
									<prop name="IsDefault">0</prop>
[truncated: 3,803,698 more chars]
