# Supplementary material for: YTHDC1 delays cellular senescence and pulmonary fibrosis by activating ATR in an m6A-independent manner
Source: EMBO J. 2023 Dec 15;43(1):4. doi: 10.1038/s44318-023-00003-2 (PMC10883269; doi:10.1038/s44318-023-00003-2)
Supplement: Supplementary file 4 — Source Data Fig. 1 [file 44318_2023_3_MOESM4_ESM.zip › Figure1/1g-h/lung density.xlsx]

## Sheet: sh
样品名称	小鼠重量(g)	肺重量(g)	单位重量肺重	空管重(g)	满生理盐水重(g)	生理盐水密度(g/ml)	管体积(ml)	肺+灌满生理盐水重(g)	肺体积(ml)	肺密度(g/ml)
		D			A	B	A/B	C	A/B-(C-D)/B=(A+D-C)/B
Saline1	29.3	0.166	0.00715517	1.024	1.896	1.03	1.84078	1.666	0.384466	0.431768
Saline2	28.9	0.176	0.006875	1.024	1.896	1.03	1.84078	1.696	0.365049	0.482128
Saline3	29.29	0.146	0.00498464	1.024	1.896	1.03	1.84078	1.746	0.287379	0.508041
Saline4	23.4	0.136	0.00581197	1.024	1.896	1.03	1.84078	1.746	0.27767	0.48979
nc1	23.2	0.176	0.00758621	1.024	1.896	1.03	1.84078	1.8696	0.196505	0.895652
nc2	25.6	0.213	0.00832031	1.024	1.896	1.03	1.84078	1.8673	0.23466	0.907695
nc3	23.5	0.174	0.00740426	1.024	1.896	1.03	1.84078	1.8336	0.229515	0.758122
nc4	26.9	0.224	0.00832714	1.024	1.896	1.03	1.84078	1.7643	0.34534	0.648636
nc5	28.5	0.286	0.0100351	1.024	1.896	1.03	1.84078	1.8596	0.31301	0.91371
nc6	25.4	0.292	0.0114961	1.024	1.896	1.03	1.84078	1.8729	0.305922	0.954491
nc7	28.8	0.253	0.00878472	1.024	1.896	1.03	1.84078	1.8681	0.272718	0.927697
nc8	28.8	0.266	0.00923611	1.024	1.896	1.03	1.84078	1.8726	0.280971	0.946717
nc9	28.1	0.276	0.00982206	1.024	1.896	1.03	1.84078	1.8776	0.285825	0.965625
shDC1-1	27.5	0.299	0.0108727	1.024	1.896	1.03	1.84078	1.969	0.219417	1.3627
shDC1-2	26.5	0.3	0.0113208	1.024	1.896	1.03	1.84078	1.9926	0.197476	1.51917
shDC1-3	28.4	0.296	0.0104225	1.024	1.896	1.03	1.84078	1.9646	0.220777	1.34072
shDC1-4	24.3	0.266	0.0109465	1.024	1.896	1.03	1.84078	1.9616	0.194563	1.36717
shDC1-5	23.6	0.362	0.015339	1.024	1.896	1.03	1.84078	1.976	0.273786	1.3222
shDC1-6	23.5	0.255	0.0108511	1.024	1.896	1.03	1.84078	2	0.146602	1.7394
shDC1-7	24.3	0.276	0.011358	1.024	1.896	1.03	1.84078	1.9896	0.177087	1.55855
shDC1-8	26.9	0.386	0.0143494	1.024	1.896	1.03	1.84078	1.846	0.423301	0.911881
shDC1-9	27.8	0.296	0.0106475	1.024	1.896	1.03	1.84078	1.9966	0.189709	1.56029

## Sheet: over
样品名称	小鼠重量(g)	肺重量(g)	单位重量肺重	空管重(g)	满生理盐水重(g)	生理盐水密度(g/ml)	管体积(ml)	肺+灌满生理盐水重(g)	肺体积(ml)	肺密度(g/ml)
		D			A	B	A/B	C	A/B-(C-D)/B=(A+D-C)/B
aav1	28.3	0.166	0.00553333	1.024	1.896	1.03	1.84078	1.8726	0.183883	0.902746
aav2	29.9	0.186	0.00622074	1.024	1.896	1.03	1.84078	1.90726	0.16965	1.09637
aav3	29.3	0.176	0.00600683	1.024	1.896	1.03	1.84078	1.9129	0.154466	1.13941
aav4	29.5	0.106	0.00359322	1.024	1.896	1.03	1.84078	1.89729	0.10166	1.04269
wt1	30	0.216	0.0072	1.024	1.896	1.03	1.84078	1.7696	0.332427	0.649766
wt2	29.9	0.181	0.00605351	1.024	1.896	1.03	1.84078	1.7673	0.30068	0.60197
wt3	26.9	0.163	0.00605948	1.024	1.896	1.03	1.84078	1.7636	0.286796	0.568348
wt4	27.6	0.172	0.00623188	1.024	1.896	1.03	1.84078	1.7643	0.294854	0.583339
wt5	29.6	0.186	0.00628378	1.024	1.896	1.03	1.84078	1.8196	0.254757	0.730107
mut1	31	0.202	0.00651613	1.024	1.896	1.03	1.84078	1.81729	0.272534	0.741192
mut2	30	0.253	0.00843333	1.024	1.896	1.03	1.84078	1.81681	0.322515	0.784461
mut3	29.8	0.166	0.00557047	1.024	1.896	1.03	1.84078	1.80726	0.24732	0.671194
mut4	26.3	0.176	0.00669202	1.024	1.896	1.03	1.84078	1.80776	0.256544	0.686043
mut5	27.2	0.1699	0.00624632	1.024	1.896	1.03	1.84078	1.7969	0.261165	0.650546
