# Supplementary material for: YTHDC1 delays cellular senescence and pulmonary fibrosis by activating ATR in an m6A-independent manner
Source: EMBO J. 2023 Dec 15;43(1):4. doi: 10.1038/s44318-023-00003-2 (PMC10883269; doi:10.1038/s44318-023-00003-2)
Supplement: Supplementary file 4 — Source Data Fig. 1 [file 44318_2023_3_MOESM4_ESM.zip › Figure1/1i/2023.4.19 MJY-ZCF.ixo]

<objectstream signature="IXOS" version="1">
	<obj name="root" class="HTCExperiment" version="5">
		<prop name="name">2023.4.19  MJY-ZCF</prop>
		<prop name="UID">81E9A581AFA3494FA08655E2123CEA29</prop>
		<prop name="OwnerUID">B884978B2EC94F6EBD5E824917530F0F</prop>
		<prop name="Created">2023-04-19T17:40:26.851</prop>
		<prop name="CreatedBy">B884978B2EC94F6EBD5E824917530F0F</prop>
		<prop name="CreatedByName">System Admin</prop>
		<prop name="LastModified">2023-04-19T19:30:16.861</prop>
		<prop name="LastModifiedBy">B884978B2EC94F6EBD5E824917530F0F</prop>
		<prop name="LastModifiedByName">System Admin</prop>
		<list name="AppliedTemplates" count="1">
			<item>Vazyme  mRNA  384   MJY</item>
		</list>
		<list name="TemplateOwners" count="1">
			<item>System Admin</item>
		</list>
		<prop name="SWVersion">LCS480 1.5.1.62</prop>
		<obj name="AppProperty" class="TAppProperty" version="2">
			<prop name="Created">2023-04-19T17:40:26.851</prop>
			<prop name="LastModified">1899-12-30T00:00:00.000</prop>
		</obj>
		<obj name="ConProperty" class="TAppProperty" version="2">
			<prop name="Created">2023-04-19T17:40:26.851</prop>
			<prop name="LastModified">1899-12-30T00:00:00.000</prop>
		</obj>
		<obj name="run" class="HTCRun" version="7">
			<prop name="name">Run</prop>
			<prop name="Created">2023-04-19T17:40:26.841</prop>
			<prop name="LastModified">2023-04-19T18:49:27.419</prop>
			<obj name="AppProperty" class="TAppProperty" version="2">
				<prop name="Created">2023-04-19T17:40:26.839</prop>
				<prop name="LastModified">1899-12-30T00:00:00.000</prop>
			</obj>
			<obj name="ConProperty" class="TAppProperty" version="2">
				<prop name="Created">2023-04-19T17:40:26.841</prop>
				<prop name="LastModified">1899-12-30T00:00:00.000</prop>
				<prop name="HasProperties">1</prop>
				<obj name="_Properties" class="TAppProperties" version="1">
					<prop name="Created">2023-04-19T17:40:26.841</prop>
					<prop name="LastModified">1899-12-30T00:00:00.000</prop>
					<list name="emlist" count="4">
						<obj name="item" class="TAppProperty" version="2">
							<prop name="name">TopChart</prop>
							<prop name="Created">2023-04-19T17:40:41.845</prop>
							<prop name="LastModified">1899-12-30T00:00:00.000</prop>
						</obj>
						<obj name="item" class="TAppProperty" version="2">
							<prop name="name">LeftChart</prop>
							<prop name="Created">2023-04-19T17:40:41.845</prop>
							<prop name="LastModified">1899-12-30T00:00:00.000</prop>
						</obj>
						<obj name="item" class="TAppProperty" version="2">
							<prop name="name">RightChart</prop>
							<prop name="Created">2023-04-19T17:40:41.845</prop>
							<prop name="LastModified">1899-12-30T00:00:00.000</prop>
						</obj>
						<obj name="item" class="TAppProperty" version="2">
							<prop name="name">RunOverviewChart</prop>
							<prop name="Created">2023-04-19T17:40:41.845</prop>
							<prop name="LastModified">1899-12-30T00:00:00.000</prop>
						</obj>
					</list>
				</obj>
			</obj>
			<prop name="State">3</prop>
			<prop name="StartTime">2023-04-19T17:44:54.593</prop>
			<prop name="EndTime">2023-04-19T18:49:27.417</prop>
			<prop name="InstrumentID">5940</prop>
			<prop name="InstrumentVersion">HTC_VER_10</prop>
			<prop name="InstrumentName">LC480</prop>
			<prop name="InstrCalibrationDate">1899.12.30 00:00:00:00</prop>
			<prop name="Technician">System Admin</prop>
			<prop name="AcqStoreClass">HTCAcquisitionStore</prop>
			<prop name="AcquisitionStore">eJzUvFuzqs625ftVKlacNx5I7hBRe0eoCSoISUfxwhsKKnJXUODTn+4Yc1f969Sqc17WibXWfJgRI7yQZPbe2q8l4H+vz4//VsVl+h9/e9Z197f/dini1+s//rbaLWaXts9eWZfV1barn+nf/ts7fb7wr//4m/C3//zvzbNu/nxycY+rKi0WdV91f/tP4b/z39f+l3ds47Ip0j9vkHT5v95SZK/uv75kvBTpCwfwfdN//E1W8Rj/c3DrLi3/x+B2P+/9P4/Hf9a3Z1z+H4aS3sr0Owzx77z4+8X/Sf7O+P4yHf9zlML/yyBxCq2i/svH/jJg6X8d8C4r8aiCKOka+Tuj2qVl87f//L9kogiWbikL8ec/4++N/3cl/nIGf3lxXXW35++hNOHvvWEfF1ny92ctSK/4ap/+DGMuGjL5H//+3hxf8JuqmxVfsHBwpv8Pb8Pp8eus6l5/+0/uk7qgOrvSZKtyrdBPmW2Bi6UiZDWTB7qhSx/EOHgQ/9McLcqc6ASEfXbEtaxVQqvsMAe1EA+5p9crj+5D1QPB3PWhW4pNRAU2nsCYdlXOrnlj0K0W5zCZn4L454Um0IObHYB/8CXxG02JKOm4A4zVoQpd99kUFKrsDJp9qkL2dpcKPb4FGz4TC3NXvq0s+noubRBfx4vpGYvlQEEufZg2+5a4ifOM6D071MDfqib0H3Y8p/tNewa9s6vcH/K4oNKFufB5+Q/TNz71nbbP5RE+MC/w78Se0xoWLky2XRA299YFneeJA5+E+ITxRm1Ru+gpjG89CN3ZRDta6AUHusE9iZsf6oGKJY5HDo0i91+C7dGkdx4whJciZ4JsN7TZnW/ADYKYu7zrFbR57kRQSk8lbpl3AuVu7wx0nerEX88Sg1530xokeRqIP/eTgS4X9AFKehuJn1SXiPqf6QlTJhmhX739Ob1spAL0tavnjBB+T8FfnHF9PFzfnRIHVHpwNh5vKHO2c08e5RatCxxLi9A/hXVD3Sh2QDI3uP67zymg4dSNIPeQ5b5pRHv6ascNEPmS5azTcD3ysF/h69en6YdmM6fQZAHIs3VF2GWoBTp8OAb8RcXv73IV66P2NzA67jtndfNq6MahuJ4Ln4Qs9I05tcLrAgThLBJPyjYG3QzqHIaufhPv41wGOvePHnwG/xP623mt0Gn0F8A9TDFkM8ru9HrbhSBlbzl0P7Hh0fjZSjBo5kT8A+gRrZzShlG+YH2uJVx/c5Z6ID8THJ9Fojmtyn4DMg+P3LtPyz0dV3INelMcQ1cr5YjefM4HI70FeD6dOadT1nSgrNvWdKNz49G3LJ5BbnOs9xlRAtoftx4MnJcTT1Flg9ZOucR6PN2IH1zXCU0irOfpSnLC0svJoGQhAggXKEKX7OQ9ndVeBfLUx6G7n7A/re24g6G/3k232+P42mW8w37cPUPXbJqENttDCMMxK3MfljbOx0b0YfSTBj9vnRR6ZrsVaJAQ01Okl0Bv8WYParuVc0/jjYKujGMMIk+U3L8JyZyyqvzAcEumkDEwEpqupwN8ZrN36F+W54KWq80HOD6TTW9+8wSa6uczDNtGwPpxUoFuLlIOn1WsED/2eosevC3Wz7i9me61Odl0f8wcII95HvreIAv0tEyxnhIV5y9finc63m4DSG2/Ja7t1R49LOgSZNg9c7dvcL4FURSBb0TR9Pd5EtHjno9ApoWUeyrXDXSrvzegGKlg+rGQeHQTpgDafrib/lFbB1QRHfw7aWvTz1iUUKxLHzjvVuP3J1gfdRaqwSxZXUP3YKoD1YwMQGZwDZn1IBGV5ss1jEepxONPskLFPg1Rk/SKeOZO2VOpS23gN/kjZ3YdBXRnHw8gzJTJ9Lb3LqBX+/GA0RC03LcDHtev9y/AXefYv4XeJbRrJf+rnyT09necT8q4Bqbp0YTeJq0SOu7aCjT52hJfoXFEVzPuBgJ0uH6arnTUmy/w+/dRZbLdvt3TZ6+6IBfjnXh7a21Ry13g+iZtlXvvFMd/YFmI+qThfCQr26a1eJiBUepH07cf2N/Ld7oD8ZlmxE/35ZxGL9RzbVW2hK3X0UBf9vaAfhH1Ifu8L3O65rkYpLNX595Vd2xqz9EvdHd/JyygdULDvL8Clyuoz7sC9UctVAe0zVjj94U4nroyGxh01SX+YpQ79KMD9ks1d0NXNB8KtUuG/qJ3dchiudnTi11egK+0F2G77Hmn/btvQLr2eP72OjIo7x6OYOTf9Vc9XH/9LWZgaEERes5JvlMr4VwQkzuuXyKYFtWOrwKkee/m/tjkCX1+giuI+cQI6w6PgaYHJQFOXre4vjHq47hmR1DVbZ2zt68llDWLHa4faXOP6I1NpygdQT/zmenfnqeO+qcSQJ23qD/8XW5of1syGGYBrsfyivo8WLUABDbMdNdsGVFtKGoYaQGmr6TEoMJnLoBoVUPuM8D1r/UsB/F2r0LfWZ739NaqZzCuWJ/szit3+l90wCNN4f9f7vqvP/5ZECj8UyAQWUmX/j0gcDb/B0NgduF2oDtfkTJGhLaTdIhgOsiV6RcrLNLuPh5gqPQidwf72FHxY9/gY94PoRvvUDRmLF6CeNydEGKso0KXdyxyUm3eoVc9FTT9UL2B3gpoOo+jE9CO6yvgVrcSTTPW75TvDhcQ9qQOvWsfNXT/UC8w3WIUif0NoTHWxBsMcoBNVBdSQvlh8EB8C/vcW/QIodESRdoo0tRkt0DyqI18CIYavnLX3m8aqr2WLRDBQ1NWUieimYuiYNQmfj8s1QbhCs/fuM3z3DNbNMV5I6Yg3auSuNm+udNl74QgkE2Vu16Mph23Bc6H8wmI7y5PKMrHEaEM2h1C6iwM6H7WW/DRpY54m0zBJr/3e+AWDCEjcG00jRKbUt3MStMjZaPQ9vWuQBEciXi3DbNoun3wIEdXPfd2wNn0tjmXIH1yg7BXnXp0Zx1RtBV7JF4lphYdHtca5EM/5W701gVqOdIA8uPEEVZNvEdTxr9A8R0u9BvqD/Qj4Xwrr1mBpp8ihIXPA0L+qanRJM4IIX2S+qAnH4Tw4w0hxH0gxPKXJ75/cagL+t4bKkJAilAUzpSGPmkLwB2aR+5mVML1FkYXhOz9wvOz0eSuqrpH0y5r4l0NNOnOiPegBFUZuo0QdzReTzuEMGfA8RoIfcBTgME2BeIez0ZEO+mJEHpaKaZrrBHaNhnOr1HJQ+gPrmFRSaYhjJvLaPpXE022y7QVDLu9RPxpzRS6GK8X0LRCJb5gdQ01So4DRTyJJstXLoaeYAEIyU6Ts5mD56u/2h3waVKF3mDYKOJvlYFuVYXpnjRpTnEgH5ANPSYsXp8GKszQ5ASuwvUP+zyi/XSXgXyEZ+4VPIaYYru4w0dY4PpXV2Wg/lzcgaSquP7JJoroi+sReliXIZS5GBruOxEhWf+GsmaueFQJWzRRHSHOSw6ngt6jPZpGJV+Id/hCquCMexjrWxb6s32JoWPZRiBW8QtNYNMMdLHbRjBEHzTVxQvrTzCyHQhvvg3dYUBTR0xC6LUzIXSjpefRc/c+g6gjNDCr9gzqG9oFRJ9TQ4+XcT0Wt6UIenYlJouGREAomy5fCPyY7mP57OjtuCMgJYVMXO7OWdRFXgJO5CWEcuDR9A/vBuRKU7He4z6iXnAAkHb23WRCtL7Tz2JEqIpCnO/DCfsnmR0YQvwGTfu5qeaUDKCAyqYw9F9s3dDZYoWh7ID97p1sNLXHe6FiPeiS6Zml0VGLTQmIm0EOPZYjdJ57CcBoZ6Lp2vcE+ztq9yCobWayokDIS4YSQyj4GBrnIULTNd3uEUI1nC/nvhaotCRcYL0ahPZxecZQtP/qo7S5EbfISUc7O8ZQfTZwvOYB633iMVSKG4b1vz5j6FNXGQPxc8YQdpWxfy7S7gL6giLUHZ9eQleuXwG5bPSQrW5XDAkziiFwdTJQj+4YCrsXRcgydYF4NX17NLumbyC0f4Z+fa0aGpjbF0xj9zJdvY2x/tfiFSR+tTADSLD+ds0WQyif4vje2zagdI76pTaLu/kLgcxc6kAUtyTsyCN0Ld7iESZFrIi/ZxgibGlJQewx9LNpjfN9mC1PvxDIgsPBosmrP8JovTCE5Kuoo+ENIXhcuULoGTcXQ/RxGcH4zFEfVEB9/4FAzdPuoSvrCGH2pKYw9QT1573A0P1OWgyF7xz9wUntgLrrTw+SN2IIj+c4f83lgCHz3DDirtfEpg7PMCTFBYZOP8L+immG/TcbRsLsg+ZRcfSXqAf3kvhnE/X3BwJJWt8w5D/XHj022xzH9yrILwTOCgzFoty15l8gUMkylnv6EA7UzuwcQxwghEkpvs7FVoGhz3iFXq8hBM5XPdaTkSAUrg03wVD5hbxoiSH+LEcWXZHjFj6P2T38hcDrRXSBnzLU23Ks8fOgYghRSENYsv7q8/nCwyCsfeIdu9WecidbgFFJQ9MPhKKhhXtYwOR1Qui7noqfN5wB1HLC/pd3WkGXNO1hOs+f4b8sBIr/HAjUNP3vwtlfIXAmUY38/vdPhEDk0H8sBI6FGIIe2LXJnAohzOVTTDbaVBE3iJSImq/4BMJ8XWETnLBJenGoYRh2R4S6CP9eQYlJ7aadMYmsTxYd0zKGz9P4hH4qqxbtlS02RdCiiLbvtqHiuX+Bfum/RanqCl0/FzcYU7Ux/W2hGDS6szuQJG3wdU/1MImVGXDjA5Mgr0gKhf2A0JpfDsRt7vWczmcMTa1MrsRfP6SOtgyTptqmL+IN352jeb/t0NSPaMpzx8FkVSGUciWPIt9JjkD3KoqclMww+cUxQm+uq3eEHqkOfe5qd3RxRVOQK68x2bxEEfIuTQxKtd+Z/m6DSbVeYFITmus+9FKPDPT4OGxAoLe36daundDPRYxBZJhMPTVQFPpUxhpF+YUiSwDnp1yiKQ6Myrk7DalNjUU+D2YVb5hsZrAIk3VVgxB4vOma7z6hinj1QYnCCZNi3O+pvNEaEKkjmL687eaUaROB4Zjypl9r7zvd16s3fLQzQuFyCXNzrBcJDG1XEF9ZqQWNT7j+RCqakLV+LVBqI7Rx9R2hUHIRqmJju0XR9MvQW2gIPdOZmyH0DjlxxwdCfqNnIXwWSo5J3axtypdiAOOB70wX3kpBq3N5BL02GuItMwwZx6WK9VRev0n/1ho0Sa8nUJbDGPrlJ4nofNAQavi3SNi76DrqyKsNfE5HhbD6dSno7sxWQAp+NN2xT7A+ZlUECn8dUWRLnO/zdN1gvaUyYePrC8Ha8/YHAjeNMVDk/gXO10wy/dPe8KjmjjvQBguTuXpA6KKHA663WiL09yaathEttyDeSUGYxEkYYuxwBH65uuT+a40m2c/QRFTWhqG3eSME7M05B/pWQRN+3XF+zmP6AH4T4PpfMlz/mZYe4LNTMXSFgCIMAUKfFMHDRABDU0hFFeube2N9TBWa2PrAzkBuBE3YURBCONVWgff5NGeiYGPSjzHZT9n9Ebr+odrTF0MTFVbXLmc75iD0hE4KQzzD0JOMWG+oUmjaZf8kzOFwvo7r8xa43BRN7/PxMATeVhjyElfNmce4gKrH9wOEy1oL2U7zGioDk+GzzoWcOUOP/XeT8P2L2WD6Zvk06Pp6VbD/n6rpJgtm0yLRchCqjWy6ZOS/elH1QIir5Z6dpQU1XgjFnPC8YwhVEcIkAUPX+JYQkn0OIXweLREKCeB6+GwVUHFeG8Bx0j537/2poXm7Qog9hR1hZxvrzVw5BkiLhZyz3MaQdPKvd5jqOULtZvU9n9sqhOHwkEymO8lA+3KLenV94PwnBOt/o41YT8sJ9eqQOHOaM/UIGuegaVITobmtvHnADt09926r852KhojzefbuxN0UuUHTOYYiIaW16c9ju6DWlTvDZ56iiQ/XSKDl4GxhYhpCfju3Ffoa+CsMYUywXg9eR8/JowEeLjrx7QVYZvw5P0A6l1zuV3NDoVtXO/9CoNsXfkQrXyWgb6ZX6BaBbFMVZRZGYnTEv7FnQPVPewUDAovsfnYC/wKBluTsKVMPawxl2T1ne/8UUKeVLjA2NwxBS0MW6DtYYv2VK9SD9am16MdvrT87gceTalCskxH1sX4Q7xwt9/T+wv7W7fcz/4XA9oMhhX8cEfrvRnf/3QkUNTqEjByxPlN5sUH98/D4WYwQ+L5sUwyFjwr144Gh52cn8BcCLxtboKr+UmHiFyFCe3Se0we0D9BeFhDPiwqbprfD63cn0DM5DGFHIy3gI7Vy7g/RBusnlw4gWmcM+eM3hAdiHAE/mAhhPzuBymzMQbJORc4SAyFUMrkNGMn5bXpMMm2E0LqCaUV94i4Vy6KX9ZwAGerA9FdTaND2iiFN068YihZ8lFAHshMMs+X7u0nBJVTzxwD4RpHC351A4j0/MEYChpDV8bsJUcQekN2IfsRSDN1Os8VQbq16wvoHhiLpUWAo5ee70LVzhHa/Vk0YrqvjNxQdEmqucbyiV+qhH2zVBP32sQJ580H/HB23obexWoMxIwPWN42tf0UIlP4pECgp8r8LBFL1H7wTuGcoetyZb4h/OWCTLafsAR96a0J3rCIsQpZi074R2pg4k9HEXwUmz0N6Iq60RNG2zo4HkpKeCevC9Z6+34czqN0KTVpaYBLpHmkNelZiMuw0VaDyfYsmSkds0qOcBLRhLIOPkSD0uR8syiXBJtQnCUUz/V6u2NtpBcL90pr+IqvR1E7REYSZesz9Y7m2KYURTcPb3Uw/eUkGLaBP4SPqaIL5+mWj6cSYhNbty2QTqAO9a30O/F1tQ9awJ5q+hCI9RS1C0XGJpnOqM4RW7VITP6rRtNVFfIbBf+H8CAPOx9TbCFHvZIei9L1cxalbbEpBOYRstiUGPZGWgUHFN/HGNyZnocPPa9W8Jp42x+RdOyWKfF3WaIpJHNCkfSMUBwg57vLYB/S50RfBIn5ypnde9AVNl88XKMeID1mxZQX1riuAoYknFKlZ2lDNeiDkHX1M2qcpmdP95SyCnGkzc7u+vjvqBf4IxFzOwm0nz+bmaZHeQSmikniW7ij0sEOTky8rnF/Mlwqtnikm437E8UrB93LigUNosW5oGi5/Mujb5EwQQChM9rLUOZUuKr7e8ihaSVmjifhsCzzvoCmTbTNQk4hnTO5ma7rdCkXZjbYXGOCDJvmsNha17toFtKieQlaeDHw95g9AxljGJOx2BvUGDU1V7dXvBXgdIXRT2sDNnOl7uTAp0ATw89O9Iaa3WyIEgLvC5Hx/KKEbd3xAjZBmGGImDd38g9BSt5UFw26UQ/Y5GQFNnR5N/9E+TV+8IVSd6i32w3ON0ERa7IfmzqGJ+VwZsopWHU1iV4Zpe7qa3qb97mzKJdZH3O3x/D4hhgqHzXF+aZf770VjUF7lCjSJBEMOv8T6dqzsDLLA1aa3jDBk7PccQratPtDUdcVCEXf2oN+myvQfXdPQVlqmeL4Szleq4vxnRTwDOV9gvR+E6E61Vr2A4t4fhGXH1UDP0nfnkT76kM171aaVXt5guGwRwneiGmCo6U8gxzxCw2KG4xQXCN28q0mmNzvifBbq5gEyRdNmQcBF1L1qDyCvrW4y8Zx01J5lGoa4XMDvCzgPIV3KfiHQdUvdoqH00H8h0I9MllDgVmjCRoAh53W8JnS48W+QVMD14Jaso7dVfPhCWUbcXVsrVBMRwodxi6FTviMkF3eEdM7MG9PjtquOSqNHYer1A/FXPb5/l222gJGzz71Zi/NpHY8L4BaWEnqtk3o0WOPxh8xXQ3fJsJ/yG9bXmHwvd38mrK9UiROQlkuEmMMB65+3sD51ZfU03Y8Z76l7WpxBj5NX7jKrCX4hcIHfGDKr0rD/OAxVhseynD3LPdZ/JOJ4Mrv5A4GnU4pQ82ja0CvmWA9Vg9BrWOsyZ4KN9aCUO5xfkcf+zTPDoFbqtyDdJAND4fSxzJfyLGGcCPb/2uwtujaqK/DzhZiz2sKQFx45AaFB6UIXWTeimbCcYNgv+tBz4BxRSc6wfnZsnf8VAlf19/aa705goaX27+VgJnQ16iF9NjD5Z+z3n53A4oyheJw5qAfHXgvoXB4dwCU55S5QzaAaYxyomMGIN52XuF7GMoKPJ6Hejpi6fi8Hf4oZb7JwfOP8fed73CD0/l4OPt5a9/dysFsVdUJVb3n93Qn02O17OZZjDvBChRCaNU+EUDIPQPsc0H92Sw1D1kucYNovQ+LOBhGhUVn0INdSTdzTHPVHH8sRjGA0TE/kNxHdY74A7rWqyO/l4PyG+ixLDCHwFZz2VBj6AkOUUiLknhHCNGOLITTrBdPrJnP+C4FD5+5DV9ctDKGbGPVf4bemVyXiQDdWtoZB8sWQHSmGyNe8jGH8uGPudY9rQbMF24Oxumihf/QwhJHApYH7vRzsGuvv5faUY78Q+Hs5+BMjNMo7lxD/tLANulLnEcjOKw59i8P1ETIOIXa8pQiVD4TCeeYkKImnubnz3gj5zfN4BU5lTc6MAkPPbjadMFTeBdMXZKzvf0EI/Hv3LP7/D4GyJGjivwcEmto/GALFfJkAV7oIAbWjWvSdi/kvBHrsx8QdNKHxdEFTtPx1Q823hU1V0Sh3NRub5BByAMboXoi7jtcJfdZpAoIfj6F77eM7fS2XT+Aq80lcq9zMaX/kZDTlsCGup2HynavbAib52Ib+SlU9qh6XJQjl1BJvJSEE8k+nAc6uMZnb85NFb0oXgXE/nlCEWxmhyemPwBv5LffESEaTbcc7aIbTm/7p7QbY1OMEmmajiC+UFk1mxTWgJ8cnYdTbfJtMRKjb85jM9Q4hIHHbBmR7/F4Oesdz2jgjikRstTk7fi8PlduhgtF19mjSB3tOhQ2auNTej8R/HjAZxhYXwLAIPoQ9BjSBGStR9KIzQu785njUvW0HMKItiirx1YKG3PsNUwuYqLsHJsUhMM1gPaYGccU1mqTb8y+EDIS63Xbfd3RVS3sQaTYRN75yBW0t6QP85iIidB8Sj169owK66MxI0Fi+QQ/35wTiwkEIPG1mtqk+0wzGNkKosAqEMAmcMxi62hJW6M2ccp0Yg5J4Te5KJ4QQ68NQdPbfneHr9/L2KumXaOyLAse/alG0CkzSA78pQ79oMBQs3m0IhoGmzJ4HFC0uaRMQjVOLIv1pBJqfF2hi502du7TTPKotzzfQxoqEbnlJGvo8bM7ALR8yQnaHJn2ItS0IF03Lvev4MjAELV3QRDblbjx5A3WHTQrC7k2Iy1a4PpV7xKStIIQwY/Dv9OJe0WT1pZ4zCBFaPgtp+b1dQAl9eekVFEXjAoZ7eJme8MDkHkQIdXxXomgq4CCk7hYnUF6bKvQ3+XpOVVU2QH8Ht/AXAoOTeAWh/RxMPxwK/P4xtYCP1mjCxMT5eT1FNFXaYajxHYSw+55DyIgjNKkpx/lps/IIRnvIQ3+Z2wG9RBwe7+pXxF+PkUDrm5MBmS8RKhYXPF7xvQf1M9Kb6fJ7PF8u424gu1lOWPzE+s95VoCR5D3xkg+K/M3FfhhS7DdWyGgKjxsenyvCzvQnCz+/2CEUKVeQECK4rqNkwhxF9qNGWCT3DV2cjgVw5KTnbqKjiazWIgdSWom5TwJuT8OZVHwvBw/ETZe6TberikPIRmh3DxZ+PhCPFSi7WDG9IeILGmdYj8S566YXb1KBLu5oYrJiPfJfCNzeMHQKr+/lvJvVIHSqGUJq2jQIQTtJoafsvgS1548Ivb7t0XSx2QGfh3i+dvu9x+t6pCAdHIS+zybFUHqqavjke4TaJMB+ottdhKEjlon/5R80yfQK+iHLQ9cr8Pvq2fKO9XN85n5ethEdYUxhWjZd6KUrDEX2M5gHs1x4mO6pfgpUFBFaDB8eWA/VHkObszyAljHUN/6C9Y7idwdiEITKudlatM7wfOTdFSFLZ6h34lXLQbX3Akachlmoj1KHIXYyEFoPN8+MFn4Nw3ExM6FZpQHt2DmH6elIoTdfXQe6nKUaiGejNxmNMWRtukwELti8Q7/ZPovfy8FCazhIG7NIofPdsoLPbsRQ/7MTaLilAzLf3nNPGNYBzfYPCfhJxvqr58qcprO2A132G5OdeNemmZJi6NeWR+IFLoYyD44ujDyGQn8WH5LfnUDica/cPzMMIacG61kttFkegHnF9ZtjSNc9W/recxqj3j+WGJqdd4b9ujoh9HlYzySx8PiDefpzT+A4f2O/CJGGULfcn0C3dheTLYhb0PVsMwctdSLTI9wRoadRByCMx36RHzj/m2g1B1wLPmfvJeq9Wr/JHwj0Owyx++a702k/78RP9gjRoDklaMpYmm47W3eU9aUHyjTHUMlhDdMwMmuQzvOIeJhZsV+9MkS9f+xyz+fk75UpxwdyumAIuVsYSoQYIVPdn0nu6eUnMH8gcDpHBkLZhCHOkOvNLwSyzVVJqLh1tlgySpH/QqC747C+96NM3BenJXSxb3owzDDJWb7D9T5wW6y/h3xD/xTqht56hFhx96Hh7iC2d5qFO6yne/oMWXS6RtTq+Qrk5CGbfmA40b8iBCr/FAhUiP7vAoHWP3on8GipKULEDCEnQzH6hUBNm5rci462QPfb8gofNn2T4AeLMrt1AnDXS2x6ywGb5KqX/i8EMuGCyS0fDzc00ddIGLhYhO2p74F/7l6mn8DGoyd/5GGs7Gfo9TdM6nG5rWGM1TZ3lRHfH8zUGsTV/hm6Rq021D8ue5A49jS9i43QZ2+6Cxbx80SYM8gJRUOJQb/zmOQMjFJ03KgPGO0aTWE36HsKm1JAEz68iGsXTxtNmL1BOZEu9M+h7tH1MkMI2RolYUsNoY3z2hbGwxwhoBHU7+VhhpDsRCjiDxGbeqJBDWoY7EP/Fn7vmTPZDjTWn0LvGCEEaP5iB4L5HIhXK2jizru//kIgawt1T9f35QiaxyEUTnmsUKjfA5r6A03qBwJPQmgG1tvkcjd3uIE210cHsufPyC8EdjXdgRq1JGTPBb4ule8JTfwuhr54TDDZG7wGxkBRdIV8NjdZPAmgqNtZDncPTSUtEBLk07UO2fazwWS/QEibkh5N75VhEn1cU4SEXd2arnhXlD8QmM7q0GtKZU/1w3INogIlmkCLkL7teky6fFiZ7rLFUHC8bVGko8vb9DYxmlzGFij6OPWhX+0RqufP9gbi1KGp77dPhJJIeoAkSiT3y01i0IdUJaB+ajl3621v0yvV9sAljo71svPmNNMZ0sp2R0zX2+J5zu+7Kwz+IJissG2F2voUgigJCCHF6Be06x4IIZeDEXruoUcTNTUHtOWoml776QZaixhaRMl5ETZsMLkvdHb9A4GnXevRG/k+SCPGteldzRpDyMblcfw7DB3RBqHAWas3nN/paDJptHB9ndQE4233uB4WQr8QOk/QnkNreqanRnTnYz8ZZYam+lojZBqdE8H49ovQG1sMIeSMoUOMnjXW4wHnS5HLB0ySj/VySHD+V55qIpRaN+K/D3i+8m7xAP6VFaFvb2SbctdthSGoeeP6fPB4F6EsYbhlLfF7Iy5oo+J6kKntMNS88fNVyUcgPFM05TgzvpCO0Kdphm6ywyEtaN9s6l8I9J0EoTy6jRxCUyN9148ldHv6PuixQAhk9hL7jecrHpR9r5l/gUCpQ1Nk4dlv6LuV/kCg77+ZQlcVjufzqHOE3Mm2aNNm2G/pd6dY/Zp0maNJG2sBQ6L2/F7uXBgbhC4zQgh6RwFdjf4R5Nv+Y7LOiS3arR5r0BeuSnznxd2pp2yewIcXLWRsYgPtdis05UpWcveSsT0lSXYH49XkubtcNgF9zPoMpvcLQ4HzbAsqzWNc35H0puc2UUHpA4OCY0qP3PdrzaAzbou6qQQPwvJ6b9BKZScY8wDHyyffneABIf6z0lDv2jWGgHCXHrHfxIp4loB68J5wfvnrUzR/dwKPwQND3RBwoevWCA0/EKhel7Nw966wfsVUq2Ca2wjtYfXG+q1bA4x01hO2MH5CV48h+87eOZMnrfl9MGSqIzf8hUC2K/F4Ah7f5VLU25+dQCl3stAXJDmiQ6vPA1YvUB/4m4whLHovADM2hgj7eRHodVqEoFdRhFBBvIgex9UR9LNeYL+dxYL6Qon6sZ2/iPf5YP/06jYCVd3P811kQGCOW4SWwXkofyBw2vQMps0cj99s1gUVjjhf2ur+vVLU1gO9sH4D4t1AvWg2lzs9OvMH6o9/M705Z2DomjYejBt6yT2xXnvUfzARtB1COJNqZ04lY3KBn+HxtzMHIbLgMaRoffXz4AjqU71bJn8gcJau79TxFhgaWq/MfyGwPDkAyvagYcjkTeyn5taARi5J7meW1WBiwnqVNrOQ+EtHxn7RsiPWO6cTX1grAuUe6B/D6SMS976+db8Q+AkHPvTfGoZsT3tB4ByuWe7b43enVmkDkLLTdyeS1t3vTuCnbw3T994bhfLPSMbQLtxMf0NRP1bnZQPS0siwn39uV3gsehhWa4vs4jhuqG5uFBAZ34VsLvIGDeTzCLxK1dyj4HT/ihCo/nMgUFfU/08INP7Hv38iBErkH/108OpTIrQ1FUKOqmBTJAOKxJSf29BT83ZOX51zR1O4oSl6hzUmsX2jAb8T4tzz9rVAP2W8BeXRpMSV55jcMopJWobTRDxZxiJr584bJhm60J3Cc0APu+sGIWrfh26msTtdYIGDXlgtYZqv3mnVtg1wUf8kfuW0HZrg+IFhJE/yC4HoPTcQDCEymbc/ocmfETq0w/qOyfZWB/RNxuIPBBrJq6HaQxWBDEKHkLFCCFWHlICxjXrig4dQYQOKPmcPVe49M4S8Qdn2mMQ7FHHujklpoXMpno/xMt0swyQfhcITME4eQu+pR9hIFzGE8WyjKMaPoqCXtXPAJvTGPxAYB/EDj0cRctc9im536BXQugShaDIQwtwFQtzPTqDrsbShsyY3A3cpoQkEXi9g0t+8QRaDGQkmOR1oNUynPxA4mkz4hUCueIi5K5y9hHrixAGfsLkJFrnNzfvmKaFoHfDzKx480/ocWhDnWxTV7eLcUKdYXkEVx1fuTisloPvbNkVo4XC8PxC4dOIE5NariX+sEVKuZWyDoG1L4r49NEnRQmiZdscqdOvnd/3XZQSK9/qY/nRG05PEL2QrCoaAHwiMuvh7Dw9FyDyT856a5F0CZ6VC6Bbfy7VOcMZ6VJiS+2GcRr8QOPGZEfqS1AU0zjOGohhhsmbEU2jRPLA+rUnIUfRRdPcXfL90V7TQuxI0yZY7tsAtdiiiZsRF/xsEzk/tFeTuhqGgH5UBQwWO15Cmhnji0cEQ4bI/EMjeSzSZ5wbfIwnHe+geXvadngKEMI1Jp/AXAtu4XML08N8mU0oHocLdPkGoeISwaojvdP7JvpdPBeynHwh8H3qcPz7B5E9GpaCRsUhA2EiN6aZRa9PS/u7sWWdcjzf/hU7GVjC26/v3HkDszx8IHMpHETLLXQfUvKYtfN795wvRLZrMnqthyF5Ybz8QqG4Rwo332BHP3aFJziKKULReyTn7uJxFt6FUgzYLDZOdYwwZYvPG+TNx/pnOI5QfldUcoaJDSBe3CIn3Nb7/M5th6OuWekQNn8wD2xg0wvZLrNeG01pQpE5FCOKuA420HQH9vTBw/sl1TkcDQ8cPBLrRsfHo5umkILl6nfvNKzKo+sL5V7X502TZ82T9QqDKW1Huhu8moq/Wj38h0H87sU1n12oN0o0h9HUdji9a8y3wbayZvntIEbJ2PEK/TRSE/LzHzx+XCBXaGSF6aBGyTwOXg/jWsR+UXu2oNi4ykBsboSp5RgONj50VMCI/iO/bL+8XAuXnNje9tC7n1NoiBBrtAcfLOFyf8Nv/HKGoH9YGoXxmxhGIizVCDmbLO6XmDqFCthES9u/e+4VAhXqc6XInhKbn5vqEqdpgiLMaHG/wxveLhi/j9699DAFrbQZCu3wTFt6wvgaPU0EZ4g+GdvEs0CBgd5AuvRcGdqYYNHMPDfCLGUL2ea0ONExGhCw5Rgj5gcCsvSwDNzzUqOfmF8rdN/Y712CI0QUjotRCqJmuNyTAvZwMNNd2KdYfwrprfC+HdkZ6BiT+jrjWNt7TaPzeTqRfFyYUK2jMa4shSK5XGDIEC+cjf3E+9r+NEDPrEAJjvsT+4Lsaoc4+Ya+J6Qb4HGXRc3auQLPXHusxKjH0m3lXUKdbYei7VinxFaeOaJ+oPIyW2xB/sUK9me5P1OOJLMJd7W0E2ivreTC/9fX31xocmzpmmv5CoKvM0E+KZYz1SnYYck1LFn4hkMvnPPajYe7pcvPp8fhwzdmSHeZU2C1zEM7C0XRP00mhI3dIQaUmjxDtoH6u9CXqaVXiehWH+9wMdiJCcyrMzKArbYFqJxIGy/gL4a4WB78QaACUqDfFqaN0U25h7EYO15deElrP1AX2Q4H9f9ypBX2y8gNGgK7h5tDcKZEOInD795r87gRu7rN54LHyjSHH/0TmWJ81mJ6qHvqn1FH+FSFQ+6dAoKqKyr/H08ESsf7BD4asCSYvfo+KzN5Wi8lOaJ9gHOQ2Z5sNiuqt7B+/EOgvtJNAN4e7/t1Ju5jeTl0rNJGcHXxomuZ+YWJyupDygclZQkg5aDEm1QsbgcjXDk3j9kzofUn32KTZYPonozfoTsg6mMjxSVxiOA19VlwP4mf9Cl2RxAKNnvGEUHDFZFlPckL1W5CDcijj0C81PN6gxzEm/QpFxC/WEX0usxoUffbOffnmdvRUjiqoTtyHnv5CCL3bSxy/vRgQus6JR4WpzDHJVVXoewSTO9kcPiD4Dpr2DwR2ZX//KwSOgtD9FQLDIj2A7vtoSsvK6qgOhyMoq3Ay/UeKInS9o6kM4e6JIjqgCfP3zAA5vL5yf0xRlGj5xuRK11ror16sQKhzrWDxbjEprk5Xi/Z2NYDq7hHq2gtn0Hg4H0HkMQv4yxU/pxtY4eiSQQq9Ke2aXwjUtGBu7oRqZpvtC1//NCg/29b/BGb/Wr7hAwVC//N0QZM6ZnfgrmGH6zkg5FkaQrz0uT5z/+A6HuXGEiF4jJvQP7pKQ+1q68JnuFS5L/kI+YRDiCK7W216r5c8UMlmF5Dp+MGka7R7+jhiPYjhd6eN/94DuRDVEj55jFDDc5s7nv6jBjHgBMKKCSFEbt4I+VqiYDK/pAlC9xtFkx848xcCs2QBIL2uQsjqPWdTpkwP0CdFDF3DwfUxhGME3G2hfy+PXAWsT9ph8r4Yuasl6Z2amKcR+jYqcU9ih27b9N8HIbiOsCZR53RxdHIMQWjiX1FO6LNjKQi3787lrl7j+bjeEjQhRtN4ePZAy8YpQDhgR3gwCQO1RtXB8WxRdBe2U1DfwBDEAUUIm48o2uu5ilC3T1ri3t44vzN/i5ApjJj8HQHnd+DEG4zcpiFuzSOEcmrcwHS8twTf+30auzzYoIF9J54kqnj+T6eCT5uXoY8xY09Xx+yFoeY9mC7s2gGhQKwQAmWE8HyO/TR7jtjvF9rnrn7C/nZVihBWtorpqwNDiEoRmmV2Qgi8JpxCY5U+sf4bA4/HM4ve5j4FXu9k4lbb/rsTJbVfCMR6h6WeUP9IZsjFRA+ZULKOzt671y8E+lrKYz/vNBFkfmfkTBZ5i7JrhibcnwrT+2gYQtJwgaFh4yMEO29cT5bHF+A/PEJV1yHkxlPAYODtOPerN5reDwRy4h6hZ9u2Hq38ygbdxdzDrl6PITDQPt97CjXiDRIz6DyUriCctirWt8Ul9NKyElTl+5NV1qTcfyFQX5xQr5rRESi3PTzgo+0+Jtt4tkGVM0LgKjPy3I1aN6AidygwdO1y4ge1aNNk/O5k1vEToXiG9V5FuN76ad+Z7MbQlA9GdoZhff0+CHdFPXjpE0LdRZRy9xime/rcSiNM2pXLWWXf9mb+eL4Qmr9XAm6bHkOvX2EI3YVy7ncmzE1+oItfCPTFOa53JMYcDPNkMFkQuRY9RIc7DCfFI7shRz36gUCOOTXqXYv6zE4tA0EdM4T2ZH2neeQ6fyAQHvacptIDYDq9MBSbN25OA0msQT2i/rqgYyhozQ32S+ahHnzSg4D+gaF5Cre96dW7GPXEaWMMNcMi336Sm2DO8+V353SP9aT3CMGraxoAv3pkxFtsZYTubFH+QiAzoDaoIaUeENNvvzeYenfavBsCPO3uuTuzsX+vrIpBf/I3DBGfuqM3ZfJAHA5tyDBP2DS7XC8wJUtqBoH/xHpmLxos+O892rbeBtSTnBsM9TnL3dasG3qXDk/Q4XsP9LFFf1OieAufKJ2FO25GcP30+oP6Z99N93UsI+ruMVTzSo5+eI5tj8af7ybEnc1DoINq0ThB/xAgU4grzO6BORPSCAQlxvUMRKzvTD2dgjXwD9OT3tr893Lw8Pn+ekblyQrVEnEPwmWaka176Sy6fIgYAiHA+XrkZ4sGcSzDKG4xBA4XhM75QjVAy48bsksuGGLW+/UqsPn3RLzE/3QmF39mwSr5cKGf8pt/yXsC9X8KBGqSIf97XA6WhNk/eCdQ6UcUuVPzJF6zaRMaKH0PkvVNsgdf9TAJYVFPT741XXvRzGlzsrk/ELg/Y5PK63IP+mWGyWi7WmOyFMUSRBjI93fbVINWCUdAttw+9G+Xc0SFQfv+bhcd8W/hHXyf5sNktchQNF8tiq5slS/gnfsrZ7aMSeUHAoUz34XufX+608W8KTHZmWfTNYzv7/AlGZrY7ZqFrmciBNZvNM1hjD6mN2X6QM2ro6LprXrTDYJnRHc6XYPCmSR3672H0JV8z88MEGKcG5qi6MUowm8RIWjMEQJWJzWHj3J5EVfN0XTdg/KGydofc/+dKnu62KsIfdUjDpleFwNN7O89ZKuRmG54wyb/2Qkc+xNCxUAQcpdMwnRbt2/8m3f3tI6OMpALr4WMxL1AD6v1MtjM5jMTnvrb/oVAo7jOw53LX+e/O4E/EOgdn75NH2tfBsk3JOJOV6Oj6cmcB+b7OA+3xQk807jwKpB7g5+HOZrKXmIEpMWxC1mguAVV1n0G2pzH5N4RJfmFQPHS4nqIbxTJz/S952nWtuYvBJZLbgN696hN1rzbjgYHTPZ6ckdTMby1QHdRmuB4xE/Ojhwm/dXqC8GLFUKvfY49yvixQqj6IIT+TwjUL4WIIeLEeRRhOAd+U6pYf7e0oLv9I4KR17ncM+MkoWPCAjSlSjT9xSH1KG20HMRGF4lrP3H9fiCQLE099LQ9r9Da33Sg1WjtbLohFGT9+2sSVy307g88XqSOdxjDsA//AoHGLH2GbnZVG3q24iuMswahpFrXWL/6foWin2C9/UDgKdpW39sZIoT8ySpoEos2KMfwTVy+dhJq7NkHNOY8cy8/oElfs0MJZIoQgrcSmuQPBMoHVn5/9zJSaP5OcTw3ND1PmGE/rlUHQ03xfbBqe//+zluaIWTONlnoX787lT8QKDt5SbyLWxf0JpU9aNUwhL4cxtg/XNzCkKvfULVQFSpenAeGELcnvxAYbWgCJL7IxCN9amFtUjS1zwMh7XHDkMGpCHGTW+LfPzuBPxCou71i/kLgYyY1f4XAn51Axxt1050qJlC+5J8gToOa/9kJ/ELgKG2M8BcCfy4H8/WrQFPnsJ/MvfiASTk3uTvtEKJE0iYwJg7Wo9xjCDw/EgDj6pxNZvlYj5Ljn4F/7RF69i3Wq1ZNPkj9Fo9/eSPE3hTpDdpB1LE+FDye1WkYesIYQ0BYYchQzbHB/m2K3A8/WP/sgVCofy4d8S9hbFBrh+tlTIdP6IGnfu8BFrA/o1kR+pjKIky/8Rci9zj+tl3eqRanF9DaM4Za/R7vabBFqBFmAYagHwhc9NgfvxDILvi3L1cd8HEvhW6ssIjOt/4Aw67miBtos71J9apHyNrNzWDvcHc6VFKHEL2VQxaaH8skg2/C+Nl8iC/kG/sXAjG04/ovIx31yl7eQH1vWP4Lgbr3hRzz0ZhsFaA+//xOoOi2CBUCJ9+p+ph5gZ2+MfTYS9umT4c/gdZ/f9euaJDDzHv7+QOBMp9GVMknrM/XCaFxdatwfgwxATU+9qH73uP5Dc/tBRBBF2Q3SYNt9vohA4nzeIRgCSGFiWIAwup7j6Ulo54/tW8/3fzmf4NA7919d/6hkVFPaEb8ndt/n1ZGqOdvxzvxW4LvD9NnCh/v+Qy9PVMRqu1zDcIupnnQTRuDlk/ZCpwNhlp3sUEI/4FAcc9lJhuzU4H9KH4he45QG6xrhS7U5Q6MTsZQ7S9JR6+eOYDol5npcqU0p13P9TAuWEJYMsMQ0Q9c/d1ZnZOdN7X2LwQOD0vFUJEPexNbPQa1fOF6+ncnoNYN4l8I9KX0YlN1YrtfCHQlpxbo1exDrAcfobL3EIK3B2cD0+35/Z3J13NPx33LgySLqB9cg/3ipWcMaauLl+9SDkP6skKoX+wTMfQe7Ucxz/VlEViCxxNv8s7FvyIEGv8UCNQF9d8FAkXpH7wT2EbfR+i/EOjmATZtEix60F+rL5SdsIlsG6FO6SSEgPL7NJJ8Mr6/UzS/hF56byxa2IcDivDmZvq0Pyl0uyorIIGDkHJ7tH8g8FOhyf7uBBb3zQ1Gdp5ydpCvHX3ds8/vTiAbrwgVReS8QbpomJx/IDBEG/iFQD8S6ztFIimAHNSYsO3lNNDLkrsC534wyaZPuaDbqm9B274QQj6mK/xC4MCqPvedUEvokuNDMKRGNF266+dUrrgK1OX5vyBwKXATGLL5Mv24VQt6giwHeSXg8S9rbFrXTsgfCJRy+05Jqkbwmbhz6CddYVBui1Bq2AbJPSlvPbpqxQJUUUTIZroq0ExcecAJdCBs4HB8QUYV4LrvTsUsRdO6OhcrmHsGT1zua1qO6o/Abe8IcfKCR0iKEXL411ogfuhcbdrcnipIw3cn4QcC9beMSe9wnuf/TwjcauEtMq/Pgwrj0XiHrJU9m1avuABdhd5kGo+mSoslJntl9gr9wx4hOAwRCgemoQlYLOrodFr6oDwbhL79iOuzuOLrhC/r3N++1wZV598fp31yg+lqd5y/2U2s4DOeETrvD/w++8a1GCpchOyk3OD3fZ4tkMaSTL+49vtfCBRsAaFBomlHP4UWf6GHz73snKCJeun2DwSKx3RP5YjH+n3w+Hlpg5AZG2+EAvZ9EETQYW7q73MPhqpwxEcCHahyvPogHHstZymP0MMlCKny9tyHXrVA0dbWaOoaez5zFs+wHmvje8/fbGi+TyfWCe30wfkDgXaHyfsHAqeei8PfnUA+RkgW+MPH9K0GIfJUpAPIbvD9yRgZ15/ttjVwCHUmgxNCnjl97zmb7Uvi56Uzp1B/Q8Nyh/02Xzh3qj/SDpTzG+vnRRESZa7cACm97z1AEtbjc+c0vxDodi/sj79A4H6vWbRfti8YSv31fbrUMejLLRHK3f3b9GpODX4hUNYs5c/l4GuvPUE4XRDSfnYCyfjGUKj2nOmn1y+kz3cmEPJRcs8fEQJbkJ7fewKn0D2tMFT8QODvTuBYcQbd+6snrvf3Hs309n0wwNoovzuB7lLBkPNRF3cwuKnIvePDTn4hkLey79PMB4TklHxvx2g8nL/gjeenTfcAP++eMYT5CMXn7HtP6O0whEx02j29+FoAehzqCGV+r9DPYjX8QqC3TPyA3pYrhBD3oZn+bI+hK5zGGoZLWOaM20cFXeoI1UZ26wjzRW1OV1OLocW4YT1zb6yPYWOsgmXNFwhRrX6nHUu/P5m1L0ImNWVEM5T5PxD4XKgIVdu4/t0J9MLPV0/67+/gvb71FOUIQcp91YMMlRT65hGhqn1K0193AsWX9gbuW8nB08UQI85W79+dwF8I9IOjBdPoDabXLs93arP3DPj7fUBou1z2v5eDhdRh+TYuHYv6pdOBnqU16tER6+MqHty/7gQmt9D/hUA/WtsevVsTzu9jhvUqeKyjG5UTYPC7mPibWV/Qwto9wbi92j8QqHAI9dIp6vNfCFw9EeL5kP9eF4cgMW2XewDJ45kZGBfsh9l6uQXVeiEEDvpJoKK+rEEqbTz+5Y1+0taZD/ItaXP/tk1tSgZDBzG3EJrEjllUheqBIeSCUHYVlDll9qoCidZP05t9fyz5/ph6EC4XSnYH4YLr+citwNyHCIHrz/f3orYZhg7S4/n/QKAStD0MplblXrJBqHRjhLBPZaJ+8msyUJmdCIzNJ8s97VrP6emzHIF43S1nGkX9JCrqm5S/F3lgHDCUPEr8fk5JMHQ6chCZYfrdGV19ECrZBvWw+7+pO5NtV3ElTD8QA0QPQ0AyNqaTAHcz9w1uwKZ/+grMPjdP3RrkJFfluZO9FsveBqRQxPdHqGk/O+YH6S0NUs2/4Is+bNlmD/uoRp/1sO/qcUGb5mWTuNiUAvamakhF63QnkSJqOcS3kw0ixobxP6nBn7gUTymnrqM0eQxzzpGxBqjfELAXJjOX7LmMMJA+JkDldGf8iRD4FyL9/6VAQ5L+do8YS1cE8v1j/5sU+E/vFv0+2E/aesUn9Rtn2+LVwmkp5/mfLLIv6gF/5hDFlRDBqBIC8Ar0ucUUbf0DCjIHrkU834AXGZzHlwKj9fJFm4UuoFAtdy6+57ZMu7qrUHAPtRIv6A6oqzeBYqhvTsiXAvX7BO7/9lXldwq0Qcdh5cCJVFWPFRkpMCCsGFOBgXmZKYP0PVKhEK7I3w8zc6n5+FDl1YI0zoqPgbtmqL8u+wqFTxEotPS9LZX7lYRCruAW+D5Xh432JkAxt2xYrjekAjv/+sl8PZm3v1MgmoO059cKeGmWrUkgT9z7SIFqRnbIf34mCj5ulzuqzKCbwtcDvECBHaDofftG0VZRgRLK1ZKKF65DfjsvJyMFaq2kk0jVISoh2ZyySJ2ahDp2tMAwmkXKv+4WSNlr5OLwygPlRMZw6kdZMzxtE31MBYaxeWjHVOCXApOJYgZknfUqlTctXEN4WZDi7Nm0X+UQJQ6v8jBSoLIHsR8ucA5UXR4zqvAU+v9LgfLEvlFjQd7DJLpNiydmTKn0LKG9imRnjRQoPD858eU2d/EyhqjTF7MWRbcreNnuBZTdvO4QVR82/B6J559ht9R3FtSeJ+DF7gbX11Ic9vQJL3iVAdVxG05FQTA9ClgJtT1tTQ+iRqsZPxQoNB8RpPW6OmBm73LaxRP5dwpsHpGR+geDTshuKjUjBQb1FaiyraOQdmdfz8ZUYDNs36rx0xoodALU/lcqMGoyiFJfCuQgwqORAs2P4VFFOV0zv61cA6MLUJ1YGFsyUiB9Oz5tlE2TBdMCKPJy6LrfKdCbw/0aQwHK/FKg+FEvVDu3z3SkQLcZ9jA6FhBVAwzUEGgcqLKdCBR3uA6T0pZdQBEXXlHQrCDKzXZhQY0mewKF+XKJb3xRU8UajpTZCW8Lq7UDUS37LtecQH+twFVSlRxABdzPc7D/Dz5S7tUoqT+VQoY5/vT5lQq06gmm3QmogWu5NMgvYCJ4cwLquHYq8TcxUF7bDMtZgQKBup5AgbtattlcEHTkJ9OjglenZwVUp0IUNC+1gUtUy1S3VgYKUh3A/C8KDOspUNhjuc2oJFUFGSlwtRAvoJoo+IcvBYLfWY8UGAbNUI+3kzNF4bLNInleAIVNJUpVf2WkUUKHevP1jahaqQaJPgaMl7nDZ7SZfbTUd1quxN1xCSpkdn2gcDvsoaJOigLsp63SUN1qAc69Dvzj6gFU7TZAzRWyZmz+tOF5P96+HCmQPy3uGfgb5z7UP49Uqc6fLFRvxR1n2yv4w/m6JNEyBf+6eT7OVF8KQIGHZ9GOFGg8DCkLmi3Y85cCu5bjs+h+OB9GCtSLIbVvhccWv9a3oTSwUX5SgSfrOaONHHcklFygnC8FCkHepeH24G/w7nK8UiTHEUmKHMaHcVKbYRIwUNbh9l6M9WDkbm9ZgPwXjMf1J2IzGeXQn/MNtJd1eo0UGKz7GijL32ojBfr5sDLtWkrw/HMe7Cu+TRm2w+OZavszqIzNGij3RIbrWMeExim7Ey507tTwSqCQ11AqKpiaDkcE3bJwtwXq8cuuoMr8Df1//u6G3nSUtsUFVGirACWDO+dpt2S3LPpQ8N+2ktyB4l9XFDWKwvCn79sxFRjxKbT/Z9kLVLy+CIkfqu9iYbZ2mK+bReonw55lziS8/1Dg7fECf3WDeCSz6ysNJLYB/4ztBeWkhYXiKEQGZlEjUd5T4PthJed4qtiIcoy7ADU7CvhPY9tQvup+UWBjXXOqzub6sFHh5UA8/rijqNKsFF5hK+A+WB+YE51uadiuIF49DuqC8ix4kpCvXwomj3hJuVywUxrcQKURt2BUfH++9V/wn2xWT+Dzxwvsewn+ZnWtfYo0SlGSP6B9e64BqteWWha9ZKDw2dp0mDfpgEJdcf9HpgKFf+fMEEND4t/OCvwzloZI/3QucK7FD9o+2AcForkt8evZ9T8UuB5yYUYCVCcs7wUKnUoJsPV42FSbPA5kpMBZd1z/ToGhWeUwqmyRBI94x0YK7BsLog5tgAJXd/5Dm88VtO+XArNi2VCxZxDlHqgw8Oz8qCn/xIPXnO6CkQLF13rIVelrGHVXA7xuEuzS6G0PuScOvK6m2DCKvrnAQDmWVLbFXxS4q0WNarJSQ9Qy3uAVGu0M1IgUGLVZBV7fnv9QYLiygQLk0xGNFBjMIvBiqcVB1OT5MvM9X92MFKjd1TWK9Geegzabbyk3Y/ufXOCx6IBaZq5AwmgCXqAeDnLSfe1DIswXChZL6ULRsuizsDkFGyxmbw284EHP/HQyHPS2p1PmXlMzZe9HBFrW4wXapZWFaEh4hne31Z5qogcU/QqBEsNNbVCtceQs6s5Gi1PywsxZXS2U3DcNI4IzNajOFPBijydEFVXCPhWra4cikTsIWMDdHahqU4H2zl2gHqd40O7uwfsvt/M7ePkOqPC5A4o1ktzAteUkv1NgvwJKFpL8BZTNhgJSLGa0E/3vGR4Q5bLLHKLgtYb++1Lgo72+qa6wNxopUHJWNeX6vZSOFDgxhvWpBGtAlS5QBB9OQTu3vkmSgDOGKD0USPZISgOqHC94Wazg931HBq/oA6Ub1fQ4UmAkBdQleFgPp6Q6T8LbE37vdO5j2tlMz8L5mXNx9rhCFDEisM9bsQV7vWxf8P1hFt3pAf115x5XKkQQNcLjoDKSw8SnvXEB1fHNBdrKsaACtnfgZYVlgOc4DKnW7xo0UmA0UXtqiHsYT2gLXtkgc4hyNwMo0NttLyMF6nP5FwXijQ0USrl35vdZ8TsFjrlAehR/KNA3V0CRu134pgIdNlVRfYhiXwrUcwTtf1kMlH7kSto+yQeNFHgx7PtIgf7hCvZ8Sm7D9tKJgqL5+rjARxOopK0kjoR3DKrDUbWKSueeg+e1IAp7l+eUGuv2FwU2M+kzUCD6yQWm3kCBdwTty2Zgz8vVqqSawWlZgDvTIvbiqVJ+ujNQeOWAyvyPc6Pq07qj6HlXLni2gucTNl2RBp4wbBK1dK5U3G3g+XED73dIrSU1erpH/odCe6hdcqXyZ9mlgTFXh02K+Ji2/g6ef8P4AL/UGlGlNYFqsXk6YDTtwb5NcPljLnBVb6H9jvkD7HGiGCMFdo5SZX63f0MU96uCSnwL7dkxaC9XDlyG2fTxQ4FpBVG+7VcPEh6LZY7n8+o0UmCgDrm+YMsVVIxBBfluMi9xvQbq5bRhZ85LARTgX6P6mwsHFXvgLpjPPET1qcKnw8rRDVkIUjdSYCIGoGI+Td9THbwQ2PMC7NvaSHPwv6xFgZ5/LMw7kk1lqehSnxz1C/g3oBx+MuSGKkd18QoGG1BEBlSlhd4d243zQ4HR4rkuQfXpjDn3GVCY6m8WOPB2oAry5EPC1wr6a7GoLSogc5/516xSsL6MWiq5pxqNFPhyhgkmAwWGngLxxCXzE5U2Ds7iRLNa8na2j2ETGjOLdyFQ9lW9/lBgND2Cqu+c+Zty/h3ax9luIN64DlDgWh0m6PDHHJ/nc4tKoX9LRwp03NuD9umwVOdLgd7xplKt7mB8HTRoX95dgX+F4ZwyidMZzj6Zw6aWCSq0wZ6F35sQ4sl0fiP+fgYqqk6PLVXzGvzbXBiODyDxiirx3U5/p8DGuWX+WnwZOLcLhfbrE1Doa7YRcMqF0F9n+EfKtqBKlC2oDOl6M0iohJc76S0R7EOwrSyOrd1ipEAzKOD3QnRYjLlA5bZ4Ev8s5tY4K7AJLfAK/AtUa8lUsO9aANWhHj0Fry+nKeWm1yeKYLzkmNMxqNzNkaVJMYP3u+EXY7NuY5AAae1lpMDpuQIKbK5++0dS4L9zaIiAZE3425Lwn5EMlP7peYH7KWBb2xwBu2b1HNwiuUogJnGV+vPTVsF4AmHO8PA7DfXUXeDTKyTg1vlDFuQuOMRvMpDfvs5Z4MQKhLGkKikv9xLxG/W9wXdXVWAYVg3xDQXC/nQRgRuqsDwc1QWYMgkeHRUY+iD/voIwpdsqiDn8KLOAzwEDb3wlQ5iUwC3j3SzHNVLetKv5fTZioHEKT7RfTW+p/4jAjV0KuxqTgcGpPFhjMlCdDJP19Z12xwr4NNo9mIrC/gZhjibg9lUjy8mYDFQv8P5iNpx6US/BjeD58gHYmlZpwL+LX8nAQ7/ORgyUh/ON2+a0R4HbOhPMJ9sjVWZUAMx8wfdX/hXEdE4hLHxLwkUD4rX/nADjmo0hjBjI7xM9C7ZPCJvv7DMb5wUmiNQbTHY7RNEKAcbVz9PiJxk4lISDvgFMPG12Om1UV86C2CrheWn2f2Egt7xx1Ii1XxjoeNpw3qeGsugghgwDG72oxnwQ7/V084OB8nsH/SEa4FZ2DwjL7fv6IYHTuwrOAFEpuvQ58U2kTX4wUKvzNNh24LZjD9x8+4o7wJj7tsUzBmFS89+AgbGzveM9Vmvati/A/il7GyMGNu0CZEFWAnl8VtMXlaoZYODmczRwJgGmyC0z0+TNA+bOJ9yCyn4rkaBQOPi9OPnBwGDYcQXjZXQaSnAciSquCchH1gDr09wk1JrB7/2FgX6UQxjRZcD0vr+DfVxL6K8vBjZ8+MnC8g3v98VAUbEhbG4/YH9N2TJqGNehhDUkA7X8CPY4xTsUSYLj4u4NGCjgU5tG/gfGz2S5FKja3GB8XTSQOaavwvfnNmA1bwMWvB7HGzV2zjOLFFKA/V/iO8gKEcbb3QGMIH5cU8WV4XnaW65gx1Hh95fRjYR0NWzzgcMPVcz7iwTTD4Qxcyr2VLrLgPnfkvBfGOiXDlx3i6HEWWyGZA2ZD8ne25lKlq+ggO0A86pnX1Lx5AD2ZdfTZMTAzhG47LdkoPLp1DSwOsDAXh6SgaaJyIiBVq8TZmuiDlgwrQxsPW8VVfcmYJd6Of9g4Lg45IuB24OTUSmKHiQKA7fESgTv39zVIgt9DTD4mwxsDztov5rC+30xcEwGLujGwFG3yqh6XoK9Wd48x/qTTynvHLjMRz2MHy+pVWg/YiB/iyNorTOG/hbCoWR9jia4xEMxwvKfWSBmgJXlCdpTUII6DQ7m+4ATAa6bQOtQKMVDyW3AwJk1e8Dv+XsDi+Iwj/mwemQ+K8QWg3a+UqOC/vbdCYz3yxuwRtGfFYmaHmTBlsZX2ngMMLdg4O9OfdKAbPABA7/zAr/JQGEjAAa6erMheQmfy/hgZUlcA7ZiWQOZbuyUzFcngIGuxftU19Mui45zwBzhBC5AWtXwvCfeB6ycL4e9HvdRxuwnYCB3PYrw+/2b+PMt+OOtFUYUCXOQ0YtCbnH8fiWMaKthh4gBAyNh1f5g4EMB//Nx3hOqf5wDCacE+p84T8BSw+iQbz1XMD6m0J/6Na8Bu/dzBZ8/3AX8M8Ypkz8XgexZAe1lORah4d47YCkMV1TUhxWu5zvED8PhwJ5lvch8sgZZ+cVA9QqyKUiApPBOmxMqX7cZCfkUZGNs7wrag+ogIwY6DbUYUQQYX9oDMOt4eZlsZsskY/cntMf1ADI7en8+qV8wjWEOh8OOCRaMJ6eetTj4cC1tT/krDdnKDYZ5yGsqHG52yppYmGDzKAu0Wadwf0cfzgfvYpka+wYwLhhWtF/FbU8bbYlRYhoge7M0rkYM9B12yUmoxifKJ5yVMhsBhsuKeWA2OWWpb8uBgGeP45JyOHumQd1DfPsLA+Nrx4GMTooF1XvjjsIO7yd4t6mnYzIQZLHaYj2TKO2fEFGTdw721Q2rUAIXgQz27EtJPuZ+yohFAUMnzf7PLAn/O8eGCIIoo7+fGUgEWfv+sf5FDJSFfxgDy3T+oX18rtJIMiFM8IuYo83xUQNW7N8QJtthH/a+BTfwxcAqtydUiO/HNHgXOcMbPd7SbmVeSHheg3oSpG1H5d1JQtEtBDdz2191qlh+k4VLd+9it+hlKh8qlURrYm6IsVz2ENarEsLw/j3B9T2G6w0PbjMuPYaPr7lCmz1XofBgzwQc3+8farziQxqubmsDH1fXM1Vb75aFrwYw0PXChqraAdTxoitdHPU7i7YBqNXg9fBaCKN1TY0DB9hVq/UBs3KYDvzFQGUBYfGLge1R/qAwlwY37tnPEQN9hW0h7BYHccwGhrbvCjg6dTtgvs8hHTHwtCuO1JjvhOw3DDRu5mc4R+Vt4fZwg/utasDkOuUY7sK3TvXsoaMxG0jM84wFBzLMnLmdfmrCvdUA1jk5YN9/ZwMflsRR0fRkNGJg7c8sZrd3m4w1YXrQdLifMOyWJUBYmRv8MJNTFUkg+mGJ1TYGzHcPEPZcDzCPd+2cNhY4DH95mbe4nQImCuX9k44YKFzADfE78Nu/YSA3afIs0HuQBdXu8aTdPuzSED8LBVN7yFahDjCam29LzPXgFoGdP2TEQM+cgvrWPhJgR8jl4PaTN0VpoKVR3UCYXp5Whx8M3J8OLc7FJYQNW5DSEQPzov8MW2LD+29LCNNptTtTozlwyG+puSCL/ATtdyoBq5cfwBrO6lNqJLaBwkVXXbDrdi/Kv/sahecG1PsxrgrKu1t4f8HzJrh5dg/43H+TEQO9wyWikpGB7OCjeYDdtgDZkUz2WXgUHxds4C2jXHQF+wvLuYG7Fdiv1BVlGi45sG88eZTUIOtPFmkE3HYhXyFMv1NQ89F02FJ4WLPKm9WbRN4TsEHdA6bwOwPs0RwwsRW5iAoVhfufV+odV2/AFL25v9Io/7xyvKwBA41eAixwlzv3pyb8nA3Z9efuBwOlYwHY+80Gckd8HrOB4ZavDtig75pyssql4et+GjbG8eoxGxhRC8JQ054cKui9mo3ZQHi5+psNJEH49HPAYBmPNeExG2jzfT3WhP3DbZgDcuc12rlnjgTa4cTwZfK4U+GyfKTBkbotPllOTtE+AAxO99t8xECpPJapv29hfB/TzZaiPh2m4zfQXsV89QBZt+qz8PkGe2VmtKVtduNRFC6ifMRAkY8BYx/kBL8Xe9BeGBmpfypPG8zrdkO7d/OC/mYgA5Nu2VHlfamHNbLeBSvGsGeB6vRZ8BYAM78Y6DDAxkj0QWYel0UJ9rt6pNG8EAWs2eoNsD+D51Ue898xMPTEQgApy93AnhdFFn269w8Gdkoqk0DIwnzMBo4YGEbgVaMQd7T1t78wcHvm0YiB0XlyDsh764VUIauehOJb3wA/rKB/JGihoDrvc5CN3ZNycRahOHnPGb5ntkLbeBjP1XwfjNnA/lDckI/oTMHzoQ5BFnt4PqDoDdYfT0TV+wa+H6mA1dV66v1goPmoJ2M2kBd9GLLR4wmYHdk3Kl7LGkVHHvxDuJwPa6h9jGjTXAzi5oB50F6AQdldy3/DwFCc5hO8qh4w/qVBdnknwFDfWjLa59YbhekU7KntOEKN7eKGoiuC8Zuot+L3bKBwIYSFUwm+H5bw+8tumCMjiCSLj5VfYmvxmjH38ymRL+y1A8jgGGRScrylgdyvhREDjYn+QiMGaoa4oQZ+/soGFhbRRgyM1pZ7wJ/tUabicwIYlwZzC3OPDkH/xvC+6hXst5ALkSJZB39Tdm1OOA/suTcYyPIZ/2E4er5OzLfzLI2eIsSDLwZ2N/SEeLaDeNqf5xvKeaGNklI9gszRlint9Ahkx/nxcfF9W7u0UaRXFrRbiFdq+WaUF9w4S6pBxlrGOmHm9A7+E1VMIfc7vP+IgR47HP5IDPx3Dg4RgJaMvy0K/xkLRGT1Hy4KR4bTUnSeQVigxfuCd1XkUe4RdyhiDagN+zZvqOhNShiW180dL62jQ3VxfQSMiIfjb4JqD+puckn9zIBhc/MLiAyH4bimDIOZnxvNpkY4a7Oo2Xw2OJ72BuVOEYSFanHekPLJIapNX+AmLzyEXb9UQU3pRYUCGWkbvDEf6oiB0f38arEqXSDszNwDiap7buHzy7mM2cARA/daB25JCNvsNwwUn8BcYX19l1ghkkjVzY4jUb6sFfzk4w+VDSVPf8NAYfIGN3HbAMZwWvWiEldWaMRA72MptC/sDbjB+abFjykHWJbdD6BmJXGB+Zt4AgwsRDJiID9ZFrRJPHCjjwcMS0ntO8q3C4VEtQfDerdaGfA5Nkj0fAP2XC9rl5nt0czY+sUfcHd7C4Bhsk0Ym0cH/LrVh98xUGxvP0Vhv81KYywKT9Y5qFehoD/ZwI44dkpdmR6IvOtPFIGfzPzoCvebvaqhKP6o08iItxZ+mAVcT9syjZZHwBDnCBj0zQb6V0G18MYajpPbaPlw5i6o6SVfZNC+Qo6idwyyYK6JrzEb+BsGNmulgusc3CLd2YBBpyG79RcGirwuoREDxcYDda6fNRS2YsSwJfEnKpkLM6PyFd7vUhXrn6KwtIWwub7ygDmcrxD/EW7vuH3UN8r7dz7zX9b5QGZXTwEM7syUztua4cBegZoWphwJrTS8Yy0ZtnoYMDA6x0P/98v3DwbCs8L9T8Ud3m/xzkJ7yLZp1WJBVf52I+F7OJ4NMbA36T0/kpCK4h03uEiHM1+7NIgrwC4tOoL9bmsYP63pBfhQVYBZ6eWDona+VbD7HDB6wMDwPh9OYhkw8FsUjtrZth0xUCgw9Mckg/Z/1nZEDZmC7GlWaj5mA7kCMBCwXm7HbCAnqH0aShLcr+CPDWCgX6YBP/PccWpgDxE8iy7WdoPJ43mhylNXszEbGMi7iuoOBxj4JHWAL/jZgkwRORRWl+qnKKwiATD92vFgzy+pGjHQ16eAgczTCcOeZJCgfZ0sXE4BK7/ZwLEo/Oae+oiBvoHBvl/DVLFeOjxS/97mLa5m3VCUnwxbK6lzuPtj2G9TuZTZT1F4mBqo3RiMN9QAFh+3uzeV0Qpl/vsN7cnJqyPIiARgxpNOCi4/b5722oNHvlrA9USfAlZ/loCFy4S/gwwKRSok3Cv11ysVsMOLh2yb0aDw4mkKfkgV+Cc9QVloSaqC8XnjwUCMABv5oFzgeTUswCk3T3if99LAJrYzippHmYXrYVLBf2NgQ6sblS5+kQY3D37vi4EKv5NJBI0CsiaTBMrVDU/8VQDj9b8x8HY5Sb9joDNPItrMd30WzT+fC97WtylVDgJg6xcDpaSD+8enKIujAGTORnQMakyX0J7G0j9gXVUp7Vo1G46zVFxs++uUWScBZMgXA/ezXqGddoXxej7WOY5eUgjvdziiULzz4H+dXUe5/VZAIXpKJV5G2/swtbIhwZvsNvjOcU8qrD3AosXVtshi0vUjBtJS1yfYY9wOxm+XDZtyAwaWNAR7um3eJHxqeTBioN4TwDo0A+z8YiBH9lk6ZgNX2x6w0eHg//t9fsBm6E+Zm/OfNDxz/gJvKmSz2VoniFL9MMEggl3m3roa4sd7V+LnhqtBJrY3iE+LtYKn4SCjBgyMMm3DRgzk5c4GjN0Ki98wMEhfbjliYPdmGfInw3F522cI/trZEUJPeJhklYYGRSsLMNDEIK7TWn1QtHSsjB7XnxLjZn1mjomyzBcG/xesriuqtxr4A9PYuLiYdmuqnhkm1DGGk6SIuAJPmDyyoHh9gt8wMOz3YE/Rgo9p528TkrTVbjgk4ZOyyckwEePb1iCWAe0TfvYWSjYv488sCv87R4cIoqbpf5sN/DN2DJStfxgDE22pUmnDdyQ8nnQXn56grnlrDZgSrYMcb7ytTPnCBQzqN4AJxWfpUn53O4FbVPI7Pm3sC5W96kqCfenesXjmPdrNcw5FvGQwvKcrjzbxE6XhTd0POww2NrPsVE9DJ2wu5KA8BDDjA7jJIxmKwNNCoMoKwzD15PcBc9tKpyq71cMpnqBWhWVQUpE0EHb3BQwThw0rOC4HcGNvBpjY42M7HI3ekchRDwu8uN8IlRdvcEtkqgn4g7FBBebyKOrT84QkswFL5HWO/OJY3DEnFDDM2xDU/GqvDjPanZyqolSTgCbw+T2wNKpVwzbRczachbEWjyMGRktlucFm1l0AAxUxC8pKvWCy4N5jUThceBCWxfyt0e7squCGsiH7d8Yc7eeNjnyrh7B76n2PefwKsKWvTvdxbqD04ew02RcQNitNO1B5v4HfV9rTAV8t32RE3ihZUL9CwAjXJMy7F/B9saQb8rp9TBb5PGDkewbtbUc8hF0rUEggNPUCx94Qpj6zhkSr5RywcA/q2NiIECZEAmGVX4Ibb3m9BMyR4HM9BvXObTjAvpkI/TWV50+47qH96hTChtyrOW2O6w6NGHhXK1D/Og9YX5XDDpJ+B2FYx+VPNtBEA+buAM+jTIUw9+xxRYUDNeBzNdpgfVZfqHi9WoQJWTXBmwe3pWhqy1l03IcKPie3nmr+Xsv8S6tZWOefOW3NnZklCjbvZBdC+8zjiZXG3jFqMdPfGyo9OR7U/3TAFB36x9iumyzcDTtWHoOiokbyBGzaoPcGa8O6Zp6dBowPZbgfl6+oAjSOwmNTXPBjPpdoP6Un5G9kCcKY7mxou+gQCY6dd8DPZsnTlrE6C+lMA+w0r4jqUlKRaLsGe/hiIM+GderPYQfB0BtO3dbsdxbcClD3j3LeUU2elWjEQD4KGeVewzbF5npe4oUXV4A9jxfyuwDGxzcbqCd6n4Vv6c0wv6oAI/JlBf3tewssV4D9Sqg1P0VhaIsr1S6CmkWrY3jA763XUs5iPAmLB89+MDDUAEvkK3fBqVvPqDQTob0BQFxsNlr7xUDo76nf4vqtT5gXSEbqNy/AxG82UEqJTsZs4BcD0UXhkL+61hss8A5g71R+oHBZ5SWm7janncPeaUi2KrRXdb1RdQEyMVLjF2ATue+phJNDFsW0GOai3hTA1LWUDtgGz0f7nGrXrYWow4EMul5lzKI5sUhs6HA9m9YKFUsZZNZqTV1SRZxOlemrSMNPOBfwWR6qFw+xy6LFdn/AS9ZpFBWNmIaT/W6B070QMnO1LYi/jw4C7sKipAivh22T/4OBQlfA88rPuYHnuyH7W+XQ/t0KxlPrDitgBgyMXvUwg5+sQIZnMxiP8mw4K2jAQG0/MUnyXSGiPW5gL/cTvM+VhQZm7C3T9n5WSdjfm4DEsbSk3PKCUPAs9RLPp9Kc8oGOUtCMuoGpfixpHxaUJIceZJLgvglVlhjGo+N+FJz6DqPd3h6yWXwO/nTtpwy7jwKNGCg3vPqDgUfz1OImvzHapttjFlZT8FdfDOyLC7TPFwOPp2FFzUttUJA9vQuOI5CV32xgoibxhGTTq0ilDLCWstce/I+y3NLO8LMsunrgz2Vm1zB+infmf8wcZMq8SGgbJZ80IvlpgmvtOKH945SlQS0CNm3f+EMRqESQLYf8gsGbeSxcuh8U6F0Q4P0uIyMGxu2k3ODzQZ8xnHUw3qvTZ4JPLwA8Ca0ykDXARfiYz0Uqv2ieBi23WeDDzDnQvhRsxM6pAFh1fqngXy7wvMcaZMgV2yqItv39JxsoPh8iNfZ3ktHyA/1/UjyHdsmCS/3n3SpJ0aufMRtIhSkoIdklZzbV8jsJ7Uc1nO3xAJlzjgEfvxjoUPB3PDgiQiV7KIofh1POzRWMl774MFy8ozntMpwTX7p4FvamzwVVsk+SJX30DnBr+wsWck8LscqxJ4RFBDB4l8N1+6yCPxID/53DQwRJkbX/kSUiCvqHi8JblMzBjSoiivZPULch+8yYGXk2ifWumRCnSjDooKLNwuII6mZW2R6VXe5MwniSD2Y5f1HJmwCGUVkRcDXxnlQLbTDbCwX1loarHZWB1DLfqUtQ++UMM1vgDbjf2byQqgLM5OwrYOZm2NjZNGORKsNcrQCCeQ5YMTco98zhenl7CfjwChraZ+oxHTGQmNyNKnl6Q74wHAa/zYqeitanG047KA+4CDwMbkhq0lAMATv01cxkeG4DZl1qGpC/soGBaKo5rg5z9Scb6J1hWOX3K2DSuvuFgb9lA6cRqL+1ZZ9+5ga+RYfh8344feIvDLyURUElKytJRGp4v+v1ZbJwctayqEI1vO8W879nA1sFuWx+KEw0YuAnlSQIU7adxjmLSiyk0yPVl0twu2ZXX0YMnBxjhYzZQOcs/2Bg7BjNDwZaHgEMXO6aO/HQ9APPm6iZHzl1i08dvB9nVNC+BQKsnV/j9w8GLp7DQr6oelGV2HC9WW4hrHegjr8YGGTC28WdCWGbK8UCML5XALvTeUGN171HAe/uLOy+nZIKdwfa70QhDC4Fp6VakZZpmKS6hcNFD/397hQU3m6AxeFeaih6v4zM5y9RjhOXz2hvFlYWdw9wW1akHqnYwiMFMVcDhnxuGtUfOWAHP2wHNG0TkXJyaafQC9aEeKuPw7zV3k5ZJEN/C1P+TOUoAwzYQRzHTjQvaetN2tTfmMNcxkfRQFidVGlYrwHbMvVaUY7vQBZM4mEJTB3sho2Z7ySwWrXF9PrgqbL5XNLgpT0FfMyGjZm3WIQwttQMvL8mM6rcqpYE9xTCzvEGWCGu900aABNdxqJwcynA7dPP3MW7rfgcMTCsh7mFe+PYj9nAMJ2oLnZXgIHiMQYMnQ2n83jJcNrN+fHKwvuwcfcXA8WJ0aOwXYG9dXwMYfW9BgxRC8DOLwaiRgLsZ86wpxtEqt/nBvrus/mZG/jNBho4aYD/ZcC2LwYq7rBEJP4PBo5FYdNEWXCe+iV2XiaMgpsC/Re58Pl6Bf0piI5OojQG2WWKkkFl9uLSyD3xC4zP4D9GDBTQBrDKHbD7lb6zaHIGDP5mA0cMDLu1gPk0P9DutjgSH+RhgJ3Jesrm4VZLg+tH3+C7tVNpkz9JltzsxiDW2p8z9/ECPrwuzZbQdTplZBPjNE4uTUv2WHOpOCfQv0EN2HKWE5dqn5WAIvkTuLif3KZUzW/QPtrUh+c1FjELk6JMIyU+tmNRWEw2TxIUb8kdMVDrXuA/XtO3NWKg3DRV5j+Uwhizge1u+6sovHmAjGknNzn1L89jOWKgcPNNEjsUxiviasDA7AmyDidg7/AoEuWfeyUbMTDXoi3Vry+RjBgozryAyueJkAa6c3Axui9b2p8eEYrtVdHi1eTm014hgEHKejh3PCti2qw7sOfUVQCTDLRk0Wz2RqGRgsy3t0O1gRXgv7rzsEu1PZzG8RcGPkV4Pt7uZPhckAGLTtyLKuWsRf6uAvtfDXsM9icKGBjcO5cs4m6Yy3yG8Xx97g1sv+ZnyikVYNC9dUEG2RXIjqgG+28mmwsuVSem8iT6pP69ihje9IVDFfGVgb1IXIlvMCKpgJ0sGzHQmzYB8/1lmQVUCBa4HebkzeQBgJquLLGx1OfMoccORUT4HCCedSAjqJGhwDfdCVZAN4wYGHFD0Xd96kB2HCWARessXDC29xwVwizLAl8YjgS8wfso5ftB/I7C+D2fQ8B0YM80KaT3AntnaUH5aQcyau8ygShwQyoXN5vQbmfA+Dzsz8xSEGCksjrB+OzmW5AR218YGA2YLB9OOGXikF3/YiDy82carb3PAmRX7dH2pMH43xEP+ns9XdLOlROUSD2M//OKLBnZmRAP+LftktVGnjHiiBDfOT68/JEY+O8cHyLIkqD+r2Cg8g9joDvlCypICU+i7H0ajiNvWoYXCDTh+RjnhO5OGypoipQG6O5b+K1UlKpv95KFr7QI8OIAYYcvno804Neg3hfNJ2CzUzwHDJy2Lpm+e4Ei7sln/u3A37GskQm4ZQXCjCuCm3tIoTJkA+ssjDe7A6Y7GEbqed1kflpqwoiBndLUP3MDv0XhbzYwal0Iy89N9ysb+MXAdTBkW0K3JyMGEod3qFHQBtzyAsLwQiE2i5wbYFZzHZZQmFVFNVSCuv9mAw+oUKkaDYdslbPh5ONSfY/ZwKgXARNb46KPGOjPGsDAbzaQn3WHbMwGXoLtlRreTCLRK1FL/ODC9w8G7nLAprtCMZt0Ox3c6C0CNye/OVCHJwib32zgSzzPWbjemtlvGChuVcC4p8dfsKYnvzBw2kN7Ar/+YGBAneMEC58GsxkGDEoW/nlDgp0O2DuZARZtDfNOEunWAhZPAEPB0UzINxuIjlfAkvtly/DSO36ocl0NJ+EO2cCrxOW0m7nQHtMVYEigbldwf7sg0XEFbu5Nh5V2m2FK9zcbqPvFh+ooR2TEQEvdvgfM/ZUNnMAfitC2zPyN+LHwJxhWOnO5ioLbBrCsGbI7vLgHe7QVOiFL3OfUaAV4/61/BPt5cRmVTu9hbudwPP0uog6b3B4WYbnmg9u7fDC8rwNq3OlBfcfLlDJTWk0IJYWpEM5/5rR5IXDrCg8yh6oqhJ1XCGEhfYN6t2xVos3OBkyyCdi7l3YClSit00hYQpgh1gYwOZIfadQmGsMUPxlVJgLY3/z8yrFQqg1VnLMKGHPUW4yE04oqcg6YtM1B/Z9kyaH91eyJ798HNf8fDIy4YX+UadLlVLuHHzJioHt0BAgbc2j/2wOwZ3k6JmM2MKLreYtfHmDemA08lhsLOytOpN1hyAbeV9riJxv4pBAWv9nA6jSsVB6ygeGkAHuf89NfReHjBcLCzj5BmNps+DTMHQi7E6x1VGwMuD7jKh+zgb9h4K9soEDC59QHmZaZ0xEDI+C8AG/OU/g91dZQJCaNS97TiKNqMRzK9S0KP+Ygk1Cxe2YjBt5skCEq2r9RFFgFYHBUPaF9PsMSrf5ljNlADi+PIBMbaI9pmW3YZAedRSchx/DBXUdsduPcLC4/EPa0yNwy836dkmSxtwQiIrJltlhMEU3rFnBokQBmqqcui6y+tIZdKs+0EY46YElatTi4J2faOxqfhUfp0GJeXezYJPUAs4U3vM/mCP7jWxSOpPfKws+dcwfsyyuQiTNvgkVvCePh2P3CwG82UFs832TEwM/ziUYMHLOBr1ISx2wgSy/0TvaHd0s5wCaUvNqjAf5LU2iXXFTiH0QzIC8/ecDnkgzPE+4FvHu9wR7nFPyD6gUXvD7GYOnWLUJM28P9+c0zpZp+Bf94FAMBhw4HgonP7yjq9bwE2WKu2NwWPii6C4CBwm7FU6N/flAwucF461R+RWX/fCLB/Hly8YHjBWqUJmBpJr4muKLXz3C+Tk+CStgv8FQTxR8MJGIMGFj3hDZeZSEGKjrHRxxC+4vsnkWGnIN9CnNEJd35pCMGKvYygf/fDjsX0NPmBwNnF8Awb3nM8eV9qwCb5xmKLM6F7+9JCKPyATJO4aG/TrPUYe6EgKdbXjgXVyrQ2Hx5ENLo3IIJmrrIjRgYJQfFwivNlimPJJC1czLsCnspzlSLhl1hznthg5PbwhyzgeFR3R5wkEF8Qr36gPgWFpMxG6iwM2CgfN7leO1JW2ifuUmS0GEtmQYPmfbZHvzZRTbKMRsYdP2DRPUUxsNyU2xoG3sviC/XnI3ZwDa6/8LAWVmtKVdkIDucCmQP0iMf/GmSZxH3HKoL5m71/2DgtIlssJ/DNRgx0Lx0cH9VCf/IQ+SEf+cAEUFBuvI/skRE0f9hDDSlF2VkIk5RPCkvClmrTGC+ejymNL8sDWK0qcVmr3LYwf7MLXDXglpRxOcNsCedK7h0Eo+qlvwmw7xcAx/sVGfznbNKk5eOJkTsPwsWLBInS5ZduyGGlc2Y7xqAhWJwLkmNRIOKNWtQ6OZejp+EU6l22LdZkK32Fj4GS57q1aLJouljreCJGvTDtmMnEonUXeDZFdwu1xfZMBcKMPAZiTIVikOfRY83uAG/8+D5pnaLAr4Y5sIsP4S598YicfUxN2Shb5uxKDxmA6NjqEFYtSDsfDEwPS1LyrtOnQHmzsuforC63qDQT+YTPLkczz9LRL7ZwBEDo5WUhRKD3/uEHWBVW5XpmA30pmeHWaueI35V1yXmXMC0+e1lZKHKIGwGeuaPGBiv4lM5ZFOVsShMZ1V9H7OB6LEX4WsLvsSHSWaNGBhCHLTGbOCIgd+i8C3sf+YGJsgDDDzs3hI1XBkw9LIxQScaQ9EqLQC7Ny91g51l3AD2xVXqC45q4PR1LKgY+iWKttoc1G/Bbajk+wWKkKxtcPhavqgkW2/A0MWgnvdqSdW9gFCgviEMakkIbnoHGBV4KWChGT56yjmnYa7XRQdgYOsJ86YVtEdrQlhVw2GlabyzMuqrTU4WcoRoJ24xivNhw4qnb/dUUiMTsUACGdGZ+pJNuJlD2P0Fbv5urlfMTs05iXl0s8ghWz9ZGME1tTUIQ9ZZtplHLLBHLrcsEjQxtMdrK8DzWd4B75WdRVUn6bLwhj6ASefaovzK7EhIjgXIjnTC0Xbv5iRg632ArUkE73edgf0EkwKwl059KpGPlSZ8C9hU7U5gr84LsMlDRwEPGwNTzqDQX5esbHG5fTxp28qvbMRAlSwLqnkxYGDaQvtVE1WgnB5BWHtNof2/RWGeJGDvL3kr4LaH/hLDxzClPZgZeF8DBiolh0iYyO8NllZqT9t8OEbxi4HuFLD8mw0MXHcLsmf9vI1F4XGJyP6S/MoGfjGw9+p2xMDAuAGG75k0p8pD0lD4TuDz+UzrvxiYjhiIX2QG/6UaKAxdnuF67XVUfzAd+XxGfzDQ+EwAKz3nBDJoKOONGLjfFUMY7koqmtmHRI8b2N8XA8W2rrIgSdYGPhMDwnK/OqIRA+2LzrGojOdpfMkBRt/2q2WzeZ6Q2D2kB9LtPgIzbT9A1L8lJWlyXWNOyShKDhmyyNQz52zqZUYahIsaZMV85jLSt4SwKwxkYhdnl1mcMMmS1ms2w9KtN3OmDk+Cw9UyiMl1NZWf22cWHT4AwG4/f9AOvWH8rHLPHbOBvShVKIwMzcVt5zwoP6wUD4TNO8D5BfxY16yUNKIRhOVHLSlUlkMzZdv+DFZWgwz8ZgNjFwF2t9tIG4vCERbBc6sVVml3TzkSNZXf4qWl7WnjVAo4jhhkoSbN5Z+i8MzeBVg0+xttzycx9fGQXT/Z3HrEQD95KQZeP/wVI8q1ItFKU0C2qSZ4CUpAFjY2tM8GP7e0OxcnNGYDrdoTqTwJVBTq8ovhdW5XVDIakD2RebBwuFxCf+8ZIfEk7xg5LN7RiIF0FQ8rYwMno414u6NgaQL2FVEoUrStSjJiYBSrKRXelw/yF8HpJxuI6CNDYbw6lmNR+Lds4GKWRsya9yA7V49wggN/7/wUhQvl2OIIJC371oHDd3O4YA9pE9oJ0h1k7CwP8MeJdarYXEH81dS944wMm/+nNk6T9nq/413fWrR9VXcSTffDhk4DBnbIfBJfadSfbKBSVgSxe+S72IimZ6peXiYaMfD1fpo/2UD2riyc9ukVgPj1QH7IwL9baLmnapyDPziTIb55xYHq5h6nse3WE0zEx5YiUXxmwTvSIZ6lfDhioH+afePLc0EF0UpJYsi7DT6t92s2O8SD7LW7xVgUDjsb4sHb4//MovC/c4SIoOiK/PdLRP4MDPyn5wa+7ANh3uW4ALWwX9yJdn/0zMyDMktCWVXI6jzLWXjazLN4TS+MPOXjgA32K/XzYA9u6a0JtG1aATDkA2ECYsuERcHkkcVK97oQ/sQAuww/RgyzjJFpnbkMd4xHoXdsSuI+V2TAwC6N+gZ+723HgH3bM4Th0t9v8KyewrAz9w3yt7U7weZaaWlrkWMW9R8Ytm9VfYwYGJC9MsFha2tU9XmURbHAWZiEPaOd/kAkWnAfAV+zNahD8JZZsnfOd1L0RUMbKSjSCH22LW7qUKfcOYKw88XA+4MrKVJ2DfGvWtEC5lxUqp8mu9T3uqGIOh92Tx4wMJK5JQzjx3DEeESldMwGfjFQ8/oyDTiqDRtuzGYwFI/DFHDTtMgzflksDAlHgukCMIdLic9weAEMLKI6x4Z+EyHsze1sxEA7vZ1o8zmJyJ+n8PnksP+ZGxhFM3DrsjGslPMrO4sfx/NhLAp/s4ExU88Xcj9NdcAGGcL0lDsvSD/dQhibEmhf/j5fjBioin5FgsXnPRkxUF3vq2zEQPe23cH/hwUKH0P2lm+64QwJ/CY+FsFtO/dhw55YE0iU5JqFmQdhUn0eahRs262CK1Ec8rBD0d0w9wxfkR+x6EShP2oy5JQylLBpt5+QZDNtIQy+ZoRhCWREnK3MBUGXaQDYYk0QZRerJAtyhjAfTkIUXxqQFWxDFDbjsiSNb9NFToq4DJlrWnC98DL4vTVZM6fPQ5I4q2tLYrGfUBTlMvKlj77AeXlKqfbEECY2BoRRtcEryqcXmYTXCtzqy99GVFSLajgj5ejiNZolzMlywC5Q5wd86XuwP3KZIdrnYKdN/1myYBuQLPF5BtihrQmz6gbCQMFBz/nuA7DhxL8y3+jmbMRAHQ8Hp30x8JsN7OYh3O/oFAE+P7cJ5fdplkXNGtpT20F/aeiRp2M20KXDPp03Hp7H2uwuuH45CDBwmHSxDbUDHtQRFS8zkFWWBzLlvzHwmw3UogVPws/rNKx0x3AtmPxw2irXYsnSvGE3Zh1FWhItfjDQNMUhm+EbeJtBmPlioO/P+Q1u6A5RzUwMElHSBETwfZMFXwzsnvUFI6+A50lTwKhUdY0RA9vZ55P+hoG60cHzT9J88jsGkhbs9RDeDTaZbtYprfxEIfbMKJmjKJeM3gw5IOpr82SWFW+z+OmtAqLLE5UFbX1O2ey4EshrBpgYGNYsS1YTOye3dSqwiRIM++zlSUsUnQjMSf0IxSv15hJ7x4G/fK5dRGfwEYkqsaXI+g8GfnaAgbwIGBg+XI3hQ+o0VMqUmkS7HYynTu2etOc/IJuUPYTtGzkp1Bjw388XtYXvL0mjzepoZgnOwD8qMshA/VbbMD5W0QbzFxjv02eukUCd0gO5z/SEzc8OSeOg3hv4jrWSNovUSEP9Cv3HUZGn8ulNSczl0P+G9nxRznWkFEYAB9ilXddUe1weKEoUlWEaZitmxvPhoMvb3MLXq28xe7uuyZgNTLR6S+XmdhnmMgKWfTFQ6Jcgc8rd7ILnF5Ad/dQQUv9VBYClm9WUarcleKViFy/IoXuvadcrNom9gNvghbt9UaM9AQZNo7zF2lwFmS3twP/0U+X+g4EHtQSZzvgDtrLljHLVDexfk8EeHzetoQIfApbtjvkdxuew7+Hq0pKwaIclN+lrylwBjCfZIpAd+1M6Z2FyBey2nIOB+f7NaEOfjzTcVArD06gyxmxgwO6AlSFf5ZQ3NUySS3bPMcQZ+wcDFwbIKLyvOMrJ3jMbi8KkFkXaPt8w3pkBMhLfbvD/OTx3YhcXgZzLd0AVvLZQYh3DBf4wdGHW+Qj/r5/4Fp/e3Y4qlplDPJ3mG8xS+0gVo8BZjELA7i8G8nCHLKTNLwwUtqtfGAiDdU3RfZamFBvvy4iB/i2D5/9mA09z5LKJ7IE9za3ojywK/5WR+/+LgaoqSv8jK4UV8g9jYPV8eKCOwgeKT8lGIcIb3Myp0MwsfQznln/woWCuH+/S5DTJDLKlJ3/YkKBG0WwLbuSGwIw9MrER25fWnThmPWGB4ksZez0+B+LP1DmbbVY3FHPK+k4E1/dYtD6bKf1mA9HxCfYsHIQsSgpfwb2vzagoJUIa7l24frH3hEp12oLbTzYB9nYX4fdsYLO3X7Tr5vc0cE+ui3f7yKTcPhZR9PqEdywwfKHiKZWyCFVlixe96YLbfIMb8lfNfcwGfjEwMENVwNa0M6jR3UFNXrzvsLJrKrX3JvUVAz7nKsugeixu0XACE6i/Lr7SrjWPJPQ15zBioBLsJDRiYCg5JeVDu0RjNvD1TD1mSTGPIlEyJ+SvbOCIgQJtAjZ5Zr+ygd+i8IiBx+aUjxioixcRhQsRPv8WhcclIt+i8Hel8DcbOM4N/BaF7b9WCrtriafgQDnil9F5Q+5ne1ipuGgJYPX2gE/HAYvlA2CfELxdzLP5h4rXR4VCYTMHtdwXeyrMKISxaufd8X5dFVT2ybDBxxLc8BcDJTYRkH/97FyMMQdumm0BAxfx1sD+9ChQpWkqEkrHT4DruZ4xO5o5KCmnV5eghf5hzmzrkzjmkw1ZZZ8ts3zipzTUwb6auQTtLxxClHzsRCAOJ3yYHzfHlIWPJCfNYSEyV4quKbPZBjDs+AD1H0QXRLtAPpBntrFYZO53KUMnoSXshY9UfzITMNkKXSwEiUr709QcNh1uFmTqzUwWla2FYjEIFBznBQJ7fAMWJqsmJ8fnZMa8T48zujnTO7ld9m/m8vYypWgzSJNj7rLodqZpss/QhDyLrGZe9PJRrCwAQ7WLDdigXV9kxMAP4t5U2Q3bl1d0N8HZMgQZULEq9bupuhgxUIrTLA3NdWHgCV6CLDo+8yyqA9fC/ZSTfjBwqgxLVOQYZNr7DP05DQBjv9nALwaOReGVOb1RqcAqCooHl2OtlX4tESlzwDjNT3raLnk+jewbfJ7lvEe5o6JnAepPG/h/TRqygWLqW8NcL2rOPBCLHIf8/HMCe5jdAIiXByPzteWZkTnZW2xGIpNQlpwEPLuHJcgE8kpD7bKF8atzNeW6+pP64VRz8YfGBVU2Sp3+YODdvdKGVWfAKDbf4Old7ADr2BMxbv1aELkK78x9SzWJ1w/tTjb14wAytn6ixLHUC4nPy4o5BxEEwxPvLBKtW54BIm0ItelqQgQ9B1qP8zOit0JeEBhpFiNVcIb/P64UIt6cE5vNhR2Ks+PLILel2NG23j1Bln2kAxa9+EUb1NRkxMDpJ2youLDrLBCP7wDP3vC5ISjvLNBPHsgumoC/oY6WhtM7YFsbrk02CUUrTUKXKuSdn0HGMYxRIumACc5CtlkY9TrI5mdzIQs/BXhhEnjHWQQYfszMGbOfS0zYI2oEYhbPCe2UiqbsFno59sO6ouqul9Nodx+O2jtyOypLlyeK4sWwnbXdrFmwvtYojJ/QH4DAFsNOXiP/Yp8topLkQPlXfsmCtgAsTZ4R9L93A1kgHV6Afd1RpGp8AhkldEcLH/crSoVsTVK21gEDpwu8p8qhtwmrleMd+9GjpEplP9NIlBUF+8u3SeUlBuw8dIqAdawuqUCT6gcDV5/5lCK1vIMs2gwrp79zA1sfrulJybF6JzGbGXKX+rF+svDkI0/ZPKKAgf+HurfpXtVHwrU/kAMDKsIQSKKivKQggMxUVBRUVFTw059iu//r9FrP4Ex6Pd092IPf9gUJlarrriRVyU4A2+9vDjgvZcoCD1DGxefRXpDGuxB/9cV4sr0PrV82MNjfsopGN/v+Nxv4BwOJwtlvURj1zL397Q0cqour/GGgfrxMfkdEwI29jIr9+SXI84D+98/ewPP6AOIbXFEGVi/EVMdlpx8GBnLW9z83tPyHgV5dZ9kvG9i9PxRlJARA09Fyi79Hu5IfBk70t/fLBvp6tXJofnukYrB1EQP9+UOhwUNPIRijf4KTguPfzMq/2cDwrh7+K08Kq/+ZJiLKdGT8r2CgpvybMdC5jubAG8SWSHf9mLm+fEASHldlMpuect7p6gPVb/VANcWzgm0I4eDsHoPSmzAo2O2qlKjG8z7Td+I10+LdChIvnJEEqqPCd9fpEiyuEhbmhV6wlcpcWPl3U0an0mzZJqRXoThkSty10tfRQ8krWn0yYZ56Q7VmxHMHtY/Wlf6J4zRHBBiJQeHtyQ8DibG8i9H4eGHeuprEdKmlKzFkR630tmTYF2AIDKFmT6MMzPmw+GGgdSI4DfXarJh9SDrxfVkPFmRRvxdu0Q1EN27QDS1gmtGXtW9/2cBgVywNutpXg7/ZwD8YqFPEvj8Y+MsGnvavSrTeecy85Xqp0Gztv0WreS/ErOiR0eNN9yBQBqaE5C6cXzbwDwa62+kwpufNwgfrSSwWpVN0C38Whf8lG7jjUSGM5DmSLoswzAIcrR8G+p/LgP+ygXNGbPLLBpY3YcHMEH1vI+9Ys5v3wfcbg6H0m/GxYG973/0w0JWxVlO1XzFR7mO8f6XvArNbbl5icHliWAMTsYG7mz2G/c2jdNXdtO+ygq+3SfDsuwZkLR0pGBbV6VwhPcZkFOVFK4bfO2L0aI1YWDr+WIymLmLJ9fHM6ffVesByKspwYZCGhYGRA+s2awzTBIN19lBMWEyOKQvjM7NYqrl3YH2PKri214J97mEBtN9SLpgce8zNkicsQuvDENh2NXvMUwvsI2ItbKytwcLvnoK/HNxQtszQnhvjg2FzvJuXET+Ihp2K2wnmo9WyhDGzFXbR3Sv4670rI+treewZPogYOy2XsE/OqO6DQQDO8RYRQPQoGHLJGK1YvTJYquOGdf5FQOAsTiUs+K1mo681BntwObBQH14dZsb+/ZcN9O+7Dar36vIUY/5qWHDsEMMfg8FYKH78Kr3RbRnTZniPxdhOyj6DOeW0mKL9Kv61Jq7j9QU21rOJGIdUwfmTTStKPxsVMfD2Zm78mRY0EPuXUB59b7RXt2mpurxW4qsChsW2fjV0jPgvDOc2JH77xPlyzVeq+LAr2uub7xU67wJfTHY62qsRoT2Sz3TYY+CIuO28KWjIRAAr28b323PEhsIZYZgUylC6ZGrmLDfGDDFrh693reDM0vuT5D0GuhHX4IeBymz4JO572e+9rG18/T14l8FZ6bsYVXmFmPo6SvcA95rezfMEXDIeSTiwVcPG98cFAlWaZXq+mRZXyvkGFhjsS5hl+wa9xLaFVRgOZEjgHbOWhVPwzoe6hG6z4mzvahNYpNq7hIw+PUbLvQGcaa9ShJ9VzWbVaIayqu9Qt9Bdhd1SeyTaJr+R4NOkDT1F+4eYagrKHvl8FJTGSwUxy+s7TNMHyqwSMbwb7J+lz0r8e4yWCjj3DOK5kbBYY6/n4Ltbu4yqEDw2eX9mwDclR3ukiDF39YlYs5ghZiebj8FiH2GTZd6ORLvA4HQ2HN/Aul1XZVhuOoNdmlUgjO1HyLAe6xad3A6dIMuBJj2PvD26b8O9UPfZjXhtgrLhDwbOqn0rva3bd2i2bzZYRl+ASz2bFnMew62Y6N+TRJtDbH1fqSr0ycWQ7taccLroK098d6NJ6Tp9OWyXn+VfDCweXcyq2/kk9E+fDR+LA6fL/iR8+1jg84cLYuf8+KZi+PrgeJ1GtUELP9yIyUn7MI+/3zGlD3Umhut7xX7ZwNuO9psYwkr+9gYmyM+w6goi/W2JMqVQ2AKc2xLnqydQ9v4pGMOXC524moMY6rXTszD22ZWgG3Jq6vtvLkgd3stg9HIaWvLNVwwchhgIl6qhyWyyEBN5LYm35xgPhkQdCm2c3v4uCr9um7FoRx0jcLs0BvXuc3z+oUMlLMZFy7z4vf5hIMjVkP8WhXmy6Dd1vHE+/F8M/GUDB2c/F0Z5pWXo3/v3Czv/ZQN/ewOt6hz8soGeWaO//jjv7G82ULoP/H3mJ/thYPQanzK2PporsNM5YqBX4vz8b8TA/1AXEV3R1PH/CAaO/911A3diAbtsPJNptG8VrgaFgPRUx0zec5Q+k2o1Brd8DFmYDhuFzQfuBHiqrAgMx1XGjKeNbicalOimNnfOjN1HgaiqQybLT1Rwp8GwkJ9sRlLXNxXOXzcXzCc1MZgqx5bRJUFMtHI089UBMYUt0pHQdcNiIj2imV6fFMR0aCjS66YbTgdHjlhnPA5lME1x2s+t11d0nneVnvrNGlqr50J8w8bCMF0KhW3Ha5wGlzNn0TcrMvaW4xUsbUCsWhYY9tfHjgjtuXpIt1L6umAOTmvDnL7lDwNzR23FJECM+WHgn2wgee92zO9XsfqWxGehF7P930Vh+zK4CCO4jJnbjZYYZt/a62828A8G7iYfH9WoZ5YiEUdgVYAY6DqzIQteBard+o3jZQZz9GZs8DboZzDVhL5zEeuG4bD9YeBk9x6Vvq8EqE6bp4VYftKYG8xfiKXemuO0n1D2w8Bm/OxbvK4R7rgwGzZZChvMT2CyUO7R2dgpYoJuf7vSVYZ9C2X9jpim1IhtSr/oe5ezTnTGEu9/2zeHy+NZIVTywDAdDacTWrTdR3TJ+kn8cqdxqg36AkDn64j4GtlWdDXwVTEZBC1xgyNioRe+pqL9Tt6l13i7giL7O7BoVgWLzPZWMefTZTDj3aUUcXf3mDbd4O+9Psoy2uk3hzkiboF9Ls8yOt03ClMhPYLbnxSGTzWt2GOWvoFvFQuhdm+2/I0GA+vFakj+nBTm3TFUYOaEEwnO2/OY9xEjYEUTl9G5iFr2hfYEM/HdSsG1Obp/WjTA8+VeQjDjMTu3ogN+SCQRxRx/b5VdAebdtCJhea89thwkCrA9GZPwGuwU9hRfCezJu1JcLbdmxV3tdzU+GiJKG7Hj/bzXgujbWvqxoSFGzfxGjM/3J/HCeAX0FIQoA3YbxPK5s8xpkPZ1wzYphkErW3m0/OLzG5RXDFukqWOqm0tdfJc9hs+2U4Xu2hDHu+nexJ98tzVdZQO8A+PbEj/cPixaXFa10EdnvfQW0cCgyuU6EaOZY5bhJHorFK7UEN38Y5LocTs49KhdQ2HMzQHxjnfEgs94x8G0Ta30+RVlyJXsEgiGM0uK50ZkbN/iBLasBj8/JIgtu/nHQcHoWiQaDcyMefewE/iMUa5pTy2j6s1XhFbUL+ndPogljqO98X6X/SJ2mvVdYqyH+GzbI4bNVlPQfdyOcFgMaRnf0zdn9FVGEC/fDonj2gbOAd+Y1FNWJmxYtFycj1uQKV2w5HgsFB7pgoJkkUbCMD1UjG9NG6LJCO3nfPxUfOK4HNLrYUhCRUP7eZHVFBZeLyjK/dHg58NsLIbZ4c6C5DU3qPbF+fDRDZRVdrBVaJ0sNdE1Of79Wqxw/OMEny+1m9L1Vo+awn3ngqULHK/5F+fj1HDRnu4qR/+nthMWjo6AdyEXMlrsxISt1ywAJre2hNvQqphSX1qg98VdivRtWDSaFQXMRuMNWp2GMirYB5Ewbk/EwHiu19TxV4YYDt/T0tPuw4aGI/ssiAUoI9rrtv0tCgevrCP+XmoVHWvEBt9TvjJY0iNnaKq5GDXmWXr3FcrsUZqOEePfA+YOzyjDczccCnX0Riw8W2hPlyDNfhgoyCDMWHL+3oTO+73Ok2EQ03hkT8VnP8Hxs5VNRs9NgJi1h0669XDpUG+Y7ES3TVvmqxKvF5d3R0yXalX+soHl9PsWqicq6d5N9P+sr5PXFx0nbtYcWvq01g4s1yEvQ+mImv1ZFMbZMWQeHPYGPT6mpVCDfm/t81W39LCcLsVo5z2IV64zg5Ku038YCF134XS0rt0fBvpJfwTod1J4sLkxz4K798sGKt0HMdCEfUy7pm9mhxOX/DAwWqUHYaR9i2D07/EPA61ggfbv7U3OOtM+itZAWfLLBjbN8vB3Ufja4Pz7kw2cvJqrDLJOL+hIHry/GFgstzGdTYJ/FoX3ys75LQoHwYfK8LsJc0ZGxyX607Vdht81Xu+/EQP/Q11EdGP0/+4p/N+xN1Cb/rv3Bn4WD4D1V0gp72XGuZ0/YavxLZGTZ5Lz7mVeMdL6y1JOVlbG1V03B+fyPMpQlI7CZuLRwqy5ERJSsS/Y5TZJIZbNVsrHrGp5ZHymkL2nAYlHGGj5MF144O7dfzCwAP0LwWHoleJQfB12EzKDeewtZPhetxjmw+gsxp/vBN3Q/NHXbWr7k7XRsQwMra6o/rZ1xLbvXbqfZpPTUbhgsLIV/PzncGpYkbVLCPKRkFHNyF8M9A6xXcKd4vX/ZAPVm/Ig/kDbGP+Cga4eYxgaZjNUm+nxn2zgOuBDoV/llrgeWfIfBo71SU5+i8L27FQhBirj0jtPlsr/BwPXWhmAvzrg/asFYqC/ljYE5hfDqu8eatrM3AiWXW2zkFxMh3nv81QMzqFNokRiWF7o78PfbOA6DVpU2/0i0b3U2G9voAAyB/s8QAxUO7Ni4VGnENxPlImn9cFgND8ycNK1yUDr73+BoCW+V06Iy3ZTdCPtfijGzwqxjTymBvWDcCy+WYvYIF9Tj14O/k2Mi9mrdPNqF9PpFNXv917i/e0t9HbvtW8I3dEn0r/kLqenT2iIwVP7lgELVhNqJIElPke9lf5us2sxrF9tsFrvVYbOSffYWKUxLD+WQqKn8GPmkNMYzHnxJZG5RcwbO90NvLs+QMzIh5w9vIUPiPNztK/Zy2C2Xa5h/6qXJHb21OFppdcQJuqCSS855ZxN6Aus+jmTUi2PCt9y3wYvyy4yXIxuBYsnfgnL9+7BouD84Cy17QZWzbohkIY1Yt3rRcHrTwqHn4leMDiyEHa5qzBwTRQv89d8AOZ5My/TsX6ccDixCISpUpkcmWi55a108B6dKaW+fCMWXvyHUN26Ln3zsKno4DB7oXpZvpg3VqZA/UO/V8o/Iza/V/eGTufaWkxOm4p4kPWbDFZ7xDa7fjJ/5zs1fX1SUyiJN2LuznhaNNNmQ9E+zQ9x7TFi+zzaK4J0rJPefPjglA0ixMJmOizdgXso6GFyNDFs1FYZlabpsYAzBp7C7L4LA9pbMz3shOGXiHXdXcRse0RMQQwcEk/cMKwlJTmBv0EVGIbvwmGX7c4D+gEqRdd3UbCHtxD8ZotYUKOeZGyQqELJdw+JPxnn11fOdDF+HXC+3fWVQYuppgr19Pwy97OtFTqbGSgzHqNT6Q7DB95/ShQIyWlRxlMXsa1B3IZosAhkPL1GNV8FtzPsrBv6r9sD/U+QszfAYOKVyVt8Hb4+3e6QPO8zlg7PJ4cfj+Ma9qa3kvGkOjt8lN8aSLdDjKsL2dX8QhYpyMt9jhgZ0Jxn14ON86E/0rJdr9Ff7MKRGMyXX5yP3yfQ8fxqCcXnX+nbBMPyFO4jMQYD/YtS6zF9tuwAKDI4ibStpbC38qzAH/hOGZ6WkcdOK/MCKzn0pXi/bZQZ9vgICEezEuaXsGH3eYCySJtM2C8baD4vObhqULNooS8z9p3PUTYs30KKb38y9sRcC5aXD2IaejrE/mO/epHAnfgiwPn+Jxs45yX6g8Vgo/yyga50iPSPX2GxN+l7UOdeKV3+eBe/vYEj6LvMRH1P8kM8XQhi+8PS/8wCj8YWPYhhlTGUUW6XsdPh+votCgutGdY0m5yZGGXlnXhfhva93FwDMbW/+LyjO/oTMLUjyvxP19c1Rf/4BwO13Rux7w8GPp5ov7+9gcrQqWhiEAmLV6wxr8iOFltkN+fvovDWNifsOV0swbcTlMGDfq/lIB8+hRYFdxnkFcr6eXEIhS6uTxmAvfFo7nznotXmiIF0fAGquZ787Q30nlV/hK7HwKkmr+S3KGzX9+kvGxjN94OW8oAOhDK7MhadB9aEeZdh33O9Qwy0okNDqbk7w3JwvZNgd/o4bPj1z2LyxFjsFzCpqHNJCjHSxpT8FoWv5mUvhtrgSnwFEAMHRuDj/DjUJMhnKAv/ZAOR2WUpHscn+mMp1mBXJmIoOKecLUuB8c+OcD4TIbz/Sgz8D3URMaZE+V/BQPPfjIH3Xc4gvV1SEl9Ps5gbaatDUtVHluTXNOdq6ASwnZiylAP5rbjTRQzd1urNxGQ8ALag7AhJ8sUw92Ztwyel8oZww45l+rmMgIdH4wCJgQ4g2Wzihn8XwoeFSCwWVS5Oy/Om0mAhXxhN915as41VY9g42AkLJwEH5k5dxKT7ui+gYhkebVYJFaOEFcQ7rBDDoExjMT7IF3FzY6rQwYjVYM2+MYlOfoKYRTcBWJthUYZ6s1aYzokL88HJJqJe9NnCeDlC9bR84pUuK4fGZGtjmHl/mFtuHxW6Rb8Tnw1DgCpu+Pr4Y1tC/5530o0nG6Cs3FyFGnv70isttaXnoD/56XXj0pfT5YTub91HfEV/8vY0Rqw8oxcANzetEhLtk7FddOOw6I6mjJQ1Yt41Iyl4xweqv93ZzH8Y2I5zKqPbAdXbqTkUYqJrY+Y+N+jGzy/TxjB71aTfPF4xLRN3AVbBaSkSeWxYVRAO9PRANXhM/xRMkTiq38qU0KiiZVm+dcTkEo7RjZ4RG6bfrSu0fU7KQN6eLe3YlYlxZivMZfuHQcPs3oovfeN4fD45qvXmi2484n0dsv4k6mFLl+JTqgbzLVc36F6PFuj21iPmzRZuQ/M89cTn4OH36yTHgLYXHORQM5ELTsecj+O1D1n8pCQ9X9qKj5/BAJzvhZbyZH84j5sohdnztmCpo1sV3wlU08lj6sn08TAL7p5R1iQzKWTcXWTNw3xtQL5LXRIHhDb8oR5XkDkCMUBVu5wfb6oB86U7IpGCOMdO9+0T7BUblLCfvQ02MugIWPQ2S7l2fI99lskEnFbrt0KUH4WfcjGBqHhZJDm8+9I95ecEcXMNy9RzzjlPDs8pRLubJ5OlG3k834kzzrdiydLRDLEjOnRPMW74nfnvF9qLnWlf0e1OL+J/i0dLW7MbCq1TPsSnrqbQlTjtBTGLa+nZm21Dt9sLYl7yaIiXvzROr5/HXOhuf/I06MNA9HgvRPu5YWR4m8+YKjMVMf15/yJ2pquGIoubGO+EJUOl+QAbD4gDFA2/jJQX2ofTFxg0mwtnMN4eM0YUDLvT4In26E4R4756eesxELFvID+IMbAbw3J3cWQ0nNgFO87GJ3C8DMVZd4g4q9LjBbx5tyDR527HbD4cmii7LJQV3WWKmPs9O6J1xl/m567e0MfhQUWXbdTS257+bEpYWmKkm1Xp7yKd0zc3bFjT70qmgQcOXx6eLezqWVhKs2YZN2afD473y2cxfbOcv4uFDtH2Jcp096QT/t0XDkS56rH0VDCLh2M+h61iR0wSj3vc31ceyCmKmPQOpOIn8/aEfaN7RB43POfBbR4Kgz7fpe9vapRJcTQTo/ikkgAfj0PvSGCI5UP8/fSZ47/kbYuBUnUyONQ5p8mGDYGWul+G3DwbbG00S5hp01CCuooLpi8yF5bxe82i9aDMmR+M0V4FC1j4UJjBpCZTiOYKJfL+6a+3n+cwTz6TEv3sq2aXxXYnulQVZWgm6D/dbMyAO+2wP5KCmG+O7g8xJSikgs/MzejwjdiwCKox875XlN1/soHmQFOl55AjZ1tOj2IUVBf2ywY6h8NYfNrpUHrieXdo85lL8eEh+uuXQNmwnZ4vKDNznN7CDAumyGj0ywZGToT+TAzfjtDh8iSescUvnzvXtZiuPyoL9uqypc7SP4m2O32JP+vef4+I/Nkb6D+2L4O+3XP32xv4OyIyfbEY7OV9yvypizI6rPTlLxsIx5tlsen8hhhkTEwS0s8QMXK+JUJfVo/S3WWInf7xsBHfkYHzabxaZuhPz4FobYHzoWQJ2uNgsvlh4C8bOOGBKcZ6fpPeokNsXBe2JiaGgvPlvnojlj2fFjC7ZfKHgStv+/ybDVxb6L//YCDr5k/mlRyx7JFrlRju+y4zEGc1jfzXPxhYRSiz7qO+a1ePgd4icWuKjykQo/v1zn7ZQNbRjRijyZYoHncKfRE9AxpSSgQfooXr690K5s3RJrC4CPivxMD/TBcRlYyn5P+9KPzfgYH2v7lgjGEoMezH412Z2O6o4mXVUVjf/EIm7WttcZ8UD9hWdFtKe6A4nPofComJIyHnMWLf9lFYAO/TkqTR49vwi1HosH6VpzIthmvO9/d4BKGtHaQ09iOPX+o1YtmwslgYaBg2bufNGNwzf5HwO9xmrJxuQnAt70KiMqkLtpmSI/gnMidR1DcHO74HS/ENojMJFn3r9mX3GGAYuY5RTUX7mC7D+AZWNbvIcFNvHLY9HEJYpBhGQ7LdGWyhEg9cfYphLMsQA3fDZCwm1/op3aO3AjrNznOcZn151b2x+ouBg+EAw3Aym/7FQGWu5eyHgY2+vOC03xzYDwPtEWLhxJuMyS8b+AcDyT19oZvc4ThqThmBZylW7+Y/Obtt9QUwVeJ4WGcTWDu4FbBqLjMGww1Y7NxGQ6HAFd3Q5otu+w8GDiJ7LN1L9p5QDL4U5t1oylwP9TGd3sdL8JojI+F8KQxG5mIBtr3EML2wWsQYy53DvLyhm55rpsL2o/lRDPYKqvnRxqjo93KthH5faxiWhz6q3yDaoFreT1lgmjm6/RGq48EI+kVp9mqod093QrWpQrx0gNh4FttSKFdhkei8etU0X21zMd0TA8dHDhx6uqelUM82Yut6j3/zp7hCPnEWMna/p5q33acGGb+XJAnmiFFFty7gsD57TH6qzuOLdqXA6l7gt3VhN+FGVTaw2xaiTIqgcLisbirsj1VUxpVR5TyvMKzmpAvKZHiVOa92zxg20wqvQaNvxr09oZDr5oykz/jT8vPrtoewGi9ZAueu5tfidgaIg5WUegEZr4ffBpjn2gzZgALnOyOFw204lylzrZrrBtFhOw83JB2RKubRudgBaCxmsacqFoejYgOoMRBpWaXF11RrhXbd3KXbjlZ9gYtkJIyH92F+sdI9CpsvF5/C60o/aB9Av05YibH7xDARIrDS1/aLj3nzakmgBn82NURSfLumP5IxM4AG/jcTrVGOmD+UDVApg6VQLv3J3kvs5lSLpA/Lvq5iGGcYsPhUriGAdI5qZVYobKN8zjBLbksWPVmbM/smV+CuJvMy9HI7ZzOzFWBaaJnh4mIbKOuaAmxrFcpot6w40ybWHP/ORBnFYVUzK24c4F9E/6ickYbNl2+JYW6HYd65oKxYtFEhlIE+KT1GcD6/kivaF7vo0i36HuVarEqh7qIHC86qh5gb8BUkpUSsH1coG+6dOYWN2sUMsVDhXAxuGmQPIqRsuIL+x/A47FUeyXQjZcH5tdrDRraA/svhwBGVthC267VM09Wl4mE8OYEsnIgk3VVRuPdyx7D+0FDKeHNpeQert/h+dVW63n6To3oJzsLo5KB0964/oSu4dmLiK4bE+fUGKuxgJww5HJfuoPVbmqJgBZqPdix0X6OCvZ4ag1WsHUs48HHLztFpBn5JSgJTbe2wonTeKFPQ/wjlNY5ZZK3fsN5Kp4wngAL6kbohHF7djMn1q6i5tK6IESVKXVGv8fkfutsMzFdgskjmfQGcatAKMvi8yyBQnjW9E3cDPBug/xrE6P/Y3KXg3+iE/BaFhYLPp3sPbywInkFFIfhqfzGQBPec3px0I9RXYZXiNu33EpbvO8rM7T+Lwnv1MRVqX744Svv+R4EX+eJr5/0Rmu0Dr69Mb0J9fifMfc/7cvvP8CLGtFalfyFBQYe77m82MPB136CN3Ha/vYEeO04axCA3Ad+JDemLAL/f1BhiYCV5GaphEf/FwMnOKqOlwPtRhgdNTHePpgxOtdbQz3p0Fqq7RNm+j7SKrkMai3EpKYE4SYHequouOjlFGfIHA/XGHgp9DIhlB3mP6aX2/8HAPD4UNPTQv6xgzP6eFDacbydG44ldwkrF8RllC5xfe2iIu4aPw8jRvolpA48yyLSsoeOjX4rPbcDYv2CgguPMfhg4u1DxWxQOeLPNfhjYzROJ3697DvUbmcHMDhiDmwirHwayxQ4xsMk+8X8lBv5nuoioijoy/lf2Bv67TwrfT/ERdqstYlqYjh2+r9UZ7LXDiSXMXgNHj2nAWlpHFsePxOH691PAGs7zMt68owmv9TiD0GiFTEdXxERr4duw1ci5TL1skfHosqeQ5mlRptsOsZI2zwDD+NeSIbw+E3YodQ6Rkfb1kkwT+ICMUvB6LA+LNDeY/s5jMFHLY1hSaMvmjp+J0XGIPuGh6g5i4O2CGNn3jLzsrILRanOB5fGEmjcjfssm210CO4vZRKpH8Li+Mj28ypcyMZ4ihi6fe11M4+lL+t/btKbHwdsVRjNriVd4W+NfsoF+46w8yo8XWxgLKy99uf4nG/gHA30+Uw16Ptq1MNwI3aY6XFl0PL0oYrDQ3n8xcGe5EcwGDN2QGnwKNnDwxsznmjJQFmLCwox8gcbJiokw6ThrVHQjPrUQ4+jjWDB1hqSlTfq6c/nraLFqSTis0CVK//HZV/RojqHPNs6kGFstsNvrGIATTjkJI9Vq2DFez4Gaikki7XmcMMfsy6umJZdh5KIaXbVjDPO7i12G61BUzFB2NljcQzXp7D8eO0z7unInFT//TRAjM5AMljHBMDAZDnM6GvfNmsRjTsQMkYd9x305Z+WDajhWzZzNJ2PE0mpHWTjyPhaDrz6FOB14LMleZ4N/T3IE2Zf6Mi6YzPi0JQR2IQ/LVA6inLO3QIzKQkGkRr4VN7VSgTTpszfl2ap4MhkPYb+wExlrs5nDyzKWsB1yIDHJuMPPTN/DwdMki/kcMWy2IVfYrZ8g5WF/9rhSeRaI1QExQWjE4GwFNuxPrWTycPsCj/TnEoQOc5IOS8QK5OoHpPEWZVA6DwuujBwPdo/dkcmmnlU82NZviNXBhqVVcgH+WFYxrG0lIVI5V8BtA8MGoewpfV8+WkpWKRXdWvmWQWs3DlUv5xD/tlTpFRvEwtdyoIjhbvhmvjcwGlrsolKMdwrawyF8NvQcbt+iez4oi17yYNHJbjsRnXcfll5HXi2N/OlZtLNEK/0v5Ab9inENvm+6TPiryGGf1VgBHwmFwPx7RkzTYYFh9IhwebxGORvMRYP2IIWEuRlbbJjsHTCpuZXh+Tar2Nnc4CsZO5Iwey5qto8vNpgqObCwNBZGv/fTBqeCI4vc0y1mZ/6YiHbOBtI1z2jPg2Y9g3nhoP2VvtmwnW9yWKxKDGOy3Pd9iZO3aBkhpa/lwmE1cSTIcxzImF/A4NMzPi+gz5TFRhEX3Os4Rf82CsuEWnHLjUvsQTL8Iib6Irb4UCBci2oiS7k9JJwv7eoG8WqzlTGUo4zzh/WGbXZJSLrbXWqu3rgJ+QIQ650irXhjlSF4vodYo3B3QrfK2gWXaDMSurx1mGl/EpiHq75Q+bwt2HLlMjAXX1tG+qCwGJtfzsAm85qFnq9VrNJ9BbwyfZBQLR8Ka6k/huBcdQza58phD5Hk+H3jGrEmmwLr+HMA627ksR8GKgezg3Qb+TJZ1FHL7eW3+mUDxfbU1FR8yiVi5dUkoSToT7RghvZR3VD2vivX+GGgpw+0MtiyJ6fGtWRgX85T9lsU/oOB32R+I79s4B8M1HTTZKHZN1c8hYidH3jbpZi8UBxMBqPPv2YDN5+bCYu3ZUtYn/sjGy6VYmhkn9J7bdG+iw1txNd4ajLYkkdF9X1yF4rfoMyfK+9/3Rv4w8A/2cB/wcA/2UAXyIC4pililttiBcvpmpfg3KH4YeByquPzim59F5bxx4IgSN8kUOqHRxkGGfEJGpRhFb0bFOLRVkx2K5Th6mle080NPmKik0r659v0bzbwX/YGkmIz7f09l1Ea4nhtkxuHpW8z8ssGmuyh/rKBUamZnFUXUYI5n/WbjvpF4Yk1q8XHKx7EOx1qhe6t7tIXdKIkMt9D73dE5A8GumfFrf4eEdG3NfHtxz/ZQFVfSwLZovlbMOYPBoan1wllxu75FwOjrW7+d2Lgf6aLiIq0ZPyPnBSekn8zBubSuaCbhGOZQHbL+G7wWsD2Rk8krdk449vDEjHO/xYyUWZqyy/LmwpxM/VYOqurgpcdr2E9fEQySd+Jxes0RKV/cEoZ1/xWceOWzGHTZwfjql7Ev2wgjeaIQX8WhT326UAYuSfTcE05333RbBP2WCAWFKDwqzvYQLB6X6SYxbeGtXcMg6o5bDBIeIg9+TWuYZkfJBHXrVKz9nu4A3VzDNPvAMMybBW8/mLgEflclR4/RUcfUHximPyTDRRxQIUxTFrmjX3Xo+59vhaDPlnjmtddTrtmowp1uW5LTzwf+M0L1RaK6+TETzbLmKKIvQtjbxyZl3tXj5bmvu/SkE7+HIng9MEvEzF67D84ba9ThV4TV8IsCywCqvxzUlnsIbD76m6HSTFhj+kkgeUmlohND8nZokPsCJDNWTjcFJzR2aEUw+95QvyuQ2xrBKrd+XfcN/+aDDmlZL0Dx5o7ZXhntsXOTObgXe6ODNdZ17BwIxbAVguLRc1BGIjNZQvL90iU4enYKWxYumOgE9OVIv5igDqN9BoWkfQZvG42Ymq628Ks8ZYE7PU5Y6dGNuAsbwsCVmADul3zC6a5iRiGwW/DhO0+wIyoT8RojZhxcz8ffL/jMbHpCwyxqEV742PB0ptftry7ZohhggBLB7HCebLbDSE+y7iUi5QBN92bA5GL9iZ1jXn8fpc6yAE6tDiqWoMPMaQCEthaymSCYXu/rXawvWgRyhJPqXl1QLcrj7OklI1eFrweAoV1lWdSzqzK4YXVbiBliw2TNqgV99o2A7CLjMivIit+gnINqahXpZyd1JwveK3CmoQYhj9eZPGcWWvYqceCyN3zGiNWgg5bO81l0qQjC0khO8F+t9lIOfiqFif6YynayeEt/e62m1Ci0R1S5lBj7u37xuepzG9iUux14q+XeUvtSyCFUVR91wkbw0j0Kh3wJgUOJIyClj5tF+dXDPh8ztXRYP70uQVrU89Z+OdkKYolF+xnf1Jxs/hUbG01a1j4/roMD+fEY6FUbmBrZIuyKro6bO0sGczacV+HT1EVdnhCBSvNyIk4bsYoE2Z3HUzreCMh9+6czZbUgfkqekrIw5XCHtWpA7e+PJiwRjowNeg+YL/1Bwuv3Spm86u5B66NEea+zallroIQwddrj8DtQ3PWhGUH3tIIyrC9WTnr8gfKrumEStSep4Z1kbeFvRoLkgzCU8ynTbGAfErXJDkzHF+aZUs4fL6yTC/XmcfdsychnLuIdUOiZNweWR2sLSspE5XMCj655B+AuYbPy9yPDHRu1Rjk8oX25JxSh/voBiHMVojxr8nN4nyYW2DVtc/CukY+Xd2eBnDHQzgXXekw5jQrMMkOWFR+icK82RPt/9t5DGpBHObq1wxmO3VUhvZqELP7IiWwun20MnoMDyjTrPMIFrO5JeNs8jKYtktdWBSPEcKDtjfYLMlnAOIcSLTXJqYXbrmQuGecD+Eszvn7O70LXRnjjHpWRkvvbekCk9QqYacdazbsToYYqlf87/fEwM/fUNxyjenSO8S7igbRkSGGbo3SIwwxxcofJ5QRsia/bCAZTqfiu6N95QO5mVDt/L4KZTtEbPKDY8yMcar8xcC56Ap2t9cUbGuOmEgXiKEvre+yoX5Qdo+7Z0Wb95cIXZvqLBiBntHMthHzlOGUuFft0NJaDpZ/j4hIA2XOn72Bo22/V3ZcTBCaZyJBzBFmGUmKsvOXDewSjr9HoAxenY8o7BaJTcJ5aGaseewo8A98SGAOnhZ1sqMJrvvC8aiOiKFL51H8FoXFc7twaL7CsVT3A8RQtdkCnZHTALHrfCt/i8L/FwNhwnG8voMxR3/ncpS9fmuwZP2YCn1oosxBfvN+GLjSOVr+LTl6LFtfPkLfVQ3zlqs7pwd9X//NBg6SIPth4LSS/fX6bOAKVcSvYMzvpHAazXfio+aIgd+Dz3/ZQB67+PlVYVe/vYH+qO+kXJ1F/l+Jgf+ZLiKqOp3q/yN7A6ejf/OiMKLQA1HpUsh4cV4XPNzulxCa5llKd7jI+fA4m0O6a04y0SZXdINVTSF5eqJM5n5S8PRdfSCarTBMSxXd6C7157CLspKkz9244cS1l7AbnjCQhyV+v6QMIOD9ouHFNA02RNKE6JmmRKYJr7jW71XcnqOIyFvIFF6x7RkWORvL0Ps8WzbD5y+0stCkF62gZmVm3zEsDS8E/NfSYjBaZBAnR8mk8lVafv026OaDOpXpx0xaHl8/PtAhwzCicstiLYpDMcl8lbldYWSUHr4vMXqlIxLU7wax74AYN1DVTvpP5VHQ9SShQimve+JnWy2jXnxHN+vMj4hhq5FD6TisxSRUNOJldOvRm/ka4t/Hlrhl+kQ1F5IYVmliEaF2ZsFuGzIGe8u8MiyU84RV0/7kbHw5MRjn14rdbqUE3wwdBrvLCTHwtsVo8xQ681dXdHOtegwRA0oLP78IJvROFx0EFxGQ0FC/Gds91io4x1dQiseZNOx8+Tiwug5MEh1DvH/Htsbgvj4nFt5m14LNYt8G++vnMoQ4Vdhi1Lc8W+2PiIn1HK9XYNh1r+EWP9/DpDkrOlgM9msWndSkYS4YA1hM52cJfLKI2ZdbL6So21GGZjev2HNdqIDB9IAwg6GDRZYDkCXHUCbBTYm5bBwHNnczYik7VzXPuedAPluuZfp2yYTjzwlgr31iGT+asubXlWUD5BjWk9YNY76/tR6kZIoYl75TziebDP1kGMRov5+LxYvz+gFpWqxl3G6IwXlXpyCibF9K+phlXD97NRzCbs9SqVwrvtjGF1hf3nkp/Yhn3NSfB8jSq1cm0TIF/jIsA5Jp4rO4PZ1jHqbFHtb8eiIyxPHjT9jbsCWTg5T8kuacXCd32H3anUxWW7Xg2/z9FFNrTEp/Qg5AnUlJwYkGOE2uVRszM8OwZSpLRqJHhc9bJos5mOUaw8wnDTPmDtcEw/YLJMCha1m4dnUIyDorI2d1VpjqKRIsxeyzA2s6YTtrPAULpksZ8Q1i/O27DIEdVhcWfpUasSoe5ODk8a2EQ30HVu7uBGbH6QsxZrXsscXeg6P1BVaaZKqg/U6niP3HkYR43lRsc9Q5ZNV7KqODEjSsmT/e4E5rjYWFbQLvnvQJq100ITDND8AaJ0/BmQ03ZZQaSAsiajRYnlGWipO98JgriyHMYFDg9xtV3i9tn/uuMyER02zusfIDR0jGScjSVdJVfOg3HqxPiNmpMr9knNy8ACLjmaBMoCgL7DrPYGud1qXMJ0rDX10xgW1opKVs1YvC/UBRIPP5niR6NXb4ZgEGyoYE7cloRjl3xmiPsQlrFl+PC4/vabICNncLKXTOFDZtlw7MPu8K4cletywNEwmLlXkqw3HpIOZ9nQnMo+9RAvrghu1dxJDdU9pEap1p8NP2tsbr24zFz0+r8CAgKaSx5bA43xcxHyzPLWK6a8vU6Vc3wp2yhDRwhEznLWJgO+Q5pEc3k3FH0D+P4nf7WxSG6m4Y1BocPZTNWd/T9mC2DPyrKfTtqCO+f8qLHwYGt74LTJE/Fbr46n2Xn25QevMEsUWP32ehLA53Eiy8YUvP89EU/SUzZThbI4Y89etDjIw5w+dvI+bR5XYqjNueldGgsAu2nS/wmvc+23s8mw2rWnpEf5Z9Sz866ArS41Try5EbxDW3ek0tbzARU9YXpJmPhw2dep2L/pcghrW7t0VH1UoRo3p3YX5oZwqtu10KK/dgyR8G/skGrmDHiUgcy2BO6bpATzVl0TkTBXtEZA7zxxX98xhNF8evtMFS+57oYeY6dK58b4J8Q1qGxm2MmKo32i8bGLirlffLBv4w8KJsYrq/27ropInYWU1NYPHRXIA15f9kA7v90wSvzwaG7xli8h8MdN5aJ4PnFTHwuuq+ggTbhgTR5+7Q4rpshGGbjIl0PcypcQvzf10U/pcjIn8Whe37aPvLBoaR9mp/ewNnjxA/33SIgUehu78jIrBKPsV/JQb+Z7qIqKPJePo/sig8/XcXjLk30KCOOxREfvR1zfXBZgWRvjqXkn0Q25L7y4Ew0U4k3tbXHNU2Tqo4SsIy7g4jh8exNQKUo6iOZ/dkwovstIBYSyp0S8at5f4gcSF6Pc8k1W6LmvurG8BytEEMMnhhMWvlTSBvT4cyRrjKObqyO+QUcvzbngO/d8cDrDV7TqQ4iQk/5eUF/MJalCINK4U9l9MvincYs5ANfcQe4zOG8Hbbl+mZjWP+GFwWkKxLdOvsfAM+VdYC5rsF+puRKQzW1u+7UKPhgHiH4J3TeLNbAuOdyULNfPVV5vFtWnr4yoCWW+MvBn7Ug/xlA+k1eQltBEfiRkEKlC1edzGJTjpOa6cv1/sercRogYLNz5Y4bdXNGgEpqmwWqWuzZresucH8tMuIIGxesPa818C/qC8Zpvxes8H4WMPSXfgE7trXYKNs2oiOEJNBJMFhZKMXYJ/eHDHvc6yY+vUyMHeLrRSSxYjZWn4Cb7XcSFSjN4vJpe6AFXKLhfNzv2X6cVdhdjJbImbFA7Fsuhz02cA+m1M8cgyzsxcEtXjL6D1cecwaLQtYwORRRo8WX0+3rzcs1OpWhgu+bNl62i9i3bdfdPb7HWKDekeMdKKXFOvLA7FwoH7A7LuIgIFhlH2P9QZ2LaoOmYhqwp9OKxC7TpLI03nm8JlRISauL5tSNnWV8cjuf9n0g9h3sWKHv6bVHPJxui6T6Sms+CDJQgidbCuT7eJacI1MaghP96RMWaYiFizZC+LdYMOS+Rax05h6J7S3y5HEp8Xc4+us/cIeMEynSXnjvKnhDckxOrJ07ykG3+frEraHt0/kvrwiRtRLCzapE7DkPYwKPhkoJ5DL6lzGr92a89NxxpEZxkeZ3Npry2HuvCEfCMTKslExzEcfCcF0Pix9dwMtO1QljpchfZQpCakZr58En1cnyugW0ZyRVTkFN0wlESeYNYx/2gH4iVVimLgitjsrFa+xu9UMVu06Y05134KTqhWB9QTlVO3OZuAf4nUZOpOFw17mlYE1x+GG8z0HdtysUKbc+YjBInxx1pePBoeLgQwXZaOw1forYZUvRixsp0OFKcfjGoRt2iwNbseMZ+XnCDGzGEvIEiquHm4IcNoJ+XXnd5yv3y7ALrZpGZdGm/HZzM9QdoweeL16lbH1TVXBb+M3CZ/IrOwlNcRC+fwgxnKUec8wfsMsOFYS9sutw/JrXMHhM4tk8h3ZLZf6BL/fFVuSIsDXvDl7MayNQ4rYP5oZPNk6OcQW6lR5Ty+cx0Wmo7+br0k6ba+cn6fWBA4zdiCxMUV/8X34Jux1lAzJc4zP+zGoXJQVKr5fT9YoO7bfJXj000rYPeqCGdcDYmC0V1mkr58KO7NoDTMn7UqoTa9lVeGrYNL7u4zEfofj5z1DyJp4LmXGQo/H308D8nFbkHgxoA6/BOMHHIwHygzlERb8Ko8zWN+LGUmjnZ1xLbE8kCSAEv0sytiTKNB/8t2uTBbKCP1nSlUxsvsS2e8vCmB/aPqwaBu7jPLrx2CnTX8E7BEQGfhabtDTrtzA3ORDEgw8L6ajhckR7ry+zuMFMeX0Sisx+XRP6WfPYU3v45UhVD4zyzDfbHOUUvQrBqeEy3AQo3/7fM9DoTwrxKA/GKh/SsQuPbBJGK4/CvPXh4v41h6R7rffuyjqXd+15DsgwX32NOjzsWVC9ZaD0k2zd0uNOFz9PSk8zoecds/vV6iNrEpvb2UtTTcygdnk01daqBDzfkdE+mwgmPuQs/uDILbrOvr/Z3usWb1zl7B69IdrC83NaaLeZrAMkpEMOv/ZpzxQdn9mGSXw6sYTerxd7L/ZwM1j6v3qBo4Gx3+OiPzJBmqejvcf702cf9u+fHW/KCz0XTthfKSjzM4MxLDX9pMxSdcV0PMGMfgz/nisWr40od2ub+muMsTKs6W2f7OBWXeAXzZQG85vLBhO3ZY6fiTEiJ3vzD+7/+wNHFbnmIXXfl3gTzZw8er3Zv45IqIYNxfsdUNZKPnxvxID/29G7v9fDByPFO1/BQO1fzMGfqTSwq4jJxa/jHHDw2LgwYHszyQuxa3mn5m2grTNzhjGxmnNI40L2I4ryaSzmBfcFLEOWUjTEvV06nCDvZaw3uZVGeuDscL38cmHg/8pMc4XPRb2GOgO4n8w0LDvc4B5fsKwux1nXIxnNmq3z0nG4fCW8y9zfBBHIyKp6lDgJKgVcL/pthTa9A7MvpVHVMMqL+PMKSr+vVkCpLc7s+RLnZgLuYxgI3y8P+W0mPww0JrGqO7+ZAPH6toHdzmbEwFfaNj5RD7g+pM5E87GNJhuP5ZCeZsK8eVYL+jBujAxzFeFdDe6ltGz6DqhPCZ9OdU+G8idy1MoSTtkwSl6NLRUVqVoi4cm3aEwCiqiW/IXA5M5usnRcbOFYBxcWXg8aRUrt5EBK301LMXUG+RMLCGA+QwyFt2TUcz2xp9GIya6sXl98lhf3BTowPRKYT5Ci52/Lw98Z3Uh0RuphxF7tgbb9C/odoaawsgXv3FurlAtz0cFZ2F50GBmLTGMe4MgZ1qCbjhMP3q/CPdGbEhGX7AvrlnKeRgUzE9pAV4lpiTc6Rhc3Hf0gMV9OyIAid+wqD3r4LuCMrl4f4AP7egJ5mVukNA7vAtWRkEDi5U2xOvnmwk7nr0jSDlLWJK3Sb88UySQPPdJKd/hrODVqU5BsvtOpl/BFb79iBRgsV/LdHJALHxMrBWs635RVzl0LS88KwH5WeyInLCRwifCeUFkH9A+1ada8/o87iA80K2UOxJX3DnWd4DHvsCwG19rvs2KCYRPdJhyu0QZsXMtBCiNH8v00CQe987jG6zXF8HiRbWwuF+GFODsBiSefWjDZ/0mizg+lixu6Nrjw4k2A9nejyTdZDeLHwExU06TfZmcziOOrtnwYDEbOCSaTXnNdDNTINhXfXYpzDxGD4UB7NOcEINWC2AO2aNFTI9XfH2x6U/momxgcaj0YW3VMOoi1gXmTSdRf1KYTbXDGRx9OSqjs/IsWJIeFrCara8yPL5dzibJWcX5uOn35o7Niq+KtQNpt6Ek3d0si+ubXQqb4wkxZbQ9Ktxy0D7S/0Pdu7Qriyv/3y/IgaCiMhRJBFSUgoTDjDMKCCoq+ur/xXLdz75nv8m+nu7dg+6LdgEhqVR9vpWTt1EQs2dKS6dy2YK1em1KrppQ0IPM3uB8VJ25UvJuqSRhfdnLncH4Vf1wSkVSQTwuUNYpDmK7oDoOmPy5KC3XyHpClBvaoztbCa6j5UDXVjYGZZYojO+DRCKbs32GvXD4EOeiHDnR26AFd62h5nk/bZnmU2XAvjIuWfycSNTjcgBu8/AZJ2hJyPVSAV7FwtLj5gbLIxRjCOsr2g+rEJtmFmIhP55zwm5GE9B+Zq8hSMyo5O56KlMWiwcIH0aA/m0zS+hk6psQjhFr+O6SVKSZ+Xts/8mGuOu2oFSDpQd2KqnEbd4KypTjcwT7l74m7JK+ZCrmqxz9Xbsjbu06w0rnF5bHv+4Fni4Ek842bAFsgyKXTydORTnkNrDDalt6xcPh9GODBZ5dAGLvO0lU8VN9IF6PUuZ6/kVEGZItramzsARrNXkEajTOj7Cxdyqz5wv0vzHPNEvcZ6Jw7OrUVGkwi0HLqxX6Dycp1OquU9gZmULgJxtojqYXS37LHUFMPHZqnkdjlMnaqgRhtOtV1TtK1mJ32hC4a6ue0Pq+Rsw6Y8fXybolHgw7GdgcMfAZrySyr9WbtczvorCXn0mrkhW+b1Xi86xIMgO1LJ9Yvh1dMetnUBjBdv87N5BkY1Nd0GhizYy8ZkdNDST1c14FYMrjtWAFU6sil7TcwS5NqQDzyoZvNvC48QmxkwbLt9wM1w8JZfrWuUtq6Opb2Oz9mWBKI8TQZJf11mcRqYI1CSRDlVoMgF8MbPY3+GYDxVXbCF8M/NkwZmKPKLPa06og6UwwQC+B/q4Ufpa5CtqwRMTmd8TAbN6UYLrD+8dyDiT1LyurN4RXedzX80pNDpOpJQobxLhXlBXfDWOWxwLfd5/uW9XJHNua7W9X9sXAn0Hhj9lxZi+TZ6emhhB+MdC21u+WECPeg3ESVeKk97z6V2LgP3OKyEQSltL/ytzA5X95UPgxCt4Qat4J1bqF2BbMUnRrTCuJO7sP2cHlA+X7ujyXbF14In3NTQZuK3HiRb7WU+2NbjSeaj5zsw+62VCrMSxbu5qwOPBlyi/pEdKoKEs+f/siLWex/ZsNXEIuky1/HABUGd8XRfj+j+vuAK4y/r2wlyidtxgW0/M0KTmbVJQe5q4AK7O5E0ieD5EsL8oa3CeqZVdS1JZakZED2KQqPXUWyNTX1iHY8DgL3ktBLNT7vQVbeT9sqHJBN+jIs/kwV8lj1rsQA1KfxDccOJKJ9ZIckbjPYaVi283Z4brqOvW9dam1VJcn4ZAX20o9OQ/Jms37svxmA+k8fVjzxxnVKKV7vB4THdbuUxHsmf1U1Ee8+sVA261WFXkfLwxMBd2wYwmIfTNjWYJzfeiCW/M+oNNya4Ah0aq0xe7KSZdaBDaX45bYjUM4qkezB6MfR6WznwkJUYOxApu1L5TOTEMMOJLzsASlFphTZmlPKi/+xUArr3tK9GWOYb7HMM3SdRHQ3bQMgdMNEdiH9SYVm5wDfwaIAdECf0hZswVgE0I4j3uFNsJsD4GrrQlCIGLC1NAR04T5VuDXRyHTp3A/gvOck5JvDfweZqBb9gRxw1yOzUPurVyBPVp6hKMQaNFbyxHYB80ruam5IrXELgYruSYCOya1Qd/nWYhhcxGUjLu8o0WVHMH+0JC5C8VR6DGpQojyV1K6Tz5T6DkyesSQt19ye4pYEBmlCOwZxsx97yus17R4QBauTyXXNcQ09u5lxIpnUbod0gf1V4mEAIYA612tTULb4RQT97C1Su+t+AY9L10CwSGxmHfwHcTUA29gmIZasmLZAJ33Bx3cSC8I/0gzSuuzMQE/6zPmsrsGNFvaDMijH9ZX91dK6lkowPbY9QRONWKFrIVzUOb8Qyz/HnPyHOZCmMFWKh3/jNhkpvEarMChjD+WKxMxQt9Ddumx/tUil6nh71NsHxnr2z3gNZdnR+DDDnWOvbNaerIRW2KDaii7Imyv7BOnkL4kQ/DWr1NA2765ghe5e8awr5v0dnhZkD2BEn4LTiJ9bpsZWKq1RSxu3wFNX/0akl7ZE756nSv6nOQziHlpEj6RCadZpQuQRNtdyY7xp6Da/rUCbysS4pJ5X9D5LXch7l1N4LO6lyjyvQ/h2dAJU6erhFpuRmGYPilY8xsAvR+DO0TUYwITbmeD2q6Bf+/MEuZeOo1SIlcxytJ9QFhho2ztCFQQmhyxTinqgu6W8xU4pyoQuHT2Ahq8zDFEDz8v+fSC7X/VNyq4oznKEPGB2H+2KEAc30LCM0Mv8HqGMuFcI7btC7R/d0IEsN27JfDWRlkQN/sxpOCaKJtHxKS+2ZwgXmywPl37XNBX8ML63acH9KcnVaaK3JrgnS8oK3Y7SumrlnXIjkeOGN2VARXoPgZ74pnMXTmlQfdmApC9BLvE5yEG3n0ugb+a5sS7rWeIlbPZCrRhUNi+c8TA990HOCQ6YmAyQhkobdWd9f54k9I0j4dANYs8BvM8UYh9G8niFwPXpzeKoZ9sYOJmtTXTtE7Ydw/EMv+lyV8MtOrRQlQdbyxbn+ayQZk9ffXktS7XoLU5YmB4Xlek71/Gd26gsx/mJj/9rLOE4D0RDu5E7tVxqGuwZ4lCrE1pdurGPOvWu/Pw+gcDL0m6s16NVAnfuYGiPADa2K3Kw/0k/RkU7lSVWOrs1f4OCpOQCs7pcuKkued7ILOMMPSqiIEXVh7gGCxFwczyhKqWvzRhF+Vzctwc5UDVJt7EWnIX33IcSaButxPNmrdKJXznBv6sFP5mA73PHL7ZwC8GTmAYFOcou41GQ8G9RUVHQFlSxGyCGPyDgX2Sn1GWPSbsuLhbKKsdB7/vlr3ZQbDnotpf7eVvNvAtjH9XCmMRGnYAf9+ph/QDf2NgEDrhFwOdklgK+ckGYuf+g4E/S0R+5gbCa2v9OzHwnzlFZCItpdn/SjZQ/i9nA7Wo/0Dg0VPJWKBLFMrwAPYmLAkvSr2jwbY2wb9beP0ZaRJ96R266fTJBbepPJkuNXcFfLLzBe82naKbHgaVbelVE3dKA4W2xhzVqiqVgoeSSfpi4DcbOJYQw66TtQPBa1cxr3m0lEpNDRDmYc28opISul0+dAje3Yl5mVsH9LaOprDTY7m0+gxkegn6CKA4MsGDlKPb2/EbJGv3wpgyuSY0fx8yAD6qmLuvjYou5iWALiWqYF8GDIVNSGFrTxvBGRIxZG6eHnAQ7pVgdU8/IEK3UsBIAoVB0WeyWgUTYsmJcCFfDDSKSLMEt2rJ8cqnhVp/Tr31FhWthORhFurnthKArJIdA64qJsk8wYXDdbRGDG2tlgj9ag/erlVL3vd9QmsZNhhmRcSM4KVyelxuZDCv508J/WxkkjNtfNDjwC2haC4iYtTpDOa4bhATqZ+QirI18GSrErYOVgHV9P0WgVleM9cvoKMTZ7mD7XjY0MEJCoOcL3ED9m46bOeS24iBGoaldG7pgrd9rg0aLvULxPV8J7j3Cn+PBD8CqxIwLBcc6//JERsju6QCK2iBGG81DbiWh2GseasKLYftcdG76SW7JXj/QbZCSMx4W3r5Oy1IPzOuYEUoI3g52kj0MYYM2C7zS68CzaBGJBbAl0pGeJ3WCXX1MoHA5GHpflZUpu+laIP1WEbM62wHw6KipMDZLS09SBqDPmeGCPbqHTAmmJ5B26WO2DJbJ6Xn7iaIP+P2DVlDz4zLBv69Gj5WKBsmJ+LuqF/Rw61bQmCViIVwnbT0WJQdWJ8DENYsdZPOhSHbNxqjDYzjj0xnZnKFRJRLgUWGH9CJfjLA17qCDVhq0qNaSIiZm5y47faS0KcVRWA+jZtgXz+pRIpKWA+TIFTGpQliUXcukTsChzBudSuRhu7LBGY9NcK2q3VH86vegDe5HxmTz6eKKpE+B194oZnR80ekvd5i/3mkFtbXXO3pWX0h5p4WSsk/tQp0fN0HkDgOYqM+YHTf5w/w0kFWnT5qQW/aUkIMG+H9MThAtd0qBf8R64hJKT4/0hGsLHVlEu+8Hbbr3hgo63h6JO5wUgt9HnuK9ryxGJuYokmfNlcgY+ODwMOxAFQVG8RSbY72dKtPHdW1F9pjdN0TlxdYnmBstQAt2WN5/aKg28k5Ai0SFMHdJ+uA7ovkhfbY8NL7nM+c5gXEwGdJWjK6mXJ6ziBH7LuGxFs4KFuTWYv1NQ5jgu016ej8tF1D6h7CYW6qVtHdDv1ZcshzwdUqv6Cf3YhAtlwnhLuyTqlZo3UEfhYKrlmgfdC5glgMU1a61RzL0zbUBu9uIXZqndhTc5wkEC5b/N2pJyZdFq8RROcVE1zsqwk9T18f4HMRZcReLitaOVIA0c6xCe+2vKeXS2FDOOwb6Eo3xML9kD1K3+2x9NYX1lGvaBnE3gwNpHXMSr0L0gjtR8xLdmYzoDf5roL2MyhcyIdWtZQSZefRU0u4f3qTXO6eaS3bWiJHk4+KLwYqvbdGL2ekpprtyw0YS8QW5+UhpvxkAyXHexIzOmaSumNsBYdCX+HvSmyontCsUaZ/NGYpzUsksYOy9ZsN/MHA/drffgeFIVQUhLvmLFhTvpqR/eT5MNV3LuxA/1AFn3cYKeqp31nWeNVjef4zKPyTDTwU48z4ZgO/cwN/MNDfCD7shEHm/2DgNxs4YKBlytiKP4PCWn9CLDqbuUTUqLFATeopM9851l/BdYxP+nJJDps06VR6ymRr2iSE2GO9bdVw8TC+GLjPjotAbQ67tfVZPVtidu42UK1isvxdKVwLiFmRnG/hOPUp+2LgO2MbxGAdv3/urAoSjFclbGfqtPzNBl7OR0tCdS0cZXozVWF8U78YaC2Xz99s4A8GHqNw33+zgT9zA78YeN95sTVvCk6c/onPS655BFtSkPKLgTbd/2YDrUv0L80G/jOniEzm88n0/8RA+f/75x/FQOW/nA1kxBQhKOyTwHbFTKJklx6ATV8l9pNr09HR/oqyQx32zhRkxD42DLIEdO0iNa59SjfzgwL++xQwvgdU2/5ztAPnkyAGusxQqCWeUK2eVhXh47CR6XU8+x0Uth23V0gQpRx4IODfH+cG0H1z4qiWnxfiHo5GR8cbjCr+eVuWfGJrJrUfqxAxRdkIHt5l0N1JvCNmTtHtbpa1SYNN+wG2TRvEqum2pzKbnCDSxjXhRtb232yg6l+xW2nCSia3MiOIVZeFYPHokJD0fZnDWqbT0lHdOCFH4V5ieVe64CTwpuQnG7gYbx/si4Gz8zGzFof9G7HQu1Sqtrx+rH4NluDUn2endo40BuXdRAKCXYnBsv053OezZuDurI7ku+UN3GK1E9hhPAzybIwc0pU3bCiSCT1dWUvE7FGxFtzOKYC+JjmW76NW6ECTuUiu3jGHYyxNBef2iirSKKRCDFB2pbfr7YJmqn+DUK+3gtt6qki9mKGb3aaIgZs9mMRdvUTI8iswFtUfg5pOPIVk8sTyJPu3RPeaLgDfyEcyTDpG7DnfL2D1yo7we3pqqWO8KvAU/CvWPE4FPVWWABE9OMyN8rNIzUy/gvu+7Jgr3PH52Qs5P3yehn3/ds+O3OSuA8eMA+btqotBmyM/gYuRtnSLy4XT+UNBoF5+csKcjdtRUZ1l4E4Pw9w/saa0dRHQQ+8YCa4wPQMNcwz7wJyM8UjTgZ5e4gyiexESV60RC9p0P4f0FKaEPaY1UGufiMCU+bl0Z5Fv0lx6K2D56qnkC01v6fQRjMChSiHwjVD39OS/HgCWBSULXv4wdzXVwCUWMNfhBDGqqoZVIRnauzlkE+/X9xbiY4EYuVlhWH525hwCYZkz/r5eCsqnSxcyeTES7GxxMmmZxB2w5YBhIAgmNaT9E1zpeWSe1pwrKq7LNzB7fSzZiVcGPS27DXjBebCXBwHEuL4AL5cKrC91g/YkmxfE6I3PvHZbG3RuSAVActGYexJoQMctYoV/wvd5zfLTU/qIF0O2HwQerEvE/luAGKrFjPB1LFDai0IDMWUY/gNVqKgcdSZY6xfax8Y+t3QjJj625wXt6SkxkV6vJvoTtbVLbo1oT2813QLvr0C8l1iK1LKXIbiqvWNebSB2Wt5eBDepUUaYxlmit/FyAkx4HgVX1mygUajegJomKV1hhNhfXZI38LxBfyTfPgHd7IIUguyVESbOtIROHv0Z/FwMBTabXCQaqP0NHIEnxBtNJiLdGdc12FaJWEdCr6VpOFdQT9YF/l7PKpqyKwWnbYaV3h+UCYEeOJDFr4iwZNe0tEvbApIMu5xXxPh+2QfEtJuSogw2NIWeCuMFMFkExPO5F1AxFRHjpUlIeHVw0b6mggQROdjEvY0Fme5uXQ7RNnEET7m4Ju16M4RwnwQCe55oRT+XEmVGhfXrjVNq0EPdc0gdw2FfDJT7rYL6x8L2Hy91bP92RkAbBoWd9yoV1UBeMtjJNfq/j9Rz/M/YthbyRGJmtzjg/et9Asfiui7BmIwq9dXEG9gkoDLnI+YG8dNLbUlS9vxdIvJusmHfvGFxnrteglrS/bAd/hRlcNm+JPLJhjPoHw0RHPicKnLN/B3KVm8t2BgEKLmrl6k10XtJ2DvrB76/aIbD9bI1YiMCraotzsySxTn6S30xFr8Y2HsrxL4fDPzJBn4HhYuzJKnXdIm9kvqEOLMA/esXA285FZzj8V0RSWd7WOV3Ulorjhjq0gax7/Ceofs9yOhdxjEbepFMzPw9HM6pfJbfQWHbOrSiqrFw93c28CF/FOs9ANYXA+8nFLrzVKUlzGf4/lWAslvfuJSh01wrZOWUGuzrHWJ1t8Go+LNv4KEbNsT5yQb2u49jydqw/fghubXq5TA2rbdpEAYPBePJXNlm1qRNmt/to3/mBkrscy2P9SFKvoPCI3blDKR6OEx0wqLvoLDzcU7td27gFwNb59X9KzHwnzlFZLKYyv83Bv5LVgqr/2UM1DM+nJ5gnAQ+mTYSXQcTxD6xLxkXpn5HTbY9gue6eO2JjUKnWzkER5FdwR2pukEL97AGR7wNg3S9V2H/2+7B30s1Y/4tUGhzfWNUtpcVqm+zVaiYoD/QXxmqu59s4G4T+oDcVZfu9doOgx61D256uwies8Rq1yZzFwJvWRMviL2OWpLfA+w+CDBcQ7V9uFUYJjYsZm54m0j02lIJrL3Xlvz2WCjUe1xLYHPlQhhJDembDTwuKuzWP3MD906+Bx4LBuMwnOowleIGsjLWSm8lrCQ6W5pn0EjhCvZ1IoqEOlvNmomXZbkv1XmnsrOlwSq0VgK4gYfd8hFOrWWnFgQEo5fIfpcuYfV53kq7H/ZRu94FDwx9jW7Q7dBNbFciATjnILg7s+yp6FZvsCfPUOCznIs0mZIzuFe6Jx60Z5PeumACu9L/lM7x9uhJb68Y+MueEP75HBEDb+0K0vvcLt3VgQXUcoAgtYyBuPMn5XRGhjOdu0YRwHkoJmkVfQyR+GTE7TXENjIxFYD2eCg9I3ESyi5sDNy9A2L1Qu3plOVY/w/RZKy6IhaKj/wB2c7ZERaHqkFZ6Y8gtEOX8F1OEirsyAesLjdLbr+GfczI8gnsQSzGbf7i9B6JPbijDsOiWl8C6jtVDTbTQ8abBGXFxk2wPY4DNo1abN+utwrgNY0Jn24nw6HsgQdZIcaCe12dsbxXDPvhneeEK6XP6aTuFhCMDmHJPxliVz3aL4Ebh4y4lu0iJhQ96hJzdhbceY8BpJLXa0ge3ql0eYL2f/qkK8gm9Yl4+wrfr4VYflv7AIble8Px+qSB9SwwLKcdo/SVItZm0qrC66ue0E+Q7iCIJoXgsSVi6fQjLiFSaF6y7WXa0rsdY3nqk4H1+WIdXd1awPY7esQ11i7QMy9sxMCbT/jyQTva3GEHXqFzgqjiinRt0wC8kYd+fq5VnKojSQLXQBnn7XYa1tcikCDd3ePS+7haS92+kyB+yCgLXj5iUJc32H4ytQTWBkJCGywbxEuNle7tShXa2soRgvHeLV3tXXa0fuUv/L45tj8vEUOdZe8M2UBL8DK3VGg3ajPwHqlDuB5jeY7zgEPSEnze1sPv0b0AGX8t2gKPLLTHTTkc9kbupuAZBco6eUl+NgiysT/GQkEP+x7tOd7YgmuTk0hviSeBdio3pfu5oT2pVSGCf2iGDV+yT0HDR5KDI6kZfh/g984vZg2ZmUTMO2koW7NDgrKxeCWMa+SiUEV9q4hVItZfp2o9nVn1GqK4LJjn+ygD9ufRBvztPhk2HJqZlLoFg1g6RyVvCsTA61y5QZJ4EbbnCLFVz5QH+I8+Z15ym3bU6RH7Yb3Bv58/0H9GR+4Bq56IoYvRBahqrEZDfaJswtbn9L2RL5D0KWeevnMLekzlFLyXj+Wvao7tOY+fEGyHlfWFThPEetEdRlMQGx8fxMCP5K4R200sfxSg/QWTmQ7KfgOlzbQjVXN3z5HpHoRZRgoJGUUfZs3Om3lpdvpIUmcTPwHTHKnEuc5Hnep3Kw2MZ6YK8NQtTvTJuLEEs32V32zgybJWoCk7xMCOLBM1MRrEnMlIJ7Y7bF+f+qsN7KavYRbyZo1Y9Cn3Xwx0Ih8Mcg4Qs2a0wveHnwdi2OJ+gBXKZAGMFt+vbqJhO2pPZTBLj/J3pfBfGKiI49nfcwOL7cyH1W1Qjd181RG1FvawV8oNsXN26kjd7U3Y1jqW5+EXlFgRc+Cw0SV8//0xLFEZTnHim5Gwz5VDoYrzGL9vyAZiVLwqqifa5i8G/swNvPHx2nptZi0zxck8UOfXULZGlU4Fa7p9iURO8Xu1PKKl459shdBZqYO2O64Fy/Gsihw0lNF6Yc6JqeUrTsBxImvy4YiFfrrH8tCF9zs3cDd9Buq5TTOr7+uWfLOB1lRFjF+Pr8LhzhAbW2GXWv1ymNmvjl4Ip+n9TzawMU79Nxv4XSLiTVb/Tgz8h04RWYrzifQ/Mij8394++h3JIqCHPAlMrxr5mw10dfRq/LLxe3qsDkeIFqeSueZKp/S2LWJIznsMU2erQbdozNFtPqRA8NBddVQzwl8MdJcfxL69/bAhub8rxt6q8YuB5DScmcu2PSV174YAKxkxrbbbgo7mmxCiEBrmHpeGTOV3GEJwu12Id/Z8DEtkNQaoUwxbXY5qep1XI7C215R55w2qf0EwZEBZfyV8E9xMGnqPGiKtupR8Us4VqiNlfjHQ2cwQQ6vXa4r/Q3UY3oNhTrolJoYB3SHuNfwgBmaTClZKdWFO480VMjvVG2te2Vtm/WCgY+YfWL3nh18M3PeLlSUpt2dph6uqJYZVDnvN3scM8vyOtFaTANRqg25gMrdaktyAIUYsEZtusdjRtHisgDE1Jbw5biraj6UVBHmGmPYOsXyj5aGF42RYmTleQkGXHyZA+nhsBf4Wi46eSccgYa5XsmjA5CdUHOzdjjP+0DYY5n10i6ZQ/sHActppEJ5nLvEeO4HTatfr4ImtxZiUqBKN1UQHUDcYZmKpBDrxBQnCpj+iTGjUlq72MxGSvEUsj8afik48iUI6HvZZ00OU+7diuYTAV44lU4djrDjPp8AUzWZs0b86Oh+WYETZDrF3K6OMON+gAW9xCgXXzac9nTgF1pC/yAVX1z1KD/XrDGCbiH0o5RPKozaAYGMkjDXSuUBMlSvIwEJsPPR+QDMPZJQ5Gob5zfTS0vxKRpDcuoy51rlu6UnHMB3WTYlYqOgBveY2gez9Qlm0T/Secngr4Nz7E3M1TVNouCMvCLPSJuxdzgL6ma6xflYnGCY9lAbdZOIDMfRdlW78mmH7OPUey1cgRvbpjFMna2VIg2cucKtF7BhvJA98rcc2j40Jhu1N1UIsOsPcxQCx9X0wG/DX86Tk4VKj9DLsa8i9ykds8bC/bSZwBr8P8PuDJe+pK70J8B2GKQ6A37PIagXCPckYrzMfsX36UAHmM2wv8XKp6Gz6EsC772zBG8+ZRIUTmFh/lVt64ZpX9NFQxAzR9wXPW1cmXY5XItj664gYKtOK1jLCM2IgyhiGbUgjSawAZgJi38uuWqqjKAC3mXKBhWusb+tWeOBuE0Z4OharYR/SK2Lp8ih47xvp6PTNNfCuCRNYoFSUnjXTwCfYTHBv3ZnTp6OvIYxCnfFjzDgNpsUUolr3CHswtMcqKU5gXxY5cbHFejp6tg0k6g1lg7+dGVQMK5Qh531K3KOtoYx9XwnYyidibnLw0M0vEQPZxi+Yq0YzxN7TQYPgJKSI1UusP8VtsWLbKkIZMPxu+9Aj9i4Q68wdw/7xCUQIkifeX48QOy9wWIFl88E+lWE7/hNNIZwpGfHsDDFROwQKxGuVMZfmVUUJo4ipV5RRrhlOehq+gjNe72PGDp+NSfthB0DfnDmMr98oC3Z7yYVEu//BwGO6VoHPx0U5yJCClppugNKPUAyu6kxR61HMYT3/DNs5m0VColUUWOJrsxC+GGhU9xi2I1stgZf496Z112DHaoLfNlsBcTbPizVt7y/hYB+eonpovJE1/Q8GHkz8e91VhjPhw1wmWZ7r32ygPWanlkRMN79LRKxTixjIbqpsjVfWAjEqH1O1ZUsLDtlGZbbVHyR1BMfcmn4uiKGNjNj5MzdwIq1rZo7SsaGuzOn0Oyj8xUD6uHugqhVij9Ggf+X2/RcDgYnvjmjlzAQirCmBEMMNWbQN6v8pn5d7WTwEKsJ/CIatrfBLjUf3xcD9z9zAdnE11aWZmt9TRL4rhcUu+rNExHK28M0G/mwYY7WRJZI+jIezgBO8/skG7rrSgP2wb+DfGOieFuSgHl6cbFZabgmWKglmb94rFfJLZM3Hhz9LRKxmnn6zgX9hoDSfXsu99rwlXwx8PRe8tHdiLn6zgduuJCW4Jdb/pcfv/2YDqZ/3/0oM/IdOEVnKU/F/JBv41wqR/w4GkpE0AefWY9hbvP9gYARIEeyWYxhcH+wj2CuzLN2smFHa1zSBUBQ8xsgZMTBdbVWwF1EguMIb3Vp9vO4Ry2jNeLZE7Iut2kaMLCtU38MgsXJ/2bDOHmtUm7FCyd61I1Tv0wvz+lFb0ftkHYPj3hoMS/7coK+6TsCdrRrieWffoGMDNEiyuy2w2vdM6irpGnidZBiGVU2kWwMxyvPTq+Ba+YJTa7m5gL3PG+YpXkipfht2/V9MCHH4Hd+/fSiISfU4ZKy3Jxi2p0UJ1rWJSpd5E6DONnvDgb5ngi3wUUFs9aoj5k0SglE8FNVJna5AbfUzcfbQKKqDUd0SbGVdels5kMlL3X8gHg9T9kWuGHQ1mYV/soFDNwU6zH17DysV82wS0FVbI4aEfU74duPh958wbEZ6EpSee8cwf5xMK6DKySi91/ZTUJ0He0jP4VHg0f5j0ifhZ2CPCWLP9lZ3NK/lAuJu4wv8vryYXwz8yQba+XAovX7tTXDNzMewbmIYppvWAvc2QqyxyiGsO/1xOKwLw7igsZ5O8xaxNJ0jhs9EplAtny0gfJoH/N59qSA2YHkCY4f1uQt5QteMYtg2F0A48RFjO2Emg9OfGcY7sVAoG/EJQEqwvucPDNuKATdIGjcaDoO7SPTQSg/ge7Fg3DpNh0FpgphHrIR5nuFWdCeIEdj+A8O68XBayhJ+AbeO89KdvPWEPmVpDFGlRYKnaGgf4x1dISbpOWHVddLR7bhbgJtOUeYMG6zQ8wwDRmSMz4gpboPdvnqswc+WJ8Ynd8RQXdv3EFDRZp41rBTN1drAsLtGDDpXgkntVHpC9NxVJaPcR6zdHfZYfzvEyDdDLItcGIPl7HKBrTqvpzfVvEA8GbBLEaYYLZiB/VHtEBMgxf7mXRXEbPrOmeeoWB/toyog7bG/easTyrLXgyPmZGFacn02MVBGpAawyeVC3Ib6HX0WWwp8e0AsDvIGZcA21cDuL9he/bNRqBA0EnjxjTEWPdCyRuvOgXjH0R7UA5XoKOfoDXbbkPBZKxa0yXwJsvJjMW8XcImKoz4Ga21hf9xcSEGFVr6C2894yQMdfy9sOYOQb1zB7RauSKXOiICfTE64tcTn31evFySIOiXH3m7QgCUHcOoQe5+h4vseEwllaCmhCe4lp6Nu2WhgsXw4k3kmdPReFliere6VrnFXO5rxqgTvVealZ180iQY6lsdiq7h0Cx8xrj2ZPWLnMHfUyy5A3yG2tz2xUfeawVSiV8Q/4Cu5wOe9sP4Ogo0YGBtp6Y7tBuj4gBiYNkM2ur4hBnp+gu1Fh5W5Y4sMGwZ1EsqCYeeFaoz+8dMe0P4TvN8LLbSvW6OcgPEhW11sUdbKaof21j+Y4CU1ykB1kzwAwdst3aZ0Zbo9FTV4lw3KHr6ccHpkKFvdyxFlYTsRRfo+o8OJ+5QxPvt0rXpWrhTwwwrBvZ9miPmXZgdKgWhrm8MGIp/R0gVjMSaltX4qCck/09j6hKNlud8/DrIqXMsE9GtNiN074+KbDaTOsPDlJxsoZU5rjYp3z8yZbinkZ1B44ewVYtPNslWr7coAw98axLrdFYVsZ3fEwIlImd2JiCES6McvBmIvQf/TlpYCe+myLE3nMw5UmAs2bCZHtbTk9AmqdNcqaxQtEWN+soHnQ3qwpmejLvfbAr9nxG9Ta1aVeM0rQ/4OCv9g4DcbmI1XvxhoefpbJP7qbsLmwCmzdjnK4IOD2Kg/bojBy+bQqbdzk8IBZvg9eYKYaZZEhbXWEeacyrBQ94/waC3gULP9HKJEffOLYvUrsWXmEtXLd9/An2ygIyQr6YuB2jr/g4FiqG//zgbqe72Cg3FfEtMtXwGptfPF+vSPRXmYr2JZXfNj8cVAKPKs/WYDp871TzYw0lX2HRT+YuDoHqXfJSIWf2J8+5kbuH91RLDijd19MXDVjBCz/7XZwH/oFBF5IfzfZwqjz1pPfv4l/5MYOPkvY2B+bycY9hvEQGeYu5crIWJfN0cM9Pezno7l7RF8fYoYqNTDFOlxlYB/7z3mkQu6uevZVsH6uCFxd0hylL8eJkSPMWLglgeUMrjaYNVWhWEzDBQ67GuL3Wy6Zl8MbOUwgpSeLiX3BKmlm8LF569XLYaxOQaGoLxmkPQ79IlrF9X0/lwcIHXGrOTR41JR2zqhG00w7DOmYPn8Y6pAUpc3wq6vW0J39roFZ7NoSu52+LwfDNxID0JANHpKREGuIdO2Scm7WAvoIk5ekF5FdNNVrrW0q/wKQkvTiDtPlI760VxHdUqugn1ttqLazK4L2GTLd+mci4us5lPvbU3Uw7F0L8GhJR8sDmLInJWudz1j2CyE32ygM8mtnphxcIVI1SPmaquJTIXRQQevqAviTmJ8f7KqLpDs70npHi0X5WtDAOBaHQT3emQydWY0hnTdOowh6pj0wpMOguSVCG7+8gK69KUreO4qIh6+QaRXIzdhTwXE8K4vgNyT3oGofQWlqzZUoRcv4RCJU4fx15G1FB07h2wleITtTxWll9ak4MZPm3GnZZwKmrSC2IuPwkCKQGWttSG+K4hdi4KKA8ZpiLmdjZh1FCmFcaVAYOW8dJ25AvT0wDDumWbM+FX2JPryig7i+QPDbB4ipsztYQlAfCpK9npg+/Quq4e5W/h97xQxt/4oCYZtJcUwfvp0lKlFC9n6kAtequiIYaNhyUdg4vM2HYZ5pohrcMMcsSrNMDrNGlMGv+3L0ksfAzY6J/y+4nBm7rCvA1377zWgrjiV/MmmBu3W1hvv9+zSjT/496N4YwDws03c8xWhvrPkHjK+rAT2/jQVfVhv7A8KQ4xkFmJg2yWIpcoL21dPsDyeXL3A3UUB9g82U2iuBTK4/icv+WKiA9VskLHBpQIxcDjsMbojNmatFSHux4gl+wW2d3a6oQzayJuAxod6B4m9vQjslegSzfqTBpkhY32APezbqW23wOIxttf2iVhU7Rt8/n2H2Oa0vKBB27mQjM8B4XsUBvSzbTPwdxq+r2loT9nxJaN9ToCwokXsHAl9BtZq5ZS8dlBGbC+0QyyNXOa6Rk3p+ZycID6tUVfysYf9v4EUAeDFS+wRG0pLOhMgtQpbcOeZmNBWTxyw6MRDWXqsRLr+DNnscDksebEYpbfTbAvZWN0Rvk7QHqVZMQerbz3B82bqsF18WwOcOsRAR8X6fMr8DpmuJcR7mug/1r74Bt95IGb7PvaPlYXtzU95JPDNFLHRrEcqYpyIGDheNoiZT8RmNpsjxrWouai0ET3wKy1GkcjRPy6VwX43z1Rw1XvZ0uAkyyjLJifm+bOGU2WKVhE216xka1Uv6FSECp+3R5lyvA9nrrPhVJJbwRn3HMRi5UkRi10Z+5vXaJReX0aDstRB/9RnwyknujWHUC0Yvn9ayTTVFB+x9In+8AcDjadNAeTdiTDmNO0wSePwXSJiieaY/2LgyqDE8R2oiNpdEqv3HjI77IUx/Z0beHwjdtj+sVU1RddhM5Mpc0jz+sXA8W7eC4ftK5O/S0T2w9xAx9nsK7Xd7hFzpJ1BgCzhFwO/g8I/GHiSV4cvBjrmQQFyimcKmDNFJnsePAt1q8UOoNmgTM/Xx0BddrfGejWEkm828HjYmtYyIzX7bhjzzQYu0j/ZwB8MPBT34Uzf2+BfP7r5i4HV/CT+bh/NbQxM2fEPBiovcUmOhjuSVc8XMjBmeIc9PyOGPmfDmcrulTB7boSdyg8Ty3rLek323esWfOcG/rVERD9dR9YIAx3i7f71BwOHQWGLwFsh2ea1+2KgM5OtliyZUMNqdVoKXwyE0/FqjZ6GTEznKZvqW/pcrNfWQ2z/WSLyg4F/ZQN/Vgr/ZANNo78Vf2NgJOD37cd+/JsNHHvrjuyuvgmmJv2b5wb+M6eITIXZXJ7/j2QD/9uniJw37RSS+/pMmCRgb/fn89+5ga55Rzcn3zdHVOfJHwx0SzGF7D2kC6s5YuDsPmQDQycknPqXniYn28QwadaMWUeD0iV7IxZMnYrxUxv8ZgM3bflnbmB/28YQPHYXgXd121FjYw/P11vm7mehSaXPoxhm5LfEy+0Zp97EsIEHcy645Qix4ZqiGw+f8xzvl3SDHuR0DYGq3ZgnPwYQUa5X4K81YmUOV/M7N3Abvgm6hQgxtDSVF9j2FMOoaSJ2iB3MwOE7xI7xRjcprcQtWJlpCV49cXqaClvDWgS3GftmAxfpTIVM0hRU84JO1d1C4HB8EcSO/fVt0NqrCoiiNizd2w3D2k828AcDwXVykcxT2kPQJQnzWHDhGIaGldbUQDU/V3yFng78jRhq5khZPoaF0XLfgu0MGHKeVBINXLGFdDdDBqtEItHD2BAhOsiZwHrTkxFTlB6iZp8QjrhjUF9eDbvo34YlOuuCE9SGHmRXBct30kROt34VAJd6hvWvChI9ungdLE4+4d0Zfw9EMMA2joiJR0GoKHm3BPxiagns4eG1Ma9ciO0Lht3ZCTEh0s0dBNnbId7ZqTi9JHyDIJC4pYchpqLd1FiA3Y+HbE2pK9R0pSdk1QOvt2mD31sjVvnNtBB4lU0LeoybC/DRPmWu4tQitdvh1ARJTQXGdmeRBn1/g3TbFsQrL4hhq/FJAb6fxiWni6lML5tEBb/LMAyvJ7VM7x95BHa0KUv+mDQJxR5EwdduZ8aMBjEQzVaFuFdOgpt2GmKg5X/AuUq24CkLxMCcXhGrUAwRNkc0pq6B9W2veSXwjzNraazPTbTP8WkY9fMT6grhCiBjWL7p+4KYSaQJhGcfMT2T0d7e11AB5qIM4DPZDyh747U3t9AeaopYcT8UV7Rvhtgy92cB3WXFC5jwyJnbJ0N2dPI4gCO5KHsUgjKM3lwdIl1AjJys/Z7u1tg/U/ZEe14IPqe7Va+AH59dxmjBO1o2cgiJNg8EF2AS0CwqTogVTkzcVS/KdLacjSEUfRCY9xj23bPEYtg3kCEGj0lPJyl9QLhJPeJWcxdl3Lw7g2NJPnFPwxKvNVdySKdHl3iCWKN9BMsZfl/sCK7x4D3NG+6jPd4D4r5v+DtTsDz+sQsIO7gCp3tnP5wJrO0Jr68UP/BaLYAfh8MDx7Ej0VvWXSAok1xwJwQxK5+1D7C3Kfaveov1N6aFAHH3zhhqmWFng8uIgmMYMfEWHfaXRYf+DGq/KD0twvqaPEcagDJG+5qc8f5sIXnALw3KlvdcR3/Qtgtgx2LAvB6/31Y2K3C1/FR6mzPa02g7oRBzOyfeIZxV9PBILuBUDWL5Qm4MqhiGhv4yQixWXS7T6zv54PfMUGYLybCyfREgBt7aRODWDNu3JeUSYqVkAr+8Ngr9bGiAMnLF8H3M7FXeuhtwXzLKjqJD+/P0+ACbhwrMSY9ZoBKn8b/ZQAdKpSJyE+XWeGmOyP4eHs1vNnDjzhE7YjnrVZHvdTDbEWV26Oe/cwNn4vJNzLWxoiTZ+79zA52rjliyW7PdNxtoX2SgpEDk/GIgTP1TT658Zv0uETmt0P94gbAGQyjl0nwUiJ3vzuKwew7lu+7GrTqdnR+WSGxa/jU38GdQ+JsN1A6eZM2iE14/6VX57hu41QTEVn+R/8HAQ70hMN6tJTI1Vias/CNl1sEeRkNa3we12SEGz6OjopZinoM27zA+Xcxx8cVAVS2HM3nvYf/FwHEE+L7/rBT+KxvoXicja5KhvnF2h1wmp+EM+59sINjsRL/ZwJ+Vwl8MXFt5jeblyWy/6y1OeunWWyMkcnKITl2laty5/2YDjWRcqZPrOv97biCfnp3fQeHGQgzk0SL5zg20z9c+ID/7BprJiwhfDAwm+u+gsJOX/1IM/GdOEZmKk6n8PzI3cPnfPkVEqOQJwL0+k++gcPzYHlDtbxADmwNi4MWaW8DFK2JgdZhR+jlgEOceBlm3Xs+ABsMgyk82kIfatP8OCgONasadvlWowCc22MkDMfAz+TMo/DM3EFZdQYn5rGNItRNi4H7V9vSwfKQQSqRF9T2dA91W2xPEbN8yPjlhWIzmFYO4jF1h2MeL0uSCbi8uxhjmliaWx4YtQey53wRv/7lV9KmFV2BiiPcHmxAoj3MHiDRGdUcHN3WqjRkk+SkX2C2ZmZR4/RhYJ58QGwIM20oQZBC/z/i9k67EMFNet9bn+FQEt2vnkrpa+IhhM08nriPODBUuxh6oCSfilm/W0/VTvGL9blPCsagi7U/NLwZabo9u6r6uphAGLC3ZbeFV1JpuTQg+8olwy8MwcZVgAUmVFcydylpB3ctygTpW5oS377qjo3P7gTQ4YJh9PXlC75G5BOiuGAarYRBsX4gz8B9tOpzxjBi9cFGNG1a/Jt9B4UvYRuCexAgx7sAreh9JCWTylTP3w7lBQxIk4DwxLHuGLyJm9BzDcGky5k2dUqTGnmMY6z8g8PiK37vYBSEEm2mKDv64CeilRmcN+gMpaBFVFT1xvoVUGOzHCKCncYnNEI5SxEbphth3dU3E1vE9FrxpjNhqN+IHYrLD+nQUr6V3U2jAZTmGZU42Eq03kEFqVxnxmPaRaANKB879NsztujeIYf51DfHiiM+resTMkxBQxJYLtrd5uCDFzIMxJOa0xN+dGcqG6rBBWaKfMdDKvkR3w75x9pOd0N42GnwxMNwhBrLdzi9oq2+3EOSqzb4YeDHoG2y9rglbnfSWBl1qgr85nTDM14iNkGwRA61DwbivYnlGZTeHpCli5o0GzHg7E3yfKBTD4Yz4/K4fqRDOPcRIIiD2sRCFCsgeYm0+HPao7KvPsAQGsXbXoz002tsCbzhFhD86A9vvsTYATECsee9mIj1swwPwWz3MPw0RU05Wi/33bCCWtyEXacXkGLL+HpZcbN2C7jWlhCjXY8T2Q01ps6SIqfLwrd0b29cQxBNYKmKgt9NQhkwtowdHfyLG+HVt0udMLIG99j62/zAI6wVFAVm7c0u+eddAdcVagmNbTHDjzlXocVLF4K2mIXG3++HUlzNF0XC74vWzKVEGHOIj+P3VJB4Zob3GSSXj97a+4G5LR6ZT1jUQMXeQAXe0p/WIvlAGCIhRqYL1126CCTDJzgQ3aS7VFwOtzxsxN6QouySaEkgWWF9u0KH/82ZbHf2XnRE34ojN/C37Q3YW6388GjDw3MnAtgZinkjx+7PzVoGAzM/ELVy9oLv5YKHNION4ifb4/CRXiDyUAUzbDP7zBjpYuwdH++OIdWwCArC36ZV8urmYNL716F88Gf1HPd8M+2S+UM6dKUP7fWF7zC6Igckn/5MNPEhD9tJ2EQMN5nf01iyt7xIRJ+zHiXpYISbp1wMl9sJFcZ3bu5M1mlcjtt8vxqb6erwS2M82lFjP00shC+GlwXa3o4LzkFacCFp0tcaP9bv8YuBmFStgXA8KsxN9Kapi+DLBjMEoId4Xvxio9R2+z74ghtQttt+2DFVi9SfgxHno6+G8mxEzk+1TVCnkLhwOS1La5vPZqRs7eltThobgsHyF5flZIiJr9e/20d8lIv8ZFP7BQGW1oALY+5X4u0QkajbEjh8n+Ts30Nj5fwaFC/PuAxVSudy7FJ/3VPUTqImyLh3TzTo1klcYqX5OEfm8Q1lVvJP9HRQ2XXtRqGXtqX9jYHlej78rhe1RtpK/2cBNXlHBvn3WCum2y93vhjE0y7svBqqT/Ygcj2srIM/ZZWbJ5nJFLME2JTWJIgG/H0gJ89P4d6Xwd1D45xSRHwz82TfwOyj8g4ETaTIc/pBB8TcG0tm7+3tu4L81G/ifgdn/fzEQaUn+H9k38L+OgcsrukXeG2fCAqbLtE/qA7BNVTLv6qEa1ovUglS2ypK3Hqrr+IVY9IOBrN5hB5puQlSaioVuOlMviHHz0R7imtcYZkhL6Wtb2+DaCG/cjhEL7bXO/p4baHuTBOK2ahBDU6mnyWaeQXTmbemO9DmnlbQ9QxKUiIXTF7pxbcM9dJsbDDNerRt0H601CKZLdNv+gDnZZkLAi843gbPzraWtub0O2Ui8/2YjVi7GiKGKvyDMEg+FQailjIE7DWJDO+zzZovhGljtn5lXDoNohNA7eqt3hPUxFYtvNnD6cjal+7pdZfVOTIKYEO6IN5Z01I3mGjFzNS+HffAwjM4u0hsyfskJD/Ye+sVhicjP3EBrss5FsjOUBcSbQ1Z64rDrv+zaR0gu91PpPkTEOIFfFcj2+xPzDulFojPW65Aux1j/m+GwKEUX5xDmZiCgFxMlOtm7K2DrumDMJE1Ar3GwgNDA5/P5FsO+VDETNtHjTzZQEkXEKGsbC65XiFj/TzMH73NwiZf5FOt/bRaQnMWQsPpARarf6XGYu4k6HpFOocFU2QHr73bJDwVeJzJNIDURy1j5cRErd60N/qTkxI1bfD7ckEmC7dZn/LQ6KfR868bgzHdJ6UomYl9gmm9Ir/eEeXcZr9kHHbortMOg6g7ta3lYtWDfbMTARTmRqXROCrDHs4x5+V2VaL9GDEw8gu1pOHpH+fG9Bsf8JMRd5mi/oqRswJcVDMP1sI9giBIC3MW+FLi1QAzUmvkGsas9l+7KQFnUNiGBVJcxrI9cD/UNjT/Ai6tD+Hw4g/u1RQx0S4Lf74eIgcfCQGydbGri6RO0H89eo3Caz1FWFMPKYeszUcDreizfbIfYAU++hHTKY4EXG/x9leH7+HNTCO6R4P2KivYcjJdoDwcRZcnSQ6yBzkBsPkmIGadZJUIsHhBrUz6s/H2h7AqOJ5Q9+50E1E8fW/DMDp/ntzOJamWNsu7U2cTbDvviLeyWor1Y3rDdsChTwRQT8LxZKDCvnlS0LpIaok+K9uEvaoO6zFhD1oU29id3g5hzGzBwZaEsuI4Rg84etp+XvNA+z8gZFIhRowyy/NLl1oXTzZOeIBIUlHG3CWJgIzUjsBUMW+y5mQBdPdsMHDqNiNts6pY+IlpAFAxzXemwUhmkuw3smpgC79do721RjcEPBwwc+0yhRo2yKxqPC8LTDP3DOEAs9Y8ow9h98B9NUqG/G+mIbZExbel4NKHgxCvE3ImPWD6+DoO4/aMQmD5spy+tbAOigmbMDVS8/3ZQfIiXBsqKLtVFyqR+BKHe54ytilKm+v/j7s2aldW2NMwf5IUgonIpMieKtAPmpLmjtQEVFRX99TVYri/Pd7IyKquiTkaeqtgn9gn3UprZjPd5x+zyhwr5eX7E+vcuDd1t32uoFu9dzRwNsayQ1BtiYYi29T25AL0vuAH+Ww4JK8QJpcEB43GE0UqIzts1p06EoOiLNdrEy/EkUvSXY6iSCdrApp4YdEXsFKpHz4RvNtD1hyVLnyfGi+370tEPxY/mY/NPGPgzKPzFwBM9N55ypCPBvtdVot39RQnaPqDMv9CXQb5zAzXQyRcDR5HZeovp+kPc4rJTyZMgBqpb6082MPDvvxjoHZ3eJpZqbUF9Pyn5bhijbslvNhDsZp8QNbiTvzHwMNlFYJUeYqgv4Oeb9Zx4ijacAmK5iKU/g8J/zQ3UHmvEQOl0qm3jtFX/Txj4kw00hQM+/2S8Ur5zA5GVae15FONfvYszcEZnpXavPr6/3u1qUD0Tn0+oXFkbqRsK+mtYIhNMMqoZ0ij4zQb+DArvnaP2u1L4BwOXx2rpvXdrxL5/YCAdXangNY1PSSgNK4eHQeEvBk5a6wTu0xwJjh/sEhIe3Jk3XwTLGvjpAVoUZ/MvBv61b+DPKSLORLa6LwbO8vlV+A4K/+wb+LNhjH9/Q/NdImKtr3+WiPxjwxh/0f57LhGZ/u+cIiJN5vPFf58N/PcYFJ79iweF1xtZQvefoswpr1ihxi78nRvIx3N0w7qXehA2CWKgmV1+s4HFUo6EcG3/wcCq2f3T3MDKf5wYv+uIgcvNwQf/OEIMvHTDyuHtncFa0Vf1Nxuo9NsSkrt5YZGsJiK9oXWC8AGtEE3rlNPjdIQdQulbgZ9DxJi3r6ZQnM4YJp35xqa3yWwD0emKYdsmm4TSCN19tZ/eMexnc3TDp9UNwHvh7zMVr/efl4gsh0G4dCEcCOMnlNVeRNllKgp7dLUxzItxIuL9xkUdWWKo0sZKDW8yeRo1e2xnimYvEo4y4dksLOpNp4X3LAazkRqBL5m0p4ucTwEKB2UpPwyDvI88AUc3/iwRua+SMSQ9DLIUT1HGrljecTc/COFjOMxsTEMCYbQ6CGxNsPyftEGsPhwSwiVH6qnE30vw1kIq8PCAsns7nDTwJH8vRKlw2dOZSceQSSJeP4a4odt+6vw9KOwfUZa9eMCwIGgU6lT7I6RBENbhfMv3w9zEGjJ72HetSPH9iaL4kIUHlO3Xixt0IzQOJBf06uHa5DZtf/atqw+IvfpaF2nq9hz4gnEh1BzEjKffelBRGZ9fkw8GfbT6EjGhLgSG4dymo6T7QLaOippVF/zcztQJYh07MEbFSKTNy7tBLqyrOnx3EqXGqNmDV28rgftLAWUc4AnFQ98jlq6x/da3kQZZ0eH7MXcYhOPFGstzihh4GEU25RJic7pbN4TFy01Dr/1jDXAUjnV03KEtKs8zxPzEORK++SDGSHotQBVsA4KyjjIf1I4J/kHwGY/LOkEMpwPGhoiB4pCN2eVbZ1iJfqijeDZg3H2lghdM9sOZxQMGvvgY/MuywPYcYX2tbiFi2fM5HO4YIsbGiUMR01/YP2c6Pl/kQA8lG+ayzhWsT01rsf9esH1FpwKxuN/MAvAXQiuw27Xl9GFOTKy/JV5PDacK1Q+j4ZAd8IWoeePv18dOh+IyjViY+Vi/mt6jLdjWaHukud7Q6a47Y3s6FIj1O8S29RSwfV0XPrbvFDHfzcTjcIoIq6NZRjB+3OAD8PJj7E8XPaGwgzOkgoaY9ijXCV2+sT1V1xNioGVM0NY5MtZ/vwnrqHTDArEzOWL97zIhPArYfsyRWgOkSI4RuSNmXrspg9wYO4jdrq7ShYbtP9vICYvaJaNUnok3tJ0eYra5Hg7zy/YfCPiyrKPRGjF7+lQlKO9sh+9XrDtqBFsdynI4VSY4Yf/bltjffHmM/Yc7F5E+3fcGAnFW1WzjDHM7h0HYZHYdDisUYhExKx36X7pjobxvVGpa/grjHR9s5GPaUEsabSC3ENP5RcD2cN4oHfD8graV1BdsT05hQBkNOwW099Cgly3H58sufzBwPW5uECXCMDfRwvq9nmAJHCNjzX1Dt+niaGA8LHxOmCrYnUYSHe/3ktA29ATb/z8w0Hv64/1vNtAaMO8HA9NCq7252A1nWq+evxhoDksooEh3QHw738Bqz3T2VzbwLwwUNmwJ9tRV6wCJBuli2N5clV2DoZkBmxxgZwIV3n+WiPwMCq+h0AhMPyr6a2FKYd3NEYNE31U08XqPwFVtxNR7gdgX25+pN3+ddaz1F97vZ4nITzbQhoPL/8LA76Aw+vcUNL7UCWzuL5HMJcsGq7/j7z33o5JQjZ3vEhEYZpcQhdwzxNi5IthHAd9f7O8NWLNSI550WlJipRv9bwz0NynzPg3H+/0sEfkHBjpkioX5vjnj7xKRvzDwZ/toGGlv1Jt6eB47RAyb+ohhPxhID+FYsNLJMiHd+Tj2Pk9DZd5p9Og09/oc/WYDf/YN/Jkb+M4+LftmA4tdwL9LRBzzc2u+cwPnkymv/VeodqRbL/PfJSLb9NB/5wYSZ6Wxf18M/N85RUSS5Ol/j4H/HttHL/7VZwqPhESCUBRRZkiLMjGaHByUBWU4IDjY9LSpJi54x31ds481pdSNUCZCmiEGkhvKNLscNEjXiz8rhe1j+IuB32wg2+o+8MhEDIx38u8SEToxV/U3Gxj7E8TAx+1C2O6EGNivD78YGN5XW3TvwmrYACS4kihcYBg/S3IGuZvHw3aziEn90kG3Ht33At/L6Nbz54NCXod3xkDNekqw7sFLN1fCM2/7i4E/g8JfDHQXjgZ56iBmzPVLSzcHXYcolPH99dFFpvEiWYDnryrGxQvKVL+Ybb33yTOFLwbmdH+AkE8dITz7CWh3sgwhb4STwMQWZV7QZQWS9zDl/FxfbBpcPfwWGf43qREDF69ShSqMUJaWBpbv2JoA8F46EjYdbzi9GlcdPHOBsjKjWN7lo0igqIK0Zk9tQ+k+LVcQXducMHZBWRZPJQEeD9mz0zFuqdM4iB3dcleHDz5taVqgGyaX0Yr5uohhcL3pUZbdqCShsJjg/d3+hJgkIBaYVdPSiS2fwCuvWR0W1smg23zAuq4LGbfKhtOwVjyILh3D8u04p2XGESP30g5txFtXqHJuYgh0EqIsxhODdrQIINhJiRDR2ZtTEa6I4WxfsohQtBV+ASIwTygJd3L8/HD2EgRhjxjV+2eFiq/8DjGdI/bpZWTQ9WXYJ3A/Qey8GYgBm83+BXG1Rgxkj7in1faBsi7xQggXjxi/b7ZryI/DhiCHYTtpV3GWwLQtYuCuQdk+TVL8+14/CjxVDZV2zgEx3I2xfwgBynLd7T7AX2bAorcS72kZIQYmS8GvI2/GOFW2xgcKoTqxyPZQ9s3Z1YFoOgwqZ950Ty/dSQUmjRADmxdiB7LyEgKrK1lYp4iVZ2OiQ7xSDmiLZlPEwO1KR4y+HxmX3/j3G0s+wwYhiI2bCuu3aNsp+M4YsRaxQaW7doQCvOiuhC3PRkKN9mBBZAl4vdbF/rcIQuyP3T0g/JUPS0Y60CG/7yOB7XlI6Wmh/GJgKJNJR4O7cobEFQvG9eWE0+WBE8jSHH9/mWF7CyyxBk/dMYF5Gle/GMhFxMBQWeoFhQlHjJydYoFNzHVB+Qzbm3+/RST63BATG0Ixfhw7xMKXhr4xbgDb37bJa1bPQ4UG+/YMcM7zOlJFvH7eY/+qYnBZyN3QpuodMT7P2oSx86KmtDTkO8Cmxfp/NNjf5pNWgLStSyEyV1hfyayXwVu9d4xl9bBPYIrlm50zvB88sb/6Mx9tZJZgPMH+K1IbQgPSZ4YYOLrGCT07RgKhbCIWexf8+/I6wvaT+LuaHahIqWaEGoBxOtb8k2D9nJMBA+ezncA2xdAeL8kD2CfEeHBSEAOzRtlCYo3QdjFFN6jvGFMIvWPM+G53TuhsjO9T+m0pcMGWVLRCiIGFPGDghiNAtHM7hfyicfbFwKy+GuAV3qHm9RC/rU4IfjHwJlaNBmyToNM+I6ag6+1I/zCbLwa61tiF76Dwihe0/mLgz9zAn2wgdFfElH9kA7+DwvFmp4K7t1X2xUA5XTi/2cDtaG98s4E/cwO/ZwoH/esXAz2d9QmpQ8Qs53Ia11bh4Lc25SICYxwgBtrjpUoeZSB70vat139lA78YKAzYujlVM0+OrifBrvUr1YRql36zgcFKWYrkajLErtFDZ4hdGiWicXdAnRxo7QVTjH/6/pXDUhwhhh7OiFlsazWwyd8Ix+kEn6cVF/+EgWk84Z60Nk/ki4E/g8J/7Rv4Mzfwi4Ght1eJcUAs/tkw5rtv4Pu5sEC9BBj/f7KBP0tE1He2JP4h9gqS3YUlWM8z2vTIfVJtc7irYB2xoPw1cfvv3MC/BoXj6vObDfxuH/2TDfxioCD3PVF8If/uG/idG/iTDTTZVqv/fTHwf+cUEWkqifP/r2wYo/xPZAPz/ngkfHuMFWrCyAU/3tYszAp0k9vD4c+g8PE6nBry3ldQGYtI4PS1sWkjlRoUo2OKspMP+7zNUgvST/snG1ivR78rhbkdJyp96jEDa7tADInevYGRofzNBoaSiBgYzN47iNHdoKxn14R+9GsD/pRcWUSDzZ5atMjBD+u4DhefGN20ODMAguZAomM6LejDQmzKxo8749vLvKfvZXmH8HK+MuYbM06xrwXfQWGfvfD+049OwVdtxIzqg7JrCY81eJdJLfC6wuedbK5LSEcMseYonrovBn4eGHRC8WlSLTGVKwTi2GPs9EY3+BwvFPAm2hlJtJwCVdcoE2V1GFbuhSgjP9nAzSrGMPCzRGR+QSzwN/NdzW1nY9B+WFJT7ELEPvWzSehSuG6AHdojgtn1ArQ4iDsIKiOrmXyPbZoMsyyBiTnK7FTvafoYUWDF61CzxW3T0caaqQDpaoe/X1+679xAZyStSBBEakK8uX2CiI1KgVU8BPqa0wtkWzfG8tdoT0NNbSE4hTmJyqkOFE72sOQUoZ+xHarF6A34vPqwcnFk0j19d30DST8fDrPia4OeRjQBfnqjzBu6zod9ADkEG5rW/Ca8Cxp2iMGhvSrr6NWi4GRSN4E0zxGLFEDM5z5iTpLaB4FZ/kalnlTfgY2tSgivV8RAR0YM5FK1Gza8EQz6EpoekDf3AjsOg3r9J6RQAmIuS10sr+O1MSDe/EwikM6cbjUdMVQFbJ/SkB0zbaz/crI5CiHlrUpX4xOBONodSZQHUkL99iJAoWQBYzFFLGsSxECWc18I2WM4dWNnC5D5MWLgzyk85fLhAt9TxMDyjBiiO4i93vKF96/VC/anNdZ/tOrLmkdPvJ7VX9cQXGSUcfuCMs7WPormsTwyVheIbcG1+EAcFvg+6znaljFtZxDELmJloWN5v3clB7Y+Yf+Jg6SgzvNkQWFbaHOUXfKLgcFaDlh4NLC9p4W9RtumI/g/A8R0txb3EOZuJrBse+ppHhsXYNmmqFkphpzKd8RA2BWIwdoq7Cg/ic2wYQxioGxyiv0LELv0ADGmwcek7yo5Q1ZHCWHH47mgS9NuoHTGEWGvGf59LKrY/3Qvqvlb0LG8VLhAXgoFCU8rrN9tlrSIrQwxNLtRxLqTFUPJAxcxLTpxqgcTFQpok5on99qgq59smzGc2mKb2P/GnSxifU0rEj1bjB+Cr8wgeR6xP3sgiVQdhTqw9xox0Bn2Rd3RE/YflWI8iWJsP+chvoQE21vk7ja/GOifc3w+04plCv1IxfodBn33w6ke536C7aV8HOvQk7B+3NsD21t13Ql8RjYifRf7B9rsHbbPaljik7x7bD/vFWLg1tfx/S7GDPhkijY3qBEDL7bdYTxLEQPZeU3pY1Nge03nvGbLfgL0E0MGyYrx3w1jSI8YCDcV45mZDe0nXTLQizXUsJgi5mRLxCT3nFLmC2e1JY7/uXqLubMkgWWNG+0SbUrYXlLEllW35OQosw0YDtdZcE9fxTcb+GLmhznu9PU7KKx9XJV5q22uaJsQMXAzZkYN3Xj/mw38rhTOwkP3HRT+wUCfTyAht25Hwbg+x7XtK3i96QUx1fb29MdcGKS5LJag3YQ/GCjr/m820Hqozz/ZwH/MDfzJBlrHlU6+GPjdMOZnichPNvBn++j15UIFL7xh/PvBQIukY+bQlytqT60+g01FrQ528dL4ZgO3+wtS/y3LQBvtV+Hv3MDN2/zNBi7WWis4ZrLdf1cKT54WFWDn7+l3iYj9vP/ToPBPNjAoj4hhr64+wfYpYi39rBQWP8PKZDZbMe81drn2nsYaRt2KCH7QVH9joFXnufgdFJbI8Uq+20cH5Fn9YqC0AJEUpvVPK4WVR/27YYx3HQbN/x0x8H/nFBFJFhaz/36l8L/H3MDlvxgDGw9l9icbyN9zxMDnbfS7b2CkEnS71ufkYZge13X40i4Ghr2igmARIwaehsO6fgaFfzCQTxp0100wsSHoBJTBQ2AM+6yVf+YGdr2M4VXacViy4TC1n0Hhshuygd3twrhDWple3NMO+AxQxpZ3xMDg7Z+gKH3EOHE63VMttguIEy0h/HPEsKy4jgHR6IgyJw3ZlvdnhrJmz+91qHmZSIUkvENqkGvNpku83j82jPlioF6OUAZsdiSsfmHYLAp0zmnu4vMuPdmg7cNfQUGaPeFRM0FMLkaWp2ynzm82UCnEHsr5dphy31mdNjf7BLK1+TPXEbF0et+uIK0GzIxcxAB3Tn6XiARhtJPJYbh+Wi93Aptrw75m86sPseseWegOg+BXT9+CR0jN2GY4FSOs1Abgec1ZeDpdOF0cRsOgnlqg7DxDheoRYjBTigNiuoAYvz/pGpSffCeEjh/3XwxcH1Qs/9kFw+CL0RbKMKhYtNxNEvpo6A3iQxPX7LalCo1F9QalN8mFcDRsP/0xxQQCZx/V0WzLWzoKO/TJ0oYJ4X3ZtPSloYyXzxjvV5zPQB9lnwGP1Qixfbi+qXURVOIjI+G18VtqHmcrxPBjKUTWMAX/dKFTKMy8rMPJFd/vUnEZYoIYxovJRaW30eWOGArDXKwnXp/6SgPpe4ey/oOBK0t8I8bMBxnvUXbt/IBBNM5Kxq8WYsEPBqbH+b5m8S4q6GzyVoGNeMOiczttqHQ7IQauj0eBTy+GinH8SiFSUqyPw3TYYGSNGOhPrIBx3R2wrfYt8CXRx/IKhYIaBmJQUm6w/d90LP/3wXHBu+0QAzf9ZU8Zn6wgmJ/w/kGIGCgOK5mToz2cdX+PWxqDs4HMxPYS7jk+fyKu0AbIm2PNCz5g/KcRIXo4iMm5gp/dz7Dv4fGMGDhLEQOL1yoE36muLHyN24LW+cOGxF7i9bxhA6dukwaIaVIghKqIvy+gwPuRMiZhMZtQarrDXNBkiRi4kBAD/bZoIanMAm2EESaU9wnF/mAHdSReEQNjXzwNG8YghmxviIGKDiIkuhYjtsaTPVXue7QV+3vCuBuf9/QpJCfw33rEmCCc9gNmriHZLvD+Cz2UaWWJV4wX80IIE3fNaXAy7lD2W7z/qqacZhOGtmJ58mruZpOCbq+hiv1dToTwtqjtYQeqDjxttq/57oLxqVjQCXC/qBgLcsT8NkjmwK4DtjVeJFNzhfUdpTxHm8KmlDrZBDHQPqFtC2TEwPB2MKAUlzvEyBnauPvZTiFrreFwuRAx8LJFDMzjN7b3uzNgqh4SSJMK28/ojjbM9HyMDU99T8LRBa9XlsULCochBqor7N9x1ZiQTQ20VSYZDje01TnAaYc295UO2dMUsdHbq/j8yfqMmL5vVlhfC442pxwOCxwwkMcNH7b2VETNmmM8zC/DqVDN/PKLgWZigeBdovEfDDQqxKxFp/ZkIWp3T4lXS+JZxnOvuZ63g82spUJwdZbJFwOJnum1H888jLqx2XlK6X7q76CwP5whvNJBRWwz7rJ2rYYNYfJkS74YeLRf5t+niPy1UvgHA/PRSweb1UsCho/YVy7r9IuBnk+WNpk0TIVVrqxJIO53lFiTq+thGD4JTnR0k+9KYayGP9lA3bSSvweFv0tEBgz0/MOHEtrUzt8YWE5IDtSp/wkDhz24Bf8s734x8Gel8BcDfwaF/9o3MC3nxBvpSlt/B4Xzo6R+s4Ew7/cqeVSbf8LA2Xjzu2EM3F7/MTfwPlsO2Ucs7/V6p4E7sle1P8Ui1lSKJbP9T/sG/ueVwj9LRL5zA3+2j/5ioFzs5e8pIn/tG/gzKLz+6BqDz+z1P5oN/K9I7/8OBv7fXyEiL/6lHDgTpvJ/MyosSOpCFsnPv1b/LzhQUf6rbQf/H3Ag/RePCl+jzIfoeZgzhv8R0L7e3qgjvYL2Px/JNKYS6lokjkgo7rqelv5qBL6vPWt+vjxUerK0Cphl9TU/SUpCV6vgCeHsvWRJ0lYoPKNsCnlejWueLauCPmdFAnSx8WtIdjwhKP9buFmxRuL25DX6yUL7+DgZpI6f4l7VZ+bGg5sjEyGTG0em0jLTIJk934yTp9PRRsl6tMfKgvHadRRazOd34NFGr+OoQeKbT2MON7OkJDtfelUPGhqBNX1w5lt1w8nVzgSkXmVUh5vuKdJxte7BN/lSiF/BjuqH8+cJ3gvmjI+OSkd1a916k7FwY+xu9UDul/MBojV9sEjS4z2ZsWOAHGNqQibEY45h5/mCqmAjEo29Z0fPbbsHMq8C5vc6V0m9q64Q+aM5Ya90hOU7Iit4xPKY8Xb2UKiVVBMo2mhZJ2cZ60N9VACVbk7qqH6WCm0/5x4SkUo1/5RdS91o/AJ4G4oQLvm4pfUCy6M69POaH7SxTPtOwTisUp/5Uiv2aOePIUS7bEbC7q7YdLxdR+BfZh8hqieLjmK4jSA3DlLNLnfboEsnWyOn8HcdadECue7xVCE2hFcdXUMLufX15BC9JgsSaiW2D1sxDWBR867Dk2ojm17cNfixMMHnWV5Vmh/cFlJ7PR2OWcD6tdfrAsI53i+cUfz8Ts/oE/bmiIWCMOJ0ZpQpxLupzELbtBu6k44mxOpYrplWpiJdnM8RBGS0qLnguT0NR2aH3GhJyC17LN/mMxMhs8mCheRZiFRn0RFCdsLytcIxpXyrdcgNt1EdbbSqR26NLsDHd4VFD7lIqJ+lBVRyfxfCVY/tba9Xn2Hy6H1YSn0VqbYIhtPGdipLWF/Z9CqaMpS8WQjhpxjeZ/1ExTSzmcC2+cim692tgXgaYPmyEL/vxUfkGFVb1NFrjO1nzPFzEq9GjK/uT4M+VmPk6PKE5ZfVFVCju+XI6fqsZgepA/rKFhrUnUgJOrMd189aJQHbqIs6dKeuTDVbUKETHw/C4vpZ0ON29QYo6zfhI/feUrqQkAt1XyTRo1YMagtrF/J+MhF4dbZ6+tDLJyRX1gmhNytUOqWuhdy1e5JInmUN7YwKfQI/vAlbRneZ0rfkQjHL3gLXt1jeKy7ZULq8Z6EUFpSusu0Ego/8EdD82T31imo4VqWa1lyfOyr93LQYwjCdMu49F8N+zMi1Zdli+XeyAvQSSciV1+qDXB2kMl0aRwbZs50LTDqVHd0vsT0lOzoVmPvC8jzsjnsot+UMfcYU2xN9Z3cIdiORsawqKb3wTwuFe8V42O0wXhnrMcazsYn1086dlq7FtwyeS0QWFZNxQR9Pcw+Z4cvoQ4NhLUmnnQHqfFQzF1ybvjypB68+YP+yJCzvYB0FkMkpPl8A2B42k/cEInvRo681846K59seImvyJtE2xHjz1oIASuUgCaEx69BXupMbxpsrxl+T4/dBuCqQbIoH42m5Qm5x1m/g+/NCiGIR4+/W7BJYatZR8CJJ4+TyggM4ZzUiwbkNgYjV8gpUzF18nNeHEzNDH2dNlIjAZcoMpDe6gY15jhmskCjJ5fK6g3YoB45cBSKh+lIBtbkDfrNRC+J/0KbS/pQL4E3FgqS+aAGJH6EQtDepIcXdCEB9NgH2grhRiPZJdDDr2hF8xToqpPWUA6zncSh4k1cgk4ezmMNWfifEa2StIx/z6HpibU+Z63YfII1ST8Bc6VPBdoKy0zR3vwdn0URC4N+JQj5bBeshS2Li39YbgxwM6oGzkyMGzZj2BOqmAbrbOchZb60hp7siAkkNVnvTgKnkjH4aTFHgzIu7HXLto0o8YWZLgnOWh1Hy7O6CNe8WzG22T64ZLrNg254jFnQutclI7F3Y0AWWd1joHTmtWhdU6YBRQh1h/OeDr3NhieXfKgJq2l1cwmZ19etgWwScHBx5NVwfuS6xPgXZmeer9zKaBXGOw+LF8WeRgWvlI+aMOuR0mbMjbNj0zHzsqwVB716DeklDFrziqCM3UfZgKUuMeZGD5fPPHPivZCp58V/mvP5iqsl/IJW6+F9kKuVfvQufIEoBBONkXke7DmOOJkQfKNcE67dZo6Zz5oqo0dWIsZ2o9JTOyhFwWjyF6P4ZUSpebztI501fR8eHjV7RjZ4Q9HRZZyLHmNR3NxmCtTGuWS2Pf5lqa4x89mWqu7c0kZkuGkkvm1erP3JiwUM1iJDGr57qq+MU4LEfoUZ8jiOFPjSTQA6o6XwuPXq6fd8+wKcJalb9qlT6jFFZgI51IVtsD1zf+SSEptcoi6sQqC5PeQhGduXEm4sitmE3EyEodyOBQ47M4RvuB8JJoJJsN/eofn0GyESBPGfh9FH0VM6OF0/4rG7ofZ/YpgXtg3T48B912G02DVm8sLd6hxMhyXjkJvR9HSPzRAGW3y0a9/R4LQ6wTbM/TLWn5xuwDJmNWbSU6Up8afD03LEQpTeX0pPrSpDVyHjZrX6qVLq5PjLNfCKE+w4Z4OCb+LxWIgl8PDDfS/5gDN9WI9TMl4sxdxGhJi+xDyI8VApVDdEDUix88mUq45yhhlnZjEXKGzW5Ls8xYAULhK3Gd6xvd47ufYUxPdquUcMSMTCwQsiHhCMJGco7jpFx49NL4FFh7alczTm+j7hg7PlwKNZ/tYXsfERNTRJkbrtxUbNlGZ+/Z1eKLyBdobQHDb2ckFGo6lYQb/iURPke69tVzhUEmoNMtYIyoTfwc6isKzKUFSktBcm0IA5bWYiOC2SqZx7EEMRLbA8nayzSmh6fUI40fH5r6oi09/wJlMZzUbPx3ZapfBrXEIXobeM5ILO85fUDct5je9iorkiF2mzBa7cKvr+A7du4HEqIpe1dwGiI7Q2IJkBF4nsd6tuZTNtlFEKh9SqL7WKMDZFJM0jgrWAzFPH9nNBsoBwv5iQsvRHQPAsaCPnwfMkKPc1ePz6gvD0XAnsOmq5Y4wcUaT1iEVsjQ1mwjqGanCdCJF8rTnferQRw3VnN/ajjlBw9At28oySWnWWi18lzOpzQi4yWrV+qTtrpCm6L+sHC9ee5py9L/0Cyit+MPSqro6robiGUY5GFy3tn08s58wDkmUSiO8Z7Ol7q/TCk/yBRM0ImWtCnPRzN9mQset1aqhIthSJfoec5vyyFTo6VB6m2+xD+HiNT7aeBA/477+uwaG1KN/5JwvfxBBKeLgqiIIosBMF5KkSX1cOgEzlIgHkuMtF4eec0n4cOFONtR1i9shMqZtIZWOh+BPbukani4IgdeZ4i049TjA/R7FmA335kwu6bgWnKDJlldZ4JUUjxBYIzMnf0WIt1uJ6XBh1/PlcIbwf0IIvNuKHmBft/kUmSwKgy6qgZzmbAxhS//xbdPQ0e7gGYfJTryFkjU15H5wsyDh0JLD2Oh23okHFKkLB/LcyqoYruMqj22wWJdleMr4LuSFCMVsiYMyvvqchMvN5ljOUn5hhvN9U5gFjfYX9IMqWhHFUNwijH+DuOsH/6L2cE8Xb9qKOp/TaIN35+wF+0CuGrw3hP1+c2AVfoauIlFJkpG/c70GOCmp9sJ/hZYzfQ95ZLvky1dosLkN0yYr6XMJvUlbIehuhiFtxU9LEnS7iD8crpsIDj+MtU6/z2h6n2470HqtcWJLC3tCHJqTFhM8wj9PdPqSNboWCwSaqgDlYTUSbOpKCwPOVO7Z2vWEvhvd9jfOShAK2GTEOq3QLUzzMW/M4IepIuXPAmDpvW7ttB5jhCPIHti0wF13o99poVNAfYbC+RAPai/sNUXYFMCJMLJapaDEdzWlHtT+a8w+4gN7BSG4d5zR6Zql2o+MsYLV6wGR9lst3sKWyWb2Qqq1oCGYdu4imT3bR2LGnHCVaEC1skm9qd38eJpm8FExzhHtUBXTZANk7rweYsIVP+MNU2BQesGJnSyzqM/1uLI8P52CrQERAgy72hgpuIvuAfxsjA8WS/AjM6cOa/3WD/Zaq5PTDc2oaEqJtNBstZO6pdV3kl5NBMa7BW/pl4pDgVZJJB82Uq7zqRWqIeWoBVe2LEpy/2P8lUc/zn/5qpxP8432JB/1eZ6l+cp2qXY/R12+Vc4Kr1TOid3wSIPWVEInuCff6ifNDX30/o2ycVxryxo48gcnZPIbSHmJcK62F849MLoZXaw5ZrzxeUaYsalYluQe3SlSG/ISOwsYsxSD/zFDTR9mv/oTScbNeWCfc719Am7natvtotbGhPlAiZMkcGmm4XAKfxlpIstZEpouZDIGLNW2Bzgho5MrMPIEGgBulGhQyiSw8I3KcuJNXH53qoeyF04RGZateoVN954p88VRbThDw+ZwmimzkSomXhKvT0kVAj16qKDEdehr6Onz1eP5ojE04xxmHMbb3Jzrqh5jl7ThaN24BfrB8CT+NLQwIXHQhHA8Pi/Q1juFlLb8gX9qjm6rzqKTuhT/wrT2UczTt2jRKZdrZ4iDS2NxpcZWGMjOKPDXo9SFPwHupSSNI5avhIywKIYCQRnpHKoNXo/IaqeyNT6YuiQ1NZvSGjc9Tgzd5FKHWiBzLifkE4NXeq/sNUP3kqD4NsT6pCQqZaZOjbF5XNv0xVrNbIVE6OGoqRO0GNSTGmjw8FVshjbIB31z+MXcd5QZfdWgNuQU/YR7s39BxrIWSzaFHzYzoy6O59NiE7XD6oCbxLqOzfjIHZkanMY0rpeYZMld0N1MwsxPp9nMcVMmM+JaFnuCqdgYbt6zPkjRYbB326j0wFyQkZynfsjlLHRaZazmaEm9urTE19nkBiHtCnXwpkZJabTyg2zpSw3BnJVCTpBLLRHpnqLRYKbdpbDUFeL4VYOT9t2j2xvFiTjIctHiuRTrdBC5n9VoQQjeoeGVMvIWFWx3gaPSmNN2v0HArca8b7rUxDOQshFR9qnVUnZJ60Wc+BHTF6hV00Vqn2Gp+AJ7s54yo8OJVT84TRvkem4rMn0KNfPcGPZwoycIGa2MguonuAMTOcS6jRu+IWQ9p4EmHJ9MnptTVLCHg1E8JPguXL2iWBm55S5NoTMpVqBchUmx6vR7dLVR+P8hXUj/7BePR2GxrsZgKwp4gabq9Qow/v8xZi+YXM0LtY37Pn0cPyFdDY2vdcpvbq2kNxER+MmXln0FH/dIYJRs+aVSNkquKjZVCYc7yeeUemUl83gHIhf5AR3oVMk8XcgUCZ98goiW1Q8bhC07TF6uePLf59dRkjQ3UDAz0yZJxmnCVQXDdTZPJywWmzmDgQGseOsZGPTDUXpQvw+CwQ3hxThd4XGjJV+FkMOz1jfNijYYLwpMmEB0eMR46mHSBKqzlh16E9XfvPA6IqEJGx945Nx750g2CuYjykC2RO5zF/QeRfsf3fr06PtiedDTsti3V00LD8JOuJsj4PkKkWETIVqW8tVGaJ8UQIXU7F9vaGpNzNGH9myGhJgfE2tAXsjynF9rDtyykwP0emut0WPRXG6wOEhfeuQ4shg/remGP7nKPIP4Sioet224EvKC8SdXP8vhI9RuBllz9MdTEDrE+iKciZivvLVEQY0nhaiBpdafIe3HTQeE3ROXmz/A76ffOHqe5tf/oylTeOmIGabW9AP+xi4kUvYn/zVPowEB5s31r/ZSo7unqCf+X7/TdP5fbIVH7WNnvy3LYmLNNbWPvXKurIKxADoD0LmHcydZUso04H/dQ5wpepHDk5gJu7oeBFcFS+eSqLtLEAp4UmEn0+97xZvpmS3zyVsUOmOqymtSW8R602i+QjhozzH6a6PFoHnBtEgvfe/clTbR6fiHzzVKsCmcM5tQ4yDdNaMpN6AUxrxWr/7gUKOVoqAfc0GY6nee6A3Ebz1Hvdt5Jg7S7IMLv15U+eKjRc0Cr9bsJq/EZmk4adfExjYDrQkGF/mKr4FB5YfRqwQMzRgZxPhfDNU3liXydksVSXYJWyL3zzVG6JjPWf81RzaYYMd3+gcKxyD5mKNaPaUp+7gtQdOQCdRmeGnBbuiX42GrBPay74k9m6IzMVGc9maKG8hdqo/4NMtUAf8t+M/f0HUcn/m2N/yvRfnKeai0EA/tKZC1Gfowa8JhX6nN0eNYQtUIPGm7EIheGjRtcju6dqNBkBf32QqVo6onT0DnbY53e9wLtGQY11pCf6pv2yzvQEmQLaSgYvWIzrMHxiTFt5YgyWJfsMfQcylf98beF5qjSSeOay1Zsps+ByF4iQZkNe6SdPdeswWCXxkLfo55EGwTV+17wZfCixxm8ong5q+BWQOQwSPCBTE13Ipt6b649nzqFlb2SqcjqM/T1lDsMZTdhzWp6Q+viZQBxdUbPUdYWaLB7fwJQ1MlWavqhen7IXZNfxnDH11fX0ftPOnnxAJQ677mcUzzxiTJ8+aj6vNugjnlEA+bsgJJv0yKgJmOjrj+qIhIqLTJWzdgfL0g6I169QaW1Hu0L5ylFjuym+z/EgaPAQ6nHNrPUYmaN3JSivMyzPxxgZt9c0HyJsjQK7qy6lHxWZLQ0lqY4ydP70JAc9ZP54RPhDeLZUON06SB+buRBWBJnRE7FPrcOxT7zihD4tcj4hRGSLMT8pOqCR9InBc2cfgecuxmwHKQkYtKj5XV/YVAxcAzJt/xaixQqZqhnGYv1396pD11rsaaH8yVNF0dhRqWeOUaMX47cQ7q4F6pRdIfY93EkdhXT2d54qum/x/aKNVILnJ5IQHtwSmb6tKigmyoixc/ZI6HH+yCA4H2REjg9qTL86W5B5L1ngxTUVKU8CfP7nC5lJJmORFgkydgIrSWBTXop0sT2JEJ/nC8alaSdTp8uOwGbNsk5vhmvQ2fiJmtUs/+SpfPd8QYZYYn/o3zZKiVAiw8SfjoTuDdtbER0FyCrvzvhoM+SpPh8OMC3VOvanLlB1F83Ar/fIVMoO3+88l+rhtIo5iSb+COg4lxpIP1yqmUQqoH5docbTbCHw8o79R1eOD/AXOjL5rHFt6u7Pf/JUmo/9NaC3AtgVYxhPi47TkbcgsJ8eKEvK/sV1dfKcQrix0XP8MFU98VawszpkKsF6NtSdnz4Q5h8MstS/dzTJIgOSkSoiIk4Um9p+5EG5byUSbW7I2Cw+vSBomweJhilYdK4OearV5snYNkWmMttjCr5qIlPdzYVCQ6/yIFq5H8INBRkhP5oOerh7X4emiEh8X4cSpNMFMrzBbPRss3kMgaRPhfBZYXz5yVOF8gWhK9jlQDedb0M6zCaK5LPC6WcTncGfrz81JxoyVXU6cmSY65881SsyCyhyjkx2UN1h2+HzHrx9gQyal0PeM8g6yC4JMpLH0SNerWMLSU/R45TTak8T+vzNU4V38dHRyyGcgZfaYs39BJllJpgHjJ/IVOFknO3p9ry+ICMPcwl6pcL+sh33yEz1jISHFK+nFUeMt+FoLrAowHi2mR0kDHDoSXglDmN/92gPaXd5oycKMd4snlqAkKKiJ3ge7IaKZnmHdKI9BSbLWF+e+1CQQas/TGW77gfjkYwMbU+GPGfE42+eCm+hwTdP9WWqR4z0tJQut7+ZKpvtz0OeBpljsRFssj736y9T+eFOAPLK6xtqfEYZOPugI62+Gf2dp3I+CcYXr8kFr4p5QR6PZPs79jffSg3RzMYH85UHdVDOqELW6EtAX++cOnCOyGgPXa5gpdlhDdxFEv4cyQI27e1PnuqHqX7yVM7dDuCbp/oZ+/sy1c/Y3zarozpYW6JKyHD2sFtnMQukZkrJu5Z/mcqzC/7LVD95qqB1Pw3ZsL0IxHkz8mUqaW1roKYNEzzPQaZ6iFHkyUtvSr55qpPkOWDKGG9c91LZ2nRVm6A/WmTSsBCNL1P9jP15z/mkJX5b2F+m8lctUYic8A8socfy/8lT2YQvgZoPv4bSOnKybRUVCL38Yarj4dl64yN6/G+earGu07/H/tJ4cQAtm5yJv7qdEnIu6REsT+WCtyJRS4qZ4YFL9ozAbiHI/4NMpcz+S/b4i6nkf5Oxv3/1nruWiz4yv9ZzFr5T9MHX4thDAHelZqbxkOlD1QQIxwQ1pQClp7sb9uHE3j/rsFmNVHpcHoddN7oeNWWEvjF9nB9QfYIlS0cK+rSHsZ6CP2rHLLRXA2PYbQyr/c0n3zzVWY+3cHOmKyGTzGWjC9epCffmTOokrfeqboixB7eJS4Qk2DqogXmwgmQevUkUq2VH7bXbQ3Uy0ZcGsxJ9MLvdIRNNvY41ugL9ttpweNwnlMSFtf9lqtV4wdiXqfytKUAa8RFqgDjuqWh8eijVz1JIzeUOJW11fILXp3PCs6zrvkwlxuWNRdcMbKJiKwe+36JGfbppQVY+xsxKczUhDnssz+Kp4e9Dqgh8Xo9bOuvUf2Kq2l9fId0oeP1tO+rotF6u4LoyxiR6J46CD6CJkDQuMlUeI+O6+dGDrPcnNVMj/HuTVy9gNkgsWssKamQZPME/j5Q6jO/oi6d2dYOSOvOaTU7IGDtAn2TQJ6BPlWhHtPONQ+zf5WG+hm3QJJ2HUE7HaGxHa4zxCtEi1MARXh/OikH9m7TG62XItAfljvV7XquQp8aL8enxntCAnxlUAkdNKwkyVb3KDGSoLfpu4YRM9rh9dIi6xWTQ3K1Kz7cPMosxnxKePxyR3j9ZAb6zRkZU78hARikVEDuvEWHzkQO0Uw4plO9QRg06KXt6GCGzZYIzbIuSzXrKg3WEmlojMyWO29OrNu6gMn2JcSZg+drzrQDxjC4If8eo8Tvzc0AmS5Z10kvISHo/MJXcIsN4h2dH9a15xvK9ou83+iKhofCzRzTchUjyURNjbYweJN/dWZhbV5GGgcughLvKEilDBtJbbQqBayLjzSb4Pp9tdIRAdWZClEuOQSfT9bCfQYPP510rg6bioPFKhh4hfz45PTCtg6jsRySqF0+DBs44BGzAWP/5BhlM395yKKTTjEWPoAB63+YanA42JWkQ7bjuqZUEse5i/4DqKdO9tVOhthRkIiNHj6NOyzfkO/Ym7GD/mU8F90hEJmedge97dqEsRhOB963V0+ozekJa1p3AL2mhUmk5zKdSl08Sdaesoe26SiB3+16IQsiHg4eD4QQ/AZm6XWH86ApkYOZrGC/cU6fSZbuaQGTePnUk34qOBhrWX+S9p3VorDG+8IeE9fm4Tlm4ERc2zfgDmarZ3wW+niPzHV/SCeAS/ZlPdduNGYCyRw/hdaOW+oaWAzPbKWPMwni06c0dxEcZy4vbDqd1L90hyjyRsKOC9yt8s4VsqmE8nH+QwezMfUBMGHoKPX0M080dGRk5Exmrl+OCBszcAzuhHkYnyRw2g6zOUHXXYax/OjboYW++IHTW2L/Ow3zSo2oGUD7teR1eVxivbGkygSBbvYTw87ZauifZDhl/hh7VXWJ5jErTh+C4kervfKr75n2DqOifNYcnfv891heQWSLGn4d9oKRTqzeEgo4MXQf4/LMPDMdX2zXxMnZEdV4hsyz9R1h72ulkE+1tXUEPPdT03tU42en8DPQ2CYVvnuqHqVZRHmG8cJlNpsv4Bm4fDsslQevIFF6Lb54KTNL/jv2Z3SGvveml+WUqPWnDOnhnUUPu58QH6+gEJLgTLpP9EknCpNGfsb/M76rfPJVWBCI5TO5zJI0iZt/5VP/IU9lsoRmk6jcibL3ltHZP4DRa6do7sOodMtXHQGZgumqDU7rRkPe5UFJvEhdW0w4Zx7w2HXke7Ro0z3bId+wvr5Bx3OaBTOXuNYWUyI1/M1VWavE3T/VlqmOVO795qrIdw3fsTy8PEfnOp0qTxIH1TkXG+mGqy0K0YP0M8P21AJ/vU3S/TOU7tIZvnsp+Hf6JqVZNwdlfTCU+2wVxvKznZPbJU3Cu8XB0wzD25xHhAOTyPBNvtQh/mco8jXj9ZaqaDXmzgakCp/qfnE8lCovFf8NUs/l/7Fnxv8pU8r+YqdzXGiAM8zkJJxFqgDxd9+CNe4VEvvsQKVlI2Een/jB/ThvmaN9GC0jEyZNFq1BR6Mofl5BEZ/RZ2h19sm4M8xMmmyVLRhvUhJFymwBvkcoi4Ym+uqL0D1P95KnkmWfAzbqshES4vfZ69GYmdPxMWNLSXkVJu7hwvdhESBMTNan1/jBVaNkY45JRhr6Zoy/lpxH+/f05IiT6b50lk8y39XlsMTh1DJnM33uKvstaDsupjX3kZz7V2Xbx/SQDNet2qjo6LtdPCNIcNfYT7lQ9iVGTIy7P8P2Tov2dT3X63AhvZ3uDiLsKfeWt7wT2OsScjE8uAJ8+NSGNCizP9TZ6gL9uFMbkGfrUnzwV/jvAyB8gU/m3+QXYUZrVLPTxfbabuwqdOkWf2zGMuevQFSCyL0uWHZ2RSPVIc4Hf6wmLnvNhbGN9fkJyCSQSERMZ4zifP6AYnZABcue5p9V5fsX62M8JS81nTxHr3C9T+dqhaUm3rhhgv0cmMfcFpcOumRA8lx/CV9N7Q51xxSEfxhpDVVMonQpzHUosNBZ2kztQ7zkZQ7R/vLA8ZItT8zRHzSi26MOn106m5uG8gcR8YX2N6sKgcXujELzGExImjqFQ6X0+A0AmCXznlj01WykD3ucSY1nu9FR25jkE9I3tb6whU5V2mAB0i6nAT9eioA9HMiDP7shYtXbtqaoic5TGEpku3j1bfL7bDdjrLRHmD5p4gskHvOyEmlaTrqdFLu2HLVuwfKsYGSm5STdI3tge+GyOTKpfghOUbYG+n1+xfV+mjxzw/+51aBP0HHo+RwZfOTchepZpT1/ZLUAG+KgkUTfISJNHJEE+4gsW+Y9HT4VTMOx0Z2N996+S0ndTHYHrrkS4mo4prd3zDYrwgc//qp7DfKznHeJniZ7mCejpx6thvtaKIpN2M9egD/2cQfx2ZiRc28isayVfwem0wPaePT2M7pObCIzO8XpcwfpXqs0SrqGL7fXYYP8Uz2kP0YEiA9HIamg6M9cQ7NaCgAhi4/O9ng7kZDYZNvRFxs6kGTJGfOuQ6cpcoe/RczuM/T2EcORne2qexzEUu00vsOtj0dOZe7aBvS/I4MsaGeF1PppQzrKesAzw987HESF/Wh/GpVnX0HKoP2/nI0OxXpHpKB7GUkk3JSyMLIOOdN2CZBnf62ivIPNFjwjVZxR+SOTAVqTSPPPBLzdYv4tn2dBLfEshHN2nGM/syqZmdi5h2EoMr/d82PQaudg/Nokg8Me6VGlKsT36wQ37+7tCBmstZNxYQU/B5PUIPctkO4Uy3yODVQKWH5+vK0iK/VRgI8VMaOdnJ6isy4iEwdul1M+zB2TVWmZcmY05PRUYb71qNCcRP2B712AkgrcyXtj/auxvUjYvwYtWfc2v0wLbHzcB0kpDT3OQuoRW5vUK1XT0ZKF3xe/vdocFBJv8MdTvmxJ7Eb2guvfI0JstPv+XqeizJvAUAyCHWN2Dqtch8xDIbVLa0xbW2dSp/X2OzCX0yQl06Y7MddMFgzhrrn+ZCkhZG4QsNi0YVUyJt+yPHcGGMAMrazzmx0RNyB2JC2xrn9cBO6NnXc1UA39/wvv1l3VB5sN8nh+m8oy1iJ5y0WhA68CpA136iGQ5NypYY9irkWQ+PXpeNgNzncTE4zHyzUvQwBNmuiR8mWqPhPFlKqf3nL1WHJDJtLKMGEzlWiQnVbZ/x/7CxUUlk+PeAVs/hQIcLN6T3U3+ZSr/Pvrsibtqf5nKW5UBMtkHq2h5eHDi1YulQXzlHHnTWJNqi549TqgZO2Aok4Xg3m8V/zLVzxx172hzg6i94fzOUT9MJw1ZhCref+siUzkmVQmaig9YPHPwebKaE6lcjEA7ZD4L3nOsj8euX4K+STnz1pmWkFmaXb7zqb5z1L95qvduxOzFDZ9nnu/2YAfmSYBxq3MS9c0RNpM3MtmrWu/J8o7vvxQgEALrJPznLSv+lUw1Ef+7sb/5/0+Z6hUEHsRmijEkFjCm7wD7pMcANeQooq8v2lsPvseUmu2WyBQGvS7Qp5pPwnPVlinR0B0nJxNjpHzugE7b7A5wa5ckmdwxKGvecQJh3oyE6LV2gW5iiH7nqIeEA0GrsIH2ba7qeCsvC13UvC2cK5WQTDOQgeiyduF59gmLwxXGoIRJKoTwRg1gd2dPl0xDBnpn6EujeNTTttGukDQznSSvi2/or7sVwK4USZ2uz578ZSqSABOgUxqbnBOth5yhZkd0AI7c0pCBssPAhP5YoUdvWBf0gRkLzzEyi9V/Gm9cbK5C1EQ9JVsLY3RJTNSo/4O7c+lWVlnW9A+yIYiINEUyVZRbQHLrcVXBKwIiv76C6fxqf+NUjbE6e486dVZjrcWYKpAZGfG8kZmR934HJLBqC/X5Tq2S0kedGtQDxkTjKhNvpozry+zsCJvTxOEAhR1PUCTfwOYT/P3V3rzQxVtX4Kb3E+bHL2SK4LIdIH68ViQOrmZD48Yd63PEPOfPMmyP8ICt7rPbjPMzR87o84wxwH9ssf+sI+pUc+U+wKuXGMNFy3p8mUoNHlA5dsdfSHQMXHAPInoPsm8UmuwGBsl9N4z1MPQTVbd4bctv/H19XHPs9VsK9vvwIcG8exm0Wz+nEBtSh88TLIEOWYmIVBsSxpB31tNhM0UGuz16zj9YyGTi0SLAup6vvNzSRCptgyt4xkGovOqNzNMdE4y1z9eM88Rxn9VNlBJErhgZsQlyjTbPawgQ3OfM+1gYYzZBt4NCBIxpsrh/0Nd7QAbccFLl1bV1oiHtnuASfcYx99KeqDTLP2C7vMRYlRrIWM7hONazWJGEb5BZFb98QuZEyHDHCzKp+nYvYFfj2cuRlo2bH9YJJMr1hd+fYftfYXiDJ7V1FYRs39DOUR2wLXPFJWZXKFT+FGj/1wiZ3yJ5Q1fmmCdZCxjTbydTGefWzhCsa2zfdNnKVImDJ8SVJHEBGJ1BX2uphvw8k1nAdlOFZk8L++fBIZOKDxyv7vEWgxdfRY49DGTWxzpEpqprUkWz99vYEFkawKG1VAU06xqqlXdkquWyqfzrA8djHV3f4FclxnDps8wojoMNFB+VY0H0fMn0FAc6uFsf73dUX9gfroOMUZ8b4lcTnafNrdOQqey28p11kiGXIQNFg9UzL3shg5VSokP4KD/Mq0b/cUjdPY6X4s2xo70UaUUXHGRehAzPd9mJTmZThswlCFzw1DKeZn3pQaj2QsWUdUppYF0PECTWi3gCSjy69YISMqH9cF4vYPvzhWCD/WxRI9Yb7O97UIzVk1cCxwYJ2+uxVdFfPVyR88wc7ank6wfEasgxb+tnIs1y64IMeltUvnhH//WcBmMiX0NNsXpPMjr/5AIytMVVrGsLoLedmo/rpdAeT2/Jo+LWrZDJZ6O/FE2Z+qPGzNRSJL66x8/Po9IGd6qiv93O0b6NI0b3Yp6+GesSHG/z7S2DZND6sXovtocyw/fxJGRupuqZR2fS5IH9UbWoKXz8/G2/WEA4fWJ/rmVFJklVdxDPp0vC5vnUoHytob+d30sOPs5gkEONzLJ6PZCZivKq/TKVvjQ5uz8Mv0xlbca80pYjChHaBwFTD5Cpfvb9/eSp9GdAyXfu7xq9JNi3N7uyp2XvfZlqN1Rp5ZQb/pepVk7uE5ssbicyLSiAtkM96doK5b95qtXWMhlUVOWJuG3QP/oznzh9Pc71fcgCtvckZI6xHRpy2EvGN0+lm5JKx+qpw995qm7BYyvXMTLM/VmJZPEcGYqpQeUs6/nIMOj/lDz2f9eoTxan8jdPxaXIVO+n9vkyFbqLQSRRHf2Z+/thqp99fz95KmPivz2yK3VkFOEscd/1VM99uId1WQXEfi95igya6aAsamxv8+5fSK8rhy9TOemaE79MpYaKWYGDlkAi4TiFVV04zI5iFYggar9M5bah62G8Em72RNxLzNhGPXyZyljpMme26Tv6MtVPnsqdhL5H5vfTCbbHFzLV9nXLvky1nUT/eaYSBPkfmGr532Tu79/NVOayNCF+PdGHqBrqKn4StBhjnWXlJ2uMAcFNfUMeEoxpjxmO8WdpSuAoU9Sl85XBU1dQEwiGB+qseECdfF6iDyo27ynnc0fU6a89jsZ0mU8qps877ZunMgPOQZ0zUIOQd7qDS8StWUQOx2yThCsNbuZb5cJF/BY3jTo34cI6lLXTCn3QfJpPIai8vgo+6zyjxSAhQ6w1jOEBjn9qirc7eKvNhsTXzKGbebFzoHXH75+EN/9lKitH2em0c14jw6zAmOieZMbOIcbQlkNGyRttxZLo1vF0D24Nbl8uiG9cjIwOdlfavdA9MUYICqJf02XAbNqgrpzsNLJ6DxY4C1VlEY0shbazMW+2k5ac7/KoU+uQP4Kirv8wVXLFmM3aA8ZEaqPPPjXbKfhegrGtdrD9z0HZg3eZTbkgEZG5zuoBdX8n8YwtuvxB9aWK7R16M3z/zvDo3BlqYMJ8WbFI6IAet6i74/SC/YuteKIWkVFHPs5/mGpSDqiDrwoyyalORTqzkAmKxv9U3j7RM8p/ti7+3nXGmOfj32ncqZBcx32eWz1Fws5iGdLFrqu8+2SpURIgoyd+teCYP+4Ft/x6LF177ysWiqlMZVldg79d8sRfGCJPe8GqIL55GDP0B74fWSYh2HY3Q3tieF2uhRhQdSKTTvmJQifpIoAgWs6JX8xlZBxP3YKbC3N8vvZ5oc7thozIVhILPt4U7SMZ7uCe9Rna7yuP0Pj8HpkTY66HY/FEY2VbQHHrppz35JGR6la9Q5Z1yDDiGr9P8qSE6H4fa3XojUH7LI/BL5bjHgUNNUeYdC14E75m7HNHprsMBUD+fq+42F3nMuXHueV0c5cq1nDtBZmiLsA5vcRxX20m08kzOII37LH/bkIrUkGdPqDwUqnyocHBUj3xOps5+P7+2xTp/FS6AKrLV8F+XF8n52oIhcqLyJyioVDChwpU3JpUobU+GpvOHveBbR8S8wuxu9Co2U4gOpYN819vHJ/i6oqaxAxQE7lFGtHj5EbAXX044t3Ml0jPZHoA++Mgw4vshTFeMV8QPR8vznMnek/vgExrr94t896bJKLtRvDAO5s98c9bZLDdqj7g+zPUQNarwe97yGDprnhXAc/j9z/2ZgB25dDetKDJaA4W2ttWEZi3Ohlo/6/ahfQojXPbjwSZ/jHZQ/iZ1FyQFhlG5Wg4QdJtPhW7dtj+/hoZJMkJMos9MyPa9da4vg5/L1i7nUIX+yEBf5GJzCs3OWoIVt/As2/IVNLcQEZeqhXAddzzMOTYPpd7gkzeb5DJtSP+XjIb9zjMWjTvTkbN9HEKHP+r3Zz593cN1Gq7M7jVUmYe986xv4bgBf6bm3NBtUfGOUeoLF2mLyrvE6J927P2A/5hj5okLbH9xTBIIPKyHhm8lfF+9ZgnfBezsf1kg5ov/w7+ct9yQTHg56XbR4S0PWJ/PhpHIaZYNJDsE7SfdLSf+4z3YV+/Ss5OS9cgu0ApQOtSZJyfPNU8qpCpmjfG9H6Hf6fH5gLb6dlnzqesFFKUxgY0koXESTJGydrWn9+5P7jA0H+ZapNe7eo79xd1mglKU6TMWQY0ImFONSD2yWdfprovZDRfQ0Om2L29nghbZQ37vWwSJ+LU/jv3pw6iT1x7j9fS4z2eGsvw/tm9bAivquY3T6UfD672ZSrtspiT776/H6baa8gn9m5X8UQTGx2MEw0qm3N3CrkHivFlKigiFPQ/tRT2pmpwfzHVz3oquzDK3zyVxh3/MNW/8lTGe7YCcpBW+Ht8IXHmfGNpv2vU3QzvP3l5lJgUTHyeO97vtpldyKzH+xslcbjv3J9fnj7fPNV37u8nT2WtDxgff5jqsaymyEiWR+C+Hby/1lN9mWomkOiXqQwJGa/fhSfQ6vW1ciVvBiS0xfM3T+U+5SAjH7uxYF2t3MpR5+Q/yVTzxT/Vp5L/m+Sp/t2HVx6y0oAwo+P6ghn69GDdIVNk7yULNsrkQjfdtoVkeVpybB6hzzvS9QIw9LeV5x3knorxNIZgv3wzn84ajeae8ARbfU8rLx3r/egZ+nT7Ko17+zNkNiZoPvZxCpxTexcge/e4hVdH1yTeBMdow0v3HRx3IjKVWiED7bm7AQ97ICTyTYxJ3WUyASjP6LNJaXq0t60XMJ1IJBAMfF5pN71BtiOUC9lirWzM7gjwdG+EJP16xW/cZ8O+c39g+heNxJqKDDmsllywqrqI5odbDal/XJHYfqCuT7kSY5qdI/M0R/Rx0bQ72nJTPol/qt4yaaUuhSh+NYS9yzklZ7UwIFZ8lcSHcc01Jx9QVz7X2J72sjOQCYwCdLLAMQUWEck+L0pIvFzE9pRajxpRJ4NNJnIVHDJ836d16MA+b6ejzxzzcinGKJdKyCRTBX2yINZPcDhtRlg7NQxqG8kDoNkiA2gXvF+9mv6Uo1+Q4M1bEZ3sItRV5ysyFUb0E/mcVRvC5I1MErPXWOdqZKxkPuahmnEuT0sAAD0V5593+Hf5HqzBru49Y4+TrqDs2y8BuaMjwZlfUipOJBPstEOGM7VxrjQSCIRCi/11d3SRpjtBgWg51j/KNlFPb0/hDGHFY8yab/D91GsRgOPuZ8STnsiYz+0BY+KhXFbBLMcnbtPWh/wVCpxf5/i+5yKhYJ94ZKw+WZyoaUsOOI8lMt1hjgwr+9IN0sibEX9ltBG1xc17rH+0qJj1yjJK/WkGtj6fVr6yR4Z1w+4GRZ8jwyQ49GiWdyfwz0+J8ycK2ndpzCJw5lLNecs6R0aaHRqIOlITr+2eJ/pKAguiflhVUdq1PF3m7gfiCpDx+jA/0eNNzcEPBJEFUtfwdNOMtRB8Z4btdxv3ldXIwKydoz0fb8gA1fOATDiVl8i4msnTYOyP5KwgU0OD4zX5qGMtjAt6/52myzS5VivokjshIT3a2uYaFT3E29UC+29ZnGhTJjLkF9YQX390lJofpwV7r7y5IFewv3lJUmGchql8On/1lOMOe/CbGV95HEPGLu1rDbbQv6qgOC0bWpndBsf7ruHY8p4Atp/AAHrvzfmZrJ9ovxzX08lWX/lGhprkliIDJ375RoY76w29gontY3ofxtKp7NFyiUzqQyeMZ5Y3F7qmA/anGqB9pKQWqZEtkMm6rK7Yc0DGf4rDEe23RXuNq8WFpvvBhGwbLxibGrlHl1Lh4/hMBeKJG1OmxzqJIb732F6PXJZp5FlXbO/lwPkajwwndFNkon6O473ipwp1KhXHP28i81raeOYh+/CQrioOn0/B9lvqSQKMbgUu4D6JQd/z2wlY9kANFW1znka78gkwneL4QoOg9HRMcHzs7zgemwHtuxOR8bELusp/i6lHF2MtCtvLsP0OPWqkReQaY552xgLscI2uov0NXHnaMj+Olx7dluYcnPDeMFY0ikyOjvuCEUJZMLVR0/0w1Sq+lpVLcWgTcwrIVN7IOD95qp/1VNszZ1buKVINIhrGBVbOEZlqv0amYleRfpnKRd34y1Qb1SNj/ajhQdaPagFr52Iz96KCR/alYX3XUzn72cX75ql2ZuBxdqFtT3/N/X3zVF33WAPVNiaz54r7y1SH8P2Hqd5wFME8B3h/3i8fpIytgz1FpuGs5bP8k6dSJnNmlG0bqYf9JQc9CwLiTh7IDBDBAQxlGjAn80L6nfvbDbbPIL3y+InsdAYUOkblSIsyI4RXejCMk8u5hwfe/z4BBTZTjzH7lSBT7ZuDby+vmz9M5SzuyGzic8nM/lJQVd2wPWiygwwVHZCpMtYYsJ6M7R2Tzem7Rn2XyqipZz3Hk9bB++2iDTKt6hCDkLU+GfcIAOfK6GzIkelT2Lk6xqsfpvqZ+xNlF5kqQsP6i6mMV4xMdeXsE5hH/C8sr9dfploTxjg3gtuFzKWTAVq7cyvb8/6jeSpRnv0DU63+laYS/yflqcTpTQd7e0EfsjqgDlZXwgty8bAkQccmJ1pOxhqIPUWfbhtNRJtJPIesmeGYNkvjQe/+LYK4jtFHjlML9Jx2d4hn1pR5hxzHdLbvPhCuS5nzbyrGiHhy8WCD2pJzJxNeI7aw3EC5DNYkktOVt8nl1xZuYaFW4b579xvtpuvwoB+VSxyKMekQ5jIEH+PNeeHDBNpZyBT2KV9UgaPi38fzCyGmGIzCx+kkb3IeZWd3XSNTvatjv1kYsos23WFIyvfUILZmNRDe90vOe0SdRwNBeqKu1qaoG6/Fg573yQ0SjaCufV4boMdgerK5h/zgWLa2RTI1kSmdmKJuX5x3Y1WrQofgfFpzoVSgT00LbA8vOWNMVjaFQYfAyGG7GZzK7hekJyVfnsHWKpEEqJuBTutkCcVdlgnb93mGDDPuW2tmUxIYMfpgh972YMcbjvNpiX/PbeuBzPDgq8C4ZRrdaOUdY6y9JP5hnMt16qQC7B3s3+sWGWEZ4Bj/yVOBatILkRrVhJAoyCT7KcbIuXywwJP0nmN5mALC22CDuy35yn/cXw2FY6EAWAn6fLVNZGqcYgmK8t5y3s5fKhTEgwFZGy6Irx1QH07Tbg1sOWDMnvV6j+x+W4HnLLnKGw6Phk6e1gm8WzRjTL7lEcYkwQcGF2Q4L8TrqVsHkETDuI8wy0TaT9YepEUmMM8REImEbUdQxz8FjimnZ0Yb07Ihk4oF81ZZB3R+VK9QOC9sHwcVP93bsw6CQV4QNn9kEeWqIYX4xqaEJR9kJOc4XMe8Etq77xRADaqekJGIVDGuahR6kM0Q/PRUV0Hl4PhwZtsXFNvhyfm9HGfUvGNMtz/OiiU+a3taEGQa5qbINNnbxPcbCmS42Qtj+sI3elomZQax/MT3bc7mmNcTrji+JgsucLVcHueKrhB6Bb5/GEyQ+aaBPdY+4QlTx7zaxlaxvXbGnPNFZylSeX6bQqrWOF7E9Eg30g+Tb71F5cnTKb6vZkngpvsXx3gJf//0bhvwye1deS/yAircsb+i2BxYMLzRHvh22EGSz5Hh0+IVUdnMH5D3wot5srt8oIbq6FifqqlYNUGmOLXIQED1d+VfuVdGD0v8fqFLyOCqnOH4WtYbcJuo44JCfz1o81m8AV71h/juRQaq+p2NDHKYVf7p3Jzo5igB5LKG149LjX5o5WiooVjNUOHrPA2zsVbC2u85P6yQqQetMyANbWQWtmgNatSCB7ERjLU7Dsi4nhdEAKyfV/7qJPP02UkVMA2GKjjqqAGiFH2TA2+x8i8etk/Wj0xbIfN6hTcx6F4yOXCTAT9v35DR9nNktHBuClXQhQeN+mV5hEKdLZlfO5OexuP4zCxtTtjxhZ9fTse5UIMXOf+p4HiWYfYGdl6jQzoLqUElEzWEtz2+GaudZqyOjJ+HmOD99xO0vxtZXCG2ly1qKgfHZ7HcC+AV/osLKmOtEPe2Rf81ELQf7ToR6Sl+eL9zf9yp1P7OU12dmfbNU+2q1EQSfiJTKUy8gHWv/MrJXaKQvqD0O/fndjJHyfZOHqB77h+m+llPpUqlTdx66H+Z6pun+tfc38YY73ef37LvGnXDXCFTKMWlJ4tzs8b7KX+Yqtay7MtU9nmJTKP7+gJ2gjPOdlzKCykOlvllKkOtB43k0YoDjc7wWrbMTGX545epbPfG9d816jonB8ze7ue/eaq1vEfGoZQ+yGv1h6kAsTAi19fpDURN3OrLVD95qrWTsurLVDkpPJtzVgIzzp4NpDdf+t95qhuda1+mcizNU8iLaTrsuxIZbjhfs+/c3w9TOXCoejLlxDesA0Cmmq44jEeXUAb9YDkEHv4fptKGYDx/9VrCL1MFG4l8mWrYv0LYD0uZGMne9ohcvo6/TLWgPpB7Ou5Ofx898p37K01eB2stucy5Dey/1n7/dzKVxP/T3J/yL6T6v5aC//+VqY6ZewCvFcXx/IYJT+lbrcHvNWSAcotjPopQ9+TbEBnrjaRPaz6fQ6GcWuI9n6gjZ8+xzvE06DjmPnHMXw5TZBBOwBjF6ESml3eAMYUIcuUddfRRP0xlYdytnOfpYpBT8KJwFRWFi/L3Gza8lW6gdajK4jNnN5tXpB/g/HwgYz26SUTvt88SktMTY8CJmQbq0ikyRb7BGKqiTqHCfKjAlyeURUZ3EjfWfGXDuYlULnQvx2az2PU4puUzQx1zu2ikz6Qa5ZWAMWvmdwatDBcZqKynLJBpd6E7dXqFxPLnXLA+GsaXqd7e5FFhYLV5YqZqBEUroG7fGwJPuLFmYlYm6ypZjz414twbFJtMqoJhjTr1X0zl9BPUUbd21NmPAX//paPPfhrCAjzlvUSfbmAMnlbqC4LXa4L3M/H9veMNdboqcywgB3zf7T7A369KnnkbQ6bUFaUruFcRGeDpIMOaXY26ezkTGZM4ZLpsRU1YGyO32Il3IrPrFHXw5zXW8V4jM4nPkQkm274Kwi36eP4mmRAt5zwLqlJ/0NTaTwFm5hvfdyWJtLX2IjLGoa28MD7IdHUMdPC5AWPGcitn1N+4CuRRhjF2Ou4Vr9b5FJLzjCPBZKM9KFXx/ZNlgTHjQXKPZu7UAzbubWeD2ALdNgdkqM9H4gK1aXqq1OidXAICesu3rNDJbasCikWBseq0j+hCKy1I1xwyXfKxNGosxrrlUs8zdnlMNEoXzwbSO8O/z1eNR+V4G0NwsiYcg1mb0esjqCAUW4yJRoTfd59FAek0lwh7wEumkX3FmHcIahJcK2S+5lE8oTAXz4r1CTJVekbbxmC3YlEpTR7UfXdvsI/yomJ72USmrd0EEu+IDLTdyQ2NZ8h0yeXAV1477lPru2kF+dxFBjreTJ4mgXWB/O4siSck+WOss21Bnk+QSa/jOQJdOmVoX9ycscVy2dP7QpUBxJvKxf3HVja301ifbHVdYPcGU4/q58MC4kp5VT4b93RE3voF7gowhpuxrtH1RFhBbH0+nPcusL/jutiipqo4Log4ZK49zcc86O1FvM1teaGpjkxrK++GBUKLTMHfOoBkWLxJcOP0iF5W0y1EN/PNsfTSjLM4KgW3nnTMi/j0RIsVMm4WlWhve9HQqKBbyPhrBRnbucgRvUZT7M+5MWOB4UtoP327A3+eYPtzY51/lEgZMNMfz3HgFhldsU4HZ1OMTGRgf69y1YUgnY5z17t8rOdUIqNX1px57g3tSR+6EuKuHQiD6agBhCnaozdHjcPJY/sLY/0wdczTiYsJjl/hPIy1YpA5+ZFZAhUZLTmPc9dPdqCUHNFePEFGfzl1x/WBD9Rkdq0Jlfc85iKdzYcDBDPUaEwlE49uj04H7vraEf+6SDV6vVoBZPsLatTrKkN/MxQH8FUdx0M/oP114ucCzmvfcCxydIMuF+cZZPES+1NOe5nsX8kdIrZDjXkK0J/nM/S3dEbL6stUrSdnoExiZJaQ8zXyOq2QqcwKmeqvub/o9oep1hLqJNV2UEH8l7k/Z1EMl2+eylyVCCSF0wPZlIoJGzNNiX3jL0Bej8cOyI553JepTg61QZNUh3Ozw7ieKY8U0HalwUHzdhsiy48MjGnjIcPdh4aY87cAq+UmqBDj3BN+vzNszp0KzKpjl5JodR9+meonT/WzRt1sXZ+z8y1q1uaU6d88lRuvQ4XMP7zxzVN9mcp9GcgcV/4PU3nHvoc9z9zKPgtqQw5OhswX2YzZ7/1RIwvdwv/bygKxUvL+zVPR3pWYeS6nisqbRIO16v9hKlhdjC9TuQ27nsh0Zeh/M9VPnmqfX03iSN24B2DMUyniziEOcMiMl104/e77+69MZcnBySDvcxqCcbZl7stUW2E+VnxYXSuX6670y1TfPNV6L2RkI3jGl6nc95n8J5lqOf+HMwq59Z+DqvFf/5Pm/nbWWD8o9kXU/fO2oUPXPSB0C4l5DxNj+mezrSFpbxjTLmP9opR7ChC2YcP5Fwd15CSRArDdSVd5xikd6+9YyCBkmHC+l6IudDIJnexmIY/rV/Ba+PA+qqspxnQ39TRir1YUzue9UkUa2tumJchUpbNXSbzTV83mnHJ7uFprlSXxZAI0cyYSxqjujc83NREBj+od/MlU5NjkhTG52lklZDMPRxsvAL+57pgFR3GqVtGuPj7+jzxVomNM9MPlkjDOmGo0mZc3iFbDFHXpxcpo0qI3copsXgX+oqF0M5sW9luKH4TFqyNPZlkXYHvYL/ZlqvUl0JDJ2JrFt8jEGGmpF/B2Y3suz2Nd+pzPvkzlwgZ1lL+ZFhA21rzyerelNHsMIuSwHHWujO8bPq0awuQ5IRj4c6C7o7UD19pyxAvwc7R8B1cIqhtPmN5lCrUftwu4ti0hIy7RhxM6PQF47znHdvtOo7qKY9wKHWDOc49M1bQWMrXxRiaRxpqdbT7VIe2HnnnPNqX0EyJzBdKb45gs6SfqDpMphBC9mT/fHHhaqGcRsm3QEnZWDyJdyOoeQBrtyT4aHgJcsAKWr/Dzlp0+qPZqZUA/MnB+7okXtC933OfUYsyiD2RK4T64YO9CZETPzMc1wi7Sn/2zxroda1lYTxeK0phVzODQ3i4wXUOaUYxpj/Tp0cMlMcGnPTJd7EwpfZrWGQpR4jhPOOR0PDPyNe5JECsvNxqDuo9bBFG8mbAg3+cZvRXCGfwikjh2nSGTarstPt+Lk0hwH9cXhZ8c2z3gn1xg35GRYkV6gLNfPJm3zZDpFHurQ2wLKxIfUT9QwxVaSGt/QdjrYgKdi24MhVXPWUA740JrE69d74z9R8rJiabLoYQUpgsSfBZ5Q5fPGq8PV2Tkts1P1Ai3JhRbg0PmM5HBTmPN3njGxrrzS2RiT0WmchZntUp2zVSmvFI3yFRnvP/GLIBWkjqH0FDRXp3G7OnTdmpgFXsTf6G/KO2lzRS8df+pPPnzOtEkqjeQHAS83z1aGuN6NBxvxqzm/KR4ZTTYdOq4nqohgftCpjDOnQ1RGaHGyo2XR1nmIkOJJ2RwoUdm2nE1Mthl0TFfSZYZnd9nLUSi0bPA8lETVG5gAI4WnmPTFO2HWqUB0UHjucA5Jg/qV88thC/nyXnX4/JBxdZKwIFJz1jyWkQjg+8hVgyRBZPBRI3HdQ4E4nJGAinA9toFB9QTnSFwwXuaPajab88Q3RNkqrLOMjo5HwqIbGPOeVyKmihThwv4H3Gs18Xh71n7/APZKRiIb0/anuYvNxjn6mZcYAzIH6dHkEEk79FfnibYn6ruXoHNOIF57w5/T70Fe7T/sWJ4IbYG5Yp9A0nat5zPeJ1SEC0fik/acd5ww/ZYXQQNoBjr2t9NXaTLx6YCr7o3ld8MOD6j+YSHUMX+9BIdmaqcWTeI+9eCePly0tCozRgc1E1ZuZuhNL5M9VeearN832EXHU1mKwIyl2/JJay4BJXL7KPK5HX2CFjUCBi8kbi+TPWz7+9bS+F9ShdAjyebOI578siAeAKr2k+qv5hqtcdHhty7RV+mWlUTZIpB5pvv3N/PeipQXuWDhB785qlgOu7zm9G7CMZpi0pHvqmPb57qW/PzX3N//5Wpvnmqn/VUP3N/OuED4j643S9THe6uX9lrx7sQUolnMKWrwdzwM05pakYPuyp3OZtuh55UVFZ+mYpbrOiXqYRhNuO+TPVXnupn7u+vPJUS8QqRysvhu0b9y1TbItuDGs+cCupF1ZCFBvgrYY/tvymZQT7yXP7u+7Mvlap911NtOoUhEz/w+ZSwu9hcYUlM59AwSD+rQtDznVz9lacyWPpnPZW45Y+w2V898l1P9TP3t50PY32sKdf8B5lKlv5p7m/9v9NU/P/TOur/bqaanTEGJnSsW5y2qIO5xr1D+FygLp9QZBRiWU9wsjHPosSGQbfbURedPk3FViBnlMy3PuQrF5nqDUuRSh7q6uAxnTD/U6DPkbbjGt7OW3Le3EOdeNoo3pepnBuGVOKVhMCr4xUWffKjsYHDnMLTf6+58HN+PzYTtdrDa1qoJHnuW6BgtSLYtxp99u2OPq4tiiu4zxZ1qbzAGKzC9AzxIiVcst4gUynty4QmmSOTyfP3ZbMRexeU/MaI23EoK/P3FhkyOo5rOsc1+m45XMHW2YQLhH0X0TC8lZBMwlHXtoZCh/aQ2dJNunN+VBx78hQ79NHZ7kX8Y3C7kNOyRp9f1chUl1V+ofETvYH/nmFMNnXUtfe1gTrxJvzJU7XbIccYNsyJZ5KJQvX3dA5xbox17fGGtEzrBzBv3EvPRFOj1dLaQPq4IZP85Olog8wXJhFXedIWGWPpHdB7rbcLLuDuYz2ktXQEt+TmFZv3BbZXevmTp8rG+jE+S/YY8+czzrMIMlMXTVEXB/s3FzB9qVDvLCBjOXOuCvYNskt/iWUI5/qbBMNTauj9aQrY/hXq5kMkjTEGY0C2E9CeOIwWVLPyCep+ZYyxj/REP0q7hPBYDxgTxCijzqBm6G2N8fy03USjjYUI7pANT7wXwfe9XGoX8rOD9qhz8oVm5OxieyBF+NYNGUcqAwVY4CJjteEeFeProIM/jGu2Bx4Z9vVTN1tXOM5vpplMQ2mPDFFMxfE0PIzx61sRgnPkkFl3ETKSFCYniJ9jPa/zeHbITbll4Ecp6v7tJe2p5fo+JPflk2PuFpmXTYIbeJL2JN7yuvBoOtY49bf6tApMxzzRQ2w1aI8j47kEmZGcDhEkwljD8dyiJrkvuwiC8cSpYMbMce6yPkF0q8WKWR9kgEZPzpDs3hJjz1Ob0VhOdNQwF44E53V7oXKZOBiwXgL2X/pCxlAkCbxto7LYvxQifXFCjUwV4/jYT5CplVkpgH9tay6gBjLbtF88sf8+XRW8DOzv12M8e6oY9+ktex1Z1RsohJ+BI2jvKWqOxLyiBsjqyvNur4jCu1uPeaoX5x+dg0Lr1bjvNdxhfx8UVPBuvSWQLGaogewZmmvS1yo4CWk5NkRpRO/s2UA+mb8573lsFJoqnQ45P9bgNP0M6CUd+1Ma0D5so77Q03jIcCg8niz4xKgB6nuHjDpvehJAhUxdtTdt3OeJzNJXjUxjpwT8/IyvfL5HxuFqCdXUuxMq1tyRabtoe8T+KT6VH+7kCBmnyCBYXlHjpKtRY2471GhsXL94TgyZPjO/h7D3PxyzTWy/u48MxO5sNq4ve8p0PbgpxLqN/uRQYX/eXkIFhftG5m85/L35utMg9Gv8/QfkGuU/fgPuRG4Zu4XY/jJYHrhR3FV+90R/44blDuBo4/1fVOfpIp2UUKgyMiw88fOiMOMgzRX0P/7rJBLxvsX+ifeoMU1oH9881cGokKkwlv/mqdYf2+NAtWb0l6kWzCRfpnKIVn3XqMP5VMrkuu4pEGOHTPIz97cnq9+5P/Cm5YmUsj0HxTla3LeWwk+eyngECeeqnGcQBU47MDXP4xz2ucFfTAWoAJrv3B/ZvwzODUxkKHqiGazy+k+eiqVz4ctUDueWv3mq4TEXiBXt1d881e7yESpDM81InVMxRcYDn3NaD5mBV5Q/TPXp0StFi5MOWyb7xKnfqCl/mOpn7s/VZm5EhBAZZxdtUcklXtkQpecVZDBzrDseIVOt0+537k8Xh5VGoqd9gM1gS+TLVOZ+pYExt5GhnBknfpnqMETIiD9zf2XAH8BkrVPZeYhMVcZNC2YsmcwVcqYRb5NOvnN/3zxV8l5NwVhKyFTrapyb/d9M9V2jzp+X0d9zfxjZClAU4cpArDYG0dzmCGSbMQ6KxTYinkqRKTPhPz73N+Pkf6pPpf73OENZXvyb5/4q67ADxteoywYfdfX+Zy7J1Bect+oxBvChizo8Rk8UuCeMQSa78uCXCN2BXGQRvdmlB+y4Q905FZY9varTClxfnxAWDOhD3PTQQDHZLyvmELyeoGT5zVPZiA0kZm8VSnmrsGTJ29pmt2QEqnS/5hLtZl82of/S4HLyVBKm9xZjwgeZyu/bjvMXO/SZuqteIBljZOCY+LxrkE7A1JZUkS1As3lmSwPuc4pMFdjIVEcAFzbT2OUc+YVj/thLd3S61rhPjM9lasHhApAkyITaZQr0BrczFI9qPNvE0+UvUy3V8l4FobXqydDfPBzAds2xshc88qPrff29Jomwzk90aIQz/v4ZY3IoIVOukyyHdXNymAMVjvm0m6bow02MieFhjPnzegbBpUCGne3Q59YEGTe1NJl558akNOMOFOxyPrBgM56n52dWCbZZcTjoTy+e8hMLmVLyF4xVPjKtkAc54KPPGduM5zcmXaR/meqbp7riwIXI82eVt2swxr11YQ8uW2OMI4uDSLNtuYdMs/D36V2P6EfYL8HXWozBTiI9sCc3MxiP/6nYOjlgzDgXO7C3EsaM7CkjExUbGbJAwBjxjJcZXZz3EoTretT5kZjRYdolEIkBT9jl3Sp0EnY2eO2Oq/zxSB4qyiqAt2jHfVyifKJHfuaAG95mhLFxriuX2ykk6mPGvCJ6GvSZlgcIop/aEGkrUv9wOELwVDjk0lhGxsjaJ2qGJ9q7TRtKH7o1aoIGmXVhILOvztYJ7PdeYt7JNEUKE3y+OBUWzFfHuaaL0HpQ6OcnxmB+3Iu/cm+QzkNkKu74BBpMEg1iUKYM39mM6DmcviDa62Ll9Tz21/7UjfWbauxv2GUZnQZJCLnoI7OKY5343fGATMcIMtBpY17o8qHi9cWTiB9u8O/xgIwbGMnABfM4z+hZT2ywh0pgQZ+mF6odpQXYVorjJfl0PX249RPfbyaOecKCUlUceAiLeY3322HMdQr/Ds7s0DF2nyci3cQ5MvMTPsR/YBSh6bkgkG3G8/TycEnpBZ5XKM5pzYKdgNHLHCwFmWr3qnxy3Mt0N6kNcKmA/qA1XwY1wkQFL98jgydvZCZt2iED13pbeZqeIsPy5gvy3fbN+bcUNVkXof2lxyPPmBU0Gj09gwMy2BztY/6UMprSnILv29jeq/aV0ePcGmslGO/Kawi2//M6Mgi3QPvzmSHSoyLYkN0UZLJXjowzG+uYe9xNYP5kzLNTOi0AUvmD42NneHSzsJCJbDpnwWWC/vB9Q6bNqw6ZdxNmIjVOTo/jmf9U7LA2H5Tvx5q5vjQjyKSxOK7vjCHqTOyvrMP+qiPUZH70mXGMJ/j592fYQZRrqNGuZkvpuznXkDuXlvjXayLTezN1we28jgTcVBfpXC23AKcL3v++0nuqv2Zn8BP1xTG41jJ97z8DupcQGRl0wBg+GdeHTU3s76uOzP2Tp6LLEplKLwb6Zaq9bCBThdlVIaddegfN1k3iOiUyyrmMSlBiHxngJ081KKIKRroJfvf9BdbrBvQDpPoyFfD6HLZagUy1+ZwMsj7zBqgPliCZlVQjtRxtkWkMrwJ9dovIvhn3HS8/yBS7iD6IstAU0Oq3wdm6XD7IZ8mPTHTB5/vJU8XKag77jRZUbsUPl28tBXGmCJV5iVwFo0L1gV3wFn7XqHe5h0w2Rab5MtVPnuogDT73ZarFZ1zf5Kzw/XzFuxBpy5+A8pnBfk4uJTtC32Cs98gcnTiMZ3c9Vl+mgtXu+MtUP3kqY+u+DSL5uwOofCRVX6ZaKRwy1V3zmVtcGZK9YOx/16hfillExBqvtTp1iDvfsoYcXkb3ZSroloSSbFctgbyRbd1T71JilMhYyk1kzFm6rkHa+7ayB5NfVN+5vy5nAezK17LSn+EbvkxFJyIy1c96qkftjfW6YsY5T7L1iHCJDkCCziX/4TzVbDb7p/pUROJWgvr91/8kpjq+kali/4NjfOairk441DmB4I3rk8b6Lewe3HH09RJhV0QKmm8WqFDey4b5c0v2aK4WDApjiz7g1aCOv2+TEtwsH2s08jn6JDUY17xLS8a2y7HeUIZjXHvwwNylz6Nsf1ZrqJ1wPAtmuUKX5ox5q5OyrqIDdzxtaB3uoNsc1lwcjufG6+lMAHendZXXMoyRcwV9CAorjJGHGn2UdRj3xj9UUsWxfmo2wCoDXspHJYlf4e+5R+/PeqqfPNV6U18hqoMF5yfPXERukPD5x7yF52wLgy6WGJOdqytU/tJ+iXSQbqE9aP2d+SxdoQ+o0UfH9rOuWLK6eeT1Ligk5kHhkkeEMdWNuxOEVEHGue+QKYVNhDpx93KqL1MdtCGB/HbCmCjkDU+Vt8RDtNUlVCztBHV/U6DuPI370MwQr9cXgYAznMcah0dkjls3xmAic8RvNWSMmYLXycxakMD3xrzj1sqg2I9ny1ifnKcvSTRgw2tA4MnzEXlbwxaY7syYf0mX3rjmFhkrMN7MS3wJY+zS0oDdBIypwl73qHVdSOBZFcZg+5ZcKH/9YF+erw1jvX540Cgc54rMDBkuoAalWw0ZLNx0HdqX+YpoEzgLyE+XD+ctdC2iq17A9z8yjvNoikx5aAULglfJYUyzkZlnh60Nbr9dIKPp49kwwR4ADi8eY3irN5SbbiYYQ2Y8MuAQa3QI8ANRSOdcoIw1YleqW4B9OnDEQ5Tl6X7xfIC3c+dVMFmgQR/Lgw+O0yOz7lamQWNSFuCtp2gPW7/laSRYGCMLBXX/faxz7QborSLQnszbj4zrP7sL5JbwQAa6x2gvB4yZcLAmnK+9W49OzNsTUp2iUxQ77C+52fpjSVqh8i4/59WRIQCbx+b1mIxMp0tSAck5GtfzzJABkgHtz2enBcdme9OjM9IdAH9hqNhnnUfUP0s2xP1BIN6wSU+UPw/jPrCbSiLdmza0l1Ez2OpirEk5nt9ZtVMO4mhdV2hPyPzl/jruc+Q6ZDYdmardOUtk2LjHDtCQea6xugbvNQyV99J1hW5PmwsUiloTj+dTg2oj09qr+Yt5vrlHBp9vdXC8tiNMeemUpvKwBqeskKlfu5dM98F2heMhbBnzBB2Zq2xrSL3nm/lSsOTpIuw0yA8jw6xytJ+9O91Dnkbj9Vj/qhswGib76YPzLzZqAMexQkicbFzTTZCpRWW6BZsq6M8GF/v7ltzM8RwDngT2AtvvmdcO5P19xvnnKWrCsO9ygK7/IBNvDaBsViTA9o7AMVHC9qnt4gRuxSHzrkqjp9p7/wZmHfDzUoDMVcYHBvnkg/b3OsU8nVa3GJBtUAPMJtifAwxnHF/6DBnsjv6VG/dJ5rPHHJnwM+47/Pg1thffYP9Ma54+rqUDwbRpOfZW0N+kzNqAy9tcxS4PtD91sT+Bf9BeFVN81Dzes/1Arhd/mIrOBmS4OEFNsSyQufc+dX+Z6idPVUWXFA7JDhmnqT35dz3Vzxr1s4MxPA8uJfpn1yeubA4isRaaCrtQ/zP3p3fLO+xEm1T2djzLRe+Z+Dv398NU0Pb6d+7vy1QBvfzO/X3zVJzWW6AEb4d911NpykkBtS6M6jv3d9w9UjDQ8ipn6Q2P73qq7WwdMDs9lxkxnES3xcNCIKYy/8gkCI8f2D6eeO08c01V9kr6ZSqbo1VDzNdJg8NhrA81sZGpMlHbA50ZPnPu8iUj+7Hu+g9TQWGrHnlIlw4ZxnQZzMnQEFnLVrCCHSPfNeo/c3/ToptVX6bK1uSXqYxZkfPfuT/6Mcb1U96fPJUhUGxvx9pExJo8tG+e6jv3lxW0/a6nsqtd9ctU+9MSuO/cH0mIDCohjHM9bwDCIvf6rU9lhbOT9l2jfvBXMjMOIjLVXUoL0O4ueqnZ6YrP648avg8YB+8Lav4+vqCmPscO959mKmH+T2vU6eJf//y/ZCrp3zz3tzWEDaSHN47xhYVjcHAwRgQWP9ZldpFh8qy7gv1wF5UPW0OhHDpt1L20IcxpGoPyLfqAYjm0nK9YY42/o3QGVLlyxeYV6qT3uaghXh2XJPhs0AfZxwcDtF2onCu9UPJUd2t4CIcVF3GBTTcpW6pwijdrFhPyPm2Enu3gMnsgY73DXKEsec7Aq6fIcCep6enGK0tIdhuMGZexhqJCgxyc5k1YmO+Vx2YacTq8is2aS9bDKvsylaZqbvVlKim/oa57zceamLMWmcQNzpBgqKj8RW9R+uHqAqL9R2BsekOduHodIru/JnfiO7F9IfOj4EAcLmvm6fWWkmtWqBDObKVKrqvco2E1PUJwe2FMtrYTZA4Tx/yud1CH/KynEt0yBjcSBRKo26yn0Xjeom/mGEOVpyHTx0G4gN3Vyyo4Z3i9pqimMrdCJjEjZBA7co/AdvbAeSdz2dDPWziOdbfHuugixgShVROIvQJj+Gs11kydNAdQtqrNfZnqmATY/5+a5/zr6QV0Krioi9e3jmPa49DTupzuIJnkGMPTFf59l+Ui+J7fYUzIE4zh2w0HifZpSBAkyFicjkwZhts5YURHe5myvQSpiP3FJgkyWWxN5lCkwafyM/LwKOzqCFKHcoxthPE8OEEwIZWKgQvWg8zTw7gm247ogrBLhDFwxec2eOKcx8+fXg+6bHMZcrvCmHb7LCgFDmOyW66R6Q6HcZ/czM0w5mrIBI2GMVG8r+/gXwnau/FaivRxR02Q3N5Ljhkt2vt9QPtBd4b2/unw+6QKIoh8Xaz89U2/0KUxcSGrhCcybYyMtKkOFfZP92D+9LXX6LW2tpDF+qRijtwaNI+CBxTqG5k/CZAR0yHxwK9AYH49adD7HlUfikuFTLwb15PJt5/1WwJ+fpIjk+9OQQE5oiBqmN4c6/LfkDmscCD+XEdGWB0TZNCZOuPYZomMQXpXAEdz1lw47a0Lvc/qGyRyiQy5HtdUI0MMAMcF2mv9mWTUF6/I7JRiDN++kp5uRUcCR5r1yDzbJdD3rlPA76bDeB4dMhfv5BgdmPTE8canGqUvcwK2Er7QHq57nu7k7QGSI0F/oEOq0OuqUCCs+q5igpoic1WbKRSO1hJWP/XxLKQW2yc9vZEJbdQExlHaQda4yBA+v5SpZW13EM1zrvI3qLnp7PFRIXfNR+W938h8yrzzITJ4HPCb41PD+08peIetwHnuXW7o6SEZAO6Uq7zCMYEmrWDjeB/P9lmO5yPuJCmFeBb1lXdrDI3GVEAmKokw5qmw/UVmHSHez7B//HfT0Id67iA1Tz0XXE/oL9/8zQV7+UTG37v7nsaZGgL+acGCtziuDzTHfYDEmiEzj+29OVgUomOFz1c7qAmXxeYBTLs2VSBMsP3ZLAFgudRWnjyeBfQ+1ASZeTwjenJF+1sFk7E4TIcMG3vIYJ/HpodsdqmZ/0wVnpBsewK7sObov8Z9s1ZuuHBg6z95Kkbk5Jeprksq/879deGfPFWc9L9MBSao8pepNgP1OXd74BSSbqvb30z1k6f6mfv7rlHvrg8dvYSbVI7j8uPpdfwG9ir1iLN2UXO+M8+EnfJ02DdPZd/F1e8a9clmXPPuPhJYW4HHoK7Uy3fu7wCrgDnVZ8j+mvsz8tCRkRxZ/537szZ1bqiXpk9gv9Z8Np5cfvky1Z4WPrPfxZYnyz47gPkYPA4g4X+Zah2fDeZexzOZzY/RgsoRl33XU3nyaorto7ocbG9HhRjlzbUl7/WHqX7yVN816rrSyuqBHndgHCSv+jLVT57qO/f3w1TZmd+DtQkd4tQX9iCrSmz+Zqo25X6Z6punWnzu8nfuz3l/kLHCVXKx5y9xwX2Zqt3rAeyNuUz0xcMGMn3Oc1DP4R+m2jteDiZ6X+asAZn2J09lGFeXuN2De/wHmWou/UN9Kp4T/vXP/ySmij4H1EHzDGOM/LOPzDyUYO9bkfOMCGPGcRpcgBWTBWMfXf858/MD7kl4cd7bNAzaCJYD0XrWVv5ygzoKyeoEycOQGfMH1NkebJ8QkrGWwO2AMf5feaovU0nMVuCSshUXbm5vZeOk9zWcpps1iWahnW3iIdxCmV/WLNlcMpEmxjj3OEcr8aZP9JkvCX0IK8e5uc0OmSM83jKIbwhkiWaeLpu9tjxA223WVZws7WizUC+IDIriVva7uyhEtlFR4X3w/fQxhh4M9QhR9ZFZ0BeWQk97NUPm8QTimfmroVuSxHavhzfOsx+rE5E7yYZEEWrChsCXibZEXQ83TmHhfI061RPLHAJxIqJPH2tTODsj/jIVPgbqBNlMQigeLcbEZmo8qHcYa3y6O4yhpW6INJ6PMXt1WTJvfTd4KhmCgro4+1Ss7JBBZllZQNKeBuYbPfpcmbg5IGuJzO/1NqPFroghJuN5fT9nsywERUdvOUWmElQakUZTMQZFlK8Cf4IxzjiM5/F9qm6cu5MaGnLlFnx2GRg7H18adZb7OaTvU8t5zE0yuhsWyNiv9sX52hoZy1wfCHiPXqj8sNJF2imfBTiTc8sF+lI36CF1BEAJ+xm9YQT0aZchhMoEY1buI1OubgcD7NN5qIKgl3u64A8mhDW2n2+cMqDOa2YBRkueeERfXughXywhhwc/1u2OFaoZ+Lz2rkV7fm2QYWd8kUJ2mAzMaxm2r+afb2BzBcY0R8IYnuZjHfm8Q2adntHeF4WKnw8f2P5Nid+X5xgjQ+aLjJnH9ERb03fAMzYPju3maI/3R3mG2GgfLBh4ZDquum0gyeIJC47j+inFKm/gv3fzsZZBw9NSHeuETyrs7yfLDDo/d8hYKxeZeBHnGvWwUcHLQmQgoZ149Cbhta9vUOPoR/y7OkPGTYXthwuC27hPNBMMcLbSjPnnOTKr6B94cExlXYVS252oPrldIZKDOdqza/K0j289RI1TE+82ziUar9kFmVJp0b78GjURv16ALeQ9CUqEYioKyQrt4/Ph/JpIIq3uszMEl/hZBauLTqkimTLY6rFGhmQjU5ByD07EIRPwj4NMn+1nigzKdwzvp/N0olyRwfq+4QLWvJBhvckd7ODZVQF7IyPXR2T6cfEM8/gW7Wd6VvFaOHMksHIJ6Dlp15DHF2xvZYPRWwhrD4KM7zhfjmNKq1YiUMTjmdTV0rggA9U6RFyCTOb62F5cLlkQn6MZCYydATSfdwkE0wAZMts0lPLNWHN2vcTxXn9QE1mhlQPM1gPnx27zoPo2byGK530VGNbIXJ0KEMoaz4ImXTTUOhQBQL1bkMC9mBrdn/4Xd2/StCqX7G9/IAfSCMhQZC0VaSRh0c1obbBFVOTT/xPZz6n9Tt6anIpz4lREVZRxuxFWk3n9MpNcGWocfs9zkcqGXKDV4/3xuciCSB/i0nl5gyKoWhYuRLNFzYb3xyLzhf910d44kq8jU217tA9kfqBJGVYAKf9ETcnh/rxbyw/k1xztj/UEnoRU2YP7YDjfDaqTkalWa+3ERqYquiAHUsyRWX65v+A9u4KRbZBpfnGq94o/grGOkQF+9VS/GvVf7s/Nn0O/Kh8ZzFrskKnUnX4gsoRMtfkWu9ptPbBHpjLJLmMg6WebLAxtBSu6Q4b7cMhUv9wfebQe/l0MzsRS7QU4TmrXI1P94lQ/pvIz7nQm+n4vgnUSQ25kql9/qtmhFzjHN3S8/0/8J/f3F1NZPg2JJ/Hk/lecCuaq2JFM4k3YiC0yz/x5Lkgn8/uxRt3LDqj1J6vk9SdO9aunWnNkAmSiIVPtVshUv14Kv9yf8z3uDVTWuYWkEiJTkf1EGnN/RkFCMjLVtqfboblqwPmWtiqIJhfIeAtApqIMmeqtDdHp4uCQMfc3BaL+nft7CmQ+1qh7J3eor7qeTn+Yqllrf3J/P6baza4Le+i2X8FOcC7E752QEqPXqvG9v5GpaGebuB5Kj4PCYv/JOJXM/ZsadZ7/X/Le3397nKryCSTX4eyH6j68R9Y1p6HeBRlAeKKurhyxhuQdDDZiOEtC+V6+4L6KZx02K9WgZXzFLe4/Xqizj88zPRpNBamez7ng0E3QVyvTG9qUg8KYIgy5ihn1YTe5ABlzf05sLeBAi0Wdmhoy1fPjLuFFNWSq9WyfrKYJWUHzfA991iW0QcJnyUOSow6O1D36yDhFBoLDDZnqPvis3XKdQ7lMdS5r88Nhpb/3WzhwHPqYjYdMhRd0YZuXjPj7BTLdm7sewVdUiWP7IzLH8uZXeP2tSsK2eUlUupjoY6+iUEfNDW3+L/fXpda1Zq60P5CrOt1B6K4eXLT2BZ7YywiZx0qQqWpAm6o+kcnijYuM852iDS5sOwPdC/9hqmDWRxB5VGARceyhfub0QR88xAmjh93RyH4fwe1PyKTEbpEx2ukCmeHyZcExws+NPS0g/6KlDvI72txneCqgKGKJRMYJbbgjrxOIU1lABnoh022+9p84lVswZKpDhPPvOxxa45gbfOQZdXSFA84Cc5rdadn4yFzaEBfxePSB+BgiuJ8L+sxZ3uB87rdfZA7zWTNexc/aK1uCG4bIcJ/jnKcJXUoQ9CL67OSMTHZMLgLEodBxQX+QbLrMhxrfM+m5KLXalupNZYI/2SIjvs/4ueB6Gwpxj+P3qZFB3ubKwfUIXM2SLTIOeXoKpM6HJ9FNklRk1mgF6e6BTBep+Lyvo5mBq4U9Wpslju90vr1A5MR4f6k8b2k7f3uQn/M5Y8YSWXSbR/j9dIKaYlc6Z5o6pxD8Kcy4UItyZNTJC6C45/c6UlQVGSmYooaQgjuJmvdDo7fziaLPjVQueD0dSqHokWmu/YyEOeB8WpboQfHNhJrt6fAenOwj01X4vIyblBo9Hvscwr2DPvE19Cvra2RC/whSzY7Gi1KHRmtI5dcXGXD9QgbLIwvKSBZw/V+QMRZaw4HfE9wvT5iiponF83AmM+6Pw9VpqRhdP1B+dVyvkojXP+TobcJKxP1rlCYyZ7ySIJ7th5rvIXenJ68peNfNtw6tp9lRbuEdoQyTBwvKyNKoun7Mh7NpGmTAEzJFayHzpevvizDHbSRqSMhQv/5lofbKW2oZxzl4ELd19Ng/NVrK3hVSrnrjeGzzM50ZUxyz6wYZ83vMUUPsdyvw0hDXx/WR2RSnVoM8QG/ExC9qgKtrMgg2LWqAaYlM3W8jHXzXGs6kVn/1UroJaKo41EQ1jl9Eh56g3obnwpuG6+nLUHMUc6tjUX23NeoUUQRhekLmPZY4Pm4tDr0ahjPFFxGuH7YWWqgKoWPhZTYZ+qbrqKnEmOMCuMh3eu/FEMK6QHuyjPH33nu0h9G35VFTDe8tiwoyktvyIgmHV8zoeb+9Qakd0BK8OgU16fXkQOAccPyuRX6n7g33UypyuB+O+rygnfNAxlspDRddHGTgx2fyGc4of3AjUwWkryD4uDjfWejYI1Npi/LE3HKIc/yYyuT1oPZKgfIjU/1q1Mc4lfKAA2hzCIkrL05/6ql+cSpYzTmNgMjdYHn1/mGqX5zKXpQ7bmSqX+7PujoZcV8eb5AFD2sgi3XAPFNfB6QI7rsxTjUyVZbNp7BpQ2QqI/onTkXQuv2JU/2V+7M0ZCo4ZIb7nXZCbSniVyKeu+lgnd0EbmSqX426TnVkwmpZn8l8f97C1juEzA+diB9zf7p2xec/b/mCLL72Hgw3/ue9v3Z7/8NU3vfk3wmQ5xSMh4wa/PfeX9f0vtvfB6artY9BxAn7p0b9F6d6U7IGLdKQoWT6Tz3Vj6nGOFVz1f7UU41xqvsqwN87WDbnNQ+OknvzUWAzu0MN9tI3iLFzVdAfDSMjU9GdeBrrqRz0sAa5nusQr8fNOWsjfmzCh58StpKFTPXrpZBM+BIWmslq/3yM/jCVcTui1c8YOf8HmUoRlH/HVEthTqXxf/5Hmeq/uZ5qO0Wh5ft3kbEuGmzEtD9AuEIfxiILdfjkJZ4gjT1kqnWOOlPfvT6oo8UnC28MdZ23QJsCKMFI9HYGn55WJeT9el6z1xqZyrlOr8DIRWFB3qDuPq1Ub4xTwW4RaCRGtIHG3yxYbK0qiR7FuQb35Klx6WG+CFaqcqNwa4MliacHtaP3SdhDwJmvOuoq9UzX2htt1qwdzuA1kTHCRZVBNnvoXMrxWrEi/mcLJ6NcsrS54/VW3NkDcznz2chUuBcPUFzQZ0Wu+jrQnWOWEAsU7//wePG0Bj8Db9kIDI2vhTZ1GYXuRGuuKA+Mzxl1TYQ2enF71OFrsWrJbNDlkDcaSU4y+sgy8HPU4RP0yZPt5A9TOa6De6prcc+/wiiEdEMEFh6mRYE6/f2G0mR4P1yutvS0QZ/NDiulZrFnt3RuHqfoQ+IvCSRVRd2sIPO528WXY9HKKii8rhmk4XVWh4E91POs9RjY8YtMuNKcA47XAW3KfIVM635pQLhPg0I7PHFc2HDo43I9IpC+rm8SJt/mjAyHn3NzOKtmVcw19FArAfxo6E92VDKggiqjj35oT/SxSwUZenvVoKrXImGnat7RmTkRIRHK15C7G3ozbEoeShqhzl+FhkHh0gfgMrXHz2Zxp5NstwVWNV8usFf4fHFmImMdPQl9dFagDz0fHYAhVRU20ycy3HYrQ1kXHBeVfSLRez4w4fqKPlWPXwWdn5QUILjj+Dw99UC/7euMDLlCn1bz8zu9Bj3++bmdk7BMcb2vxCEXKzqoKZA5CvppG7y/kz2r2dXD3wsvD/y+3dxZuBn6Zc3uyh7yuL5xUdMkKm2kigATS7UOuelLo4J9OkNQTUUu1Amu33199SBNOlxPnKPSoX7KA9ZVPYmmkq3SpzVNIftuRY7tOGSmTsb1x4TJUKQaOBrNamQMsHA+wl2APlsWfBPS6MFzbLFFpjKd6xfHT1mS9MSmAVXc4ayV6QsZ88heLX3X6zfkGX3UwVxBnxvM0xMAa4ca6cQ843pNZ1Dazadm0xrXQ3cRkIlu3y+LJqespcuns4fy7D4IiytTpdJqq/ziVCSiBjJFsqw2ECuHlguGkBl9pbIK7NS+8HoljjfRhDn4z2nL2JND5uKd5QWq++5NAv34REb2hx6uB7uvg3f4xPE9IGO5QYrrY5Y0BpWmR9QU7RzHe3GfU1p0jY/MR4d/X+P4W49oCfnUQw1RKnZBH8rbwPuvei58Nrgfrd3bgvC65JEBXRx/Wx/OA9y1Hy6cbeYqVfkshPhwEOrw5pU27Stc5Zk8MP5+Yx+o8/o+IQvUjoT2ZXgvN0NN5fs3rg5Pj8eZTtI3Ml7BSXXIJxON7nhksuTh8ixaTPF6/hbvL+6WAhdWEq5vchSukD2jJxcUz2boGy/awIqw5aK9gJrBqisNCgN6FlXPZ0A30yVqqMe+qcO5jPPluvIb2A2ZKlw2XTec91dC2pVoD+1iqIe9IJ0shMUJGcbutb/iVF6v8zyJH/kFDOo6xPUq/LveqQe0DSr+vbV6npCWX8Ky1pCpNpmu/p37u5SnYoxTOW2+q8d6qsnx/CdO5YbLs0HueUJGpvK1/domT1dyYPNBpnC/l/OZoF9fDAdb2sxlN2SqYM2jfZQ3AfEKUb+PcSp6VyLikc5PxjjVL/c3MtUv97c2Lv8wlZgkKawfQ5xo16N9/TIwYHs7o3JorXU3MpX5+SDziGvUlD+m+uX+xhp182S8YbWQfTLm/n5MZe0pI2BGiz+5P7mtBGI1nmuM9VS/3J/9mrw6XbXd9RincoO65sl76J2w2ur/1FP1gm3ArrKB81dTciCcem5HpnKZjsz6Yyp92yFT8fsT+qcyn4MVf3D7/5jqXzXqI1M9bC4c3/vbrfi9Meb+tPXmzEFfrehYT2WzCWMjU33IcD/aDJn2P8xUc+nf1Kjzgvpf/1n8TzLV/L85ThXWVx0KaYo+MOhxDz665gDweiNh32X0AdsgQl2qyOjjz6rVUt0tP5C9Jk9cNTnquufluoNy+UQbujqhT6dH3NO5nMxZ0M4doJd5dAFfEmQudF74Weo7H5b0CGRkqse5moC3T5GpVus3Tzfz5wJap9LqmM/cYMV7c2Qq565xGdcULe3K1xd1ZoE+OiHoI7l8WqDOH84H4/bIHAvLT6BUQ71ON3KXrNzYNeB58pckcToXVn5juGDlts+5+zlRyZae9pAuqcQiYYo+dHn1Cwi16Rx1q1Z2tIB1CkErCiQQfbT5P6biNumVhFb4Kcgq1m3Ia3iw8OwId/I0HPRBKltwWX1uVVpn6NO99xwZx9eRKQ8W7nkjXOOe6nb1nazfawaVUvI1Ey1kqqR4t8hwQ+7uZLZ36j+HHoL1GZl0liNDamw5AYi0rg5OG7TJnwneXya8v8jEy3lC3/N3CmnVzFhYpxPU4bd3CFERCSxYB2VCrxK/hc1Jcmu0akFAztbw3pZ74mqW7dFH6v4aGWtlIbQ0SYM2Pe5RV18qvP5lg3/frx0eqgVFH7wiDdDb0kOmaljDBdlbQcaKhp6R/F2og9v5eafmxBGQQQgyGDfLVOoyj4Pqc+xY4LkSpW5W+VBcd8gU31txoE3RGMDeX2SGV9Ee6OH+3kLWmjMu2sU2pfOJY4HXmhyJLoaFz8NNJPAmJiLl9yPxNDDXBJmLw/XcFsiwlnyKIT2cvjVTbnZCO+VRIwNJ6HNne2RkTl8P74VtkFmtud1RFikJeGY5nMTlvhIqJzucnyKcMRb7c/Rp0dKFzL7fCdMTXI9pFZUQCPWtDrUd+nTzkumQn44qMq+H8z9t/Bri21SsA+ohM8pzxYXkzSEDpb2FDDAcEZ0XG2RIOm8l6mVRgj43EVEz/Pqv7XA9p/Mb3g9/ViW6jhqKPrr+kgg0ZITTsd9CWB35Ovhc58iost4hI8qoQez9GzVShvvXn35FFs0f5ZnykoLrK80fQ8oAme3thydAHGnroFPMgmblRYBCnqARtw8433dyVKGcCh3HZKbcqfHdDnHhxZ0L1eEdBm7xkMFduA0Jj6Z8pqdLtoJwO8PrXYymo3H+nUOuii8WRqfnmc7VL37fV59cGJ/w31+yyRkZ7TT04V/kBd3UJq6/ZNWzAXRbuiqQ+av5GZnGikxKz4cSmYr3b8hoGTL+DpF7GMA3YeYLmTrQfVzP/NB3PcmLhJ63+gaY9UQmOw/v1W7OQ/+1OOcZC86FRqN0GkHgrz510PSoGb1QCZDRV8N7pJOS0mWqpxBerrg+5z2uH7FZNcik5MMFTw/tpWgoDoTJlGPMEh7IhPbOh/grSSSwVHvoLXNFzZOYPGFyhd+/Z5mG++WFTN0cizM9IISAewieyGClMpz5bVoQTNZtHR2FJ47H/rQApqEmiOjKCijNhRwiY9Kw8Hkf9icTXpDt9g8WZEiyxDyc0H4RXaxZNPTTogVq2F+casz9pa39p57KW0pU+sNU3QJ9+o+pUEcc8O8kqN3zR5fIKzA0MOVpWLvltlfJJWIX2JkOYe7upSdkqhIRSI1M5adH+MNUG9yyzPtqASUBTiFokylDhlHXdGQqmlT/MNWlWkxg2VKbgafrB7KNtPQPU90OpwP5ckQAg0gRGXsp7O7Kdsz97bxwySN/kw+slScy1rt9BfqiPfxhqrGeaoxT/eqpfOXakt3zboxxKl+W+IQEJ76E7WlhcfAy/6ueqm49zt10/nnM/dnZ3K+963On6j+mEk45/ydO9eulYLYaMs4v9/eLUxmWGnAjUyXfgzEyldspFyDzINmMuT/XO+D9/eqp1ifNrkemWvuuAtuth1zbKp5KSmmvjEzlEhXnZ3OZHl11eZKJHesaJc1hHsFavc3r3TXc/4lTrUFHpmpTqo71VNvbF5kwqZBp06gzwLjMPebVS+4/yVQDqvz/M5X4v+S9P/W/maloOPSX6R/oY57ZhFK9m+4h9n5n6q5Rh3MPZCyv4ZA5/Cxv6XU1eUP4OqAPzfdPiT4704HyG7c1MwF1vGG/c/DCEnV/dUafXuWo06PLUa7Daqhn+OX+Vn7sct4Zzhopq2qOuo4scPX1u5YGu/UUmL/SWErQmqx2F0IAt5rGJZ9jMZyhvOoA9CvquOUSGeQQ+zma1FYk4Vluz5SIQ43o0tRZ+lkeklUzqTfQxh76GHn6sVcr2d7B4vT0ia8lNdL92yzB3QXos90SfbCwiHII33eFY+3OaekkwesVbc1zkXxHZtGMK3O/aAu4wDzvE0I1tNFJnD1IFEphQtaSgD4owr2SHrboA2UZfaI7O6JPpsOLTD+m0kUTuDFOZcaRD+Hxizq2exYBTQ/vJ+QfH21ytMDnaZK+hOR1RyadMWTIx2Lwccu0Qx8VDmd3sGkKVZV90YpcLaDrK/rkXNrOSLQZdOokfKOPmJ+RCbXNKxhzf2Y8x/F3izOQZFstIFqkyCRFgD4OUrT5WcxedQCkKah1xvUBlo0+vN40Et2RFJnoMfjMmm8MSrbHFyDPNHUQ5YpN79xqCv6MCCyiX/Sh0RUZLG3x++FkeFc/ex+/UB6ND8dCkDTKnpUHiXz5cuF23Ra0908bKF/Cl4UrwPmdmZGBulzB8SPzuUrX/NaCLHr3NbuFOVD5LMyAJR1HgqVw72hyRqbxyUL4nfWCTGGdQiia4ewTXsPxnc6WJwgbhj5zmVkHSuG0gypoFcbQJbSUTbIIf3d4784Y+lV5DTJfxQ4zEgjc06bdKtxBOt3cuMCVkXHjZ19ANPFvLHxFhkQP4C8hjxZzZCZF5ZERsyMU52bINXL2gd719w59bscPuaRcov1rvRve90aGdNbFcJ7iGtcbF4ks7MoJapZUiYGJz1kdvSqbp5VT6RDaPTKOeS9wvk69AV60RUawTnNKjd30Df7d1rh4ok9tWlzWeEuzRsT1xDkFxft4gjvRH4Rtp3j9IpVRQ02dFplbzhKqWyUPvrX9kNDcmRLdvx4K+DsfGd5bmmf6+i4rYPn7Xge7idLRjm2loefnAxl1KuP1pxEybfJuGRMl804jdlQgsTxk8M6cH+hOFiSoSIFM5b6zoaZ7VUPKebje7vbQW8ERNcirJTLE+YXrJ/jgfBbKL84opyrlpG4CPvVwvBWzQWZdXl2oTFyvobw3eHrZvXD9rTZDLh3pkVZxtIZo++pJsGlbni4bHxm0mHJcKArDWT6f4Syk8vphodwMcdUjahw2feF+r7/IrFOpSfB+O1yf9Ijrh5JLA/FzO5zjQJB5p6fIhgImHGHCM0VN+Wo8SF+7GRfqIc7X1olQ84CDv0eGnr6CoSyQgYiA9mpio4baXWpwq/uTBPdbVlD9hYxcUqtFjZejZtjuHqihvsK3jozH3Kb64pVDsVcaEhxF/H7sOi0U8RQ13cQ8dGQi+BmEUIkkOvbDwQoDU60y9UTGOJX9bFOwVxwyixudJWKI7Doylbf8nDRiGec90KwP/rz3t9CoBluYhcw3HshYJyW+wKa2CEOr2yfk1m1moE2THXEPHVBktGALy6uJU5p0FDVzLa3AninIVP50bRBvEdiwXB494tWE/5up3IIhU/3iVFqxCog7A/xskJsIesKF3Jj7+zGVmryE2oojT/rDVP/K/b1okAINpkN/K2AHsr8lyBDHZKiveogt2W8KY6yn8vZn1JT9tyhGpvJm8ckmJ1t7wsb+DMpvir9vPeMJbI/d0M9pYKpf7u+vONWvRt3o1jI3vve30RbrsUbd/ejIVHxIN+AkC/ysRiFqS7D/YSokvwKvbzxHpgKtxfGOr8hQzuOAPpAWujbGqdZwY8SL3ic6MtW3vsnMOaAzIjfpGYJBP3NuF60WNtm/9gVYW3rmxtxf+jKKv+NUk8VQMx8DMqOwrw//OaYSee7f5f5m/wAVt5j9X4pTlXKFPnRvI1MFgw3ha6WCwFFmNRPXqMO/sjm89xJLQ/+d/E61mTecdbFtULcayFTucH5VUsVoA94c6ii/PGUQvw9KHXCxY9BMnNZQkFxmwf2JPv4Xp9qEvsv50otTidz6aLPv0ZQL1Gt1p2W2m0AVf5Cpbgoy0FZZ6HDlrloduxtkDJ+8OiiiFn26uUId2sW7DJLZEe//kQ1/78UI4t7VSUo2EKzkj7WB67lEH7M8uPZqf5Fc2Kngcy6aBpX8atrhms7q4NWgDxZ2Ygo5VYf+UB/U9fZyHUFYLnkWiltkqvaDe0r4cJd6ZKp3Nd1CzvF3jsWrS0CkWJhDMjcXdfYkaMOfYhNDei3E3/lqdKxR/zGVC3vuTpzN2oPMz3gSTHkbqJpOH1B8H7M6zNOBGZN3gcxG5DrKl8gc5zPq/lh7diRUP21CFRrFkJB5x0UTgoyxln1kAk7H3xMk1Kmc4DMIdZ+vg+6NTHdJDAO23t1lY5xqIl6mkBnvngu7dYM+m0ULiBf9C+dzgz52v9MXUGVt94tjdBTM8guZnON8bz8NpY/bt4WkFBoWHLnMoKs+nUBgTNAnGS76UCGROShKr2Xheo7Xz2Kcv/Q8nAf3DGcq5RMTINpI3zoQh/n81sp66L+FDBcn+HwXIdoACCUyzUZDpgJhYkLx5HtkvgJ9TLF3RGDGGu//vTC6oafiEj2KNZx5u3NsOvfRZ8YTC8fnyQ/1M8nlCP73jozpwLygalc5yCx7ZNaPjsy+7ZCpwtcc13+5xvWgnJH5yrAR6zCV5gZ9ll8H3NX0VgfWEtfbbjb0MzpubyQ67SUefeJ7AcXyMq/DVrVRkygmapJLLBIW3nD+wkhxIK/nPAuU95On7IWaBB3Ol0VGVnT0JFQRlM8dMtDh2qr0u9Yj8PYGrs/ZHjVOoA/9nuDR1eGiQZ8t7Yb3DIOOJyF3fWrUe2YvQA+n1Wn73lEqgriHTFrj/sger4S+92IDqTe/c9Hsgj6XOds9+HbWDvV7SkCXkxLnK7u/61Da4XzRY6kA6z8dC7STcqDht0TGD1Z3FM4WMlXrb2fgLoc4yT5ApsoWyFTMKfF6k2VzR+YSZGTWquXCeJIn9PxIZxDPh7jM5Zi1dCtNTlDm0xcLbkvUBGky9FrYlMiYy3Koyb5ONQhPCjI2D7JKreKOGiyAG2GPHu+P5647QOvyYqHxwfl/37cTiHRcf6zUC6BPb3hngJeQiR6Z2lH7IRrg3kuujppmztP2ngUQHMQPYbUynHWjX5GhswKZdyPi+KzvyLSBPR3inMFwjsRl8gBP75A5bzYyacpFFnhq2XOssrYJPV5PAO7LGXp1AM6nedETKFubY+zJ43y+e28K+ZTj6/A7nN1U9QLax0/xJOy7VnB+VsjIsSI9uSjy0J5GladCqq7x+dnHMugejhky6xEZVn7i92fVqoGAXR5kZCrt/E6h4BnO9+qBzL2gvAcapCfinkpfI2qsJUARebkx9/du6its849du9/JUiVTAWWBdZQDNsapOK5d/J37+zEVLWzCvId9GjTlQhyZymddZ5DmUphj7s83ASUuY2e0GfMFMtrLvhpkGp9tsNYJcL7jIZYeezaFjWPYzL/V/Z84lUFV3BLrhX8Yc38/pvKzykf76ummK4pPgVn361Eiu37++Tv394tTObmGBJt63J/3/jZTP0BGSqM/TPWLU4Fzp8nIVGsynPzayf0fptIy8R+memysCTh+/w9T/RWnMhYuJUvKbf8wVZyX7RinQi+J1zePdUfsV7IBVPYB87bpCkamMod+HCNTrfaH9m+m+uX+zP6MTPWLU9202Ry2szMjKB10Sr673dGdbZ8yG+NUF8j/1FONTPX43v7k/sYadZnvCnCWGm7XCmdqZKpf7u8/HKcSBfHf5f6k/yU16vP/5nqqSdwsIHFvQh0Vw7v7xRR1N+7RGYsKw75T86pXEHrGjAteMerGg7VtAfS2YWG4QZ/w0XoLMiahj7Vvc2SSpknBOyyVmq2vE0r3x+gE/uUiE+bUqOvy6cEbmQoci6nkcBVlSKXNtI4kOj3TsBLnUGmVhorHWNgrcXpbwkmwkLG+pnqg+T79QKWcUFdXUxXod5GlEPCmUAdyqw59ufsQMmW+5DL60GDVxbc1vF5nZDK/2Rsr2Ul2Yy8FtIycRC61nkNmv2YsmIsvm54vYoJMM9TUt+XrQB31HUB29XnCuAkyC5fovju5PS8s3AaLhChpZkDIhv5EPIc6hOscBYKntWBpPuSGHkNPyUoSRWS0Fm3wv3J/0Jn1mXi7twu5Z3FctL+hz1dZf4fquUSfbu3thO6WWY4+ZCaTaLpUkenMh4w+VRx6JCptQC2KzJfn765mux5truZHIeTvs8jCmg25R933odQHJpzvJgYN1cAA+hLceoxTpStkoDBshvfsdPSRz9kXdf761XJR25hAp/PJFArvPJyBKyktFd5OB/F20ZKoOjcaNczHE32q3pDoMORmLP6lQiT/6lWm6EPn8XA+mr1tCQuK4fr7FJm4NT4skI+xRG8b3QVv9v0y1nyQKad+s4LcdjtueJUeaKgjY+WeK3IhFXC9uZawBdjKPQnNa27QSb8SYGhlUwcxSC01V6YGgdQJhNkTXG/3WcYg1V44Pqd7a1DvdjlArqJNDP3ASujrd0bt1ZDr4D63D/TlvkPwyyWuh8egCdbEHPq6a8hUtWpR+lw8HEin7Y2Fq71d0G3dZFB6yRWVvyB1VHwjo0aZPifscsT5/0S/eqv7UPOc4vx9VooNqXxFhp5dnh11s5MNfk2/6NNVZLrbEtdLJPBCHTqCytPv0Kc7WnEzEnaJ2lI532lQuW7HwqeFjFAZ7xWE6dBHP28aZE4itpAvIq3OJmGl0e3xXUEluwIyx8kJKETvO4T3A67XmKDPXavbCiJn8+SCk2YG9Dx79BCKjzdj1w0ydC+8ZPBSZPgg5dCHx1FaICPxdxK+JshMt/dWGOqpHoTNbDmhU+h1qAr25EJpZh7o/upIUAgWaiAk1YC6vCxC6HNPEh5v5p1OmuUR4h355/y6Z5hOId6/v8hwWV5QSUOmj0g8MEU09NTsC9xf3OfKhWqXIYPerjieB/LC3z8aLc0Bmcp9ozZk8h7nO6sUAm65QiaSevVOr/p7g5pP5kgwH+q1niYyVHhYv3G9fVAzLmSc7+BSI/Pa/HDGcj2NwG0zvB+eqTY1TsIdovvnQwL93Er0VPRbZMC2r0PxKgc0oBU6v0BH+/mIcb7gKsbAWvy9UD3g92+ncAJZfkamCr5FQN+6d4LE55s6+sxxv5F5tgHfVXA+KEHGLBXUaIX7RY3hNrj+SpqmEKf7R81uXhbQu7ZsoKxzZOSz0nXk6J4SgNtQPyn6yNz4ox6sjtk/cSpZlxKw83dARqb6xam2am2zkancIPknThW0PT/GqVYrLiRelaDP/4jkPDKVL6rIOIcFJ8C2ynbMdzQwiHC0/4lT/XJ/k0/xh6ncbR7RMU61QF1X+1LFF2ON+vo1t4lfSaczmYZGAvpcx9+Xff9Mrg3Hj+/9+fN9n/wVp9qdLh4/1qivqr3AnOd2YutGQBMwlMU/cSri2qghq+EM41891fd03vypUT/GyFSvjVGOTDXm/j73tgVL6D1urFF/ffZT9CJvVKa/eqpfnOrXS2GMU+3vsy2sO1shjn8sVf1gzVagreSgdk+M8CNT0XoTcGPuL7Z5/BxOofb2L3IYmeqveqrl15LHOJVXTHC+fu/9jUxVLPw/Nerq7SPXVn/UNHK2WQArfj9nY+7vx1TO44JM9TEFjWR2kYPVKIxAsxWNsZ7KUd4e8VEn/yfjVKL0b/pT8RL5F1T9TzLV4r85TjV3HlNIhBZ1e320JfpaKzkke29GAm3Q4bofleAbd9Rd2nB2iWeGT8j5S8OYX847aizR81ZrtAFR/8ltunmhBimig4I+4oEM0ZL1EcqXLKHNqfDzr0bdaYhbgxUzibz7SoKkNKck4ta7A62yqQJpuF1wsbv/GKu2d5dwOG5wdZxXyExinb6hmpnIVF8JGaTLdzHElYM+lL6HsyUO6wAgb5dcWtwP9uoxsVbQpgIymbB0jb9yf2OcSrj7Kaq44ayQpfMy6OqCurRSZJkLoHUSZMqeoc3SONR9V3y+6+3kuQqzLiSksAcCX3ED3vp9x/Ga4hq+ZQ/0IaW7INnNRyY9z/QAXGsrMrZ/oU0NxCSBXTKDemSq6SvaQdBXHAsXikppujOvEOA6IyyO7IB6ITJjuBAkjp1L1N2vBH1UaV4+LJwckDlo3gTgWQ0yT+jnlH4akaFQzkXCLLnlaXoUPcjZhCdRNJzl86tR383fbu2KL2SqqTHE1aJ3T1iSZ3f60tAn+Y+urcNezGzqh+gDypfTkXD+Qh+YV+UHYOHjfMfxQ6XhVW7Avb0fXDgNM40m2xB9XtggM+wmeUA32uULKcP1wfZ+06KPPaKts3Bvh917NvTkfO8gpMGXhM2zxfEtdgSZ8twhIw3n8VGoVpBeZ+JQHoLrbWE9jOF8wS/HrHROaUCOPI73wFi3KLnT3b5aAJjBUJ/G4/MqF/SZmafh+NRZS2k0f+3BJQf+1+sB6OWWmZCpZxmH71kUlD2nDIKIR4YrHGQykps7cO2tSHAgcnw+92gPPRxvLPiccL09Uz0BViXXmm2O95bWu+UEiuG8wLA+tHd6l3YVxCddYMH+jAy80xUL8sAcck/WvKXMNi3UpBdkPvVUnKkiofUO6HLITfJFR2dehOtHnYlc9BjWE3mgBsqj64eL3rOh3m73psD2yFTR7JpJND34uD+TrcbiJHZUugwU1EjyGffHDL0HXYRDX/5vf2eRNW07OnFDZC7RedaRt1dw/PnyC6z33siEK5yv4/kxgyK8DQxPsoQi5eXgdvTGBWeCTFVPHjwyVXznGLORKbbCcGa2reP1lu+moLv+OAPGdrhfPxGOtxYekYG/34aLDKc5U5t6B0hWyFysfON8lh2uv+p7QqaOvshgT+eF689TOi4qrAdPxSqQIFiLVxa4b5zQ9HG1IJZyZLJoiUx1zVZzYIvhLJvdkPoKXjsdNeP+y6L3ZXjvs++R0estR9hm/WwpSU4erqf6zaKtOcfxp6IL2WSof1JnOP62u0am9YuOY2I3pNLo6wbZM3zj56hA5hKGGniX6/H3ogdqyipyIDpKOF82wflyONQ88F31XJT4yGhkmargvyTcj0bc4v59fI/gPryGBW9DAZoq7zWw7vnE/cfPDdoopQLxk+J45OZco4vLN4HsTB9oTx7IYEybPCB4cHfUpA20JBly11V2EUhon5HpFPsOf8ep+uYeI3eLyFRKTztytevzyFTwlY/SX0zlkabvRqZaTOSQ+UJ84kemcoQtIX/FqXZh4HBj7s94JWhfzlZG/jAVQVqh6hIZ6VdPVc80C3ZlCMgsO1qQan2bgvXs8VvZy0/I2jjHsHjwrHbpRE9GpvorTqXcT4Y7768CcYqz1425v5VdCsyeGRND9+7IZNQRAubLn7og5rRbg/HOhrNopPWdaAPPbWbbgIAp/H9yfz5/P9mEcOd/cn/Kyz+QczVTYTlvcVf++lPds8gb41QjU/0Vp6pU5+84laft6/ZP7k9WAvZX7o++OWQmec39yf1trp3NPMn0JeILuQxrP0TPklg4X93DnYPBhnM/TMenhBeigyvInlTbD/9Ax/f+fkzlnNnQ2yGNCzDa+h+mUgKUGeZkxojnqxEy7xs2Y5zK5W4s+Q8y1Wz+73J/8uK/oEr7vxSnSiMZbVZz5Dl22aMPrqd9BsHmgDaB59HH1FxWQLG0ZozNetSNR/vRQMZmDQlswUIbf8i2kOrVsw7KHm2AZZjIJDtB5ljmFCpNDkM9VnaVWBD6+Hm1bP8wlXe81xKRQlEE91lMuGhzeie0y0R5ePd5Uaey6NLV6TLTYM9WGomjWg3QJjovtOGDrn4Hw9kn9i4CpuH9B6GHPus2mfpQBvdlHR+vmrH6HjYruK1bZLKVtaer1ru7YBxOPu75C5HIUujRRpEEnzdYvyida3oEhbyS68gUyoAKS9EHOF2RedJ3btB0poPL7/RzzcjnY5Opnq0hYfKdRME8wD0x284gJM2Ui54DkzaT4by63UXggtMbbeqPqUi8AA5ARp3QNpmDTBagjn0GrUb1dXaBRD+LdZQsURdnQ9ws/gxni1QUP0/YawbubPlhkdGiDr8Pp5tGTfvh2Me1tGEDMaiqoW8z/1U7uj5MUTfvTlwdkqFHaD0rNqC99y7xigdvEy1xFPBX6ZeLUs880807RJ90tFsWJcfMoLGKPioWn586zGO05dJu+4aoKp+MnUCWqEgfaNPLAnXz2kDGekkrGUp9jQwaP+ZAD6/tB6Lee7Kg1ZHJ9HDyApYWb2SIx62jD/WNjBLWXR2+bZxPTcrQB74fHWG31DbQRypobYsbMqKrIYOodrqBLFa+ddSn+LzTSujBr2fIWMZcOtDp+4tMGA1xuVOhqnSfNgD+LMXr9Z85rr/HtgJ00ugz9ydk5JNUbcHd3SVkKBMZ6caffPD2Iq6Hr4L/3lm/HRw/X6jDvfbU0BrKFnji8soFXx4ZVy9PMfpI98oY/0Cmk+6yCoFZKizih/lPF1mJ988j00wCZOC69LdQAM5HgKB5ppq/NiEUhI5FLgxnkiv9sF6uuJ7fpEVGMBQf0vdXZCF/sw/UjI9TKPfOhwvsD15fSk0C5dflSHDWM56WzfsBOeU1kk7uDk+vxyaHTBGQMdVrifM5NS/g9gQ1QCygz/20TgHgRTifZJhvfTh7JdveXxw71TjfbnsUoQRuyNW+G6CV8EL7AOxWMzprDnSvbjlwlzP06bX4sGlvvBfALs0TGbUyE7rTQhEZEr1LIERzmybzkEN7cWrqKFwrB7qg4R7K+IvrbbZAZvAurznkE7OrIzp0j7SdiQrVZYefDVFucb0YIq6nyZWEMx/Xk0WuJkQaMllUGBIy7OGoADunyPQrMVfpbn5aQrrOkEnuCxy/4u1TyOdKX4fu5Dk0yDNRgvnDe4MR5AdqeMjQxfWC87Of4/j00AcQcFtkuq1ka9RUtqh5bhTX73PohWBv36ipMuvLBRMFn7/c9jaOb4z7N+iLAw3nfgCJ7/Qs8LbFcLaMp0DYf5Gpn7pt0wYeyJSC2ZBouWpQI5J+BeVEfRJkZovS7bCf4m7owfqsMpXalxXa10PzIIF3wu+vufSO6w0Zme2zriOnyy6EUO3Rnptb9T4y1aqPjpy/Uz2VLJ52Arb8YJzvLvhurFH/5f7Ay/Hvv3qqX+4PPpn/h6n0vRgy2Eo+T+66e4GNv9G5sZ7qx1RGFTqcv0HUHpkK1XdGxtzfNG8pmGKPEjx/Xf/UUxmVA/XIVGOcave2uLFGvZ6cEzBrmXFjPdWvRp3UTViP7/394lTf4CGw3YJ+cRfjr45xqr/e+1s8JwHn119yIIVyR6YKon+Y6pf7WxcpPt9GPwdkKfE5bMLWqv9iql+camQq3fyoY5zKEx87SY/lynUn4lEg1vKz0MY4lf1UZGa7yuuu++S5AsJ3ARuZagbJGtbvoX4t5AWD3Ob2aoxTgW/h/fHq4fF37q9rZ9LIVGM91a9G3cws/897f5XTHMY4lU2/hz9xKtrGc+KQfk+JdtwUYKeTc+23RqCSxoAcjOnb58Y41e10MIBYJ4/4mwkp/oNMJfP/Lven/Ndxf9r8/xJTLfgL2qyMG2LlJu75addkwA6aWLNGahN6v67RJifbGQmtcp7QY5k+IIyzBxc8tshUx1LfQHFS0YYSJad0GgyM0yhyzbZBK1E5P1UQLZbIBF5pS/ReJgCL78Kt/ZnMSWSq+AK4b3U4c7mbBlQNfAl9DDJVEnvIVJv8toBWWyy4WJgXyBjnVwuJzFDHvaKW0te6CiErl3j/BnoHqgpXD+ImXrK0/HR0xbQPhdtBQybbF662aovC+ROnQu0kkWPSxBAaMvqs62KiUXGSBciYHxl3K3pTXNdvD8J6xrHgFOLzOeuT6/ZNe2aBvndtEk8yCuxq3OqIJDxPTv5FBF98TFkkyMik1lXxIGhaZBxu6PVQK2gzfrk/rzuzguQwtSGQo55jXWoNZ1X0Z9yGLt5PXxQGtX1k1LD7SCRwl8gY068nQiV8UScrX3z+3Ql9LvSLTx3xciZRU8L7DSahwILzHn2C+hQdSGVE3LDskJnpnkebklxc5j1mFG2ccZEh78i3ZjMNfZzxGOJMwrIlYbI3KV0VDwXKxftTB+4CfeiNR6athA5tfurJPIXl5A7p4fBA5lw+JJrVggTJ6Ya/t0qQWdT2+4ZsE+D6kL7470t0jFAt2jdjy+bW0kvRWFA9Jh0LolVBKT3rS3CzAzKish9eIxWRsYCkAhc6MvrAa/fdQMn2X/z3B3ze7fv7BV++4v3fy/uBNuVDBXAF9KnNEKerme8CU+afmpmNJVF7H1bglRuOY8/UMqi8UYa+5AupZp5fBNS318hgjiEypsuFRN2bMvTHigQW3SxToqt7aEJaudc6eKvoE/urEkHaV1cSHL/GmX6HXE0aPRUSKbxa0HhzzcHrOp4LJxoy8ea+w9+b2hwyop6fqXlVkLGUpiOhW+B60de4fiPvxdfhZm3fKbxwPiskaxLR4e93CTVQcqLI1CsOffZdNXXIli6uH4NmHc058w6lsllwWbUtOxrvqwyq2XLINQ3nQ1ZqX0NmlchU5cQexvNYgFt8cD5nbkPpnXkfyB15eEehxvVwyl8C5Eftw8IuVWy6XG1TyDz9xsLmkxU0Ex89MtXmziJnh0xh8s4U3ODxJMy6oEju8wsPrrUfegVsUZOIpwsy1evesBCmyFzC/VJBEayG+qvIVOkyE3D9XSxkiE+E6wdWxznALcPPifFo6aTRBCi74EpYLZkHqunXLTCOtbjeeGRqgyxlYGXM1Uz4zCUarXwNQnmFzL7l0J7tjaFXw1nvkfmmz4KGQ1wqnU/eJHxIeULl/dSBfF1yjHmsuNMiRMb1VmdkXnmP+1PYL6/ANk9cv/SLzFI/TNRUvomMH2op2qdsZ0GY8yILnmFb0INxYhBmaY/M9sHrJelXhmpJUeNIFmoIuVvtcf81aE9dTqG0++oU10uD48fZuUYLYSvh/kCNER6H9ber0wiSZnnnInOhoIZNhBt47QE1HSga/q9/HeLWMY/rU1PPf3J/Kn/k3HO7VEmrJzHsNhmrx9zf97JBplrN/mGqXy8Fcz4Nai+eI1PBU12MNereYaYj8fmL81ij/lfuby3E/9So/5jqr9zfr56KckPcyTdFShxfskamck/tOSHTD6fC0p7ZxJsf9II8D+ofpoLo3Rek3c152E34f3J//+pP5bz4Y0c2u7gda9Tt4l7SMU71y/0hrHKHP3GqH1P9atQ/9dBbISz+YapaMYqRqWC+/qdGXU9Cj41MlU3dOZjpDTX4j6m4485Fpkt4zlaqvUZO3XM7vvc39lL41agv0jPef4wUSNx7i5/3bUD85XllEFIj4y2sIU/xOnMJKXdaMzKVz8s6T3ZBLMGyX7ucpz2OKnGfcxmI7fnoL3NfG+NU8ziUOMvR0KsdzyQAoltKPfZSOJ6fOay07FzDW0Gm+uX+fkzl29n1T5xq0VSo6VX0WP9BplLEf3OGMv8XUkn/l5jKq+U5BOoNdf2CFuiDzWkC5adGn+ITO6HmZpdBcT6L6INO84CCLqMOPh8fdbRO5md6rtcb8C+PJ4ueQ43sFpQQ8q8mI2O5NupmxUSdfrSH9wiJip8/xdBBX0Cfvtdq1BlZhqtPcyboI6o3UGURzaCQnwuWLty9tuqvbAG3lzzUfJ/Qh8kgP6FoCtTVll9oFFAPQrYveRY9eGQOW68AKnZesuSha4gExobA6/VdcOn6VqlUNmwH7OXVJ2M91fxxCiG2z+izzqIq0Ym2DiC+vCX04fxQTzOcZZHpTc+F8g51tDx5O+7Ht4fOKkOcavaqCMR761YHcXhuifMZ6nsumylhc5SEdKO/AQp3jj5517VoU4VzjKT2ADYy1bbSTRz/vq+jzd3i6aPanaCYP0US5FSlNE9Qd/qL4fw6Yz6cDTQNeUjAf9fhvMHP1/1wPpgzxK303uSpeEbEyh8n9OEHuTgPZ6Mgsx12w3mAPTIzz6l/mMp/WGdULP1RAubbX/SBfZPQbeHIqMP9JxeeKkWjfI46Ge7qB228iD5wztIWytkVbb6x3eL1BO8GcRs+0HpKMvr072qGNp0iU23FJ6X8THhBeBUaLtjq6IP54cxcFghvwt6vGzK5JOLza0ZHguz6VKkRTTXwJ8KnDsvXXKUemS4hiXwcP/OdH+iMrdZQZG3HBYaJPuZ92n4hnT2/LDp8jYLO5XIOJVlyXCC/kWHv/GkHWfT6DH3RcXyL8ltAwRno0yJvjgyx6jfIELHEAm6KzF58rgBeCDj+ejHUM21OFhQsF4a4V8PTuHC2kHHTax31j9agt68YgldPryTqfOlM3c3Qg5RIMhehfU6oz0cZjteWr6O5hd8vUn8DrHr1XCAN/cSSSYS/r4XIkB6nBtSCHtfvNML9mJTIPKAqANn2K3DRgyETnNCTQ2oynI/wgoy1i8wlzr/b1+FZM1t6rNZXyK7DOxKNMUFmVXYJREIxdHfcOsO5CNkJ3DVDDVCs0edGjZNB3C0aLpSMBjWFvn1D6hxfjLlNU9DWffGQ8fRDAnXWGDTUlwm42+xGmBxmCY3vjy8y1edOQv70MGi9f0wgIzFez9iaqKANmYMqN1ED7Yf+Z5/d5TvUwzUkvH7NgK6vyxKCxMP1ts8biR4EZKKcWyBDiB+cn9sSmZ41Q/3gZej/9FpKyGhn+8JF3xSZj/+eDPC8JzLbVpEKul9OJCgNZKJIqnG+8/N1Af6zQ2Z/uW1AZ/ehN0gUf7lQsJGpnstmh/bNeA3v/VpD/WJlg1etcL/s7u2BSusp7q/VHe+nvj/x/tjkAvBd4ve/Qy8E6XZdQZ4ckfGplFLqbU0TolofetMoOJ/NBZksj1fIVNlz6Kf3wvtj7RM1GuHRfsltWEKy7B51IO1xvxUO3l/qB03NSImMKS4eM2D2GZ/f0HB/O2UYQtLu7jWi/MDAsXOF4Lq5cSNTpd6UISMGuH6kIzLdR03cv+NU9ylE4DD0+f7yGHTE6mYXMDd7m/nLgbkO5F6B4zYBcfeJ345MtQu+IRlzf7PHrB5zfzi3yFRbMhPG3N8YpzpdqAGLpZ4yF/lP/ZP7+zHVr55qey3MsZ4KmkmQkM4jkz9xql/uL1G7+A9T8c6pIGDi//vFqXxzcgLiz5T1WKM+5v4s//n+U0/1O++vvfHxmPsDXvsnTrX5AjLWUhDPYy8Fk7cD4qVT3ibSs8tg556s2tXPJ2Nkqp1+92r/3fjFGKf65f7+ilP9mGqMUz06ZvyJU/2Y6pf7s97IUF4+re/kacNqjFONTNWhDR1r1Mfcn3I3HqBfnjaO11SXxnoqW3P+yf0FsFHG3N/YS+HHVL/3/sZ6qpGpzq7yp0a9NbgctE2CTHUXAp5YC8j+9FJYxkM9m8BvxjjVf5qp5vK/O5tG/RdSCf+XmMowSwXy+w3pJnyjz2dpM5wVYosklCjahEVfpVD6HxGZa5cDXQWvO9pQeLBowecFZe/3Ctj6iz72UjYqNe+nAFJXlkm0c9SOnoY+36U1nBO/mQznZQ1xqh9T+bzH8aQ2+h4KfqlyQfqYGvTqK6hDX88FScVkp6IPO00g128Llug2+qQgmDTgPY74e/fBxvV1zyCe+hwXhtOCUuVSuVBynyVJHdC01Xa70OG29xdcrMSVRP1P58DylHncyFSZWgUAoizUkfwYztgNTwglTS7VwWk4k/nE73ZQPsS+DlRfUen67e/cz4uvuXDhLAyy6QYbqLDh/L9vcCCbYsUBXNJJHekV2nB9ij49elc8x445+shf7s88Z2gdQECmmlk66uyN37Mg6OYdZV1zRJ/IhDpsn6iLVyIyXnrYzVjIXZExZmnIgZsXbxb0CTLI43Z1IV5w6GPnSdNRZXNyAZYh6tTDbOi9sI4scHd1X7PPGsf/x1SkPv0Tp3pf0WZHD+jQR+yVgJ5dQYJwtnnWgXaSVcrflxL43g6tAqfi34/kgUxL/AZ9UJXi9cIL2vRAR90s1o+WBnoqgl9PkEFnFwuZd3Zsgb0E9BFujPbE+l4aZID+VUfcOz7TftFscSbaD+rq4xBH0tEHei8dGXFW5hLN/JMG4bcQSLCMkUFuvryChJnIVCKXoRE3jx8A4dtxrBOlhD6lIc5xG86cFUt83svFdyBfVR9kysDqqLsIC6jsoUb5qaLP2syyNTAaSSSkpLVpH113kGbesB6OdkfVK/rIwLB5LphumuG9wssWckKvLPLRJVMU8wwQjy5ciC7tQL/BAxlUi+U6kJ0ioKvQTCGMbNxfxhQZ+JSKawiNGOeDt+cJrVDaQtptPnVkDvU1yumN89nv8fvHlX2g22CKTD8jQs12lh1Q8/aag3/v3xzjl0O/JH+tIURvcP34hnmn1Vq/QF4PufPJwTnT22KobxQ6ZEzcfxK9PLMjxNHzxgJxqB97TSYpKupdUwe5n6pU7S8vcA/yi0SvAhm7vSxR88ifdx18DgqlVjCJwV9tr1zU5chEvrDtwNXdGxeu4UEpXfw/7t6la1VmSdv9QTYEFZCmSKYHBCEgAelx9AAqICr463ekzvnVW/XtMVan1t41ajbWWL6PByAzI647IjLSUNFfvFoWPCnPTTk4Xwtp8WCBnOL6cTp8P8iLRuBncANVjX2GTEceZRi+lJ5u9s8ZJAPF+UDbVKNbV5bBkT/vksl344RqpEfonM+vpQ8zJaJX47IGqAhCClsjU42rGOfzuxII+9BHTz1rMuJnOCOTFCd8vi7fF+rIdECm9NOIqhnvhaDnT+Zr5sOnyXq8g1QWcf7SBTKV/8L1dAgy/PxQzkVqRnIFuXx4lqy8ZieqjC+oziJjIIGQGaghyosB0SXC8cpbC+j9o7uQ5vehDK4Gfp92D2ZQnB8fge0tXN+jdZ5DPDk3LAhPuN4+MWqIdGq2LLRS1Aw3bTKFw/T6ZixZ4nwX45UP0XrP44LmTqPVw7hCdn7ey9++v2PsuajpzoLA8ifOD1E8AZjFcC5/TPWtp1rROzLVFqqeJNWigl1+QPL5xqmqRVbgqDx9Aqnx+Wfuz9ttvD/1VNpjpQtwmeuoKc23+KeeKlngcnQidQPGahWXzuRNVKLeVB228gyZSntMKZm+uh2sFP277833yaxO/8ap1oOekVO//cNU3rXQ/zCVtu3+MpV60jfOnB6RaVbrpUSs9fv1i1OZ9T3X9JIhk20/07/1VK/bCZnK2/mlu/dvFTmv+w1oLRKt159QU7raNv0xFewHfr7eVWp+/an+wVTfOJW3utuifuItbke2L5a/OJXZORvAOSuTX+7vvzKVV2krsFPOeJvPipJ4xs/qITWuETYRol/ub1uekGkr0et/TKWdcvx7vRnU/3em+sap7PnbUclFMn2gO6YIv3qqA5T/ianaGfqaTVV7wo+pIkDG/DFVnAj/ztyfqor/iqn+h9So/3cz1Xu0kiGIjrgG5xvUUa3khZC7L/Qpe4o2SCM66lzG95HVlWnRqr7ewT8ukalGNjoVWef7tPaXVmBCoUh0SnQGDoouISx4LwbvhSQWXmHGfHmhdvTliwDb7cNhYLxZT7anG4qINVNZqD5tSj3Pwzc49gKlrjQWabgKVSgUZKwEOtR16SRooFje8fdUHncQpdCFIuCx/pOGPm4fX/aQaUwT4nW+UFf7sbCETghRt782tkiPj5P1Yyrv0gk9aYcXg6hIJ8wPVLzeG0lcAKWWiH/xco0e9GIPvnNEn1XraOOee9typKtZImOZDiWMog1k4/ENbZgq+kSv8g/66MWIsbaxLHoej/eQnFtkHDdEH3mXcc3bI+QMFxgylVO3W3AOW9SxpH109CiFRwjggtfjM2TGaYOMl41gKoSxjsyRS/j9Byd8kVATHyId1h8bbfqC71saKzU9OsgEfrwRmf9eWVy3e7xg5Io+vOb9lLxWXf/qqRxy87dknAcTYOGrZ+yQoY+LHvIU8gWvlzqMYnz+ZDSDOLXQp7L7DuhjPDTgroKWsesqrunqPlQ4Pntez9EYNb1mKxGCz+LD2PuAPtQnqwekwx7fn1rIZO0+qCEO3ujD4tnsRJ/H2xaCpnkz/+7ieDqv/QhY1SMjrjt8PW/jMQTiC5k0XSGDXKOBQvQ64vU+7bajS5fXzDsRMtW2i3xqT5/INLw+zU9eyLBPE5kyW2nIIEmZ1hScIIU8zT6C744SidYXHTXBs5iVgV1ayEh+sgePmbx+qrPwfk62AdlhJuL8Ouw6un+NNhC13Y13cEZGEl2bQdKp15I9kjqjubiS0Kfxs4WYjuuH5OEBMilA5hcCZOD1eI3Xn4X4fOSd6VPYrlfIVCIypOgj06WX1kbmWAlCeEsyZBoPxzM51BPG9Arn07s/o1G3lq8y8CQV6OWMDJpep4MQihulovl4XEKeWQuW1OXzRPXFJ4RE4D1dLzFqhttTP0EeLu+EpQS//5yNImBzHX24ZhioUUbBA583Lhk/DZCZpmB8IC6sF87nU6LR3p+EyLjbWxmAg/MBts2b11PdSz9Sa5WeRysF8g7nh7+EZEuV2xLXN8i4XrdPXD/6MeghNsWmZNkRmctpJvycgRg1UnrE8Rwcfp4kfx7B2EbmVVKcf6Fb4POxqzijmVH16P2TKwvubuvTKMTxK/TkwUKq1Di/ljifD2Dys2wm85r2W17bsHCQiWifbfF+W1Tu28vA2Ll/AA3nOD/ihvekDe9o39azxICgX+J6kc74fIL5DjUVPb5xPlDUPL3/LMGviydj0YGvLwGZKhT4mcqmKWuUbPUthMEax0tKM4uKVYjT88rw96YTNaInfq6A0+xQo30Oc4k2kziDJC8b4u/aWKJbq0BGXlctCa7jltdijCZQdB4y1bxGZj7PcwYhSlfiT0NkMGt+rSDMuztjVqLVRKO8N8mD94q4H1ATf+NUps/+5v6+capv7s8L37T75f52NUOmWvJ9dJJyymB1qZFkNrLXkYN5HP/iVGCGl54oKwHpo0Km8o7mxyefzWwCVhfa5Ben+jLV/vJ/4lS3j6SD/ukYcZ5xqJHo3Bk/pnL9nYhMYSGz/Ncadfp+sfIXpwrGqQB7tQqY26rIcN841bdG/VdPZbTlE+g4nRBL34yoniy6P3Eq1xiX0Y+p1oGGjBUL4YlAi9e30tdMQHNM/8SptpVvsl9/KlVUa9gsI5d57hyZ7pv7M4MC/UVO7f7HVN8addtKx6r+3G7+MtW3l0K+OdBf7u9XT/WNU9mj3ifOrbhqvziVtuQ9r7+5P60U/zAVdOHnT+7v2/MTysCVfrm/bz2V1yo4fma+Pjo9Wq4/THU0BfbL/VnCZUF/TLUdxArff6cSSfj9/ZhqPrlpZEel9f8nub+ZKP6rGvXF/5Czaf67e35qh1yCwPYE1KEMdVdU6wEERjdhIQzWlg7ZOoQsbCeCb/Bz5K9GcAPnVvH+Nsrcp7mmUGBG35bB3kCm2kWKC/mM910PGvThZjBOoNCkGQlaHX3UN/dn55lDPCFHpnnP12+I5Y1KwojYaBFC5YM+LR8LQR4XPZX3NwWKaIGMFfJckBTua9ThS7TRwM9tH8yEHz3C6x+cXarSquLnwyV3rUzy41FajQdzCZcmX7D4vBt3VCbaH6Zyz0Mpkuv75UFMhAlhiyGr6eFROKjD3zPBr2mn4uq+oU92rA8JjhXqaNbZO2c+ZCX7MdVsP11AFj9vpX+fUyAiywdI0XsKPsqcLX0/PLweuRaRGa+oG7OqD0HDqU9+TFUPPPfTPYaSOQx9vv3m9WehLAr+Dbguttb4PDt7WgZNibpbsyY9FMXxibo+QRt/Gk0ttLHhC33OvK1o4OkWOJuFSFizRxteZq8tuNL9Q9jopqKPfW83YGqRQyALkKlOh4mI97fpWSAm6OMs5TqBaBe1QnhQZP78B/RRAn4/m6Hwpq53bfje9hZpchqfaDBu0Ifrek3CUW1UdDuXBdTpBH9vdWhFSvpni8zNzy5p3opFP8/hDq6eoc/+XGcZRd21Bvfpvok/K5EpXw9ZBcfMkIGuBo7vKr2OINlTZERoU6BBfSUQPOY98Q8h+pjqMTyB9aOehQWRfLp2zsg0swUyU1siwx6F8Q4cx3iVbKnNK3raDzF4w5szcpmI9PG0CRwmzoyFh4qf97ZJ8PlJ0wkJ9p8O5y/dbSC/GCLxRzNkloUTbMCt26sQuhQZ6WbukOlz88r86BJF1PHPMzgcZUnw91teg1xf+F78pcDPqEYG3movCodPPAhBYOD9GGJCwW+2bxJmgbqlLo+beDavfyvszqeMTJHpvQ6Zcp7jfNqcRjJ4sobjsVZ4fdYOn09Y34bS759KRm875YIMJ6AGabURigz54kMmIPKzKst6umXKEbJFdSfhXM2ATvfnAxTCDMcTZBzvlSM/wE14z87tChm7OskDJHH0Iiw3Gs44bgChtrgxX3N2FjVJ8+K5P/Tp6g6ZSkuvMiBMNwJbjRSNygKfr3aI9uHm7ETKjOEFkRY0zG/vyFzFBH/Fl5VW8EeLpKbN/jyBZJPg83hQZF7t5SKDbHf4eggaZMA2ekHYuVfCBqMFarELhdRPHiRwt8hUScLn8zj+sCC+p6gRQ3kOhYz6jY13+DjK2WoMqdAPOF+bB17/vd1BPjU6ISBtuqUBr+p1pm9e/+RmPjWScA/5GY0jq0WzptPcuICXjZ4k2F1wfJ4FaqpM2PQlO+wllbZCsgGHUT5/vG5L00RHJtOuA/FhjO+nKq6vItaQqUdvXM8fa5JAHhO0p1GEGqY4egvwXmmDGorva8xfVwHcJUPN1N93FR2rrofMB3eBGRK+X1FHJUQLgs9f2EFHgrywgfFyQbYwLKC1Zjn/rKe6hFoI6zDi27YLvyP2PC1/uT/nvFlKpL9I+Y+pvOkMV3X+ICNYuLVfetb10v1yf0uN5/6UxwWIfXiLoJfIVPB8nzSi5dofpoK7U2nkFtZLWPf4+MA9BCp5r0QDbd8MiNNPRSDrDTKL5uVm6RETmWo3PvmgWwMyla5c/B9TLQ/lX6by38nKmVoVMpRMhp6sQqf7J1PBvA7B3M390qEOQSbaS/SfTEX3/Qr0FfnLVJtym8DyVZjsV0/1jVOZbYpM9Y1THW+lCov1GZlqv7ZF3Yl1+w9TCfbiT5zKvqOGspbyvtKpeUSmMnJkVrInf+JU2pLHBfeLCSWXtfWHqTz/VPrEW3c1GDXw/li1jkx7XMzAnhn87LAbjoe5ef9hKjDv+Po/9v3ZTfFW/5H7+0ecyrQDZKob4bm/VxUBNWOv9N6fFTJuFq1g/dCgdGxB8P+NTDWZzf4FU2n/Q86m+e9mqv0ykCB58z7a67nKe87xvf85oE0I0eVRyZmGkJ4PE9Th3oPSPXOv4MfjGnUyP7NVLfkZzOs76lLnnPTUPF1c8Aok7EC6dSd6mL1icMtgKrDxE33cRq9t0Cr06W5ulT1R2fgFrhnPBaZOcoke6XoA72yNcREqNtrYt6JAtNyPBfQJqUQPJ/kOcFu3LLDztKP3yc4BsAfUpe3iIdHn9GOCf7lp7PB4vcXVc33U4PyMeW+DZlzR46mzgVwMt/zFqZbTFnUk7JBh7FlWUXV0s6HozVnJZrymO3QKk9eXDQLawF1HtbIwnEEySxKoylsj9cEdA9vBjQXNFtdoLl57SIKRyvzXUqV088HPOwnPvUwyy6cPSQ3/1FN9marL7BUk09NA2PmUIvM8igzyJhJL/zbH+zvDDaBY8/oq6cDPqVfkN8Brhzp5w8+tN+5j1NmD/iJ+GfCejC/uI4I3MvLgqUCJf9uAHyKzhYaLuvt0oyswq4nNPOLyfTlHbrNPr7fgJ3JC6T1cicD2DH2g2xodvRW8fstKn4L/MpUt9fqhhnz+4HsUhjijUyu+oI+CmjB2QMa6DOcPMkcxCP6yRwYVXm4NsX9EH/FeI5OBfL3BYTFCpjLns4jSxXgFRbZCn3GvHzXde8EcfcrwYoGqz3F810sVMrEQSdhfTQuZQdYhCO7vMmzMpKId75cWbnkP1KkcWbRSJ1OINvRThs6V36+7M5DxGY+zuA98vvYkgpwayHyfAufryLzpcIiUqRAaPJe69XcmeDe+D5ZGqDGSrbIGXxUFIfR5H/FF5K4hFE/XMsh2pkjjyY0fl5heiX88bX069uMpBOVGKgNniQxUn14B+PwomiCXkBEVda1DNJohA4l39OH97Ibr56K9St/juUGIW5wv60YgfvHi/crsxIRi/xbLYBt1OJ+ekxk4mcN7HYTos+fn5YjH2QbGSlmJ6MQIz+iDD6hJFrD3qddMGYST7Qdff1DTLA07hzBf3HC9XJDJjGyJ6/t2a0oWv5qOZvWygTjtO+bfN8jAmX19IxN0OP5NbEh0vX76UDxvNxLKIc6HjW48wdFmd8Jiq5ZobiwliE2GTGVPYpXG9PmGwl22jBkbrkkGfH/AxIYEyaallN3dGA6PaVuG0XSH8+f2xPmXKK8yCFqe2724EwiOU5wfj4Ph08kWnhAeTpUQCCNkssVJJxA7H36ug18jI5qDAL6rfUj4sXC8Y3+vQFpNkNkFXdXoLB1GkLpqX4Zv8sDnN3wM8FdCV4aTCO3bxx1voDhu8POHHp/PhfJ+YhqPm56eyGi1sLpAeCw71BwvZFLhnmgA7h3n3zrl9++iRsgzT0Rm/q5/A5k4cnq+b1DE9eg+cH0laogabXnB9e0uzgmw+4D21Doj0x6z8wjcETRl6GeoGY716gOHkY3zY57g8+mKxoW4nt6RoTkDDwu5hODQ3v/UqMvSZw/JCzVFEL6R0b9Mtdzsz6VzUwaJXNstMlXP/jLVN/dn6qYpuMN0Kf6Yyj6cmOAI9acj2mc2gs29D4hzXvPclIwkpSVLnXmjBBlkyUoBzN7dl97yiGKx8KXNr57K8568XlXplr84FWzvkz9MZewXwGC2qXxifOZzWLzBLJ3rGJkqv3QBGBPeUrZMP8hYN/NPnMrxzL9xqv/KVN96KtNejzR9sohCWE54XCjZlxE5PzPyy/05Vw+ZqlzTNRixzJktR3t92mQJrAycsb/c377v6z816lTC65Fa8p/iVA/42E7fmSKzE/Wl6rZI/jLVN071Zapv7s8rOlKhEuex6OmRlb84le/hGt/NYuTKl/OXqRbtGp9/vbqIZKQRCWijO4JrCmfxn0y1WOH4ncXP0Zk4VGI/pspYyUDPNkppucsFJfH9HYOV2hUyrU//yVTgkbVGxGi7gmXC9wh83gT+jUw1Vf7V2TTL/yE16v/dTPWsUFdDNRdIsOA16eKhQBscok3wpWOn0Ws49SGKZhMWvNKHRu/CcOU9G9EG2J+5RccEfVJxS1viZ5e2Qx11c8C7ljMhPIsWQlngRcCikvcGyPB1a/v7H1P96qksnfd9TnfzMpxd9yIVBq8HlP1j4r9Ku6LZJZGABStkrM9uLtJ1hD6ZLWpeb3BE3ehtXrzeiee25hfUfe9duINYtTQWiXQhrkQ5XcD9eFyQaOoUp1+c6stUoDtMJNUQOlBcApGFYw99qNSO9xBv7zMWQmj1NOtaA+LcH1iYt21N1/OX4SjX10XwBaFA5QT7ETjj5EaYyPhZO+SJjOgdVBLcL3OVksJDm70sBWQUQJuqjNCm7RZXYF6P90ioZFPIu+NAgtnTzKge8LN2QBMZS/sUfeDVdiBpeJ/40QnvV6omL/AXzZOEt8W8pu5mtwPX8Z8IxYmS0eMcfQQTZYH5Jcv4ufTILM5S43263/j7S+SXX+4Ppm9RI1s/+ECeKu/SnwXIVOkhFiAeATLrqGxq2q1W+Fp6Pks/TXg9jZ3fIGvDhgViG0fUP7oXyBV6L4PNpcmo8+R78Y8yMtzxijpb7pCBDwfeo3DJEt7fZ4L3LsTow8j54NNKS5Aj+hP6DOdsVnSrGwrvZ/ViYVTz1/15DgfLRSZFMYlM18Q66vqO54a2yJB6dn0gh8C7ZCXZog/cPyeQL5YfnK+q6lOiJVsolAlnQn62UOUgUwWDjsyXpHh92cjmZ8nE0zJ4HZDJN51tQNRlYhlud3z+TvUV+LkslKzdtSe6NY0VHMLNlYWT67yne5xGEMYf9PHWHa2hlU9EZIiKa4oi06g0HjPINm++R0DD98fyeolMkg/MH4qU0tqb6pC+D3j/j8pU6VH3dpD5k4/gByv0ieNvfU84IFMuXWSC6fCcIVNOnsj8PBeeXPH5FM4T508Ytz7V1uEJ3NdozMI4fgI1tjsP/MkI18ez6ip6kz8ZOPfRrWRFgcx3+YxCZP4Yx1OVjJraexTNies/hGDit1vKWPwGp17i71VRI9JrcOX9u+yr4KsfRaOkRKZFpuL1VTouuaczmgEb6w3z334jUe8xeoKfOC0yl5rUdFzLHSSOXgvMnDY8rtxE4GcpzjfnvctovOOVjrslH/8ZaphyLOP8Cw18fd7F+Hy77QPC9btibDrgfBraYgmR4bUlS8Paotvt8AHe9FIINoqJjHk98312Cmf2DTJzcd2r4G2kHjUkMXG+68oWIk/uGLtkpkajEWocd7EdeP8tZCpvg4wNDxU/v9XNExWF0RkcU++Q+cCyqK8oC/Cl21sIIgPvX5BeFCL9xHPvGxyfT3Oz8Hp33/5xvDcKHQlQWMEghPsU1/e1X8aQ1FbNgsle7uhEQ6ZixRKfn27zM5IbdwB35eH992tc3/GwRDG2te64PmdxR+NTcIFiwXvObuS+IrfVzkJNxXvgbp4WpeWW2j+m8sBcqj+m+ub+nCCqqn/UU/3iVKO1n8HieGDlL05V7e4qWI/WF7zZBBlLPb//5P7A3CFTtQdkql+N+pepvrk/clnExHuMCWe4SAPrjRIQymkgkeWo2v6Yyr0EFIj+KOegDa0pOM/m4pP5oQvBvPme8ItTfZlqvYx8wVWyD/yDqczz51wTxJU/ub+9WVmi/pj7AezhhUxVdbwyvPBXsBoU/H/fONWXqaxQRaZatP6WNKjUYdffzdJbM29Ldm7XwF5w/8apwhUy37q+euTHVPOh/VNP9Y841aL5SIIpR3n1p5dC1fxlqkJChjH85C9TSXFFYHep/jKVldL/xFTJrJwhQylO+YtTfXN/y3r9l6ls0S6c91OTyG/f35epfrm/L1OVc85r4udv7s/aSwdYXY9e6czVQPzl/ranAASvQcL7NzLVTP1XuT99+h///jcxVRucp5A5o4/AHLS21JyiDXZuc9TFbIlM9Rl9GMBzNCFsqBS0+Ue3gqzZoJAw7qjz6PGzBH/Woc0cvdBmni47B/IwnpVBm6po02w9hMNiMWXh20Bm2yfohrYqtYVf7s9Yhw/Aq56TUDmOevo66m+AZDsq/dvydaLVbjdFm8v5Qw+RmW7n5oo23WwEv7VRN3pvZY9Mgj6UZcajo3PhYqDOW2okvi6cfjXdemP0Qc9xyVY3O6JyLu7+MJVwIB159GMbXJfX6C+nvH6Fri042MJUQG+SdfSiX7aoI2cDYXbbVlQxd1tn6r4vpf96j0VdU/fo07Ke54KWDHVD6T7h8JHnZTC7zFHXv5FxkGOQceCGPmx/qv7k/qDX+b6/xZSAe4W+9GsDfYAZ3RJUFLznoM3vj03Xe0DnOylZ+ESbvssnHcCb9522+Hl18oAMwKTsyYLTDX1qTKdbyEVk5HC2wt+jkUIhKC30ufcGGesbp9osdbt0Mk2kZCc0AxxOvAbWlGKVTibnD4RGiIw80BiZZrP/gO+JTxJ4xk6j9e56BadzG2SEPPbp/r06g7dO7ozJRhNR+73q4XCrBuIfIt6Pym5uAJtzw5jFPz+78vqrvOkIa9oZKrK81eHgXV4kKOV5Ri8vV0IfKT6F4FXh/R0vyFjJy8Dnt7XmlF7CZomM17wJK6Qkoq41aiEdjfH6Y7WmdGVeRUjePvosj/fWcJTLGoLVDJnAPZs+vZ/lA7gbOqDu73E8UT5oEKrXKQviW9rTMNW3AEMhkuDF9+Gt/B3F+VkjEyUB+rTNaEkBbrcr76GK8y0eChtCOlRl8HmiT/cvgwi+2c4Eli/Rh592tgdu2CLT+Cdk4DcpNPCODc6n23Gu0ZYluH76Bu//JpkS7Vxk+Hxlf8pQvaiUild8XRxuyFSKyZkrXU3gcMHxZpqPPtuY8fP05FFfssmhBToodgHRWRiTYN+NttQcFBe86efD/Jx2J2oJdgp+97qhZijx8749+BC0k4b4dStXdNgEdygK+1EGwifBv+/yJ4RthuMfCU1HI2mJ97MZXUuWVLJKx68VOpnF7FaGphb11D3nUwi9piFhkhgiPc/dDg6Chus1u+HzXkDwQEZhNTLkIEs0OeB4pMOkEQK7VCK6XsYfSOviRcI+VNCe9A0yVWfh66UjW/SWai0kC9ThYT7nNdrTMY4fbVFj3atoS0/RHudzuR/KoJIfPqWJOwNPWr3KQBxQk109XK+J7SMDPd5oz+6PYg1eNulIwHaJSlfPloI3oahBriUidfXaGeC93sg0ZJlmFNbyCZJU61gABJn3mUzGkGnPdxlultueVusdASeycf1GHTJ6QKYmuEHQ43gY1pZmh+sHojvvvTCbpye6z/H+w01VkyDOUcOcWmMO4UrC5we73YlmktxDIQg4P44zxUemngCke+9Owncv19QR3DOAJSEjn4xTRYKPbgJr9A8L6QjnX5pKe1hfujMDtXUlUgxSCAthw4ij7cT6T5zK2JiC5/runziVtvIYc73qUpH3ev4n9we2+KmJ8TyeYbfV9fLHVOKRff4Zp0r8bg3r4ygmjvlA+65cLA20pkJGmgTIVN84ldZ0jvDL/f2Yiuf+fkxVl6cQlsUJr+8bp5Ll9+eX+3M+1gVIO7NxTReRyCyKDoqsE9YB6V1knMXVkn71VItK9JnztpAZRpMax+yi+8wzl7cTua6i1Y+pvHqLTHUd+vhXT+X5jk5Jmmd/41TjEH/fujIFNqfMFbxraXe/ONX3vD97MbclvT/O/zDVL/f3WJRoX493ZDq/ZSeydqT/xFTrXCSgJaEjwPlZApl02Q3sa2ARL3hfOtKZwuwXp3KOaErIa4yMZWUjj/xyf1+mUoatxGw6eksknjPvl/szT85R+8Wp7BlqDqjcqiddcDqAZmw84u7PgUqKB87hRcX3elOr/HfGqeTJv9r3R/6HnE2j/jfXqAunGG30TENdQ0aoo6zy5XKbLDJeIyzR1abw0MfPRCFspUSiF6QdZCwLbcBm9KB07rUawEpsyjDg+X6rvuwh7eoZC7cF+iTj9Qkgv0gTIWAavtbmlg36gzkENnPWkR6mLXj3qSKw2TOvaVd4HWSonkkgv8YRXSrKBHW7NCrZQ3rUtHnEFaQfoykDv5qfaDsoyEA9z+UYFeq+8vHagDNOF0IcRu9uRVeXETjb2ZgxkhX+j6k2iz2uESbj7/vGxeL1RALqTJ6bq5eFCWH1mpZ4/7zGeeltkGGe/Dw9E23cM2k3jlQHF+YPw0vSrWmjQDopr6V/HZOeoN7ueL+eOfPPb/TRaGI2EN4F9MkfGRnVGKIDmC11SnfIcM1fbsoSUtVA3bxTU6CJ30YQ5iDg9ynIGJOu5bnH8YT4Ed9odlo2D2D6s2PhY4c2vp/YG0gfN/R597UCVMy+9Um8xvZztDT6KJBZPPPaCyyeow8ABf4w1S/3171Wb0gZ6nh2lNDHtRR9UnZSGoGNjgb6YG05QGza+P35JJaovUGmjkavWmCvpAGqN8ERiu3zjk+S99EO1ckLoNDweSmJUqEPNpCBvW0tBPEHP68PqxJ8QHvLdA2txy5BpmBnGRkqbeYRlXpDgiDaIANZBO+vIa4MUXXB57daPjRqTkYaRHOeCzqieqb9bWggbfwvY2012sWyAEnmoc8668iQ19WO91DUkEHodg60Gg0BRDtkGqQfBRl1ZS8gNLsp4TXsHTLObQOBxgTBz9MOaL+0CaCTQ83RKOjT4Cijzz2rFc6HpVnzXgcW5GutYkFaok8XHWSA6NjPSqa6uH4OS2Sa8M2ZxgnMitJc5ucrtr3gB3IrUamZLiDdtU9kZCMVaf9MNpCYKr4/GqNPfNBwC2EcC2W4V/DvTZMjs12FJ+H1PRLVHGSqwFvh/OmuiUV3qp2j5ohRk5zpntK25MPxTj4kMEeoaYyLl/BzEG4knA6pSo2F7EPYb/i+zReOtwLXOzLJ5cHYuUVmku09zuex2wmhX6EP1+oc7yfKriy0bo1Eld21wfnu3FgghFFHmy4WgS0lnB/7g9zTJSodYGHWMP9yT050ZU0a8OYpajKiGxLdVUMIrrDnZzB7iU+LkdEDLgUc/47wXOsN56O73OHzyTfxljqD1EA03ZcCmwSGSoP3eIH+IUEmO50iStNH84Z8Ug4kfGU43rP9dQrBaI1Mtp7x/pPjvQzBxUcGKgt8/vv3Zw0Hs8T5eH8l+PwP6L1w+SHziiYy585RDPCfyPzhysP5GW3cI4Rsg5ajf+N6Hh3cEcAifzP/wc/GOYc3HQLjISAF3JHhbu5tB5kRvXF9FapGhfNoQMaVcf75S9QMvm4cIEvce+lnm6aiZ5/3BIUnPr+xyvt3xcs3sPT+FPw9P7vmSJ4OMvbsJvjhB9//uTQnKIIbMnLVIFMtr1MDgvVtEHB+oKb7MdW+P5c/prKfuPo2ts2IJ6d+/ev5+cv9uYdBIqtCS3+5v1+c6stUu/3TF/6Z+3v85ziVprN9+aun+gdTVSraw+++P7urGfkx1SOOtr96Kq+5/q2n2nkmMs23nip4+yEywYUxz20+Pmn2h+EXp3IuvJL9G6cSpfAvU5HX5gH0chAFlI2dqG9MitZl8eHnFfI41Tf3941TOYfTLfvVU20XN2RG94b2T5Rp9Kee6pv76wzrP+X+NqOFDItx5JbO6lhU+qUP944UUZHsh6SQ9Ng8rkC/N1L5i1MtNwv0bA5/ft841beeallGrHS1EVV/TLWaeH+Z6n0S7/9X7u8bp/rt+/v1p3pJLlqVrav+cn//YKqTM/d/ub9fz8+Xtkhgc7Pwl68X2pO518WgT5jH/itTuSeX/TvjVIr0r3J/ZPl//un/m5iqcUci5Defn9uuoI4yxroDscprco2zKdKniYzFqlIs2ajaiXTnyRcIx+wusIv04LmH9QJ176Yp/bhX+PleLws8jfCadO6TdHvsQ3y1JmWgKJ31i1P9mGq9QbN5eCQ1BDdQmM/8Z0WNNzJV4i1UIfwIY77PLBEAJDZivsXrGbaHpgRmbxvGshmP7deXHXiuPqBOq9FGLV7eGpJbzvuw3971KrMvc4h0NhKYRvD71ka9A3P9cIlHVkJH9i7vPwQa7zO+42ektjcDDl40JaEy7jL6OaBPPvhWX7JBbSOUvbimpalxIeHTHot6aJ8lSKSS70MySUfmrdFCpifIiP0TbXhJ0WYXro6ME7Xow971NoD1Y/SXqaB/aXAIuc3dFnOL+ovLAZJZKLCg8R8R9etiB2mGNiOQ8tSnat6gD9uHqKuNFnV4Eb1W4O6arvTX7wR9ejReQfzqkTHVKerks3FbQuQC+twpQx+wGPUUlqFqs1/ubyKvXuAtPq+StbnMe4IOPWSPCsez3BkZ3Q6rHhBFujKoz41IHyQuUYcrdRm8D41FR+KygBD0mxCYvgG0XY6e4C2lngW2sMuoS/YVuPq8LsPrGb/fO44ugAP4KMNLfcDr3e6QkSSCPlQ0TGTuEa9Hup6fLLiM8PVou5pBejc/QrDRW5VepAEZyMpeZbB6oI+RQqOGuE6QsaxlrdEsdj9wWI7RpwYT3ltj8aHgR5xBVsp8S4On60Nx4mef+AVeX1pex8CMO87PlOdWQ4P3G6p2OB/A5WfjjMIl5Nb6UwboYH1qnl0CUa5UpS91/Ixfa2qCt64rwmQDmaodVh/A/zAjocHrp6C08eV7hUxzWnAfulyOcbwtHI9DtEOfl4zG4DTtswx6m8dh7+s1P7sHx08xcL7kx2ID7FEJLCx4TfOSM6PXJOgvRL63v6pzCUDOe+I/HRx/T9plaH3vIxbM90+NroyxDdlnz88ALjPUFJcEmd3TrgJrO/S5C33FIOnFGtf3RM7o8dpcIdL8B2HvIzJPkfCa9eLVleG8jyta1xNktOf8SvxxjfMBmaUGR3vfSLDdRjW1RrGATOfUpZ/GcUeDq9xC7sgNMmeuZLR95zh/i/guhE2MzDW+TgIArUfmujWKRaN18AZYznH8rzd8v7CJe1yPGe91IDUavSb1DRJXLXH+XFADGKN8hNeX4Hyt2wgZx0GNEPQeMqu4TS36mKNmDK86MomtcWY+rCSIQvJm7LRBhhobPI47yXA+SkXbUy0JdWQYBeeH6c5VvL5wA/l5ip/vn8ho535/hHQ1eZS+EeP4+NNBhaAQeb1XIdV0s7ygRvBw+Yf3I45/EnlbCLbpuwyiwFTpXD/34Fk6ao5DyfthjYIA0nF1Z+Fp16CGGZYyHKQK10uwQ3vjh80LguH0ZKGu7Cyq0rMNBRndSv9ZIwM/pqsjxM0En/9IhhMpYLcFf2EhU1lnnB/RTNz/cn8/pkqffQCbyvjLVN8a9S9T/eJURiPyHpE7RlxldflTo76tbn7pyT4yFoL/3zjVt5fCt55qc4E9g/tCQyDIqhVYqRwJXmIiU83tTIN1ffEEN2aB+A+mcnyhsoi7YwqYcP2b+yMm2sd/1KiLq/sHrLnvC26SetYvTtW3F1H45f50hSBTQYCvv/VUqJ+DfzLVip/y8q1Rh8siRIvb4PXtpOYvUz06eoB9MNsJkD11jRTd6Q6atsVV/o1TjTP27cGJ/uIbp0qOiuWIii0iRcov8VdPpd3fkmCW0332Y6rdBxhxzrFwIkbKd1RypvKU90r7v5jqG6da3eemALmn97/cn7YVnBLeR7f/xans8u0KjlCdxX/EqfbHDJkqupseLBpBFkxnsdAIfR9jWK0eFYFL73fkMbUiWGTUI95mcVVJN7MoWAsB2L+7nmqu/Kuen3Qx1RXh9z//m5iqEM4CxChRBL89IFOdrZbvHVYEgZUK2vCE96yMqCmiDgoUfL3an8ENT6irjrqp0ZBMxhClBk7S8zTJ6C7gNd21MxV817Msqr/WDBzjMGHhQ1W3FPF4/88adTtRUBcv9woJ/WF0orK2biFU52rpi0sb6MSYfsCN6hEJysPjRF30ChBZVYPX80LGaOKLAd9FyHzeL+uccp9I5osyubyO1Uoy1grkkTYqAycptj+m+tWof+NUhcprVE+6QNjuzPfptOstHIx+IoThApnKVFoK6XuBPnCGaoee2t3aeauHsxA+9navu1d5BsgGV8LmG6Ei9zUyj+u2ShkKyaOmd34mcJj1H8YmR1Oi+qPyYXVjjuDBE5mq6Zox/n2Pujk3H1sqXcZoY5MD71+zn6MPbKZb9KFLkfm2kwItLssaWH14CGHvo433pugTkt7omL/nfbCfH52CF7iDELQeMnH+KTRwnHFPwsUYGctBvwjb98dmTmNTjZRmg8q1vr6YP3GbnnrN8wWZYjckGEaxT6Px+QXpQu0YU05xT+P78wJ5da2Zf4/kLX1JcQ4+6uaSrczYoldL7oBpQk/YwHuEImogg63mNQufPX5efQ4nCFdv9NlPc7Ol99JbQCYI6DMAbSvdq8YEsmJAe6j0eH9K6k4hNW1kmh1pJdSHW2Sg+fnFgventegmvN4hc2cvFsrmRqXT22qA4maizyJLVeP9hXQ4XOZdyVR+nlxW5j5EgY6MnOVJRJcLfp5hG0yQSci8opPnDZ+fcheQGSKL1/jqS4BR9mHBbpMgk8tPHWKhqUpkapyP0vKFTD9elIL/ZFtK/X45AMzSqcBeKd9Dceb9pYiG68sj84wuA94rIg17xmwp6ekwaUZQxOmTsXyDBv6T2yuAHIYyXMxT1DTWegXOgPMz2CbzjnqcGZG3kXGvG34G823Ee+RayOSem1C6X6xTHsdRheBuWCotTG8PyWfJzyB2UTOEuRKCk42vyMzc57rH3EMmt3A8120TUXc3VOAhcAnsmSMz3eUrMlF+7liYCvKJTo54e3GpI+SRNc4X4b3iTOVc0X74ETJXG3yg0J443j2Pay3uQwPxxa+FYLLG+aAd8f35JbqXQeUa3a/fEosuDWo4rgnObfwC5/N88n5k+P7bChkpb7f4eqUbGkJydYW0eZTM362R0dVIVgEWu6Zkt/ag0mhxfYH7kPvSFwgyNF0/RXDhxusB20dFfQX9OS74NzK2uOtoj9MKAjp6ILP0bUenG9Qg+WOLnx8e+PyNz2UNfoHMH8oZah57tMohdMUHNze4nosTklaxKF8Cc2oJ50+RLCCfbAQS3j7I6GJ624CjHt/Mf8smzz3i/bjmAr//wvth6ZUbAMqhO/FfkhxRXI8zcGsTx+MZt0Dv7PmEaE1RE0j33ZbGQbyH+F7eGFsaDWo+LS/g8KmQkb+5P+LzuHjLe5BWd2S6kPV7WDe7M3MXm0EktJf8P7m/ckZPRIvYn9zfr54qMWgCm6mPzPFlqm891ZepnLLC167LzkCmVC+9W6tvf7m/fezsmeM7oJErZCtY5FKETNAJyA9r/w9T/eqpQBI3sGE3R3BXrmj9+qh/41TuYYMM1YdSAMbigMz3jVN9mcrIQl9wlq23JePZZeVMbrlY2mN3qMlyOf8Tp7KTVafqo6nq/2rU3ckcmeUbp1pvxj5zX8U6IpPBWsH6NEXGuQbIVFTLkDkupkl+ub8vU5kH1ILO3dAzcq0FGTTFcZn31P/m/n5MFUSoqf8j9/eLUzkL88++v1/u78tUhhLg8+w6X/3VqC+3Gmrqbz1VM7H+xqkMFZn1P5jKm1Fk4DUr5V/u78dUc+GWOz3bS+WPqfL7g4FmzhRi9idkqm89lWY1FfFKTexJFncHWB73HnOL/UoigqcRoKiTyL+5nkoShH+x728iyP/x73/TGcq9x89LW/dow9NrplHHSvbgzFTU6WWANryYJA7484dIAuVbcxyvThBfmzv6WEmRqHu5ok48W+iDpxHaQHWCPqZ4zabMv+yQUZi59qBYbdBnTfhZI7q6NWG/V+zSTauyJmYxvfI4lVz6AM+Mhuc16thWUAnrZHtLHWYPkC0NZKy1hMy0jPMzJF2Cv6fcTJ+yDhkocKYDCZ4x6r5ov6ZwUKUFO6zU92kln28yeN0Kdfv+ZVMqR7Xx5X4GVYm/39c6MpQif9CGZiqledtuvjX56LMenU+7D9+XNcOlz9YN2rj9OVk50ux1LsPaLDqdLIIpZHaMPuZxZRkpJJcfWrpVWDCHtKKlXRCATff5bmwV6brtGVi27PypUT9MUWc78w/aXCGZa9RYFD5k0QsZ4v1GG56eCrTJkizi51tkrnqFD8vTDw/GNvN0S93NVAdvdUHGWk14v5oQGSLOzaEMdF7vY/F6j2C6Q51c2w+R7iW0ayvlbROXjIhKtgujA3A/TyF4Gk1HT+aZ1xSPa8GfGY1PlV38hHiTd8TfRXJHF2J8hsyBmvgnU6ZUU9wMglK9sbCZGpRK3vIBzvP0FgItSnw6Ec8XcPddjeOV4uen5+CEzDhDn30YHTTq5cg0Udmhz6h4r45OnojgPy78TNwktWiz5vu+7rxeLil2PT3Z3RzYdf8UQjNWtpSI+Q0ie/ziudGZRONy1ANUET8fzjBVqhNeE85zpcH0jRqAGQYDbzkgY/YbvD6yzFXI3rsJCedTM6PC3SbgBBSZypl1eH2j3QLS2PkQtmzR50vDCrWwUFfMV8ZpRPfXlwG5ZZdCMJwkjV5j+Q0+i6dlqGXI1C9eD5cM7cD8rYbv93ajOcCuewv+Y4Y+XMsaFcK3/CSB/+Y+/5ZQyO8Z+sT0gD7RCm2KTKJ+ynDpo4+epQ0yo39Exi33OL7iQp5CVFXI5CTd4fpt9BjYSMX1MoytnpJobeH3v/H3uzVqnNOzCKDYna4saCl+/9Z7usjUWxwf3mCUaptVCTCdt8xPCwOZr3aRibKgI+HpaGT0tnw6yBwGMmVUxR19Z6sb76WAjObV0YnOL8MAh3SFTHURjRP1n00NRRHxOOUWNck6veL7de3OQiFC5rroAwNX0Goc7xdqAiU0nhDGeicEHq+5X7v8bKP7HF+f5Uiin4NfQi63JQkPGjLdi8VzyD9Gg+OnIVPX6hKZPnB6EiyXKaVTZSkALkFkdk1LT1QlzRQZp34JAZ21fI9LqENaJg8SvgWlpq3Nx3t8xPkhN8isrvdCTRRN8fNDiPNzMuQ5gPx4EF/TkEmVj6GAX6av0jeq+kSn7+kC4vP4I4QeP0tpMy7WkGvtG5+vjev/ssb7yY92z4IXRRq4zUa43m35JoTLCa63ss2naM/4eDSpYlEv4+cOHK+4HooXMvOscy0oxhEylH+N0d6Gco720ryWoRRrJ/J4K2vIVN67IVih/f7GqSytOTMYyUuRLDu0Pz+mam/+ieSv8gKmODNL96wte7L0rAyW7pYhaQr6iXjF+w9TgbTSu1/uzxqNdPLb93d/bPofU8HFPqrkDEBhP0am+tVTyRN1AXp79EoXyolI7p26Aao1DjLcSKSkRNQEOmz+MtV339/6lODvn2LvD1NpCcPfl+PPljztl+68Q25MnYtbE3oxOyD+XmS/eqofU73uyExBzKw/uT9EIMFT1KlP7j4/f5DHqRyZin/iVOtoiUxV7j5IGYV0/cWp/sFU9O6iBv8y1beXgugtBeEXpwqExxrI9SaxXz2VtXvosBY8/H5VEjIy6Ghvf/VUKxNnn1aLOmhvEzX1S8Hrm6NsAO01NUtv1X5qEobHKdrnB/qHL1MJl7f0J06VXHB8rqmSO4o9nwk/puLwCdowR6b6jzjVvtsgU12OVUc6UQxhnymuAPt61RPlo+L4vC9AQL6W238jU4kT9V8wlfgfYarZ/6Y4lTOgrj+8eE3mQpur9JbqFnjtCH3K6J3WVL/fbEiXpSCw2xFtjjMbjuCQFG3ipNkhI7wHFZzTGm3iSEKb6Wx3BtqUw5SwmapqlAiKC+k+EdHn8LNUvnGqL1P9yf3NXhUUQSGz8BnsfXpRLneAXpgL/nVsa/R23aGucxSVBU8el/ookxPADH8vWD6QOaSrt4Fk++6FcDyfA91tQgL5uV6QeLk+nlbSkEiQPEQVbdz7qf6YylirLuoqUahJtk3WEI+rDwuP41Slabxeo+77TEiAiAS0FcbIKPULfdYnai2q1DfiTI72mYXlZlzpknsWIStGFQtmPeqifrG6Q3hqZWSSySOj9falQ6G8h9LvHmlHg5f6h6nAbQiQ4SHPIS4+rzIs/FaiuhJ6kOr6h9d4p7w7w3gFh4Ig407BpHRruRU43gVtuqyhjWdvZQnZVnyUob7huRDrogEY8UDC/Dyvaf48qxCB/WbhePXgjBz9yf15WYdMFR3PD4ht81kG0qup6Gu76sA/13Xps0+DTBcGHfqk2UMI7qpcUanIj1Aw6442/Var9F2OUgj75Y34l2es0RmbtDxXj4xIeE/Iab48QXIL74K/HRnImMmygESa8bM3TmuVnu+yCkFy7kr/dEQfKEtXAYJ1iMzQb+ZbKqj4fN13PwiBEikdPRo1Pq+Vjtd7PqCPSVZ8H+G1e/K+3HeRLvXgDaGYo89auMiQ5+tUA994d+hjjzv8vdUZGb/coc8Mt8jI5v6pQOx/zxC/PSLaSq0OeDnItPrzodJ7sx+DO5aRUXcz9PntkC8BQbciweUw9+lS223B1YqyDPrsrtLdYfLC+X6b4vNYzVEINwUyTT/C8VAovj+qeJ93c/QufTfF9fS8nOcQrW28/yaenygrXwRQ3qBPfG3MjjY3heBMkT7Ml+7mieJt91Bkt46wW47MfhzLIrB3hs+bOQbay08RwWGrq8y3Z11Hy9dnB0kv4frop6hpLhvFh6hYXEk44bnOERsAfC3D8XSiGKgwHV0gP1QtC+QFMvCcxTX+PnsIbGc3EZ3Zqz3gbSNTdnaMDFKvruBohytj+S7KaIq4CtDw71MyZKpoIt/BvQXIWMGb56780RVcb3snfmrjfJBCHA9Xc+qS9V6r0a6XO/B2BTJwRnB83inOv3Tu4PNJFUmkjmqdoZi4F8G3uqamt7WsQJov0R6I6kak9IlMf/BuyKxEVFQ6lVAzJuUImb3Y8PpDOkygCL0X85/FrqLTjOee5xYyfhUoFZ1cXgu0R6ihfDNFJhkOOwIJG/DzRjOn1GC8R+ckxvfPRVxPu3EjQXTbvUgg9Hj/ejWgRrBEZOBXi+OprtbIZJM5Mtfsg+PpPa8duDqvkRe2pkUNtLxoX4sbMmdn8AhCMIFQkO9CaN2Q4dk8aCGJYrz/RYDMjGbJBE9YXAWfnWTULEqQgTtrryUTZC0jB9WjwIDheHcdMp2b1hYsI+MvU42j6j8xFfFmJc8FmaXjuuizv/VU3xp1GPl69eulsK9PvC85z/1941TfXgpupHhbIpfmAMbG/stUm6hagZ5Oo9ITUtaTarxdwPaaI1OJ50n/h6keqVM64yVat2x/kGEBxGSeNUVP/2Wq774/x7nj6289lb0z8fcHA3/v25+q19L/E6eaLh5/atS/cap1UXlfZhK8nUIscnC3yFSV5BOvM9c+CSXer+rKPOEXp8r8PuLNoUzmvA6D+n/Fqb416tY+QKb67vv7B1N966m8dLb+5f5+TPWNU+mSz5j3SMuKjDban9yf81F8iVR9pP/iVE5gor+IPnD9E6eKtU//60/1j14K15v5J/fnyhMcPykr/ub+9pYj4Sgy+Gfu71ujbjq3v7k/62mFoE13Hvnt+7siAcLSvwP5N+f+pIkk/wummvxHy8//X/f9/XfHqc7A6xXydiCBvJpL1It3JoTThveZvuGaHI63PbD9CmVkdUoqmkN8hDi93wkyUtLTz9Wdf2PVZeglaAMvF/Qxh2E0Edj+bfLz214A8cYS0Sbe8HW3ABNMsrBxDvU456LlroSD9pSJ725yoKNLeINgcZuXwV7NkYEE+wXu1Z4LbDU1gZbPyREiv0cbfEyRKcxCR+Yoq75kd96/yP6sdfAv17HgHxcoopuynQIsL8hkaxhJdE0zAzbXO66ZL1OZ9LOCYrX8EFaleP+HdYHf1+7Qx45ka0svaoE++Sa9CdN4X2hRC4kzStdn4lc1MtW2+sb57IqEvcW2ZP9AH5Nausx87ZFGdDuMl+C7u4EFKx0ZR7j7qKP2S6f8MdVphT49ycsXY7suEeku9wAOzXgQWByjDZ+ePxQO2UL49khU6We6LyE8P1rBt0NToyf0j1CcyYOw+SvuaTu7LSDxjvg84vkDfXSdz8F553j9UWFWv3qqPbvaxGtkJpHevDbg3aa8xn3WnPB60SfF/bLG61WaLdVso0Ufrj5Q5++RqXrnyetJeI/HTt+qdB64CV5wgbr53iJjSedVA+Hh8iY+GPzM3QEZOOmse8kcFz+/NlDnF5rI+2wvQom+p3tkpIvGGYo9NBpNgw+Es0PHwvXyQenGxuebdmwomeQig9h+pEC0dZ4Mn6OiUfOzrwCVNTKWLG16Kn8anHCDjD7ryHui7lf4PKJijkyouzuJsvvKhUi+vsuA8v5GU3aWIXBcEZ//9eFTlYZLiM4MGWZ05n3snyP0kbsMNcfo1fKa5QnOh25UosZYPXC+PvU1+D66NGb2d4keF+4L52eH8z8z0xNdnlsTDvu4FwLVSy1aXGMZQGCccUP04YNvIBM4164MWDjP6M296Dh/1vj+jfGoqUzwtffMkLHrDzL6apO/IT2O8H6mD2Ss/SLmvRvKF/rg/4e7c2laVVny/gdyIKiADgWqVFCRhAJkxkVFAeWq4Kd/E1mrz+7RmfSJfqP3YEcYj0suVZX5+2dmZX1FnhpS6CFzCkvONeNVQXvxoYPdOF3qccMZ1Z4y9KsiSk5c9YxM1qu9iYwZvfD600Cjr6d4B3+qlpz3kpGZzkx/gZ3dkNlLa9iD0CpHCGMhQ0aBIKPP5wYZX7nlhG2uvk95w8D3P0lfqZNygU+LjfGEwEgK4rJbpdGswvGy+88T54sgxrTZlTgej6wgzitHTfDcbyqIgklDvHaLDDbZTmrwTwdk4qzTOsrZcgKm3z9S933E65/Xogih0qMGeHY4/oo8qSB2GtRARYbj3e/0Hi5MblCDlajJ4gCZ3b/3b2RKd5/QbGOvcb1tqtT53MKETvQfEx0+ON+GuOA9CFVw5VPDeXcN52dztlBDbPwq9cw9/v2dbgSwWfgmLF7h82+9dgUBqMM+5Csy3L6dEzDV7s288xfH83ApcX3BC5l6csP1fVI3NrDFGZlqukANY84VHs61ieMxVZDhdXFSgrl2GtQoIr6fpr3sAaEyZ14gI4M9G7wf/yznzIlKSIYzlAmcT7uOeVU0rP9PY4DyfN2JbQW9MMaptHiNzBLv+GxkqkO7PKS2crUa8mySADTfZMx6zpCp/Clbgny6OsTKuAdaueCQjPVUVld9j+TxMnskQcMg5mnol8THqNm06OszywxRM/+Y6pRFf5nKOPrbcd+fveioRnyrlv7EqZIv/l7uUWfM/VlrQUXmUNY97GvDSUemUtbbP/v+Tvpdycbc3y9OdTynx07lt74NW3PoA79Bz4JMJqvolRqWWknjOcQXjuSfTPWveirzFqsyIan2HJnKdrKhvovWf+NUE/lUjDXqq+eOJ2OcamGmW9imF4GM9VTc6YN3TSOGXu38N06l6oyxkamWpFPGfX+m7qC/UFj3hG1TD0x7fTRko5p/4lQjU62WOwH2qy8yVfK9d2Pujy8WC+5I9iZPHImzQJGIxMZ9f1LNfHzyVZrC9Yir6uI7Lpw2E/z3nYDv/5f72+YhMts1QOb8zzHVfDn/d0z1X2Gq+f9qjfr/NFNdlaH/zOnccc7XOPBU3T9Q105d1OnzG+qsr7w/glXNOOKmd7RBRbe5orDdPDm32kgNBWsigencC+YEy/BIHa/aoW4dzrZRhnPhfe5tQjCNeOLx7kGgQbE6wiZ/nRjQG8vI6/N4gH+rBM5bUuNIl0aINvfLLYn7PBkCvRweDcBtvky942YJ9L2bXNFG8gVjnIM+d3GUKDgF7YhrX4d6pHaISySnKTKet/Y38fXLA6z2K+L10qWjdnfUxxp1kyqsIHleEbB3tx4Zkix5qr0fBNy9yDNH6htK+xyZxXq/0WfpC9SJrbBVzZl+SDgv2Z4SddGLHWJmnXLeWXigTtPQx5zbt0jY1EYfXdZ7ZJzzYejF8Fgm/4hTmb2PTJVFrQCgD70EltoefYZ7NQF9X586lYzMNB1sut0MPU2fK2QuZuh3cCcG2vSLioyVyvcphKtrxbnnZMjNudYUnNOjY6zU0Edf7zMJPLd8p+w7Rxv/y/2hZUWmgisvk5c6K+D6UBvOWZZBTFefsgLPRx/o3NMSbf5QEx+Ir5q4iaDjjR2CC5zd4XzDdq0J1LXzAC5kn6fu/V4IdKZbLwBRw/e1vkmUvlfuFcJ+92Ju8sDfP5Ui6mrtWxFnc3s2dEYuQ5/8piEOHc4iOXdBD+E9qDnv8ZSGODV+dkEa4jZz9HntW1hAzFYt8Tyqr2i72aRga9AyV61fDT2dLw0y7Bt9YsehD3uAMQXo0jp1CdnzlJsrACHzPsxdX/aUclkuwNVsePTZRgR0u5BknC8WMozCap4ewg36yOO7J976XK7oSbTWwM5cisx6GGqgZ9MNhHqcEofXzsjsbdvA1etnjJ1WNTKGGu7hWkRd6rj7pUbVzhXg8ijenNOXuJ4c10LGCgJkiExHBo8PJxlib9UxN1OWGS1ntgK2LAz9kvIl/t6QC/PJsU7Z53OI6VdD5gyE5Tt1NYpMdQ08F4LPdZk6RzvOaHwMNYjrBfpY4YyaJj9+reF4wIxzixyZb5tdThCY3ot576OuUdPpE4i14UzfDdEzuknFJ1iejcxuKwFQX5kcIS7OKee2c5wPjzxPkRk+Qy7wpDn0fDVaiNHsMvfLI4Md4Z6jRtoOzFQNcT6vRTXxhGfKJrU4nCtwRyQ3Ji/O0euAp5NIKdG8TGvUUE8cH3fbVnApnkO/rJvfUENeoab7aA9koGeAGqAc6hmzAO2BtEWmevBBCVGLTO8eWcVTKRrilgZSOQMFx1etjC+cN37Lea62j2m71Kfg8c9q6E2Bn99FuQImTz7I7CKu1+b5wPcffYca/bYS6E4yQgh3U/y+BqhRCu8+B+sgtqlzFvD55xlaqWsk4PxxFshwjxg1XlgqyFyH8FevhxrFoh9k6rpfyjTcBRY4k/BJPPWOGibPh/MR6xOOh6ygZthEZQHmdogTR8PZQZOXoSPLkpyx50TUqNO2IZyFIe5oFV08nKGswtlD7+mcbFz/p1d2hO0UNaDNCvTR2kZGTUcFOwVX4WPyPKYZHN36wMAy7s3QszP8w1S/Xgo/pqLBw2EgpTaS9MRMxjgVVIFNCdwOPSA1Ggzi6xo1WozMIq8WPjKaxDVjPdXxNuw7m1huR2483YLiX4d6oYGpXnIkjj0/oSZD/6lecOCkW8g8nTbkAme7/k/urxRVSs5biYy5P2MBffYnTrU98GTc9/fYIzMaev4392fgCgTqVkON+JD7Ez88gTV6EGIubCqT3vM9OOjZPrVms7uAJMe/wHhJwJnV9wEk1g4CbG6axcZ9fzvtaYxxqqN0vnbjvr9f7m9kqnybqnBqT4xAtmN/mOoQb/F6v9zfl89U2C57ZKbVl9AxTnV8JwdmTrVHQR5iPRuZaqxRr/bnBezc2d/cX0nUeOz5efTC4VmmEYCxfIqpEUlDfdfu4MPWy1JuZKqJXHhw3PJWOub+zACvf5AMfP+vHfefZCqB+3e5v/n/JzXq6//h3F+Xt284iw/UsdJwnpWyveKaVfdf5kkOrsn36blHRlh+UZdXYUxLmKFPhcczdXRuX9D4U4rglzu0mcta0mgiSZshtj4jbrdARtObhwHBDO+awRZ91L/iVPZH4QriO2oCbg4C8/zQoDRLK7S5giVxTHoYHY14r0aftEXGmr2GXJAxnGP/Hc5h38zQB7dzZKIQyIfzVv6BUjv+rsFk0dA7wbo5myB/cwDLGHU74ktDb/VKA2Mb4pr5MZW9UhW4GOsebert0NDV7qkCez/Qx1buUabfQbdGBjKJI+8qecz9fdVbwpzwPnXU50d5w7WyU+ZOsy9P4jn6eL+ZCqn3Hs4Py8IcbfYi7JARojoe66lQdZlkrFFntrUAppgtxw7D+3zElQHhSe2JyyfD+YKhpEAoTb7M9Q7IBB9RuYNzNirmKUf83G7uK7iWe2SskxUU9CUZKzDzQ4c6/ItMZ7yHM5G1Lepk2qKPf9+PdGQqcx6xFXHc4AWuIaHP8H30cX2wKSBa2vh+LShlug6Hz/Q1nFXzDHxa3vQLRNb5yTFb8juqKoEP8eaNNh3sApmPV54QZ683c48cMmhzuV+QWTYv4hVDDXT+QnKJ1HLYp+VvC9rfhvnzHnordMfhvMjp5gPncl2n3iLDz8/40gHsVh3H3hzOP2ibOdhC16SOylC3C87kAcHWbXC+rM8N1cygATsg6BPXRZ3RRxuswOmmNfOcrGooh04B3NZ/c+zxwPG8l8ECmVHgUmbckJEiGRnaPWx7zuuWQ+6N5UuIjkqHDNGiTzu4MAUfZfrQF31JKbpDAnHJHpxLtB1P7W1egyklOP8/Q9zru38i0yzmyLhEREaWZHcxnCeJ8wl26MOX5+E8xWCCDNnLwz7HwxYZfj/B8ZMlZCbRQsYzGelTljL8u80hs5zrQ82cCIYzmH0XmbOI3gx9n9jRZmc7OD/4JWHlYZXQZYEax37vh/Vh1OiTj3MA7/bNUjfa4HyUhrPGw0WAjLwd9tVtzPsNrM2+RC/WIjNxvZIDlF7FOTcQj7T/zA5gl7s0dW6CjtdP8wdqqB3+nuBoQPu93kAcJy/CTKEEOj+iNY+d3QsZ8ISMIG/dB86Pw5M5sV86tEb/A6Zywr97VdnRyh72cdq7mjE1DJE5XGSkyxUZ0tueCtROz+4CjP88iDuf4/XFx2wOniwWqNmURUPnFmqE8N4j0/MSar5Nbbx/cSbUVDPUXO+t3oNJZshAz6/koAYRJ2Cnl4q475PkU3AvS7QvIjJvd8P304lfGazAwX//muB6q6abANzzpCLsdkDm0oL7DNxTgYx/3AmooVRFAjvf9qnHz2ug0t5TIPp6LedS65DQ8NojM6b8hzjTpEL7JU8AWDDNOWde65Ra1wmO5+eE7+9UlgI17PwF/tHE5w9u+H6UvtXhMu8yjqWfALVXg/djkisysqfLCVEGTRnH/Ydz8qFYh76cAzJTfidm6Vs86X1qgzaTkKlknsZkUZkPwLd7YPZ9dUefnjThuO9vrKfa2dEK9HvsELxN9Q9T6fOpSqzEf8gEJ2IPqrM/ctbH+Ajk5GhkjFON+/7MkK5HprK3MpLevDhuQdsitI31VDeRiMg80oGM9VTCHhzQrK2dWlcPGevHVL/c38hUH++kjL0UxjjV5P6qxjiVkdNGUCf72B6ZCmct95eptAKZ6pf720eN+oep+Bvav1+cauxP1W/vqzFOta0qYGOc6sdUxoRYxJ7dT4U6P1eHsZfCyFS/eqoxTvVdtMk/9v1Z6yfzxxr1w1RBRswWSII/plKSGTKTO2fayFRjnOpfTEXWH2SeqEOGSr7rBWz6ykrNJ8Hx+zGVmL0X6bGo/8apfrm/kal+carTREamutRORmJR9uD0kW0CVzZryE4oFNjvryb3n2Yqcf7vcn//6k61WP5filOp7qYFJ7fQ5i92y4bKKupa2+ZQZ11PqJvv/leHeGIPNdNJ6NN0Y8Vw1XG+uCTaZ8O576gT+zn64OcHdWXshBRHbzkjnutFHd3upkewrIxLvfW27uit84/Iyf6JjHGqxctDG24GAnFj0srUaytkhu1DQp9sXoa9z16JNhlRlvVX9GHLaBZDfNq8Us+0pBWt9LcKfjD0fHwqkUz5/WYKUNQTztuXH5yN73cPAS8s0WRLbUZFFmuw3u4hHZlKa4a4QHToiRdOo4ye6RUZK084zrsT1PWXFTJKsEEmYfobbdzLnKumMBUS4kXq21e1uqzBW3cpcfTOLogqKw+wGk9g7iQ/aLS+5Kh7s2/HHClDH1vYaB1UuzaJ1TOc0/IGfcIl1oZ+TLMwo/1VOqKNvHWcU7pow1cw9DQ8DOePVTtkgnWWJ8DmnxKZMg872p77JVx2PDLWbS1mVL8pK4jW3GdglEGXz3Qcn02JNt3wh9xW46hjjTrAjOPJIR72ztvThjDL0pEBvBZt+MFHH1fftRVtKrTp7n5TMRdCcThnwYrAtOJn6tJUa6je6h5Y82PGeYkrdLSeGhlcnBR1+apD5pHKPIbg/XymHpcEDu2+F9TV882wt57fxnQ9VfD+Djr6jIkvdbQI+zfq8LYehHKFDBkpH2SqU5eyjsf5102AB/M81JzLa52nve3e4XJiyFin1SKjr2NbwZncPsS7u1FC5QKZyD8sanx/dlWgj9NP4O2G89Oqe7mivDycZbN+cMxjRqTRdIfz53yd9cx72FFB95wl4fzZdKm7aQK8n4u8gstUxvH2v7VMn4lHwFbJI3ULA5V3871UEAYGzzmijQq/rqUdmPMSx6NcoA/FyYjXm8yQcWdL9OmPyJgjU3t16t755ZHOy8kUmZoMPSk7XH/6CZnczod9exvA8bS7TQPeR62Je12hzz5oLjJnyOH49t+yoL5+ssG8pbhe4tfRp/sWNU7cNJ/UVXJcf5LzNiEKX+gd5xUyWv9qf3GnJzLEFMf7K0+uYF1WJXHuNTIwb+J4ug+CzD4b4lhx0u/B3r1TxmiH8yXoNncw17eMuYamHelJ0Gt83zdkbr/Tj1SqkLlCnn8h45JgRefr9g6+snkSb/IIgMrWBccjTfHvDxRgNLI3L3BeNjKjP/QEfZbiC4LHuybeNdQyhNgmBg+lAeecV3h9fK7ZcEYz2p99sCgofN0XRM8Eb/AzxfEmt3yYTyEyqyRElE6VoTfIh7QMibxCb662OJ7CcNbSRcfxyOYiMpH4eafe7nnw6WoroUbbqchUs2Gf5sVRAoiuyxJfwGTodcJfeIhOZsN5y3UBNLpNRIAzj+PlzlFTLbZPGSJeQIYj6yim7ITMZ+32yGwBRc3AzQwTLv0zT5no6jK1d/cOYv37TAeI4KmT9U9wVym+j3qIQwcPRcPrP7PUeVSiTF8fvB9z1eLnj9/FJHxVa4jz4cxn74HzQ7/FR1BQeZFx39+SxgyUB2cziHvqjzXqvzjV2EuBW68CUDiCTKU8HgmpwsMSjusAmcru7fhPnIpOkKkWOjJO81l3IL+OBhnjVL8adV0aYvBXETVzmr+mQNPQTkemen+cDZw6G5nqow37jocadTJv99xYT7XrKQO5MG3OfG/tP0xFZpaTQuDbdOyl8ItT/cn9/eJU/2Iqf94w0JIMmSrSyZF0q0wBKnSMMxfVFki4SFRQjeQvUz3WyFS7qtynYy+FPCxy0NUFpNZiZv/J/enO3mJj7u/XS6EjU447Xt1po8Yp24B2Oy+4g8Em/pj7G3spvHWWEFn18XqvE2Om9eT5P/VUYoX2/xenGpqK/YlTqcG3GHN/Wv/6m/uLDW4Oxjr7b0z12XLIVL84lT0U///iVGM9Vc4RHw7OIk3tZOoUZHV3zmONuq1keUOUCzLmj6nMbs79J2vUJZH/N0wl/AOq/i/FqQ63SQPmoeiIW3gH9MnCdgeWm/acw5/Q5kou6mx7NZxJuvkMNej3WQRuw6FNnJpVgsxQziFKhBf6tAh1/1SXcDVFg08pnqjzp8X2AOf2wjGHZMuC6iQ7jLk/66ylCeGX9gV9YLvgHCFoBFqH8wTCeiGhDeONjE5wkqMPXkrMkQ1kpjoJYgAFbTA7d+hztYstg+O9UPeVyn5FD24wgeBiTZiz5T7HjSF6HfrE/ZI4bnZJxnoqPfeAs2dGmpH7efChSdOlXqYN+4K22zVEW5NjbpXVKKRyZBbnvUCfpTP0qeHNU8wV0RMyxql2m+H8u8n8kXru8hGT5WqSgH35LjhPGXKThz3q3jjZDvuQZugz187KGpnK7mfIVMH1zsP1KrbEiZM9MkCk7sELph3zjNO+o2/DmoL3PKLuTZx9QQ+5cQN/fi9TD3r8TOTBB2w2Jefu5mVMDS2XwLvGH2TSbX2krrWZo7Xj2tTzRbTxUSarf+qpfjXq6SPI4fyYos+xt6gYg3T2RI3GXsTLQRNo8hWfYPIz1PHRTkfryIkhmIL5ZM638AsqeDMXArVHmx4ayFjS6pKCX23Qh3zakqeTmR5BsBXw++q6BGqeLB/iHY8+2+nnzlDDjPNnvkVG0LdSg8w7nIl8+w77sGbIkM2hfINnnTriKafKwRcqfNEHhsiANl829HkzErgui2EfnPPKqMvfS2Tg+p063Bt94osa+D7spEod9Shl1Fj1BlybcOi94OgCZd/LDILXjCPeaoKMdGo3yMCbsCfsmiNje5Yogvfe4fWFNMDxCBoJwmidEuY04YoW168C3il8MLfQXw39PsUSrnHPM6ei+L4Pc7TkQc59hjOwK/Shx+H8RPn7Ju5jsUefziMTMJXUzBXDpUY3djkBM5Y/KeP9CJlH1Cfg+0M9lrvB8VzakxqZ1kLGqZroSAXN+sCF2C3nQFdmlHWVBWEjS8zbh7FDZ/WeAjTih3khQ820iJ8GWKmUEXe7RuZLs/wAwXmLzOvygkB5o4/h8hEKbug/5tBGd5GJTGRqdjmLlK7WpQ6+dkmJ+8pxvpwJMr65XmTE6RxNo8k6ryCm12fqzLhSo1lzQea6fpDZ/Brnw+Hj4vq2jJzzdAOZy3V0A4Kl+yLOYehhKa2sHMJKqzjHeyIzB68cmaKvKo69zCKhi0ccgt/N7qkXDDvGcoLv016LaH8WOjJ1WPc5uLOh73lvVhnd+DNk0POmTp3bCe2HkeL7itR7w7HPMTxSdTlDZpa8Er/fVkcqX+8CBJWPGsohS4feVGUKl9e7Rntohg0V5qIPF22P648r0T5+ZgEH5n2HTG+QApnSEBfgfB49cS85MnrpIZMFtd2ixrrh9w9TZMQon76RuXpkNF+bnCB02pyxXsL3X7D2A64Y4HqZRmVHH6c+Ayua43ogF7Ggd3m2g7N6zJinN/6K3tWLD9GEZGxkqk5GJr+uyWfonYHzZXfwD7A7qHcy1qj/4lSqV9pkzP2Ncark9TdOtYg6H32ubHO2th7OEL4sJNgJLuNs66EmJCmWtzFOBXbxlUem0g76kTPVCfr4X5yKTGc+M5sANetJSaegXm2b2HfTbUam0mZ7k8ARXwd5nzlhZKqxnurhFzbaJ9lO4ZgP/a+6WwdKvneQ+XbfP3EqsUO6OCbre0IWs0MB6nOHjPOrpzK3GjKGGiMTdrtUG5mKHK4o0Yg2R0bb8vi5AWS2vkkF8hJ9F5XJG5nuF6eab/2/TKXIyHRJdxNhf1QsMjLVe3fam59oaP/1i1P9mGqTJwI5RO4lHvf9qYXBiPVCH0hMC693vK1sDqoNkqC3OipjnGpkqg66DJT6eUjtr/PNiHw/zOB0u5lsjFP9atTl6mGxsZfCuvpGf+qpfkz1q1H/MdVRCqa8up3XZxzPW8rZcZhl476/X+7Prs6bjlxy1NRjPdUl4eh/kKmWy39zNs1M/P+kj/r/NFPx57xGZkGb75yfh4RG/XwLXrLvU2c19CHerZ471G2vL/G6Cn3A7KGEcK75nHMkdx/TfYI++/r9IuOEwrDvSNirEFgtz1AIDf2Z9uEeYldAn/WK0Ue5drz/E6dSa+R4Grxj8O/7BWP76shTXVZvYDq1mHpq2iaUkfcTvOohct536DutXw28/uWONri+VB2dSEMN8uyAus8KhriG567gKr8nxDv0a21zMU8fiO9XKWXtt/UpEtOfOJXlDddvTvcVeGu7Y0zil+iDowvapNNjuN/LoaOn7D7EKbSW8+5HsaP33VMx+bV64xz3ej2qU+eSg/VIH8QJ3C8QEt5v4JzaBXO/Nfrc9Qp16/k9nEfXbg4aDa6a/c841XZicHDJ3g3n7AMppkJd6aiYhr3+coPMBERERqzanjjz7T6jd0G8Qtz16AP8FH3Ge+g5yqoH6uauDXwqUl2Ey9P7EHc+XSKCxAoPYfdBm7741hqdGjL5w1TzLdoUNpmkwK6HoT5nPtSkc8PZM1t5yO3pAk/b4fmc5InMpnnoA6OZHgALnCdxpE+R0XTfOvi8XsbcparheBfGAy6d2TLWenqHjB2EEHH2k3lmIWpDn+wzeEpTpGxVe0eaLdsZIMSjz7w/8fkmXtvA5TGvUmT4qqDKpmxxPIUP5yqHCuiRZD3Ey1f969Nd0P6zucG1GpjQJIuEPj6zAu+3Q5/YXdBoV5OZAGZ9RKZCkoppsNgcIfp83sSx53h/4lXn4Nzfvil7vpHJr5K7BG/OupRxQ78zZa0I4Lfhh2M7GxnO/hQSXE6XR+rWFwmZbPuWwX9bD+JJ0bmg+69boCZAa+c2k4hStv9ScD/OhzlnS+Kp+BzG+24PZ+9I6MOjBY6PKQ1MedocKH20eH0HZPSJ0j5Caz/M53M961JH7nA8A2lWAgTDeZdLFeeTbyCD+tWjZZ7ABwktrC2A+b6JnDNtmyMNjQfBhZh+iHedHob58zyCFUyH3g879Ln+rN3DxRaehFk3n6czKY8gkpUCGcFGhrb0/A5uxyriRI2wos091+A6iR+cY9/FI7VNfP/IVCnnGJ6GzNUqBfhc+2RMDnRKubxN4LKMkKnWQ28GGrlXMLU4T1lywvlQkPKIDKE/cX0IekJzAxnC7TZVytZH/L706oc9H8NnWxJ8am4dHwLHuTOn++D1/cRFpvmKaA+ONxz/j95m4DwvLcfWRphQcY72zTIKfL+ehPZjMtSjBc4RGShVQo0+jsjMPkdK1GzPSqPtCZnITC5vwiS7Buqd9BUEUx2ZV93jfPT37hnM6b0kbkwH+0jFL7jJu8G/T3x83qJHe5i/UKO5U2Q4YZ1PwZEuDeeFEmqq4mygRtlQZGrrjZoBvaYB3oLPibMczqAu18Ebn3fxJG4l4Px+8woy1RU1gWtOy4RyUG7BJAwZ6mIgg5FePIM7GbJyRw2ZaqrMJhC1wpvzrltc7/9iKrN+oY9+k5UNivC22chUY5xqYCrL2isF+VAtGHspmIHySEgnfqQ/ub9fnOpqrG9jnMo2xQcdc3/rendMR6ZqYtRsR+HjExwu1KyiXv9lqmo6K4hurrawvm1MMsapfrk/nfUHYu4tZCjZaNgfpqoJMpahfTpYu8Qh1j1H5vn1Upg2R2SoH1MtN1E5MpUh3VaZuvlSCyU3MhTkBdPIEwU4kG+Gn2fn7ZG0j0IB/eohM4b7v0z1q6camaoom+yfTCVm6z+5P9O9XJN/MhVxroU6NQ8b2OXhgjtNbcNRp2qEzJIe/jLVS6J/mApdDI52u87+MJV9PnDyP5nq10vhEy942GkOMuevngoJcg66/0Immk1xfOzIi81pnC/YyX2tG3LyDgBH7iqyMff3Y6oxTvVjKiNOXNDa3GL2Up01/6yneprpf5CpRI7/d/2p/lWhLv2fYqpUbyuInqsPY/doGdP4Fm7AB+gZ00vUWZ0V4hrudziJknZ/pFy5CeBccHnqurvKp++3xUP061lXXYd6k9lQBJwM56XVGjLUq3zocFWf39Q9OMhsv3oq/XM5MbsZ+szOEykCRx/O10OX1lGFVhewb4bIvM0EjdQxm6LuzPdi6sRVyCPzTAK4ikNugQ1n4BoV2ix/8XqnzvGMuk9cihJYlbhK2XR30zbrbIs+Z8Uk4j16wxmZSk1PwJlznSREePX4/S5An70R0Ifdd/1kOBP1yznq0LPvqbsCxPwcGUHYok/lL/3EnIrnG3OM4CSruayjjt9k98EnWytizyZX1KXdgnjTfC/Q77zEf+8O9T3lYSnTDhoLiO+eUPdlyFS8kH/Bo9MmdUOK7/PrPTTwJRUZzLKRmRo6W4HFSx0yRF7FdErFC/jLsCTeR5cSqr171MVvAxnr8dUdKso96mxl/eaYYKIP1so7B8ySW+JuNPzcdMkfpjLRTvGE6kP/KFNCn2E80QdGzSVFMxQ/U48fzi+TJ7N0qF9CZrNWAaXqyTqDLQ97ufWjn1BvrzC4zFBhMSnXErqM7nfwXjVer/LEhiquEiBjlznn+R/8/ZzvPTCvh4J5gbrV6My+88AuAvoM1O0JXUFfQ1jFyAzpCZ//oA976ePhfQRz9IFScPyAL2zq1EtdPaPV6nKB87KtOZe/vGL6LvsXOLKBzOS0yAzvxWUBkTKcR3l6Sz4yrnUA2yjblMkV3t++wfePNPxlrhYO9WulLsE5E5Cp1uQQ02NbDv2fcrx+NTBc1sTIaL6LTHW4IcN7ebXG+aM/kEku54xuHby+uZhynPvtapke4y0BTyuRaZRhDwLle/TBRYLXf//2kdo9MgE0FeeEw54E7i4uwb26OH46HXqF0MsSmbjqmBswnD+J0BZwiacVcYUMGWxj9ENNvjT0t+qCmLYr9QTR1RVTt+yPGj3kXxWZ8/lO3cV0mdCbfD1AEIcp/v1e43yYGTowL8Txucz8jnoVaqaozwvi1cfgSFOhTwDNeYnr6+ujD78pO7iY9SP1OoYMbtSbCzLVOU1ZdtRkGh+VF3jpERmN80pkimpgLmmIa8LApA/PuoDDH3LmrJf4d07P92BL5RMZMsP7F/DOIToM43938Pv11E2H3HLFnMfR9+l0qnkQNuROvOaG1z+2sx6uifYi6EQXMd1qbQqXMmpT77PF9VK93RKuBwvf715E+xEZFjL7NmmQwV6STINwOF9SzQqOndD/0esFmSjUWtRQ8hDnJXq/hEif1MQrDSmj8d7whnqvgnM5eYgDd8P1N5eGsPqGTNUUxgyc/NkxT9ngeC1XyMTeXG5S77pAe+rVQ1yYWi3nRNuwoI3bHsGLdxnH6AaZtlyVDQT+M0cm5HB+z6XJA7wtw+cP+xIZ/7nZQPgUUrTHl4KnPWd54J/uyLS/ONU5apc4vu079WYpMt2PqRQu/VtP9arR/vwj9/eLUxnH84GMcapf7o8kvJ2ONerNBZliu7w5zHzd1Xjc9/ePeiqyXH9A55GpwGtv/FijvpbeZ25kql/ub//wbWZuDJxVfnSksLkaf5nqS27/LU4V5sBg89btdMz9rY7sA1q0xeuL3hevt32qY5zKIInyl6mcDccdJmrTqdXXsWHfJ3+Z6r3m5bFGfWSq6dDX3ZDw961NhEwlXzoXTtntL1P94lSGjzoTdvfvH6Y6EAH9hTFFprLRdpmLz4JLR6ZKDjs61lONTLU0lvI/mSrKVwrQr4TXO/NZRwiTZdj5T3z+7E1kcp0IGRgfOLB/xKl+TGWdJ/eGyLSewXp7Rqb71aj/4lQ/pjr04qcjh8nS/BOnCoRpp64etzNovPc39/fb9/djKmu3dZHRGD6/chj2nQstk/+DTIVI9e+YSl4KPPn9T/nfZCr5f3rfn9uW6LM+yFS5f/DpXT5RYM9PxzlMRp3z5dQNwNnuU3RRqOP2596HMESb6HLR0JNPD7hhzSPjfNMSdW4syeCuHhzq2CkyWsMkDeLpGX2WzUc+jUpBB/WwPxFQFiwm9aQKwJyv5qm7jOOCLh9eDA67isQJrIlDT/kedWf6FZkTfKSOkpXow/nRo659OVJByW4yAc+LUVduKeq+58EV0Wa2K+IVxzXdvC/PGlDeom4/Ti6oq5fyDmg1AbQRbhqTYHUX8PFUZJ7uiT6sjO4rQND/pl67QF2vaSUyC5+1xPNVvaC753Ntdtv6RsY4lWOgT/cu5ztxkr3Ck9PJjVHH3vB5Dvc9T10fffLFW6FujDX02b/c34+pTGvKUSJshv5g+tBT89NXQNv6uQWmLXE89nMppuQxnNH8qyfy9L1P46kVQ5Bci8Hmo89IFWMO5jYoCRryIRdyDOZgvRJkTL4MV3S7U9CHv2jDuevVfkWl5VCjeH0Y3MhUUy64Q6Cp6DNWViDTUh58Wvx5MpZIQkENM0AfxWslc29v9IHS+nIG5ykNe7kvRUyLw8wGn03RpqeVH9PQsxJk9Dn6EFFEn/A270joTYAMnj1EmUZO64LzYchUyjJfUW9tIVOsphVzZ5d9TL3VpESfdEcGWpyQGUWrrcHZHz7EFfs9pWW6egMLLLxfBMuElixABr+ymnlatPOpk+RPsKZDb4WleTjSSs7nyOyvkmMLH+fruyz3YEm7ljhzGxlJrIZ9hevpsM/Plng6eQYihAZ0xFk/a2RUo58hcwz1Wa1cZjS16RzsxfKBPp/sh56Qmyl4XXfH5//sElqr5ROCK7o8VrvSisaVN5y3SN6co/DoQ7/L4WySxwoZaD/0vUfaxfGRn1XqKAqO13FxwetfeBy/e4XM47qGBE797og7PeD4rff6C85RXnJeNvjs79Wo4dopDcfuj2EPAbsayPSROB4BjvejKuCU0pux1dCrIfdsHXxjkjKX3pHhaLXRIAiWOTII0xr6lvUQXOv5Gup9RI1GoXIDW1dx/MMcffjqEWxxfUQP5ioDE+nVJv4xFWPU3q1o85g8wTsfkAneR21FX8/gCvGDexL3e8D1M1vnyFRDjbVz5Ie4l7LZQywWT+KtVd2n0LcPcLcRjpc5fP92y9G/tZOSc+5iAVQOqAtXCBPOKcyS0nU56yD6yqgBdreXT29++QB7F7bMeXZ7h2qSXoAXdMjs7wg1l7nA9+WHybAnwilXlD7cBdq7V5G6IhfKtKmU2cDQyGRRE+Gfz6jRvDJAJtuKQ1z+UyLTsRMyWOygfcxW/Qfs4lIjE58HppyVPEBHcf6YZBhPSV+CrRwafN9bZKriNcuAvV7DWUQb1AzzbHOAUHezlDW931BXD3C+8+88dWaLIKF7bXMHNntXyJDf4YxyN0D7rG6RYckBNc+ZGS7AF5CRKyHxSU4VCVi0fzNPnuP8k87yHo79OuFsd2F1yKKxBWqX2QQqM/tbTyXdDmSMUx23whkOXG+ndmx+Y5JPIhGUncM4mN6+PkmdxQ2OhahwY+6v/y4+sHluj2xkql/u71dPNTKV4bIJyMHe4mzu7RbEwZkMR22HzHB/stXIVJp73qfAfVSNVEcZ789fIvP9cn92s+hAbyeMs5WXKpPNdSubXKZx6WF1U2IiWee/TJU+jo3KBQIA4UNkmu2WUDK07h9zf7b5eh7H3N+PqexbR1ZjnEqbWHtmrthdIOfJKhuZyuYntkbO5uIvU/3iVL9eCmM91b+Yaqyn2nDIVL/c36+eCoGQ/cn9bZwZMuJF/ctUqn1D+/9jql+cSvse8P0/73Yy1qjv1/CXqWixmAG1bgMT4SonTbUPTc6/LMjIVIZKcDnqtsAdzvNpozJ77cFatVNmh+LQ03VROKDJD/z31WWWkfpO1ZGp/sO5P3Em/puzaWbL/0Iq+X+1Rv1/mqmM3bBPhqCOdlTpAFSvtypYK6fjPDtCm92rDwqOJPXEu9qo49DQnSEOjjnx3k4I9HSwvqiT/Gfqfodcj/CarsHxeg5tSFH7VOOeO/C11Zd4pzUy2zTPdKD2xuBAJshU5vftg8nFc+ad9ke0MbCN4HpGIcaeygWoZkuo0zxO4NhlEzaDjTqDu7+h7v1wYUKvQ43p9TGc53V+hRld1L0A3oMtOXd/MeUNt6gqgEkjDvUkE21kKk1TILW2Cy4m2Qd1aTBhH8JeBdrQY6xLAMLgY7XjIUGmbJFRrFWTOu4Mfbg0V6ZmH3TXdIxTrQtjyIVxSeoISY826NVGwPxszpz+hff70e48RF7wTtlqip9PgWaBFsYnzu7blBJ4tB2Eq9vQO6ANj9Q/qRSu3u2Nz8sPZ6i+0cfCApex96zwfT+2+Pth9SwYm2eSM5wVxIOXVaibbV0/0rmxmYFdBW/iwVC/k2zuPcQGNPh9IglUDFeoUxYBMhXcWUc+QpmAPW+rlIGNPpDujDucnRh93CotsiEucgfrvUaGu878FT0fSmSi9zsnrnUVcHzL0gI749PUCevCp5f35Ar2SkMfcm7FhK7q3IN4JyKDf/xiRS1aOuA7Jfrs7ysXaB7MhlzewFD6HH3gcWkUwM7oUz0m4PMXN6sCK3eRScT3Xqafe9LANdtUnDefiD7Ne2RMJoo1Ydp14dAqFjOAjdcyV/oMcbnNcEa4aJXIdKehh6Q41ANFPTKNqiMjbc89Ms4SJ6yzXkkNfWQGMnZofzivPeF6aDWXh+sL54dD9npCAzQBcDbLB3EEHpk+JgoyPbe4p47YLZAp1TyHwFY41AQGMrT1fCpwDibINMcNMtXRsjowL37Dea9hH9y2Ejuc30v0mVKODH5zLby+m+H3L04t0/sJPwenYOhnJIQ8XZ+HfZVHvkxZUON4el5bQXjQm9/6c2h/C4/gJorAeZe+XlFx2Ad7LVBzOBXB9XfYosZhvpISlq3R50uNsYNwMs2Zs79ryDBnywdmnF6p9yqQmd720DtlmpSEHS/ow6Pe3UC4CR+ETTb4d5rl0VCjnhLPnSx4euKGXHH1zRlbkEKgfW5cIEBhTrzZDBmhG+ox7a2ZpY4m4d+jRhzOgkpzZCSc6bRsLwmuJwWfbz2Mj91ad/TWQZk6fSEcafTgGZhHNUm9bI0aoOeRaYI+eTL3kL8cuhxylaZpoQZau7heuuPlBRdQK8YMb99QLzMq8Ka7OmU0HM70/orI3HyN66m+iyuqC0O/r2uJ/34bRjJV5hsRrHWDTCY8cT6Gd8UFNzWK1Nt0yKSLvTH0tuDr1H36ixXNtaFn7VL6cExycLy4Ty+Brywa1ARntKc116cQPBj+fv0d9n3egz3Yr3vGnKVQFNSdlxXECw41i3oVY3px9V99KTLmYTr0uVcNAp7UIBM3XtFQ1dEduJ7mKXN2BTLVdNAEHtVw/Z8Zrv/FY7WHnZsknKV4d/TBYWMC2d8sztoeM+dPnKo97DmrL6yMkA/4cFy+htzgsO/vx1S/eqoxTpV33A2IuVKJ3Wr2n3qqw2WDTAWTdUfQZBM4nd/IVI+CZSTVzxOgkWETM4k3GZnuM2Su2+rEQeimKyI/2AKMebRP7YuBTLXqjvYfpvrl/pJd/QaVVxz8V4vHH6YS93suHXN/Qmn+qac6vZNVMTLV+hAwAssnMoOT+Qpq2IQxM9r+ZSqNEmSc0kH79684lbVLLJ5c0QTAugyBjHGqOiLzP0yVR9d43Pc3xql+Neqb0wLv7O4s0tPrMzmq3d5UYIv6grMvXw4IMRr5n0w1e3dr2PXRibMO5XdFqlzLQP8u8f3PnyoyKD3zoAWTU2rWTd+Qliz4P3Eq5YaMtRVV3+TVasFOkrb+E6f65f5Gpir2pgf7jYnm3N9lCRm8MewYMpk5vyPTZjL6PtrhF2wk0v9knGq++ne5v9X/J/v+5P/h3B8UFtqcMn+jTiPRwEiSAle37ZBBqmpFr/oDGUutO84hCeo4Gk88cOShZ6BuIgOcNkPsOyqQqdhdbOiKKFO4GhL6lA1/cGjOTlvwtCn6rPZbwxin+uX+xhp1bvH2hjjVjHPUTxxTbrlHRqlqgbAqajVqSlUCsWAKqfdYSBmVn6IHF36w0WoSxvRjKktwRG3oq+1X6PMCfYG61V8yJ7HeK5oFUgE+jUXiLYsL+rA93Y5MNcapdhUyj6vy+PzT05B7ubkShN6tT717j0zotxYPtto0zHPDIKbvzX1ifk7plXimOJXV1WaCjHGQE+bM025F9K0VDs874xg3xNHqpOXANJ6oG60S77+xEhtOV+OU2laMTFX5+hvcYFczd7/Za3S3ORGwuycy2GNgJjr0T4o1+ZN6H0M60sAyQojdW0HcWpWA+kTkIJpzBXO3RNRo7qJOPu/MFplkM/jgAn3O2d82xLmv8fMvTkUq3WBQAtqUk3y5QXTZVnh/OwEZoFQS8Asr51wn0JJB1ydgZosideQc/36f9w5EuphxTrIsgCriBcC1FLTp1VtwqHQdfCgXNcS7K+gTDrvWRStNhvMQ9z76MHnCIDAj9Nly5TbU3JUdWN6QW7x2yDy1IL7A6z30oe975VDP1Qs4w/adOu2pHHrAOjV4xaFKvakS+PTY6CGEi2nFOX52Buod0GfFwgOZ6XJCJnmEF7Te36IkzuQuafRRGxr4/XD+315D5js5ygfs02U4H22J4yUchn14nxjf93YfIaNy+H7d4wTnR8Bw/M1pgSK0K+6cV16R4ffRZAmR792ZIzYvn24fSoaMNP+mbrTF9933tgwWmOjjJg7OzycuNbgmDjL6ZDH4dN/6wFXNSs6tAqmjL89YQOw/8PvLIc4oRcECmTn7MO82qzqq5wEyy4uUzE1mwx6NyCjBrSwc39sV1YoQzvcQSGeBeeZxKdBZnU+RwbfDvrOh5lo7fbfguocH5846ZDiNWVtkziInDnOFjJ5YfoYgy1/MneXI2O9VGw/7bguO5W9kLofvKcSlgs9vfXA85UceIlOt8ffmO2Sq5zRIASFn6K1RCR2FRIkhbJQ8deVOj6nn3EMImJzhhMl9nr7jYAdxrOcpe/NDzXrQ34A9aUlc5uP8+W7dBK5PDj+rvqbRDzQ2eEaA620xwetn3dCv6yk8CQq5F85HK0/g/N3h+M7v+yNdPI0nOGuvwvnQ4vrjzbIEUDY1c2R1OC/QGs4++vWCkcJhX6+H69VvhYZzFj0ya9brAto3s0KNGIUO/SwvDlyeKa6/5iKt6KlsW4gerCZeZL8E+p1MejC/Qz3czMTxsk+4fn0a1Jx7snE8s3T2QMa7IlNvvdCnu2evw3UrpLheK3z/dbkZ9jhkOB4PGed3lQ3nVpg1rg/zgcxpKHcVzpWUEne+x/GYb+/oPecT/ExwYqMyxPkTnWibes576Mlc8Tqo9iRJLTXHWRLWR4D9rraZZSx5+Efuz7yLyFS/ONW+XiIT/OJUZsYJI1PBaqivqrX6+udsmh9ThfPlBxTnv5hqeV6poATtmRuZatEfJrD1NYuzV5dZMTLVr55qjFMNh6CO9VSAN0XJLcL7W5PWJnbs2EfS8Uh5hrZknAW0X5H+8l6PTHWoT6hhuWTxGuNUI1P9q57Kimkqk5RL1qDePGSsvTKnYz0V6fD3x9zfQm5cUNcD05EemUrM4wwOhxb9Qxurf+JUJ0H6y1T5/KuPTHWYce9MTe3lf4tT/ZhK1dZ2OjLVXEzkPzXqes835PA9rpGBHkM9rYRMpZImHXN/UH3x/Vp59Cf3Z5ITMrB+ITNQW+cvU/0jTnUtzT9MdbpXf/tT/eqpNkcjZbY/52NyijQ2MpWdrTYJ+R4EGfZUMNl/Ok4lzGb/hqnW83/9938pTnVX8yd412EfyqGLNIqGG31AeOuIkxShQBk9qXCR9l3qWtdBx8muB/aNoU/Nt8gAmZz3AOn7yViolg3dpuIELsH8yzn6A3X+5LPfwCV79qnrDPuU6IRqcGx7I7XrnIvJciq5EMq7WerOndinPHv4aHO4BecWi4lMN/wDbcpkgoxFGimhUSW6cG7R5zszaegvYyoSWNmiZawJq5gK3xnqTqiXxO3vJ54ycn3B+aQIqfO0j6uxnkrRxb+5P0/vv3BVHkMfcwtt6JU3BLAecs8cp6sdCnmPPrUUUGdOfd2nd1dZmRIVLtzIVJvMtQB/5JayukgS8nwYAfpYY5ayBUWfS14i2tib8CasT1CX3uME/tRT/eJU7U5sITjqaJMnskRpkdkqODZ7E/fLo0+A22wB/ob/EDfL95R+MhF/H+DFuYtTpdHogDac0SPa+PMXdbsoDvVZat8y7/xCXb4xLm9krLzmvKmBn7U5/ydOZZM1MlXjIwNdXLHkHIXz0Qf0Q5/8W4s+7nvRYnrjyxu+H7lg3snXeLoLc4Y6+Yo+cVcUR3q+6yYq2hZtusNryEQf5QL2d1GnzlUVfQpz14Hzusk4T6/x97POtcEytRdzes8tKPkg07gPExnhOtTrPYv2CWdtXzJvE4RAnT0ylv044/s76ujzeEkuwbMWFfGKRwn0vFIC8OwGmXDTLo6ULzcPcF/nhmPvF87fS4rvwySzEhmYhJSysN2BOwNkZEnE8UzD4cxeu0LN8DzvM3o9X2bgrQ8fxrbvA6V0U+K/P9U4P4z90FvAiHv0kd499ZTrPqFtP5MA/OmdeL129mltiimwzPimTsZVDZ1UlymYftpybpDi/NxHRgs+vnfmkRR9+nQznPkrIVO6C8Dv+8plDpZ4QQa6Dvta5XM+B9vsPsSZXSXULLKRgc/vkTFafTiDuUDmNDsFx9dXxCN9y7YOzHjjeim9Yd/qPJiAU1Y4H77l8kjlyN7genAfqaO+8N+vF/kGoj7E9Rzvi4Ry89xDxu9exOXSQqDOcRLBNdwgsyOfF1RC2gFzJd5TZ1X7Q670HiBTfR4pgtqioxaHTGWWRcax9l00NF/PcLbOzJy5oY+MYLENaqaTkBF342h4/WC2Bf8tIEOoH12jhqZfwUtvOF4nivPnTe+4/g8WMnEpCpRu+QzAgy4h3u2O8xGlQANeVeScN4nOOH+e+H3v6Q29NmiI6wPtLvjfOzJJZeN4ReXmBe78Vg29I/SGvps7MvdGeXHMbsWOzuwJMrNeIJPxX2Ti7mTNwdsPucj0iMw/nE4MjlW9OMcVcXzKqmyQcZGpnM31hZ8bsRv2MeN4LRmut/weCBCuV3XqdUPP3jjM76g5+IHpdWS0iTzTIBxy5+7ZERLapEYx9HHH9dKtAtS4swu+j1OL4z1l5ZEm50CBaPJChn2KOF4GmyBjokT4w1RkVc5RA9xxvFmP82m1pHvYVXGS2r7T/2GqMU71Yyop4+5gCLs9B/dZn5Ddkp7HeiqztdVkZCqtPzBmM9ke9hWmV9DvwymK/eIujExFJtrfGvXFuVNwVdbIVLpPMnKAdAmaS6zUPDc58tTX+ZP7sw8cJ5CdWM+BsASv/8v9HV8yMp/y/ctUtYm/L6fSX6bauc/1WKN+CKZ3n6wm6Z/c31ijfioLE/bV2eZMhB55rKciwz5A03DmGrltNRnWvmSzMU7Vpo0zMtUYp7LW/gM0LkH/8GMqfbuc/2EqPrj6Y436GKeyZqdijFP9mGqMUzn6QoaTISNTqaiqiX0Z+shvWpvB/E6bMU71y/39o0ad9FtkyqhFhl2Yaw7UYnPixjgVCrbZP+NUnWIH5mTuz7mxRl13a3ze9CRwJ4d/F+q0rF3YFSjJbc/N/jDVtootZFZjk41MpZmpicpdRKb7zzGVuPh3ub/135Np8H//l+JUzeKSg6ujz/esKhpqkIeeg7Mhdh1M0Gak8VdGmyx3zJs3ukALx3DBlFP0qYqFDMDxLur8i/kkTIz1jOpT1O1eUKFOT2pkqPdrSsDj2p65uXvQ6L13dJCpOZyNMsE5V14k1FmPakZc0Tw69PzZn8GZhgvmdWW8okSvLmCmS2QsRUammr9FB5yNn6dOKaGNm6OmBOckoa6cHySfGtLQm8AXpNRt3++GPiUph2DhCszV6FGg9ozf/qlRPz+IT+rjrIPL0sHnPyyljtb7zQI8wemJxyU1UNK0PQQurTk2negwMtVqsb0wZ8smvBpzujGch3djzNfXKxIeS7z/MsDnCbZhTPX3/QPBCaHD5TZoQy8XxwI93p5Ss9+hjtoV9xq8yKk4V90NfbqtqQw292o5Z6dLGq3Pkxnq4DkukkQKVvR5C3ywAuGF4zGXZKrdLh04uwX6hOlXEyinlj1cVkmLNl6VCrqLlAZ8bVszd3OsspGptjcUMmPu7/26x3CdRyXa/NZvaGverxBuO/Rxvqb5lLtMUFVXb/z90w19YLa3bDjfrYy5vihoFOXYCZmOe6Cuv2lHui/7CDwi4PWaHN/Xgb8wCMglSx3Woo/NyjuAiV4PmXiex7RJ7sgU90VJmMSjDzzPxt4OBeeF5/BISzp7QtgDMsklRZ/32BcvcL45MqD7DZDR5Qsy1XxfEee9fiHjPSd3OH/QN7nmA33Y6Rz0yGTvInW8016mdlFuASVxQxy9FnE8yAUZx9wMZ8cYVUJp2vJgvqs350RD7vt40jsIxRyZLhKR4VaR9oFo697Z/+PuXbpWVZY+3w9kQ1BBbSpmqqAiAZlcetwUBBUQFP30J1LnrFpv1Tljd/Y+9Y5aPcd6pkheIn7/iMhI9tlOEzr+2Cp45iiTPCZuMkt694LMa3+I6zQ4/qpvDiDcdshIWxvX535itHA61y1hBtQ9nclaB87NRqastV1FrzAagRMpqBGOKjIPm7xHYPfuU3IvfYQMejQu4Hh1VTAucuFeXt8hGvcPZNSZuNN68dEhdotJ4c27R0sdzZgDb+64HibaTKfK/Unxee6FeYGNjObwAYUgM3A/L3iQUL0YuBBUp5vk5vtKpqpxjQDO4t4CXdUz2tyuqLEmC3z/8oqMrLI8+MapGG8WE2SIuYsTnE7w+w6ZXolzniHwanclbhYaqIE0I8D5PCBDaKHSUvZI1+DuLsgQza6mtL24KURlUxVuPMH1M5e6E7DpqCo83JZLGvjBEezmdS74I8b1uAvsBzIOXAvPHfmo8SJcr9baRA3UFs2SHtdqCXFeIqNnFPdjMzNv4txiU7iIP5U4k/IBP5HuyIgD1ITTi4v7veuRyTYljr+jhiNwexvXmy7uWqpq04FwGeDfq2J+Omf9gCCcNoXnK35PT6JvexzHov+ZqEF/DQXjWKKHaTHb9XRbpBnY93nL+P04xfVC8i3Yz7hgbp/h+AeudgP+CMvChRQZuVrg+3h7A5nqNg6FJrCXgEYcGZaagehlo9rI3LOLxDI0hKS8oybwpXFH2Jg3Fe7PRIdVGGeFhXiKq+4jykVfPjJVHHEgrfb4k/v7B1OtnatDbPn5CchAmShwmFus+DHVN05lHMZaYc0Ue/6rpyIaORDYHVCJu4tW+9Wo28jJAcmzyRx20V7c4Wtcs1891Tf39w+mWsnsb+7vW0/1ZSq71hz9V6P+ZSordPF5314Kw9UazdE4fQdETVn1X+JUbvmHqX71VIsZMox2OzjFL051bDjav7pHZuNX0hPptHR+uT/YW8hUrd4XP6Zy/OPqQFJnO4LD4gWFNVdOfKU9b7o1lIqPdBz2p2TVNf4K9vlxwo6ZZR5+Nerr6Ri//3Fh8GOqX+6vOvGKvNTXEFZ3jsw03CLTsHF5+eX+rPMCGTa8F9L/Vk/1jVPB7IiMlcIz+PX8NPsNMpWOE/FjKtP5PMsfU33jVOCucXU9L/2fOBX0i+uf3N83TuWUvvOfZKrp9F/l/pba//jv/+jdNP9upnLPxhVOo1f3vU8PfcjbHYKn3URvBRD9U5QVMlaW9YSro1Cm3faKTBOzkrFhHC1pr4yewK/8KrlWb2SUuNoMrPD0YS6pkKGKw3QFfPJ6Ex6FD4o6+qD/atSd5i0FJJlMHRGnkiUvfc0PNN87LsTFa0I48eYKvWnTBBgfImPVXBQcRjWuFvd+ZWxbo42zWS76Utdt4W2fyFhcUSXcD82UeIPhsaTTj1eiDcT5ZX4073+5P7OS/8apnn36gsC20OfNfNSVapaP0UepfeHdpVinGwsZJb6JvtVwMw6Ul/nMkvd6InEN0nY1PtoGWG16klxZfXFi3tcexJObLLH7KgpotBg8AZYJ+shRg4xEqP4nTmW/9wUlpq7VwFrRF914GjL1rfUQuNzg30/FuaTxLpTA7gZP4i7XyLRT9+0hQ95ukjep8HNzGnWQvv074wNV6el1mD4hzExkiq5CRniKc3TeaYXMhryY/IOpYJwWrTgdF8NJaUUN+r1CBuvRp8HJRR93JBWno2CE47+eoA+5j5WKJmWINpy1JeHjRqHU6N8mOFv/UnhtEyADntVInA1/EG/xxPEy3Bp1dC6XxEvvAX6/PrAgzYpb4U1u14CS86ADvjCRqZw3vu9iOCjAvhBkBmm702ngCMZ677vCW97Ulq4iEBpgWhc8Gak6/RxsH/y0Qp939yaUJpqNPmuqoU8NemQGd4Dz6zlBxbzHTPRd795r8GvRO4KJmv44vT4gJlucb9NBRir9TgIYKc8CV4e4K0fUILv3cyd5NEOGO+pLZMANz4lnqJGo3+omEH14Vnhvcfuprdk5oFt+S97ysiuRmdI5OMNFR1yy2XF6vYmemK/gIXnrwGhpkA9aSMwa3z+ro4xWot8Sy5/oE1+iHs/tRT2X6j2ZOzSjkj7f+UX0gK0YP4/E9++uOD6+/mDe7FEv6bDabcDpLxPG23BfUUV3p+AUon4LRP1PLx8J2Mb8QtjBRJ/fnTQCDGjJPGlVBXT4xP3Fj/Mbcy2OzOQarjhDotwlbzpEn79daxp48xe+P7vqLZXPuf+NUxG+304quo7dDMAeI3Pnj6qkLNNCSJMTrieIcbyt2dXD9ToqCm+2wvWweeQUGemAzJ33ypzWsptAGk0qgryL6+eVh8gUUxvf13H8OS44bkKSH8+Fd6LIZMNx14AT6lfm+qpPhcZIUWOwBzLN2ZjT4UD0HDWCmniauOO9c+srWNmuYW60UUt61nGyouUQNcp+HFZ0ZeB6Yf0Jd8YialoK9VpGe8RRc7wZrkf/JO4nfFt3xgYp2gtrvG7AllZNwWzZb+mhsnF9xBGun7OE+w8IMrLVUtwP5gbnMzyrZ9QMFc5/06M9OJJ8A7bzLIh3zIOAPl31igy9Qvu6uYQ6fbV5DOnawf0Qj3B+r80aHe6FXxi79kpAASUXJHsVGWtYLTkZvG0ZvI/U4t+LO6GbYaWDqYdZ4URFXv3qqX5M1SjygbwOVgamFu/Jj6nAaX2gu5fDfv2ponyr/olTuacLJ1Xy+sNUvzjVcfV6grlBpnLGCTLVjs1XsGN3vwAc04yMq8efOBXQaJ0R5NwVbMzFX6b65v5+Nerf3B+VKhvoTMHnzyRkrOtMesJOkVlh6TI+7xun+p77++X+vv2pNH+AjMWXSbXyO3y/w4T9lzjVyuOil8F7s/xnnOqWo/0rPdEj9Fujfhza/S9OtdLuf5nqsotHYOxKIHAYn2C1W6x2llSjeT8Wz2Gw0m8P8qeXwvidwp9zf5sBfv8Gx4iccsDPXORatTlaQa75QzCH2vFPL4VzJ+f/ZKpZT2Q4bkd/66neCn7ecNsmTjLLy1+cShnmE3K8T85/4lRmePlbT5Xeth7o6r0gDmM0IMNh6cAaPPz339zf5pIt/v+JU82lf5X70/67nPv7NzOVNsHVbt1WXeF6V/QhjLwHYNejF9rsM9qMuK6HAA/zJXmOqfboM0OGNtNEHzlNwjklitEBqDbqxN1NTehdfavgfvK35I7sGaVWc9IgOO3FHa7iDtK70utwlFuzsAYx46S9OTbYliqjTSJz1JnZkEPEzLHkeU3b08ncQZ08UseS25fok86bkQOJpKLuXZ/RxkVon1HXivu83lWEPtxD3cmLqSrxoznMaHy8XMBWkOv5SW+RmUK6hrXhW3/iVN3N7iDYax1zvR591Ho0kCF8+KKebLOnVPXyF9pkC23i7o4+/Hiwp9YnRhrjxDH71XqPNhHx8USYxFC3SEvU+adqKaNPErkC6tctpFzUzJ4ScReKyP3pM/tv7s/x8ztY+q6WPO0ZtjQ7mMik5NhK/GDVCh18tA/aZNGzc72ue5o0BgenUm/Ma674OeDIBJ7PbxKDVEdmeakdxIO2Jd7q0QR0UeQ1cCsVNeiuqGnHXf2rp7LSJ9qU9NxFEEkq+nR5hz7Q0JGxbPddFp78rA50UuBn/jHQ5zgi96POkYm88Qt9YsWqJTJdvgfnSS7EpVZAKafvEMA8NgUPeK1TY2gABPW1kPhT0TN62thHSJ/zG3ETywXKxsh8bB9UBT9W6AMPg+4CKLzQh0KLzM6ztISgmeH4DWLRJzxYluCmIle4OxuUDhLDQyY9oc/jmb+kkBtncLL1Q2Luc1dR52mijytVZJXxQ5XpY+EiU6URMoh6Vw80tboHQDXtCUsKHB8F7A84d5Hri7SpQs8j9JEsuiDjRjXOvxn3LYSnJpPcTN0BlVJjDJYnZ4wzd3Kgz7Q+Q/xy3/g+BjLS0O5mEKw/rcTiYXOg9xX64NNg90AnJc61TUB9gLsT58hCDX2wFoh+R6sMmXjlI/PA6opMPSJPwt/OFH10keYAz9Nd4q2On+/TawmOFjQSr7bVnC7yZg3oXscSD/mjpIG1VuFUEPy+5Q73d/ncaeCzIzIVvePvy/YD1DzyFq19IM7VBTiyEBIXmcp0kFlOihZAmkr3wgUVfbi9T5cQ+MMMGdbC9fa+5J64myaX2MudlNQvbJEr5iVqgBTnexC/fUjaHa6n5QoZKdjVLiQ3D5F2sdJLqhghgXi6KRmnY9GrYTqIIKBFhesxxvUDx3UMzn6OjOXHE4Uajb6HwHLPDDe5UlJ5Y9YoUkTu8GogUxULNQEvcB4Ft464f7JziutJbiuJm3UEdLN+lxDPm4bw7BxmlMl1D8Hgccf1eEPGGsbqE06LVjDvsalozWpJ3D2DTGZ8dks6dXIbfHt8J+xxmFa0KFET2bLWEFaXW5yvyER7OA3E/Z0lMvr9g0zmm6I/2nouGIdpJ/AQ5Au+HTeUrul1Dfawv6AGYwqnz2ZQgr2aFJL79ETvkYcRoabaVIxpc2ROdTFApnKiC/GyQNwvmHYWMmR2Qfs16dGHJ8YHxzNAexhSXB/9pjf+P5jqG6fapPGf3N+vnioZ6x6s5cwhULQf/otTreiOMatZOGgvy/sJFpL6N/eX7ZB5tnt6YHadWn9yf1+msuIbS365v2891S/3962nIqWMzJBZRP4Tpwo3OwbzCJnqm/s7lK+/capvPdUv97csNeVXT/U79/fN/f2YStGkwtyc5tmqweH+Z416QubLXz2VLdGNTpxqNoRDPHYYDAj7E6ciDtkR20u0nszlrID90gPyy/3dLq/xL071Y6r05unWZNtIZB9+jvg8pyCwO9t/a9S/ub/deoZMxd6CNEWcavE4O8SJY9wVgwE+X9/BsXA+14vyi1N9c38O2yPDNujf4TA9HCW0itqfOJVmGiDBs8P5+8apFM7H0uFOF9UvTvU992dK7Fn9mMoc1/irvnGq023+J/dnz0Sc8MtUe/luETuuLv9BpppKo3+V+1v9X1qjfvCNCyTbokOfeUcf4iy6Objx+0Vcr0CfNL7nAwh77SV6A9QtfRprB2J4FZI3CkOFFru8hbiBK2PrVA3oJxJ30n44+hTeirjXerqEdHPrcVNOdwpNG3kDu9vYLH65vzlvAJy3J6PO9RJKw8px4DRfjhmT2RxtejxEnTs+jQu3ee0O1HyiTUumo7JghKNNOp7eqOO1Em0gjRudXg0bdedpqDK38I8BDVxUCqxpJ2jjpy3q0neJz9/2wCz9WXDU7BoyT9ugjo9Fj8DglH/A74qXxNZnUVOq1U9IIg+ZRNuplGrxW7XebBSjj3il1arpVQqetk2Z6zzT5artRA1240mSt7pGOj1IYQPJfN0WOL5o45UFtX416rY9LVBHadcrMAU9GRv2aNNHvqmizQ1awiLd6Kn1GfSQ+tuOuMo9LOmqDh0IWXnF7+dqRaeeWeH/l26MnXklzlWlqJv3XNTXiLhd55t3SLNjQ7xnh+PjvecLMOerv0xldwP0mZsWmWa7Fz7QWaMN11Enu9OpolOXvdHHKRX6EGUu+lEhAEPA2qLgabGd09hR92CFfS55w02AOvqY+hDTtzhnlYlzYS3+/em5LQpXUfSEBsbIhNh5XyWX6iOdBtt3g0w4Q4baBIZCIasvEB14hb/XRGZPti76xNMN50c54PtvuvYCrlwiA3ai/5EWr9FHR1JN+M3ezKlh5yfgjw/6rOiOjOzdRRxP34k4S4PjOX+N0O+Vpwdx5zP0WVGPz0/5BefbDNDnrvvuDc6co0+8v5uehoaG/37sdoQNRX+tKiwf4DyMTPJwURxoE1xH4PV7ZKrav+v0PFyfgF0fb5wv0esCGURFpqct7ocE18N4hAzAj9cH4XdqlNQevNEn811VMDePAnoJ3m+wCxFnmO6bkjqx8YbAXXSStx9NA8q3yCz2eISMc3kiM/PmWkB88htkxFkgU9O64Xqkm3HhHcV9ddEpnIBTiHOfTx33d1BtlsCkF85X3KLPnyw6ZKpFhj58kSJDP1aGA6l2uUr8sUZmmk46H1gYIFP3L/ThyW20AOhOWcEShkzUDnMO1uqco88XPVdVkasLYY/2wTpVCf791cP5HyBjnZbIpLOow7+fFwVhp6eS0Opmr4BtUYGzVYC/X0sGIXixgcx4mIVLqkyQhECd3AtWnn2Zuvu5AcljfiaeleF6vztdBSfVKiV2XiNTK0M3Ak8NHoRl1JBpNHhnqJE2VeGFIc5X2Wi4nqQMNczbQA3Yy/UL9394k7j+qVGDTVFjWUPBvIkblXRG3Q8yLK0kr3vhekxvKYAnlTfJ5RnOT64P7uDd9Ro1n4pM+WLXFrzNEeerDnYB3SxVCVJTwf0QT8Qd4MNBAqBEoodogYym7lNxrhouBZvVCtDITgvwPBf315jj+7utGwJfbe6S+1ogU03Mcg7p1EeGNRUdaDyojxCbE2Qsx8+AuFPtDYkm+mX1Yr1UUamD6U0yZlNZq8gyOhx/TOVsRrL+i1Mdg9mu+MWprmbv/uqpQBk4nHzaYgJ7pjP266UwOFgJrHtJY9bBtxXSrIrul/v7xamkbSlyX83fONU397fy1nZhzZrrnzjVcl4fmTPWmEK8QNRkR4Pdnxr153tu/WrULaX/0H/EqX5MFbvTpfUZahIxT4eck7FJ7qA1CxyOL1NlLhxhoeOSt1qGzBD6+yFoc3Ak57LwluSVI2OZwxu+v7VA+zd/LJE5+iE+/5v7+8apNJRJkj09ff7EqZZVjf7iW0/1rVH/5f7c4zH4MdUv92ebnb7q1q8/cSowXkQneVIMYWGU+D7/M/dnXg/IlN/c38Olf+JUtp9ckl/ub33WUHMv4ndLqvND/uX+nCp5V2QHO/9XT2WeRueKbAbx8Q9TfXN/hjlxYe/pBXFcmQfktaLIjENc8r9eCol1WMIibP/zTCUr/+q+P/LfpUb938xU9uGaA5/P0WfkYSTTPLJnkHDpKbHKRl1l8XAOtnN7Edbe6orS+xt12meBPvId1WjDIxd1/ru9Eu9WhyJe707Avoka7245ndO+PC3Ad5OecNtApppadPunRv1uIFM9vOgIlpwgg2zl2Zzq5RC//6qIc4D1HHXjYexDVBFkrNttp1NyuwJYUVsy77FulrQZoc1KcvlReB1FxtqMUXc6i6GKv0c9AW0PU/RBygx1u6/Psx9T/eJUX6YyYYQ+tUlaxo0X2kBjfH2DP+hfjEd1I9NOe7fgHIKG8ZCG4mz5QLFmNxZJbHjsqpX80tAniTsK+PMVy6vbboDMeV1LyCQ0ojQJ0goCdYw2LpmG7Y+pFguCOuV9deZknyEzBK8emeZxQBvvT90x8EJ7FGy7Q4Zo03UH0UJtmVfujYS2Etr0pPOuhM0PqLMPh64EZzi4Ms9fVZyGh7eIW+8aiUVDHK+c21dwX8O6YKlkzGlwqZb/jFPJq3Ugzn1VzF0SZJ69hjY85SJu8Yxxuv1nHUDyOd0K1xP1Hus0NSGa3gviBtuJQpOnYYC7MXNkXu0+p7e488CJCPqs4aia08c8PMJJEv2QtHkQ0OIq+pinu2vhvth6SclQ3NH8WSPzPCGUqaxfM3Bbhp91RZXpodFy8AwfmRSFVkJHVYDrdfKuJG4MFIWuwwEHLkXIWD29KbQ/j1I0oNsH8+ZsKs71IfPbh9u98GaJuE8uea9wvKNGxC2QyfpenJvb56+CDZ/RgS7OGq4fPUGfaE53LQ3vRgthCsh0g9ZY0rsHNVgHPSvcWYCMNI9zGcJ2lxEvl3xKe1/U8/R1L4l+apweKlMBJ763zK2SKaXZUdRIn0gjufIY57sS6yOZ2KIHqoxMN12L53/0lnjLATLZdeb2EAZFV6C3ROY6ufUJAhB3M8WfhtPJJ7+AP7w3xM0Womb8M1yBH8pj4u1S0TvhYI4BrquHxD7SrqfqeLOAZLnF+Rq34txZOFiC//QLxuVlcKDvz9UG90OvBSpuwdAPzQMelHfihm0F9BiXQ3BolzG3nyMT1ZmGjLSwcuad1/eEermZIlM3aB+eoOPzlYELsXXB9WQYqEkeD5cBvxwvErNFX/Rho2lgKZtC4uowaKl5w/UW1JM7c5U6mNPtTQ2B7RJ8X2t372l77nV8X+XEeBwhs/mReYOE3cvCqyaeQo3pCP9+YDWSx0e437Z9nUGQizjlJML52k3rHOxI9Mi9pzWn1Up74v74iFx0FyZUbzrc74aOzJ3KyJynRfqG8CLiqFmCmmiujizwobgVnA4j/PvT4AZWtqzFXTl31DQj7QG+mXQFWxs4P4ptfMDuH6hpVi+cT9KvExwf/H7vXNWiXlQlcNoYF9SQFjJtvBf2+EIL3O8bXfSXcgPcb7jhvM7D+Z3tDlOIL2K/aTP8e1dbHyEcPnPpF6dabcIefI7z7XLRj+2b+1s9/Yz96ql2m9ICunLtwuGc6yQLtzkcncVfpnrnBxfM/IIMcJ+hN/7GqRYXE5mKW5eAjII4hdVQ0Qqr2L7nv9wfbbS95LzbRUvKPdoX0736DK4+yX5xqiUMbAbv7TUh5lpZAWW3I7PoXupJHp/lX5zKfhv/hakcPVv9YSrt82bMUUT/qPAYadbAH0rkqHUa/537+zLV4TFMkl89lZa4jmR5LlmS0TlY/HJ//6in+jKVVTylikRq6wDNHobkOJ2Gv2em5z+m+sWpfvVUk5vIj/sn/otTSdr9/6We6n9hKkexJSCqLC9gO0xs6Zf7+577+zKVvfhc5B9T7aTHTnLoBsf3tnt9QFt9cHysIK9IMTtLoPsEJGtQ5dmPqT4fGBcHLp1LsnqTI+jqSmEH6J/Zyg33HMev+Jv7WwwAgNgmMtU3TmWabAD0eT5KMB6tlP8gU41m/yr3R/+b9FHX/s3n/l4u6rioQp/hZuIsd4auBJL++Cy8hDYZlTb5DNLIQ8bSC9TVxawGiKcE9/zBRN3vJmYDblOUkic1NdBF1CETuKjT2bhCJkkdbQjstHyJcyxRT2W/2sJyUpmFbSsFrrnLygR/10mMH8y9QjPrBBCEyqhgV0AGetw/HiRARqijO2SmsYw2je0MtNFM9G0PNPODPmSFum9To43SFqJmXrsrhbvbH9FH3IYnsNXxmLnJLglo2/E1LKoS11l1IJysV+JO05X5kDgTuZwM3i/gg9VT8m7Cpz67sIF4OUIdao4qhd6n3cSah0XE3NljkK3SibYAXlqxxPLJTlldozVAeFU+Eks2+HvGunuDUNfRp132yKRbwq1/1qgvavSRcX9HhjibBlDdzSXwyRqZaCh6IL7Z+gH2JBe5jLtxoCf8HeB1R3HfF6BP4A76iMA0S2SaEhmoUFHn2hsHbfhrES3p+BKizx3kleQq5xDny7aGoNtzk9jo11H3yLkH7DLC5+/HCqeLFfq0k1UUEgvm1ZJ6pqi5fwY3xqoz+ki5uSITreKLxM+pL9PkmOoA9idHn9zcZRz/qwexfUKG214ChZpjZDCuZMhg5kfnVOvVvejzfmXMCLlCl5F9h9M+Rh1eTJF5jvP1GZLAQB8SbJGxjAh9Io8XrbirRfi8yfIMsLkhA3IDvz8WPtoeCp9Xnz1xzqxLIDIl9KkzuQno8d09IHVD9MnXjVHh/KrIwC+9Kfj4hsx3VUx8vnd8IZMInzuddehjd33H2CGdVnSS1Q/gn3VbsPyNf78y6R3Cj5sRd8l3lJ6WAwli/32W2HHmI3NHagLscO8Ld3vH9VSMBxNw9X1LuObifPgn4wbO+NEwV5Vxfit/cAfrcrlLbDbcHaj9xvVr3UJcL36Bv1+N8xeu91NH3EjE0XJJS8GVV3fC1CN+jh9aBk7wqlGox8gku+VJA/aWUJOo8OBUP6sjgHKIjL6/N8gsrB6Cx245c5+bCOdDS5cQP9CH8+qpUGqppgWO98T50YfI2JlnuAB+cJM4b/UDNcNgDt6A4vvrCTJVOdccsFZWJrmz9R3Xa1rH4Esq2oe1gYy/37w5BHdkJu/+UOY02aPmSOtS9KEvAk5fG3UJSYUM5l0c/P1+1PngZGNkuEicufA7MwBb9u/Em47uFZX31Qaij5dK3tVBRteL7gqRtSgZn1ueTP31O4CYjXB+64ta0egRnoCtToLR290S/XiKzGKKO6IfMe63wXDUgpVsboy3e5yPeB3ifjsWuH7kmWDOp/GC6HlA5pXEOU2I36gB91PcD0qPGszfqVfguI0Zn5jIVEGWNrjfPx1znc0U6KhDxrHRFEi8rvDv94Dj41oT3N+OhfbLDOwVRB1ccDwPgU43dpcjM5GCsGAsztneNdx/m7WIE56rnq5qqkLixTljl7OO6zUbmBDXh7z4xameqw7tXwaPwn0YDdDTjm9/cSrrc9FKMu56E9aNuL+utzkiXbDIYGFVO+ZokCekNsq/TMWaD/ziVERbIqMsXitOpsBSOPgjrYBwqymEbe4dLIPlXrLTudX+atSXrPTZL/e3k9kUdvbwL1ON7XYFxyA9Eicckv4XpzooGj7/pjhLot0OyERNgzwyfuJn/or/MlX1ecu/eqpvnOp4NfOA9Mv7DZbd5CP94lR1zY+wOx+d4ldP9WBkCNpBd5AhzeucFPQ1hKXUILPZH9YSu21t2O3VHXHy6t3+mEqvjL9MNV7f5T/1VNz9r7m/g33KVofjGd8nXk/Ij6nstb8ATdSD/eJU836L9jYRudZnS0vS8NdAeLMjgTBHppoceIarZIxM9c39fc/9fZnKLrbIVN9zf1+m+tVTSUrk/3opmPvrovox1U7bKcWxM5Hxvky1fS4uEtg5x4WZih7Tgqkcc+QG5DJdDGGl7lDTL4rPf5KpJtK/yv1R8j8Kqv6Pnvv7dzPVamecgbEEfcZZ1GTm5C36DORPxvMV6rC9FE7Bd6bPgru5uG+qG1gQi/Yvnr5DH7geXGtgkYo+XQ3R5z9yDW34Ikedfh6jLh4NBnOw/c8LdbY9/cNU33qqX5wqym97cF6ehDak3/fUSnZH8M/eiHnOYZ5QdfrhqJDMUcE9A33SwEObBu8J2ug0Rxu3Yu83xHqGuk/hqCOD6NqB9fREf6viSGnv3RIIDEDdXigHoBuqrOGwPf9lKuasUWfmLTLZ9TLVqbcbdBDy5MlYETUlnVvrGtJBgbq2H+k9zS/pxHp/7qHEJkaarO4sm4tcQCS5j3UEq9Y3jhBs2Affx0XmNI6DApzw9SDMToyERpsW98BydkQbkzsKkRw1hvRjoI98zUWf8t3oBcHhgzZ4dzR0atR1JXoYinooUU9BPiMD3z9EH1jqqk7Vg+jbfuuKgssKMk50HJ0hkl81c0O57qkzFOf4thQZZL8Iy1/u78tUVj1DpjJs9Jmeqt4L99AqQA9zZKLwORHnkN6TOd3u1h4E5fFGmG6gDxzr7z36dHFntPaetPQ1M7fgycOc8Ld/76kHhujpaaCP8Wgl09EGGcyvpshgKcXvJ7ifIdwHV2TLHe8pfdjIGLcGfcZsKu5+GSNjsmOHPvXzUVuEaFyflqOh7jYrldPJoUrBgUtF2Hoq+h8p4hyWfK3EfYO3in5iLQK3EnfdONKUI6OryMTEvhN+fKkZvbqaBim3GsKVpy7iXKMbJGflKbkDFxnp4Kcd2INxRzwqaszV96gBXovcmXdCpr5R+QbBo80Io9p0SW/v8CNEwLlgrbSZ083Nxfm88565o1N0oNGwHoG99B+S503Enc1zAxng+WkIS1V8n3KNzO2qgAxJBzudnpfIdFBbyNCXSvQBV8wnpMemlXi3bcSduLhekk65FVwai35mos95ctyIc4O+XlE9mC4APvWIudF7dqCdI3rCFoDre2o2FWVqOsf1o+WEvXfi/s48XYA9ywvC71NkaL3F/XUqG1Gv2CJDz8OQg6eY+Lz5pNLp0xRxkvUeGbICJaCX5ZepXlnhnuw7p0ZQR4AYjd83CgMRwcgZnHqGzBQ4ON7tLbQBmuMF7cekQuZU1wvwoldBvME4KJFR3x6cjjY+T46QKRaF7QO07U1yXcvH3z8r13CKaMp4usT1OORGifOBit0dWZuKXnPTBzZucX7DBNf7+lOnECr9veAsQY2j6CaO1yqpCvcMaK/YTNTTnb0bcdF+IGNmNa4X+hL3Cz4aTuUa5yNY97jeTAP3s2TVR7Cv9o1wvcb1dd+6JTLmETWLMfPF5TQq7tcmwPm69Dg/16BGJn72aD+KLf79sb2GkJIhfv/xgJphEdgavs8pl7xsiOP/fobivtDygp9ltDeZb3jI3Lh+vWCFzDmfthMIpgbOn3NEDVVdwgOk0wcylnzvgfSfNa6f/frBWL2aHv6c+xNxql9/qm/uj5SRLf3iVLwvcjgWkx1qvPwvU/3qqb65v3z5UP5Zo76orOR/Y6pvPRXQZNGSFSmXaN8FU6088oepVqZiE5hO1gH5XEGDzeyNmvIZItN8mcpkx13xY6pvnOroxnYBvnWhJCqK56+e6hen+ub+vuf+zD5581/Pzy9T7SeDJFjRmpqgOw4y1eSDzPD53AegvY6OZOvP0X9hqm/ub+UGDiwkfcesVJxs8bvsDLvRwir+V6b6nfv7MtUv97ft8LPlsb9MtWsHdLXRHkswRjIy6WxRHP7EqYLcIb841cbcD0CfTI/sl/v7MtV6fBO9HPxPQETdzT97KXxzf5upAuzHVGF9C/+Z+1vX7A9T/eJUslu4sNtlyFTfeqpv7k87Uih+TMWHqKk3p+Ox+E/HqZTxvzj3N5b+RycF5f9ojbr2b879TR7owzxj0yLD3JAhkiSdIEGTTvLC41Scy+qQsaLHk7mphEzwatdH1E2Hi8RWH7RZ/nZdgfM8oE5sXyHqrOVIBn659QWPt8hQJ7DnqLN7cadvjTb9m/tbr08m+9VTnZmzA+cz/qAPGT1aet80Jpz0hyzxPmk55XzHwI2UEfEWqqrQ7So3we1nBTIaRWYw3nWPOtFsJDft0EahEW8BOmci8ZEymNOVG8XgvMNR4c4/LdrQfUKAVCurcNSpBGQ2DtE6vIOm8LpCnVN1rzUQUEecfQd8/+dJ9Eu6vEUNta20v9zfqOQhc5XGTFanC6jgD+5h4e6WEV2ZtXoAW9q+UTfmOD52g7oTKQO/3xir8Mv97a79kdj2B5lquUGGYbcn2ui9E8h0PRZ3jdxvaKMzC31461xLHG9Rkz0ZVS29lQMKML2iT+Ie8v1dGaEPKbOLuHtjW9KRiz6X2Q9kjFun4vPlQQzW+SnO7Y3w+XI1GfyYymnupCSffsAhyc93xo5cP9D7KHWBr5fo4+DoK9SgAxfY+X6VvHaBPjBWtR0E/vvCmGXfW3qZ5htg2SOTXOmEjDWUBwysU1Khzlf1liqOsYd4o4iz9h/U4crlbUA0LsqCT3mJDPXornCaLsWd2Cccr/c1FAUrDH3oeiLuMgneJ+Ar/sDxS2ug4SZIIImCu+RFCn5/M13bEA2TivDIHGdU34Yh+PK1YczYoU7PBrg+T3Z4K1h4VhO6LrUlMqtXI0O9cbyzyL0CI/qzYIsefW54H7UQ5F0reQfSZNShyNSWv0Prz2NkxGdfXZEhZ2dxR7GoJzy5PTgKnJmXRTeFxt07AqdzXhL3to2OzDEYgVVvH4yHqugxGdclMuQUmfnRivex8ivAqMTxP5+R6apGFblG/8G81poCNbZhB6fFvC08RUfmtyMbmUXcn+ehT6f0Ku5G8vNNTdj+oWd0MRwNxDk83C9NuNfpaZp+wMt3jeRV4g7u++s9AyezMskrLXGObQsDcF8MfXiT3ef0uUCmCvpdKXH6UTgN3CuDeC/u41MP6MNzdamA+4jPkuceK05PH83+MhXjIuJHu2YdQpxMRA/QQDnQ+hoic8111ABRiIw0qTQAO+QX4r1OuN6eEgxxf33w+fapwvm72C7Eg+CGmiGokLlPoQv25oWfn8o9owZPKLAPS1BTffDfj5W6AG9yFvfd7Tcl3W9MD/dHUUve00ANuFwOEjglcxzfMUX7cR+L9XQcVYx/XNQk/axrRD3XVXLv+xDoaTiowB6FDeNnA5mzfKDGcnN+l1hMRS5Ru5rgL7e4Hwqkd2o83AKs8aYq2C1EpnpW7zsyWdcWbnGNkNFPbocakeP+VVaRqJd64/q0Ovx+Z4GMtk+vS7A2eV54052+pKmunSCx60vBJyvUDLsrjocXHW4Sr12losU4G+PvmWQSuzbBkp7X7h6i++4vU5Vn1ARJ90Z7eJ+JXPMw2IKOjvtP7u8bpzrcTbtwFpvy8IepRD3VL07VuYELm7lnS9Zs/+FEPWzHv3qqH1N941T67PO3niqIzi3s8uVe+gdTbcdnT7LPXAp+5/6otbQL+15e0d4PSu1XT/XL/Tnz1wi2091/iVPtPydkqm+c6tufiq4UVkBP8HnfPuofa/qRfvVUI2Nxh9WGSMWvP9U/mCqXnfmPqZZj6jBrDpslkbJi+Oul8KtR/8apzEY2pN+5v/F6nsHGZ6i5af2hhJ7uo3/Gqdz1dPsn99dbzz+5v8N5P2HH8Jnq/xtTfeNUSzP6m/v7FLM5kGSI7/+Bi0yOjXL+MZU1L5Fhv/VUX6Zy7lOtIuPW+sNUv9zfxLp41rwejsmvRl1rZyYYaGCLX436fk04rM3TRXKsFwdyvpb2j6msLRsFJA7JAPYvDZnK1i7/SaZSlfm/YCr5v0mN+r+bqXxDTYH3y5bwpTLN6KjtxhA5x65gKUWdbIu+vMzePgmnVyOgJ/uKOu34EWd3pTBDvYiW1EfvzFj6rCldOh0S8m3SE77OphUCRI3bcLh4SnzHkdk2w+UatocQmeqaSwfSPac6xBf6Yd6J7ys6fO/EnaKFXPB6djhQ3jcO6twOGes4MWRqyukB+HVeMPcpbNxpgzrytOVNwYc87Ont7j4gONoT5m30VKFkMA2BtRrqdnWf6FRlCgW9iS3Jqbe4c1JvkEEwED72LnSofA/RJsIObSJ06MPOvoY+MPPQh49zpaRabcqWMgwDcQ5xAKvIkEeQZDRg3A/UfrXxNAMs6dEXXqkYnKK6PQE7TerCPaY4PvtVdoT9IzIl671ApjqYqQ1uF12JyxZVSSdX9wbRVLkzngN+DsvRGdySVMTVnkpArUW6gHBk5syrN6I/zdywgRdZzlz2uIt+Wib6pKOKjGJa+PzCdz2wk/5WuHQczOmtEzWSokbdSUOR+0vXDrgE/57JgMyz0lUOUYI6mZ20iUynmsvhtPOujBVPXae7sWkAHDYXwhf6vaLJzl1DaOpZ4ZHLtqLey3QAUh99jCbrFT3QcIf/X7kQV/qgjI8dU0eGe5bMm9MS10PZlZDogqHuHH1gP34nALfoVvC0QSbcjdwUrJf8YO4jqQ+0i5aR6EN+L7zxOajoQ0cEs+cXnJ/daBNQb2oHkE6MhrizfXOgyUasz+EYGaS06oBuZG0BzuVdM2aWek8/73eJPjt7EkaX4Zx6RHuAJe++ub4moO++Rh8bpY8CJwl93NIKCoiC/Fzw2QjXY6DaL4iNyZlw4+n1tLwZuN68+wt9nOgflhmGBHHuPIi7UHB9NoaBDBCu64I9p/g+MaxLcX8dzpeR7Jb0dhw8wAkX+PdJgL+/XaNG4F7fEqYPoyXdunUI9l7EDTcMv58dUxyv9bEq3JmsJNR9vQfgPwdy4S6qeEm7tfkGnom4SBDtEjrO1SlE7T0r2C5Fnz+1lBn4xxgZvW6RoYlpHOAUrJB5iaNzKrs2MlG8uREvD9DnnzVlAvw9PTP3wJGxw3luiXoqZCrHuB/oXl8HELTHS+EtxHo6rUwbgIs+38xCRrp6awsSrc0lvjmLMxByModEDdCeWMsqoWRjM/ys4/vFMs7votY4hGqEn6fzbUIzBVYQbvKE8aLC9Vi2NWqWm1UwRopNQk+sdsHXVdxv/QDtVUfeMaR6j+PbvXF/Z5KNCyaPxDnCFe7HGRHnBmN2LTjzjQOdDEd3SKioT0OhdqADL2+RmZV74ZYSMv/oNjgg0w+ujFdphKv7/r6Aa6fIaDHbIodGqMGS/axlnJY4P0cq+qxbSi3WBzK2ccb1aaui98dxHla0m7oL8IIBMlGw9+dUv+F6Z26N8zFsRa+JHPefrZ5REwQyMuen1GWIT11W8PI6mVPn/t4hw6IK5q9tBkSrRw/UCGO0h4t99IepzNT9y1TtOzDBjInNfrm/b436grY7lEjEzoiqyPxPf6qD+QkIDc6TP+f+2vQCvxr1by8Fe3hHxrkeH92vnsoaPs7Vj6k2LPOJvaFF8ItTbayZzeyer/8w1bYpjuQf9VSHQN4Reyrnc5KY/fEXp7LW6WdJjMm+A73tkOn0NzKPdDWH1pz0nz9xqrfyusEyHn2kg53Okz9MtTWQob416nRYzH9xKmcdj5QfUxl3QKY0ItSU/6in+ub+vnEqIr0sZg90h5J3yqR/MpV62mytaZd9il+NujPcan/iVKuDSX/1VGb2sCUoj0QnbhAPf/VUv3N/CRSDXy+FX+7vy1Sbifc3TkU+yFrfXgr2VsL5+NZTLaohFA5RtT9MNXlux+yg8vOf3N+XqQ5v+1n+mGrVD/7m/sBACb68an+Zqh+9/sapLMPp/4NMNZ39ixr18WjyP6Hq/yam6ge10P1n9Bnrj7izV7JH4A2CDnVhI87ZXcUdwBulKzwzRh9dv20T+D27oO7PxbkZJ72hz50UEtvPqjklnTi3tKc9camLuvhRdSokrvcsvGGAzPZlqm+cyppKDJmq8rbIIPMP2tD8gT51ttshk2ky8ZK4RR05aNBnLqnM2CREm1jfVNRl/b0gbOzVJSUL1JEns28ILjWjos7tjf+gLSeEB5LZU3feBJBcU1nyhk2ypG2lU9gaG6v4MZVxGsQQRt/+L58wof4tv4Bzqh7E0/Rapsdll4O/WqBOf9ZVQI9hN7Le9jRgv9zf2M8+YJWqV7AxU8uVuao34CwXL8YNW5wTq0YxeFdxnxifoA//MdXuakq/ONV7Fu4BwCuQ0ULU9bmlnSF4TK4SX64V0cNQCyDezlCne+p2Tod9KfqyQ0a8qalQ2heDHQTCx7Nj5bW09joLQtlFHzG9KArq2g4gPKfIRGqIjFYOUKdst/VBcsYyy8i0utr4+0dos/WVTimx0ad5VSN83HPS0v38jYxEnCtzR604ovBxdfTBkBeuod1LOg/WFE78kDG2d/2SBgdxV02RV8zLQC9pNwx1ONXvXGIDuVpSK3Q3EOLKIOyVyQGdLt4F4ALA5+83uJ7YJI0gOr1vjGmzOqHng+jtMEfGYI1b67TK2hDSIr8zr8vEXR7eyAKnXN6RgfgGaOWtffDqYV14txX6sFk1uEHQ3W/EzZMQGXdPB3A6ncS5QVUwmY3Pd55SJ/FbG8oUNLeBgG1Fbw5RYz4422iA7eqB48f1lo5rPQenV87Mi6K6p/bIfAKT7mficnVc0Sa6ItMt0hcyvWLMaRilHwgnciPxzwk1wOO6voBfFoLpAnwfxRxcwLqRm4RQjn+vzHH9xvzWSK41RZ8o7/IG2PzUEnd3Rea7INqAzVxcH7VZz+k8DmOIlQ59Orkgc+9H5gzCSpIZv9H9ko5ET1jIHw3z+ggZ8TkUfb1vj4y5seiBOo7KKXiPBn14GiFDVxkyVbowSuYiTR7o5YLMf/oY18Jj6R2fv+9HEN/UM2Fcxr3k6trxy1SEfey7Tutx7kOQmRfmrgbKkjqjNe7fwQ3XUztRKrqMRkfg/JIXXl8gY38CWYV41F4YWwwUTq3zADVU5l8lhoxY0kO+Rsaaj/FzR+4JnTvLJdiLLCHeGRGQBtPvfZV+QfhtN+Z05Fw5MJrVzB1Oa4SGso7AnyGze9IG7cfJcRPUbP1dcvcTtFfnTVpB3Oe4vomB87F9i779iVVLnrsQ62djIqO4HWqccqhmlE9xv9rBCPfTdSHukbiYOTJ2i5ongQnQ3ae+ApwbZODlAefTfqfIZCsJmZddRNxIrT042aixWB6JOP/CWICFeo3w9+AuU0O3E7DTADWLc8P9Ol/nDGLtgvanHiFzFpHyAWck4X5rLRwAnnQGsGCZSd5tuzyQ0dZoICUznO/XHtfHt55qNWMZ+/VS6NeZCWtAcrUOx3L5q6c6Dl47hqP6TshqmXHQn1u0At9eCq7sT8BU14z8mOpQzOLfuT8nHWs92Thxi8y0QKZSZouSvLbB4g9TfXt+fplKP4wR2L5MtU5x/r416nY2KSpSXSYy7KPIKNAiv+dkPOLICFZuSz+msmLWgeldkIkCB73Cl6kmo/lHMk1RKfRjqokqkR9TnZX+AOuh6TDQnJVCqhub/+JU8Ni7CqFJPIBF6tsFyA9kqm/uT1v3f5lq8+7RbgWf/8JUGzO0pH/EqYZ778N+ub/3ar8CEkzGzGzr+Xy13UdDS712yFTeqdCJdBfPF3Eqi91Kcb/saw4GvJApv3Gqdr08wV6J/zLV8yBOGqhPZK6zqyHzsa0EOjpBYpU3LSHmxHGtcdqNih9TfeNUm+ozkfbH5zNZ5fKZgT5ULsUvTvVlKlOWgTmnHMefVdv5L05lDx+X/yRTzeXxv2Cqsfw/oer/JFOt/s31VEuixeCuHw/mXR20uScU3wCTQ4e460Tow4p8BOGu7oTON1CRONoBbL1HGzyqUQdGF/uKxKuLe9EvwZwOXldkqmDxKvjyEyWUr0RvBcqfzL1AgzbhAhvcQ5ZJbAuKAzHGxw0Exe4t8SF7JPSYeQacLEVCRrselnQTD48QElPG3W2pLd2dUgOikXWRPL6uM1pw1PG+ntYSU0UvgtatawiUy1jil25Q0Xt8RBvmx3LhBeVsTjdWi36zYrhHjFoCMpFzF0DzbxK/KiHqcO8dARReTbzBVtS7fPIUfOdSog0lyDxfppKWtS+50q3jKwSfJ0SKz4nXumG1OpNcA3YJO+bObL1C63H1AV6iPmRzRiZbDDLc8xvRefFbT/UxBgTC7flCWJL7LW0mItfx3BQM5ca2pJVkWGC/rULyto9tQNtFlkNob9OCI8lm1N+b6GNUOy68seSW1NrlG2TYccG82V3n9NqEW7A/+wKF/AOZhmWok/RxeGC/3F/mvgHSthAM80Cd3GTirotohr9njQuGxo1pAxvopeTJUrCk810o7oubixrZyE/oKRsRsN7VWdSYbxNab/D3Rt3jLvFwpWTUeeTIzIEtGKxEJlxe6zXOh1NIfONRQJ/fXSB1vBthkwLH+/paR8AWNX521TqgWo3zwYuwkby5pC6p/0h8iOStiOs8UbdPffMI6bTDzxf/dqDJaOCB58xrxjU/WtLpKS/BOu3RJx8f9YH6qT6Dk1xVkmcP0WcV7/cFfXrWFTzI1J7mnVZB+kwfErfiBug2Uq/gp/sv04m4yXqZQVrfzoSfdGQkVtQdJFJ3KrzO8ErKQ2SKZDx7SiyRagXft3tDUorc7yhTK/oe1Tl4QVQTd8pqZIKhlgM7ITOzi6kqNF4PcP3GIu6q9s2SRrO3OMc9fUjuZIz/f7pRfbBmFBlnRUTucRMiM1RmRTwvqDj1PsYUoiiUJO9h7xTamm9cn+cDag7Z3nFkvHACMeMZ8ywDGY3H8kSs11zyZu6kp9LY3IF3RuZ1nyIO1NoGANNuyBzWcqJQva9kiIzVSfI2Y2QiO9BMsJb+WWKOf6d0y3NP3MKLTKBZuN7yoYsM5RQiV9yLHqD3Ef79O8mZR7eiL3o1n8DJ+OQSz5FuaHd2bRw/cY61eSFDLJ5vGxzfuRas5HdkJNHfJ6EdvkK+x39vzesz2Lv7RWLxagy4v5HBnET05R+J29qfs1GADKUjsz8jQ/QkxfUUhYLBjyNdoRPu3uE05aXE0IxRmjvdFcKDUhfuxkfmrCqjRiZ+4fqqhIacDd87sBpxN9duOF2K5Cuuh4KIc6v8jvahFP3C4uUD96uF85M1yDj284ia6hDieqwiEUdeMmRq1w4zqg/0OfjxMsf1Nb/39EzTGBL1jPOxDIKMZv3VAb6Xb4T7CjJzcst6cJ82aio9QAZ+NlcdHH2SFVz34UAW92sNp1jH+e6OYj3dYIueFZnX3qzeFcHVevgx1S9O9b2b5hun+jHVN071zf05q+pyIAmbjWHXTBxmaabzh6kOm7dGYOXlMnl5yFTfGnXnul9U5L5dDOBgJZ5kFaTgZAT7KRz3MjLVaYQ+/VtPpT1iUaN9kypy3e5l2Ez6HYFA+8tU6yGzmS0/8LMyfbVA0GATyC74vFHbza13LX3YoYnfQF6H4vpjKjNbJOXqs1RMOPS7v0x1OG1noC02TmFPmrX8Yyoy2iFTZnNh/8qlDSseGIXzKpE5f7m//RwJLxJ3Nn+Z6vjg6C++5/4Oo9PGmmrsQ8zHYwi/eqplvBxLvxp1leyQqdybXdgHcZ9r6Ytai2+NuhmUGVlW+zks9NyUnNvT6clkDikc1P2O/XJ/3zjVpm/+1qh/mWq5vyJT9Vv7z7m/X5zqm/ubt/4BdG+Ib/o/z/394lTHk4wzXwUWrModSHa5GgU/pqKVit8f9Y78n2OqmTT+V7m/yX+Xc3//5jgVVdIIfcrjQTzRbY9uQZPAP53agvlBQykLU3EHcN8RFi2MA72BsYeIWGgz7Qp1f2cLn9UA+vDBOVBosx68IJ3lL8ZpFgX0IHoDnCbFk7BWQpv+jVMtqo1JfnEqPZlSsLn6ZjyuH5y+jrctOKdWYl7AY9SR2s2ERAapYK+6Fj35DB38vYijJCK2n3qo471YqguvbdFGqcfRHezOGKOuMwbIJMUTmcmIZOKpaizTTZStfvVU1hTXJZEW5h7czikJ230CToPn+gieGl8L18r1jC6nto9MoeWMpz3qwm/ubzIa+ajL1wOOyxQaELEk9otTlcNAgii9NwWrz2jzlbvrIFOJvtF5izbztMY9v3kzs7DfxJmTpM5wfPcX9Envpa9TOl4bYBdGVrCs31T049gEbNZlEj+NNkBVBnvgRzPE8dLHGZWvtAZrrboS26zpgV5X6CPD9SUrPCvZVnTp98gQhzMyTWhuOS0SH3XSvP0bp6rhjcyGcg59/Pqu0LOTAzLiJZeYEU9K+tZS/DxOS8ZVE5lrEFzX4Io+2mxi+YHo37UCJx2dC/cAk4DmfnoEtz/eC56/AmRAfb2B9Aw4fv4Wx++dqxTCbi7amA9knco0zCC4va/IAGYINPZwLE/x/Sq5YwfX136nhvj9n4bxaavM6eNFPfAZvUnuNlQSClVtQjBr0ecNnt6ShuORC26pIBMPN6J3RNgV4HIxn97Y0Ok1zKZg9eeq8KYzZLLZzs7A2w86xhoq+q8NwjvOX/EoXPX/4e5tmlZlkn3vD+RAUEEZilahICAJxdsM5E0BAUVFP/2T6Fq773POE9GT3XFO7HvQEfTlEqGqMn//rKxMdjNoefYq9DZjj+ZjPO7F8n0G/jxBprDeyPAg1z14RjL21J7sUENIyHS2ID5L38APU7Id64vtVzfmoSapaM60AqIhajm3OSIjxtO6ADsXkanYNBrohnot2FZ6Y4iGyDxLZdaiuDHH2hCByFN95/kQT5Y18d0xbnukY62BQUGG7Y7IJMYCNYxrC1zp3qa3gV565QHuZehK98jFBvWdsX/d3S0Isz8aT5f7dgaZEo7MGyHT60mkgb+QkHkTHD7UQJEFKI9q4ibbgKfze4iaqd5kOJ4ZMvZROhtgrfd56Yv3QKbFesy/267O+Pw8Mtg800w4HV7I6HmN6ynZifj5fnMm7v6G82Fmujx4E3IuGa+gZpEXZwuiV1ATpg/4A5YiLl9fq/F5M28B1KR39EL7e4zM0eF8lXIlAyse+w02zlWleb5xILK8lmP7CBkaHo8AIv8wzu+xNsl2rLUQDLuGeWU01sO6IzP7iYKMVC5UifYLG+1Zsu6Yn6Xjud2V2EKkn64cs+9RSJmNzJm9Nshg0zH/Ltgi0/l7Dhlt6TcqXQ6TEvztFcdLueB48gYysm/KLXH9Ma4YNA8XTtJ97F8IXUKbXl6Cb9dF6XGzfU9np0kEodfg++NVFZmSzGxwAXB9mDUys2nCE+GvyXG8JRyv2XBWwdtlBWPmojCIMhUbYEkw5utxqBFsX96BOTKYk2421Y+pzI2KTDV98fIvn2o9JAdiobt0ybGUGOwvtl06vrg1SFNYC8DHQiZRlhf6J06Vv5CpBO89ED5md9gvJnppB/qrJ+baXSNpRH4JD565JO/34j+Z6hun0gcHmaJRWf8nTiU2Gvfb+/sylZqiybOLBTLU9LnoQVtUf5lKr+q/TLVb2QZ5hnn92/vTiZS4P6baeAYyVTDGgZYOMozsTB1ix7t6ILVLkPkKJBb4CGj/1HVvw1FMtNLmGDLMN071zVH/35nKplZG/zDVv/b+hA23+TGVyR0e8i9O9ca3UdrrB6HkuFytYOuNDHtd0H/GqRw5Rab67v39mKrPL0A+j9UbtoDM+WMqe6yt8ItTfZmqWMx966OSOS4PJ6+IHHIm7IelQH5xKtOwHJDdBJkKZOqSggoA68W4d/iNUxl7ffWLU1mq858897fixX+Xo774A1Tj//yPilO5aQSuf0MGKPylQYuxjnQo8D3ahA590qdL8Vr/9KjLNqJKDYgOEMtH1FG6gTrw0SsXSP26JH4wUQdqEu0JiTc8OT8Y907MKJ3BabN4oI6q4rE/XzX2a5DQp19EjpL7GhWK8/EHjinXO9Cp4u/gpJYcMs7xLtBttNQh6mYc8aEXC/qS6j348v3C3PiquXTOi2izMgt1qVVpCT3uzlcIlucZ52rnSULp02eQJg7HufJcH35xKuMhWszRC6aS2Ri38MMCGeRWNAX15hsZdT3aNJcOeB1oCurk0+nEsc5pWroCkbekfeT/yafah7QBN9rrf5iqXQ6om93x7PlluVDpxJ0YEC9fecnm+lz4xam+TPXLp+JjIQaPCifU7Wkt0foDIrhJfEKffZ5RqpZqD87bOpVev+VbajerD8Szg4vMg0RFLy8VGUbzLdThidNSrRhSwDdx4lymXlu6G/oLuEWbM3e7m8tUqU/TH1MB8VlF9JNtQpw4dekXY/7U7mJb4EQO+rjXblFQV/eOyNRXZM4N1/DUdm0KYT7WETfne6CRLspwygX8fvuIzOYcFAMYLJBxZB19QF8ggznOGT9fzhcD1W/KFiLBw/nCBCJR+WDn4HnXGt/3MUKfr4w59+UCGWjzQsZi1Bv3Ppc3ZPpGEGg99C74sX1lruGhzzV36NPt5/ZasjadIXM5nQtBOdZobPRIoHekSYDFo2aelooUmTUR0AehYmeLIExot1YKiDO55/zXB5k9LqMr2JvTnbHT60DpITZLsNqx94gZCAW9n4sU53eYoc+ddDhfUHRD5iGF+alwHc+JIdNF9+OTuVY2Mo+E68Hx5x3nC9ZYU/Kt5eBaY/4Tv2kl2ikbnC/V9UrcZ6H1dMlpDX6e4efrUhPo6YDXviDciXc6jcy1eXgQK29kAP+Mn5fm+H4s5qFP148tMnV3XoC3zjjm7oWxh6836wEuScdYO9bEZTeNh2zV55wXvfD7zvOeA/+ZI/MenKDF5VKr4DsXZN6D2sp0/ayRiaqs4rzbrOnH+kgviM95yrFtjIytLTb6WEshJ55V4vwWDkj9znx5xvc3x/lymG4McJ9krLMetQk1grOO63tZcH7L73nq7+kH3HaMW31weVGhnh0hDW28n60JLt2b4sjo4/NOxb1Kp4tyhRoljvF5TPz+t1knaH92F7zf4SrTVzwBfH/uWO/riPaqU5FxQcmQ0UMdV8ynG+s9lbOGsOEQDvTJeTVk5diP0pq2AlUWON5wWiDzXhN8/4ZWN+ApG5xfWtW59FPVGpwsqEpfcvDv1VNBAKi5hvm7Z0DpOxcv4JhjLxrlLva0FMwWLGQTzjvMOp66fYT2yLJazptaYkh3N0kAK80L5p/OqIH01gwhJTccj+0Ln98MTWRaZ1PjdSUArWu+h2zWo4Y5couWinG0g2Q61rYIrgUl7vqN8+VAOubNJzg/vvlU372/Xy2Fbz7VsUeR+s9aClmFVvgbp/oylTxRbPbLUV/fXzNQrhOn/MWp6LBPfnEqi83OPdF9ZCrzI+nMtk9WS7T1forXJ7/8xam0+9iDedz7c7acAuRuhOsfU1m2T1rSZyX3i1M5rxKZKpJdE3TZ/Bun+uZTUSN3OGuQ7YHklTj55ajrZfw2yMDf/9RSOHan3t2uXAmZComEs6UL2lc2uS9hvR7wuhO8gfiLUvrlU/32/q6Za4G6vmoctLu/e3+bG/oHu9ri7/ky1WHpWCVIAzJV+zgq1mwBf+NU33yqdUr+MtX9MJ38YarYQKYKyWs8d6jj/frxHJ66CFZAy9Tk7MhApvru/X2Zyq4nyLBfptKa6xH9U/2uiOGXHzCqBpnqXznqC7Kckx9TTYYcmeo4X3DmXc/Cba82DDa1dykd84iedgBc/vrsDsSeP2tA7bKQwLwMyHRlvv1Pxqlm0r+pTzUX/qs1jfx/NUf9v5upXHOs57K9oY72i4NKeb0bUKfte8KOMuoqhWhvyOxbX7LrNJLpcjbTYJxupd9Y6AOZjEwVPS8X9AFjzT5VHutWu+Gz9B6XA1CHzHgIDqcH8xfV2BNX7JU/TFU+OJUsH5cNMsN8KN0uvBt0NcQK2kj+gz4nWqHN2+wO4J/iD8dIi8wkhjbaEMtH3ftY4v1V224huO3Qh1rbbvSxaQ1BPZ+VbgKmS+/06QBOUo755ktHG5T1f+JU9qEmBtndpRiS/SkmfpTOVXSifDnWIjgRD4FLovkSfUDw6RnxpvZirNGofaxFGviE3eSxHskuLIG9bgpj7lEMt1e8J3g4a4lHJl5IU8VERlzoAefpYSVQH7Hil6Pu2AbO6XrXygDZ0Sd+GlQtnczbBFx+4RF3inadLv0edXuqMc7fB1u0+eErADtRgXnTrqRU8rk3ROZd5bzVBCSaMh4ZZ3FzkbEkOtC0lTUYC9owL3F4+MWpNlFplBbZcAW5mJ0OWd3UxIsS1L2qEplgieaZsLWzCGk9f+C1vy2RGexgoHXiIRMd0oK5C3dh0BlV1pDNm6xkp8XeoAmzdXC74Vq68gl9vNwoBJLwVZTsE446PBA3kDkUnfYMCE8jR8vA1vKa+cICmWd2m/kQtju8zkfGml/TAOej3ZVschOQIY0ExxOmV+LdKTJb6Efo0x8qMtZqowg0GM/uR593y7xXi0zzeJ/HmrZqTXxkXpkep/0c/O1YD+zBtSHVxHeGzKb2pc9vo4ou99FYb+g1+kRlSeldnOH8PvDIdO9UTajVuSdwtvMUff4sSuigpDdImJgyjyQ+UPf6dsEF80ncjkU9zQ/RA9fHuyvd/IXzM+Hwfowo6PNlRRXo5exl6EMfNed656ilpr1BTVBZ+PmbF/H0Nn9fwZmZN859Hrqe2m/FhUhrkQGGpVhRfA8Bvi+jId4w5oSHk7Hn9tHA9XKzx35+SneHMJmj5hh7p1JeQO/hLCbI+DxDn+/YyQfsOD4T3xSCgtow26MPPyDzqtZeoo8XMjdMPxXzr1f04Y8NfYI9yfB53/Ee56N7PoAlI8S5bDEfqLOIcHx2Ns6fz7AfqMibOB+G57n0lq4aUqd5aODcraJ0969moG/NfYHndAXnDvOFRJehjUyuLyvmqjXOn2GfmmDPGF7PDnuc7wYTIJaCqPRIh/O1lccamibaA6/0PYHq+sSCIIxb1HiHiFJjPDeXPcbeWbCIQuo2Eb4vsbiWvtaGLU36FJmZ4f28bBHydLHbXMBy323J4ok40MB/4PtP6utY/04Eai7OuPacBjXGLNR4eqyRqZzTARlt3wcyndmzM95/eeN8LtdQ01zSBgJu2pR+n3cDvc/fDj7/0Jb+e46atI74Odon9Ja+cg0qajAxAPeh4HjAHRmqV95H8MsxLvn28H1shhbH09vmjN0mTUV3Z2Sq6Fnmf/KppFNdAxzGnst8j/d3v/1NhVdBfkxVKjJqOuRuzlnIFSUlu/8vTNXceBtU1fgbp3quuTkY1tThnED6GARHLf6TT7VTzgOBm34D0v0XU933+hTW9shUB44BOahExJ/zBs4WxyDRN06l7EJkKqksK7KwGw6Uif83n2ra9uZv7w/IyZYISqMe5PfZ4ezA2vS/vb9V2r05I9TP8ItTrR+vDzseVwZsTWiNH1M5TvHhf0wld1uH/ZjqG6eSpTFf7KWUBUk3yFTfONVv7+9XS6FrLWK9lYtMLE3/w1S2/szkH1N9vPjDTLhlaMFv682ffKpaM6QfU80OZ2TC797fN0512I1xQaWswh9TaV1lcsCtnP7HVJvl2G8wjfH9nrv7nziVdbrgrPCmqKG3ToD3t/lN+I9zf3q6XVdkTe9/8qmMVsvcrVCuHNjf4S9TfeNU33wqK1qPD7/C+6+dAv3P+frp/4NMteD/TX2quSj8VzEF8X8SUx3dN/roz/1G3DC7URrz4gsy/nrnvFeBNuMdnQfIjF3PXH+jyTQpUxWsYDrm06iRSquoLgCOwaX0vEnbUmamd/Bd48l8Z4MMdag2HKQVfRBfkGOVRq77J05lCTpTyeE0RQY404GxXXqiNLksCQTy5MN8SE7og8O5Cl68/TDm+OiTyCdV4LS7n0t3fugMuj6hD/KGDdqosIyAblyvAujfM+KZegoIMEsb7FXNETcd+59941TfHHVYvUuVWLAQIcNJzXnOjEcdqoAKUGkOc72OG+haNfeQKpNDyc5j/Z0vU02OW495Xf6g25jvc3w/2pq4L/SZW8e5owh6DyfG1h0L6UkyNxCdBot5j/Iz0OO7/7P357xTZKoHp9eQvA82cY8SQ4a6CTI4/erIeUN6bsdEB9TxgmOUbng4q/R0mUuw1ojBmLc6uxSFu4fjd9iiz+7WCV3w+wqcp2QS73p3JCosXy9gq1nAXO3xqehH0CUk3atRQjpwCXna3QGSwK84VpeLivqxooNXrNHHmbs9Pm+GPtN5XkvicSXq6O072gDbPXPOq2rU5SGrJIgWeUbY3B7jclqEzL2I0QcdJwKlt+kZmflionUgV/QBUeStwZu+L8SVNqSn7gd9kjckyHTueuzfBw8P3OOn4nxxhYz1sSc+RJu6Y/5RUQd6Q4qGxDzVnO8ZKtDneO7JCjNkCzvx0Ednng2pc20JgxKZJjUfOfhwqpBZxt4eQ9rykG4N9HHiLXSpvhJTiPVJj7/3hoykl1oFqdzeODZMNQk1gncG7zl0nD/EY72muzzuHbG0ZNtcC6nRRS3EcZggYwXI5Lu9ySBA44M+X+1a+gq7HmxYdYw1N82lO6NLwDp56PMX9fg8M3x+6zmtmXdlyEjFcTbWW1I65i0t9MHCbVODlw/juda12NIrTBgkywYZp1h2BVVvMw/8z3jW3jBCSi9xxAMY90/p1v4S5/sbmS9MPqg5IrjJ1C67DziVkjNvESDDvUn/AiDbgvO3V9QM+1OtQHKfXjhvN9vz9Hn1dGDXHTLEJUSf/yj5O1gx+guXbPHvcn7WwNquM+YP+2tLm2FmI4OrBccMZczPWtQH8ITLmXn3ZYhMcrXRfkyfBWF4v55Sh6KQXl2QuUOnESh3TnVIxt42nr1HRuyWEx1O2azE33e/SrTr9nNIAxpyfrDB+Rhc6xhCyT9zrnvwePpYRxaE51FEOWON0bSuXRy/EucXzyKXntzIB9cukMHVXq3GOOEFUPRVxHvw4UCjLTJRNBQtc19jDVoXlCvE++GKTE1Fg+b2WOM2m+Lv+YjIuNbqfAJfe19LL1P3MjXFdw7Wdbgx36i6sd4WMpln2Q3zAwkZ1t/h/DyZGs7PajzHyu4SjheZ4XqaGPuCLl4bH1IOcP0BUQ0qeqhx/FuFDN0MOL7krLYAA+TEPcMCP89sBQJyyDl2bmSVpLu0glP4wPHWU61CzcArcFzj+rP39rki+SAYvziVxSac9I+9P9uWbJf4q8qBteWONSrDsYcwl8/gOFs5pfVcfdR/5FPZTw8Z5+JYf+JUvxz1+RalnWIHPvtHnArdB5T/iFOtCfzd+xsOFvfLUXe2+Vv4MdW2U2zivDtbIJSQPznqtgDIcN+9vx9TrXqkmbvEKpBN7lP+4lR+1RugcKjlf0y13XDIEMbH5sBqZgNZvND+ffOp/rH3982ngvkWmepkVNmf+lSu78ikpMEH9I9msd/e3zdH/ZdP9WWq/z1H3TpcJYufxjaxm1Upk+0c768Vpl2CUPAusZGPYX32zRLMGzKVlhspmJMVvv9vnGpZkAHMQUfm+uaoT6PV+5dP9WOqdrdj1vs8n3FHoUBSXoXWn3yqf+z9HfT3Bb9/UhlETirrx1S2KSkG6VxuAqo5ObL/8Lm/lbD4d3t/y/9Hzv1t/5vzqfgP2pgsizrOncloc6Nh9kQbotxLrzp1Y32p8wvcqYSMVa5bidozew8gM9ShU73DNS5tcnD8ZKyXpKPum0ga6vbm+iRef16q9LWtP5AFrEcb+cLvz++obdT1x+Bso0WO17a3Nepi7sW5y+1JpoF824KriG+O5ZFe0Qv32YNd2R9kvkB06Xx4UIgkF200F+P9H+M5m+A5RRt1KiNj7KFbAjxjvmRLeKh08b5Y4MzNT4mL4l7QfGEQ2B4fFvnt/b05K4IkHw6l6zgfZDg9QB+zkzTO4092T1eWScEzp1u00eXCoKeme1vz89blvGs6kbf8FSJwju4H1+AYp3IOdxWiOrY5Nh7rp4KfTCDpPnvCwrvc0vOMGqibLiZnv1fbgaTqXQdIEmQmr3PGGoH5FU76QuXckHtJ1LJRsNpyqjC3b18JbQ6ZDhu90JgH83VLxdwXYM9eIgeyYwhkwzgNIkPZoa7nbJWuVCsAfzVzGZtuNpS+g3wFsgUGs+c5MlWnj3s9glMho72bhE6bkYmWuFq9+74x6PbVachE0XhuKwsKmj2KKbj3PC/dezuXaDKTRYh7PiU+B+hT3h9xD8HtXOPzOAuJcnwqQxCHecm81z6hwr2VIHyNvTQsyiW0MroTxHcVma7PQvz83HYhg7F+1VFChj8bY/0seuxQp6tqT68W6i7rXtSl/7BRt88DTQM/LuvSO3B1S+upCWC/Lg3nSgbq9OddzCC6u1XJlG0o0M+kRaZwx3pc8x0y2ZCdE0iP9p1jSSKOTmtTgu/oN+RbUxPohioFpNNTV3rRRnXRxwshzvdzij6Ndi4tH7MGot5PkJkWV5muNc0BNggP5hYLsaBmMLmD/Qg64jX+mDPdaydIqnlTum7V9nRjzRKIfL8m7iGKCmTEsQ5+8OqISxbIZGWGv8fK+Bvxw4s49lhGnxxNpsg4TdslVHzi+7LdBH36/LqX6LudcWMC0oew6HZIaPEw0QcnR9Qc2bMTaG1rb3Athj7ZnyGTWXO5B6u1kWmu6SKkq7H/XOjgemZk2yDT2ekBUlaUHBOVBn14OfY+exwS4kcPZKLVLd2DtVmnpadZ14QebA/AWe2K0nePC7QHhafh/zFDZntWYz/BM2oUx8G550btWMNTSVpIdhUygTzD7zssFRXY0kaG1184f3od56NXzUrmrjfXgartgoNMswOcLxEyiBUr0Vif61x69lFp6TL2TIifDY7v647jXb08Bg61a+KvNRHoxIk8SMMUGekRjnu5i8d4ZmCNzzfpcH5F5bsA14CWeM4U37+xPVcQIKBy/hs0lQav2X6s6YpM5dTIpN19EkOSjowWtHOeblszA+/6RI0613C8pDytweceDUF7NPYAVycAMTNwfgonUaWXBc5H2Go58++PJqRlMXMhepCCuVKB03G2mulg8fOKeXWkylQt0eJY+yRDpueDkD7maJ8Y1435bPMCZ+95VsKp/LSlK+20AjWctAMSP3LO4oZ3QawEDrAu7lBal4RJZJIHBcgHV+PgnaHP/jLVd+8PPteLSuyg+bv3R+94fSan6J97f9ML+ROnsj6HvPrlqO8G32fO+8IhFr5KAbbKeL/Dy1NJyfIpKO+DWdqEZxVZTlAzyonzl6nsRDJ/+VQ/pvrmqH/jVL9aCggGy18+lT67bwxyE6z/haneVaj/YaoUrTPJ4jUyVcTbnHOtvZ40LJBANSY2+cWpzCUaQ1lVNPYPpvqd+9szWyJKW34A9a5V2qWeSltabxVLjHbv0ogaZKxUKWXYu/cZZ6ZtImzrzXRliUqOv986EJnML80KmUvC+609PiHECZZAJecvU00WQvqLU/2YKhGaAX9vfkRmtc/FL5+KfC4W949zf7+9P/2dF2RJ98b/ce5vTXlkKj1xDXJmxRG08d9DpdXGL0713fv7TzOVuPz/ZY9/MhX9V6DqfxJTic2Y/0EH9BmrJdpcnc0e4GbdHW3aFXVaUmyeaKOn99Jno0/q5+cdWJ6EOjQce3V8FnUG6fp0YR49tBUV666D5DPWXrA3B0rZ2XwDHJye+aUey5QZAoXNfWMS54xTn2iGMoGwObxKVq9jiU6iiwyh279Lj+tXCW2buQKeN/ZkrjrNoIEw9lzlzmfi7lbogx9H9EHZbjx3k4z5Xt5JPEMgKjxj3TCRqXjYmmBZ0Ye5q/w09qYZNqDc33/zqXT2nIP84UjpfcJNSA+T/QmcW7ol3nV4DfSmivh7HqgDrA8NKFUz8WUN3BkZpVzhGnpNZQZh/2oYHG+dsZ1uphEc47nKeV6QV/SWFuJYB33NMc07JoQXEh0MsMzSsq/bnoylcmBjqshQs3hj0EWRj/lRM8JcbzUZyM3ORNhO1QmHHkviSRmez7BLJzuOubIJSPhzDdZ19+Sgtg9ABPNyQRs3W5fe5rQuqNa+NhCLoc258uPV/pjqe+7PAoskZGt6CljFpCxZtF64lJumO4jMVz72zF7ItGrx2mbthfh7skcbzowlROdlVrrAz1s67QRUgKmWELc67Abq8mcFTq+sJuxKA57CK5xAUGvow28Vfn/aggD20zwTX3wyg5rLNAb/tKlK9MU4v+joA7NgzFfpU1UaN28YAH9pkcmJ2tJdjjYi+/Q18UiLH79XGxWgjOux3pM39gxWLPBY0JRjHKaivKmlEDzGHr7rUztQcTO8ITXqhni8JxjU57wThE/9XrLHRXPp2hrrDcUMfaKnRzy9j/lP4eB1zH3LY5zFrXwIyTThvDyOgCbdGxmYVxJk5pcnUbnY2Mgg6YP4z0xMqNmNPZr7ruV8w+0MejXMGCxp3jB3sRRaunfOeP8dMqXnVlpIP5x5gVhf4PM6Yw78e4MK16sy1DyXKkpoeUBm9JJJyXmHSxTSevJmkFanK/MO6rhXJ9sf8KvFm/P3aRxSfNMNZMmoOcyTxlN+jEPHcpiVnnVDJhsOYQfOxCmI7yR7oEsrJRD43pljRd+0tNmfVUg2DJFYS9Dnj4cUgGXtibmH1QLfb5/i/Nm8Eo4NrytQd2YfIX3wBXEfc2Twc10jQ0lNUXr5E//5+dYp4L92yNjr9wIZvaoq1DzIFJ69xu/bDsoOAnnMOX+KyHRzBRkM+t2F87kDMttaQp/jw9Tn/Ow4ngNslRA88TrmH22VitqRZ0DwyRqcb0bL09zsxp7rHDL6YRmpdJ6J+L5Whxo1SxwmdL42C5xPOjIbo21LEynKIN6O9c/yRKuoaaFGi677mrnm2NM5XJs7gBSni7+o8e9C8D1DoV6JaxjIfBsR51v8rDqOSSaOV8q8Me4IV84Xp8iwvj/2obCqBu1dGlEanY0Xrvd9ThiLcH1YrumAdTFzztfGc5EfB1e1/xz7Ib6bRqDr0i0hteqUc89mM+YZdAScqkAm+zLV46mdkdGbFtfXDTXCN0f9G6f65ah/mWrvPZBxOr2UiOGU+T/jVPd5a8N6Ztnl79wfnwcz2ATi3zgVio8Ytu6wIQ4CfE+8J+lgfVrpzMljZKpEt6a/HHW7+RDjx1R0ewVmJUdkqglP17Cejz3c84IVv72/L1PZaMB5wjUCas6dahMLVGSq9hjcQV26DvvlU333/ubn54cc0+is/uJU63WH19+9vy9TqVS2OXhYqFl/+VRjnMqqnLr9xan0g2wTZzf2eP7mU/0jTiV6cg7mZmaxX5zqAIv/Ze/vX0xlZvoRttHjJQON+Tn57f39zv39i6m+cSr57iHTfff+vnGqfzDV99zfl6mc8/3zh6kOomVyv70/ctTfsI9yi/vFqVa7m/tjqqO7fv1lqt1zURr7NoPtVtgjE3uPCwM14lWyuRvmj6mcwZjBnxz1xwk1vcQ57X+QqZbSv6tPtfp/pDcN+W/e+3N2nQvetO+Y91AjgR6sdw/unN44f8hRh82SWQ/ZY3VnTP2EA903M7SJ4qsoXV8XJOocNik4x8WZ845jzUFXQa/pffoH8+JWlGhi2QO4n0dP/BmPuv9fe3/2MSlVIg5nCbJ0+iJs4G48PR0fU7Cm7E3YLkYGenMORZ9qvpnn75CZuNtjA/ZprAMdnQSBntdjPsRkgzbqUYkyTWK7ALa9cpx/evUC5UPHAIcnb85Lt3f3d+6PHpMj92OqqXzZAC4zqXTqAUKKc84EG6GIsyI6oeRzVVdgLR93ZgvdXPgx1UIljPsx1SYzDPBXwan8MdVSja6gG52MNnvdC+RlJ3PwG44jznNxl0nHJQfYvAxcU+8I17x9n6+BPjuF+U4lhzS/TudgJGRNvM7VVdK00wOox9mHgJTEBlF6TYajECvIXORQkUVSX+Bwk+vSDlSVEhBSAUzT4Evg6odMrMZJYI8cQtzlJFOJs8ZV/I1TOeRBQgIF2mRLzy+cd9UXKrU+EYXksc04dywPQS8sQptd0jNj5yf+/X4peIjVT0rGvRigxZF/gB3M45K97GtIL360hUTWqzFtOmipuR0EiMQiRR8RNiptXpSDMCjQxz6WF4my/SOCU51UhPUB+sD3LbLh1ANeE6aO/QA7B9x31zLXltWKNpVqQBRskamSZzjm3E/Q51Y5Xq/qOqSnV2qBs6sa4sNSS6i88BLIsqJEH/wMe1rp9AXhtbmWvmy06GMrMYZEOt6ZhwwEFH3LGVIR0CcaljjQihczCO2xRzOzkMGWVeiBF90S4l9EnI9IWTUys3tCX7ec8ZSUYxwiK/vSpTEyz5WboMY4OC3zd02n0jDzIogm6PM9qQkrWslRDHEXIlMG986l0aY+g1WzlnkLD32wEczOEIPTlWzGupAul7UFCHElMspSA2od3g5EPbsihAt7ngqmOYAlHN9jvbGlS2+Jd4Uk41Fz1GPc+bGJnmCrkDGWnNHnqpWBTEga9OGViOMrlukGWOWccXzGnsDLNTJRtJteODeuG6DrXC3hdK7j0jvPGmSyVUqRqSx8H3vOp7SIHgbEEz3nvI+Nf5+9vB24i7hg/t3A8TqQmo45/Tnxaw3/HuVFDhbLM+auxcClwa3bgt0DMp21Cip6fKLCZ6p7Icwmc5Wqpd6DNcRe6RttoFJhdw7AVbIz8T6zWUjZa+ydlKVXDhkZ7VW6RcZltz3Ox77tKE1eZ2SqcqzNwLOxtslsPDPw2iBTiTgKNFCRieCaNmhvVK2g5iy9AGRuTdyPMJ4p6DQF0ttm7OWzwr8bihhC4Fo1x+a939KSbRI4bW5jfbRP5FL+XZfg9mMd+kuBDJs25yMkbIvf366R0V5vtYe4PWTMG9rAoCuUmBDdM9Q0PCBDObRT0b4+keFuaTP2+xMK8Otjwrn2ZG+g/a3xfUUBapZkN6iEz8b+j7u64dh9vP9374+ccTxs/bVJiKGqf+NUixsRfjnqsgcaZ3/is/vLp/rGqex4j0zVMcL/89zfL59qPPdnB2P+0TefarcSdPKLU7kHtC/fONWPqT65Pp4b7PB+m/XM+DEVMdcmg+ubFP/Mp+qnyFS7RP3DVL9zf49P3sNWDp0SFibe77v39635eXx1b5Vcy1WJTPf4sN+5v9xAZiSn9V+mWsxOy1+c6sdU6omsQLs/gLPCkkvIai0dQXOOGrPZcowD5UL2y1F3Nu+38I+9P+DtTP1njvpWexrbbcTWoIRvZKpvnOq79yeghiWOEF4kcsvy5e/cH+jvyiX54bWEw+mI9v+bT/WNU+2F3d84lc4Hf/b+fjU/v3t/P6bKPDsh08fH+dWnOo69u3+1FL7n/n75VP9iKke7ucjA+7EX2mncO/zu/X1z1LVJfyTA0ct/Mp9KmvH/hqmkf/23/p/EVOlq7MdVLzriszPa3PMzuo39pm6l54+9VfzJt67z7E5YLKJPKtaRAu7WK1BX0hYZQ5okEPEFMtV+h0y1t9HyMrN+jDnfyFC9ZD/B6fM752XDmNM5D7dwdEsDuZ8vZbKXzCX6AOnJuYm5RB8WzyYQOaeB87uN7qLPXW4h3Y7XiapR6l5sGcKFWaDxkpFvH9sUfZARNMzPi1Ciu50y9th9cCiss56ns+KjQ8wX6GP6Vjeo2BUb2N8Li1gnC5mqMR4O7Jfip7QT0epprDUEbTK74fVSE8iNBx6c87Hg7KuLNrOt64c1DyaMeHnY81v5KFHwrb1BHE5DpqoO/QrWe4EvUc0cVEIGngN/TvBbJ3fBIN8c9X/EqejtnQDxg23pTlAvUu0092F7eS84566oAnlStMkkVdoStGVLST7qSDLZUeZqr9Yl17xDv/56pQyirTKQ+rjxYTP2aHUSHz2/fatRF7W7I8eaMClIdmPin70/EpYueVXeGtCRnDn89HygSxWvnf6JNptergb1mg6vnVtB/IZeBTp9GT3YzvxEvLKaoc8yoEbGzsOSxXktUMKMKQTWCX1AdgxCWurGAKeXkjA/5OfITK8xf8a55vh5emmpcq3RJ2nXkvMEBX1g1s8AmLhBXe6dQp5ems6GeKOj7u5uY83Dl6ADvHNkkGrsR+j66LPtj19xHi/N8EmXbxNCv7ty7h6QGdplfUKfpJel7/gq3u9GH2BdTfRx8lgroL68I8iK8534oaUZ9LVBnxT3fld6T03s6T1GJmNrt+U88TDW/T4ZDEJFPeG1iD4atloFQbU9EV+MPWSWy8wCb4aU42YWMtJxbbaQ5A0ykmji56Oxznskn66ct8zCgrIgwuvoUCEzWh3S/srOIfSklrA9IBM2uXaGbD7B9en6okunweQIaX4oGdvy+HuX2lg/7LGqS+/2WgxUuZsvSETyJu7ieTAo/dQ1JOmrKT0WR/14+YDMSlPOy2v0uc0uKQFmLGduul1QqlnmGlyinYmrtU1IV+uzAqETXJh/viLDOB2fgyeyiGPBHv/e+pPt2AtnLHm18gRahNoBGTnKmfe5LFzaDRtk9FWcc67u7AW6XMy2kMEOGcoXGpdyHzmAtNaTsRcN3v8s4Trwj+OZhibEv4sCrneWX5GZlrrS0vPm3oCvlKxkorLj6e2D892xs4JjbxHHf1aaeP+Wu5YeZ7Y9TWWcT65DKuKfz5pM1dPZBguNMTLornXp42mmwO7PkngPXS3ooxjr9jtzZHKuxPfv65MC3HuETMVeqOEUQ6GAP/HCMfEiJrSqZ/j718+6dK/6vKBFmZ7Aa4SO+UmO43laIKOzbo7Muz2PcUVVMcF/L8ae1PJYG2Q1tDj/NinzAhWf3+Y1HN+dmHGMCk1P8ct2+Hw8Mu1kiRpl/VETsNT5eC6Y3+Pn15steOtdTtjMLyhZTsQcHPPWlD5BtUInSkL/7P3N1mMmPC102C0+yBRfpvrt/TUqMtV2h5ZFOKCE3ZSyzaxzhQz1jVOhRHOY/Tp8VFLmQfRPporPqw62j8WBc6LbuiDPbbmCo277ZIxuGgTV5wJkuQRmPR8eJcYrmKLmm5vkF6fa0tcHlExDpsn3Y530MU51MCX8fd84VTLf/4lT/ZhqwZsra/Dqd6nLS1sltc5d4JhXb07/oOTZtuD+jVMJT2SWRzTWcpg/7PLHVIc4WMJufoMSegeZij7kIxgPvL8zKeyKZKc2BWOeHTkrWCNTZQl5AwXFQuYyM3lbJB9qTUrtzRmzdqr+4lS7+Pl372+zjZH5eP8vU333/r456hCYLpBZhr9HeY897PnrtiVnsz8BWb0PBCLt8idOheNhco7/eie/c3+6nPyNU1XPqWsNiw6Z6hunEoa1AUpxW5S6cs2MbdSUNqiShkyF7lL97f3tImaVlhQoKpnHyJiqGpicpVz+k3EqiVss/w1TrcV//fc/ae/vfJqgzjWOLedqd62ntvW+gbXkbih7x35ZQXbGa9u7ccx9j7Hx9Ewgi8cTCf1YF3x6UE5gj+d62F5EGyW+Z1dg7qLnXGER8TSKZg9wqvW9ZOlBQ2ZLehkMszVKJBOGLnjriWN9qifz3yFCw4F7SxDNDwPzUvVk0DkcNgCvfCh9KUedyHRhCg7/LIjbRWpPWYsMFU41tFG2jownyHYGnv/hiBvKEvoY/6mN+RLoY46xrtIdqDLIj/DI2b3IZJJ4A+qScHsrIbmuXars5sjxrwXaIMYWBlmv+AfEQ4k6ybN95AzT6y3h2DuMZQtp2NprnKPZgN9kTVRN3eryegJkcW+J9bruUScV1QvsBn0wrNeVQPYr4QDGjJrsd+7vCLMNrHeSzFxdzYGGr2wNx9n7U0IeXQUypR4B2T8UpcViRSDq5YRrfOegS/BvO5XcLCMBNc1tzk4vHOqQvhXBmO4upbPehwa5Zu8Ydmpjcu68vRvkdeVQJ9UaMuA3TrVWYQbxTS6Y20pXmeplz8Pp4EacK/Zoj28Lnoeoe2alf4x2Ks2mKupgpQmJn6wVZISDe8LPS2PcgHiAPlDgwI7zM/pQ2lB6vfZXgGYecd7URUbr+eqCzC1lxLvvPgZ131oAp2KMu2gizq/XDJkkFZSyZPwcGV64PgACrmo47xIgBNlyoUGs9BXzLyn66MzUKGQbvSrZrvAMqgvd2LO5Rp/a6sgguxqfn5kPROwbhBU9GOodff4SfZwgBchkRReCM69vpX8Zeyt5Kc4fl806ZIx3V9HrRksgjOYtY/1YZ16fyQ7EVnViXjzuBU3vmwv4+JJLT9opPU0u7yM4Ut4TV8o1oP0xvYL97hqOHY/4+UoYz4TE3/51+dhLJpgE4EpORTxu7EE+02qcv+Gt4dxYHnPgryYyjL9sUVO8RWPMtzEhbeySuKdOVGlS4PuxbL1m7klc4HqItCek124o2fV8U1FTeBXEUdkwd2OILc6vTQ8WP6TMv+7R5/NvF33wdshKV3heeboh/RKZVEXNNM8DoCtuQ/D5RNRM9mcu0X6ZnFDjvJDH/Udg0Pw8kcHa5DHxSYnMc9VqFRJtnZUszPYGZevHFth+ZLbzPhjorhhrbxAjLb0lh/++VQYDkvU1Qias5iH1G3iDNQmRET4SMnz7COdw4p2x/pnpydSYrDI4aXebeZfVnNJc3niA3FGUfvOuDWp+HhpE7ufK/OdYc1eeIKN48phTrkxUgT77sa674FacP4z9K+1zmoL7mV5KNlnjeLAVMnh0GeufNRSZfHu2C4AJjwx/fKk8NY2UgH3OL6XfyshIz/ztg+1fa+JPLT+kzcKLwIqmLccObKznR88FsD6s8X42MqzkoArJ6ukV//0LNYPzUWuwUMMQd7rbCZRdZ6gBt2Zaurq5qOitw/uB/LkwNsC+oOd1FQFrJjHnT9e+ROk73UByuGXsx1To7TOwjQbHO247g+69QQFVuOWck1tvZJjToIFaZsDgrJQ8CVb7fKwzrpXOJ9gAkc8DwGHCAeeIxKEk27042IedzVk77UN/+VTq7Slz1ofaf5jqG6f6MVW54yRYP22PsxwoVZLq+zmYixjQihl/mUpbiiZxQguZShlOf5gKbiEy1XFdGLC2xnOJa9/mf3t/ysl3Suc12VQESC3+9v5MRbUpadp1+WMqU456Y2vsWxX20gKZkCWX9g9T7Wq89opZRe6X9RKMdkBmc6bM/cWpNtlD5ZyNhUwl49QE1TwduV+c6stU8okgU33zqULDJz+m0gflKP+TqfY7g//lUw0vzybWw/8IxJ5bSyBLfJ5fjnoTrUTQDcEcz/VtK3JyaALyOtE4x2626i9ORS7ULH/5VF+m0hLbwvEp3u4vR30VVTNmvrJXQniu0dFrXBZMv+4z+DEVJfsL+5NP9eFN0JQxzvWNU0kzSwQzHfPZgvXnP8lU/PLf1VKQ5/9VoOr/ao76f3ecyp+gbnOksQdoEmotPd4URP3X7YY+c4s6bP48d+BzIvqczeiTmom5BUgqVDyd3A40Tc4xZHSspxLPxx67TVRDpjz60pXqaKDm3Oshnow18HbKqPuX7Vh3NjdK+yCXMiHX2WLMmX0Sr7LiiopDtAKc/QNxD/Su0sEUp+DthQF1eojMVOTDBBxxmo89gdtqrDuN9uEdoI26DeFAK+uRQihIH85rIWmp0WV7SItwKD3hqsuUbejmt/eHlqik5FnnLaxTXG3O57FGRnhkPJjzCoiD68olWz5EXazuVeKI9kz4E6c67W3OS/yRqUzSo86dcATXVES3y+PaAeo5KbFKQF3w0fo7JHMJnzfLzxWJc/jLVG/305N6R0PQVWVKnNjKeiK49gMUbfrknEylBglOcgimNQuYMx/7U4kH6wSG5G45D39TS9xrMwVljs8C9y3azHaQXFC284jBfHpFCxFP1rAOBYNzk2DpkuM0F4EuiEF+capJpbYQGseM+JPbjNLP4FbgiXOfsItLK/p8yRW4PomZGwq1SvNYsHE8JJe5lkMp+uDQgJANDvFjiwJtPm2FNv1WELYpfJU6lhoBQpfPfHJVXPrqBReiyog5FqzPFe2ltwchWZbMTx2cX5yATBJl75L4ZiO09HT1LPx8gbp7F4cujVRjD9lCQAYp5wueFrSmEJQdMtaHIeNdlVSHiHeujD3n4zmtZKyj3V7x+57HsUdvK3cQdlbNec8qEKiIehsyJ0MNsdY1StlOTIHtNqgxlumYMx51MbgiWh8me61Mr3f0Oaf4g78/61SJGo+xDvpDjpnfaXVFU980wXeMe+mft+hTb7uuhnRYNaV7OQoSDSrTB2tV4O/D9RhS+hxrZG4mZem/eWS6yeGcgv/MGuaJdgT0PiDjpdC3pcudNJUuhocBrBIupbfe4+d3mYnvaxGjT1e9pqWKqSAzFcXA2GXsyfzp6gtAONYL22eokRpxcgOP36WElfNOpatLGwPsznjdwjyhyqDykCWLvPQHB5n4PH/LkC13Z8I8a47MFMs+pPYqYG7P7WWKAkMCa70OOV+Yz4Cu+Y0CoXxImZcJC5nOnccanAXN8PMeMsIykSRIdZIg43kBpdwin4IvZh7z12wWUuXQFpAUp5hzq5XH03YtNBDd7HFvESqcb8XKBScYjoTB1KMUojHODmNtj8u7xtfpdSq4vX0l3nD5xgFFE6JBQ2a/vse95d3ZQkhfVagBBEGl6xgZystjZKSDoob0xbQYgtnpWrrZMOa0x/j+wS4q5n16tC/F09vieqmRcV4HZKTJ6YG/Z6wZ6on5Dhn1ZIdoj8bxWn1wPpXwzsHe3+vSR/uK4/ma6ODkgMynR8JAH6s2HxksLt31wk+onCl7ONligs+33LvUFqKx/tsBNWumBC4Vdsm4F76OiLus5gV9bGYyxHWTcv519pIIf6lTgH3VEKbbOL6Lydjzjag5+tTJOyQqLx9A1UpkKmPB8US+rVFTbmRkKkd4A+GPALB9zv9PprL34Ucmd6aHcGxaubRi9q6IKi5aOJ5mB87qY2Qq45AvgepHj7P9NUHn3pA5KKvz3zjVco/2Sq54k9j2tEx+carDytTKX5xqdQIdNnMeSkdi74EEzvoORLcc5uQJMk/JictfnMps2zclbUKQqd7XN2dcRUPdZjky41Gc2Mgg00tPbBkZ5mihCHEOm1lL0HP8iVM58oZLyOXemr8cdWv5Rvt8XvbJj6l+OepR+frLVN84lUQv1JKm0pv8ctSn75MMB/8yY0ZHjP6fTKWojkTEB96fhh9kqm+cSj+XIsjNzCSw4ZCpBMmIQZXmB2J7gqOS+Xr9gl0kmyVsZbTn19l6AJMc/zKV/Yz/MtVh8grJI17grJpeF+yXT4UT2IbN9XohsBcqSpydawD1DxazNsJMJfF2NdbHYiYHR3v7n2SqmfTvails/h+po07+m+NUz8AGiPsP6vAcb0Sbm9eAl8w6znXHnrOr97sFOzTQ5/grtFGyO0PdObdRN9JV29JS6NBnGgPa3NU2BDr/TCpkGrNn/r7Senq92PexzvSdMAKok/+19/fLUT8Z0QwCYwwkwOqQUPulieDT6oW6UDnJlD/aaIPnwat0rTGfSzDR0nmJmjO/EtWEOmtkKNswUPd7N7WnRExP4LrvD2Nb1hf0vT/sIAvkgbn3binQXqhkMA125CzjhPd/RC8T6OeWMydbPAVCi/kA2rPacXbDBp6sreEC6Qrhz1EmaPNPM6W3lm0CHDvNcQ0ZH4JM15x67nhpNLrFVSZZwwYsztJytCk2EVpg9oMSyPeWRLJnosLW3YxxKoJMtUnzCah3QSKWTlOBWFl9hvXRunMWHS4JIRd9BQfvjmtydnWATDPUIUSRtoxxY72YcrN44po1UL1ctkVLzof1BDZ+6BCnkIhEzEr1YHcs9dKvpGj47f2t1YnO2VBzQJqA9yBSzZBzebHkqb12LYilk808TihdOl9JAD580OfpM06gCxV9IAppi7HTbivQCX8Xx56vJmOmyVSqLXobskpM8DpyBRp66h68iWpz/upRqbTQ8E04Kucj45yLnh5nbxdOY3cP39vi/PpcZiZkuYzXdYrMrPvpEeef3jA/lgSDop3aQRpeS86V/P1Ao82EoO5/4rXvuxLqu9kBnOiKzDQ7o08JtHMAziy+cIy7os/UVbmBYPGpS/cU7Xnaf5Bxwkt3I555QuY5si5BBGEt5z1YlNDV3YvgNPXHOBNtJPraVxaEq3VcMvspCFSaRwUE9BhxfjRRQqrVnQGnLL4zF+UF+tQA10P02DeMdVooUMUea3aOPZB91VddiqDqQqgPyJTyWMd7Nn/g/N13DWqMfWdQrn4nEEfPlvhhLcp0Wm8OyJzZhbhTL5RoKXcmsPBSla4sNgXVhfMdYnX24hiON76P9ewMfrRHzTED1EjFLu0gO1sJ8+6cSGmhGA4wbnJivn/wJPq4Dj2caicjrtP5Fa1IuASotYJ4m8uc0ioM8fm3Ow99/PJaUOM6nlHY5j7ni8+KpxmIW0jTD37fXp/3VL26At5PT0qXlcgI24U8w/vpcelNPb+n0lgzMmttKF1zcGVK14MBVj71Sh/KqqCFQB1khhi/f+GgR7MuzQ7sx1krfU0gPN3dzg6cOKUYzyHi+KtzbQ/JbqwZ+0qFhHbCmN9l7krG9oU60ONncwSm35CRKmGsE5++Y0hvnwu+3y2OB/MfETi2jvZkN54psPRNCqeNhAx/q9ueDtZjC6fl2Htnt0NvNrE7Bt7WqBiL5leZcqaGzGxsW2TGWSfTIEjHmqAuMm9lIxMPiqmBnZk4P6/T8czFrUAG++SobyQb3/8TaQlYIkelr26QOdujipqTVwpk8HBPKb6iAwRx6nMsNRV8H2d7jcw8T0vv7ssy2cYTZER9jNsPCY7v8hzSP0z1zada71sN1tPrX6b65lNtfEFjv70/+sD5vVVXyASmu6Vkk5Uf2OWcw375VKdVGYHq3ZCp/hWnov7sUP7iVHC4r2Bjwt841TefShMDtIffHPX5SZ/8k6m0fv9GTStoxJp1/ytTfeNU9mRx+8Wp0Ets/jDVbNG8uaOu2X/zqez7h5jx0jC2y5Ok/eJUziRF+7r2iAjmcP4bp/rX3p89tUj4YyrSyBr7xamIAwlsgotFLP614cnCKt+g8TNkrC9T3cvb1uJv8+FPnOqbT/U79/fNUQ+0z9ISOhu4X5zqEXEiGPcXMur0iUp98mACHHiC9n8Gn+q390els8aBRj8qqZav5y9H/cdUadK88Hl2Fvsx1f1xtK2ZyXjux1TPfH0AMs8WxLyQo7pd3vfojh8lMhWdU5lcHNUAZW0ik0U71PjPDjX1d+/vP81Ui9m/q6WwIf9q+Pd/k6nof3OcSpMVACfNUYfH41nutba5IoM8utLnX9p4QgEZy2/KG3FphDr//+PubZpXdZY17Q/kQFBQGQpUKSAgCcXbTAEBQcF38NN3Ims9+3+6O2JPzo44T49WGP4WSFGVed2ZWVnPPlAgy7UcbbiEIGyktxjCs1xwwX4dW1RhM9RA79eDC27D+WZHwb7DsRvOhH1Zt3pkql+cyuFWnkjuy54f9v29hr7Vx5heUc3CcdF+WFh+7yKlgbICP+I/LBDP4pN+n6kAp2poFC1c45jO0jIB56hduPC9F1va7g5HZLr9l4TVNk3pZTml4C3iz9CbYcmPcSrj4ew5T2qJTJ6VIMP+/Io4eMfvJ2mc5QP0017hHJ//FGTzxjXm3L8y52UZ2uwfUy3EEAiL+bRVZw1nQVind2Y+LzdZnSSnu7MSwWCwLlF3hBpfgzv3ZOK8Sa4T5w76GKca66mUTHiB/UmWzJEWtkxuH7TxtI/vxAtipSDHVruB/apxvPqyLIjccDvQLihyAu+Ia6wSSA12nhHO0SKQSXwiHdDNek+c1+PbEmH1wDW80XcsOCroGX9xql/ub4xT+WG3hki0PI6xvZrSXYk/PkD24Fjnn2Wq3pvhcAPUSUH2wO+TOELG9icG57+ivqDdo6ogsQWNC6xP/6TN7LOEmF+HFbs9WEpbm+txPllW5XuN2qEPXuOI3ifoQ/up01KxKhkyTXeu/MlycHLMRh9oPPHzrNXRp8LBhqxeXLngvNMtuoeCQuSwqgpu6wh9suUqcKB+VfnPHn368o4+ywn9C0LK4FNa4RVCEn3PFbvyok8DGa4Qc+2F+ZbRdHSRlwGk3fPGsWWu43zb3hII0+lwBrRxQH8UZTH4rd5UvmkKImXreOjBaB2J7+9jnpL5IQc/zA7ML+KZT3uqmBDMhTsXvlr0qTkdzsZ5HhviO5qIDOAH/tB7BJmOd1GDKNIBmUFfIPMZKt7/G28OkD1316EvuyFTQXgdIbp2eP/VHBlO1AIdMlaXnN8cdJ5O+osJ6QW9QbCbRDE9G9kd3IpHDcJXN/x7ocTfFy2vLPQGxbw7Zy14Tp2S4KUcZPr9gAGZso85JgqBReeftkAf3SXMzzczZMxd+sHxtX411BufylyxgaQ8McKW5aWj+ZxvhjiVTwL29i1669Ilrpf7gYTfoab8KfIf8FrjyHyzFmSq9PwDvO4Vk2DVbXV6980QgqgzSeAuvQI12ZoH/0kc5r/MSqa13QxxawO40DX6lrIsfIFpOSi1d/Y3ptIuc+HYZjkXtBNk+MP3soWjsMX33wxnnkcmjo9LDhVhwiR+0ucrs5AJ84oL00aX6eJ4OcBhNxvOYuKR2VO+jCF9/nLD5UGn2WyTQmp3FceaBzKQMeyRcSQOxz9TFhZ9yhcXvO/QT6tfbkTqR5sAEm2KDF7dkaHNt5HAcZXVuD44fJ+hbOhwSob6q8KIa6qc0Kef9gEyqnS86BQccTH0wwpZeDW2PnX55wPcXsHxP07mPtUkcwos6lnF/Gim06UbT1FDchkZmeqzniXgcc21CkoHGbxD7gBKSI4a9lT+YSo5Lv/m/n77/n65Pzi3ChApwOVO4waZQ3K/MkFQ6mFv3P9LnGqzf8iVu+aVP3GqXz2VuzY+/4xTecUHNWv/Xf3N/dW7QCabMJeACL2N9PXi/sSpRqaSl8hU5PTcwVZ8/41T/eqptnfbIyNTXc2DODLVmPv7V5xqrKf6xamU7dJlrv1E+zdDvfpPpso2aP/IAp/PcczqT+6PLlqdczdTtyAXo0uAtPGeAzgh0/mrpAPrLTvE5YxMHJmq38g9M891JqmbUvvLVPurxKvoPv8yFROQqaSDI45xKud+on/jVI5sM7d9fwvy7erkT+5PPXt0jFP9cn9jPdXjZnZofhVkvLXq4qrZnP/UqFviy4nH3B/BGU/2pEamcljiws5W/8ap+mn7h6kgf9cSiSVOhC1T7eo/zVSi+O9q1NXV/9dM4f9GRf+/zf1J0QV1G6kbzu8V1LEef7gAascbY9MtKpBlObuijTBvXMgktFEvbyMDkxc5MhCHjEUfhwjcrC6qgC7RJT7V8gzZZf6owjYwarpa3FqAfXlHJuqNlIpGocBam1jEy24459TiwIEbL56c337uQJPqNgc4v96cf98hA52mwQLgSobPX72mG06cQUKnGRf6VQsUmuAIzLhcqnAynM93pLcDhO2krxgfWj7V13OCPrZGJnt3xyfNhXb9T6aC8jx3pskH15j3PMWkMr9XsPJgzXkCd5LUYuejT90aa86RCU2pQy8Ph1trDgkC91mrcyHkYR2rN2bNK1FSl/ER6YeXt5V3VN0nScyuAO91nRJ7Z01b9RensqdvixvjVF/DRJ2lPMQKni/JIud+wUCf820FreqijdyuCjCz145zyrmCa+6ca6j7CoWwQulE0r+0DJSh56fT8g5PpmbegtlpZuWYItqE70q4wk676Jy//RwsMilXf5jKgyXzyfmaNODmmlUx8GSJig+WQ2i6WxLOA7mmjJEC/ItqMKbk+H1daR5Elw0l/sIFnX64ZA+OpqkVs7zCp7eqOYPLNw4XWvdSpNt9lMDh9thywXKmANWQhOAYnXbI4PlbJxJfIlNIW2Seg6rHtFUzE7xjdmaBZ8c43q+JCdBU6COyJSKP0VgqINRWyMy60NLigz4uLlfoYi46j8yGYgyC8+HC0IfFEs20SQDulT+jNSpwvuRxUUO2ZTUXfvYCzgfTZRAIx1sVpCYyyhS9LASX7dDvLD34NLsZEaQC1+D1pkJH591wPJNsHCr/GOsdZeLsBCfncSDMly9oPb1sB0wK75wfXXWJXjXlDHGxuSKzPlAT3B2bwTG7XVioUmTEOLyg8VZPZxJuX+jz2fsynEFMLjhegIx1fWcRQDucGf0geL+ZjMyAY1OSkJ7allo6Pq93v1U4vxsNaOEubuD3yw8JfWvBU/98ywDCoV9YvEJGmAn2FQ68lTDGT5HRbIlbwmmeBIxVZ2Si+INIFa7yiAQq5UVKNmk57As8MhZG1Kf31hEg0yunYmLtd7QOu2jo+QkksGwOv5/LD0hOu4D5y/MGvXn0PAMo15DzHXuLDMLpGdob2ecYyWYxtWdMhlPub4g/KXB+bdsVaiSnwPnqBS4ykdogk04YagKp61CzTT0LlGC6Zv46AZG+6WRAwCCvEDTw9ywCZQOnTroQv7OQoaWzu4NDOj9zYR8hE9nflwXJ9IMMXtTNcPaWEkPykUsuED/tsMFtFoEnKjj+O3ag9KbaCULGExleIuikDinav4NYlr/zRymdkGwPxw+Ov18FQUv3woSB/xjq1+obvi/+aBwgWA418jRq8X3uLihiJz3Ov13cpnR+12X8+6HncNjyMt30aQPZwcDPzftiUaP2kfnwMrjemgvqWlZ9IH6/HMKQmildFyCB3ygpF643uURO0uuA6yu9Mt+t8X6vCVXB8Cky1fmFPvkfTDVnrBvrqZS2+xun+tWo7yLRJc5splLy+TbcH6bqb6pMrgmLwUxvcuWQChnkX7m/MU51nCf/Jff3Yypzmv9lql+c6sdUYz1VvBO6kak8Nkd7KaPiBSN5/GWq7aW5/5Op/lWjbp2bXv5HjfqY+/tXPZUbW8gMWx41oX3M8Hm0z6YYmWqPNq0a66l+cSrdr/4y1bb3E9gd3X011lP9mGqMUz3uyFS/eqqRqX5xql/uz/AvyDi/3N/KCBdjjfoYp/L76m+cKkuoNcapfrk/z1l/azJt+CNY6+3Qn2tgql+caq3MbOZN90pKuizqxjgV5B9kXpVOXWf5iWZkZKpec3agvsM5N8aprqoA6C9WJeeRiy+T70syYSgHqNyOXeifONV2YNqv5dX/QaZaLP9d7o/8Tzmb5r8596dbpQ3uUL/B1B7X3lHMaoi+SsuFz8jQ6RsnMpx478aC2VX3aVRP1hAnt5ywcKix5a6TELK+KFj4mbQynXavErW9/GBB/T2klMr20Fth6NPuFaj7fzXq9BZYzOE/nkSOm0kPx23zZGzDH3XaTDY8BFrxrvzXZTecEeqicFLkN/MbARnus7O+cFTNoW+11Vq0AuUATB/Owypv8dADMUCb+Oh7Fl58yaISd1WAfes3F3L9sqaLXF+D+Z7umffizxI518ev088Eg4B+OlmkXswLsKb+lLOkodOK+aYIG127Ru7vOHFkqg8NbPSRnVSom0i1QF2/28pMiC6ph8/37Exm4YY45x3qjEkUp5DJvkSs73kaq784FckeFgc9oI4ipZOBzhtzZLbcxDm/u+2GfTMtcXa13JKH4xzBBMlgIEwK1G3lZwM2zsIqJEPHgTrF72V/pXDeMl8POkyowJabHYH7sCYtGXXo/nLbMp+9dWlkKlUdzpG/+xyQY7jew+GtbCp/JeUxbT4f9Nn7es2xhP9Qutkhw2WIypx/8T4pbec7tJH9acJ58xky6JWdetBX5orAp3w/SfplBsD6oHPsW3RAP5JGIHQ8ZMB393nSs1whkzs3ygL5++jIAl4uMrOMTGE/kHnwrRvgeyYy0HOJPvHyUnZoJK5XFh4+OL82X0mB7Cmd8fdIUUHr6WXIfRgVYSD6LRX4hQZJPbkMcQ/0KaVy8cETNLy+cUIhu1LgjAbmWVfhN4xa+hAvHoRHuBE/JCIygjv4wJxrOKYMuR09dEM4+t1QjwRRR5O9tIO4bw8sPG3aJ9UqN4OwPsaV/4aNTmm/MMAl6b1i7mPwofdbAeGyQR83PaNP38szD7JZi7+ve7eUtvbGAq+6lMx/l+hjLwUyHnPFmvPNKzKT02Q+BPHtiuM3xe8j9aUCdNOCMGmK65E8Sgr+Z6ivOtwFSvUhrnzotXcVTIb6xcPcOEIaELze+YGMtwsPNTj5cAZxBjFP+zfXgH8C4FhfeCLlbo8FJGrpVr4EXEGDIHbAR2IiOB5niUa3xwVYGyATQ1jh75k8h31/a5OFVqlSWnlxCGDhHGKlWlt07fp7SFjqEV+ofYl+lpYBh9B3OF9P6qF3xDYA0rtr1CieE9NLlKsQHWQVGerjdNS1EwMi0SRc8Gz3NflMJzewluKMOKT+ICuchjO7F7McGbCkLZVfJYE4xecNsn0MtKY3Y8j9nyvf2wxnYK82O4j0YVtwuRVEeuZsZOY5lIxpONy0Ifi+s+eQG54Uhkwplx0hnsgVYwsjLqiulDh/efz7kKzxe3MVGOC0H5yvu3Zj0byzARL3dWWB+xnqT6sMGfkeInNtO7xBIOL7C9NnTdh26DmbsPwNx/0TNY3Jzh2dTmsH0MhaLKhoJdIQuRYgU/0q7N8UGe/gJOClvcH5af590tKnS3BSJ8XxDj4SCY8X1IDZ4oIM24g8/c4sAvulkjOvlhSfrLgUmQVtJhmZ6rfvTyn5v0wVpPweyHzoe/6rp2K75PvPeqpWcOIx9+fOhr3+/3vub7LPl7B520E1xql+9VQjU3kPZKpk2Uh/cn8ri6TEd8wejPKqc2ONejYHtH8lzjEvmyl/4lTagrqcM9+VxZ84lV307A9TfdDe7ddFX5lR9KRql8QaKOsemaZN1PoPUy0ql3mLySYlr5IhU7jHIU6nof1z+tYCbbNC+x/d0F7OZsUfphrjVN/G6WC75pCpkmcmqc5qqTpit+jJ/lHavOo8tlNn5eczZsuXtBtzfyNT/aueyraH+q0fU5X8Shz3/Y1MRaviiO7NQqaausiw6tl5g+FIduV6E2TgX+5vp4p7ZNYTvp9f7u/HVOb74fjkm0Q7kE/bORvjVF2E5tCepn+ZirOH3hIvbehhWm7ksUbdRKZj7nKlFv9Bplpx4r9hKvqvI5SX/y/VU30+hg3+YdWQ0Lzi6nhXswrXpNlWYemhDotdtMFHidzQR53R57WRPgFmTU9oo24x6siZHUDSHQviR3dNomYwnAkb7x5DDeUtpvryckVdS26cf7NR979W9XqMU+EaPYukf5QfNBnKA33w/o4+/OxyED/VNwma+66mZVPOIXC6N2EThsz02HQdONti6DFZiJQq1SWCU7xGG+oRMaawuIWQFFHHseUJkc66nddwXDfvKjT3y4Ky7WMKa4vgmrEjIhO+8d5OJ29J5eWXTCLXZnkE6h4nnLl/4Bx9XyQHPF2dcvu5wGI6q8qbI95faPNgb6Xqenlo0SZkDWfuipZX4+kydz4fgRKgZamTeDHo+OS85PaX2ZSq8pXqoEdfezhfC5kKjQGuqZvCc87aOnREDXsFLBEa5ji3LiaBnYdAT61eeUu9aMkzcwgo9nzN+fwBRyHjuAPquGFvs5TkuAbb6ASyaKHuMtrSIsp1uL5iEBa80YeSZ5CgThJeJurMT6WT2p52qDOv68o/BBNK2ueygE3IzRns0rQm6eJUoA50V8R57zJKrm/PRB2Zcsy7UFMitXZHXbhkHQcqumzifbdXsMBHn/hQTikpi3OG13+LzInVSUtWl28IstlPKrefGzXhuxuAv1dKLlzqyMhXe6GjMXNKLlDnIjLZyTBQ50cXjjl+JFF50eL71BbIEHsiFDT2Ffxcrs9csEloQZ9+vwW3OeN8KD4tT1eAjBL3UVmFMY/Io0+eBXjvDn3a56sV1DzaLhz2HmqI7jHsa+2VGI6C0VRBJRsWvc0WAaR341oxaYIM9qyfBq4HGqOPJ3E7aIYUgsSIWajnF5lyfa9DaBzuJPwc8f5zcZEDnB/IRJ+rWNMnSghgXYCMs1Jx/grfiwYpM3MufGsxpa+zbeH66ZAR5QoZcHve7MFv4xo1xVKXqbCRRciun4xji5kmUnH2lCDbvwsu4DbXlPrtq0aGe744dhjOHHefQYDjKVZVuJXElrqTWQmuPT9UvmLHTxrxBJ9vkltVuA/6mq7KqEZ/U5kc8yMPEdFfS0MPSqdCkeIiU4cIr04pbAm7TVSdmvPmPfRS2JJwmgKO9+u5HmoJdlWobZDRcOmJED6mFhcuElLQdhpxyIzxrvI/AqH0tJ69wTYrnoF0fYrketrFYB/lBeftXJwvh+vpAls1lipPaB4SqUIcH/08fxBIZxJPWDKxh94UJ449bDr0/Jwgcx5/5xP2rU55fqKDu6PI1OcM7Ye375GxrHtF/M4TeCp2CjLzTi1xGKbI7K408SHWzxcWGhNkYpAvqNluQ71fvER7J+eLNbjPT0nYk+GEt41SAXd6z5HhXD6lpjLbASteF8IEXOm0cBYueNYWmSt/xT5NFs8VnHbVcC6B2khonx4ZQL3QSRjmZUHnWr7C+T7ViE/3XkEVo/pAcJUd4u+LM0/vLttBKs5oFXqJElO2lESICinhRqbaRhlqSv19qYLvsG/2KovqyFRjjfplWyNz3D2Hg4ladeQ4e5xA9QuDjExVojUAy7hB5fpdL41MJT9atMqZfpbJ7LyKQJevMvPsqq/JvP+0oLX9jjnXW56Oub+dtkOm0vKKkmQb8bDmw6GP9xCnggvD72+oKT0jZD7JPWQWOpUM4kz88kkut9YAUhU4Rx5n5TnWU9mF4RH3PfSP+u37+zSnv0yVc0kJdpX2bGSqjAMNdgaHTHNaIbPsa1MYmQo2KTLV/rZGpomjv0wlL33rz74/MJU/carNbP+XqX416iNT/fb9/ZiqS7mOG3N/TF1OncUvTiXSZ6e68ld0OkeDCir/y5Mu0JDpPpchl6rVOtlalQDbXY/P/39lKjZHxh73/f2YKhaTv0z1q6f6+CGM9VQWs5w/9VSKvJvjr1vv5bGe6henAoWrJEIMHZlKpg7z1DWOv5sIwhincm7Z+T8Zp5Lm/yb399si8SdUNft/ianCdGaiT+muHNNvN4vGXXCGuBZaxnZDTexGP5whk+yW86GKLZp0sgTh9XEi4btGnTw5GD4ws0DdvLIEiQaz2QkSh925oP4aPp3FmwscrfBWMe68ABTm6Z841bjvr3i5Lzga2qMKpoWBNmbj9pD69avyL68d+oijwoMD0guF3gfvt17SF4R3NWGBIiDDpW/0GZ52qit8ErRh+vvlw9E7dIxdqCTT+7NHBuyObxI+q2NMn1y8HmvUxzhV3qkfZz7t1xx026wjz3brw24+mxCTK3HNrE/SboxTOf4SneDHdFtnplUmYe4Hmap9oY22jXvL9vJZF9XodU2dVb+kxLVunUjil+4B9M2SMx/+m6p9yf/J/Y1xKqhQ99lF9iVuutULcs+fb9gfJlfOKRvZJ6X+QXg7BDrx6i2SgHEwCaxJvGZB24BPuI8WgWa1MufZu7WPljxJwLwTnTnGpaRkZycR2O5yzYWVLLYjU+l+ZbIxTvVIt1vYxxbq/vPqjtdXsiWoyfZFPL/bWaT72EswI7vjPH+6q3FNKw2YcXcncHSMjriZfQV6fbTEe1j4eddkE7CF2RJXr5LwZHHrBTCu6ZtzT5OEkvJqdEA+K4659aPpSJ/O9nCozRIZ3UAf6C0UNAr6tKyCU6pbCPWGDslmgT7iOkUfeN47EzhF1zMLQi1KqV10E4D75MxYffVjmvrGBk61U1e+vYs7uj5MXDiGScn8zT2W6ZeKOYRJUZMwuzYpZSG6tMNLb6uAEmSO2O5DCLN3Q4JHiZrCtRYMUm1/rUJx3yBTrQsd53MZMz9f6QX1PCPB+2kRFywiX6KFa2sQ0M+wx2MiPmm3s0+QlpMLFxwy/Pv37eXAiRL8fT2HPvV4bpcAyTphTPc0n3LqTQZPuBUsXA49NVk1I+AEn5IFr5Pg08VarNHHDnExaRbpNHv7V3D6JTJWYW1wvTllCem1e5HwphxiOt0vbGQIZEq/GsoTc3XYx8a0mAXGRE/psWs2Q196g4S21xV0b0U4HpNII2G3kDsqFmtkJqs2WRhknUWZw20gDBJk5k9eUmrfq2w4Q1mpfM75PKn/0B4QrIwN82mvtNRUzQoSnWlc+DDOOFOspoBEeW9QA9lfSqUJajpz7d45qKJjTFrj0g/92D7MabidRORzL8F2q/eck+EEGc7jrlCTHM6cs7gtY2JMMgvCMDmxYPPkY9row3mU5gIZVMqRoW1wNTjci5Lzn8N5jdfU1YGtizPH5EnzpEcPNeFJ7AocPw6ZffoKGDJNWHPha6hvI3kfg7tRkNmXfevTPKlx/i02+PcbSeQp6+Q7BLJ2RCYOGdB5hO8v213OlU/eOF9APWgQRvOcY7sPOv3rzWohmj4LEswMhGg3TgDCY0IZMrFcU/8iPCFyHwTN3UVJKX/VChzPu8mYVZUiRRqTQIlqeejlAMMZ7bwAJ/uQsDH3twmDEPz58UKC2Bzm36+eyi1zNtZTvb+SDkbkA/knU+UpMo26Rg34i1Nt6gyZg757kUg9MoUxvbqV8xVdaWQq07zIbIxT/XJ/Sv/dIWMZ63SMU/2YCsw9k0emIsvD0F9J4EWi3MkKTD+zqpGpfnEqmnz+MlV3H3oiDzXqLsrujsh9fkdNuf0bp/rVqC+NpCcWRCX6jyZHpgqOPfkHU/0jTiUNuWq7yl3m5s8LMlnLBHxe9FljPdUu8nH+fU4651gpPk8b88g4lrmv3J3Ud2ON+j574+dVm/Eqx2/JGKcytfNEHONUy3/t+5vJoeDgz8bxCy8eTyIJGWY4f6lyndjXiajj/bf51eLGeqqz3cagbRWDjbm/X5yKfl42G5nKp84H5LeFTCQnvUVi6Q7O4jzhiaWsPv5YT/WLU9nKeU/HOJXSCOVwVhmTyLlP8XtphUr8V081lFmB2k//03GqJceJ/6Y/lcD9T+mj/t/MVG6LusqdSdcqOMQ3nb6zoID4fW64YBK3EtWWSgmna9yyICtF1KWRvECdag59sY8i0DI6MPCNLq+C3Rd9nh4aGQS77M7Q0CFDlbNbjS5jOANXs5HZfrk/ZS+a3FhPRdaXJwR99yCBJ914qliXD8QHB33CQl7G9Ca6Xzh80yfHuG0LVLnpd2SU5MjCkyyIQ72XD8l2N/ThjtEHH9fIeMli8kEfdk54ejnOVsD64IU26HVE3agmU1Cc7545704VCZdtn46YmFJlsc8E15QytWDTvSfEWp9sUZ0o9XaMU9l96fljnGqZd8afONUtgWKMU1kBmmZVuISps/i+SOU0poy6bdtacNqky8oW3Lc85v6MMh1qzt+oU7y5E4GisxfnQtmgpc18BsqMXJn34ZE+po8HA/Nla5wrokMh3jNXwNbopII8wO/TaB3Cjp3lamQqaLQjrC28oht/Cp5cAjMCIqQr4iVem5KdlcyBdN3fOFVyGfYZJjfU/V6nx6SZZQHQvKormA/9rSrLCGAdLxq0UTl+f3tOtkCb4EzcGdU6vL6hgXV+FzgL1OZJ+GR2gG3NfSovuhxiEuros5TvGp9npesiUWeBA5tTeatcyIKUzO8bGzKwkHm+M2Se226xRR+3Kxn7nmKd8sMZ1nFJLix0PY2n3p4g0ydP1P3ls/FpLRf4ftUHfv66tU+BVyj4dx6ZqTZQpwvbCwB89yUJjBYZJrhICFGvVVUF8hN9WvXoHQgbgvP7zSPz+O0kgIN2QKZqgptMH6rBwFlXVxZQTajp4+5vwVmuI469xOHcAPlyhJBeI5zfHs/Tb2tsIbE3t8o/mXj/x3ySQTo9IBPaBBlmaiFDpsKyZuH22YhUy6wUju8pQ4Z0Ly2VC/EMB+IdOPYNZxI9LIbz8PRXwjFLnT3pOhG34D5ebhUmCTKUx3c6eAELKz+7VC29ntwjeJn64FiSoiZqzzcFDtYsYwgKGq6/xyaCY5IGlZ/g8qHNaceBHvBbfJ7IedJ6rqng1wJhLFw5PN02UQ3HeKETPzEcoNz+OwMd/W/F0m2H40dzb+hPNWGwyafI2NNHOpyhLHPh89119HaJPDjuDoQLOrsEqqrMBU9cKRwbupnSpI9rsCafM/GyMqbkwNw96OvNBTUPMim5pgdcH9mmJQ68cX086HqGVmAdEee+1XUyfR5MYAw1HnvHvE/l9oCo4a0rLjDSVqZLttmCX5KyCh2kCfzfOJ8O6nw4S2sptDRUUIMdBBMZ6dNFyFBS70H8iWuOmcM+4/SOjOKWc2SkaoX/fzlNcf5ZfoHPL7YdnUTdDiCfeVzYHPonDSV8nmO2z4lPXvOaLrzui5r0fKgYvMKaRhZvgducjozdz1uZujNNh1BvcTyepSPSTq9Q0/YvZCZDKp7UIRXe/7XVma9fkT7C9HpHzRSuOJd7ODWVTy0PyUdLSMhma56w/c0H1+uGOGjd1vTkPxVY76Y5cfeoBIg/nP9nzBxknOO6eo69FMiF6pV7rkuL2BsL3/L0DGysUX9shB42nzMyFR+W4shU+7CWCZK5MnRMaRqw827HnGKxjok4ZYuRqZzvVJWQkRIezPlwtsux8UUyeVVL0JXiL1Ndb80H9nmmc15ali15vWQd9NtQ037o3JasMnYbmco9HdyUtOpCcPjqgEyzCwtpZCprFnbcfjKXZFWN6BaI9QLOXdyGGvBkNQcccUAmuwcxka1cANNbOtUYpzqc0D7bq94g7nnWxyR60eMYp3Kbp9IRINpw/t51zzyiIVP94lRS+OmqMU5VfHfSmPuz+kp6/h9xqlpZi7AfzvbwhuMgyR2tCGzFZOjPuPqmJNzGaC8V92891Y+prJ1oM++86H2c9eQDVOj2HDAb1UbKvg4+/5avxjjV/dwYoOrenBtzf8n746D9XfyXOJVymzrEmUtUHJlqjFM1Fy/9DzIVv/o3/akEfv2vBlX/LzGVdjwYEKb1lTHnbFA6DbIcTvtFU/lTqeXpkdwK8EKvJeyKLo7eV60Ax9MjIwx9lkW/xQJt5qvOme+UUUcJmaUQ0eSOOn9vWHT+WpwhMhYtF3pDv5ZfnMpWlL+5P5mVd/D48I7MMz88KYqPFzjp5Vmx73YH9OlPOgi2/pOFddDq9LOlDRw7E23Uaid0lK8DD5Iyqip/Z8d4eXOBzrosP/h7EvNJzdJdAk7SF/Hn17s+MpXuLv8yVWbeH878uUDmMcqJT9TjXAUL7RkbmcpcSTKk0WvKbPHh1rTllNbhQqKh9XqlsSox1GX7pGiJdVFiURXoMnFW/YNUHnmuJeJsrGGfGlkSW39lokovqKN0qRlq1FfngvgLJwR1qd446NKwJY8tmYBFrhcODqdOJ+np4YIpm7j+G09GHd+ZaCPlcMVcVhWoQc+rv0yViblFTjvhAMZExL8X9x1PvBrhT1U9oXI1WbRIEq+Ef+b+GqYMZ/NIZ+ZN6g0yz1z+wLpKE+b0cOFJwYlv2MosR513usrEvUoBmF8/5Jz+MaNks9CPIH9lfzgfjH+S7Qp1s6ltrhUkTuQTb9j3RW0lJ/Cqr0/SkrgBuUhK5tQiR0kRLSzwji36tONLkOgxumzAS4qS+O4KGcuo+y2E8wf6uFYUntRyHitwtm5ZIU9p6OMdWAC7Dn3gBagtei0CAgGIFec/+Bh9Dh36W90ivD65aSINiZggs80rxvRH5NPFyt5DbOLIh8IMmWffuOhjt9trxejQl99yZx6clOeF81NNK+h2Ryk48SSqQvsZx1Q9lDGgEQ45Vp7rJz1u8fczrroxn7vi/Q/fVwrhrb6wgKzbmM6eCxu8eVMh81xQgwDfSJBMbLMK5pQrqCC1a2Tw2CVhPOE6mrfyBpLURp+9l6qUvo+PFvyzZLDwPZyX6GbaFfzVY89Yo/YdrQNkRNezb4RN3npMh02VgEPkc+FlO0OmWr8sZM4LMD93hjOts3kNhi1v8Hmz3KL5Z8uDZn4V4lcOfvZO3AncZ74lvtjtLfJJzg3smqPEPG6/lqju5ubQS0Gs3Idg1+S8jhikr1jiHHna6VSeJ1uAq6+w8FZCSwsO/Q24yXro51Ugc0lEBLN8hRzY5iUmwj6twH4/UyTZZxgTZxV/YPeIC+IqKY+aJ80dWIuhSbzrfFaQTjjs4PQ6Ziw0RXz/bDZbQ/oZzq+E4fxDLTvg+oNtyYJP11r0kqImCA/SmYS7EBnZV10GsJsVLFDjiKdTPXMhLIfeCPczMvFmoQQQxP2Z+c0JNVvvwwr856pgQ5PKJ+1J9YDMUndcWGxkSvclrsmMu4RVUF0oakLj6UAUyS5jGsfHtKCfF5yswOWCmcFJdFuvUc1spzLOv4mT0lMepciIwZoErSMDnWuaA0692nK+rMgiNfffHHb3QOC8u7imtPymaCni2bFi+wCZap8pDLLHBpmquIgFrZ482gs3zclYT7U/PDegyjYy1cdmSKqZloFq13/jVL/c37jvTy5c6Z9xqh9TyeonHJnKe3zLdGSqMU6lxXlMtCUylXLfBmSsUd+cGTLVe+MQdx3zEq7qzwoUNsRp1E31l6mm979MNYNY/5P7+8WpfjXqJr4lzrneetSU5kYY41R7cSv/YSp7durZvgrTP0y1qb8uGZnql/uzMgZ4/QPOr0/RiH/iVFaMTCW8wASjMvXKSWIlJVLVHmDPTfZsjFP96qnIrsXPvzjVj6l+vRTGeqofU029kOfGOBXRr3/jVD0KnnHfn7Y9AD7Mg7f+EafybodzOub+fvv+YP5Ghv3l/rT7zSb/iFPp59e+Guupfkz1j9zfh9N2uB7UOdtL2URSkVxxfZjh33oq5kv4/X2GTPaLU80oE8GYF3j/0/w/ylRz7t/UqAuz/yH7/v67eynkC0OH2D1fCZsNZxIr9IU2lD2QqRgndvT9Dk7A5KzhfD5E3ceCeg7sYKa4Zj1Rp0LjAgQ3PScsvqLPcyzUyelVv1XBfrfQ6Sp2S4iUw3BO+tuQ6S4X/zCVl8yQ48XcQB8RcjcuODW3mvYn4w6HYjgfsEqPlDqL/gXRRH5wga/h/b9nuQZ2d2O0gUKDNtHH+3vuviJsEUUSTQ4vB+JJ+OZC/ZsUtP72AjJj/mS+pd/lsUaddvO/TPXZn3HVCO6C7bdLm5I+dWewPcdSZa3sSa2ap0ocmcpcKHJLg7t7daR8QrnA3D19Fb1eDpsJNMxGsfUc41ST7oZMtdPWPvlKqyUE0nTBmez+4tV7ij5yo+8s5roHZCo1WiGjGMsr8bZoCUmh5y+Q1eiCOmUCdGSq7XStMfesFDFZs5UMuh2KDBWMrJPX9hHAxi5k5r2btU7skDugbpz9ZSqDCD7I98eMQSVEIlniP7BXbya6hAcyzbuVUddIdkyg2qOuvHuyDPvrsD+XLHB8Vq81/oxp7lWe9SEyKQTzAXazsDh4HdUaLReyF5F2Ow62giIRbSJT0OfhiQDfU4vEVr0G9RWyCvya1OT2dVawqboQvaWINuzaH0zIpj3qfi8TRKodFQrBdFZUQcuhT/TkfgOne1BXwebTtDR0kWET9V0ytpkIFjVbXQB4aWUV4uXRp+1fCpxsu6pC6xMX1HpnNjj8Aa//HOpn9os6hox8KxKmQQS0XWyQcZKy4cLbsPc+EW4MkmB2ZeEpjUWqrtHHehv9Uvm2HqX0HosEwvc9Iv6z0H0aSJMIkqZCH3pY0ppKbELBXfYt56sv9GkWKxPwWuFCQnUX+7SNAwtSwRn25t9Qg3TCB5lLfBMuZLGbUjcyh77dnEEC/90/6WOj1eD02x3zl1wf03tS7SDN9yoL9Emv00Wba5CEBJnHSNcitYrLGvyNO+R+llFMA02YgH9NLBbcLVWiNAcBnNtO53w62/DUXKgJGOaM4nrJ9x2pv2ELplKumf9hJ5yf2QPXs/2hnN8Wto/zZ17A9ssvcRQ2n5YKN2QmdMezyjH3kkjyg2lBYjRi5bx8h6flZI/zp1qtOfx9hUX1zwffT7dBJhNsSGnRmEfY7wKTOQ/xGxO90OagqwL6/CkjPmmN5xpwdfsEZl75xPV5x/Vnz5TKFZDiSV2jJkzTY0b8HGqdNmU9hVT3K+abZiPS+XE4Y3h7K7jAmqAm09lsA3BLSnz+QkDmGDSYf/0UqJEy1GjXYwaQ3YWasOjYttS+2T4yUY0Mti9RVIJAF+AuPPz7w7DnINsmNiSkJyxQjm9KzNm6gkya2Jz/QrVJr27zAramBmOfy9eiG8YB+I/E4PyLXUp0kuVr8KoWGTNZrJF5mzyC451InGdonUy7+IPM+tA2nH/voaaCcEefLyuzyt3NTjUhV7+HY+Edid9dkKniycGD6GHWqDka1AiHtJZhR485ccRMiUlytLbo36cOc9sTKpyZEp1AfcfINN5Dkcn8MfSIHJjKc88ernej6v7EqXZbVyScth7ihshUzuKMTGW67AKb9XtHnKOOTMVPNXFkKkfJzhL5uCsO1k/DQebyeZ40RrJEjRdbzOMrZJpfPZWhHvQKtuu+HeuptrsMiLN08X3nMWqIsUY9NAbmIbb4f8SpbBIjYxmzlaSaD30LO3XoP/VjqubTzMHiImQsdzmLSZ+jprReNl5f45hOtnVrjrm/sUb9V09FMgUZ6hen2p7zD6hej0zDNlmnHr9f+Z+5v/+dqQ7r6dwRDYJMeFW9jnByggxVoA91gquP9txZ/WEqmF/PMVk89Qh//9xA+23heE8V7TXm/nBV9DHZPYT3yFQuv0Tm/dVT/eJUY436r+enct3PK2td7OVx35/15stq7E+FRGuMuT9Pyv4y1VrzLc5Re1xv/zmmEub/pkZdmP8PqVGn/81xqm+WaeBP3AsXRrEo0ul+kkL2og0SbjTs/X72GTJBM9TsHoYaYU/kwXnFqFASMrSBPtoOpOR54oIuR5/nPsoDeKp9YwF3R4aKhEkBSVW3LEAZI4016sa9Nit3W595Et7sy1BPdWOM+reU3q6TFpzF98H86eogougwHhAs4UHCVkAd6XZpAe7RjPD6Qz2NYaPPPCj0XDG5aXgq5v0ewvX2zZgEZkyzaMIjdK0eVeCuDjwtbGc44/OyJ04u4f1RtN0cfoo+YC89LZEo1uyCc5yTiFX52VNVL1EPh7yaEktpHZ+ej33jLNepSkamgliwYN1HTTXm/ub16ej0X0RURzPeqXo1uA+4889i6DM4earXlMc1v3Ut1DH6X6baZ1pVuaeZjz4jjK6gs/OFjEwVfh0XGWSlMS/tZZ+Iq8catLrmK8dQOkq+HkNmukVrznlf15S0JxYN3be1yhFt6EiYf3zYFJ9vBcERPcUvTqXeM5O4gv07w9q5gSVObc711aIj3sHJQT1IOnEC6qLlfK0T2OqiUbmlChKJlugK9WS3QRvLyTwZDuJD/lpS4hintUTKQKjAzO6MeMeLyxO0pieQdxLe77NG3RW5qIsNsjQ5XPM4cSZdv4PD9FCw4GTi+/PROsJRiorKn3w0kbbrGQWHCjULHFkYNmaZIniBWZIg8QWdnjVxBockRcaKKyJRp9go4L4I+tRMR59ySm8WnF5+wZChtI4qD7RhsBfOVSAfkcnKw8YCRm8N+rTTwEiziQdu0l+Jr/stT59SiYwOjwsLHjfNp3t4qnAsw7BiFlonuhcXIQRIIoQVAV/QiXYgEFintmIwi/H+E/sAaazUXLhsdYtuJcUE/xMNzHfScH3p+D6hOCw5J1o6Bb2kD7z+o1EqZpMPTyNjvUHpvlLx/8d5QZP4lMMaSYlzJ7NPTENbDUDfL6cMGgmZR7bSCNLNJ+d87xOkVJrjeMdBR/H33DqRXi61C87uKVf+fV7VFMk7hL3LUxJY7OSTxfxUgv4Jp8yp+ynOJ1RFkProDfxyJfFEu19TMMJO5MDq85g+lwkBR1lznAP7Z0rmHjEgsqZz5i12Tk2T8jsDlT9MK8dNcok+FG8FsnxdMqd7dhZt/ZWGOntLONe8y0CuXhSBfhM05riOqxNjxaWgI1NWnvrJWzJXVNkRaqR9S3oXKTmoCx2ibJey8Ai+TPdpsYLMJaix7LXGU2uF0zbOpwXH0gCnT0kWFA5dXFZ+d0b78ex7Fw7qDcfrFDZPynYLB1ghVVyQx2JNp8oLGbu+lVxAffz/0V4UINHFnGPTEr+XyfIKe40uOM/aoTfebvF9BeFiU/lfQfbp/TT0GqkFlbBwCUC/89MDdq+FiszeAKVXfb6CXbubMs+iOaV2jvYgLl4r5hYHp6PnCYeaVzA2JLyoXUoVDd/3DgKeOOHjBMTX9A+Er+5QjUwFputCOtNq4qdDHNUtYhnoOcvJ2EvBffEb2N02TuWZO4YaJ+aykangCzjedw3Nhu3mf+up9tmjw1meIJOYAa7nza4JRqYac3/xJr+Oub8xTnX5mgtUKhSZ6pf7o3PCgfHaIcM9t/5w0q+w+JP7+zHVGKdCmViNcaqjyOsjU425v25D/uT+nG07xG28y/yfcaok1wqwGr/j7IBfier1js+3bx7AOdNBs45M9YtTPcwgHZmKTKnD/YOpfnEq77Tt/zCV1WjIUJNF/xzjVL96qpGpKrZXxhr1fSZnvBre3xNH8tIZsc7ntFVfCk6gkanwEbs/ub9PMuRShxp1ff6ZgeYO562qGTIfVxTxkIvD/9HcUZP22eoF202IzLOLXZ9stccb7NvQy+HHVL841Wej8mx/ua1hzP2N+/5+capsttqDKnZl5UwcThyZaoxTdUcc/1cVIdO5KTJd56v/yTiVuPh3NerC/5Aa9f/uONVGmSFTne/oM6DQeXrPNgmcaH7lmMHilpLb0FfaVhvmtxr6uBfoXwh0PeF8QY1lKmW3YS9zcmIsqbSaWjc7hrCubySctqJE6xLXZ9gdWsK++2EfjeCvYZO+Tc7pUKoQvrLR23+7FnVViqvnXpVXiFl85wK9uHX0xi9aSE7+HZnsFj1pvB3OEN2/QhLUFRolTjTQR7nkTBjdoo+aO+hDnSJ4VX5xSSx6dmdfOGg3ZLIgPzzpc2pOwP6+9gSmp69IkvJ0d75rnH3WXkhr8rrb3shU+9v31aof5XGDwPYn1b6SU4k4nnJ1luIUfYTWWpaqrj8yKMRu2P6WxK06466xw/UocyF8Tgr1Xudn9Jn3BbM6goym++kWdXuAC+6X+9O7FQNy4M4M/HfFk/c6qUCu33UF0wOgxVYaAFl8bTmYTWWLBE2zhvUy+VSOKhfyyFRm4iNTrYMPJdu5GcE6azXixfeuJW1DPFD36odA8oj0sZ5qkxQmc0DiKKn1BIBUETJb1DioizphB8ZbGJhQ+3Rkcf5sQS1RgTu7xmnJ258unMmMyBzIPH7Ppw0F1bRk5jyKfa3SA7FA0dbIjJtD55P8zIaa0+WWuEmX88TrP7jG1XJD4LTMRdK8LzqEZV6QcG5FHU0vExUSZiIDOQND992EgOuqw97zW1PQaPaZg/csCi4UzhGla/GJwv9tlcS/b5lIb9JiDezhoE9NBGQkJVmY4GXrgrD3HJnsYukBMKFBprpFyGTVwzYh87mGBHwz9K8yFRdCQbtwbDX0k4puOL9D8TOc57ZtfHo7FTJkwIcsnEexNfRHCyBw+oAL/YkfoyYYzhkwny3zl982pmyRxchos7oKQkHXqR5NdhBmSkUCedAg9WZn4/s9vZm7PT07Ir9CF1R2EgjsTqimt64XwaaMFgS8m/UkQnLrgdjzBzJpJj3JGzYX0Ox9j7rUWaZEPQkcHOg65ALFriwaX9cyHIy7VDnBc41IOjHfECgdMvkQqqDN/uuBom8QQqPlnhKJ32ZATXeCTOy+OmJzUQjR3SKM3Q+4PpZ0F4NpvkTiDpVo9CIlyhCn+nIgTlOd3JbrLZy2Is95n5kTU2X6fcOuuUyYS/Wcp+fDaY42f4rPk3odpT65C063UKbVvpD3kpo8OApy5imc85k6TxJtki36WJ6ijtdeT3XopeBMDveeWL2VAzHtwxZYt0R7dIrx/e+KdAnuQz0jA7VoL+a6q0BmGkUVrkJdHs50R8aCdcnCz0WIafneOODu1LwK7wnODzvE9+1KPDKvzPQC59/CAye/lBVTjvj/peNzDsfJJ6/8fdIW9Owrc6CK8aqcexWjD51cY7QHIjKps30DecG7BU0zReYuX8iob+MiweZ1ESsnP0x4Yjt7JPPtC8fbb94icXAhgsfvlsyduHlLxfdnA+EjpWj/4gIoX3suUM/6ct7JPclkHdM3+Ox0YGPuT9YNgJMxqbiQm+KVQxHnK32ukKlu7ZBOG5jKXM4dMtZTjbm/ha9zrvcu6chUvzgVPJ1eIuJm/QGlPbnMnV1KZOprFQCtK3nondLHRDGqK6jHh1HBW3T8Mfe31UhA3PnzLJLDRPiCcqN4v+nF58mi15awfxytyjn1lfVPprpYaDYnpNP+D6YyyMqt3L1Yxv+opxqZ6mSyYoxTjUy1UKUtWMcPcODHyAy/3J9ZGFB5+2bmj0ylHwSnglNArJGpbHWrszH3d0qseMz9ecWu7IiyxPWyFe5/merX83Osp/LJS1IP3/PE6TyXr8Z6ql+cStIVZCi+/z7HONUv9+dp1dAvqmLzsZ5qjFO9eDEGlQ69cn5M9ZSEJ5D90eLGeqrfvr8fUzlLE9/fd3XajzXqe1n/y1S/ONW470/b5g7sPIZMNe2JSGqZGrCf9MhUWsPzJI8aAeyotsl/Ok61WP27GnXhf0iN+n83U/mRgbrKky6os524ozAPjhC8h/4qe0Ad5rpGAhFMrujD7qjz327bQVzOEhZ4vCBSu7Ft8Gsl48LSjQqaN4cIfHTqXLDa6iLtOOUER//SVEHX4vWrrJmAlt9Mbsz9LU5BAZHzaklIZgtK+VipIFrO78Tfv281DfXbBRhJb1wwrxrUjbUYgXNCL8hmXqNTQiYGhEVfVsFug9/fXpkBjs2enL++rGT62kw+kL6kO2PTvVFT5uYTIE65J45jqDyhm3nj8Gv0RDa9pTEp++cM7Fm2+pP7c54sByeTJ2T/fRo8+dVTzY9vgTn0muqqtrt/nUmyvnIWlZCpguM0RKYKVA6K88tS9+uHD+npKHKWktu1arEWdWKzRebwhHM6MpVa0ZLzMhsZ59Ssz6Buk5qga88lwgemA+vzbVs5F6uziNmEE6d/ujfmSeu1RKSh2HsbeOvKk9uppJJACIGQi0ZAPxao69WVB3I0v3POvb8CuflkDuv+aKI13RFKioYpsHsahHieP7VUVz5OnEnVIyN1szev1rfp1+GyBBkq1qeFqn/U2pldVpPK/Eq5Tt7zuejM41hCnea8QD3N9lOn28401LniGj0mf1o6otUSAs79LarffC85q+1D5lzYOAVZ34d9WYsedf9XFZ70vUUfmPDPnAtuZ6Gj/l5Bn60lFRdsfnGFacJD0G6KijFDkGnlxj2kYVtU/uZQdZS/FVPUCDwy0zZHn7LQyx3A84DX3/bI/MjzPhyD4kx8zhMoXXKvHRzl9MoFX7e1qP1aOJDk4qUKQURNUa8CG1j6qLlg62vIXDtzCs7rG+Dvc5CRLquh/ip3AhY0L+pT6vUK+ItHiy/if3H3Ll2rKsu67g+yICCoFEUyEZRLBiS3mgoKgndU5NfvQPpYs699Tmuzsmc7+6xR6G3Q9BNNMiOeNyIy0r+FdLXzE9hr35pz7XWj9LTC+bqflichpC+crx/zdQA67kuYoxKVB7tuT+Cw0aMKPtbDIvrmfAa9dV6EvZR7RtauuwKvWZfE99gMGUi4TYF+yBmZ25Zb8r4mQZ/FcHnIjSWlo+vJAe2tfwR/ud23ZPNCmE7H5FaBOvs0dCwfGNhbj5DwPUFLbR68LRjdVkUf3+QF8T6fEGAS60J4PDohEc+zfs+BLeP6kZhFM2m/6PtTdYRpl71KKjqnsPdCQYCveAR8fqsHWHmo4nycfm7UK3BlmHEqC4HmHlV6HY/vbJwRpXLLbR7qb3Ujsk+Rj4k7jT1Rz+gOvUm4WhJ4bnG9ZcYrY8p613A3k8f9WVDTFfjmZl/Fl5q0dPFNFThMlBOPvndkpPn1rAGsHWT2/eaq0vdruoT4cylJzFI5pHun9CDZyEceRk+5pqViuJCm+76Hqp1mdCG+fJxvXclDf5+oVFQyEZJ8fOT8ZeLrubNFnxx/Tr0PNlTyTSNkqG/ZCoze9hr5xpEE+kl8CkGSb1DDhT4yUf5piN+Zj5bcCg9fT6Yqh9NyfCOXHfrE3fUzrYL7+1PQVWVTiLsTqcKrXlhU38880IJVR2CajPB5mkoDebtPhfhaH1syj3MGYaH350fq1h+m+tWo/1VPNTDV6CnUQ+7vV6POTvkXzakn2qCZJhP+Yqp1EIHAZPGL9wuO+PytAjXcZomMIxr/5P7gZvb70PrcH1kbEQlubh+nWgvd37m/H1MtDq5D4Kxz+KtGnfnw/bueKlhr3wZ9gn0H4zbyqyH392OqXy+FIfeXofz6O/f3GSsGmNIbmeooByn5HG0JbM8AznYrZKqyrxH/K071q6ci85HFg5eOv8c9Zsg/7sMV2O7uN6Q+8Ddofu6RgakWtq4xxWraymPHV6t/p96UCY4l8v5s0UK/WpsJk1UVGerx6dD+2h8JtK2L4/mmIiWz7ojP2147PCAW2v9fnOqX+/OrFMf7l/vT2AGZ5xenWvb9y4bc323rWwNTzdYbsbKzHY73ZcIsWETjCRmY6lejbh+dsgoWy75GXcnW4Lhnr2LuulYGprIvDJn2P8xUc3Hyb5jqn2Kq/p//Sbm/8ySn4IuHGhllZqEN0r9bSPN332OwvWX0XRg72Pm9PMkzs6E1dVAXua+dEDmlKVL19HVgG/GcRPdYzuiTSTGkd7E/P3BniTRX1hnsHKPvK9yg7tf8+XiIU/m0PbXkFBmH/myFK4+WxU2lO2ldQhAt7lVE+zOc23F+gnRS3kmU2SZe3woOrHN5FRXbiUhbGXXqtjqjjZTfSUpRGaOPvooND3fmQ6Gra9lAsEL0iC7Hdfp37u9XT/US48vAVPZ95PR9gx2Ka9ycc0/65LXuJddkiFM5wd6kRGpHNfvc9Q9net1QPfYeN9ZF5CLYwlapB6b6fLaEoGd4WfphNDf+MNUvTvWrp1qcvX9yf5NjFQAtNyWHz0S3yHXGS/C6ZVX5Ff8ofzEVHFWwBqYaabPTH6YKl59giFNBYR1U/fBKQtCyciX4yka7kePq6gPZducKpktJI9Ye1/gv9zfEqZ7rR8vUlYbMFOqjUL+PLm82f5dj7oLy1vTa3tVs1gRjwYkkZMzdXo/Yx7RnlTP+vhtdax4Nm42UKXfvRpbp22/3ZkpmUwEu83ehk+vhyYRKWJJgZr1EXUpO+PqRjpFRc2Qu9jVWqBgXqPv5GxnjW041yO8vvDYpzjfqrTUIO6fioXHE58ssW0AGPxU8Gj8vCu0K6wPRNSmQqdPqRv1POIKtDyceX3eKQzeXvh/RZ3mseLuTCyrEWQBZOCqF8Omu0Mee7mvw5T3Ob/VrUZplL/Sxko4a48tRU3Tu0gFGLnUVm6bpUIcvRrBXWVTFVXPT6EpzkY5vCBHRpa4dSieuBv64P/P5UaFPC10jBtjOKiE2/BTf708tyEOj79F5uRb0ITkNIGlHnEmIAsRdWi0sQ/tYwfiB1n+lphLq9PhUQfSMC+Ka/f586HV3e7q2xHjvJ6ApYlLBtxRE8iGrPnp7oVXkv5hGJ8p9B5ZfVwIrjlZNqtumAjqrc2Swj6OQcLyyYd1qOq4PmiPTLQ/oM6fCTAg2FD3fKV74cBAcnXM9VClJygOAyc0JgaW/0Ogtn6GPXB5bwQ8vdkvuE1mHIPMFwtACWBSOwQU21m3OA89jBb0Y7xfQdR+Hc+4fkZrm7MTm87VEPLNVUz2J9BtTJ+VUcEeHvv4Q4jObOM2C+NtgnukzYxmxdh4+kMHi3NEFS6KQ1dOdEF5u5EYvDUjga8mJcDlKanrk0wXAZd3n6hpZpNNXrgFf2cjkFnpXKs1zF3bLyZGElo/z4xlNHdhTte8PNkImPn2+AFkxLkm4UBORpn1lc7Jo8P2UWCn9rhQXjI0YcHY8lApZMXEGqyMOeKBWikaax3cFKwsKATbJtY9LiSksxVlRBSxLRKKeDy3Y8XsmsH0zDslIE1yIry+l8ul4gYx+SJABETZIGGRMpYoR2KDfRl8Cmwsyr6W1T+iPwanCdR83hqPkQSQqFY8/X2T+DXUWoK2/B8EPHksgI0mjYBdzZJxf7u/XS4EaisWHONWPqX65P/+2DDRkHvMD2iLxSVBIX5Ho7+c/ub9fnOqz3OPznb3WAgtTXM/taC4Pub+gfQQtaT1cr78adTRzoTjk/laW6eBMeyPTSGnyBlJGVuVfu/JGuj7OZDsJEFDY8ka2dXUbmAreMjLhL/f36/npdoamDHGqYd/fj6k2Y1wfv9xfsDWRWaZzZBg7MaFiN+UcDr0UPHvEBL/18f6jpN4McaqBqT644GDjzdA/yGnZkN3o+QLrmf7DVL96KlG/t9wVD24z1FMNcardsrnpo8VJYnN5BmSop9op9mTI/Q1xql/uz2kch/uyH4TE4Bn+VgNF7V9M5ablPzXqP6bynMzjQ+7PUFd/9v0NTHU/HP8wlTvbjxRd7VAz0fW95H/Fqdzq6QnBOUam/eX+hhr1fKyH/0GmUifqv2Gq6f8tNer/h5nKva8JhMd5jczkWzU9Mz+FyFLOQrw8os3YxssUdffuwvm4RHvuL4sGYonsOL9lZkvZybBhPy6yivsEfd4ky0M4GArq9PCSNjQI73tgb60/09NH3f+LUy3msV0FW7drSb157SEn5UWIFtlNpJuHe4BkTO4E59s0pF85L4CJ/FZFeofegk1UBsn+GnAe15OM7rs1hej0KDj6ZxPoJL9T2AVGXz9FZg1+v9EDAL00iQ1zC3Raf1QwGLi9jsH768/HmX2Mhcy9fY4+YfVc7Ic4lb1Ena53lskgbkuVe9/vSSF6WaKNV5Ir95cEmWofxhWT2epKXG92q/VwdooGpgrOo1zT77NLB86/4lT7pK9n6OupWBDhmr/4DMA439HmWhrqksD5HMGe8oqzpjuK5ED2Djjrw4ozQWk1Uk82MyadzKRiE4+hD75z6M8dX5CgNMaivrkvOH7/DBksubYFmR0SAKfbFwJ72aT4m6keCdfIbLQ7M+l8wL+q5mqt1xO8/safeeX6F7fQo+spY1PZV7mj3F+avrrHjE138pTYl+Yd6iJBJm33J7myn8enqp/TzYWplwnhQfDrHeFsSjZ+xMh8G2UEejx/X1m3LeaVt4uPDrH9pQG78HrkkVwgY6zGzhhYmR15mOk43y779QLypYE+bpUlIW0d4YsMpBQkmnrI1PUDdfr2E+Hz/wKpaVWrM2B5fCLhGz0FncS5BclMRR9ol0lGQykDSMNnWcXLa6zQp/CyIPPlC4kbE5lqStAnoXmthai+3Qp6eLk2bKVjTbg1Syi9gqAi06uhwLsVMpWrrQPgZh7iA1PQBaZa39d9OkENwVapQwPDjyDzxlUVWqGp0lE5NSFZ35D53sdrRqWv8AHdMEwBlUAgko6SL9hpyirYqgQ9jyTIYIQlMlPu97mCwATYxJxwdj5KNWHRk4FXnft6lKwIiRl8v7B4H6foyT7zjBQtXEFTq5gElSw55GgZb3Dpp+8LrU5v5H46WbgekmV/3uEoJLPdDGC5O8wIGOBqpJqzPhdm4uvQzfFps8ADfW9InL2CcUu2n5kMC23Roi6X8H4lCBokr1dH/DA4anQadBUsLsqMBHv2SWl3Wd3Be2oTzt7mse89EB+Y2lEBGWlsq3osj49MkgtZcLg4SvUommWsrUYj4jivnahv6TfoW2TduTuRslq/mRJBe3HfEY6KpKbs5giQzZGZubVBRsrregxRFCKjr+ZyS/fPcgH+uSs4V1XZorfVy0ENGR2EOF3h/FjIWxsi89H3kP3egBbHnEF2xfUZJqxnsiv9QkTSg8DzRgHaLMkBn09scIY0ruhkjz5rKd8Twq6qiDapCXF8s7kv+O6aok/U7AostvUJFGvRIjt19gTDGc+IH7VjSsKQbOBwzmXCXh1z6NnYLyCeqTqP3denpff4gIzGJy33ixCZNy3rO0SBlZLoST8isdz+95zqk4Dce6M0DDPtb6Yyy8xAnysi42xvQjEwFdlZVgW6utSIuetzYcIOOPscfIUQP2lh1aQ+Gfb9/eJUm1m5EPxziYzzq1H/35nqV6M+xKl+uT/jaf4Tp9qLpgLOZGkLQ+7v2/T1QiWxUCk/lwWhsrMCve/1wC65X5NQ299gJYs+DyYmMoYW+BL7LJNWcFCgi0OcyjGhrYbc3/JRU3DYBaoh93fWZRE24rLf5xcZQMLJXPqT+0s/FSX6V13/qadavFB9/nJ/vziV/4iQ8ZR7v2foF6d6nvKbPpmdFuwjXlo+xKne5W7Gvo6HjCPlaqaXbCOy+VVgQrAsg4bobD6B9cZgFSv0vvquj1MN9VS+hky1SMQE1mbZ93E/43gX2+efOFWwOpdA5Dl5AeF9nCm6IvP+mOpXT2VvNiwk55Np/elPtZ2NRL072B6YUvdPPZVoK9aQ+2NHKUR/t1lIQ436f5ipRGE6/TdMNfsfWqOuGy8deKTXPHT78/LU0TSGfbM5V3FyQCexR/MAQS4jY5mJWdObpjxgm223Aj9ZSUOzxXcD+w6taejMkGmm9ovDwRNQpx/P1o1enekWgvR1qfhCwc9f3RP0rLpv84GpWuG8g0CZXHh87vsJbYtRDolcIkOZq3vfqyE/wF4obiROF1eHjrjiQARrH53KLLZo4i912L6nqEN9QBs5Pp4JRK/Zk8Tqa1ZQochvwJLnreKb9doa4lQ/phpyf7841dd6yMQtWzsksXkkQHfTmWDvzmjTL+vFCvarVq0cP25Doq7dGhliXfzJ/c1nk+MQp3JGqVXokv6OmfzxdcEX55mqOxMvBSu0lcoOZqNMPyaoE3+5v6GeqvaQqXRRRN06nkJK1ut9AQuRViS4koVCqqPswmaTrgi8bqCRQz6esuli3/cMzZk4MNXCsVDHFybadM3o6x1GCTJYcoGst3H4Y+v3rgoOz84h1yqRYEP4P0z1zA8HNhfbceVFbZPq2xxX70i0ZoLnH91Q96JLykbFC6+12mn1abqxmXg7yUJfeUJ1splV7LPfTgS3yvaNPr9MCvapbnoVnDavm55tdhkbS+aC+7qrqjra2xptUDAVPI8ziwhdSZEW9kcSC32c0xPpCHB2IQMJMvrEd3YbQ06TkxCOKCpgme1bCJh7FKJSWtXUjlCnR2P7KITagmRUe7QKhGaHPrXsGWkbvUxIA+8ghNernFLNaz1IKq/k8T6ctFT4jEzw7+lZCL2+56PZvVzgyydqjGZjZfQ5nqKPk+aVEB7IldJLXc0gY7NQCHeFqVDXMwC2wjMk0TkRNdpttRHAK7wSnrvIdBcUx7A796nK267PlUfGCtLaOeHvzfD7iMv5BrzJTOP+/qKFZLSau+CRnYE+JoMbmT0qH1z3jj5wrSxQ538OdybrT0VwH3NBJJPqrbLRLEcfB+Kr0Td1H8HYzhsS0CLNyL0/y1Irj+vKd8qlSJrlWQdPdVaEnbIrJXP9jT5oNl+S2JsjQ43SkwOb53xK/FGqNmQ939u4fl5Lwst0jww3nliwqkqR+KZ+yAiVZt+eqT4cgvMcmS07zcGZr7/cvzReQyawQo1g3qc8mCuf/vy6vi/6XJN4kAIr6NqOcza6LzruVN2z0YNJh9frUOa2/sqpvnZmKZvzGzK46exaXQlzZHrJvVUOjRycr36kQ1itt0LkJUJGhQ6Zhzmjsoq0GBlpddTmEFiLI48jfm3o/YbMDuttQcL2K1O6K0fIUF/zgIx9uKY0CIwNcJGcKu61lkMV4eXB3oqLKhJnckMPJ7WFdCwdSPhUbg6VREJhXToj4u6JXejvsN/LXkUbwmwNmSP9mBl444VJ/HPga0RYP3UwP4ZRgXooHeIfxmfUOK1Ssc3zdSPP2afvPRH1DTVrZNLdupvC2n0tKw7JoqbtFslonb4/3M/1TCX3IL0Cq6Okihcia4iyKW3wgxN+f+WOzI+OdQzGrjsIwWXzDYlo3QiQ5xQZJ5hW/zBVo/3DVG/euLBY+P2+uJEvknUx/4AtBv8t9+ctC5xvXos+/+qbNXjOfV0NuT8yQ2ZaG8tQYKWN9nW7vHZ/4lSjr9gMub9fnCpICmSqX5zqt+9vqKc6NQhIprz+h6m8hl/B/bbIoIcYNWfjT0U23Yet4F2lViHJTjgMcaqBqZQ4o2C++7NtfnEqW95LYC8JXo8qwyF0b6KmrL79+Xd9nGofw7qPI1oVu/PvnzjVUhM9MuT+YiN5gZPtkKnsS97qwSleMLk4tsTdZmjfrmU3Zx8IRWGoUf/VU/2YihlMv5Grwydg1n2PVffLVXLcmOIfpspl1Ei3u4PjSS9rEhzNUiVTfBhgC54jsG6C4/uLU63GJ48Pub9fjfpQTyVPj0CO+XEF3mc6IQNTrd2nC05rlPwvpnJmN7TqP6Y6d/vJUKPuhyz4D+b+RFH9d/2p5pN//fc/iankq4sML/f7RIT+7AVldY4gNeoz4XtUWJT5UgwgSucqyvtcRS5kyCjH45aHo8m1puVqbUHSfPZVzMgVqBp/A9jK2rUKZ33ca3GbphCAe+HRVEPd/8v9/cVUj9MSX5/F+Pm6h+8fwWsP2z0qhNiM78gfI7xOzBQ/T+MmpU3eWpApcybEq0ck0vdbWsAu2x8rbjrIK5/7V4P0ZTyq2DJ3KR3X5zOwHbsKcflQVNoIwhyWneNWQfkObiR8n8ohTuWo0gwZZbtSmNgzlcvNPNP3+mMKqz5O5QT7BSUnxT0x4XIOBZhrqKt5sdmy6ay7kIGpwt0qZKPW1iufTDNF37qGCstzh7o73eLnQSBSWLki6rRfnMpvkHk2SYaMtrSPKnnFzxw2q+uJD0wlJZUDK+oYwl9M9W0mBmGtiz72sF2wP0y1PB9afZ8TDnrMkcGukpYSaZ14QKnHK5BltOGpWf1hKpCnRCOKODkwxfHGxJs3aqjrO2Qi+avMuPOVXapr9ixk312N18FJbQamkh6FXLnTlavo9KQf2fjIcE0302emK4dVxtqk1jlarLzQ23u8ZaK7/DGf2uoXNPpMlHdKNTBVVhsE4s/zUIUCR592K+v+7I4Cr1eqmSEjFyqEio4+gqBXpe6LvRFCA/SRIl0VtL0Wd8hP92MVtRce0tTKJhCXWlmF377f1fkjrSA61Ace3rZySK9EQWa6qIUQuekF56/4XQE7HM4Vv6rIPNvD1oZ9cat5NLJwPQjydg2AJriKqkmsUv5KFDgcYmQoT5BFGrxKhOLjjFdxi26MKq2iAhTdRYj2LjKdRyQOeYCMHNp6/34V1TK4XimEl48ZUpjtvkxRYEbcpFhY5JrGEvs+bgseXK5Hi/BvosFqdNlwMJSDoxvNyWGiAh33UqUrSE52D9ZKUr9v1X+2+lMoCFgeKSr/+wxVYlDuggaNzmFjoCfgRFmC0UyXVaCzTiXjY7cAT7hr+HvrrCHnubeChb+RORNLNSVTP7Fgf2s1Er9HtkO6WUzw9UMnwGY6UslDmjxgoS9elf8aPRSS1jH6LO3ckoAv3ynp9t4WVnonV4yEyAiTi36EtZCKhC1UBlT0u4zJbfyt7PpqZ7rqPLboTboJ8e6bkaY3PEDvcM5mlb1ZPzIcQt9l48i+EVsVVUeHSlqC39y3nMtESGk21t6QKqTk0Uy+hrQQmykEn/mRcEczb1SeI2OFy36f32Ika5SY0QYS4Xog/JPj/LgI5RoCPj/xeH6zLHpCMwW5iRoqvL/x7+2j+AH4kFwIxTa1aJN6H9YW6D8cNl43unr1vky9VzpObu+Ykfnrs0RNEy6Jn80WDnkY3ZnJrjJGjeUhg3y3pwLIjU4EJJkcCLmZOvjdUuTgO4eaPL6rDvSDo1Xx5f0Bejy85rD+nl4CelIVn/UV0L7NqoQM9VSzKWqAeGfi978HvUYorAUY1zcy1W3bxz2ylgz1VMF7UmWE1BXedaZafGAqdgIbFmeHCUN/qkZ5vod6quAULvGprniITHjSyBCnmm7tP0zFvCv6eE+SZXDIIhSG3B95VV9wrxreT9TRp0/o80/uD9YL4qD9IW8guoX3n7+RqR6sNgEJlVVQ774FsRT7Cs5p6vMgNpAJ9ftXYIrktnyoUd/q8z6u7/XXX2TyX+6PGP35SqLUhYQnC/EPU/1q1H9MtVaujPuPp6ANNepaqeP9xaIMCYyLBBxn61ZD7u94Wbz/5P7+Facacn+XEV7X6/GcdZ4tcvuSZemQ+5MbiQkBg64h/hE1rCZbOJ4XJuB4jvkfpgoOpyAk2VeN/zAV078K2dRJA95741RDnOp9er6G3N8Qp5qcLu6ffX8/pirKq4nj+5WEIfcnnhMXli+r5P5Urdph359dn7xqyP01KMTBWtpOBXZx+k8y1UT8d/2p1H+Fqf7f0Of/t0zVEGQQdH9VxVHDhfSjLjns5aIWwu0FdfZxtw1R1z/OPF6K6PO0pXiB7KKn6ECuZkFnK9T5weKyJ1HYmRa9fiMfgqV5JeFXvGW0ibcJbJ/ShYR6ZaVDnMrius193To1ZKGvYzhcxmcSfhIro+vxtt8nZSFDXS6pQp1FfwbsJO/3IQYrlW5nrQHs8vAEPr4aBT1dxRFk7fpIwg1dtZSNmzH4ZfMgcTKf9X3VlxXs5vGVh+3yplCe8TlsUGVUABTX/NI/1H/iVOPJDMiqm3VMotWschttFOrZenMCI0ZF6MXrF/r2nqnk0Rd93I+pFBYkrF01Z8FppFuq87sXsM9ng0y132WqHsD3CPpcVsjAVL99f9pbQabqLv8wlS43aB1r83MjNU8OqAOTEwksj7XkMzdtsNpwRYKTiUxlGzuFfQ6JVsEjW7RE+poAznW1IHAi70Y302cwMBViZBGS7Rd1s2lY/VkHkoY69iNPwO7IBm1GfVLJxvf27KPj+rMvaqbpU7M/W+eeTCv7K6JP8+wdZxLsZsS2Dmqhj44biynNTua2eUZddJ2tkKmEYMKdm2LjeOHSZt95thSCzzkPdWeqp2z6/oy5O16qte5Ndgf8/FDhjvX9oI1QkOmzqY66XxZloPkWAePwfuP1ZWum1DtlU0i3sxPhRzRNNKrnL2DGEZ+3yeOU7n30KrG/OHI+8gWgzskSgTGp5PydISPlTUkhvka5EJ92JtB7pdjAp6uiirJ4ktF3YBiQHN9nHhryVaSLx30DkdNrjI2SAi2SswVsyysezqWLQmXVlnE+RWitF/m1pe565AF4U05i5BWRjvbow8P39cL5XUSfJrFlAMmSnYRwZ+P7u+BMwc+asormN/w+IB7wScjBpPJOLTLTzTyg7T2s5twRRM/S5x+vY/JUNwW2fb0sfSfsdKac6Ic7MwNtLPD4wsbmV+Iuh6emp6NjCNSVfO6rRVkQp3rPWLueIdPmdHzTH80c6cptFxziMSLF18gV9G63BYlGsoM+P3loSG+SVAXX8VMh9xPOLC7VY4GRx04hXX6fgztRvuhdp25G7BzV9GKxQPaJR7uC6OIGfdDj8Ma7eLlCXu9VgJ5WkYTAgXdN3tMghaWz7DjTVh9KL0W3Z9MD+3InN5DJbbrbMvV0kiq3PTetfnu+QyZvtzPuHe6bVL9ma5t10uZaeYHYWPoqjDQ4RFYqRJ9FBfSRqi/g111JQjjj+LqTVAZ+R0aPQkuuUZT1PWL96ZGHVoz2RDohQ+2ST875MURNmBWSBbD7lkJ8K1JKx/epDSGJCxK39vVGZ3WNnx9DTsKyQGbOj7MrmzZiV7nZXEF7kE8yNp7ux+jjmBfqyuf9YrNmMSLu2nNb3WWTlH3TChl4FY9UPXbfKdjCUSKsM5sWddhjDsa57ioovQMlRxo/wP6sFhVvhJ5Jo7ME7k1quD+jDSWdTSvIM4j/1Kgnor8GtjFwvey2OP+dGyBTqY9D5XPl6wxMZUgF+tgfU/16KQx91HWlr/k2ms2fONXeRR//L6aCqvKbv5gKNA0Z55SzGrTvf8/9IZmH3M+zABk7Sr6wqFRPYGVLbySRn/j6UbWF4Pzoz1g+yS+wjg7en+yWxf+DqUjYK/XryyeBcV4CiXeGODCVsxPalqSefBh6KTgrvhf18xi5aD0v/ztT9TXq/pdGQIQPm4DzfSBTvQ79eYR9nMrcKRYZ6ql+PT9/cSpo5eVtiFMt16ErBFVfD/uLU/2V+/vVU/3iVPZo3PzJ/X0uHauCTAv+7PuzbhtkLDGo/8n9PQyH/MVUv9zfUE/FjD2Ohxo4QvAm3z+5P2OXeGRgquNs5v45m2ayQkb/i6l+caqhl8J4WZKBqSJdMWEjH/+JU4HR18zLaBeYNj3Bf5CpZFn+d0xFRBkN0++f/w+ZavGvbX//Z5jqevwuYKfzivDS7veSv7YBpJdHzfnrgDbjKyJjpb6EjAXJT8cVFYSdnZIwfCQZlc6vFeyux10VvplMaVihbueLz0WID/UtpWv3HoGvjs5VXMZpSLeLpzrEqdiTBDcy1coQDtWhFuJLf2YuLaIE8qq7kvgz7s9rW95T2PH0UsWj66ShzzMQSFPTI2HBDYd2z3YKsbQ5oM4+xDV9W6EKCTXuFZ92D0pF7VXC1pEvVfhUlWaop1rHb5cE3xJ1xP3clUz1NujTLGt7G5hqpoZow+ks78/59izUicFcsA0phz9MZSx0Eig5rmFx9YiYqH4uxJ0ISqhzq/OZ1FLUqdM4E/Umvy/Ak65y5YqdC/rSu5GBqaDTgpQs7KsHRLWPFcvPn5ocPJYBmRZl5ccZa8jDe24Af5VRBU5/nteXXiZsNJIWqCg3x4YkbeWhDjXGlUPKca1PwioAZ+3/w1Rhc3VguRPRZkU5FERmNq5pDzbIH99OIeoUfZoIR5V7O9I4+jPd5WxqvGbE7VpH0avgETBlTKbInLsm1HeH2YrNu3AiOJGRi/rke8nZ5O5PiLtR5qn+kvDzunGCs8ascbzu1iNhU/E8Jh4pkMl2n6BgnzlViK2+jxqZr10NYm+U8/ipoQ/cTRoJtmaYV/F4cw3pW7/JEHxf6OO+R1Ojd6V6QrRYH4R45l8cygx6hoPpHEkMSkXpWhW/sJf6Xgt7OWnRp7yQCYRnzqPjQnaoS9U1BFQvOL/kl5DSEhmHOfsziYO73FJvm68h2U8qgS9VxaHkEZmQO1Ffs2xeWhpUiwkcjvjn3Ot7e2yfWxeyWg4E7h6EhuqrWobtrNcQJpFVaryi/jxB4VTFOxl9ssnx+xzosuRRm+L32a26nH2eMtrkbzpqdIN7RzYlfW60Wb1u+jkcP9joWBtCMDWzWk+EFdp0Z/mu3LnPHDKdeyX7Lr+ok3ewa/VErBbITCtT8BO9nz/L05t9Nwucv8cOfcLnGkxZu0DG9SbMK/TLcdvvy3qOCDjLZ0uE+2sK6/FbQJ/qzAsihqdxX9Ou8iA5bDKSckMC+9R9CDOtRiX3UZfCQj8+8HVpQ4k+mp3B3qcvXB+nUdpHYFATdLlIfJK/NZIdLj5s1s+2CubvcUFsr0uZxI44jV2cfPqd4PU33iMjFrXT6NbmAkxlyazvT7FB9UENm41t68o9O0QN8H3XY9jO05SH4bWyKAjKE/a6VlS8za4OFfaKCNv4jEzt3uSMjm6NAvuTj0x+f8Yt/QZLC6J5l5O4ifD9UvEygZENzrf0pGhUmiw3EKf8KITuRC5osEqfsO3crAotF19vkveJdRPhKzjtPG31UXRI2Oi56c9hsNxaf0bjms2l7Uyw9QrXgygFAROfFq6Xg/Jy9Pb49mHJWoHAedI4uF6DL7h3HI/gc3ULojTjApaiORKYxbyMTCfnD1il+UB7sJ3fyGijoH27v2Me5jU+7111x9+TrUuBJyIy/EKYj5HJqgNnozWS0iMDHWj1YSS4mrz4q0YdghoUUiyLzRCnCoSmFAem+uX+hjhV4tlIy+cc+fXHVL96qtWtWQu+ZC6AbKTnBBZ0HFb+eN39iVP9eimwVVk35P0UZJyfE7uCeM0pPv+qQas6t4ivrP9bPVUQPn38/fbnAp56xfv/4lSP3VZiY5SxlS1zaEkQ7HOwt6iSbfzfFu0r1cGx+l4Mv31/P6baXBfIVH12cainWjzejLNlv8/6V09leGdTCObj/gzpBySwWVSuMDCV8LX/1FMxffGqhxr1Xy+FIfenKBPl73oq49B1bJ40rBpyfzniMqwbDRlxVlQquW65AG45Qab8MdVpVEcDUzH7+xWHONUv9zfEqYqL2QxMBZPQ19DKxg5TlFYQ3HVfj1pKn//GVMeR6fzNVOLTMWElufj925I2RBNkAVb2pK+R35z+k/VUyvTf1agvFv8FVdr/JKaak9sIgtcRdXSrKhZ9CVMfsi6uCdejVKOegDqbtbu6CmcvVAzzrVOizUkSIXw7Zkp1khuwO852JLTpVaNmX+MLp9uFR7ulEtLvNQ8h3V3OqPuPfc2uwtQhThWkW2SagxIFyFTjmsfEQR82vZ4jyF6ADLSeKDfqhvcYwrBGH1VWl4LujpaGzHd1SUxjqtJAUCaQGtOch854EtJuUk8h9/M7CZ1iqtLU8w8QH3X8e2JbN8oTc/Yn9/djqnGuFwNT2WvHwjloBR/WtqsZsceZ6+gfbfv6w1S57Wp6bL5KJkSjGXF+caryuorZuJUufIhTBcmMMfmj97H/MGt16ea4fzPVL/e3ZC9b8AMf13yso66wT8KR4Eo+FmSRJ3swErfk7Dhf3Eh9YuhJdM3gsKw/CqmpJzHUZKPKPT8XDXGcowsrZ4zMQo+HbGCq9ck1BF8mbUo+YoJMlbWryn9sIBvqqbzraiP4wE8qOR/HOzahrVq5/OBQPQA9Z9/nDX9/wJCpVtMDY+10pAh2kzmp3pi6yUYTQAb90rzVnXu8ZyNhLeHfx7bzh6k+fUcMW0efIWvoY8S0QR8ejNR0iFOJoYDjsVgwStbJeQGH0TYT4k+ZWNTcFQJsJwyv43GCzGRpEkRbs6z4w7iodDNidwgqeuBcGa0oXS7EChL7eqgiuSUaXRq3FudP32vBeF8bqqRbHWKzwM/7Wvj5iIMWgPgocP7oyGQK5ATY00emrz9mQ1fTyIIwUCsefer+MCYrX6GPWuL6WM4uN7o3PyIEAuMkOu/6HqQ8ciDIJgEPJx2v6ThLJfQWwlkIy6kp0mh+ZnD49mc+z8dJTUn50iGTlZJEqEEsmojvPZvPHZF4W2eUDUw1f89wvC3dzfQPfdzZ9EII94nl3PTJbjpik8fiTdzRIs/0y9wr2DRHG2trsKl1Z717sZYKRED1fVD0og2u7GsIc+IlDX6+Z+4uTEqiUeXE05elny9GA05O5iTI7DkQavkCeEf1WzGvfGrkPNtNQDOfsypogwcl3SR/g+Z5rypYyGpGArMLYLE43glbG+uW6PIjRx/dPVGJmZlC3HlH8XvlHWEoOwqyMS84n2PpjZbdOVBCV0HKJqO05bZR7kM92L5DNtdtUXCtpXrT283EZ+KXTauBqUzH2LB2b13JwFSZW6sQ67ekivcC1+hs0d5hG5gIvUVsWtSQig7ivZdXUXO/prR9FBKkcXQQwu9ldaPaHjXhQbhkVbSHq0UX3tkAP7CQeZmHTLy/ftcQNYtjxV09KeindB6QwzPj4XF9VemJXY5sHLSt4Kkz5abfJY8z5Y7j6fpnZKittCnY2DenyMy7RtHXdAes20z6uGKba7o5323Afty/qPGec5Fso9Ojj1N8eOBNXxoJH4ctrC7lvGIluCoZv+53cFf7O/HvV9shN1ssIK2amMTzEO3Bql2a4CvH/szskdwM9VQ/phpyf1fL0sF1rp4QqBH5k/ujIP6T+0umymbopTAwlZCy1596Kqcu/zCVeTggU6Xfvr7pjP+3kG5rPtRTNaPPBPSVGvIh9/de779gnxWvGnJ/P6ZaTabIVIJTWYTIyCxm3VmoEa9+RpxZbaC96/u8k2mZDfVU1qrfx/eLU/3qqUYvtNRDnOpXT2Vfnf/K/QUWAa84AQ/qS/eHqdYzmQmw1g2HxBNUkMv1gRGIVUEjzgGZ6pf7G5jql/v7MVVQi8t62Pc31KjPirz+K0415P4kX58yydFFMsSpbLND+1y2rArkY3Ajd/kqwXKMv2eop/rl/nRVQPvf7HRnqKcaen5aBY73bS88h9zfUE/1Y6rlZ/dP7u9f/amGOFW1lv8wlT1JRq3+WDIXFs615L6y53+YyjK5x321xvGfbXE8FsbbIf/pONVU/Xc16tr0X//9T2IqdUfneA/9VIVhmlJqBGeAlEqVEJOpqdBsVgJk12mNut5BHTf9agVEXpaQaD1GxqqfUwKQ6NsqEpx+b/sbfUx6e/e5PgUZ6h1MOcB3XKMN21rWwFROrdiENTLOOXG+BkCnj/ezdLw/MUe8z2dcCM+/KTIUH4XIaMK5Cqe3CdD48RxBsnecKhzfxYaOL20HYUszIZrHE/x8Lk4g7PJbFYvNWkTBdM/hcPqeebiIrGJgqr/iVCO9rzH3HeT8/e5aI4NsnmxSyVPBg76eaMmmATiv0Zx771Wm4GofHZl4SzvuSfu+fiXaBUPuz/ZDJdX91cUZ4lTBR0CdXX2PNay3XEZFZ7v4E5eO/if3F7ioU1Jj7oKRPg8VI/kxQ5tm7tEmiUU1MNV8kvxhKhaVrB3iVJOzgqtyv2Y3UuGjRJtAkFl+TOU3/b6wcmVUA1OJC8EGfeTjNU0LvHaFbsj9+XnR9WdNxFs2j2OVeMf4qeqv926HPmA5/ROn8pYeY6owRR9vzlAByd7FYKrYn9m5r9ybzrenjI3Nfvx+TFWE75gJHV8Sv1rmlr5rJykTT6eR4FkLtdC/5y5nk3YsCwNTeaWGz7MwMx6JdUKRMZQv7HZ5xuP2icxhrJUO9nuzxDkhrFq6IvMbxGmeV3x7lFQKh7qA3UrIhag1AxWZOnyDn5wKHvNvf5YNQUsc5FVG+K5L0Oe+HQPyIDhWoXq5UDp54Ov7KKt5dM+TG33Khgn5eFeR8OAgUr2l0oCQGqcqViDuz0874ve5PJGhPLjWlFHfBt5GAYmMjhT0LTgCQF2eK57USdv3HPUgPsilwG82MhUPpSVsu/4MXlmUKaWzTcpmmixUzvKM9C5M9T1TT51SuaqWpwNTfXa5hip75WS6sDnPGCriF/eccaYOTPUdtQJ3hM8sw+exurBPeltWARPfln4r8PqLaMS9AtWTXvDxgSlLa0SctdW0+rVcXmHtZlPiS7OHSNq2fIHTez9kuA3qdM97Azl/FB6cjtuGyMoSfTqzGgJ1kmlE2b7tnqmuFRPoNCXBdheBLjV3IbioTkrW3n2EmsFqkXznOSWn8EHA+ZYvzkrNReU2Q4b6MZX7VufomzZBxD4TKlYunJrbEKfqDEMR3Ku5cfTLc7Rm3dO8CB4RbVHXqnoGweGWkPA4DxS6V5oLBFMPmbmzcT6FM6cFNFNoH6ZcDunq3giQBK8DCT8vfJ75/oXzwUNXxtd9nL20IwrJ/VOSuOzPaF/eSwv47HQkUfxNUmrs6Q04e2QkVM1EoRMTmUratG1lv3a3Qh8hMjO5Wswqp6teVH8bccnmExXXU5zgeFv222OfRy0K9maNjBXWMwrU7T593G6ekk5eVbD8bpFZ7di5EcTqANx7MUUGmuUFMYrpGdZqexVwFmwUcp3eDmh+79GfONXHlgxg1xDXS3HC+a+nizGs3MuBwwJtDymOyp84FdsIQjr0/PzVqLOur0/ib/on9xfYNvr4cV29wdsxqHxXKJuhRp3y40II9gW+61dPRcl9XQ1xqvzb71Ols5APNeq/3J9xmXk4Pxi9EUNbKEPub2CqX+7vF6camCp84Zp2vI6Rgam66/Xyh6l+carfvr9fjfrAVOH4+idO5eW+3ejZDLnIrDL8/j+mEoNFB+ui34f3q1Ff7fYiWIfQE4Z6KqsBc4hTMZmVITmvwxiMQ+Hi7734N+LUnwbWFUPG+tVTbfzpeKhRdz74PAamUtZTobKP8ybU74f4ywT/zvgQpzL6LMCw72/xrhRkZlMAd/a0q0BRkanetRiBYTqW8BdT/eJUvi70J7htqyeQmYP3V+uvNuT+xgfxnzjVv3J/TqIgU/3iVBteoyaXN0JLjDhdgSXGyGS/OFWtcgH0R/efZ6q59O/6Uy3/dYSy/D+JqZIwnEI0X554XJupRvnd8GAnT6oqCjzU2XaHOns/uVRC9NFRx40cBxnlC3EVkYfs0HqSoxExbqkQNWTSUHc6Qh+z9874/hvq/F2bB7BThbr/PJT1TiGMQOs+G2FgKtY3E/BP0wp14eWq0ODw8sGfIkPFmWilFHIpgL0Znjk/kxWlUbGYA1crWwjlL82oVBdv2NENrsY8O6NPFesOfPt849HluW5oSKU9xJeyFiJqKikt9L53yHfu8qFG/WajTZyzpSR4FfT9SySvGZjK2aQjCxWFIw5MhRjntPrE2x7YRBi/iPfL/YUvzx+Yasj9dYsH+5P7+8Wp5HRhw+aTytyzG2SMUNcIrLo76rTg8w9TeYsuF4BbrD/v7LkHY1QX3J/Hn5roEbNAu6oGD3ZfXMkwfwhsOn+o3A6tRU2MsO9bfpNGlU0Ph1T39gIbmGrI/aUKsWGpMgNtdqyF5KI/RSDebMMDmSFT3etZgrrH6HOb3FYGppIqc8q9wGlEffF9w8BUDmwz0M/xwWDf8XpCnEXtNgNTjWwikYGpOucSMWEdLzmwYkT17TXgTGzSUeVlczXUrSzesfnqheNxnXqqnhBtDgdxvRfCm2dqlFrNBw5w2QvRcoI+cfykLexHt0IIr68V+ojF8wp+avXnu3lnkZar9AiHjuU8LLqg7etpnuBrBfrU6oLMox5dDcDe74XYMWKVnq8FhdTbHnl8WhgqFXRkKmhG6N1lJtf0LPX9zsbz0+8sEo3uoxeFLGlPnPv6JKWVyb8QKNuAhOEuKej+/NpAZiBBRp1UoSg4WF/wQxPnqxVdcf4ZZxfCdFQK0dOVCxq2Xw3X2wGZylwh4+npKmZKexe4fZOQ2X9MNQ5OCvHGWe7oMT+c2ZiOxsTzKY7fXb/PmWTMcf79mGqDLMwmr09XeWf2SPWqGNdsuq01gdldLuqVfDj9YapHjc/j/dC3bPaeq5VzGyOjFcwtwXRduQpKfVeQ0Xp7Ba2q3jhfYBaSWo9voO+yiQAXdRuSl11WOD+Nh+Dbh/mN1NJ71deoXzhk9K6Rx9LD4W5WtyrY4/Ij9HWXYXFsPyQwZLUgn9ZAxloJTyHIVyOLfDJk8CH3d9nv/zDVKDNFwZG1rNaPs4ANcSrHWz0sPRaXGybOV5fKbsS9oj/8QoEDleMq/jBdpN7tViO9hUeBqz7Op3UsvmGbzDPO450MdCO1aLxOI2RyZYXP87rs41IWavpYSvD9xFoT2F2+hRDly0SkhXw3IcqKIwnl2zWkU0W5Qswmex5GX7Ol88XpwNr6v5jKzD3UWPVoRmxeuZreZbuMfcrFlLufidro3d5zkbEskdirlSrqDzcaA5H1N2fC9UlJ+eiQBzpouP+ZqQ65srELq1GpEJ86L4vUJ3xe+uN84WwXPArCvCKDJJQjEqV00ZD3Buerr5eFEBsVzudfnGqpnQ/cT2LfGphqZe+9amCqXz0VTVqLD/VUf+X+jtlSJKD1Z/rePWQqhXyRYU4sBLfJFhVMtOV/2/eXXT7OkPv71VMNcaqmmLdDnIqp47oeein8mIo1c4ESzT6+wDUmFhl6KRzfrQGLYsmQ0ZyyJqOjfAWSTv6pUf/FqRRzhUyzrooWmbzK/65R/6Aw/xOnmp3RvsKDIVO9pH/iVNeAiEBXJTLbj6laUzHBC98WGeJUoVvHQ4360EvBVPfPgamG3N9lfR/9Yapy+yr05/oyG3p+Drm/TxKLbG6ekalmrl6TqYn327hzvLY3XCRSfvzDVEMvBRGyf5hK7Pu2GwJ/gkvl/uyanqncc/IPU7Wk1Miaex4biVfUYIvwaP3J/RkvqRqY6lejvrruS9RIqdD8xVTwXIQNOfh9z9Geqfwg0f+TTKXK/65GXf+/o0Z9If4fZqrMdiaQP18nEkoTZJpF3xd9O75UJLq6cku3M8OFxETG4hGYlOqltYdAUyMhHK0Si04WoyVka0h5bK3imm5X5w3E3vTMw6eBDPVEWQ5B7NQk2r5l9U89lfRApvrVU+2arQuRABWJH0dkuHk9BeC5cCbRXraA5u4aIIzXyGRv21DoI2QKxOXdJjzfokI6eM0D4i7ac05q9LHqjn4gNfq+7c9mXdN9ct4CX8Y155O+PmZ1safgCJ3LWZfj/f3Zps9FyVLlfppOI9Wx+/yJU/3qqSYCtWEtCXNi5wfUzT+mkrr6LgxxqqvTAfump3M1MNUvTvXp5ksBspeDNvY9nqDPW08E73R5aUOc6pf7G+JURn11wHVJToIVXYSkUPc70O/2UWCLFavJc0kscOcCeu2Nxlqy4QdUqEaCjBen+Hqm2n+YyjurBxiYygjGBglMXwPCkusGPLoyOOSXNiRxLItDnGqop/rFqdpqNBccR3mq+snwtn8zVWSNPSZ+BKVyt0rjDEz1y/3Zd310043pBhnsbknc1qW5pafSJmViAksyMNWvnkqceCPitbLq6BPx0vcpymW0Sclb1W8xncKOqHvCfXEi0vygNBDVzz2JiwiZ47AP38BjWlTx7TIp6DrgZwBjiT5yvT43tBSsHLLsmSFju6eG1o/mDmEdHYVQXCDzODtlDPvddidE5++lpfdprUPkv9FHTiSjpek7WqBPclAzOCt8f5tODYjOxamKt3qi0osYEUhXT2Qi24/RGn/MFvh35VexQeSM7qv7GoJv4JPwglxHG6a2+P3dM4lnq/7sGS4hjFZyWUXG9Yr2XsoXcFg9CxKZ2USh4vKSoo3eC8T2DKf+w1TNQSFOOx6B/t1fzuyj7eaVrdeOo+9nW2WIU9nqGBlM23sHpvIP/n30mf1hKulbaRXq477eY/GukanKGfHOq5GjH5a7dIhTee08S3VRuOdAuDHh/cnQDnoq9I7eevYiQbfeacQJdiXadHy+7LOdUuK67hE083QXAnOyx/l1f2uwWC7OJPCdtCXucWWDN9KvFRSm3ZBnJwmweGevKqisxiGmvlZgY10e6NPlphmYahb1u0Z+carS34UDU7mLEscDP99l8oIg088uM0tf7afW30zF34UEu7MZk3B+1JFhi7qCiNhHHO8pzqeRkDawp+2+Ctmsj3tWygf4yc5JfDUuuAa2Bj7fUbYnESoRhXrNS4c0XxVVGL6Shk47dwVMux8q/tojk2laewG41Tsh9Gu5ofx4ylk3+7TEjmdpqivqGDXVSZ4Sl+iOOjDVSMf1Y784MmK26xw2O6E2dkZH9aZvzNEUlm2J4/14PRoy1y9x3/PxSVhszRWyJGMT9BMa4OB7Vm8kEnpl44z7Hr43fF7VM91D8jRCYYhTxfGZgO9ecL3o42s27Pv75f78yCwdku/b5R+m2gY8JfPVETVckJmCf4pblTS1uoaNKTEOs3Xv46n9AnLaAB9q1H+5v18fdTgy/LxoS/7k/pglL5x+T8xkiFPB3uoa8srtdohTgfGmNVnyCkcxeNt8YKpf7m9gKmS+DJnHMoCe+56kwgYZ69efaqin+uX+fvv+fvVUfzNVn/uzm27e6u8zMqO33TLB34gB/IlT8T52FBWSNeT+fnEq4BuiIabUFlj34p96ql+cSpNyt4Lk66MGsORmqFFnmwMy1C9ONVGCz596KlV7KEz0DGTk/y1OBdX+hN8fye1PPdXWJcrQS8FKPjaOn6L/L+7ebVtZJEjbvSAPTFRUDkUyBZRNBiS7MxQVBfeoyNX/gczZ9VX/a6066Rrdq09qfI5puSOJeOKNNyNNqsZ1gPeDZ5LOT+Wf93dgWeshj46eTW/9fQUq5y71ePT58ah3TPXt/X2ZyuqdBhivJfw8X53KKrfIVGRUXOnJrXRgDXMIKA/8/c2S/PT+/mWmGpDJP3nUtf8pHvX/4n1/xi6QYGO9DoVwt8g05e5jQbYZHYmYKJgTbs3NhvAoFVQMWz9LtrITyCIjFGEij1RWm70ZZEcSF1G2xrpPoc8leFQ7YUVzMxSWewcOoXItiMgcQ+6YiimnFfGjU3OlpHzaAGp2LILXCGOYZvRczLF46aMZu9psdG5n7qV+KYJecLqymVkMINy5KxGl7Tn0+z27QvJ4YYwrU/z7rceeEC+mFyrUwS1j4/UghnjzLGm0EInJhDcdw2Jwd+gfOtWXqaylwrOu99db+mPqXutK0QbP4vHDVHqGMXEZOzn/GNWV2kMFmQqCtjfxSk7UzoQZaJ8dxszx5zMv+P1hZxqGtxOX5rN2X1fLVJdFooEdnqyiY6rsMbXAeKRZ4d9DZKqG0BRWx8eeesvynXdMNfPkBe16f9uV/ubyfjkhrhjt806nso9NT3RMNTFiF7TLBJkq2oFJdcNagulNGPGDEtqZd3g3mz11VXC29SXKCsxpX6Zyko8laW8Jc+6392f5C4z5mfpyufKoZGE9Rpmp7QYTykfqDOui0XFbajOzn3Y6lXuQpkxzq2HEJcVRCcRbzPm9yzng73WIn++rU92nr5QPV/GQ2EvPlbQX5EMQt/NaiHkwrNiyqR7A9zVez1uFOU5fqA9IDudcRO5lGLBnhHVxqk82hbDrMGfDm7SGzSj+nqF7LBmJkwvEk9teRNO7kTBLzXogNrAuInmhX9lrc1XBa867Ilx7gyu7tPtEt9NNUUSvJk5YitEDa4T4KKJgGEss83rIYAO8P8I8HprsoExfsDtJnghXs5aR+icDgvEcSPi5EpsVkvSCyDliDeAd45It6c2CmPgHZMB7HDAyUXrg3dqzeFx5WLODoYWdTmWPtlWiTfIXMudqMyJW2dva2nTjl3ysWpPC6bV7CHr+YcKl56QiVta3a60oVtuOqbreH5GHhz+ZKjOQXj7zzbjodCrn2kS8l7wU0TGVaqUJsLMiUU8bphJNtHk7w3JaUe96S6/0scP7zDl/SAHzWSJRvfqswZj2roI/XiuFTva3aetRLwjf2UlG9eGEgSVtz8J7Kshc3vhTwcJ+VAXU8rSmpMICylH7N8HJU4GOqZQZRabiI4tpdaqLrvdn8wx/j9EYmb5n6WP6h041HSBTuaPAkjV5kBGI5FFYRO+oKdm9zHJI5/M9FbcS15N9Vm4QjzZYcy2eMWPy6Vrh8y9Ze+b6mbGMHyhko8e6EDcfr0eyOsxh41xyETRtL3gxSxeQss+OBr2tYbPtpixB8M8arz8GVJZcdhs+MF9vYm8neP97wcT9k6mWlbbmdTVEJtx7Sq5tjrrFx96Q4OefVrm2r1PMcWcVM+/KXwd0Nrjj/fvaILOavXaG6v41h4V2lQhWYsik2fAUgxqHZeHzKJXpYgZr2M78QHQ61Yries1SkgvhmEbGyKzoYbzZbEnHVN/5VB1T4b3/s++PKaVJ/2CquST/jam+OhV3tU9Fs4gKUEf/oVN9mcoIT0sKiCsYbwb7AZiaHNDOo/5lKueI0Qpypcw7P5U6+liF3ww0pev9ff1U3b6/r07lPt+c/j/v+/syFfJHLTqm+qv39wdTfXt/3b6/49loYNWOffIPs5NJk0FBfvxUX6Y6T2QdX9U3Cp4M5ya9Jkn40/t7zvDznK78Aau97hS8GT8DbZz3FP62U7zegdzLNKpGo5/e33eWwig6NnxkX351KvxQEqzeQy685lEgeeXT396f/9BsqtPkh6l8td/uATAw38xPhl10+/5OK1F1OlXnUf/OUmgqDB92OdibdDuO9Y6pOo+6FYywxn6lOeHDW1HR8GjrnZ+q06m++/6+HnV4Fkf7X2QqSfknjzr9n3E2zX957293ZUjsw8mBRo2MTFOT2wr82xpzyrBv5CxdPVeQZPaRBPkJY1Q2rSJYP+KARKf+WWaHhPVg8zpEJKzI2WbxdGkgkZtlEaT2RWbzYO7A1lcLEeYPo2Z7w5j++Km+OlWaHVbgHcZHGhaWccW6feyAMFRkqG2QMFZsnw7syK2kYhljDuURMkFY7FY0uklEZqMBwxh3StY0MN6DjC1XwR2i7HQuxFwZB4zqhwiEPMaceR62Z4m0OpUWnB0K83Z+yPmz3vFeVCHnh8xJtP7qfONKfMUc9GWqy5RGHVPZk6md//ipnqszcevEumo9qe/xoX86FbZVX+1Op/p8xnMCkot1dpWedx1TWdfFVtWwVph3TNXeU0CJ4MhU4+VGdDrV7f1eA7WjHfU2x1nW9f7wM7GCz/b7ig4nw0/HVJax2GNdRzcr0NxXj7r6+mV3TKU7I7yququaVN5wrDut/oJ6zya36WId4z2dk5Xw79pRoZveMeb992NadEwVVVrMJ81GplbzqGrtDq7T6VSWEWaYk51G46S/GJBOpzp6mDP+YKpv70/6uCrWfarDNGu/+2Wqw/qXqcjLHhadTrXq2QTSppeS6COdc+Z5cAOxHa8xJx71ilmSfQPv3scg4myHNuvfiwPwrNzQcPRYJKxelAmkJ4KMVbWnw93vagnZabGn4TY2AjY/VhOIZkN8vaDXzk4YF30AXrWzGgJcT4FzVcCfOW3vWUUGOzcpBQicIw0CeVQzxT2owLXNQYRNc1YZX7yfkPQOQAKJIiOZq7kOqfIGIWRWmCyUqwqSZ1IKsVtecnZ8DrDG2EQHKl5XrNCHjTSFna7uC5GQ6Mo+72PEB3e9KVwpQGZy42HaMZU9k5HB79qw4O/cnAhbLpBp65U34oohV4UbbJW606m+vb9Op6rrJufjMm/3uoNTasZ7fUSmisfCSQp8vS9TfYYEmYoFCmijOPUxm3vteX1xmtMkGSSwnCzvgudNGtDztAHQjORD/HlwzWn9cgLQBumZeNPeGnP+/IZMoO6PBCrbNCk/P/tI9umJ8o13l6ksjy+gUulBeeMhIzw24yfo8z0yWW+Eq+zweIU/OtVfTFW/b4TYRsvg4uDbnU7lZIu1qi2mT503J3ZC5gysWts9sxqCOA5FcI+ajEXzZAfeu9mR6C7OJRtfywuEkYbM1EsvKrv3rzdAcNyQQKd4Pd37Zw67pFjT0L3oJXNGA2TuWZXTqHcalSyqFwyilbUtkPEvJtMvwRGywE1JOKiQmb9MVZ9f78JS18hUdjnEnJfLY2GV80rWVgTX+zj4yIWtN9UPU9WX5pepXs6iAvUS3Cm/sZtM9fMdmefQR/J5u3eFXvIxxqtx0RBYuNOSNpcUYLlYFpRHZJwhA6gxiEctyE/vb+/NYW21Z4b3zqOADYr2fFW23pLOT6W/5BkY1HMF9wuaUD9+ZJ1OBY2Wy1RCvPphqvN4XtHrZoqfT3GQqbzDvKS7ZvbLVF+dih7wX45dIlNhIAFa9mIJlocRMpV986vWH1ojo7Rn1n+Z6qtTufxkiW7fnx/i6391Ks9eeFjTLnIGy8uAC18dzRN6aUcXf3Uq/pTw879uacObG3sTK2hqJP9dnP3pp/oyFdU2nPzn3p9nvBes6/0tTp5LvMsYmc7HihNmRWwQz2t/n7i6/jAVV4tD2fX+9BdzRNf7e60XfU6iDJnq2/v7w6P+6tmJNgubGmvOHJktrLQfnYpqEqcdU72v+6bTqbzFEplqe5BFx1Rd7+/LVCtn+tv7+3rUvzqVXxxBocVRs//UqbIT1zs/VadThbfZL1N9/VSDsbQAtpg7hJuv8trt+2PrA2bRf5mphgP5H5iK/U/xqP8X61QiYjXE/i0vgqpvlEyMbyasleZAImLGGSs/yyWks9NRhM8lxqhyAgLWexHQMMTvxRbTbAwp9yOBhWDUnvv+aedHtb2+fIsM5X3mNmTWoaBh1Me67rQrJl3vr9OpJOO0hCAR7d7fOs7ZR+lZwK1HQcSdyirrjfD/39zcogiwgsEY0R7AFU1uSxFNlaJmcageYbO7pUV4LQfATKe+wDqkZyqs0c1mq9QLYL1UCoqpYKR0TMWCsPUA2tqV8kWzwaqTSsQRJLt2TNX0mEws52LX2qLViRb7EhlmIGWBVixuWy5H11PRMdVXp1J2u5PomArC16rTqZCMkMGkPTLHBwZD4RAtU7SJWc/BEDur8Jo13v2r1WUFZu/anhSrzoAqepyA7ZebomOq9ea9gOX40k6hUd4lpWn05EqqTwrXHvKMNqP9Chz26FH7PHFNLdlzF0xpuqBct3NGRUF/mAqso2rT0p+Rzk8FMNNk6m/0sGMq68E3P0w1Pp5l0elUn7hvc/mG0d7pDxTW6VQDlQ6Ibe17iSabr4QrRJWIDcGDaYwdw06n8h49Re6YasI8ZKpv708R65RPMh2ZKgx2siZPlQ940TsVorGjhCl7dsacpqZF4O8wx/lyfgGum8ggPaKrzO/zPQQfjjlyt8No0WySCLLDDBmL+k3AsnV9hN2x1aF6eQxMe7IRZL1rKiIRRgF7FLECsFtsReCVp4A9E8AV/WmOJBzX+PzV4aNBhLUCac+NqFkA7QzZg3OgwX4RKix/7B+wG++hEOOZASza9BaQXl5AxUgVjFmQ32E735U0YvYoY8YW76dt3PpbttHIZv5WksFzJ3sReZ9h3ulUA3WGTLQkyEybkZvwWhOjovNTJff1oWOqrvd3akK506ncaa+6avp0tcH1+m6EM3zfA42pzf6HqRLuZNrj4h/4B8tZYq/UTNZiOcLrk58V6pgEGS7PQwtMXr2p/3gnCu2VNw8YhSvm0HMi0fV9zcA1gzfl9zxR6WWcWkDPoiTeIMBV0TNO99ajfhAwFKN22l06AONBCsLT6J7R/XF+hMUlvQn/ukPGem0XZ7Bv53PhXeabhDqa2zL3EJlkhBSuTVuD5ZeprOEkA22WrpBB3ioyyfu0VLSz9TEQvhZnYacSMpW5yV6w2+mBiO7rIzL0K9hA5PIdjeLDMGA9C2uu3TTGmkurdImtLIwPvuRshMjZQmJJfptDMJ0jI2WlnrPVKpyBUF7t7ITW/5bYTw1gFWyxptuOGCOliUzfPFMR9kusOZcjXM+j3fMtOqb66lTTI+YTl6mKpO3FBO9/5SkjE3/sTFsc7itk4JJQu4mrTDuJ8ABOdD0TeJVjm07iuQTawjgVfmqtgL5VrwI7ubwLnq3uFe17Nx20W3qgfmaaCuWVHEIw7wvR7ftT2n200aXtfYcxMrxsPHpgq/sd1pDnj0nXxnX+w1QvzPg/THUNDNJ51K83cwkaRiN8ynpet4O5nhg/rF+dKp0Yf2Oqz3V07HQqTvW9TcPPZgD2foA0o8nHa6dT0W3jCpha7IepjNPDEpzLhUqvGb3DvDzg+z/8Q9L1/ug8dQvu3+ZZp1MZiw0IvhWe3c2n6pjqTNUamUn8MhWtH1fttUzUrvfH1/Q/en9fj/pXp7p5WFNaIubUx+jWTh0s9T+Z6qtTff1UvsE+Px71xdBBxrqvn0nX++t0qi9TfXWqjqnmrTfiy1ST6Q5/P+uuZdSMCmSY8oQM1zdE3THV0kkt8QdTqa5hFp1OVdzfd8wPM7vw7p73w1R/+Kl6+XCFTFchU/mnmdkxlb2/DYqOqYZVYbVz5X91qsWgWsBiY7i0Y6rW7tH1/v5tphrJ/zBHXSb/0fmT/ns96v/FTPU+Y10dvw5Y18xul4xp5x7W3Yl2EMH6Fbcz8046JCOOOcZs/SRUrwH801rQyJhEGds+rgOIjCgUYSwtaraEOQMu1UURvZejK3uI2xK2w9lRRPsnxijNH007poJ+dcRq8DY2IBzBoRBsHCdsQ50VbINRIYK07RXWt8MKMAgXIgrPC5t9XuIFIDcmiew9vWIOlHKAV52QsH89mewkpDMI534qhCffGHsN232EY/1IAtseSV3v76tTed7sWHVMRbYvqbCPd2Sg9eh45rI0kAvHMCtJ80/HHv844UTY9rBKtOyZZlxS3ZLY79Gm1Kxp3+XyxCuJc/YS0PjAX3JSXefCN89YZ++rJuTvST2kf+hUWhrjPeUvkakGEV+BLh5r6j2nbxPvqUsCCyAp1nHNO6MjW+iwIBsmfH+DTAXL14tLy/lEOLR8J5SO+BIw8inCOct9pt2EcGH5lhiBoaKqVDk/TGBpwwrPUOs/marr/U3nmNNGT+mXqSxtGP1fTCVdzjJ1j8RStFtvN//p/X2Z6tv7+zKV9RKYE0NlHfDBaaUWnU6Vu2vg7/tcKTqm+nrUvzqVM6rcShsughdstVlSiGMV2Wy/r0tI7DghYlUNE4YRtoRMyfdCZMVAYrcP3cPmGackiKsTY6FkBrDt3deI9GvNZotVnkOyUDGn6q+RybzUllqPeEICNx+abPC4TGBdvjISSPPQZq9eOWrnhB+LcLSO8fF8MYdk5h+KMHkaV9ZL27NxtreciGgT1owV4g6pZ+NvfpQuJovSMYPQ2/IiIEajsL0bXCAJgoKEIsD1rL56BqQnLRdRtcfnX+/SEPzbbk+DKj4nrFdM/E6nsnaeYv6hU1lp3FO1haUVXe/PfR4rpk18Z8RJT65Ex1Tkoa/523k31LX42u6Y6t20fhebY8yPuZZ3vT9bPyLT91RkaLl/V6ilxFWgLZmpgFlFdwG3wjTpRelRmMHqRP2eJDP6um7fsNpt7gXn4xHQ4SlQAFPPoYCdQOaavU/r1qO+Jf74Eav0/O6dcb3e8e/O9YY1gJYm4Jy8c8Gng7tKzTzcgFt8Sso34SqjcnL3edNc38K58omiucnR5+ODJNGu9/efmerrp6rDxZl2THVdJw/YFOeABv3maDOY2SkEo2xbCG2O8cpMkbGzvIcM9LhFFXNj6QRpaa9J1MAAa7ylM4NdsE2psHVk7j1L+tCOgivERDeQifu9OcRLKyuCtJ2Plh/UHLz5HeNNEyIzf4z1mjcyMpVTjGXQTvbL4p+jJBfWILdxfRe7pGMqx4Ms09a39fJPphokqdvurT8W3tlJGB1seilo0D8UXIMUa5fxPMZf/XKnnt5LTbp8MGQcMs3aM7RNlfJ1JSB0Nj4JPuJ9pd5V6WENkeL9MmbI8N/en052O+o/F8hUEcnnoN/afWADjpXxtuZbWGyTX51q8ZANoOqLI0Mbh+oPP5V/hkNJH70HMre2mQmvmmHOX1fTX6b6+qm8D5dgdpAE4berf6UVe7x/dKpmU+b0/kbSc0piFXyiU5WmPfFAZjoh03x1qvm4ZqBHF5cAnJGxvvv+luERmc5pDmanU3096pZ2zKuu97fq6W/S6VT+uEJmzAQvOqb69v5M6cGLjqlWN9p0OpXfXxP8fRsbmcTc/E2noppwRNf7o8x4gDa3kKn83jPrPOpfP5WtJ1izzK7HX6Zatk43Z9uvOz9Vx1RfncoO8ftweVzUdDGdfvDzlFhTf2cpeJOrgLk7aue4tzrV10/19ajDeYfXK3beD7CY7hDYerVCL8vVD1NZG7JnHVOtBtsB/UOnMuQgJ52f6tv7+zKVX1/w9/8ylTrYWoSXUvNvMpU8+QePuiz9L933R4/KFTL1vS+i2Q3r7sFpTgHWdV6Ij2+YLFZav8GuwTq7SAYKG8iyBT4PfBo+rxFj6Z3VIOga60R1u8iYGZzmwI1+QUOJxjmTYGCAJ5RWh4JLwtzD+1enCj9NSZNooQOwrJ3XMzQCxhbeEnbH0ZGEo6FRs620RSZDpCahtj2p7Eb5E9LbzBSRkdCMDap8C/51mYhIMxYqkwKzgIRuTkI4+lJlxf3jgeddjyJ4Z3HNcuchgxVtbcKPN3z/0tHWHVO5qxPGvKl8vPwwlVhktSaf+g1vLmvMae9UyTudSmHhibqvCJnqWK54x1RuzX91qndTIVONr0qiPf3G73Qqezar5B+dConlh6kKNkUmur1S6i3vyFSBbyUwlzEje689R2YyLgtg25hRL6l4SZef49+YasPjFbhNNCXWZfhUNHYf2eCkH1b4+qpW6WtCTJhjNhb8VIPZ9f7UdLQS3SyFfbMLeePMJ8T2rEetNat1yBUdRsTx58iY395ffSpGxAapUv9gKmvQfyKd1veES4EiCWdL1op2Kf3gR6d6Z7akDYaTdq78SBHuIEKmqtfHmH/8+VC4vHlJ2tupHpB4TUyCyTlSmfy65ng9ewkN9Ldus9PDPkDmix0JHpNFxSL7koGPhSwW5lagMD6TfeC7KC2i3kdjTHmyLXir0ZaKy91gzLSyD4SqnVAxqEO8cEkhQzzMNiTqGwN8fqEMIb2aRyGqQzunffrBHFssDyIcJKOSLY52D2uGTev5fWIOvj7oFZLtDRlqvo4Zu9oDCmk25TSaFL7EGsU8gTeZYA0wty4Bq4e4vuM7b922eTsrYq1IwM+t5zlaDoFhSAk4eX8a4e6H9k/vj9DRkDjzANeL4fXzH51qN1dUzT0uh3w6GzyIY/eUSrtTZKrp9vUh7uSNTBUk9+xHp9q9kHkv7n3LPzNHJi7JFXw9/go6ncq2/MzWVvsqAo1lBYWVp18padQSbAhzyuVCl6h+Dn2YVaeS+lwdZJTOpQDU+WAtPCfFbJ+HW7U97y8UPDlLMq3D0AP3KWfEe4GZ0FHxNMGunkdc3xu5plP1ZMLKNvfE3yzGrGOqUS3e1M1fa1lbxRHwflgRYkWtf48C3k+Dqo93TFTe5D97fxmZlprNkxvEizMuh8PaZ0zdmRFsznJWhMZVZ2x3tfewzg5JEa1SPWfLPjIWl4M1DQ98kLNhrz1fks3x72WI6+0xkaYQFOVehMtn2ztbHVRkMJJRsRroEsvf9Q784JKI0Gr9dFPDjzudynFSvP81CZlKysjfmGo4POP989Wp3ofVkg+2m4bYw3WWa31FuoGhvlPiHZNTTSNJfYF9PSeCl/sLUPuFDK4P82PBzwfDpJ99pcFs8/AJYr8OdL3OPdj6pi/wN9uX1HpeJ5DwPjI7HC5YAoysKdgjsS26fX9LouL18rlLO6b6+qkWbzAI1z51O0uj/vFTdUy1nV0qsD8mCI97n2vX++uYKnQx5391KrNfmMgR55lJyVhIMFeJIF3vb34lb/y8b1dA7LCSjiftvKZ7YdHOT3Vgjwcyett7zOfIUMunScEcl8ggH+OT0cODn8Cu81+m+vqpenT+Jh1T8TPPwLLMmjo3sK7a5gAqLKyYE85LjK/6FhlmuXr/MtVXp/oyFaw+jdQx1ddP5Ts3ZKrHJQtgKdm/TBVzrKFmpuqIP5hqqoXIVF8/1ZepRoaC6/Uvpvru++uYStHiH52Kx2dadUy1PLsW7XSq2830wXLmZuEr1aem++XjBtoQq9+Oqb6zFFhCHNHpVHDYWZ2fynoy/L03noFMxdMBtd0aa6ivTuXqPC94XRYljeb5AmjcdwhP10FJt1bcgK6DVfzbOtWE/INHXZZ+zVT4n/9NOtXChiNgfb4rIvWM92A4CFWIkvaMWnk9lNjmPVAhs+Ucifd1ytmAVDqsR08oIn8eVox7+R1idY110t49mcw7Vz3gB+mIOaw9C0SnTwrxeYB1fsDwfT7PzRgsL1oVnU5V9nsMvH2Kf38E7V7nq2fA5oJ1WzBz44rJ2/bwlbd3LKKbKGXWGyHHpy9ukIhqJGAzrm5AbB9xew57gDmNqQfgvtGerbORZZblSwC+GR2R8bajKxtP4nHHVL4/QaZypucUY1yKTJBkdtAxFXm9sK786lRL8O+dTuUmbV15247/xlQD2s6b0a2ycMKXbGrvp2byz/P+y1R8qvu8554GxB23Oe2rUzkKs7Buk/GeGivchMWrSihQE5nKdWgErkWA8lF/FtBzPGOdTtUxlfLRn8hs4zFx+qQ9s7TVqdjRnxbOVXIkjZzfNsz7V2Sw832mUKJzo2Mqv98HRkW4bzCHXlaUe/cjxnDQBJfm/pRa1hlj0l+9v46pZpcj5ohNOiqcnmfJWrKIfpjK7alYp92vUcQVdyJRO/1MJG276ft8GOqq8MgkqzRlp/GOqSwmtTNFx318fngfEKvn9GstEsoNoPzEIhJ5KLHn7LqDdBjg42GEzM70YA/CZTsaOQ3mwDteTNiwSVIE/T6rWTEsOWxekJCgCeYK++j1BjKMdiKMh7rC5oryhjiZx0Ug1oOaCWkzxPVmbXA9JUxm57oegN8Mkfm9fMTYa5v18fEM1+NKH+XsvQomgAE9F1EihTmbvKYX8JY6MpTkjVR2XnsaliBrl4TzmVYzf8xKCNZ1QaOXhuvZvvUWsH7ztpfkX1SswZUGAl3H78PNyOx0qg8PP8RuLGSm98uPOJm+h0XHVFX61Z1m48JNDxtFey57EienUUUdsq2uWr7R006nsp98bWp99ZzxgbKfERg+e/DDVHMLa4TDHtdzFe/ayTXptOj8VOuR9Wj3/UXCm/dxDZY5kfEzXlsnyido9/0lB1iUcoqMFjdXKj/3BWhXzMkQzqhEH6QyW6ZaYQ5E+qKFrz5A7wlRcNM6X+l5DueW4deU22as0uFZ3cOKTiLKl9PYpPryJfh4Z79Ip1ONXmuXy/MtEZ2fKk6GK7wTmtGfTNWbaqfCvYhHqT3z4Ay+FvlFkESewrahGkD4XmQ0ZOuTzE51vYVsGcUkhG0UMH2X78Gbv1IRBfYiYIqfKZBl14RGvf2QseGyHMN6au1pWCvt/D0FGTvsjTd4/afnip1mV2T2SRiTyDLigG336zUf19Wb2noqQ8dUvV0tU2sxU36YapJf8TGv8PdO65fJ+3RPkJYCjA/mbYrM4Qqr8D9WgzndfNyBkY9VcG9Y1NQLLjKoySqkvlLg/Vp+ZmtYrLhRQNCnKr1PA441hO6R6IIYRnsfwJphnO6KwC1xfT5ErIB9jn+ZSuwTrOlGbS/oUpNfneq778/Pkal6gW2CNTgjA3yZyireFeiqAYJPP15J60HhAX3GMwr9ncc6pur8VF+P+rf3p+0bQUBKtYpG+eX9Z+/vq1N9/VT/Wafq9v0NZRlX4fvO6R9MtcrT9gxkD5nqr1kKrvvJr13vb2Wp76Jjqq+fyp4HvPDyBn/PZEk+YF6wBoK7dVI7narr/Q21o/wHU3UedYfj+nG3HJkK+Cen/c37Dta659DOo/6d+TlECqWdThUYa6ljKrccZEwrwujN+5PMJd55iUx1Pm0+P0z11anudP/DVH7FGpMWz9wH3VLMwqvHXkVrZ3rr/FR/6FTqZ4hMFc9VhQbJeYn5ZE1ox1Rx2XpDDE8iHVM5GV3BcunkRTdL4ctU331/f+hUVn6zqeft8P3/PaaaDqV/YKrB7C+h6n/TLIX0EawhezwzEdTbqGQHQx5B4Jww5vdvWEdjFY+PDbllruVAZa/1uw9wfLgiunkh5qCE7WHj96Dt9bGSXZRcwgS3PeDdpcUqG1esD4kikNHmn0hi6/ryw1T8uvFzujp/KPjTKBdi9olNZsFNB99bIpPJ1ahkrws+5p/Ww54uyprtt/sr+LutIcT9VpjMXdcJhOo7psH1EVzZx8h2mAPjsmh7MDXjD8+FYFAeioAhabHc3I9+/FRENDmVJX/dMZV76meBtuLamfevLVPsNawzmRSVfNyfjgtLfyt21/sb9Vdl0TFV5WPdQJS2F/j1U9XODuvQx3kuvLjEGHr8IAUME3sgLNhktdYbKSpofdui3F8gU/nniwHLuxwLPw33jMYqFur2WV4Kz73voWOq+YdT0vX+bsnxwUdHMi5sLdgntOe+DZgFMC0sM+jJ2nyFdcqXqeB83csdU60eW3w8aHuBB7jgPd67/42p+vluIpwdw5g0u92DH52qafehZfpx2TGVpdcPSSvsyeyHqS67XqC57Zz06WSEMcX01lKnUw3LhSq4sbFr7RW5wAeLCTKV29iqpn/0kBOKjNn1/qQxO0NG9lERbY6DK3tQZKJ4s4lIoF2QsaaYEWG3P2+L6ByHASsqkgAcPnERmtegZG4eOLBZPxIqitlcYi8vS2GXGxtkmH2EzNWXHyAwgyIzNaeSvZ/Iq/FsuC6i4BpUDKBuIJpccH1cYlyvg8rEHLvd5kU0t4wM16M0hmQyQSZK16eE7c7vM6xTrKPx149k5mntGeTj1BXCXDdXdjjJR9j2wiPm8Mow2Z7eGGxXu30R0As+//20a0iMeEuC22uhsMyfeJ1OZZuuwrRhiMxJDgSZ6tLOqxoudzs+3ozHwlFnU0kbzTGnTOMhMpXYZrlGCz3hZPz6CCd7I1NdrucNHzntnGvFeYJG9WaHTGXIwpX7Sq1Z7fWYltspcYtVpmoPeaaD/vwY1CNYvNDNk7vgvh8Grt/pXKUDCSt/7XzFnDl8vxU6CV4DPrBfVPj3e405UuyD9rw/tfBDgutRluIBrteLWXDl40tUld9NO48Nc4QdEJuOkuIOKimXhbfxC5veL3ePK4P+q+iYKuXa33Sqt4nrbwyjEXHvbPnDVNKAngpHJ9OrtjRbz/hi4ZFwOJnXLHnKAOncRwbapIuKGTmsYa1OYoxH6hDji0i2sBZ5UkT9YGAyaZ5NYDfPcT1l3klhapKMIDPGGO+sI9aADpX6IGZiQ8OTFl2Z8kk24I01ZH51bNjMfUcJH6yqF3FFmpgdUw2z14jYw51Sag7Ro06ncrcvrNm+OhUWQE3RMdVFHVmgeye18F6PPVaur8Jod/RrxN8RZJxZj9vAZhtkDj/jCn1tp62Lj88Id/vIFOnZdGBdUK/omIoCa89Ogi2J7Oosd70/LfW2wktPc/bjUd/ayMT7O16P7xz1b+/Pa2aqRHfHWv/p/YXt2SxfnWo+Rs7x/Hqe09v87YMTJ7+9v1J6HGC+O/8y1V+9v85P9WUqK33g+90qZCpz0O6DU66W6HSq4YTcQD8nRuGv9oeAenlO/+z9ZYZx6vxU3uKIzJMcTqTzUznKAa7U6Rubrvfn8DcydjkIVFDv0W/vjx6sGozXHr/Prhqo1L08alj2mFv4+DoSjUlp4Peh+P5ZiQyjFHYA2lCxSXumct551Kk0RqaaJMhUf/X+rO0A4x/sz4Nu35/bDBVTC7erF28GG2QqIh8T+u5zZDhScQoYjCoqG48fpupmKQwg+dGpvIN0uNK5z+9glldknsEGmfU7n2qh9J0CvDqX6b32l7xZ+Q2xzGLGaCKPFmDenHZGbvMsO6ZabEhOvM+Alvj7SwzUR4P/v5CRqYqz9enmU4FZa/8mUyny5B+YajiVMUB0//nfxFT2iXGIvVFKI2c6qNjnYyIEXL01iRajU8DSsXKF4LhaY86xmMmiiWhgh1WXCBpM5WytKz7s2MEpInGmNRtW+Hw/0vZCPNeRzdSl/YFkhfd0uN7pjAVjawzzs7kSHVOd5gMNNq9yT6KNYTC2jlPMQeHxUIhFFudsVCwWAK/igDFwhzn0PTXOsL3JOomwKFbZLFZDCBeXSAT9N8vZaxRk4I8nJQ029+TKyPVjw0a7HKjI3pgjv34qlXh4zxQnLaejO+ak+jghxLbHyEAPLO35e+21fpYC68z16njg01QdE+cmMCZSO13z91MqiPsIHpjTVhhD62Reih+dKjsbvPfYzan3XmCdncDR5QPdGFBnk2SVBtNk1ulUnUd9+uYmOHsWEXC8vdox1eKEi79jqsbHu9FNGD4+Jzyj0ax/59OkRsaT/BlgtbbXO6ayl+IpaftjbIFp3PCL6kuMwdlyqoNVIa2BuwKV0tujgRkvkanuC6wjzetd8NHuMhGdTnU+uAHvrRfIUM0Rc3bQb/BlYn8knORtISOxbZ8ry4GEMS3bmlohr5CRquEvU1mBjq+3bCeb7lP8/b5MJSlMIZ1O9e39fZnK+qxelXZMpCPEpAhJmI0WCZu88wS8/gsfw3uADKxUCeZInokokzEHDoYiAlwpEYnkXZmwUa2sILIXsQjjw+fKTj05gKBy1kTc5ChnzyGux53IIxo0tzBhgw+u3yw/pEU0WmANcFoFb9huhwchVidknm0vGEMWrHIRuFMjYPYTc1R87CMTNfYAmLUvThA8PVcE4ftcMWe/VGE7uTgkYEc/Z8mkzkEsy2MRzrcxY099S2HzdttdHbNz6xUxX8DJa0tDbbCQWDVde51H3d4+kXF6zj3kjT0b0U6nKj/alg+d6VjYPJ/KHVMRZ/gg9qNXlVpE9PRPpvIAmaoXb2eFZziOrb36u6zTqdxe1uomI83vmMqJX1hXv81G4r1DphZQZi9Z26aPObif3lzAc/TO6TSJkekVY04gqfB6bT+TEOtkrU+s65Lb9LzfaO18KllYyllRNMfYY01wcjThea/cpFxv97X2thRriD5kNJXbGbjZfU68qVljnb5febx2Pi/hqtd7rZGna/NBcSDFH0z11ansU5HW2kAcFry2tJOwl+SRafsx7CAanzwqvPX8yuRF7UL82K5FMB+dMnZKr7he5FckQjo9SWwTSynwwohJxA+4Lp+fHCFMncdU1AP8uznLhuDN0h0y+g2Z2KqRsYOLgvFPX7Qe9juksO7tcf0t65HZ9f7qEpnKzlNT1bxqZ3AlqUaFrfervGMqKdng59ceGV4PGf/+ZSr3VlegweuiwoLNp8Jx/NdVow+Eytnbn2ONVdUqnWRTFSzh4v3/ObwxEx72C1h81B61/RXWSOpUtWCnzoCII+HILE7VQPLa4PoSTVR1vb8vU3V+KuWYzcAM8XN1TNV51Cleqc5PtY6woPrqVH668K5I2uIBM6GD6Pb9DZ0NwArSmfCP/QOjw+p9APV4QCb49v76J0qAaR9ReIF+LDs/1Ty5u9S7ymVCYUcGYAZbjH/8oMmdTtUx1bDwElqy6pep3gt8/NWpvn4qOOX4fl+mGh1m7Xwotf5lqgcylr15YTwebTP1R6e6+9qvTrW7cOGzbKHSDRs1HVN1vb9p1e4zlE2jgND47f3Zc82hHVN9e38qHSFTHafPpJul8NWprEeEj5fv/pCPjSGu17886sM6xd9vftUSann4fotrO7vi2/v76lSzuYVMNfEa1vX+NH4xMR/G84quk8u16/3xvnqwKdvO7qBFc2QiTNRy56dSSgeZ6i+d6tv765gKadYCbeojUzWRuFL9pLKu9+ebA5Z1OlXX+3s8fPbvMdWQTP9hjro8+gup5P9Wpvov7v31X7QHosAKQRz3mKMGmzzAnLILhSippLJ+afsQrkhQRPftUWLjlObAz09dYKHmyyxKplOIppZJBLn5JRu5WQh+sMCcdryVMrtv5Ax2RZJgjoFA7nQqeqMr4Xthk1Gpxjo/yMS+CHVmqKwoDhTWux0y0HN9yZiuYwUUer2DiLxZmTHVJCWAG+P7y5mGrz+vBPgrI8T3X7OEPe91ClHGChKcTmbO5tHcgk2P5yQarC8JGw8sudOpONOanNre+m9M9dWppKwdP/7ZZqVGuL/lI/0zFn/oVORSF8S+NFaiXZfDJZ/Yxm/v76WsdD5+HucUnDk+/y+msqMx5rT9u1RhOe+tsEqK2n76E5lH29RhAfURmepmICAtP9c55fGSA2WrmdYxFd+M9gnll+bGJ/JpTDumSpviR6dylv621ia30RKW+hHvnK9OlYfxApbNhhI+P7/lTqdS+8Gy6HSqz6498/keTWinU0nqGplIDEaiYyr97VsdU1kP/6FoM+XW533ng3XRl6kM1Y/49ChhTBl9VrX2pkOfD1eGKrxRUl21VTjhfLIlCrWWApkqSZqA9y13IKyTsbtq1qjcQ1hvAiIkfkIG10BAxB8hDe4iDNjENQMQR3lDxVJlMlPoKIDNZhuS4CgHjG2G2QIyfRvR6Jh5GTJ47sO2PKYk1KUhxiFZKSGJNyENuRjYLK3FC8QrT4og6ZXA6nn9BAjHBxoqsl6zIzdliO1VTsP5xwA2fgQS8OEdmcgrTiY7c14ATN8uDdyZfmXnvtmH4Dx0RMB2WsYul3IHnn440tCAi8qi53IOWHTsSEDjYcnMxqxgO75kIrTep6pjKiwUPkXX+1tt9YBL6WMo3JuX1Zo3v+/x78MxdRe5JWnh7dPwyUV6FJ1OVYu2V1u8PqTr/bnJMe10qo6p1md3wz+zpVw4jw1ej7l+93hThdPC2j/w/Xrlq+bTkzOj3l17BdobLFxVw4Mq/JOKTN/XRjNQo7Fa8PfVtTUHUxUfyLMescl4ptJ6NunxdzsrxA50ZDydCwDLM1QCVfIO6EeKVdB6ikp4tdtXNLtZ7fwqVS28XMd3+upUU3PxIh1Tlaejw5VB2M5AjSpTI6pu8v5qMCo6nSosbjofLVqm6gvModLFXgPgGhfBY/zJ2DG+riC53VIhlBOup1Et+eA7dSjCYr+4skM/wPh0ekQkMCfBlcVrcwDReRcVwiZYU7pQEQgPQ6wBHxdk4omJjM03bE3FipwDTOpqDLBwIiFMecRYFbshH2WPV2EPxwnTJLYzeZM8RsI995RMG01XeH/Ue2Qs6aaY2vPd6PxzUxtqX3gG2vXG27vYaf2RsxfSz72YI3No+Hs1l71EV/Vdwes/10jHVG7YMq7U6r5h+lbozq+XsIscEOGCtjOAHawRAiBYg0jvYd71/uYk3RL/MZqbdLwTfZhVK5fCeU1tmk/IpvNTgfaCmjokx1Vvtn6mfoI5fmDRO+hKjxPe48gY5LD3Oqbq/FQ3uciBVUeT+KMTZ/R9w1fqdKrpEGtmVSlenZ/K2y8xp//FVJ1O9d3392UqTnofoAcD5rAoI7fwnHIe0MX5UoIzjTEqDObej0719VPZ83ee/zCV2n+LTqf6+qm+OpU3+Pjmj041OuCydJG4qX2NP8BWfVeAOdMkuliWi46pOp1qt6pFp1P5q5eXdUxlHhqswbX2FJ3w+pnyfmm9RadTfXt/PXonPx71z/b47nSqjqm+vb+vR90f+sg4Xe9vSi3KRaSZVCeB13nUO53q61H/6lRd7+/LVF8/FX/YtdT1/r5M5RbzN6MRXBZgxYffmZ8vflmBXlW/fqqzcqWgLWSn4JooMzrrvWtYXoJ2SuG/qlMNB+Qf5lPJ8l/jqYb/m3SqUSxKZKqhTYKwOGJdt6MD8KjnFNGt0BizzuIDm+nDLoQ2qRU2HQkDwn44I0HaVxUWDcgWhG5qNKihltnRumBOUokQYV0UKluaoz6EZOfR4H0vGLvwvdwxFfTkY0aP3Jm1fqq9EAv9LLGDe5pD5CxzEg6bCybNdt9NOlMPNHqPJWDuuDhC6LYz/Ad6UzOfVh5kN8yZ0YXh3+FRxZA0l0IEwSLJGG/3EYpplBdiauLrfXt/GKntwitzP6OH5I45KX8T4nLXNrXxcHf60alOeXve2Om45v1wNaF2aWPdHIXLjE/fo5LadzLNtLSZ2J2fysL0jzmt6Oscix9kIinHGPplqibsSaRjqr96f+BffpnKtFYh9QRBpmrWQoDFQ5V4+QVj6Fenmi0MWvgrfZZQ7bK+8kmyxhz5+XCbDs9YQ1pRe77YvcZ76stUqr+lRcdUzw9fgPlJkamuyV7pmMpe50vSMZX9PEPHVC5TNxiTTM3vmMr2+0qi3XXN5LW3HBLr/pxWfzCVtd9ukTFH/YBP3Q8RDuOTShuKNXQ6Fecx5tjzCb9/PSswh295u28w3/0wlfO49jEG7K4ppM1dCPFsmMT4ueLgbceiiFbHhcq0p82B+25KIkWwkimi3ULxVpHxJ0MqMTDUOexeLCCRWGG0pGvFgd18kRRirwwUdmuZLaqPgoj1uZTYvNjcIT7IcREGBtYMxip4QFAoOREm0Uv2NsoBJDzZkyjcjWxmLoMPZNVjT4NbOFCZ2BtH2O2neH8kQ2R3ea/2YPuQHFz/h2PAjmqSAUxmBxIFA11mJcf1G47sXSHYCZ9vTdQbbJ/DDa7fw6Bk8rtxf/xUX52KntZh1/uzN0SRtM082v3JVPN0TDqPuk22dtL1/kbP16ewOF8zbSK367XKMOcJ+2n+MFXb+7O0qV12TNXex9R+GFNFG2Xum7/f8z7BiOCC5sfrKW82hVpA8XqbVBr6PS7vh79MtVgegY8v/V5hG8RVtOt+MuXv2X8w1cjgHGbI1AXfXpHJNjky2nIhqaI9qf1KM2VE8S4eqhQ+NebgP5hqbKz+X5hqeH2OqOPRGzIl3TI+Ducnag/JJtDm7Rm0yankNIieB5s9M2Ts3YIkNOKXUmHXUHUgTR5YM9aXEzBlmXsQSPuwCFwlSNgqbqfTRiNkdGnUzr87lh9Y21JGwkn/rDA4XkewG6xTEQzSoc3ipRwBv0+xhsMoo7Jkj0zVTB4v0THVPYj0TqfqmKps2pMf9O2vTkVr3+ATzhrR6VSPw7rPR+p7TDqmQqifA3MGyLTmcFZ3TDWmC0q9McccevwIBmouK9RNblymRlbqkLZ7Jrren7xnL+Cn94bgotcTdt7wKdKSs6Wdn0rVr7POTwXJtLBpJeIM9IAhU/hbZCp/Fvwy1fx8+NGpFmKIlcRl/8npK714oEvRjPL69atTrS6HX4+6c8BqbnGoReHrF63sen9GfP3Vqb69v6+fqtOpvh717ywFuFbIVKmQNWQ+Cxms0j4Bhf6oBBN8oP6z/rA/9v11OpXlTX+Yyh5wq9SWS3OG9ONzZIp5Y9NwS99gsoILDlOsyL461Zeput5fw3P8PYczA5lP/DLV8jrAmrv3aD3zenwFdfr6Zart2PnVqeTRNtE2BpbdU1oT4U7iyu6YavKIf3t/zbj4wGKVuwXQUFTU3Rh11/vrmOrrp6IQm9Tz3p+SOoPNDRbPyqa+/z6YdDm3fvxUf/T+vn6q7myaL1N99/1Z9uuZaVWysTo/1R9MNQsrR3Q61cMw8PvD1BK8UI7/pk41HP6TR338/73h7v+3HvVPOlpApO6ReJelarPStTws2wMmIhHtJabtphZsyZhSYTSviqbLYQiGpDe4BsLdlW4f9wGsJnxIvYr2K2qnRQi73XYpglEBNZs+iwS8Sd8ogmcPZMYo+WEqfrkg0wgkD/CWrX+hR89XZlwOKkSRnItgqV+A7U1Phcx8tmeTXEqTkRvPYe0YiyL69JqSlabtwq63DIrw7kuMkaoMYU1HBQ03hyRgg9sJ78jlKafB9oE58sn4D1Nx0dZR+3677+14IoV98RVbu237ZcdUzncmX/pcpVxyL5jT3s92H1Lb+/vqVO7NR6b66lTTQ6+k7v5pMu1l+YyTKsU6k+4Uppmv4arTqaxLiIxW9N99oPv5r5/qy1ROvwwEv6m/OhVTbcxJCsWcttkZGjiIKOIPnarfHGXSMdVXp9Kt3qRwV55TadZrtgRtjJHNG4641DEVG3vIWMWI/+hUerVGptqOmur/8lPx1xB4/zbBOttvz0wuXP+Hqf7o/eE/pMI5Tx1VU6H1R6n1L1OVj3ZbldGbEShkzOFP+27xyeXW7kt0LLljqlEaDISVMrfUhloewDbc+FSE0yBjq6VqAmiaTwMjCq5MLK5L8HezRERwCmx2rLkN3kH1SaA3RcJCjnW4eCKJhj3IFbYsmQGbAkuF4JAsrsw3VWS2FfNFpDplzvpT4wR8oockbJiocT3ZN4jPkItQcGQe+wQEvP4IGX+3j01mT6s3RJ89MtE6CGTmP8geYitxaNSE54ApG3kCcJFsIvS5D2xWwxrgs239WfxcsyX/qABea7oeRpi7hGNfABjZiJAni4yl9ZDz+ub+6lQea4IfP9WWI4Mv5UnWMVXnp7IOA8wFW+khOqY6T7WI18vXh9qCL5VOp+qY6qtTDV/+htf93uhHp/r6qQZrc0qdyw0Zt2xeLz5Odn3qfHWqz6WPOXyXqtTPM8zh1ek15VMfczy3jf4PU/VEryc6pqr4RPkylbBqHe+X/hSZylroauE78symn4TPQFWrGfE2vfcPU5kfBZlhu8eo4w7u/Kf392Wqb+/vc3OxDh9ItqoNR3esUY6PIel6f1+m+kOnkm8M7/9H4RCxn4PCAg1UCO7PqAjla4DXGxcjJMOFX0R6g0x9HCgW1oRNQIOlzxibBQrWjPteSCJjH2Zsfkzwei92GJnkAJl4T9QBbLMmIWEviDB8DesQguE1FJH5ieROpxo39xft/FRRdfzRqRyjlyUaX+H1HPsBfv6vTkWN84I34+UvU311qtnkOi6s5w6Z9a3Hc1Blorbn1e1rurvqEz42eloBBxVz6C6lWsdUVnObSbSOAgb8onPa6VTBrMYaoWe0M3Fnkc0yazYB015tf2YpfJlK1Rd/6/3pS9Mo+BFU6U+m+upUX6ayzDnQrvcn3+K/9f6+fiob9mbR6VR/9f46prpX7Rz2L1NNYmSqQt8PYKYlK8LV2VH+mU+1CPD9Zy4ylN7ua3SmO2SSL1NFxewE9L791anqevzpen/2MIcSGe29/un9fZnK39r4/fYOF13vbz+Of/xU/ulUSlS1rHdbh/36qQJVXnR+qo6poM98MLKZQ7Ean2fUv8xuYPt4f8MqQqa6qYsJn6zNv3nUJ0tCRNf7G2evJ29OAb7+XzrVl6k6nUqNpj9M5eXHhnV+qm/vr9OpvkxlbUqbek5vzujsSu7guLIjvH4/l7re35ep/tCpvkz1h0d9/r7nhfcW5E+m8vZamXV+qq9O5a+d47+pU43kf9Kpxup/GKr+W+eo/1frVHrviFy7748Kb3upZMp5tAHrGGPkW3iZTdn17oJdLaUCI+mkpEU034C5DYvCl+RJQC/24gNWKC6UT+L1lUpnvQCj0Wc0tGZOTZ+b1Rl0V/QoV7Z9m/4f7s6uSVkladc/yAMKEZVDoKoUlI8qKEDOVFQE/EZFfv1OpJ9ZPW/sHetkVsTsN2JiIlxPt61QlXndd2Ylz2Q64tZkvCTshMKUFOtqzMNrsiciqiGnFSzW+W7jHVB0Xlgubc/wets+cpIc48ig7wrtebS8zkiErSKj80Z1+W6RC5RkWanSloMijhdpUcbYtzmtxMLiLN8fUFIHlk3FqlRgjWmu6PupHMtP2LTaoNLDj46BXKlkQx+DziRqluHd9LXqa39++nApZtoYlF95LUv31IBO/jLVt5/qF1N9nlsDhY9BbfRM9b4hYJA2BB3ftpre1/6CNmht8kTTGTf0UpSBsZWAOTqm0v05xNRRxOy+9re4KoSEb/QG3a/4JyaFK1W41wMw19en+jKV6/iDqmcq7wLBi8cx6NwqR/SHqdQKGItT0EkErRaoq73WZEMlzlA7GyP/rj2y3qdSy/uIuO02i7AaFxbTnNkfn6p97CbAWC9Z9Ew1PigRa+snIr99qlaHHPqt/eGh77HJ5zAVvU81UYGme5/qcHpVePqSXWBmHVScwoRGPzo1eHwdwmvIaAYNlNzkmR8kkAPl8kp3AZlzft/wMs6HrUyTtWh5ul4GJApnTUWlCq5vuDFjktyjmFJLbwKe1SsuAMhg/YTxYc9XTRqJRHJRRLcWvfD4dAXmHqkJ0GygfniWTg4kceejzlcF3b/zxQ4lWlI1tDo8DjxNzm6ZkEqx6fLWjID5CpdEOW9tyu92ynk1PYqESPOKslyVeKyudiL5KIlNbxugtnD73qDk5scRnZrAsO/Y+Aj/jYGZHmURMmW2HSKfNHWNRddzrjy7maufPVx/aX1seqZyHgM3wjsBTDU5PBtgbLY08PHand23tjoJTo+BgYukezaKNIYc34yBeSaDwmdaoU9QX/tzmlfN3vPloPQ3272NzfdLY8PgAOvvoOkGkZ7KlKHhS0ehZfk2ltfd/RxrGnKeodT85VMRn85hvQSk63GXZt3vX3RKjsF8wN7BE36fbg452fGScPf4gNeay4yeqaTD6FU6nxOsH1xJ/8ZUy7diwf66w/pzi3GNZ9sjZe2286m+/VRRbsw4b7pnqq/sJqdGo4/56ipAYxU3YKYXExLvZmeXgtlySse5SrkgLTB2qcN6GhG1Y+ZFTOKHBupDPeY1F6a/LZNVea5pkfGWM3kLTA+pUqWXNeRAfjjD+rpW3bNsvj6VenuWDhlbWu9TfZnKSfZZjnmxF0zTEthP2yXk3NX8TuD7jD7ILx6ujdM8GbBJFUB8iVYvimezt8GXy5dBAi6zmpz0yYTJpykWYbAHhkUziAe6rUyRb6dvmeQKNfl6EPoiXnfz7C7v9MpXj+OmFOuxYtD1eTrhXmtlKGzK7tkmS0cCJjM8FOAVsYFhrIzPJBeY4tujbgJQ/TDVt0e9PDiPvvbX+1TTWPD+3F/o+JDzp83lp58qHMQQjybVqOVYuwrCyzPE11hevbgT7L0yJBZNyfZ5QRyv4yXi7Q6YBjHrzmcXyRJ9jzqaZiZf3vkfn+p2nJb9uT8mS1wjm9vswxRFBab5MpWb6Fu+yCfw+ttPpeSw/x3JYaT3qb61v7nU+UZXtVKJ5KCm96mC7IUbsp66hDt+Y5HgxYARjzc55L6nuojlWpD2tb/Z9eKWPVN9a3+/fKr9Xmn72l9/7u8XU43OOCJ4QRruT31f9Ez17VGnqgZMae1bUC73ive1v3BXBlfyqEfXnql+1f5svQEmandcJq/VxmLKSgMmDz6wf779VDaB2Nj7VN/aHzHKXASvtszJygBO9JLCI8HnFUVEdd/AlIruiHBgt/+kT6VOx3/DVJN/lf6G/zcq+v+WqSptHXD9LS4lT9NUI2S33nR74EKA1tWILPHM52Ywr0SoJ4kGa55G3J28QLfMIiUjN7v+cHNDYxSq1oqS8hMf+Hw+rkuW8HEGuupYcmd6epSMPe8G+db+FgP5D1MBe4/4Wr3sROy4oONXI03j0U0+lPEyuYAuJI3G2fZ9QEJnCGLa4p1xBoKxjO51GNGLrdmcn+aCxIFVNpSPa84j+VmIxC9Vmx43sxnPhvpBCKRblIrsPYI15sIeiT5FRhR9smLymYPO2Da1jefLyZENpzXExG8/lSvP096ncqc+xMRFdduy9/FUCnf3cGw8WW+62QmjEnnUTX+YaloHoNPDDJhqeIUc9GWq3qf6MtXPLIU3rGn6EJRjegyBUVcvGdNAB50kaQbpfSo+YyZ38IQQPoneERmepctvphIba/bjUz1eXo7X5vuHqcLziTWkdR+Em+aCiJ6pBvPRqz/3x0dnYCo8XfqsWZQQ07+1PyUBJhqPDgrywm5GZySDrlY9rJSeVm+veFCa496nctPtExhzdQ57n8qJm02NB63k/zDVVNFyvMiSJRtuM2Cqunbk3qeSB4sh6X2qg8lNvs1z4Js0ITaNatLyZKe4pUhD4lJ9tpL5pnmGKH7OC5k6sT/mC0nxSOxvAoDg27vieyPwSnEOmEavixXim/ATkihT5Ihej9UMmIh5ZTJaCXi/cxlBUtgFpZjbRU39tVvxtNSA4TdHYJ6rMF58Owj3ZWxv5hrdp9qdJ74DTHRuqooORyID5guBoV71rJt3Bfy3XjZOKSIZPo+DtYSHUp6j2KOgEQaNO+XrapKV0bGFn9/ZvOz+/kbEwji5dJEmft9P5W+rrYz3ETCnclgNkTt6u1f8yl8Z056jMfEhEDb4vrh9WDscPsqeqZbd04sgpTelP3+NZewYwFTvQQZM9XCe/2Kq4Yg487Wb43M3g1Ul0wny0cxRe59KfVwGxBUp5HSyL+D+zkNgnsOW/TDV9NoYhOfnPTDbJ4T76w0GxN+FrxofVhO166caEj85A1MtGDDVXP4XUzk3rDE0unTnEJcsJ0ggEzTVSS8Dqvgqnrhzr/ep3BuF9RM/FQ+W6RKYahDB7f0yVV/7m5vja+9TyQ+jQv4BbVPcXtCQbxLI6bFq6CqdksOTc697xjXeiogSZH146OceEeOHyCmTRiPOPoiJJBwVKl2Yas1XuwIYm0Unm2pbeuOJS4F5pc85o+8sevPMy1dlcuTDhu51N+B8FEZCQD6vQAMso56pvHM6+mEqKb0oyB9lcD0mkwLuZ7NQhFPRqdYz1ahtP6WbLzQbv0atxrQUj4lzH++BqTrfyiBXyLbf2p/7UhQ23SmYMHcAmuvrUzlKMyUuU4G5sPUe8Oj49IRQCmCqZGqfeDKarJGICDDgl6nwdLEDNUUDSlqFSNx+DbySy2r5m6n62t/33J9nZn7Z1/68pLz1TNWf+/v2qFufi1R68u5o9Ew1X+c2aPIZ3O+/an89Uxlc/DBV30912ADfuht3WfZMZQ6mVz4HafvjU31rf8Ye/v4vn6rvp/r2qGfNqfntU3lLAkzVav/GVIsn655twwub3GfAMNZxx0iwnstq71P1tb/nPax/1f7Y5fOBdBN0vlHXT9XPUpCn1u137e/LVOPPFDSAKe94z1TaDDRl71M9ouLJpHsMTHVTioj4XvcM6c6nYoWJrsQ+W2+ubwxgSmFA/P/2U3nh0SY9U3171L9MxY413C+Fr+4cq1dgoi9Trd4vm00loxX9ub/uWZm/fSom2ILPdhSYqg5ETi5bDf/U/ta5nBJrD9fj26MesHNh/INMNZH/rkd9+l/ybJr/dI/6Q69dbln3NQndcUyJFmRbvhydUxGYo8omjzzD3FpEogzemyOk+Zr4HBdnyJkv1eQEDS4FtxuVwr2cmSqJBnbCjRHdw8/vhilhNCphTdEMsbACJltu2Yi79L0kIT+2oFtsW+aBO85KUYRzm1a3ZsyDtjmQ+LK2DHo0tAnfiOBQRtW1rOlU0tc802ZURJqMIfbFEANCVQ5L0XqiotWR+zx270ck9uhq0KF5pDxgqwMRU1lR6VOHZerI3ZxaKuGUyMNXl5POLfL2FHR7NVZypjyT7hm/iZZhZE5i9kl2KnLdpUuxJs82DG27R07vnanbM5WGUIl8f3k1sBdCzHy/fEME4+lDwyelWPb9VB59ZaCrJ2U3JkpZojAsWohpEig67xIHJb+IV4Oz+h1wQhVgqmXwhpQQXQxuJy1GwR4fOCn2mxP7XJcj5B73B0qsM5lxczadCO/+3lU4/mxtbnoJEWzY6dwvU+nWjIjAC4Cxvj7Vt0cd9jC+El50PfSrxZh45cpJ8a6bJzVcUIX0TDU/zeesoRrkhJkzveJ6OVYZEleZwHfPNGxfNgGbFI8WuYa/qTC7TzymJhrk0Idcp3gVLYGpTuEEOdMFMEHwegGzwQ0rHc+QctxQ8ebhJQQ6vHtHlU7Uw44nxLLKaE0CmeLpaM8FSjwknh8zo7K3z7gu76wy2e2biq5h4fEkXlooKbOXSpj+zrvOA2AoIxE2pTr78NXnvSBRMsQGTSYPyuMWYlRkHMyGvlbGscvJwNyJGGq0ztQ7X7diV0ZP+9xQ62NfeSQ9MpHwZZXRoUM2PLgyp0wOr2ENv5/C+1/3DhHl+yNTr6kFX8tdrVrdnDmNw6vKQSJuUaL7sUylssm72tIamH83NHqmkujnQ3qfqpp2Pf4D0T2jumMqzJfdensAQ9fS44oPn2fLWhM9iLcF9YHFA5hKeXdMNfTHKt5ek/iHqQ6uR7HvtWnPVO6u812/PlVf+1PKrpbY+VTSLtRK1woHWs9Ug4cwSKCGwPjKMxyzMat11DNVeZWWTN1OtbJnqu1lMup8qiHy0DmDz4Mcl/sF0UHnn98GGTYTjSknSUIOmuigsbawnok46CXj4V7GtgdMrwziJ/LX5uba+1TqCLelf2ph//iXzeyn9rc53ioclQFm0xMwlVfCn8JqWu74Sn8TlFx0vyY3C8H9yd5uGRVFYdNMbDOIH9gW8U0LXeq15MR3ob9Egm4ClTbr9MZZpYpSzNaVSp0bP/ONLW2ImARKRN8zXvMwpwmKA39Y0VRWfZ4cJFFGjXNO6eK97M7NdkzF1YuMsdb51JuLAhpK0yIM3yBkwypUkCNVwLBPa06Zsr99hJtZEE+259eUjWa1WrpasNPwZkh0PjeOcP0uRK/JbIRHTL4jE4XKVIL44E5NvlCfE9Qz1fjhjEATzFySROEhI/dJU/CNhtYQALy4ptELjbnd4qzkZAhMcls8BtwYTIFxlnNh//Sof30qfG9q8pi7Mz7jG2CanfhUZHq/3Lh/l5ngN8lMe5/q20/Fz8+PQQy5zPvaX1AOu7neT73lunSHqPbtUf/W/nqfylWqiMwWB9QzVTB+FTKRMFzxL1P98qkgGACTOMcjJwY+VNx5gAwJ3Xdg9D7VtEUv1DPVt59qEaqvn3N/eloO+tpf6HSa9ZJO33w+8+D9VkhuyIEcGq6jqw9q1Q0bUp/g+1I+scQvnwpfTm7Z96ifC+f626fy7HjCBlPphXqm+vZTSbMLaIBH4tp4lyWwn5bd/K+D3PIfpurO/QGikYq04aPpz/2x57s1+trfl6n62t8iWgFjTmMH9bMUygNcfzPaAeOdNKPpa38jvID98fWpAsOi/SyFXz6Vq1z+MNXXp/L1kyeY9gGm8sbw/b1l65B/2qcCSf03TKX9l8xR/0/7VM/9ZctNn7oi8K+Q4+1Vdw9fGF4/VqAT1JUjuKGlNqjr9pCSh4PXbEybD+TEZdcPY92nrH3sldJXLUbJSX7vuT3u9sQOVh2xNdTpFAt0wdoq01+1Pz6lRUaoHTWdT7VF0V2cNLpZZArPVGsPOstMVMoiVeFcfXWM9QZm4oVYcdDzIHhLP+yeTXKlPCxXAYrHLsqomsoO35v8KCL2GmlUGiwwF6W2F/Fxfa772t+3nyqUGc7I4okjiPlT0BkzA5g+KTcFm753IwKpx00xXZwj9lZTFXn3M8T4bDJcsdFuVxL/6D04dscYdHQ5gd2dLiyIoKKYsc/TBaY6bh5djgoXTGJPufQXLjDa5TkdcD8fd+f+PFjT9geijz17cBRu2L7Gp4YE3Hgg2C2igT2TGQcDdOILI14JnZPp0y96pvL3gy5nLQ6EW+I9hgTj7FJsPsmcu7pHCD8V7EquNYO0HExg51MGMdoX2zfHT7qATBCGV7JfAAOhQlVLRxluI0xn9x+m8tsEdJdXKzOmzVUFdNDDqfAI70bAYBVC7kSt5Z6pvrU/91FvUvyYzn2mNpM/THXaSgs2NZ1J6RpXp8byfs5Ym0sycst4DwraIRFfzT2TCMkGKV1R+L5752SUiasfgLHeB9zN+5uTWBV694ztGeKkPehIJPY+J5Pp/MR9bWaIxLtmoAEsnfKVMp+X8e1hptSbviMevz5YRKOKR/RSbTbcMmdzJLQzvF4geQ+Ms4D1llmQg1p0vfAVGmRlZA7OGV2urxAN99OtSCaryqWy8Uh5NB4vy1haDHOqlfaT76N6WSY2M2vKXxnjQd7mJM4hN9Ir04Y8odMNig/PuKJSoWV895TTMnLulUyvVugxTS4b5KyN7pnAnU+lMmsonMezrvDFktZ97c9NB9scn8dx5yu978InGdwfpZUiJo+fjXCqdze/yfgXU30ewLyf4b1jqg/kdJAaEWbZy2Wf4XlC3Al+yPg8uF/ZWLtNkW+wgYqr3URlzQ7STjBsYD1m0RlyunOD++lUXtMzFSrHU+S53dn/1WiidD6VjPraH304Dp+nwFTcnB8MskiB0b5M5a4XwFSLlaVzv+7mG21f8P4mvfvsM7q/hLuU7jnk/m5+UyS1wt8F0x+mmrhniC+RccsxdRYGU6Z6VfZMxRbnKfft9ZSE+8xpSL5EOo8/h1kZH8Z5SuvHXeJkP4T1tR3kES0X+pInIqBCkAO8Xu7kisfyPkSJFFRXqsZ1wcVosCbJfQ/3D42aC0+qOEZRRmJOj/Tq8tizQ5Fc8NmmUx0HTEquT+Gv1FWD88qnTE67z7ve1DYWgcIZmluwf5oCrneyk0w29HNg6FUB388+3SdMcpCK/LAFplXHS429k24WxiA4XImY35WeqVizBc01i0bAHPkD9pN+eV+Jnm5ffEs2S5JM8Tsn4SwHZo/faZkk4bB75vxj/FP7e0XdLIIh0X6YKq0QJXHIthwWvkXCdprXv3yqcCZ3PdOdT2WNETDK9fXJ+n6qxTT+w1Shdsm5N97Zgi9j9uNTfZmK6SeIr9LoXXPipZ4Ix1V3qv/jIL5QTFjlDw/L/XwqYzmxCLMmpgvxiZocM9vvnu8HjPVOSNkzFY/0DyWtun6zT6S8SX/ub74u1z8+lek7OQ7yh8R9y2KE80NBf2p/lfDRr34qd1J5qPepvkzl3x7w978+1ZepqLx1Reh1+e+xOVz5Yn37N6Zq5/iF/DQYuPio3FvWmAUwThbVPzM/FUr/MNW39jevA19wLRcVmRxHPz5Vz1QNrRm3g+xPj/rFQZffTPWpO+Y8nDzCxJI3xEyx3df+vJozo/ep5lNTFp5130W4cg4LvvAhMrKHgXJilVfMHS3rfl+PUnI3dfg8xh2Y7kjDf9Kn0sZ/V/vT/kvmqP+nmUqE1owTB1ugS1VDBm4eRdyoHUuE+6o7RqVDJl8uWyL42Xym2CrHGpP0+x10Au76JziwQOP7wO1rXNf4MYMcT9fCQvyyym0ix8BA8+gGezZWjk3PVL1P5T/bCPa0+up8qi2JD92Mx9hJZb5Zkb0Q58/5So+PBvEdG+zLKAYVREF1x5zdZCJi53zU6GVsm3w12gVE7KmIaLNTF3w9/+QoQcZKpVvrY/LNU9qVCT4kVc9UX58qiOs27Znqc8n++FTDMDmyZngCXR8LYAI7XYZsYHhq6ZtX+Pdvj/qXqdy8nrq/mMobXC3QoZsN/vGpvkylDuYWm3h7mfQ+1f9kKjmbdnN/Rxxiym1fYUt3OOzcHHR8xnSj96no4IpL7gXMJfbuXrJhYY1K7z3Za3h3XAFTja9j4XpLL8Lh0bK4K83h579MVY8eoGsjFaOgkOD19Ay60YdtVwaB+Yepvj6Vm32AEQNZ8dnUiUBnh4CouJBBV7+bAnL8bQEx6xdTfX2qkx4G7FNXsMffz0mOZ/jssnE80gUTQ2DIvvb3sCEHsJlzxbvLOWSN0dVCzcErxYOxf+VOUyDBT5YL5PDxDYi56w+CmOxm5NKeKTcyNi3Z6lFTgjcmrNdk2BC+HcFVN3kAMXmiNKDLGlUj9T60+RzLGmLd/CTq0yUwVxUohJeRl5NK845c/3wkyAaDgUZcKUt5So+7bubjMKLrSDvy7LjfkqTVE5vu1tqeB+vhhsRbq1Tp9AE7YZ18FiJa1DNKra3azVUfL0S8fAHDRSV1uPgMD0I0N2C08Km+eXZarFESKJCT5YSnnA/TlYh2h6qiq1fr9kzV1/76fqq/an+urqzZwDuNkLfbPSosm6cPG5PmXvoPDe7PZimF7M2eDel9KlndrJiiD6XSG9w1FceD8+qn9vdlqjuF+/120KT0loPtFdfK8sY+lT8VPVPNvGTERvkccvpfTCU97/CaV08ZK8Zkyd6jCVy5qn1V2D9M5K9PJdzBPHPxUFgO9xMMP98kwFQH4wzMwGRJeHqqp2R/EAZ37pFOQsyAEfb3ucMmsfUse6byHvsFa8/og/z446h4cvBnP/1U5nGR9z7VYAhM5YCMsLFfjFVunsUDBW2uVmTYhCaf39mkDOp6B+tjudC4XrwQ4c/lICMp3yTcq5djwS7S4EoODc15ZG0CIWYWjejNabY88OUVicbvU0U3b1rwlVlDpCoflUpnc2pxoZvBjw8kAPlBc1xq0BgpMNW2m/w2SEqFOOoWrodudj34F21YuiuyVbGxKwzW3v2m9EUO36/1lxNgVEsFDed7Kh7nyynTzI1ehrcXMNIzhuuraLVZBiyVKlwb3Twr/zxGPVN56+mObw50TqIPPmTkPLN3PD4rq1Ko41nUM5Uf6VnJ58I0eqbCTu0JPr0gu5/5Ob9plmDhxvhhqn4+1TP+XEkaju79uT/IycHvfqrgW/tbNYec23hvi2AVwf1Wqq5faHsBpkqHYUbu+vSPT/UXU83q8E+PuvvRrz9MpXXPhul71BceMNXi0M0U9VAB8cxiJacH+Pzf2t+vfqrFDW34wlCAcdp6m2KFbgc/THXeY4M4xvvHp+KDMmp6pvr6VMF6CkxV2i7tmYqX+GOTSlUD+P4Pt+zP/TUYmM9EJ3j9nU/1l0/ln9uni2t/3vz0U32ZikXLmkkbHz4/jdvf/VTBlZVVX/ubBZ9lGR69Au7H2eU9U4FyhuurGuTaz1JgsxS+75XA3/eeBxf1TPWdpfDJZ8BwD+mlguboznx8Z35+mepb+/NJngt2P5QZGcGaBA1z9UTPVH/5VIG8wf+gTzVC2t/NUdf/W3rU/8O1v0Pajpma72nJG62xiTp6LLibTCnsuek7I0pyfrKhbphl6KpahYvJp2HD8nIlDkJTjovnfclgrz+Q27bbCosybFhrmBQFc+uQk4nzcLh+YhQY4w1rNvsA0/Tn/io9TEleZA+eKceNiK+r05V2Gp+vX3wnYiU657SImg9fG8sdiobbMqIf2Jw8wwVGcbs+yt3MT50HJ87LRLyJTZFaWXxvFHmZEHcl01EYG3zzcjIUIUVJ6XiChny5KlzS+1T7bu73l6ncoAAGQjw8MO1ogc7MPlr0y6dyhta/MVVf+zuk5/lvn6oegw79+lRAep0upYrFVLSWSe9TzZTVT+3vF1PNM4+VgXjur9iLRPCbqWbuSu9eY8FbXbcJnu2BqWYaMN9mBzrlFm8J98h9XDqv687FOR3NObFsjNgpf1fksEWga4UCX8x4Qgze6+zNHYhaP7W/L1NpOwN08kJsIecO/B+m8toos3ummk4ew9JbLeH+4uVsyEarHJW+nboynigSY+Nz0RJfc+/ZD1MtVV2EFHX9NX8x1bKbKfqt/clJAddjOPEjfHger3xp4UrwrExVchh95txqdqUI755dEWVo2lxX0nvJ9zObk0F0mHASSEcRfNDFJdO7++ZEb47AYKMT6GT3xLh1K2vBr7cpJa77KTm5DC5lGE/WGdnJKcToUn6W4Wk+sWEl1gHfy+22jHNBG8q2VdrVHtdEhGyWU98zgOEvZkqS0ZgAs8+Ez5PV3EIxutGMXopoz3cGsVC0dT+UbvaQOUT72qF4YZ+Ahrvn0fHdfIWi8ZXKlCMacOFLcSk2c9mlcyUEpvIzyLHf2h+oFc7Glj4kbr2os56pmm01Qr98qk/wuZcOymobl4Ukep/KW/ljufep1COSYL3dMxmPh3tgKg3BernIGe9rf4PVcUL8+f5R9z7V+xVPhas8ng3kpI3CJsBEIpDZC/49Ww6Zlp7hfoJsqPGWKws2Yuq0dKL2lf8wlanLpf+aOxp+HjqmmpvA1NXTlyHZJip7D+HzeKeLHvU+1XIRgrqWPb/GpwLWyy+m+vpUg9ekJZ78chp8vsD6GzQHhfQ+VbX1TNbM9Er0PtWYBzqni+2eBKNMzsj7vLD5kpZ3wtfSrSJ6PiPcjYuKMFUeczJEszWnK/UmArReNMTiEdzv6MRItDiUNT3hLOCbRTePjyiRSi8fI+XbbRRA7KllTrPuPMVapn4pbmhm0Hov+UyKznXp7NRVjcfuHDMlOgITL8YQL6IxXG85loalHx/gesen0GATY9GUrqfB93NqrLLJ0we6GNfArF+mGrJEL7nIWUWsk9+yZnEzRc9UhnbRuTW5T4Qfrw6gme4XwmPc6mXfTzV6alu+8/BKiKEO689tLz8+VZBhYKB6hwbcFIoHmmpY/vGp8ito6mIBTDW6QQx2V0cfBZ+qexbNS1z72l/PVMaOsb6fymUDrhFuOPvfPtUiH7Xc3N0ECc9RkZHoMaq57sSQ07GQOTE90nLPlpawnjTckNntAvv/NgSm+c5SmL5ko5+l0DPVt0dd9xlDfe1vrkL+0dLJWzjNgee/mKr3qZ7Z6Men+l3763yqwImpTPhFf3PL3ntdp3xRkyVSf5gqHGfw/l+fyti/3bL3qb6zFL61v36O+i+m+vpU13P4YW9yapHvCdfAiy1oFFDtvuh71Ify6MenCuSHyEhyF29uVIelCKbaUeuZaploXe31YeaEluICmiQH8vxcP0Zf+/syVbDeNE3foz4VqAWNdJA07EHW49ZxJgvv1tUpZrq14PPnICc9U/1Pn2qelu+eqfh81P6DPtVoKP+dT2XoRB5Nvv9n/G9iKse8N0wqXhiY6aDLpFhcYE8Nakgpq103pztWKojRuiFCQwJdfNytb2xyZmdgiONExWIcUvau6hty0Phh4Hs1ubABhEwRuF0PXVZac75gMuR4kvMrKRf68Kf2N+FFSkJkXzumWpdiUAxzuiPRm+/nbVbG2mIe0espAsBSVfjvr25o5F1fBTyzWlzCf//UtBXvAY+NIUNifC4Nqi3zGU/gnUhUr0Y1dVVZ4vvQykgcVHOXwtcacrLeOCg8beHvo20hmFZ35ygiZdpg89zu4PN/IIZ/mWrN2j8+VWNAzoPIkQBzLIuy71H/MtVo3JSlW1orFbvH1mTjJzUIk5I/TAX/Qz/9VEprSXxZZ0vR96gf1AvmhlT6qPepOD4w7q3WEFPdbK/hBNLCb6b61v6+TPXLp7K3xzHxfQt0U6NOf5gqjIPuOfUHYDZrI+PyF1PZqyUw1b2BNBmt9g5km70qPPzsGBHCBhu0EuSENnQp5NYl7n0qb2o9Mrwff2Q2PaSIeC3IZ2xefP7DVBtnkuLVEt5vnCu64PLHdfFuGlqsYWyC3H0BMe8aA7O99y4q3Xf6ivDLyM+cODRA7GyBjr27SOH0hjgKiBEBI9m62p1t3qDA3JCcrILlmKFnV0tY+aCDn3N24z62IGaltMlI+6wgWhxWO8GD0aWbZJsfuBejVRkol1NE0tsl47PH7UDY1EtyIh0zCjn1mYpIniGZPpzc5luZRGX8fgMzfWptzhMHoli0LtqcPiqIYUzPqRCtjiLqPFKXR/GSorhSeEqle6nybJ9uUBR9qpzmZp3BHn7C+w3WtHsGeD2DIErCMrkXKKenk+/8rv19mWo0dOB6h/fO1/xX7c8vBtMKZ5+u9nFr78hxNM3FvJBC9lk8G+Ko/rjBtr1J+nN/YXzTmh+mkp7AyJKoOZZk7PRM1df+Irq8sGFmTIkz8Ty5Z6rp0wCm+rgvYOhtx0ykYyqzGFx7ppLHoylxUbtP/+VT/WGq/cpa8rnb+VRzd9/gZgX5WN4+B6hnqj3SdT4bB1LpfWt/fDxfsvcGPYnfbpYZfkwUm43ly6f0ogcwuJS0pGcqVzMWGWSpmcHGvlQBw7d3Dcf2G3K2Fy5EYNsgVuLddMQd01mj8PyIM6IqoKEgIYQlW3wijaw2VcAX51FaspzOZIKHxgJWiuUI4b5AkZQnXeOhnDEh8hHcH7+mlMdj1RVRYoNmK6NDy1eFsygTZ182VB9h0BTtuRaOlVrXnqmaqITP+2Wq+3Hjs+FxOCT+S5pee6b6bGaN6JmqIPs/TDWyBg2uLsqEfaQIrv9IB6aanArExuHJJD1TSflW730qL73AvzP6svksCz6Ef30qvQRNwKa7bs67OaO9T0VOZlb25/6K43bQ+1R97W9xe2x6pup9qr6fSol9wfOi86W6firTbbuebw0YY/nUfU7jShL+PWs0IhviABptY5PwI78N0laHpj/3F8DeS3ummi0F5PRzILu9T2UcNNDU41VYk8n5cOPOAlsi2G2Bqf6q/YV3I+CQRrYFJzIFzZl5hkYO9uzFmvv7Vfq3vZH1sxS+/VS9T7WR36BZBzMfhcdXaPxiKhYdaU2euf7hS/PodTNQiyvhe9hDuhrNERs+u2cUd7MUvkzFR0vzZz7V16f6NUvhy1TegO9srMQF7Ef90Jb9ub+vTzXRsU9Y98QRssu6+VyhC69fuzLva3+Gc//jU31rf/18qi9TfWt/lK67CunySHufyvUit+yZir6XEE/HKsTbr0+1uKxwX/tzKmsHmmkyBU2xXeUkuPnoh6kWAwFMZk+BaaMImO5b+/uHe9RHymj4N0xl/pf0qA//w7W/6/V1Z0NZxoTNqkNOUD0yuFftsAgejm4AB90PbDiYQ0y930BUefh4ZgNSnoRDwkmFD/PEYNo1uglPf04abPjSno2lHeTwRVc7kDIGzMCeZhncWZP2TAVqb4H4OCsicl6oFY9PfE3i87I7W87lmodbiIaRuk1sGhzrB0+8JBMi2xODXi7I58lMYBLf32ZOF5/LlG/NExPJ4RWq9OBkhKef9IDi8/xypTlgFuck3ZbJmCiUzs+XIffUs0u4Mmsj0D3d88Y6pnLy9VbufSp1EoGuvL4gB7nnF2fqU1KJY3XefSlmKfBbWKDep7LzzZxJs1spHPt8kXG9mOtsWmODhFm4rTGqi/kPU22uddQz1ewVQ1YNN7CmHSown438rr6fSxm+vpjPzXCpd892gT0Db6Zzw99gEuKG2eRK70fWPGQFedexr+JgAL9P4oOKeqaauivKlwLD9Y/9N+zhsjQ53QIzs7WmV33tr5+j/u2nmjdzlymap5Keqebbu9szlRe+HhqebyYmG9VbyAkHOo16n0rd7ZHwsu4c40IqXPah+w9yLvcJXK9iuYT7L+tdT6lm4/FkMof1JUEOjyqnwrOTwn6YarqVUpxfUcH9RQDM/SQ8I8i9WNw7Bt3cd2LkBJdbymfT+7I766wDWZAFYqobG2VYW925p8KZcc97mIS/c2AM88w87p880IG6j2UixWzP3fnUhsxkBZTM87Blcp07IrjYH5mE8uHBN3gSoHh5wwYd8kPN09LwRGIE4ZV6x8eDB5vuHGKyz1UakrDgLh5JJNzsjxE1pUvNk1Oqi/h5O9hUHcL3SatBhBLgEpvmN23G11HjlxEtIWffZYip7LnwIGenRURj97XsfSoPp48KA+mw3qfybFi5OH4XKVOm+aj0/W7WBbst6r6fyt1qmYERXHRg3PqN3OsLmEo3/JC1Kxly3i+m0h5K6cQIGPcvpvpV+/sylXemuyu+bAuZDSwJcvpz8cp6n+qtEQk5NwI5/6m2Nqzn4aT0SbvPMDlMPl+fSjjGeathfQQ6eWmaEC8sR6p7plLMx6D0yOkNK9XHGlPOGjDWcrbP8aI5L5mc7WvkPFRg8sv4PmefefYhXuZMv882MtknXcN+XEpjjmWxMJkia2XpfMKpgce8m0NONlPkey4wCiGgIfxgAjmqfpjd89u2DjfH4Yzwxw4YQLuVMTczFXJ4HAUZ2U7JC5gYFl5sWN2Zh+V0wwPazpFYyHB/75Fe8aycUJIMxh9KxRYYZNUKE8XO9ljTz7zzeempJj1TuUgC5kvyYems17WBjXXi9T6Vkw/g/uqVorNmoTXEXY4hPlxzf8hG/m0knL35hPx3LlQ2Gnlw/Y0BMNKbzt9sZFawvst4H2FuKhJrqsOYeEMF/p0Phpy77FQKvgxZSlYajzmox4QkswNVqXXvzlmLSSaCfcCBSXZC40TvztYfIvLbp+qZyrY1wvVg4RMut5+cCMW6cvJ6MxJEPlwvPHYYX14KSTgjF67nmDp7rhcZMNWDMoPM8sfnh6mGMk7JdbR9/PhUUQtM5W5HzQ9T+Yu2IYuZuIKGquYoeLewP0nBDU7bGfz9TWDy3qeaU4chVu1yjdhN8O571P3pC+LFLD6sud3KL9AMj22E62Y14EZKfcQ/g0AjtQPMPYtnvmBlKDcEbw4vTp3tH6Z61bLZM1XoWMBs8zwLQKMdXRGIcRAR/fS+8GWQuwJ2McRX7bJW2Wc3fAnv/X7SvvaH9HUrvOsb8sfXp2oXc/j8TdC6P0zVWD5oHAnlZOiOnlxvh8BU00ugkulU87keYQv1TBWPygvXq6VT9rW//XR77XvUw4mV16T1ixlo1McH+dYO8sO3R/1XP9V6tFrA+21ywm6SSIlqAaM6bA1Me3qAZv36VE68WyI+04/aP8hUo/HfPe8P/5f0qP+nmep8PJ+BiUKThEkIu2x22kvd/CBTsPsMdOYimWdsvDG7foj9I8fWdVf2TOWrj2WKV/JiwCZmfiWuelpW2HZfWzZ4WFjwI5VyjIN2wLR5Ywh22uW0Zyq8PkJmLJ0wIiJVCx7441Qku3QIacTraiVSsRXi+hlqdLu4Xnm0PAMTeU+s0nlEPB7wt1mKS/tJ6WR2GfN0DrokIbRoaHG2TR553kEk1dvKaaJVYw7CblPG88NJ7Wt/X5+KDZego75MhR5WW3rj3VTtfSo0L4fILXgW9f1UIzaGbJ5KjxonxWnVM1XvU1GrpT1Tec9Zx1TrAnRoPdBROEQQM7fxxmZoNUM/PerfmZ+Lcwt76stUx+nF5N6ue+74l6mMCfG5sxlKEIMb/4rn+mvAmlEG1zMbdPN8xOTAGuemCOeUwp5K1KnZM5X3Pg0ovthAY95Yh5//MtWHWAYnRQ2MzMfAzPVy9ex71Pva35epPq+LKnz/vKX4SXyXNZvbUDgtA539ZSqknIbCS06PqPepJrsNIj1TyfNuDnjHVO7icY+w+LxsNn4PdcFy3p0tRnPQVcV0jNw1+cNU6jVAqPepJu7U4Au9ga9deBIo1NnmDDq/1iCHFz6wqQKMPjgvgfkny12OjUEQs2aL4Ps/MoniYRt2MW0JzIu98RVPpfOVqTEwFkOT3CbPYj8A2X4Apl/u/AZvj0rMxvxoivCD3i4ZhMTi4bOyRTRY6V3dY9qdeXAJiTsRSQtzOuMB+2AkhispI6w13xwXwxcKTbavye29mvF9bX5I2BwcuZuyZfK9dnNENBwCg9G5OPLg9JmVySxvIuq3F48LQmZEbLcQ+79MNX4ZDemZ6pK2HpvgkVx6quPmeDJKVl0/3kh4i2yb9bW/5vi+E0dkf5hqsO6YSvNvV5zyMGKa1zHVdlE3+LTz4XpJJ4W4dZi5eEHuS6awrnb0rf1tsvsF9nM1Kd3baQC/X9wRew+mOgnejp/j/faM2GRPJeQdMOR8gwNTtVtlgjzc+i7W35OmYypY38u5o+LrlNjcmxg6YdfHHu63VcDvX04D4TMC1zs+babs/VlAPPmcXzkm9nzxw1QOWnI8G89nDGUpMJWzBOabz4BRRlU2RD1ToWKgs8ELmKr3qR43f82Go/gDzH8bV9h/425mamKQwN6CJpxvQoU1V2D8wFfg9T1U3kwZa1Lpb6IDJcsaGDChioKCZTjIiLZanrkzvEwEPw27+51glc+kekiYMnpFRDsInQftvS3Dx+RtU8VXHDYqTg/0i6lavof9MkmnWqexYH8hNATm2sP3uVWxxNTGaOB67CAHf5kKXamC/NnUy3DwLBQ2kOdw/RKXZWT4mLzgehcQn9Noz7FzO2s/TGUnsL8HQ2AA47UThLHuDFH9NARPlCYW0WYRNX3tzx+PMhK2LTADsx9Tjk+XP0z1PfdnXSpgqlblEMWjhnALO3+Y6i+fitcZMEbIQdN+mcqbabnaM9Xiktmi96l43Z2B6ZiKjQvQrIMDe/CFm/yp/XFbfPgyR6CRDCB6kFEPYIjL0yLhVgEGVo+pzt2N5iF2leD1t59qcVj8qf19merrUzl71mmusUh7n8pxPSfr+6m+PhXfSq3RMxWdmr7oz/19pMvrp58qsYuaXNvumc3tcl72PlXk2T9MFd4tE67Qnly4Py+AqY7oCfF+NB6z4UV9lT4SO97X/loza0Vf+/v6VH2PejiD/FbXwOyGDowY5psSGHgoXn3tr2eq73yqWTyyynBiH/P+3N/Xp+pnKXx9KjrduChwx8BUfe2vm6XgbXS43q5+Ib99qiZBNndHKjDVeYqinql++VSbt/X68an8F/z9f46pVO3vZin8q/IH//e/iamq+/7IkOwYIlDfjJLgmYyY1iyAgRYjYCK26WYIGsMB5Kx2y3FumCUbuY+K+Ffj7uJ7uYY9foovyH+OJhz7rbJmyB2aKLyPXi6et4nM5K6/JnA2ekNufDvk9itclD1TVSjLeaYeV0gUh6FBP6l64Zt0vUFR4w4bOnxnZ75JjA0Schk2NDs5S8h5oSniSgk49TfvEY9k7guxWeMrHS5tnTNjcyDiElwy+tByhccrZQ069HWq6XMxkrk98ZwyTK74x6catbsP8uzo0eBi1EIO17ZD5BjXzO5rf7+Y6lftLzlNNPxkBYWc/izLnqm+tb/epyIfiKFcDuesnRlIuPHSTfHkKAbcCYIl4WECOoFthMHNDXFLtplIEX5kW5cvdchJQRLsa7wabTT2PqYYXtfv7hmgYc60+AFMwSOpxg4dwZ4xu2fVfJnKbhzaM1V4Oug/TGWUZ2Cq0YNV/Xyq5WKyIMHOLypS+Mqyr/31THW842XPVL98KnRPZeRcK7j/X5/qXQZt6fqKe8Wr/cRn6iT7lL+YarJAQHbaE3Q6K/c2m/LR+Kf2l2WQKtB7ioS/Q7A+rMXmDow6GxLvtK9rrGXtmmliohJP1nYZPtqhxySdSchXlJrjYGou2efmQAwz452LR6lUMSV6AqOZZ7vCn8hfscHBnAJzLuF6jUulYprsSMhZcdCVqF5CfFbbCXLzYuDiWfUinK6GGgplvs2ImT0H3B/KkDNv3KUk+Wx07tzHbcmkz52SjcJHnIp1jhg1JwZhx5PE9UlUIK4cVU5Cb6DxuacZIjoeBw2xtaLl1IbrGy5DtyEbSeLdvLAR6O7HwCalgM+j7to38lYjuD4vY++xafSQhVtUrovpZZ6wwU0ogHmak2LVHt/Ze13fhL/UHA0n7YSBbq3fxNn7twpr9pwzhN7AMPVVu+KASlHPVM4mcO3ep5IP6zHqfaqrei5ZO+QT4uTms8LXSdIySSql0nvYfooTB3/Y8K0BozFjkOFdCjp5UCL4+UXo21jTgVHeuo6Ie5g7NT6ugKmoY0jIdRd70M0XeL/B4zggnoUONrkPzlM2vhkSgQ8PGkLTiwVTlqu6dGlw53gxCS02sO2mdKf2tMKt1+pM1sIh8ZXDIuprf71PdWvvMqZrYLLRStTIHV/VHH/80OjOmY6Rk9+fEU4t6ca07WVKnJkH369VzwlTc3sknO3Ri/DhhG3up+2ZsOl7bZM4jnM+Q+cbMOFnIZP961lzd8cqwXRvLBN51Xqg+1cFClfS5Ep2+4nLxk31KP1mdMnxewtMJfGNjPzp6iF3z0xesMn2Ba+/tb+oPklsdBj98akeZ2DWL1O57/Uzw2FVDNl0rkrCxTegHo28Xr1PFeLwZePduGNSvlORA2ickmeKMm6MoxnqfSo6bAIe8k2EYntFq56pvj4Vt4/ND1MtNzdgqm8/1bf2B4Jijnqmmp4y2vtUgU2CikA0uPLltmEifHhmSmwQKz9MNZ02MtnR1YFb87WF+OD20vC39metTyHqfapv7c+y/D+1v3Flffp+Kl5W7bWfT/VlKj6Lgh+mMrORh/ran71wjn2PeuDWXO3P/X19Km/45Okvpuprf2UtNO4g3D1bxw00smGjJ58Vli/62l8ZAlP468gr+3N/X5/Kq40/TLV455xb7tUtfzHVL5/qy1Rfn6rvp/p/1/74wAxduIqHN7dD7KHA0khGiAl/35kVf/qpzNHV75mKt+cg6+dTfZkq3I27/jdVv3GyYvB5jjPjSg6eRNnw84Z89WWqbz/VPB3IpPepvrW/X0wFO/SHqbi/q6Lep/InxyX6p5lqMvy7HnXyL5tKwf+b+qmwec7Y5JjpJCzvoCtdUxqysePrZXi9+xHe8smKqZ0D6006X2ZzGuRsuvn8YarS9MZscB1chHsX8Dq+SpADBg8TFu/sqeLFYP5kn7EtEX87O2RkTt9Dvvx4f5iqIcaOr8hzRZKxIsuUKVnFI6XYkHifzK70XtglZw+6IcmpDa80Wlo2370AUuJj+HHpLjkM+WZoeEjwqMipWqEB37wH+1Ikn1FE2YTKIASuaxJN8llO58etzGfrBTDVXC7479rftIUYF+rhHhjTG5buy3N571PJq/cI9Uz1naXwjpMC+WsbGGTzlma/fSrXTAz2fnUzL8P3tsI3Z0OZhJsWeZ9Cc7FXvTVuOOulYKEGOurLVI6cuiQUnW/zOZb/5lN9mWpQBCbqmWoyDXdMnp0V4kVDYK6L2s37GaVq6b+rp4FHGiHcLAbAYKcdXO8vU/m3IyYhWuoVcdv3i9OtvCDhaFDk5H32l0ya0xFyNoelhsUEdPfYKIGpkOOoOLpvjL72502LqYtldfxh2jFpkR8JLe99qi9T+dVtaePGnEAOOXyAqVQGTGrjds6Gkjwu3UHmRHhcd7MbOqZyHV+ysc+WR6Y99vD6fMogRl2AYT/eXCmdKQMGMvdzi2lZqZVOw+HzdOf+2CSdNsg1Qk3FIn8VrJWPLXG6EzM4QkvG0LxShXtyQdfnNyVjEN00YI68znD1uNtMGurwfQHwQDO4HwI/VdxJOLmMUrLmJ5OTcVMQ7q5WKuEohus5sgsRjJdzg1xweeLWsAId+2mHNQlogIG99pww/QCrmQ8Dk9P0/RLBU7qlZLADUnAG7CIYnaYVqXZDxhef57nk8TjtdCp8njH8QeKbMuhsWV26bJJ15yIhBLsY7c8RQ6P1iLj5Gq7/+jiru2fR3FDPVE2heD1TecFrnfW1v9G2GZR+a9dXTOsiYI16AI3wZSr1Ltmsfdtj4YQTYJYih2yi3DAw7y73clxb0ot9mhyY6lv7a5evpmcqZ3Qc5HiZd/2DawTM8mmBqSaW8vr6VMT1ujMIoQ5M5cbAVP7jJqU4Pcw/8Pk3WukPw7dNjKc/YZPkAVF+ksH9+fZTwfeqRc9UX5/qW/vrmWrjz4GR7Hgo3I+0drENuMHeklaK3qea3TBhYz28I8e1ry5e7GcTpi4lYJT8lF2x69+PrL0YauneD7WKp1rhMiW5y8CkkpZhazV0uLFeCcQKUTVkd3EzbiphWrI5iUEDpsaD6zdPAHl/4LV8PN75zNLgfheO5ZIigf0iJf9iqvzxGTCZr+WyZyrzg0FDkDvcz0kG30eqZwOmOK83cufK44qxP2+ZdtJgvW8zuL6DeimzwestEVde6xGQnl8z+bM1QMkGEsXNGq7fQAMN5RcJy4i/P0DOPDagWWct/PzOz3wez+WIxLNdldHlvlT5Yi5lou+n+tb+lnIFTPVsS4NIJgGmMrM5CotZfiWp2vUXoc5nqZpPRh6f8tL7VCzeHVPC5NFPP5WTZ8A4F9facf+cABN8mepVCWAItQKm+vZTfX2qL1PxJZPtnqmI0j1H49tPtZKBWX6d+7tOrga3YmCSnqn2t8efc3+ak6t9j/rwfAemmQ/yH6aylPpFfvqpUqZxy++ePaPUnz9MpTp+yd+fqiZHjH561AMRA9NZ5p9+qoAphkrGpOZ8sdu7ImiuR7ieJnz/7kmNgo87TZYfbpDvRPcspb/O/X1rf/25P3MrPX7mU337qSjkjr7218+nutiPJ1/Wz2XJX928R3HPgdFXtVUG0vrz00+1UAKnZE+FawQX4tIzFZdHf5hq8jyDhh0AqeOvTzXjkOnd2XXHsTUXFjdO4oCCs9vV/s6pwefA1rDLE2Dar09lNet/vvY3Hf1djzr9X9qjbvp4zdCSaKWruxLH5Wf5YqpcD0CnfnYajl9KxN6nfCx8ZXRvMPKOB6ZEYQk5dHCnWDF2KpOL+Cw80UJO3Z1fgg3tzIQ92HoZdjb7O9NKTUNeDSuDDA9C7pmKj67ANKe1u+HxlSciyku5pnzkHnnqo7WIp3iWUW1s5HxzHQMTLV44o/4VzTkPK0Mk9uxD6WhAWh6+Qk+ISxqmNCCgw7LncIeEP7twupHcD081PRXR0D2lPVP1tb9VCX9/tt93Pab2p+yZKj+9st6n8ubz2sYvkJVsOJRHyPV2wFSLdpaw0UwvSM9UX59q7Jz/MJVjmAOGHtM/TDUvl5S9IwURf2RmP0z106N+gTWtFlOT+/XMQXwevXjvU82rt1S6qwvo+Bub/x/u3qTJWWTZ2v1BDAh6GIIikEQfQaNmpr5BfYOAX38dQrnfrL0/s5rssnPuKauJLN9UShC4P758hYdFLS8eoOw52Wq47/2pZglMFUvAXH3vz91AxRHW5cvC09z8MhVzTVqQ5QjZzJdmA8Qe48+ehJj89P56pgpk7HOmSqTj0+E6VSvmEgrzRyhhbeBDXX1KICf0OtUIQjdt72FLkoccnTBJpiHVsmlDEnxbulyn0tZzMU9YErm4XSYurZVuDr0qAFOF7iOm2vABTDZ8Jy5OW7ym1nQH73dZddq5iClVRikw3Gn4qrFYQHQS1r6Zx0o3c/R4PxMq75sP1KVQuWLTAwY2i2ldxpvDzMKv5SOksjQBBlHvWwenV3FCDXhqUaxOoY683i/A7fpTLhOiwP1IihIB45IlykKrLbrzuBo2+BCap9TLI+KexxqL2ydFLH43HhG20xVt0xnUCJIAr9FmrHSeX6dkxYcCs7rqhw2r667Mis2kIFqhPVm0XE/zdLY8uSQtmctGuTop6dOSTgSZD5+qsCrKENhhjk2qRFCHXyUSTo+w/u6VMaG1millfDa6GZedTqWab2CqdmVqnKms1RPq9E+12HOd6hdTyZGSA1Ot5DIsY2CwnqnECeSOeKkBVk7t0fHLVGy5mePQu3y+OtVtmDCcBNsPrSeimEdDWyhwUUONYPotMPItFR1gYOXdMVWLQnMETAUrf8TClyCSMPSBqWZT5cOZKn7jnUde0VSjjbcTSDjUKo/rVJZuvgjv/RV1O6RawYCZ/+hUusIkFOdr3eVMJex1qGnsdlnjfd312prsjqLLbe7g21nQKNp2M2odbEGNcjkeKAL6hjp+9Xp1M3nh+0cEGH7dWED8SgTPizWEO6PI9Ylk9+eG2Z+RR+h2dFgT+/AsmX9jozI9HgZzsr4JBfOJgkt6V1uNJN3ZU71OFeczYKqV+bZoky1/mOrN2hBqsJuUc6bKkS5Q4Xz/lIk7ges1Px9/mGqabwoslgHiTBUKM8qIny/fv5mq0AyNWqe5loev4a4gxA3gfgUDYNzyCEw1RV7EVqWQl/liVzDup7JX9QoxvzuDd7I3LRYm3T4y6YAc7qfy3hF8vyx3TpypnI0do+xqD9bEu0OOD+eXBAFZDYDUok/8W6fq9/15z9kYZfZYlDBU3B8WGsespPvsWBBxtQMmtb0IUa0GptrlZc0GSeWjrBll396ff12NEDM6aWzrSzYbHZu4ZADW396fd9ApySTTkXjvr2eqOI3qObHvZPbbTyXPTJM5zEzydGQ2GvEK+839VKnBihf3U2HZi3NmX4CpzlQasGgz/wtT8flUvU6VaNfzl6maBphKmgrq1081jDcOHq8fLyoLrEFxX/OZmXGHfGLC5z8es4iYz92bDUbdPLB+31/vp+L7/j5DiNrneB799lOl092FRe/4h6n0hXphwd0HxnPm7EVWU2XEmYr7qf7do973/vzws0P0uiFQI25mIhvH46iEZ6CIiDq6vpm/9wJ4zf5RprKMv/Go6+hfoxQc8/9S72//Sua0sWMDJft7LOH5Y3mjqtWdWW4I8Q1rbcCoFeUQPTIpeGHrlG6/TLVdBA5nqoatLmWyuyw0fH92c6E9OiBZYwseTs7JiaLBxcqT5CS+sC4jhTNVFg2B4yMhmjGqrCdlMa7cvVvV+x3blJc5mgyAv93U8TZse2XzfNIMgJnKDSFsVisOKZZSrbm7HWkYnW8iNK1uGXMXk85fNc43ZCq3Y8/VUvZh62M2KyeqfPbc/dxE395fr1MtJxWlLRIbeCZHvYe0WnGdKt46kOPZOUuokYYKCpVVdzbL4DChaEyOeZSfAo0z1We2L0m8Lscv/FAbizMVO7xXe85UvU4VCvuu97LffZmKZtJBI7fiarNEkKFuQdXWw5FZhsw/+QJKEj/ZY8/dqlT7kEGZRlpi4bdhrCFnziFH+nl1w9ZNFKgRRyriTCU9P5hFTAIGK8LdnERL02YeXEzEyNRek6WgvrhOxbYGXnOmsmKklvHYMX8zFdepjrph/2Yqc7FBvPcXaoV1wpfpMuJMFcn+I+JMpd7WIvz7GK5fz1Tm8q3n0dsO19gOIcc0tAbGTGv4vqpdLamUOMC019aU8Gx9iak+j4CpNAI5UDa7uUkdU0WP+2qNs/sCU+S+Pnncfqw9Dutg85upaDYFRozGwMSa+37hm7rM6WcrG2V4qTvdgE0xVWa1DPej602OJDpm2N+EJH0M4PqsGdR5A90gOfsM9x4ZkSdjQ2NPypQsgdH00eZEjWwE6yWVbIdcEjVm/mFfl9G8et7wmYxE2sTdPqP1NJ2T0Wz1ZKN2Mi6z+bVeE3S9UobzFnLIcO68SHO/jHnvjzOV98lCKjgrhLhOdRzBSjHukQLwugg9PN03d85U0XEF18sIgKm057MqEycBptJqYFJjUAGzBGO4PsU6oL+Z6tpOx7QWVa0Mm+68yl6nsrr7E0caMNNqn33oR4kFFN/PUGPNWlxRMzZEEgcOMJfhZITrVJypPmPl+WWq4QUY7Q9TxbEHv/8aPaqvTqXvdw7XqaSk/GEqedbNMOx7f1YdRJypeO+vvDzX3E+FHrFURu7Wj/BVqQWqu2aZ895fOhfgeqvAVOHpBvffEBpE5RuEmTA5vhg+brMdRYamol9MhWaPtkz2H2D+13g1Y/hw0lDoveH7OOudwxy4GYSKdMeIPFGgplBdeP7aK9zvfCDD8/ms4Pv7tXMj+aWF52dUPiGSqbM51vO7RdVkDjnOmkINVjuBR83rWcqTdL6aYwEtrK9OhVHHjGRa09rfKSQsqneEb6UiQQ21EMowvH4YKY+PJ63DhVOmLwaf77kXdWqKM41Ed/lTkMFzeaGCrqhfpoq2tce2y1mGCnNYeC4+zrqzwNoVSnd7YAZRsg2uU2XYyR1ijnbAVNH8LzqV94SIwPf9qbEKlen13M2reqaMM5WjH4D5ep0KyoYNG4yXwKDz21bCu9vswwbGLstZhnBBbmH4YL7rR8Bk+8LjHvVYrQN43uTjjetUtrcHprmMBxHv/QFXJYQzFQS6IxtT/NP7+7Pvj/f+nM0YmOrU/sujTtQvU/HeH0Xl16OePcLTiZzT1fvb+ztn+MR1KpLTH6Zamox289MiQsfKgfHe33g+AfLumWpOY43rVJypdGFaAZZNWwJfCmqcWT59UOGtA0OFdeuR/cysIP4KP72/nqlGcxYQ5vnANIupF7PB4tjNcZ8Aw/Y61XCKw5x71HudaqC6wHS9TiWfHy41yKLJuU7l5RQz13ujMjkO4whv5M+IjT4JMFWp54zMRdfmTMV2fsHIzVC/TEV30eAf7P1pyPqbOer6LzvV/ymPOgDFlIraVEPR7vZe48FrChWR50Id6nnCHCM2AqawagVq9kuwxqfovaVivS2BwYyHg+25D9x+Fs8oWmMf6rJjElN0F6Cu8ouXhqkL76evaNd7YdUc972/xCR+yff9seFpwpbOdULy7bCYu7KprVjhPOekuKYT100O9ZJtDsGs2+eHI1hbqwFb10e7nLxqp3ZLKCrZxvSivCh2redG5Uplq9F2nU/Ga9V17ZP7ZvldnKJJ456dX0zFrlnGSH0FZqzrvEHRLARmqqwAcvxZhZz+h6nq4b7bl7MIT7+YKpmNng4+VZlDpUlZkuRymN1wyDYQg9+qXXKm6nt/1q07u6VYriEmvsd/Yaq8zoF5Zi+oGy6PBOog+ok4U3GdqmcqdWEPcua3Ys2ZCp0hRyYyrdZYu8HvD+0AYiqU2xrOyRXqFoKAoXqdav6eWlTrmCo1cmCsnqnGTPUJTefZl6lQ/lRL3vv7LBL/q1Oh0bPmOpW5dSUSunj17f3Jn2Hz7f3tLklI6/kcnvGeqc56xwidTsWZysm6szjcBzBV3/tj+Tb89v5mWRLh9WY7o9qwbvL4egMmGZ7EhLavqZzH1Qly4JVgYCrBMspo5ZlrbBw2hNava4XiM30Bs86TDZWP2QclqXPVsBiMxv/BVNrlY+SJR4Gp2F4BJpAPcp5EJJTwtFXu1NDHBNHRNAZGrEYf2srdfCf5Wr1whgyLyvZGLKO80ymv4SKhEjq/yvB9jPe4LAyDak1wR8l0BEzz+CgTiHmzUcn2+LMmu5cZMU+cw/OQXpMXXmbAKKgYOSSdFN37d72/XqdKphkwxL/rVD1T/er9RXP5ThX0uJP4YQJT9TpVz1S89xcxnPxmqttp2fX+QqlMovfzy1R97y85F8C4VLkc4PqYepn4s02BI3X5/jLV0alcrlOZpSxAzoaKG1/nU0Ils4V//2neGq4/yqvzU/0w1WkMTEUuAvz+H6Yy7K73uj7aLnmvRvJXp3otxAhX2+P42/vbPJYubmuoQYwqAqYKXGAQXzjA85SMJMJ1qp6plId+BELMljVnqlrI7mW8v40lLMmyTBHTZIhfh26O+Qhvqdy+VBIj+TXHgEYj2pSLlkTP66qr823ISdtZW0baAH4O3/hG0aWB0mY92Ug4l5Mjre3uvMJCAKbMxosxGz5zYDzvbdecqfreX6iq1zXXqXo/VbScw/u7+6VPleYF//61gniQmbHJdarIbuB6eQ/lQxuBySh6sJhhe5k0VD8d4Xr3OlXPVO0hc0h2rTcWFp1Wo8ZjAs97r1Pt8uBE60+rksRqgAFf3nrEmD3I8oKExHKHo9WPTtX7qYbr3GAEzSOUmimBd50912ysANOwVqpP5GDDMzI+jRJC2T799v7w8AY1wsxs/pOpXsz+MlUW3kQNl7eyZsGszBB7kGxOcjL7i07VM1WvU/HeX+HNrnzfH/eo574tcp0qnSeHiM9RDyqH5tRdO18/lRI1FeKzFP74qWL/ATVfr1P5WwGYKnpCfO17f0STgWl6ncpdoDcbVmGcp2kJTNX7qXqm4vv+eqYaD1JgqI0LDGkIswvXqVI/eTu/en9835/zhrKaM1WvU/VM1dy07vPvM498rjNgGCD6kl1u5fyrUwkFMKUvpRLZpTVcz6Idl1RRD1Bz7ey/MNVy3PnZOp2K7/vrPepcp+pnKfS9P7dqUMl1Kqsdf3t/9LQsC9778xmD69/3/qJyVjHnkUINfzMa6R9kKln+m96fLv8f9ahvmmNGhf0Bcmp5jB08sIwNFa+eCjFQEVysF9uAQr0kQ10wMyIcnv0d1SsbGCJv7hLWhrpExYJcSCTO9BPWFQVyxPLqECa7UTdvCWK2UC9NkrwngoVN5YPYeFn78HPnGBHvwHJWhKjIC8l2mZsEtwWbnqxZWeiDk+ZWH687P5NNy2JOWtcdtWObbcnQzossYDeXdHN6VwshRJNF0jru8EUktnmJq3JyvUwtdzP2HiyvwimZjGeS5OpddBlow7Dkvb+5eYy/vb/gDswUm8GC6ldRzsP5wXLwofP/CPEErkevU5GF/Bed6j4yMNepogGevXjvz3wiu6T1cwWMml0I1bUD1MXeBuritOy06Tr5maVgL7BIrVzzEWcqISchS5ZUQAkiwKBcpxoNBnk2yaEuOQTHFTUnE2CCa5wU+HnPRKokloLi5hBJnKn8ew11tfSAOvZxekCa1tNB53Gk619Mlap3vCbzdbcvsWOqyFktNSx48Noo5jLhTMV1qvkActrUMT1cOk1DpfcYGHTVze+aK52n3Z00JMo9w8OrNBtRNdsCg/Qe9eRuEPh8e2D2XqfqmarXqbifqmcqwZw3JLyeO/9ZkXx1qmS+f50gBz0GFIljk/zSqXTt/oGfs9cNr1VxRdVTCkzl7FUNkxbYCblDYM4rFk4Y2ceCNu3DIHH1Dl/Y9y6Yavn6h6mGZrYAJtYhu2w6f1UYPfZUM+d6GQfP+IbrGF+p5uXw+1prSFg0hkMqXeePMok38Pke1uhJP1d8zUOn1IBBkyV8vouIUZqrVYEFA9br+DG28tg5vSM8unV7OK6aSWL4QFCT7EcjKuvTT548m3COp8nD/w+dqu/9hSv96WHM9AcV7/fbV6fq/W+S+azy6JgAUx1vwFRW2e2b7JkqWk+hZtByuJ5p+NRwm3azLeZmdz/S5xzXFjCH4oTwmhTATD1TaWwglPFxJzqYNtsXbVYfIY9N8e3hnZNgyPGNTpJx+i+mGtjdWRlDc46F1hyykJlCmVS3xMMPcfmi5pmZKMKN7RASVBI1namFku0Mfp5ZxyHv/SWvd+DhgQrrRVoInYe7Y6qDEAtQwyXA+HNB9/i+vzYxIf70vb+RJsDPaXrPI9EDpjq8ZYlaTAKmkRzL/TLVulJzzlQPL8NUiqOmjGuykjC+Z5CjfelThtLS3GN/oCzpR/e0PBaOkDNT75FTc1HB8zhorTW+3/0hs0sfGEw0gWma5AHrfV8+CWeqPzpVvJqFNV59xDGV6EHq4ink/J6prMn+A+9Pn3us7UdvKm4f8LylvuDhyeJYU3k7EfJQHdoRUZejO9UXsY3Y+gPXW78dFc5UcXv6RETG7Z5+3rVSRtsBPO8HySVsmelpngcM1a4s2grXqXjvr9epotEkKrlOxT3qXe+P4pNzIufVbcD8VI3LzN4O5lyn6nt/6TxoulNmzIQ5+UIoo+lqL3GdqvdTcZ0qetGK61RZ1bQMSHD84EzF1hV8ttVs/OFMxT3qvU7Fe3+9R71nqvD0/On9xe/8wOyZQglnqnDcAMNoZUXicuPMiVCrM+6nij6+yfDC/Bgs1uSE8N6fOL6+mDszE5JpQvHVqWxtCEzV+6kEyRuwIB2OSq5T2Y2WcKbiOlU/SyEaJiFi9wzW/69ZCr1O9Yup+lkKJAuuVD9K8P5n2nq894eDJs45Uw3N/MkGUx+YcjoApmq6s47Gs1l3hnPbzEklwMMSEiPM2aTYf/1U0dOMSGod2P7rUR8fgakes+2L61Tkckd5vCexh9uq14kZMNVegWdaP3eM+sdP1etUIVUDYLR5+k8ylaL9Xe9P/l9yNs1/m6nCAzCFWQ1llAzF9Qk/k3ZOP6kBrx94LWHUQo41ZwhykLU1CqwG8YrKOx1i2kq9WziACgB+/joDJ2f+GgtCNaKWVtgoExWLQR253FLj+jbyMNu9T3gg0pbrVLz3d9L2jM1PQY6mz63kui9izdgWp1M0WVO3drPcKthUySYoD/KB5ZLjA+qQeyiWjF3qvatEzwdLl1WYF8hNO4bKEWO3YEWmm+OldkO2v7FlHU/KaWhKN/ftPhELdAvW7GzbRpypTBk1Odepeqb6rGqIcact1PW9TsWZqtep6nRQfP1UhWsAI063AypfF0fEmerpQawUqsbO6SwABtg+MsyZiutUPVP1+/7SdpBCnac+BNpCKMnTvQdMNRHVgNmqADHrcU7m+JkrCtep6ObTzVk/iEuqmDHkSIuJe977kzudijMV8NGA2Uo7KKmrAwv3TCWZ8aBkc2LPv2fTvN8eYumr3ZPkLo6odk5VwpmqrLH3W6eyPchZv5iq16l6P1UstpCjeqb61FmNuEddbPCQ61SxE3bntXVM1YxyyFHjZcjw4RkEFPlFm/PeX2JNp5DDUvj968i84a0ZhBRtRKnkTBXghw05XYb1Y40hZ/d+Kq5ThTRa45mD11R/sE+ZSA7kVA3jMbUkG65PeHivsTMyIFgWV2CiInje8ON6dKDOI/D+cjdj0zq1OUXDMzDA/b6ycFYvl8DYb40k22Pnb9EvG9ocNC1P/CpY48VdBkY+Z/cyqqwowi1pL1ScCmcUXY9egQexblJt1w5yZqfxC48RMLGFZjpK2Gx9g5okgM9zLCA7iB2TbndwvSR78CHhpFoVX6bScgQ5e9fpmrICNY8aKCSK5k+X61Rq+bqXiWHCer0YSsSZKnSTxRzT+YhSZfEGpjqOrDleh2JCayOVEGcqbFzGVI0jPY/195Ph0xNvqDTKNARpO46wvZneaf1WBBIf7OQ3U0WKGLucqaxZrZN417wlfKfKo9ep8gQNgUmGV3vIgDwFEn6uosuZSiCJieLKFi2MyymsZzGzyiSpYg13WEvrtHqiJL4uHc5Ufe8vNLBZcJ1KWPoSMOdm4eHLZa5zpoqm7fKFB3tYn584A6ba3MY1LjZNS3ULSSX8PVh/NL4Ac+OTUiY4fxW/mUoTwxv+FNmRqpcL5GjyWHn4WFUF1UclPA9ad7+w0gLjzzYWijGNPLzfCoRhnzR5SI2Py5mqFcsH4kyVhWeD1tEUGCpS4P70OlV93iGIp+oTGDt4G5ypkkEGNUR4SCqqFqVMovMIGO45Vz4Qbwy4PnG+80h6X16h5qBQo47eQo2xarTdJVdJPBrajIyNdke18qWQeHHYMaKHN5tlwZGVuaqQvYsWpsJc4b0q00NVS1+mMsIoz9i2tb69v46pGNnv93yWQu9Rz0x6WBNhs7pwnYr3/tb7MmbksxYQZypxDkz1y0/VMxVZbLOcLVgWEWv6ubN4FAFT9R71aosqNrZuPvr33h9nqrMQiswfVsBUZ/Pgco+6/6rh7/d+qr73x/1UPVNxP5VbwetepxrnV4O5upXk9PiAqNXrVG6id71MW/qtU1F9kJ1IZO4d5p7VUc6ZyspqypxwHuW0PDdfnepX748ljUJr+fZGXKdK1tnzt07V+6mETQtMheys29dL/8JU+W734kzFjuUPU/F9f+XhMOdz1GNRCUl2J8BUUfC8soSN4POM7s6LM9Xnvm1y7qdyp+qA9/5CctlEnKl6P1W6u5CI3CFVMhLI8Pk9fOoOpwbg6pnqn9apVMP8G6ZS/kVU2v/o2TT/baYyJpATTbqVy/hVWMDhx+6c+1EMdRZ6Ql1m36CubTYvmcR2+3Dx9nhff5lqkvsavkbDhmqryZlEKvXnUPcfIectV8BUuF57OC+MJRUtTYe66w4xe9vu4Omhsp9nQTcT7TmdJ2xpX3NSpCGy3JUQ5Wxz+EzzfGZIJ9efSowtpfsEGEka1O58amgsylIBZYfJfu5iWGBsrj8CVKjHpnaHiDSMXdfLfPKwgM+n7u3MtoVfoBytpL07soDpiCqFOdAe9sh0DDlekLcNidrTao/X6WVOjcVNQrz3VyDIWb2fKs5VyBnKPS2oic0DSuhgKfHen+B7wFiAQ3sc2L5Jm1f1w1SFHzgU8iI8cwsNYvznlZtsJNk+yrIMmKqJgXnqaOiTFC0gR6mx6bPB4gE5aS5uI7wPRIn7qThTFUGwpIYcQB3efoC5tvOl2Z05CzkgdV5fporDN/x76Qp1rLUSdSrhcJBnSksL4h9mLzYKTl7JHuNsTdR9t89qtVTz6DJ7SDi4PsZUDFUp/937S1V4Zm825PR0fq8pevotSdS6Ozls2PWuLqwuk/doYeHjXnGBcTKo69c3s+a9P/Ox0Mo4nYcRdpcXnzNVeB3GFtyBdkqRPKjL+HqA6xuTI1xvX4K/H5nABNvHQKDi7GOQ8H0F5lg2wwG1RucKmKOCn6NZteA6VTjaQ05tF8CI7XLww1TPy4UBM8CC5TpVXjUiZ6rQ35ovXJcVMIt+7fxal5WG8+F2AmG4USD4qJHW+b3mFJ2vah7en0GEH81mQMVddEMhXQKjTNDxABHKPJP4ePBcrEzuOtWlt1NSFAOT2e2ypQITtTzSamCoYdkm9LPYKmWUXiz3y1R370Mi+wk5oWcqKyolwpmq16nUWaLkcaqZX6b6DJ53wpkqwD86VXxJ/ILrVB//aeUhu77WuC4SxpkqMl7w/frenzaqgBHlBJjlgY5bajYKfD703kCOmCbP30wl6JAzVHqzEGeqw1gXaU1qDSUihAVcqsqtZyrCdap4BUwVaLpAIjquXFwko05Xi8wyugvbGnOdqhpYJJHoxuI6FbrvnyVnqv24q0FiGe5nz1SyPIEqrPB6j/fCwZcRxJneox4lWXDCjQYMazzTG0oWV/WGx/G7pnWLgMFCuztfbziFtFocf5jK3UN86pkqUXbd/LjPdELbafCG9YdNBzeWklKESedfa6BmWAtiQNtPZgGTv4G5P7XgMnjrGoWSsXPIvKrGnKkSVx0DE5t3+DzRDP7+egI1Qu+nstQ1QiGZhQVOfVnjvb9Yj8w1lhdVRXWvgPvzh6k+cmvlnKnmg+QK1yuxEWeqrQfXTc9ytYz8Ap7v8/G4gev3BuZuGwrPuzY22Woyo2VxGpPiy1QzeU0ymf7oVH3vL5sl+IepulkKvPd3n60HbHCSf3Sq5RByurM/JCX3qM9uzy9TxWXIvkwVFJNxSaMx3N/eo/6Lqa5b884GDolKltsFPO0h/Dx5HP0yTVpgmkeyOwPzzEZlVh5Sl8ilKfxmqn6Oes9UbBUAUx3s85sa23NFos3aKX7pVOHhBkzMrk+DhU896eJvo5HhlT5574+56+LEmWocmTFJkzrbk+zceeK7+VScqbYBPDB+Mu6mvU8GjHvUbQVyE+/99TqV7lfA4D1TCcPgx0+1eEO8ey+r21en6plKvCBgqJvSXc8xmRNVJV+dKqvrQU28MgrZaHkd59mDNGvuUXdk9MNU4+nuyobHATBRkrMTZyrp3M1j63Wqgdjt+3bOKOd+qr73N1CiXUmB0BhnKndvRnn6zOH6D/EKvn+FAvJP61Q6Uv+GqdR/EZX8/6Ki/98y1SMKfKqrd2CoXXem55NOcyouzgjFkCIjzJrlGGLAGp75NzNcPAn1DW2DqMyTmXTXcLGWW2q+6Qlxncpvl5ia49RGVEqA0bIqWVFl2fUK9ifB472/XzpVJdYhm43fWVlcpbx2pVBL2RYSG5qMHqe1ey+imC2316LMd5vm5gbLo8QS62ohup/ti+5smivLUi/IczZuXq6/+VRsoUwXEFOqy9o1MNBDao0KMtks3Lm7zz8ti4RnCNz+hDWPH6OIfvSgRr90KpkeJMR1qrO5DbmfKrLk5/q3TpWRQMP2JwCGfE+PJfeoB7uzxf1U1L5381IMhVDtsm7zGIsvF59mufFbpxrL2KTW4eaVmW4CU9H7x2fuwrVyrlNZ5lGm8kLvPP/Pao+NxXRO2/NQKjlTxfPK+vb+Untd46i0HTYWurMsXAViMgqPGtepMursCmIMoU7y7auHGGSaORngy5h+rr5KEl1+1JCzIMcrctv5V86QcwoWW/STmwhFzRZyznoff6jSEKjz7+m6wNmwO/8ti+s8bLzAxW8/GFKdFSLhTNXrVGZNtTyOdGCqyTHr1lvS5nzfX9/7U19NnXOdCj+2AVXPB8hBgzUw/RvHItepkvoMv/+LqU4V/P3bWFlSoUo+eXjbXV/4MGiH3Q4pYGK7O9InTpKEarc1MFWvUx0/3fyimw45etPNZ0LbaUTbwcIEZutmZUShklEZiQpKXuhV4/G1O4N42OkWb9/w8DCNbartkjvhTLVGW8gion4C5hoAUz2FjQIM9XRy+okgxp0XS8gBt5eaJ9M4ivAzuIS0BVTIk4MQSnjfjMaw3uAS/9aptrNuhuYemIu9q5TrVNyjvtfeN+6nivAKPq/zUAJqnDuP+qQCpuo96pr5tICBL8AQX52qO2PVDlYS7/1Z+1YrIyEChuuZiutUn1D4MpWg6kIeb9fdmcq68abW+wLvl2w2Dr4z7HCmCi/pu8brmXL5zVS7zHQZbnVgsPq6dThT1WFoluFmt+16s90pIGfdROGqFr5MJZbSi3A/lTh6DKh5bToPd/kscCwPhd9MNVL2Bv3UnZ9KzYIbVh3d4kzFdSp0BuZXby3EM7x/Ofj8ToC5H3slj5RszTDdjyA+pZ3OJDnd+uzOOBZn0jtPXMuQ8GcSZFB12Urn9o4KPI+nHhWHM2Ac+oL7zSyBMNsVYb1OZfg+vviA9a4cH2UYqGOG4/CgUyUq4HmJ5XCPRx7cX1UARuZMleGDQfWmO3Neez7nv3p/sU7g+pL++nc6Vbw62R7Z6vhCIRh1M4QjYNhep5JuEazPnbuLiLbcrmlz6Gb0qmmnU5Gryhbrd1IWq1nuuNUAKWyY3Vc516nMnfrDVCjE2neWQu9Rz+l+z/1Ufe+PVWtgqJ6peo8691MdtG5f8nkG6+MPU41GxThnjVdpeHazIWcrq4ywdn+MyKV93rt9aT9MNXs8vzpVNiH4Ri4ZujA/SoBp+jnqnhcKjMRlnGfTaOARdf3ZM6xIwFT9LAXZ1qvfTCWezBnzpjXUFKfA/HrU3RbFKE1XA42grtfmnoSEUPlx2nOm4r2/3k/V61R85ud4zizOVL1HPZ0dm4jrVD1T8VkK/b4/rlMdEnheWqH6QHzNO90+hXzRM5Xce9L73l/vp+I61XBCgAHX5MWgWoP4/2ffXzRf/3jUH2v1xMjrA0w1OHfnKYrqlY0huyLOVMfziPA56tyj/kenSgan2PvNVH3vr9/31+tUWTGUvvv+EskMckbG/yhTGcrfzKfStT/b/rT/Uab6L89SuHudpxiWbB7nT8gxRZoltAnitoxqBjE9pNMhbbQPxISLr1tcp5Ku+2OZRLEPdWc+qKl8FE95vH/fIQbqXc6ayDZJx3fLgdpwu6DSNNfKcFhBjup7f/7h6ROuU12Dtc+2SzFFhbhGNzcbMsrSTT2BN54WhRv7TsDmM7UgxX6c7t3BZ4uYJ9YWSUei47nnfXlmG7QKyHTYHvZuLatvltnigkzR5cLc+L7uhriJeTmxBgX7rVOpA8zIu21jqqlQd8ax0O3LyS4LWpsuxGRVf0pYQaOQyqKl5MkiC+ecqQzldcijZA8Msp88bNra0TGPQ+d6+6VTQaRa7XGzVxyKAq9B4VkBZg22Y+23TrW1pgZnKq5TXeWdz7A6s1AoaCLkuBzqS8mWB4SO39UJv+fiDD6PilCyhwqE61Q9U0Xt5nXDVTj+MhXXqZJ8qtE6IMBkPVP1OlWoPTxE3RDvyTqdfnt/Sa4vvzqVfBYgh+X7bn7R7m1SNBF/mGryub+/sxR6neoqHIHJ1rQuOVP1vT8zCYQ8mQeQg7Sm22dXTLWS9/4Q7vaed0wVIg9yrhTggsqt/sNUl0Xlf5lquvzRqbTZWS+Tg/uMcKsJDtUfe4ipwRv+vq8eZxRJ0YeEhj174cnh4VJzpkp5shHfEcbKCNazNNPzWLys1lynsk6wnqORsTphe7ftzsB9GXn86XSfjxmkVGr28pepXqNjQa37Fq7v0IfvNx9MHCqtwlsZ3nXzxZkK7Y0T4jrVUljItL49HMLez9jFwSJ5UVGsVPi+d8jxt4ERUCFjUh7ttnB9PmNgitZ7ASPmnR/kMawgh9chPI8npztvcZIxKs3GMuK9v3y/uXCmCo8r+Pxl2wKDrR4Q43udan01Qtpc7xbhTGUj49v7C99+1+s8bIf0k1w0wplqHnS9UyRoZfJ6QE7fryEncJ1qZQAzLXT84EyVvCB44aQbwGqGb43EVbO5fZlqYEOMV87w+b2pSRieqsAg6eht4ev5AXX7yjZQYmxECc+NDNF2B2Esdp6w3l3z6NLGvD7h94lv/WIqrlPpr46ZWhuVYWx5Fh5NC42agXok4SFbvvB1rsPzs0rvJNbG6o0zlTWqoSa0dnB9l5vlkmqnJTApa14R3nkVocrHbvJEWIYnfNtfEqo26atMMt2A+BTCV2wOpoziZ/xi+HNKhlynitznqsbDh4xZUFg1ieNJIuHN9DHiTMX3/X3Kw7f3FwvdHoDmqox4748z1WVw1mgzDioUt2NgaEwyyMH3Lr7Sc+zgaqM8qE7eUFOdjtQlo7FY0jr17TLbBe8Tfn7alsrTWEFhdIKaqWcqZXeT8/id2kACeyCf2Qty+PSptDf3+f7InKkydQsMVNGZzobDzvP8WrXad5ZCP/Oz91P1TDXARlzyWQr7MwXm+eySkvf++Bz1wVIoOVMp18/qy1Tna1Xz3l/PVNlGbF0iEPvBItGOcqYKhcN1KviqPvqlU/VMRefs4JL3vvxL769nqt5PxXUqvu/PuQFDOdb+q1P1vT/up+qZys+lhHCmiqfowf1UKTXdPZEF+mLBUIxJGgrHNSHbvc17f9kC1xqpFDdhMQp+mOp1Wp2Zx6Ifnarv/WmHw7uMHiE8D3zfX89UhwTyxS47fnWqzKng+8/s8dejThdnVHA/1dg3/JJaGTCNZWoQFZfZmNBZBQwbnVc/fiqhhc/Tz1LodapsUtYnvu+v91OFVKtenKkG2gaR2D5CvOmZalhedmW6dYGpHt5OYAMJMkF2bk4uVI7dvLBep5qcmvofZCpT+5uzaXT9f4tH/b/MVNrGGHKmigbdeWKJDDEZ7kVbhpUMOW74zjAVnS4mFDdf434qTb4AU41u9xtnKq3WulMqH1DE5jPIWfXZtvNM87remVHNaONfVMSZyhs+oQpsNx7iTCXWjsdWOzctC7TL9658dmK2VK9FORkJJ3hYNiePzcItMJGzbebutKxqNlYnZpnOh7XrNmVZssl07udTLx3M3SSyn4y+3vNycj5fPNcdWlvGgmOG8gFxPTc/ooYNoWom6S2GOqpnKmTtIadLWud36JjKHGdSp61DHdvrVJyp6mL11akUrT6UUbQ1Xrg9xyJVdHrMee/vMZuY3KOeXTxgsJ6p+t5f9Cy6XlE+NthgQnzE2h08Uz1TmZU+RunIhrq91pD3m6n63l/9eDolY36yxou6OyO391P1TCXXR4uahqpAZWe81hjim0ib+jQg6ambBzZ9JDIVEstBnKk85/lkg0sD199VsjlnKuXtQN3bM5WdQM7V/CvkJDTo5j53OhX3U03WgYYrb/LVqaIhe317fx83qoGprw+H61SGFAkl16l6puI61bkIXXz1RQ9ytt8SzlSXm5FzpuIe9bXT9RJ7pnrOrQK3zcKijX77YSrTudtUZIcqD4Uu5/W9v6aNPyQKd+MbZ6rmKUgoTncxw9WkO+vFSnUSGbdwj1djbFMrkICpVnNgxrMqJlTZA1YkzbQ7b6/TqXqmCpN6fcOWOO323RVw/+XxwsKX3BWosPFuJLksQwmPn8sttQr1RJJkP9PwYZJKtBHOsP6fHaMMmPHkTBWJF7j/uREEtKUGMOpt0Z2Z3HnU0dyo4PVtFeFyiz3upwrbjWnh5XvJ4PnxgakE9WFxnUpMb7cybrs9Ez1TfSbPNwqBRiPsz8To2/vrmWqMqpjWGpVQMr0/a3y4Z3B9tIWKOFMN98cV/ZzvwFiX68vCVMZ32px3Vh6vVxsJy7fqTtvw/MNUfe+vWVTw7zfN5vSHqcrIGXbnX3ZMFaxVCxhxKEjYmmyvVNUHBorGVvL6pVNFi2DzZaq+9xcOR4GD42TpAPPoNeFMdT41Ft/39+39dX6qXqdKXm1ww7Na16EmSm8l7/31TCWzBtZrz1S9TtUzVfhIowifd4nDmYr7qXqmMha7F0puE2A0scwoFQ8POU/UZ+RhZi2HVF1EZhnrd3geMkknnKmim1TdOFPJETAV7/1J+dmkVpShMrImsJ7HtB1xnaqzvUW/mCqsL5BNTWX7hPU5lMowWL3gemySOxXpykSJNwCmatn2zJmKFb6wx6J9abhO9Yupep2KM9XrbN/ZlNphmaf3LHLv/hOYande5Sy0mQbP7e4vTPXZmEvm2+7PfCoo0mzmozYu02d8mHM/Va9T8d7fbr2LWLzZ/PipyNpeQ87O/8JUgbTIIP50NWvf+/vFVC6yP2wg7P2SjQ7HE3k/QmCW92CUc51qac0E7lFPS33gcKYapW2CqOnta85UvUc9CsO6IJaFpmzsXWD9j8fmt/eHD2pCqHo71OTwWb1474/rVKPF+Iep+t7fqpUcYLL2h6nY+xazcCuEUONmgy9TubsAmCp9d7NqOp3Kup7eKNJe8Lr3qGvmuCk5U6XL6ZU2c2DabBUDU7XZ8/Xd99e6eUEOJbweVKIP3y8Z1ARfT1+mylb2YE4cTP/S+5POT2BaVwQm8vD+y1R97+8XU/27TmUvnsBUvZ/KT0/2bz+VkML1wEsnyP9pprLMv/Oo6/9LPOrKf7n3x5kqXLaIM1VjKj7XqcL5y9xjqagwVcXrD1M5h8GS1pslMAQZ+zd8Hxwq+ineJ6j7r3qEl51Ht9epWFSugCEWypRq1y2sKuKtX5ypwtPFJ3RrZi4Zbqwhy9opQxN/jOau9YoCNl+WOZpODNdxd5o2ZGyZAxPVrGGuNElgTYoVZOLnZWe5i3N5YNQJfTIlSVO4ivq8s+XhOEPTrJpY7t3yViyvthmZxANiuW97959+qsaSa4jJO/j+vZ9KGYRSzplqgZcBFesj5LS4gTpzWg8y+nG0A+I6lRorULejDGJ8z1S++NapNLXFMnZdeFp6poK1C3V8z1SjralznYozFTtgiLHbrs7LPlD3G1FXZxgN5ByqJMCkXQ5q742D0uqyhTq3br86VQS45GFnDEDXRi+ow9Eq2uPqbQhUs7YOYqfJx+M6lck0+H3BhNc3HZjTWW+9MtuytiB3rRpypgp3bfDC826mnKVhYMq8hJwTzzcWRXGD8tgQA6jLOu1dV4SGcKbivb/OTxXS8dLBI/Yg1HDYj5+q7/3V1kZDv/xUXKfq/VS9TtX3/rifSkunPjXM9Q9T9TqVqW90wpkqqHWHmtIaYujsZXnYteF+iXgMdWq1vZ6w628xbQb6j06lvY2Yfi5UQ8kdw/2LRp3nefQAZiSTzr81USJaXzy9jNr8uceqr1CqXHO5TITGeuH4kgDz3adKHl+GusSZCm3GVxQLC/h+bZ5tgJnVEnGm0t4QvSXnZiN2vkGO1G7HO61fO2DedGhqOL61Y2rIIkLJU33C+yvAFNxP9YepPomHCGcq+XxMuU4VarMlvPbOV77vj+tU7+VfdaqeqVT5ZqKwGq0LjFbLEJhqLAFjPYEBR83IpbrD1JJ71Hum0scjteRMlebK9ctUy4VQ4/S2vVHN3lokdteRhue7BtZX81LL5JzGe5zOlLLr/UHdvBlCTrsrKmY4UCzy70wVy6vtCw8dpabI35skDMfw/j1TyfniWXKd6tnN+Gz1yycPHwNgvvR1N+nnKQKjrAxNwkPFU6hmaMc8XLTBHuNaV6kKBVLOdSpdOMP6bD/ApMV29QLmDxbUmCfASDv68nDYMfUvnWojHsMvU4m1cQLmqxJqbpbA5M795XKdSjMDs4xuV3ONT5UMdctS/0AN1c3CMMTOP/o4PqAmm167s7o2Omeq+CUDo/c6lfKk6MtUvZ9KOwyrkutUt/Pywf1UsaRbNdepzOfJIolRfxxi74MT1bdDYPRep7rOjvW392eXO4eQ5RTi8eoqf/1URLpu2Ea5eGjq79O9ezlfZeYMbsBU/b6/nqniovM843sr8d6fX2qjnHvURbx34P7VcZ7OBGCoNh1/dSpWzxuPLN1r/Lv3t5yZaxZf0jHhfip9TyoWKzMgEoVCfO17f4lhRCR9L3OL61T2ZOLnXKeyPPPE4kobkewVHRzup3KqCzCJ/Gi+OpVzeSdlluvAVOVs+PzNVPqrnLDx6VER3vs75rnOHL+Fp7D3U/U6FZl84jKLb+6aXNnnxZJD051/F7RrzlR4cRoROi1+9v05zgAYqmeqkqDTV6fqmeqpHJTfTBVI2xdnqkgKIF5eIUxTPXvHhO7Mg8WZCt9eP72/XqeK2MBHXKdKtlLw9VOFRsqIeRifOVN1T6lGLnd43e/7+9X7+9jpj5/KeewcPkc9WVjdLJ3DdQQ1ze2HqQIWCgxv2gg+D3O/OpVzegaQf/N/kql0Cf3dfCpj8K///kfPpvlv61S3IYY6rEZtHo+U5xwLZeevWpxbwpnqVmWESqN5F6M6plrMz4tv76/XqXZ3/ctUCSELDxe7RZezNJukwgAYoiiDOdWvXa/gD1O5Tu4hzlSf65z0TEUmVMgjV5jXHpvqdZ5PVlCFuXEuuWybH7N8usMHz5XU5R3+ra4DI0yo5IrVZ8fms5tX5vdRGrmn5fPKGLFmOcSNoeTSdr5gM+qlaPK+57W735Y189fXkHCm6v1Uilr8eNT9K57w3l9CUfjCY6MNqLRXf3Sqcn/IvzpVz1S9TsWZqp9P1ff+5Ophkyy+Qg5XmuWAMxXv/fV+qmhqQp2WJfBMXedTlequNSb/wVRS3Z3toycN/Qh3p6TlsCq4TiUfXyjnTJWOj8Bkl+5MYWkZrfFzc7GoPD04iJ4KqHNvh6NEjVxxUHZ67yKuU5HJwSu5n6rf94fcLfx+z1S9TtV71JN8283Xum4M+hlXKE+25lL6xVTh57P2uE6lZO6njNYXWB89U/W9vzi6PG+4aPCAmsYQmPqThQ5eDTr/ENa6uq7caHhXT3PaHINPGV63wLSBD0whDzrd1Jla7BdTxcPB0/nNVKfOn0TpdkZ10e/mM23HwGT3bPC799f7qSQvAqY7EXOOrXO3T0yM0bf3dzsC4/VMlXTn/WFxfow5U8XX+HXC7TBgtPUzhYTGZSHh/GhZXKeK3G4fqFMmK85U0anbd2gP/ZbqwdnO04sHMS50tneKqjkwr18+Iecw0aPaprt/CjNPv/b9xdl55WF10p05PXKgxpmLz/9kqkd9v31nKTzMn95fEz4hp5hv3cPtx/gyVTQadmfb9Exl+MBUf3p/Rn3QCJ+lgEbigjNVfBxFX6ZS4xkwVM9UsASunKkSYwk5H+3k7ry6SsvjIo3XeLn76lSE61S9nyqIFCuP0Pld4yy+AAO6upGHWK9OuO7mtOvpzcxjYRi/sBpsCVUH2TPnTOXH8Dxxpkp3ITDaemJwpkoOq5vFdaqeqeJPY6xxdtM1rlNF8lg9cZ2KM9Ww88fVAob4E03h+v3RqfR5W6OIKHC/z5IY8N5fmEePPR4tl/FvpkpewKA9U8Wsm+suOTJUi4ZSIc5UyeXiUss9PHLupyKrhUrlgKHfvT951cXPfpbCea4r396fEoRzPH9UV2p9lG5PhrO28GJyfFD1PAOG2zLb4TqV+RnZZeZ7whrL9qiirePB83pHwFw3I4F4PDtJQDgHYKrFZReyNMBDUpiMnX7pVGkpAJM8Q6rxfX+cqbhONbdGOfdT9R51Pkuh3/fX9/5isQSmGeqpR07FLOIe9VB8OjXxqLrmvT8+S8FdqS/OVN3My+++P2yJ3XyndeHwfX8Rnvk516maiXpmJBTg7/9hqkBZxiR1l6lLrFo9sPH+/lemytbvMpyuHGAQ9zllI+P0LpNs9HSxZK507qeiLx/iKzZ2kC/6uexodlqT+55AJaGfo5I2dzznHvWeqbKbCO8vn6KI+bgO84x1ExV6j/rgYYff+VS9TvWr99frVKoQ/OhU8sK4cJ2KphF2yGVbQrx9HWPCdap18nxwpmKz1+D1q/eX7lg6Jxv9eeZ+ql9MRQQFmK6fpfCHqcK23e65R91J0rbkTOVvdkPm5uIu536q5cu2mN1cQvTvTPUP61S6rPzdfCrzf8nZNP9tneo66GJax1RJVD8LrKrtiArnFBggC6BuT/NqQK2JjkhSnyCn/NKpguf99UunihcniOl9708/tcAUKxfq7OnuUVC1hP/j5zba42aOGq5TMRQdPSJYa4dlzZSWuWyWrksbd8QWx0GGctvKIahN9wOW6ue0LJ7D1HGjyfbC3Lur59nZsF9u8yw3bFbcPVLss9R11/bnwjZre1rmb2d4cw/MmrH1Y5uSKazzG/dT9R711L8cXTKgRsj9VNFagtX9uOFp54dCKJqkEJMfAYacm9xklGBqfnUq7qfqe39DVxb4vr9wJ8zW2N+mGoX6SUTRswwjnGgXmwpv1ORxt1WI+6kGuvYXpjKt+wjRKAam6nt/4/nWLHnvr9epPuwKTKWPt3McO8B8YmJ1vYQb/FzfTTWuU0W5acH1FROR1u7CKbNiSD1iZkvlq1PhjR1xP1WvU9Ht+fjt/ZniRfnu++t1qs/uLZEQCd2+xb73R67AIJFlaPh6bd7U0mDFxHkNOarXqRQxqEkMN0Xi+/763l8oXU24fvcj/jLVn95fv++PM9U73RZfprrN4Pra3TwfzlRFYUX4tIiBUWd7PY8hLbncT6UmK4ipQfTyIKdPp1ynim1x9mWqmspQATqbjYcX8jHiTBWNoCzA7/PGouJ+1WnlzWqOE7M7w7h5ALPJFTDXH6ZKvAAYlXVMY5mhjLhOVWU3A2qO4bWMxxow4CYEpjIrucw5U1XDQUPlRWkTdrhCDYG94EqVOoX1Ux2B0YOu19cAYve62A2vIxHTtkXAhFfSzf/qdKqeqRLbXMH7RW1C1Xs3bwspcP39+eHCe3/J0gz3mB1bjzNVpFY+436qXzoVLeH718pQIrF7W73wy1MIFbaFCszhAwP1TKXGsVomu9NLw4Mo+GGqqRKfOFMJCHI8Z6rRGNZ7e33B89wz1Y9OBYv7j041qCRYv9kI7u/lvQTmumgGieq5ePqlU0Uf/Ib1norku+/v4gCTG8Ot/fVT/WEq7qf6LG8SPk8dmUpMPUKN1gYnzlRynt5gvY7VPbblM+S4LdQAXKeyImXGmSrOk7WLDyNfoBY+13noToB58mjrU6RYLxKunsEaT27HgOpC1/t3PeurU9XNwIDreYN4OHMb3M13AwZupGSP8wrWd89U0XU2LvAeTb5MlbwleH6QfQSGXaTAWAMEzGzhgf7VqXqmqlq43nW+QCgcw6eAeJLcaK3m3fXudKrFZ3mk4tCGGhWN4wLr1+mHMxXXqZIl1Kzy5iIhzlR58rizMdrYKN9VO89dT2YSc8r96rvv76p2Zy11OhX3qM/XaME8zfuZpTB6RPZ3319eHeacqcbx8UenqqRxyHWq8GrsX2T3RCuuU6XoIkLN/CJvZk+Aqfi+P3ac3Xjvj+tUg1FZMe+69MtsFOA191P1OlWKK2AqYZZbzKObH50Kn8mBuYMnMFU/S0Hf6g+q11uoqXqmMtj12/v7PUuhZ6q+92cu1QdnKt77Uy1gnF6notKqXRPfQyILd+9RTk+0ljhT9X4qzlRXa3z67vu7B/B89H4qrlMN7i+Jz1JQzLhBcRZDzcKZKnrEJLsLmUNipfPIZ5sIZeERMXJvVWA6gn56f8VyHTCywj9+qt6jPiqfP0z1aXYXNnJuYcn9VFG8/DJVNMu3J2xPZw4bTBdQg20HsYsfKRnC9V7uCGeq3k+VzHbw+QuIUCTzyOM7n+ofZipF/7ven/XnCGXj/5JONS4zt5vP0pLkEwNT+cERSg9xDxwc3yAmHK1kAHX1A1bpfbN44eNnMv/6qf70/trLtYSY6i8gpr99gyoBVDbxwAw7z/ByypkqtKfRHD8Hs5aNSPKjU9EZEdnMf1MysZLMcofRibBJvcrIZLkiJ3efv2y2chYpKS6MaW6kPkrm4O70WW3wubm+v1qxtemOy+nI31uusZiVbPOxpmRqLCZr13nVOdsuZiwvxDtZu6NGrb9+ql6neiZLnxriA2IsTU2oYBLI8ep+Bzl39TFv2Bw8vkwV7l5d78k+pJADzwfCmcp/b0SKJviAEncNTOW9F/DMTVQxj9dnYLSr/Rbph+jd3u0U6hh1+dQZ3r79PMuCrp9+rmRqCR480/o13mOk2iOGL3MzD1n0lrhOZZ22Tk5juFIQo5O8m3+Fylgcvi3OVKjYynkkza05juQWcsaxOx+s16l2A2Ay6fBwcrZ6AmONmP1gY73wcs5Ub+GBuU4Vtyx48Zmf9eeIENepeqbqe3+cqXqPeu+n+qVT9fv+uE4l3aofncrtzgssva73Gfkaiffy/8NPldEko2iNf5hqvO16Qf/GVJo+11BcYqhDuZ8Kz9857/1NxrC+JG9YkV86lWF3OkUkQIyhwrIzHvhayT3qcvy2aD33IMf1vb+eqXqdKkQt5NjaSX50KjUERu11Kn01loERzvea61T1qvNTzfWud9QxFfdTvXZqzXUqQzrZeVZegUF6pvoAqRLOVMo8A2ZVbz86lWEawIDZrPrqVL1HvZlJbcl1Kr8QKRX9gZxzpuIedQJMFQVmN0O1Yyr9+XiXXKf6w1SRc3796FT9HPXVGGqE1HkQ7qeK4zEwyx+mihYHS8LduYv0c41MFM9VYB51V12otlhAjp8Z3VlBs86DHT9VElvNb6b6+qmWlTpggSMDk0nn+AXXf3SimvLS82SnAYMs6+XnN1MdGTBlr1Nxpup1qnr1gPXQM9UibDTOVLFkzjXuUW+df/X+PE9XOVP96v2J7A1Mdez8UtNCnFNjxGRYj91sl16nQqNNTX7pVE1QPVEYVfB+yWAbdWfIS2Xo3SIH+88tpvLSNPJwOAaG1pw3ZnivVCjcFpDTrtMj+TIVU9QIn9FC+61TbcaPIRVJDp+n16nMBTCXyiyoAf4wFfeoD7Pohpfr440acWLC9VqINZaSx45K2BJR6N7ec1xflBcVnQEwds9UBzya08/iDJ+33/envGSNeXIpkey0XUek96j3TMV1qqVyVVkytiJCz1Ncf3t/vU6F3vWa+6nw6xnnbBkeCrL2dieWqIskZyPv4JGGEQhM6kTII/nx/3F3Jl3qIt3W/0AM6LuhGIGodBGA3UzEFntRgU//HiLMSqvu866aPLXuXVWjypX/TFOBOL+z944TtMLH7WNF8R6YKpUH8RF6aqmigyRLoK68oGe1YnL5MFUayA7f98eYikQrYCr9SY7fOlUoDk3a06cRJu0Vvp4ee1vu/SWS7lTfTGVYuy7FsZpynYrPUhB7W5NGShWVibDo1tdOp0LtDd7P6SQv8NIlDzpor2GZbqtDwXUqnqdiOtVRL0LqKeZPnmpw7R3pYN6Hr5lONRSnykenYt5fInsPYhgu9Mw46J6vLk9leGdgNrc4fOtU6VwsR18ZdT5LIfdc/5OnYt7f774/nlFfFCV8/uoTmIrlqZhOZazDWgpt+U9MxTPqzPvra+strO/TMsTmJBNozy07navnunh56wHjjd8+Tuomqf5BptKsv5tP1fsdT6X+m3SqmX6GNS0NG4kz1aRRR9C3yU0Wa1vo61+Hu8OZKt6gm8yZyg6yQzdn+LZDg8W6Iq3uQ5/e244dtHEbE/pME5iCeX/zp5mQd3+kZZypJpOy4Rl1rlP1rNKm0xeNM4CGg+4medinE3JNyonflAt3rUDfQt9bWk5df1e7s6G3pVDHtIwoaW/nrjfbJU2GkyGeRstadu16e6CT7DYtp3KgTFyKrinN6heRZijCE/fpZz9MxXQq8bEZfjPVXNhkH++PMdXa6c6c7fJUgfqC79NL88NU47V/Ra/iZH/mUzGmYjqVnlnAlIypKpr2SL0UmzLM7o8rus62P0zVrn6Y6i2rHk69R3REnXJAw/QINUwkkY7EXVoT87RwMPf+jEsO9LW4QU0eX14O8omnEX2zg5oxVYBBsKuaRHrNnCw9prDmondbk7Y8/zDVHG5FGq6HI8zzVLtZCn3P3FakcPDKYU2v1O6ZLYBJ2L4/UXzqxBrfJRxcclNG7nBfATNY0CddujnpO2HmEXHUMdHiCMxh6cA0topsKbA7L7Vx4P5RG13LIrnxbe79WXULTLbqC/oXU8UXYzVBiXb2iNKqwBTM+9Prk/nNVMN+bXOmioUqdNFunk5J7XY61UHQii4j7xBRq6SM61SN29VM09WzKNh385+qp/lhqkWnIxR76CFsY6VLoQ4dOBpcUmCwtafgMLkVC4QERIj2HACzioNxzXWqdo4vWewvoCY+Vt6SKKNOp5J6wFRrV6iJGB56mBQD+4gC7XXiTBX0+7DmSr0z1NjHBl7fCbrX73SqWt+8sjhxLBclkjngOlW0zIHB2b4/zlRobjlofV2evplKSF9DYKj7MwtH8Ziit6b6ROxdgKkSF5jz8TiHnzxVcwHGYHkqplPxjPovUwVEAGZCd/FEFOJaZZRlwg4Zs9eBiFFq4UjJO+++t+/2qT60LEypEMLX6r7z/uosagZ3G61f3ZndRwmeMPW4PiKqzM7AEC+j5Ew19MQHEfpzU/rSqRhTRWRl1DxPZQ7zNw7G4spF/WJgEH2swOfBmIrlqfi+v988FWOqcHLRdiiLTk+ieE+4X5t1lykvDtPurBsFx8/ufmV5Ku24r7PYkx4LNMq7WTHh4lGGPXyfoMxRgUkfHjz/0RCY6lqmwIVhY0jR4QLXe+Xe+hTPZLjfwuy1QFW86RND3t2kwJxdgGlxohLND9oseElwP4+0jdsNyoD181yvHM5Uii29cHDbPUZoo22OpB36wIzvujgiLwCm5d6faQJT7ebxnqgTRSzj1/lJOVO9Jy48r7vLRkeSieYf7+9I3yOcX24hHfr+paQz7+ZiplN5g3Uu8X1/TKeKT1p3hrx2qLlONX7JHk7w2il4nio4lRHmsxR6NDvScFr8MBXz/nrPxJY4UznbMv/oVJeBeEXKtjtPrqVJxvf9MaZyJLXLWF8lHd+hffjkqVb24ZupkmBZ29861V7d2Xhnky31rcsPU0W9BJiyWj7LWDJp+MVU8fMCPZt36XS4jqm4TrVFjztFi1OUkeXQLfAKl3ca4Q0w1dpoF3hwHtp0oG89TN8FMJWBadCdJgAMw3Qq5/04Ur/bh8eZqrc2ZM5U0BNCDzINzDuxdBHWQ/tu/eSpGFP95qnCfR5KyZ1kIT6utRsNr+q45N7frl/5fI46dRdwZ43c+ZH2wp0vkeTg6Bjg9sSZKik3wLy/OlUQJ5sdElHg8H1/waoXOUg+BQOK8WBbJkUJDMfyVNFgGZT0kWMbX+Q3MKWxGUv/NFMZ8t/Np3J+Zap/1b4/ddb2YU3rapw8BGZg3p/pzBoc2/3VgjOVvF+1JVwY44r8ebMg0nt4wJGxvRVoMX8+yPtOyyyYOTcXraZ7CzqMoVgGtLBqNJ/NUmLbN1UK7jowlXB51BRW/1GZDpXWwU68MmiqziJpko/bq6tshiKdXwwqzeoQU3cjZgbdVN0ZabZOj24tQrfX32FVSlb6duK+s96c5ornlTMpcSp35Qdbmh/uk3KC3cEImoAdAaayCJ4C57iup0Gr5Qi+X1JTQg6e2MBMtjitMWeqvHeYEUvuvDWWUQ/Hs9FHpxrd2Uw5YCpRvv54f/Pj0ibGztqXX94fz6gzpnLna4HY2QsYlelUzPuDb/3oVEH/1RIjrQYS16mee21AXXcANWz5iGokXfIXMfSZg+lsu3HRGX4NEdIzPEPWCZhrtWkVzlSBOi1CdLRFE2pYBgx1deNuH2HekPoGHROtF8TFp8vl9mGq+wZRPBgeXKLPYI3mOlUo3N0PUzHvT1MFg3t/PE/FmEpXek3GdarXk+39H3X7tE5Lmeep7IUr4Gg0WtWotzj0iN2zukw0/WEqnqea7iL5s+9vaXbzpTqdSjmrA2DSMTDjLQUmYEzVzlcGDtU9/DxjqvaawxpaB/aHqdTYfUpcp2qbuM+ZKiptWGMGp+5MYurpZYCO1uLj/YkzYK5pd2Yxy1O1Ugm/X4ngfj8MTWAQs5Gz0HmEBcqOKiHttpvLjkq4/1eHnUHsufuH94fEOff+ItS7wOfnGm/u/SUbrwBmuEDNVIoRXB/GVBsN3p/0HEHNRXeo0fcs75P3lb5wZB+AIQS7O49OqdssjLp9gZl7j4l8FeH1t938MMZUwvp8xVG6CnZQU18eZ6ooiIwRZyo5ukBNZjrVPJsF30z16/2F9AQMZ/Q2OVGPM7UMwyKsUJnPjkQfOFYWpVJUoGBjAlOVUcdAS/vKmcqaXlX4fKkA93e3aRKY6i3F+PRnppq6wExMp1La2ijDeP7aodWlfZK6GZpZbG6eO65T6ZfgkQWbjSGjhWt052VugKl+vT9F70sS9/6OiiwRIVf3Uug1JqwnV0Ul7S25lJyptus11Di7knBYCPD5cKZiGXXGVNXgaXOdijOVsleHpC2UCge1d1+ghRP7RBWQDMx2tHQ0XPl9zlSh6UGPyZgqquRXGWwk6HFYRr2193fMM+riCphKh7YUR5sUmHWznbk8ox7lKTDUcRcpRLxrwFTPcgVMukMnYvUR3O/LGBi88A8dM/fh+W/tl4xMdbPlTBVcvTVFS7EFJs0dYHzGVMz7k6YHGfN9f28sp9SR45WUniLP6Q7bBabKl3n5xVRfGXV2No3vVsAUf8moc6byiwswD9oAUzHv71aRgOLxRMCcqZj31yP0h6kO2bviTJVUm9TleSrXMICp8iEwFdOpxnk4xonea494GOKSRsHDw2Rv/TDVoN79MFXlbnc8T0Uel/rDVDxPNfDrH50q3z0zrlMRK9BhFX/9MNVEnd8oOl2iLKnd44Iz1TBZhBnPqNfySuRMlTyewFSTsAJmlO/drB1r73Dvj+eplmFlc52qjlbQwzDv71en4kwVJLPTd0a9fwgeNOpNgak2Ukmx42XAeMUVmFK8NFfu/bmrtjtvsNOpWtIrKcKFL9H9Zidz7298OQETodbZYSNs0XeeyrpZPa5TxebattEutFw6Giy2OFmhbMTzVIypuPeHbXh9xlQUkf4/yVSm9nfzqZx/aUadMZUqnZoyPixgjT2foI8VQ1RLcZU/KFr7fo+0qtJIcbiDPjIT98AcubkvuU5lO83zm6nYvr9mfBWkaCtCTWU6lbJpgKmYTgXXuP54f8UQnrmWYI1uCjHCk7pNCzdqsE0X1hV6Qc0BBjqKmkqTRQ5MJO7rwh2U/pKGtafi9Cm9Qzf0gymlq4OHp1fb2bligNd0Pe7Oulm9j7q7vtQhzfVznE3GWmvzjDrTqYihQR/FmOqN+m8p1KIgRMOJmH3yVPt4deVMxff92WNY43+9v3hk+0fOVF/e383rf3SqwNzDv9+/x8LH+xs+VxWKo0zjTEXbOdzTtTuTSW1MB2VSHYSCe38jM7Aw9/4GPf9FrDh3cLp34hGqLij9Ziqs3hXu/cXKrKBoX90N0uDUgTXjKNoopHHDdSoSD98fpmLeH9epxiH02aY/VTHXqRhTmU0iZUE2f0yQ5+11YgrrtuRM1W6nFRFEpS6DZdzpRJ1OxTLqPE/FdSrkCTg+drMRGFPxPBXTqYTdxvsw1fP8tHlG3Zje3zi6TqAGvUbpkFhPF2qi2M1HW+0igyhGppfhfOfr0AdOuvk/0yeOx4/ARg3xJqT1PGCSX53qfWqkkutU1tr7k071ladiTIXu3ogzVWCcHiHXqd6OKEvx3asmSJY3MWcqrlON2oX+0amkxerDVEyn+mIqDR96mC6PdoEM0p6/dSrm/amDbp+tFUPNr04b/PH+GFMtHmeXe3/xqQh01LfjEL6GGhocZ74Mz1t0JIJyuWZhm8PfP/TbIZEH9yfmsxTwUB0Tc37+M1N1eap4e3oc4fVzRORzqGWcqSbhZgbff6idl2Dv0NHwDwRudxMYtXkuPjpVx1Qx1osC5Zc1XI8AmCq0aiH8YqooGtx1zlT9tIX7lzHVsTBLrlNFgioWXKdiTBXs4a1wnYoxVTgTljW6hCfho1MxpnpmhkEELMHnxfb9sTyVugOm4hl1aaQopHkAU8X0clmg5QCYv20r+PfxGu4/3c3hOs9GcD0ZU2mDxCLiddGdJ9jt42VMZR59YLrD+F5wpmLeH9epmPdn3SVDitfnFTDUCJgqPrcvHBvSn3Qq7v0xnYrnqeIW1k+/5+NvpmIZdZ6nernwfcZUtizB/c6YqkHqmTMV9/4YUwlhLWbRerDu5q29Htz7i6JhrKPlWJyRBup1FgZ9YCr5Xp6oY4Zxlki03XGdytGLXOIzPzf++8f725zb/4/396VTXVzpxL2/tLk0Ls9TMe8voL7z8f6CPgAqzb1XhZzV40G9Ov3x/sy0d+H7/tIePMU4E8nzk1GfPNqPTvW1748xFfP+OFN95alYRp0xFfP+uE6lhtmEDvPrT57qcZkb1L3cozJp9eaHqTrvL+2pkwXPqDPvLxkAQXOm+spTzVd1wL0/Kqz7Ll6W8H/eTA/w174/NvMzJH6ho202u30y6n7V7TPtmIrlqYiRA1OxPFXY28LnKe5wiEen7UenIr4P638jH8d0XGg/TLUcXT46VTK265pn1IOgDiSi0PrDVJI1qqUvneoro873/e2NLSZ5I7l4FWQWz1Nxneoro65dmuM/yFSW8Xfzqfp/yFRS71/n/amLTrs0+9358M5myPNUcWNbFAXNvUfMMmvLcD9bHrlOpfejA4577vjIdSpjJZaYe3+H4AZMMZZFzPNUc2WTEGmWwRosvG0g8HdQ831/tDke4Bl6XSS6Kl14NHw3pW47hj5j4/rAUFOjrV1JnEt0s03jbCa+HOqWk/sUuF+VpeRqEAeeW6lztXaDchK7TuEeeuWKrkdFhrOxfqxc0Q5HNHXSqJzpE/TZ9xcLuS+Rm5t+vD+mU3GmUu085Xmq8BkEwAQUarzhdH1uc4EahLWEEvO13nU1BtZgllEXNyIwpmxoEzQKBYXI01rEwXgbuKh4nSyiJ9taivqxVXOdCu/m0Ke1BjxThzFggRDrA5wu7ecETb3hgAbCCWqOMowqZHpxRTSF9iTqrF8OWm42lOj6ppUCuRRkJMTwTuSCyt1caWAQxlTyrTsfbFRCH8u8P6Fd9aSk0noOdt/ZjfZmwY/3Z00RgjUgUjHXqZj3J81DCZjBhJrNdKp3b992iVaz4nkqyzSAuYNX4SJ3Cp8f8/7iYHDT4c2IDmcqnlFnTNWsFC3jOlW1aD1gdqGRAiJ2+8I6788ihzfm3l+5jX+8P7n5YSp7ToGpzs7dRlqys4h1ziopLh9QI1UNZUQPMayp8vpSoP0S9bhOFc6Lp8uZSn+rmhQ2ojXi+/4axWjLL52KeX88o569zyGR3ggYan8BpmI6lZz0f3Qq5v0pS3TB4UZfLVC7Qgsi3uUSR0lvfkVy1THVuQ81MB+EO4R7+ZGIbqiUwWQHfSzz/iyM2yxyR4/FJ0/FvD9LMG3u/UnDY4vjldpl2OVZxHUqzlTeAjpwplPF+xyYd3d/DUgbAFPxPFX1bn+YKjiFI4QDbwzM1Ok86qDbp3hFfaKFPQ1HRd9yOFO11RGYiulUUouA2arujGdKhQWazjZ7zlTBfVkcuU7VrG4qXO9aoAjN1S3LU2WcqSpVcjhThTMXmInpVG90gs83V4BBGvF1J+ZVNHHkmfD7b8vNJ0/Fdaq/en8sT/U1S+E3ox5aCTCVThWVM1WQXoCpqycwlUbvbcm9v2Hxgh7Q8RUc7asV3JhP4aNT8Yw6YyrxsH2UgXbyJ2hN4H7Q176cRYcykNEZiX0ii9duD8MAanZwAKYaqw3UVCRtKNepxByYiutUxiNS+CyaWEwtYPJ5jLn3x5mKJmON61TRo1tvGVOJ1yN8/37uzlpy1JI0tmyWITZieN4G7ZrIbiV291/kIHGT3zhTBd4FeibvgObQw+2BmfvOdgSMswqouzYGsD4quwnXqfrjRV6mxtMBJlGHKjCCCTWa5amYTjU26h/vjzNV7xplpL3vKWeqkb+IcTqc712uUzHvL0Y5MJX1uOScqbhOtcnKx0enymIEPVweXOjo/Q4krlOF03n18f5uXrv4zlM5o9rGA/9t0bD0Qokmw8TBq8VwS+P8FGckONMr3/dn+PNnFonjXYj16/ZHp2LzqYSsp3OmStdKc8X+HV/hLt0D08xkd4If2/md7/tL8CmdYLNf9GgsXn+8P55Rv0hAUrsnMCTLU3Hvj+lUnKl+dSo2S4F5f5yp/ur9MaZieSru/TGdKuo/xhlnqnM0GdNoHf7kqZj352zGfpZGbyrDNXmfaJQegowzlS3BesF0qmg/3XTz83CP9rxxm3Gdinl/PKPOmMpKrQ9TpfFdsrlO5brjcflP61S2rf4NUyHj979/E1Np+Qx/61R463vE9kOomYypmE6lPlyoAcz7+9KpmPcX14OKqL4LTHUTrjbaFkuD56nCowZr2iJClHt/sT2Gvpl5f3yWAtOpMtOqaT6+BHhSXg6Oe4UVjBbdyczZVUt37izsveni3kR46i0d11WSGaW+VEtSKnlijZfPktIsXrvSdD8D5gpjbU43yi3FM7d1CxeaCZfOMyXMpmgOv2+3nL/p2Or7JWeqa448ovfUH52KZdSFCZWyoNdlmvfk4HGmCk/eD1OJ1+VOCt3lfYdukmB9M9X1dNJgjevWwFqAmsW8P1O4dZn/EBizmj50GvfzH6bS6xlgSDB3JXpyhAJtxiuXomQJNUc8QZ//EmZ3om7DnkSyPNI5U9kpbXFw3q8rpJ5eLXnPYhkYoi0cNH+8VGKa1MFktBdltBke3kR8rIGxhveXDaywulFsiEMp2dhpyDPqX3mqK7TCpMXd2SiMqVieStVyqBHr2f2KhLNx5zpVKHRnD6lKd5ZNp1N95amEm2iXge51863o7Mf7E9++jnYEmMGYXJqM56kC9Z58mOraPkLu/X3pVOIWaipnKqZTMaZq827u9SyA98v2/Zkpepbx1YbP/9L3HGCiu4S59/erUwXZJhihjQvXq83k9lunqoVIL2PNDyZcp1KOilxynWpQAdMIVJdLYIRlhaD9VuH69i+Y56mOqTkjzVk+SNG2NzxynUqOsViG63N45N6ffujLUnB24POoPRNz7y8aD7rz9jrvj+lUnKm+dCq27+8Mv5Jopi1L0XKa16gdJR+dKjK764Pbl0sU6w415RkZLnJ67ejDVHNoKdAW+z701YJUcqY6vds+aRtLlThT9VNxSvQNgZ6nNwNmmjnpHp7np1lG0etJP0wljIDxRwYw4rMHz3fbXLrZBLUwQs62Y6p+711+6VTO/W1m8QKwDWky/LxlApMEUiOGXKfSzqYBPclkTdFkC8zSuLd7yfNUg6JvE3s/e0mcqQYYejSmUwXIXMD3B7bMdSru/f3qVJyp2L6/On8Akz+Kbg/CxMs+TFX7K50zVZOG0AP85qksM3lkPE+Va+aYe3+cqZj317CM/bB8uMh2Th+miupsM+H7/pj396VTyaOwLbn3x/JUfN8fYyqT3tQPU116cD+eJvEeeohOV5sMigVa9w9HIq18KwvfM6iZq+e54EwVRsfI5TqV+YT7IcjOrxoliTolWtL1gNt66+KVG2tE2o8cKX3MeqMPU20m+WeWwmQzVz86lSQfKq5T+QSYgkj33QL7Z6dH3U0BTLDJ+xQ/j1DjozSNJK5TVaMgoB480h+mmlvb5YepVkdxBz3V4+P90f0TemamU4VKCzWd6VRCjuGuqlJgCu16gNfT3h/vj+ep5iIwQM93gXmIC1+72mXzyVOVc/rx/hhTxYe7E2K1nn+Yis9SYEwVrC9RBmQE6yvXqYLyJ6NuB8GNuotpmKXzyQ9TjbO8e//Bj/fHdKr0We9HPE+F9mqA+b4/lqeye/D6PE/1q1OFz9vqiIQl9BC1Xf4wlbLp5sh3eSqeUZ8tH7cPU9WrH53K31+8MrGVffd+MDBcRf2S61TEDT4ZdUKfzoIzlS716jLavmLoyabwvMU7qM+huoS/p++ULh0ctS1Olnv80anCxQx+PlewzPf9DW/RuExeRv8f1KlMWfk77w//HzmbRv0ve39KFgMzuce627sNzEC8zeCjU531VYi83kkg9S2Eaybp4yOyZsb82/t7eML9m6mOpqFxnSqezoIPU5lyoGbB5WF/mIp5fzxPdc/hGs+j51iaTA79qxt5vRelqhpmmbpLR26vgb5iSapAmh2329rdS3efevGkxWnpxCOM5u+ITuYh0Fmt7hw3c0lGM6gGUmbM3dBNy7pHl77ll9M8O4zc53T4plExAKYK1omNs7QdEtUJfnQqllFnTBUaQ1iTWUbd3GRKxvNUzPtTq/0eh94qPyI7g76deX+h2eV5mE7FmCpMEfw+tu/vi6nwKFPpULhBn/bLVNotdkvOVAPh4XKdKsz7zyNKw/ZG5MLrlYlsP22Uqikl9XUJffhyIxxRHJkfpoq1pNNt8AHW7CIChmJ5KoOkb2I3y56UiNdYR0ynQkE8yjhTzUq1z5kqXoTAVP3J5qNTRVkBffwvU3GdaqdFDyLaUl0GuLJslBWi+81UTKf6H0w1bjTM51N9MRXTqbTKJJypwusbPt9Y8KBGLSzo20dv2/lmqlEPavY8GRlEtdNK4kyFPDElNu0DU83Ww8WXThVYVmGj4vgaEzkyfnQqllHnTMVmKfxm1GMDWyESn+dRp9tA378cQY27BGLImSrKS7j/GVMxnSqINOg5GFNZjvTDVP3qCX0r6ok4WLhVgcKXuCe2jKGm3zqvbnHewPvbd+fjMZ0qOMLXLE8Vn7crBxgodUlLqm4mqg59r2ZvImKNzD8z1eAEnfTd7JgMvTzOVGHxBKbKyGtI3tvSlMIbhs+P61R/YSqmU3HvT+mbE2B6U8UBvNYRDef59sNUTKfCm9mOyKvhD1OlZKoTc3yC5wHRP5iq13tnoX26y+h9Pouk3rxMHCwR/Hw5uR+I4q+BaRlTMZ1K3qmGFCTzaPLFVNz7m2RP+5On6q+hRjbBWuNMFY1WI50z1fuu7ssvnerdT4BxmffXntZwf3o3YNZRAT0RhsJJrKsHDOLfLJl7f3Y9BAYcpXD9F9DYce8vLIT7CF1eM49I/gue/zMCpnX8SCS6d4T7gzGVuNg7UPPecL9Ns5h217M7f3J7y6L+bO4i+TGWP2d79RK4n5hOZd1GwFhSA583Yyqp2D9LYH643oyptMO67c5wDido7MQH+Hwe8PwfG7HgOtX7cBegJ0VPBx1E70LURpVx+DzHFTqO2wlRohUwGWOqqYmA4V1q43iTRzWKol77zVRcp6qVQCJm2VafPNVpN5CSbEAnnKmw3uk6ngVMRe2ghPc7jTFttb7D9/2hMoTnm3l/6eWS0/AeAhMwpgrmqztFdZBgMrcbmzMV16lKLZPxwdhWNGzGY8yZiuWpUFLC6zOmYvv+XJGEUvIqdzrPqPdO6xgnUBCumMya+zdTyZNgwjPqkX6G9WVxeGvfTMV0qr6y/dGpGFPF57g7/25/oHjjr2zqn9GgTFUTmO3X+0vyMHGx1uWbmE6VOpeq/mKq2B5UFSqCw43YplVLfN8f8/7sZh2WdGLsdUyby53GNy/MuE5F5ceVz1JIj3pzxdouHNPe4emVtEb9EE8uZcl1KrKunBr7tHfksxTI7b0rvpgqdklcfHSqa/Tj/QUTqB/OQ/lhKqZTwaMaZF+zFFieihSr/fUfZCpF+zvvz/2/su/vv8xU7hWYSY2bWgoGKtyTbZhjom5XdRavJKhBf2UqV3hCXzSSgalaazxB++30QeynfpA4U53RXvvkqbTUOqKF9CLEeNsqDkkf+maWp2IZdT5LYXOTSroe7IfSxH70XfeArROdqNjH02q+37kr1NvTNBmMy2w63E7ckXxHdBzmb4lqe4HiVNJGdHHNkDSzTr3aXT0DKOOTLclmhVvWrtpsVZri2SibnHtN5WbPy5si24B79lenMvH+XYYehjWPMZU0QhLmOhWdmx+dKkZlbqP6tY5Je57tSq5TMaZ6V8o+C+8WrOnDai+TOjvBGjgvLAcZKqzhwCTArCxPtU62H52Kph488+TyqomwuLqYtPUa1vTijenoFEIfnxyED1NJbxeYamREMhoowCD1KIaaXPTWV+QI6E0UNIa+mnl/jKmkPvz79OqIMmcqw8zg59F4Y6PfjDrRHPTZ98fyVJyppBM8q3bfkz7zqaI4gb6333kTE63bFzi73fh8Ks5UTKcSaqip0dAdwxq+6zLiS9POOFOxfX9fOlWjnV2+74/Pp7oHbUyEKH9JXKd6RC3m3l8Eq5aDolFfB8bra1JgbH35y/uLDp3uwPJUXKcaCPMFoo4iEmP6gL9/k4c6ArrwiNUXdfzFVNz7u3VnFt+H8H147e73d3mq2+zsc6aK8DEMOVPpXit/vL/utF5iTZ2zFBrzB0Uzv82IfJAOJWcqy21epGlsoQxZngqr9x3XqcJGAEZdvX2XNBO1kYLhBV6f7fsTF/2nFJws+HxOpohJLejAsIypmE4l5p1OdlNzGV3q6SejzpmKeX/19F5JnKmY99cO9lCTmU7FmUqypJLnqRhT1e5Iy/gsheFjMyUtfgJTKw38vUynslpg+sgP1yHaxmhLas/s8mZaMUEaibSPTmXUVTdXv6v5/R4wsTfozr/cnGG9SJ9w/zKdKjwCk7XeXi85U63X5pVYs5uRcZ0q0jbOt07FmIrrVL9MpUo1MIqwXFTIHRzrT57qktwn6FkrCjBjcsmi9xCev3CwBmbTgalCozsXgjOV6AITM52KMZWkdwyYPIB57u/uzG3NfuAwcoAGTt59CN9vgUHv++4snxR6Aivewd9/c+HzeqnAVMHh+cRR3b5c5Irw99fV7lZGc/UyQnMcKcR04a7gTLUbIvTt/ZHFWiFydYfrzfb9pdjfEWMWw79nOhVjqjrfAHPqk9cRKbaaEzU/CWVU7QsdhV43g3WgyxlnKrV5TUgdFNLH+4sTVBC5keF6NY3gfpjq1/sbrjXlw1RMp2oX2yX18+NASvFyt8APeSvQ8LkMpTSaNyH3/phO9Vem4jrVrSxzivbAVBS5rw9TjaohlagpQM9snN7nD1OJA0nm3p/jDsc46RnpR6catpeBRO4XR8eTZmtynYoIGXzNvD9vtYxxag3oFVuz5e3j/T0NOvroVNcDMJV78m308LUPU6XXaf+Kneh96TLc8H7scjLBa6TdeEadvNR0gnuWJHDvj+epfvf98Yw6Y6pItoGpoEeqvmYpcJ1qUUKP8Jahx+Q61ZuaR85UPE91G2t3nlEn9Tob4eoJjBflO2DKU9kc8dRfDHlGPXG85pNRZzpVujCA8QYPqI/c+2M6Vbbq9uEzprrVwFRMp+LzqX51qjjIgKkWPcnFpnSxabcDpEy3s1Ln3l/8no6lf1qnUs2/2/fn/qFSyf+qs2lO/lTkOlVwzYCpWEa9Tgy4ZtMEnvlE7Vs8ox5UzbhAZ7ufEfOw32POVPLrdON5qoBouozKLNGJcNkDUy3JY4eWQXcmc6IoUnQaVCOep3JO6igj+TaBbup5mdPJUnKl6aZyqGtcyinNQwCcyTysj65V9DK6jt2BlNXPmGLjAk83lrIqS56zysWzSnLoqvD6eLaYkol7u1guzVMpzGZ0jF233pI73ZwOLp68vJ3MvT/GVHzfH2MqaTAHJkjPgcsz6kavy8QynYp5f9DTyVK8PD0cdJ9F8SdP9ZtRl+86MNVyOZygyzHpmGomdBlcWINZnqpVgjrjsxTSEBhvjDNgKpZRZzqVqm6xRPUUaljc9NwPU6nrdcGZql078Cm02rpGurKJib7I2izY7aI/MdW8CWwUma1EWhT0pGS4eVVocvFexJSmPSm9TN+fPBXTqagbpRQfg9jhOhXPUxF8Rx+mYhl1xlQsox4Zy7z+0qn4LIW3rLqcqWK1vFVo2mt7XKeKqAtMvVqMRdKcHqoU4/jH+1P1osGxpglXrlMxpvrSqexN1WbRNQRmY0zFdCrOVCyjzry/6H1/6DxP1ea95yej7i8agYjRtZXi1IQaNJpsRlyn4t4fcdcmkZ6nFsdiCEzi9vIPU4WWA8y1itMxMehK+mTUNakNiSHLcsZ1KrFfy0SeieeM61TEVyecqYLx9nLlOpW0soSS61RbT/3RqWwzmHCdijMV3Xc1vfP+hMaEmsAy6lynel5bHPTn3Rzw8hVwnSqcKF3e7To4fPb9Me+P6VTi6vbDVMz7U98nKwvLY/iHTmVIwFDdbAuWp7LuWMPhbne3uff3xVTqGxhQDnMTc6biOpWCDCkUNRtqvhapcH+flZIzlTZvC65TBfLpXqHEA6bSJ08TGOzwnHDvj+lU0T6JQ9SevRtR4r0BwCVFIc+om1P3gTlTqW4C189KgbFvFtRIlqdisxTi2VKv0XF6bThTBUliLr6YKm6Gl4LrVO0RPr9oZgcLJAdi+u39MabSZxiYimXUmU7FmYrpVNWzy6ct7tInT2Ut98B49Qbuv34J62MtrnvfTNVTO+9P3N5wPJwNHc5UqjtsJM5UitjlXzqmCo+hqfN9f1ynYt4fYyrm/XGdSh7C/cJ0qsBJxR26PuMVaeQS7iftUNhIWZtnoj+MTjcdiBXqN+eU61R8lsJGfy2BqcuOmaMCGPUWSNSzkzzjTMXmU/E81Zf398tU8/FK5N5fqurAVGyWAstTcaaS7J7/nacaSKslZ6p0DW0ZepLtg+tU3Psj6vDH+/sLU/H5VEynYkzFdSpzrH2Y6itPFfobeP3DhB6/5qjzPBXXqTqm4rMU9qoE708+RxldeAmsr6/hlfardYT5vr/n63HlTJXmQwRf9982HQ6HwHTM+xu/3YDv+yPR+IepeteHLyVNl58qzwOFvE9xBT3QNaw5UzGdip9Nw5hKvuTw9wuwdOFtg290MIOnkeAXHmFzT4DprOPPvr+Hbn90qlQ/JiGfT8X2/X15f19M9atT8X1/T0kUybvLU0X6ytb5zM8vpnoMhxaN2uJnlsLi0DFl5/39wxl1U//P7PHLVFB/f4d+/m8ylfZfZiqmUyniHGpkUMMaNkU5IvopqaECRnCPzq8D+L6zacqQyLcdZ6pWfO2zqF7eJqg8Nheibi+HMjzIsOZdm27O7AAJOAhe0JczpmLeH9ep6Aa/PkzF8lSr1wpT6ha9MlvKmwovdjOLhm+7J83kSNRx+1INGs0evXJWCA8dP3bLgkbv+pyR6zSnGNf+lfaOqi1R2Y1dTAY+cLieDaWsjfa6e3wMM/j9so2TV/Uu3CexXh/v71ensnEITGDsVw7KbjNC9HQMTBFAWeRMVc9rueQ6lbARCNepeEb99JgaRLFfe8yZaljA08nzVEynSqO1QeSAwud7O3aM5jw++/5SKYVnSvBmb6KZIs6SUxXBmjC8IOp7BvTxjKk8Cfp6zlSF8qzQ1n3BhUAB1GTm/W2Ec0OUI5KkYPGyZFSlZ4kY8aBXkuEK+lx92uUvOqbi3t/R6/ZUdnkqzlTM++MZda30C85U3PuTujOlJ7O+Rlpj3u3977y/0WsPfw961ZjrVIyp+L4/plMx74/pVNGkhOs/2N4EzlRfOpW8SIDhf+dTvYPsh6naatb/Zqp6eNKIOvd0zJmKeX+cqWbdTFH7BTWTMRXPU4nXk83zVOHdgDUQMM8jjdVoZaQIcD//en9B+oDVXxOhpgp0B8xlb4Fp6lMKDHaed3POTzZF9yD1OVPFm76xQ4v9rgXm0k/AQBrURKd9pUSwWyjA6gaYbiif4PMmmgDVowQmYzqVFunAZIypbsrBIfXo2ZTRXHi4aAyV6Vunqg53zJkqxBL0JIypZFWRM85Ux7p/4N4fz6izPBVjqmj3vNrc+1OeB7MM3+XDRr5pjoA5FAlHKerOAO/NHJ6niq9rqPEvI884U0WPqFpw78+QU0OKxr4wQvNosybvZ88og9kcan6xHatEexwVzJlKurSrTqcCBhIH+RW5r4PJdaoIri/Qe+FtiFHPdRz1ur0Mm+p+ghqw1KVQSYSQe3/vvP7x/lieSnoHr5LrVGs8/Xh/H6bqZimw+VRx0fzoVG+tYyrm/Q2E/YNn1GO0Wk04U9lnBz6/4zj4eH/vpfXGQdidizDYtJg00+U9i4byzUaNAD0l8/4Ca7O6cqZq8qWO42XftNF2sndofwRMFU/ajYMaD66ftvvD+4syeP4Fr5tpSxroSTXvDNd7i9osDJ53HR1EpSFtuHhm0c4AprUsuD9soQYGS3YVRUqsbomEpkYZJQQYxZ7cc2J5c1sKV04IzzegPVGxAj3UpdOFxrdXRkTcPZ+aQ6BzHLYJUQZLNYvccVF8dKoHzbPkGNKP9+ckxyCjs117xaUyB6ayFgOJZqN6gbPoItKBAwsA8cd7imVsld86laO9x3SwHEI3rC/plXt/ru97Gdep8mx+p8NoRCXyjqBnBdI50fB5AiZYTsoau918PDZLgR5UNMFTUzrQIcn/fzqVv3pvPjrV/bg74st5cCXScfqjUzU6rIyDzQLuf+b9kc1DhU7n9GedaruKMNepRH97pcEtCHHitAeK1c374/1xpnqcjz5nqrTO4f2y8/6G8duX/pqn+pqjLuj6j/e3X7xKrlMlvraXuffn5d2Z1Yc8czlTIWMN778ZwPo/zkajb6b6q/fHMuq96TTAqXanEzxru561VaE+M+9Pbx49Gs1t6CEYU83rHqb4dNxIyWxTOvihrswPU6FLqeMdlu50IOlQf7LqH/X+DOVvzqYxZfuP//5X9/39t5lq0qw/OhXPqO+MVx9qzrsuufcna7DGWd6sybhOtZ4mU7iH4p0UycVtwXUqKXoeoMaYV517f+Z4BX0VZ6pUjUk7c9Uu71CNOFPFB3OU8TyVtD5HNC7EGqdV7h+x0YwlOjpnsFIQ/T7Bl95ApWN6eJX03YwmeD7QnzROQ1gjmullgTcePFp+O2jh581VgXervkwDbAGD2dJbdlcv+EmHHG5l4k2DCmcleVJvLcA9m1N4/fNbHXwzFXZUwnUqzlSnlwdrrtJllplOpXnPD1OFvZm/QLpv6Fynisr5nP4w1Vooo9iAmsV0KrG13lK0GEMfw/JU7r0/Kkl6hGf+TFBN5PCA4e+PoxEysjmi+O1BTUqM9QQphX8lb6zCk8KY6lSZUAvaQTffSYx26Oaqb2JlAjCATqAPZzoV9/4uJqxx60h8EKU/hpWncV8ymqy6vs21gKk2lxbWpBbWfPl2UDLOVCyjLj/6UIMZUzGdijEV16keYnMjjVPXGWeqmwsMIKzsN+ZMxXQqUdLtLK721uKbqdi+v8kcYZ6nisaFUP9nnUryS1gjmPd3XywN8jbGwFT5xq+5TiXUBJiKeX9D0Uw+OhXb98d0KmF7bEvOVGKYDom6f0Hfvsrh+tXlUiewfkMNOvsBRYnSuqRZpMBc5gFenzHVW86kknt/y2wTkFauJCn09908to6puE51nQNTPe5nSsy8OWDOVHUFTKVqhpDFkwMw2Vb0gEkUAe6fvQ4MJ67THtFfDVy/uHNR9Jva4zpVYC7vf2IqybDg81ydfdIcNbkMHck88lkKCul0qqXZKQLdv2feXyw+b843U63dwv1hKqNjhI5xfe3sfGfUD4s8JcYjgevPmOrqtZsPU43uwPi/TBVLKtR8xlSCAUwVX+tC/2KqgJ7uV5SpB4vUqAImsPbPECmluOE6VVjELxdtBumF2M5ElwLnBb//N08V9Jbjint/Fvw+HBs2XC/GVFbzarMvncpy5H3GmSrTlZaIQ3rBYXC5UHSaLm+cqaLTyvroVMLWlOHzvAQVau1IJ6alvjH3/phOpZDXXYqcme+g9yAfkObezSrpCY8jyvvLD1NFGwR/TzlZ9ihCj6qMjTayOVMxnSo4qnP4eaubNOd5zSdPtd+8HKIUFjCTUEFPYFwE+TtPJbZoSxTp1nx0qiCO4fOvlobE81SMqWS/AEZv+raNLif/wJkqjLq55ZPbIeE6VTytew5nKsHo5vbfr/YC8Yx6x1Rcp/IPPRUYoQ7K7zzVr061TTAw1TkNS65TsTnqvZpGEqwuiYutreTzjHr0uO2uPKPu6F1GneBuVsYcmCFISJKlJ8BjHDXzE3WbCl6PMdWKXh7Qzamjku/7Y94fquqfjPr2kH0y6mQj00+eCjurH6ZKXsn1M0uB5angLQBTVTk8/5sBXB9b7XyAQXe+XnnafzMVHaE/e3832n6YyokSuGpQaK7YTid/YqqJqR2AORtgmpH3k6eSHgkw9etoX7/yVFyn4ky1n4UZz1Ppy+xG4UmH98O8P5ZRH02WY8zzVMJDHvGMOpEzYCqcZSX1wr6fcZ2KzVF3d+sgS2YCXJ9zEfeJNLHq7Mv7Y/v+uPen2vMPU5FZjB0cxkODjisfGNoGlMKvXvmz78+Z/aM6lan/zb4/U/k/klH/R5hKmcLdHtE79MnjR+e91MJbinsjuEed597kOlWQk2WBetkN+lpvCkxV0tuIMxXTqaIgW9To5SQy16nCzRiYJL/eA1JHnVdw3FYOOpvaG56h5sf721EgdnSZFTi9YVnH0qVKaRg78266sjuBSrpYUjefzYERHGCgNJlP6Mg3sERP8n6C7U2o0khfHoA58vkRK7vqDM+0fcfpcPpw8V3YEzrMDjRLiut5hz1t+6S9leJnqX2Dez4ddXOtfQ36bMZUUytPiDgwf5hqct64XKeKHnv4fObROvxmqn36hDVabfY4FvXhh6nkadrNxFsAUzGdqh530z2P3uqIZBfDM38djSTOVAv8epL64KGSbn2oMck2QLRv592Zv+oTarKfn6AvuYrwdRIdUVD5Pnlfu7NhgmINz5R7eJGmZ3QzA5+PGvn3TUvUst8rk4sBz5y/9m5EdofAVNueWCHp8P4wFXF1YCrm/TGmisXR/YjwfeNwpuLen1Y18ve+v7/qVF9M1R7GR85UdfO2ymjRzYx9awMLruRRLePRE2oK7s2AYWyvLnlGvZZnhDTjTpe4+iuX61TqbtPiOBlZMnK3fZXrVHFl51c03Nk6Mfy4yjhTRTM1IfbF7GpccZkgvd7bRBqc2zLo63bNvT+mU4XzAn7/1RprRA52LQ6s6yPkTKXNllrJdapDIQ6598eZiulUwv0kZZHah55CSsKamKl9hpo7gx6EMVWtt925AmI3H8m9VeQ9VewyTA9FyJmq1bozcofaKkTTZ+sQ7XCFHoV5f5ypsPTDVM6y7X/PUmA6lXjszi4hE7NCdDeG1VfrMupjE/5+oFGX6M2tyjhT3bQ/mErBKxuld/iaMVXo9Ls54DRGRFm91JJ7f786VXytoKb/lakGg9ma56nCmwI90a9OFTsUmOr5bvOPTlWd8iNnqve9Oz+RMdXe9bdET4FJAjPaOEiu4iNp1ZGecaZieaq2PdyzQNNuV0TTbs9Hp1PF+zy3kSzB9WdMFRwX+pXrVHqt7Mtg3NyBeR1F4kwVjC+XEJ635fXb+1uW5kenCpZDYFQ0MUyuU0Xzbu/9LnoBwwuXexk2S9/lOhVnKqZTAf0IxJ4EWsZ1KrRY/0+mMtTN9TNHnelUb28APYNDHy73/hhTBU0M7yfSBi2sF8Uz+89M9atTBfvgRREN/QU8D1NgmNkWanqt3E88o851qm2nq0uDOdwv9o64OL/cKZG33T5la1CMkF6t6m+dyh2/FdpbvoKS61ThkSypXxc/OlVZaQKNDPLDVGa5PXS6TlQmm9PO5t4f06m+mIp5fwk+iBPOVMz7SyQL1leWp/LrOzDVQyornlFnTJVOun13vzpVOpIdGV9OD5PGWRtmaYToR6cam/NI4nkqxlTc+1vdnBF+zd8pHYjFD1PdN3MFGGQfYa5TKc0cmGo8DyXOVMz766Y6SeSBD9Czz1cC9/4S80YrzlQBOf/M/KSo/GEqlqdaTW8yseZ+JQXzYVGjcypeP0y1uVg7lNED0FMx/WGq4VW60oEch2UytiQXb3TtypmKBjIwDdnUQ+qdUi9Lb9v9CO/994EzFXV9uF4sT/WlU92kmcN1qqAJ4gl6BC8B6kEE6508h/WOMVVPWG3KZAJE/mGq3hCYapJlMj6/LtePTpXKye4fZCrL/JuzaUz1dzyV9m/KqMvkJhBlOKtxPDtCzSOXbt+UKr2hbz/DGrCugAm0eNhgrlPFk/Xkk6di3h9VoMYynSre0EWFHvu+QsxzaWcx6TK4eeKFPE8VRytY4xlTMe8P+qJGx9NgO6WjxkdZsjHeI7zcezqxw8jJkiB9QV83wA51h5qTpaNjsEPn1fNO3sX8JoXuypoggiyfRqsx3JOvuL7iuO716fg4JTh9n1zo5u/AU4PZSpQCeKMyfubvCvqWo485UzGdShs9X1K4L2DNZN7f+wRlJqiXUAMXJwSMOdixjHL3eZyeEWnz4Q5HRremM6b68v68VdTwPFVYaKb8xVSxsrcKpGMCa9pwMJK491fcOm/OXiHo00roQxlTee1Ol0InhZoEuHUilrcTy6BugakemT8i76EO18NdRQskVV5FVHhcs8AMrAq5Y7Um2t7sYeJNu73ez8MdmKUPX6fF5sh1qmAmD0v6UJDLdSp1LSlllJzN3ZdOFUrd+WS3Z6J8dCqWUVfVKVxvp6qhzw9XH+9PSSyoqZODATWITIVvnSrT1tDnP/Y/TDXadHvTO6bic9TJ8hAS3X68cHT1LAftZKhxjKkiwbf0D1PpBtQ0xlTartKINfErHNo3YMjF+UU5UwUvexiiy3VqEv1yaaUwWsCax7w/Cz+0zyyFPTI+TBXqXeb4V6eKbQHWZC+ceaR5eRKOlI3toPjezSDVS2CSnmiEX94f16kIAqYyqve+jENxPkFxsb6RBst2GdM9MAhjKnEvARMxpjrbCvQw/qyWuPfHmMqSTs+MM9Wwv+kTebloykiZWle4Qv6YWLPmh6nYfCp7Wl4y7v39MlXYRFcbmd38K8ZU0fDwkFGed9610sDnwZhqO3uKpOnfVWCUHtzP43NO4XkSZKnzKkfIn6IV0cweMBH2ChvtB3BJ60KB+5ExlTEzJLjepVyGw7ro8nXtrMtTwfXLBnmBZuoG1ovJVZcCYSe4aBeYa9JsYrh+iv/Ukb9SS6KL3T7O4xXu969ZClf5dkRtBgz+ladiTKXsH3C9EmN05TpVYyr7LJ4keYjGC6Uh5paeyy+dqqaXRuLe31F6JUSIbHh+I29VocWk/9GpgswHJjWre597f19M9V7k0FMxphIMRSDaPQEmV/dwfVy67NHYvVQYXr87j/Oc9+CJBqbi3l+KxzKRvFEjAcGsHO79aZrXltz7i7fQo3x5f4stfD7aJW/KWM/DEQqUGO4XfWhkYXwVR6iUznPOVEGwsSs0nc6AqQetVHKmapOUEKE/bT461YPMYqKPSac7dnm6AZVaGr79HKdi59U5ykUBugBmoMdeeuUZ9cCbDEqK05ri2skEGq98YABjmHyYCs2iqEwlr+9gdQ7rbZhEdhllhnPkeSq/D+vvF1MFrwEt+b4/Y7z98f7kEnezA94P6qjGqKSDtqV4OYPfH9Ybtu/Q0XFx1AzqBmJYEt/pzkzeZhu+74/nqZj3p+8oMBTz/t4r6YepmPcXHwIF1rdNCOurnBxxCqRNHbvLiJv0SHF8ngPT1KMQU6EHr/+bp+L7/ugzHFHU3wWYlnNq46c43/M8VUpPwFRMp+JM5Z/ha8ZUotrNlmE6lUa9A9epktbry7gaBDfq6W6YEdvADkb19vrt/bXHnceZKqnq5sNUQ2Xil19MFSljX+J5qme+Fokwur0lzlQsTyWyWQrTrodk3p+rrjclSe6pjqvp+6NTpQ0CpmJ5qvHC/seZCjjl77w/7VemUv5Xdar/MlOVODI5U3GdSpwkwFju7J1Ft27vepgJBhFoD2r46HlboDpt0o/3d8luIVKP/TMReqtDxpmqHXZnyHZMFdrhqkCrYetDX7tRylhpghr53uVNg9F6hOm73tt4MDKnpH3MoK8arWDNbgNzSMSFreCwT6CmPdpOB1gXCu5GH9pIONwwact03814Mxy0H8I9VjvkKcV6ZcLfdzB7xBwHdhbkR1Lg0fbwIIazVKVgKIcUsTwVz6ivwr6N6SvHfN8f16mSeRoRyahaYIxOZxk+8w9TBVsHPh/GVGLh76AGpnfKmapBj50UjlToky9Y+ZNOdXdPOvf+OFOdeppK4zMZwRqyhT7FH+V3+HurfpboQiUjKSYOHdFuXtK4iUbo1J3KYC+OwIT49SzQIBN9omptLXGdaiWJwFQPGRhg2c2cY0zVTAx4si7aa4G0wr8QoVBFYAwr3nGdiuep/qP3d08R9EETq5ViqcuD1Cdg5PbpQ5/dn/g7zlSyd4f3M7/D9WRMZb/VV/mtU80bC5h31+VVOu/PXq7VjGfUT2LHTL8ZdbbvT3GtVxZer8A07hH1SX2mUGOKi1WjbNhlonMbmIh5f8N6JBP5GFUZz6hncUuJvrUrieeppNHa+nh/jKkCfB+Q9/OmYe796d1M2i+mejy7ve4bH2r+L1NZftydeduH+/Hpn0fE9Pfw+cbOcsGZSk2NUxnPZ3C/GOYm5kwVZhtgqm2xvwPjQjWJSL8YIUs5rIgZdEy0nEENt9wTrIl1Ds/TstPN5gtgLOb9AVoCc0r+DJi2V0BNZt7fNkg/TBU2KTAv16m2x0vJdaqLf0effX/oedU5U4nrrYlDqwz0D1PBMoDj2/6x4N6fPt6rOKrsu4zw2iSkyVW5jLZDGxj6dC4+TOVdnw7XqZSjbuBwOC0+TGWtSlniOtV52y6YToWj0wmYyt/kKnnHV2Amcbd2OFPJZ1/76FSMqexXT8dR4Efw+UWGyHUqzlSvxDA+OtXS6NaftoEebX6DHofpVGzfn0ClPeZMFe+UljNVcB8CUz3W0wsBkGk+eaoaH4C5NVHOgsupm5fXMZW6bl8SZ6qLDIxf99IfppInwNi1foDPCxcPuJ9pY5Ja9FQpfuzg/mM6lXs8PcroDRCL1htgKnGx+cmo732j5jpVsKNQ4w9qx1ydTgX3671G+jaRiHHIgAGK7kxsxlTySKmlWFUKhzOVHmMDB7NL7KL7qjsjnIZ2Fjlr+4qo4O2h4XtLWTQsX/B8jdOYtD1gKp6nat5xRAQSwPrJdKqhrLV0eBgvpdS06gpLCpZpT7oFJV1T9NGpgstoUKalVk+wXMBdwHSq5KRCjb9ql49OlY6V2uZ5qnjvWGVoj3ZHLGI8pwNpBEzAvD95ha88T8V1Kn1NjpypqIf+xFTk9j6EeI2Cw2eWAmOqX52Kz1KQg2BNXdLluVJpt+P7/lieKsTz2v3kqX6ZavAawvvTdhHQkdt5a9Q6831/ZP10R5ypBtLgh6kmz5VF+ysDmFJcAFOxPJWbzoBh7nr9J6b61al4Rp0xVX3Pz6RW6zoLTyO4X5bLw4nI8yzM6Hvxo1MN816IeZ6KMdXo2Z0jwvb9VVf9w1R0LyQuZyqWp+Len7aFKzXoufD6TKdiTCUuMTCcFcULdC03AmeqIFOBudm+Pw/PfnQqxlSjmRtgzlTb6HGh8fM9xmRV/qNMJat/5/1p/d9hCv8m7++XqWKjD2s6z1OJO2Cq4zqXOVM1I9Jkcf/cqbyJkBDjPtqV0f49djlT1dPZAfr6Rq/Q+wJrbnOuoY9pjgFFeR0H5D2eAzOFykpGT5T96FRuBJWnHUIfrg2fbRnvY+uI1uUdanpvJnV92+OKkss5JG9DhJq2d2FNPd/6DrHv9x0OZ9trjQ4XpYa+bn0Gpuq8x7swgHt+EClldBsLR9ScxQ3RIlOFPjWB3/cfdao2jqGm24opo/baZeqBBHEw3wITMKbSHokkcaZi3p+6wDsc2JN8wplKS4+7kjPVORUazlRBNjFhDV51mX2veZeB5TwKNBxuFe798VkKu/frTpRq72S0XQFTBTl26LgxdcyZSnPMkih3KmLOVEynMps3PFOSJsDrBfGNaNPu88sf3Tyw3esJa/wdGIoxFfP+tPtdzDhTHWbkQkf7Zlgm2gyYqpejHmn6jixxnUrvx1Ajrt3e9b/oVOF7mh+598eYKhr7D/l/5Kn0914kTfDszkZB8H6Z98eZau5DTWJ5KisOupmhy2eFCvMecZ2Ke3+MqQx1CX038/4UFWoqm6UQxxa8/i9The/x6qNT/ZWpNKFss/g4Lyo+S0FXSqiJ24Vpc50K7neoceHh4SIj684QbzZqGTtTqHG1OcOcqcLYXukoWQKj6Ist1Nh0O6bIcuoneYfaKYN+IrfRyM/Db6aqiuRCjP3bkoJx72GjONrknKnC3hQY7q861aWZ/ehULKPOdCrptAOmuk1WR2RmuQ/MWUlSNJh0Z3Zrwp7YT2CqMOnOjjJ9+Py590eim4Po/P5hKq5TqYfzkOtU8av3mKDp0O9x74/rVMJg9iemYjqVsNd0eL2h4KCFDH8/1Aw9C45K6KJabBp4/T28H6ZT3Xvt8lunuoq59tGpij7cvxvpXgATTjUp7F+FGhgrPxD1pGnSF1OxjHq8y8YfnUrYWE8punaZ/J1pKNz7i7aavkN4ungR2Zf3OHwk+YjrVHZG4fm/Duch16nYLIWYWrD+MO9PUPT/x92bdSmLdF27P4gD+u5QiEBFuqCxO1NRUexFBX79t4ggK62qb+w6eWvvd1cdPGP43JmpQhBxrTlnrIDnlzJVON1q/3edKpw1dxWZvowIJ3ZnfUxXUBPKN00nnDwBJjzvHxXLU02mlyd8nwSYSpehBqXeXzR7jUzm/bF9f1SnCqPuvEtpAAxPdSrq/X1uo27f2NZwGFPVh6yB+XFBz3o6AsNeAi2LHpN3gKD26JkqknLzxPJUzfYtYP91gjV10UQRUexpUzKmuiprYPy7JwrByKkcZC2fTTxOwjVmeSp9m4l9Rl0P0anXqZJ4WBI8hzXbMYAxmE6VXBIXb43sEEe++yem8p9DEzOmeiubVRwRb1QSuYT5Zp7592+mKs+bc+xejz861T7EPVOxPFU6GJdMpyJtGosYLqAW23c7KGMjhkqWMlW4moVCusZ1n6eiOlUwu1lOr1N1eaogPsHzc/AyiTFVgnFy6vNUnfeXjD5TICkJmIIyFctTmRNsxO7qM8xYRn1wyCfx6FH+SadyZievTIuyuiElXAnfTPVCl2uvU9FeClSnUi/dvkJZOFQ4M41bPBjDOkrIRHCwP4D3dwamW6ZL+3DCFy4exdZ+OyrT1bpxcDzaH+NIlDwcV7eiwma2KGMvCjwhblZ1n1FXg7bGfvCIYD323vC88BasV5SpqiXBjKnItGp7pmLe33mAa4xkv/f+/m2mktR/8v7U/y1n0/wP61Sp3u1bsycfwd/s1jWaGHeTKF4Aa6ToeCYaHbo1aHOoy+h016bI1VcJ1F0ImCqvJhYaGK8zqR/aIfOhbLsh4Q1zLu/cgammhRGgPNq5RL4SCeq2DJjqKC5efZ5q+UxUbHX9esRAgDnoWG0KlC0OJjFku8WRIRoFak58d9bGrusrPXBhTo1zmIO9w14IMtO9IS5avYj0ucEal1/dJaxx4Yc0owXM+YHyclDyHC2JLrnd2RRjmCOL/aDPUzGdSs919Dem4oVT1weZ92Pm/WmTOczJLgeM5Dgvn/DE2Au+RDwXmGAoM+8vTEUF1sxy1RJz5pkC8/6oTqWYR2DUD4bvt9IVkWXUmU6lXNGdSMsnD+8nAQOUkvDDVJv31kGu+oA59ORwcH18bomS43pE9OQEDHyfcS6abY4P0r5O8EytHz480+6xIi0sbSVjqrTkYY0/vfkyctR3jpLJ5xIPb+9xSZIRcnHQQB2tjroMdM09pixPpV6KFofCBxiHFw8i06nCLO32Oe7CK1Hc06dkTDWsgEm4sQZ1/8CeFOi9CE3GVCxPtY7OGqzBE6mM6rN3QqHJD8hnb0BdR5nKGLT+t071aYA5lHQEDP/LVNxaVnC03ei99/fhgwozpqI9P8UN/8K+b15j9IpXBmkXR1iDV0rnlWxaYGYbmMnnNGCq1eMO9+uedP2xbN+BOfEIDHN/AXNRpgo3yCHCXgMGGW19E/61yyznCxh/lKnC2nx/M9V8nXpEiD6HLGi2SoA2eXj5ZqoFh5akKV8wfirJ+BNTnaW1+uX9hWH2qBlTSUncZP42hfFPvb9G7s6fpBl12kuB6lSBpm9cplNRpmL7/i6fBzAkKfSM5amO6/mQ6VTM+xOHkkk0rf3JUz2ecgj38yBmzPtbV+91r1ONJzD+jiZ8fqOtVOyjqekgn9daUq8OghApdVCh07Vd9DoVZarVpWMq56qWzPvbGus10QJHFoLTIxT/xlTtcMUT7Ti6CyxPRXWqj6i+4H4soKZzjVAm2vAEzEB1qvKcf1hGneWpHOvH+4vG14WLHG52IZzanQvx6nQ8IwNm5D9dvynKVJzRKD1TrYcwvsNZBM/38n0vGVPZfncOQMdUfqzDfLFoujxgyMsZYyrq/Q3X5RNHWQ0126/35+evkYoeht2yjDrLU6nvhCe8JTcl66UQ8Kua1CqB8XrcdLrKTgaGRS9Yk3+ZSofnXwi5ahf/jamCqVyQtqmFLDqUsKZy9igkkpECkwnFwMLS2At6ppJLuP+yu6jjsTD80anqwgCmuu7/7v0xpqL9qRhTUZ3qeMMl06licRabX/v+wnZcF9hTsiXz/hhTqRtgleF7EgspXyV9Rn30vgJTcWlZ4bfb9UeKXlBT0zwV1amCJBmWLE9FmcoXpT/pVHTfH/P+qE6lyJMK5jc1dnCDjZ99f7Q/FWUq5HZ94F3BLnAp7a+xdUmCkjx3YoA/78GV5amYTrVefPR4QC7AVDSjvpuowIwW8bp+UYWJT9tP0TNVfahOyDs1LVGScVVGBye4MaZqxBfMZ5SpmsVoT2pr3P39rpfC/AY1LGWq+HbLLHx18fVbp+I39bDv+Ul1KspU9rMFpoqn8HlaYwDXJ+bh/dNRETOmUh7nTxndXD7uamqTcN2+P5anUoUSxRPZ3gok84/fearUJUKN4wYYD6XiBMen1P43mUo2/kmn0v6jGfWM0wwiyibcI5qnaiuO63WqneHVSDdWKjEOqzqLZP++ZEzFdKpdeHfQJJudiVDGR8yYqv4cfnQqylSbiw5MZK6787M0qPsHt+crDv2lixlTuZc5JjqU62XwXmziL6byBwTmNCU4uoTb+lDnReZyibi9A2v2e7Evw9sa5tiNPOmZKtq7bo7E1fkNjONCXT/NXhY6t+8l4WFCyvzguJkyphpbi4mQPPVGxScf1jDKVOEiAmY6fNpepwpl5el+MVXA5bDmxVLY61QsTzWyNZnpVNFrdoXXXlMTcYbNkulUJ9GGObyqgEEoU3nyU2Q6FWOqaLe+kU/apQmH3b6ebfEcMKYKzmHowPd9H7o5lceBGr5ydNL5MWkPj+4Zll8uUjz9Rjj7BgyxuT5zplNRpgpHaRSgCT5eGFP51gKY6lenSpMmtZhORfNUgWevv70/XxD94Mv7YzoV9f5YRt14+iJSA88iIqf+eH/edcuxjDrLU33pVOkTxhPNU1Hvz8fGtkJuwQdE1wE6/BuGNX7e9bSj+/6i5mxU6Lo7iz1TUZ3qWhcyaV33KYSTCTDXZ7SD+wU/WTKmojqVKXUZ9FqBOY96f9yikAW/XADD0Iw6ZapowsMcTJmq+SyAuQbKo9epeKnrtcDzwFT4MHIIZ6ZwffH27qJbcasYU/lrGepiG0UTIntdno4yFdWppMXdwKFvBRZjKkn7wPhRWsNCpFpxxDwlwFQHFd5fHjfwelsBUx1br2IZdcpUkdIY+ZdOxbw/qlMZ3PEKTK0DE2b6w+77U9E8VXm9OD1TUe/vrzpVxA/NPk8l6nA/qE4lRTd4PlMUuOjpAAOpzU3NQvsUiEgUvRVpgieMRyUDRsQXqJl0UsDn4WO4vtX4zzqVMZrLjKnCndUx0yZawRow+mEq/3EpiLARFCGqHVNF1mgH48+bPjBjqv061Iha4nfGvL+/5qmoTkWZiulU1PujOhXLU/FnGJ+UqfyrZjjM+/sMGyHzZWycUJl1vTmo90eZinp/+lsCpnqGE5HpVOZ00maMqbRJaJD60OUN3QE8z82w4GDNPT5x+I633fM04xlTMZ2Ken9fOlU0D3+Y6reXAmOq9QxetyEwrBGZtRCMw67fminn5MPd1T5PRZmqtTAw+sesCjQ2LzumUzGmeqy8nqn8OAamot6foGGoKSlT0Yw6SlxgKqpT0TyVPVz7mHl/l4/R61SxcLV6nWrkhj86Fc1TUZ0q9obWn3Sq09Iq8HU8XsT+e9ydF9jlqahO5RAvASbQD13fdP8UO/e9j5lORff9hRsD5j8lQTEuXsohHtUhMBVXAlPRPBVevQKcrD9xzfJUljgNBdK2Vo65l3YlbQxMw3QqllEP5j9M9ZunYkxFvT/rA8QZ333RxdZKufZ5KmWduriFsjqOLO7H+3tLt56p4tENvu99hA+xVRyBaWieKpXgk/CcVWVs39/R8G7f3h/LUyUkwKklHWpsTK+3vo/6bFEC8wakZyqmU1Hvzz8ugEnP0cHFr5dxiKH883AyHdW9ToXM1Mfp/lrHGKoAnrTv90+einp/pqQ2AtOpKFO5Z3eHGVPld6LGw7vqCenaKG9YfCxu/+94f6pg/gNT6fLvf/9fMpX6b3h/lKmCw3JdsTyVkahvgXl/lKk+q3tdMu9vYYQp4QZSkTGdinp/suQdBMZUorxqiHnxDOFLp+IcVRQij/g1ms/273hiH10cv9yDim941GnvGswdL83omUp4asA0ld/lmXB3hvF4+Cemqpf5XmBMtZjZT1Lf01MZrYfqEnmH2ZsoFyxAHf6CNSHqzhhVCJKw/7FgTdFH+977i4PO76Y6lRHAHO7X2UNEFt8GPVM99O7zCxeLNDwnYKZTeTnnszxVKH/0XqeieaqeqVhGfWwKf2Mqa+8v0X2Apb6XglA1BdOpGrlQBT9t8htjKvu6UcrQG1cmIuMd1KW8ywl+MXoFyPeiIeHH8LRGm2wLc3Y56r0/plNRpjLrPZ8Fo/jtoo0nn6CO2vE4FASY8+wXzDHh8DTOyC5LHcZUVKfy8Uafop0q8eSjXmBNoUw1NGcC0e/dPsOL7J0QCjm4394FxgvNqG+g2mFM5R9s7YSswcQk7epq4K+MujJeA1MdXGCGZ3i0mE4VPcXXCdnq2icKEjrvr2OqrQ5zBstTUZ3K28EcpqwruWRMpcITQOR28hSC492vUClfSM9Ueb6I0aFOdGKOc5hjKFNVmwgzpvry/pSC684g7XQq6v1ppajgkMt9i+lUptnte/xlKr3o+tY/d6uAeX9SIJ1xOOp0rdPDc0lbvOD+q9zVRVgEplImN10IRruniA75ZU6U614AJhBhDVd9DcY3H9alX871nqk0LgYmonmqUANG/WKqVn+MmU4VXVMv/2Iqv1lvXLRNu35i43uFo9NrCb9Puv5f1z+8vz5P9QGmonmqX6YK6g0831Sn0tAa1mB32+UXO6aqM1GFGuIQVGhkznumCteC0TOVXB66fWc1XN/9gGXUX8A0w/UUPfm5RD7oCkxGmepXp/L311eFJJ0/9Ew1KSuR7fv70qnovj+mU7nd9aB5qlY7NP2+v1/vz5ebtYN4FWoY9RNfMrbvjzKVcTrB9duvjS6pA5fks/gIWZSfNifWS4E736EGoL0RUAnXm8vwAzOmAjCwGVMx709cnoHxsjvMHyoHTCsNl2ZsF8WjjLI4XCI5AqYy3e2t/GIq0xnC80LzVFSn0jzuJ09FmYp5f5SpfOOyJEq1qKEm8jod3zjC9SInFT7/ObLQftL1LA0VA/sr3VyiWtzt4Pm/tVCzHncuOh66PvtaVJfBxIpUNBnJE8ZUfnCA58ew9k0cztCqTC4bq9ep3PzgZwlZt8UXU5FSLGKoBT9mPLBH3b41sXHwZ+EDU7xGYZZKpxhq4Gfpxi5BML9TnYoyFctTUaY67IxrbHXOWYI2Noya2fgUo6rzGoVPeWJ5Krbvjz+0MX4WwBB/9f5oRp0x1XuBtz1T0TOUaUadRykwaTsufpiK6lR0398CCLzPqPMZMMuYyy7xQO76Q+F86rJ9f9Zw4AvkskMB9mNgSF98DDOStdYJt07lsjwV8/78NfkTU/3mqRhTfXl/pDt3477QD8Qcur6QbqYwSx/NBTDUVoLXv3mqyQj/eH9Up6JMlWwr28F86/feH2Oq+/Ha61RxIFsBY6ov748ylTGuYL6MxerGMurRB+/wV56KMlWy32YV2/dHmSqVP4f8X2QqTf6Hs2l0Q1T0AWb/81/qo44OXU/K6gNrviOtb8z70wL0weFqCUxQ1t2572UKz/z2CP+/ph1i0iQmMAXtpfCrUwWbygVOP99rIlwWJo6u3fmBvzpVIPqwBlLvz16RsRA/pzAzL6dvxJiK6VQ4gDmM6VTo3u3l73QqURo0QrTVlp3OVHOMqSJ97hZodT5XpGkmpyya4dsUyfULmGIvQl169M2eqYTKBKYbnmFNyXj8jPE+mwiMqahOpbnLdxmVDdTtlKnovj+mU72MaEBEYQyMFi29G2MqlqdSYr3f99dOD0XZe39dnsqMK6NnqnHV9Sxcyh8hGnHwfYx2I8aDp+5CXRg1J2xlowvhZlNYY86LvEbRZMRBHX1QykDxuozvxytIDYUU1NHXbYCcIxr23h9lqqU+h98vDy2O8gswKPX+BHPN4+jyhjl5IIzORHdDroze6XvKvD8vOIyzWEHAVNT7o3kq/770YsZU1PuDWRW+P/X+KFNFeXdm7RdTCfdNxfJUNKMevIt7zpiqOT+NLHAHfoz4SAPGKTMZPs8Vrh/VqZj3d87CE/P+THXT5We6vNotS2GN40xg7PH9x/v7Yqpfncp/34Ah9fk8ZEwVDDad96aGGjD0Hj7/XsoLJJdzhxiTpZyFtgp/31tPJCKfx00WSnuYgylTfelU9/ptEx13ebK9DkyyWEY2USwPxt+HmzhoVhdPokbiSWBM9dRHY8LzT3geou3CgfExORNYPPQsxNyzQg/TmxLeWLdCmDfr7gzr0IDrY9SY6VSjAtZk6v0Fp/mjZypR6PIxv94f1akiI4Pvrw20AxHH5TVjTGU9HsBgNjAVy6hTnYoxlY0M9Yupvvb9feWpdp4cMKaK7DUwky/IK8KvClgNLZz3OpXpXhXBj9tujY7OH6JIe3i+3nFwQqtFO/1mKk5Oxd77Kwa5ipqUX8LzYMH7UaaS03lBFP+oZIFxCGqWp6I61VdGvU3FVxnWs04X6s6moRl1lqdCUlD1/amCxrPQXW3ezPsLL+OFi5pzciH1qKyFYKh1e046puK3YnfeYadTucZKJuL98M6C5eUJ92t1hvevi3sWueNJhcLmPfjWqShTyc1TwtFsu+6ZCq13DxxYBGocmqdqze0t+2Kq1nKA6eoP1AinaMgxnSqc+8CwinxuWEbd3y278TAdrYikXqBmbZ5wfVUdrr/yiuD5x87OQn56nBJxZhrAWJsgR+tgvSV8c4caamPzDlqrukdUKawzPyp2PVNpg4EgMKai3p/r2KsyTnVgEppRn8QLHydzDxV9Rj0PfpiK6lSD0g4yUmXAVNT7o/v+SCHWKh5+rpPYEQZGyXSq34x6rNo8zN8LfIs9fxQL3W5JkWXUvdMWKAuWkRvr+emSs5sxnapVM2DPuTLESV4DQ52WRI0nidr1j9rVNb61xjYev2NYbWhGneapzLdT9Rn1p1EmTKfybQTPT/ESBPjhdSAk0fFQ4OcZA1NlMJsl0uPkYMG8nmMvVf2S6VTU+0PtYYjjGFs3jK3CjUeb4E9M5fJbLyMub+boUh0aIsDXAKYu8xPLqLfyo4aaZPj8YSqqU4Vnu2beH2WqWHSAcVZQRceTnQrfP9jD56P7/sYXNMJxoh4s7M82h3i8fcD6RPNU73nXa2Ioe9m3TuV0Z6lp566HbrozvnWqozPGMdqEO/j7EpDXa7pQYqRVXknQG5hKOJFL7KDSFZJxmPybTKVr/3A2jW7gX6j6L+WpGFOlLjDUNQWmojrVF1PZA0li3h9jqjSZxH2eaj6+mShPzydYg5yDEL7vwDiUqahO5Q8Hm16nEnZHMYvaE8xpN0Oo4olojMvUapqaMVX7mcMcqIxhjqNMJWxuMEYm3d5323iPicJXTRZU8g1mMz7XYQ5L98A4kpujmbN9ED1zTlmQHuHfi7v9InK26Ho+XmGM+So/I+bpI5aBzPkBY6qhdfOABM62iMk06nWqwK8eFdpz3VkgQQNrmjnv9srrB57UhSrgvzEVzVMtD1uJ8HVWwBqWwpo6XGlvqGsHZhkd0u7vlVuZaPPrBz6fDnVzxRMhtuKPmzGdatH1nzKPZwWHwxesUZSpzGaqZNH7+eqZyvQFLmM61dK7jGBNnn6yL6aieSrGVKk1ehIOjTjsj0jkwBp26XUqxlSFVMIzddzAk0eZ6mZNeMJNt3B/tvv18oupWJ6K6lTtiWsy/5zAv9ez5kJU7wjvb7tGhZoNP/i7TvU5G5gx1W2+AsZJYkmIniO4flSn0svTR/hiqrZ1Xll067R7ylSC6gPDUe/vV6cKPzqsaTSjzpjqMIbxZEVzqNPvGsyxlKni5VAlxnYJnzebmSe4XjyCNQmYLrjOYM41JmeRqEithajtMuG6qg8YU4WWCGveYNEOiLSq2iyoVaNGZ+uNSdPCGhlscq1nKiMQTkI0kdY10if8kDT6E1anlS6r6CAOocYYHHXs8zkwHzH4jNTkJGTM+6M61RdTUZ3qi6lonkounW5fZKdTUaZqnTP8/l+8P7bv77W+DBhThVK4hDV7fMSkNnaaEGZHv0YPz3NI3XTn3w33cD/0ndb3UggNuKxoibrrVw8FgelUYfpYEKM8qVlgWnmFYkFffjNVsTu8YT7YCTC+6qBAi33PVJl/G65j1LyjhvCXkyIEB96sGVNxEi93+0pfBdOpuOyhlMAIUOefpiuOMRXLqHOrLn846rxQmlGfJlpL+MERmIQyVTmMX0ynCvfN2gXmaT5ENuILZnkq5RWemE7le13ejOapvnQqylQaPv/oVEpjA2PuVncMNDupUWYPeaJ84PmPznN/yvJUxuIsCmFlwvhfJ7ERT6rVPQsnJHRQdkmgBhXzG2Z5Kq1turOiMNw/ylT6kOOIPhfh80yv+o3lqTgsVBnb97czH8Cw8g5qDOr9UZ2qPXdMey23Jkr0eUY+H93ImE5FvT+qU0U2itxvpqLeH7rwHow3BIy8KGD8CqesjkNntBJYL4XfPFVim2mBl7kATMVZw4x5f6tL18ec6lTWKel1Ks9ywozlqcJy4/beX3gtcsZUOBoOBcZUdN8f1akYU1GdijEV1amy6+cee0rtlsk6bAOsD55FPErg/dNkD0wFlZccD80HMEl1sESmU9F9f8naqnN8f52hhlz6wFDkaln4ThZJ7MRRlfkShpqIMtWgXgQlgb9YYJIr53iQD4HR6L4/KGUvcTg2gHH0EAXw+1hnOtUXU4XJ0CvT+TRWWUZ9GG6AaW6ourE8FWWqUDmYsN6tETzv9RWYaj72CxQujsW3ThWSzaXXqd4yMBX1/v7KVPYp/OlPdQ+UgjEVsRZ1xc6mYfv+KFNZm1Gfp2JMRXspsDwVZapwoyCmU5F4glTm/Tmk9QTGVK/J5hr77nOCk5fV/Jven2H+09k05n80o94uDyoRl7NPxnSqi3Tv7tH7DXOyDEwgrWZyn6f63ffHvL/l3e2ZilvyhzJ0vFuvU9VO8qNT5XPUM1Xg3v0bY6rBfDoWyEKBZ05pdla37w/moLbro/3LVKG87s7f67w/4XZpsnC+VpdfTBWWmdozVdt1SoliexmjQN1WUIfm3TnvE6iDxVs0JfxyLkKlsgOmofv+LEQmZRJmTc9UH7J+CSxPRXUqxlS0PxXVqaj3x5iqNrRJn6ei3t/UlQTC7bZFFvnxtctvHWoixiLMPnX8uKF1qkkso86YimbUvVfrZnHGwZh27qMTEZyPkvm8D0wVK6lBhInb7TPqvJF2Lu+J/ClNIeBLzkGnFUKEe87hmfLqXER2Gl0I/8zg+nDOc4pei8udtDHhymDobVVUtVChqNGEA2YK+QDtHZhjxovdOGP9qfCOM4m4non4y/tri7jby//yLRSIQ4Hwx86bpTqVsZ3B/Y6Xb5jTbs8bemwaoMR79ep1qpLXdMZUYd6d/EV1qsYIf5hqJck2O5uGMZV4jTzGVMz7oxl1xlSXEawJry3MYeL6CmsyZSqXTOH6zp1nxnQqfxf5RPwoFQ4EY+x86VSMqWie6oupqE6lFkItMJ3qfe0y44orZ4Gd6iJqBusBaQ+bRoiuq6eIVEW2vpkKW8sHadz2VIZFt+a7Kx3oHFUF3A9jBEzocyWRF4UmBKbh5+gprBOi35fdPjICDEeZCr4v1CiwUsKad37Bmh3uXphl1LUW7i9jqiTxe+9PnT+EMtgmjyUKiVTAzxeX8itP9VncnwLz/rzFEfX7/vaHZ4VGKB2S+nP9Yap7p6t8kpUkMO8v0WRg2qsqlBHf5R3zzXFJRHsFTKTzcP14473oemACA/ktMFp4OX9I253/yHSqmdJmlKmw7wzXwLRR2hI5B6aK0C6oUL1+z0m70WQcmZfwhg7NEZjAnslCmKygzicPDepsTb2XofvWcqZTiVX9Kpn3dzpuRcZUQbu4fetUzPvTiqZmTMV0Kk9KzlATlg1mearKH/Xe3191qigvgXHP7oEjrezfhIic7ze0tLZQU2YajP/3FMbva3yXSXPdwfzl5V7PVFG+hs/7F6YK79WlZjpVg6y6DA5R5w13OtUnfsP9nEzgfiuh9um9v0U33tTHbkHqR3dqzPIM9ysUojUw9kbFvo9eJvP+2omgC8F0nS9RlUc5+WyerRCI9g4+v/p2oSbwPgLTqYJd6/Z5qtbewHi2SJ9Rj0ne7c2f+GJs72fAOO22PX3pVKw/VYixEY/jTqXmZo2LT2tY44eSFWKmU1Hvj/ZS8AcKME7s+4t4nI9GmDFVvVZ67y+d3u0aHwOjjIPz0hMYUz02yp3pVCSoUhfLp0ER+60zzL50Knd//clTwcqdx2jQ9XLwSqvA2bm5fjPVA2+AqfhpVTKmMl77Nnb51Q9THZbd2S6dTsW8v1QaXJhOlQaTH53K4cUf74/2p2IZ9a0E39fWrgXTqRhT6Viqv5lKaKMfnco6GUvGVKIfABPeHPj+PDGAoQY1MFV4PKpf+/7iAXfIsYedYew+WphlZ5PGAQZ6HmJrtJ+UjKloLwX3YXtlfFaLmPVS+GKq8sibRD/fmox5f+/9BsUON9gKjKk4S1FjfPn86FSUqVhGfbD7N70/UxD/qT/V4Pe4P/2/1J/qOLj/MBXVqVS6d5gyFc2op8uZxLy/QNuvXPRQX6T3/qhOlercD1NRnUqO7JpojmMIwXK9AaZ6XcYEJj9BYDpVMC6rePy2xmVqn4FpBrf3gKhnry4j9QRz3F6a6AR4C+pSYWAEKGm7M247pvLPS3eK1LDWep0qSG5LJAevBzGORikEYbEMUGlNKiIMDq3gV6OqYkylyzG8f7EwXJan8g6biRBzRQIzmY6s7ozdN2Y6Fe1PJa2sRmA6FWUqOQlgzVlrwARctfLYvr+vPJVarOF6UJ3qnA4/RE1rQ4gmDTAV58Ma3hbRW4i2CnyfSFIE5v0xnerVvM+MqZhORZnqU3/k0leLbh+H9NgSbfPkcCQgYCp+0jpEk1bwTC1bE+pg7X0i2jlpMGOq+qo/iJYDQ4XnCuZkylRQ+cHrwycKmE6FPs+fjDplqo/7EUumU1U3m2NMxXSqDT63jKlYf6rd634G5sw/ONi6wMg0TyVwn5cQBHttiRLFBiYsD7rAmOpr35/k/Oz7ozpVtG+2BctT8XL2Kpn397vvzx+e4O8bEgfMqt5lYJiV/q1TBW7HdPf3MSL1s9OpjhtYU6lO1bx28PmfU5jzqE5Fvb8vnQoAC5htl3c6QqdTfTgb1nxMgGnKcadT+MBkX0ylS0bXD2yzNFEdB3eiex9g+HIK9/fZyLjXqa76RUTvUjoSdbjXSqZTrTbHhLT2tM0iPYT3n2xsnejuoM78JoL3c3aJwfJUoRLD+DvU3XibuD9MZT7mI+b9+ctmPe2Z6ny4CH6yBub1UmAq7nB7lsEiXNZoe93ZRG/+0KnCtjsTvTkAI7bbZ8DyVLQ/VaQu4f2HS9kjph4IwJgzX2Q6lSx0vQ+oTlWVlwUxj0cYn7cEGHe4276INt62QhgSM+91KnsAaxxlqv08FRhThfau6/vdMRXVqQLX2Z4YU4mTHdQMrx08n1SnYkxFvT+qU7FeCtT7o0xF9/0FI2WZf2XUfTsBpvpYTedFAlMF5RieP+r9MZ1KXj0dpKz1gNSze9v3Unhnkx+d6swBU6YxjHfRTe+YeX+zW8MRfcjB9aI6VaMmKjxvV1EIch2+nzYEpnJG63sWviLOQtUoNJj3FxwrWUS5J8Hzb6EGfzEV1ami4x0YXB6GbyK91Crzsxjm1/NqPWdMFQxvcH0jPVoSabKA6/85vFR0PrTpt041O3k54bbAyFFkcSbyl8DcZgNMFWXWzkRZBK+/8lScWDYxujirMrnd6977o0yVnG7HnDFVMDaH2RdTTWzRF8gSJw628fgQBxf7h6lSIxv3ear1Is7xbID/xFQ0T+XcrDgju7UtMqYaXdbAVIe4vOGjMLjF/uUIdEPzVDSjbn3g/YnBFRUWBwOFMRXr+VnuhDx2tXGYMab6zahHa3lg4ud4D0yFggozpoqGTyFGdtbtG7SSnGXUB54Nf48YUwdPxewc+83NzxhTqZeFxnSqdFHUpy/vLxVwoeLRwTjEdr4CpqK9FKj3p7dcBQxtBz1TiS3MZ/4DdT14O6ZSdOyXrOfnWXleYjt9w+tCSFU8fDzPccSJUFNTptpIphOjEzfCSXhNLLxQgeG86WUisDzVid8cGFMxnaqxz9w3U1Hvj+apwk/2f2Gq7bJUYseU4PpHanZi3t8km7vCv81UovJP+/4s9Y8GVdp/ad9fIjcKy1Ox/lSzI/eTp4qm64r1Uvir91evSmAKmlH/2FJJFO916PNUtJdCO1CNsmcqyRsznSrcv/yKMRUuvLEQP4pD/cVUgRgA80w23XlsnU4V5N3ZHdf44RAzbmENNIRbwDLq8hvvcaS0wFRUp6J5qsDduS7SxtKTMVX0OQc3xlRSXkKdSb2/ETd+xMHBm5SMqY4AFkyn8gfeumeqxiqbLJiSp8W8PzO6QV2uzPQTUqYTj7SJui+/vD/hsShwlAvj3vur07tRMp2Ken+C3p0R/FfvL9sAU00Go5Ko4kSGNVuvYpSddxpp5jmsefYgr1ESQN1a28TE0XiQm0ynaoYTYLQoNlUk2mnZ61TbI1yvxzi99d7f+f4S0dpOD6RdcMBkVKeyQnJmeap0xx9MXA2HBmMqlqeiTGV4HlzvzDd6nUreCbXAdCrq/VGmCp/X54npVOKsfWP/uZ9M0fj90oCx9noZhNuN23t/i9FPLwVbBGZhTJW9wxy9+MeE6VSMqXSv69l6s2ENojrVF1P96lSqOnyWTKcS+XXIdKrwul5YjKmoThXJYp6jM4L7K5cbYFS67084zH68P7rvb1qsB8SQiJwx70+dIGCUzxzGH/X+Jvu3BWuwBkwl5DDe/YF5BQZ+lUJoTLt+XZ1OZUy7fmmyPq/RoORKIt2Xahnp+mbJmIp7Jj9M1XoHDT5P14tCeHXeltyYjKmiQwjjhTFVp1OFzxp+/3CMRsz7i7JYnyJ5cN4RYdExFc1TKajbQ5H8oVNR70845FrGmGrWwOerhWdbBhMOagSqU+mfqSSwfX8Da+6R+j2AmqERnjXar7xpr1NpXF4wplJ2ewUzplrIq56p/OnHnP6hU8EaF527PuSd9yeJB/j5Iw9M9kG7GYwHRRLC2XGbozB+571OpeoVXL929Sediu77oxl15v2pj7P47f0dz86TfAqhEIKymZiMqaRxfBZC59rl2TqdinsfYD6heSrKVI2wh+v/QF2vFp2TCJ/5LyEqd7AGU52KMdXZnnS9KiYm06nCu7Tpdap6WMD85WzWU6ZTOebyjv3NJ+yZil/nNxyY1Qi+T2a3TKcKk+7M8PMZ7q9xedYCy1P9MlW4FL1vnSqqjpsbitVoRvTZUIH7bQFTtYd1QjT7rQOjL2F+4Cu0Ifr4CMxHmYrqVMrHByajGXXKVE3LCVnw2sPfozpVqOsrTABmTnhOjPbvTJWqQ5xgEgf4QXtEbrQAs4x6uh/0TJX6U6vXqcY33cDRbWz13p99HgNTVQWs8VSnYkxFvT/KVKhYwJr+sPCN6VSUqb68P8pUyXkDTEV1qvB88AXWnyrgs008+Dhhxvb9Ue+P5qm+vb9jXGWwogGDU6YCYAgyplMNrbLXqeLN2nGws9wD0zyefkbKJzAV9f4mtwV8/w2pfzLqg4FXxl4C768ujT1jKpaneptcS+SbXuFoiGD8fjGV5vhL1kvBkGy/ZN4f1akoUzGdSrlszsz7S0MPmG+mT//EVNT7c5/ZpEzMs3XDmznumYpl1Nd3rWeqCF9hPl8lvE5MInY106yrUfzMhi8vbMsESnsRVxLuvT/GVMbQv7I8VRqb9vJfZCpJF/+Bqez/LX3U/4eZ6hAMgQm4N6zRkw+sEU6c6ER6jt9Z6LbeDQVyAmvaE8Eze+XuUBAow7BnKur9UaYSVAHqxoej5kjlkg/hDw3UVYMY5qztNB0xnSrMC6NA0vr5ZEyVcJOmwosI5njGVDRPRZlKVzmo8/am7zCdSn5ntRDgdBkw748yVVjUyylKBe3O8lSRP3ADZOy4O8tThQ02b8j96L1O5V+n8Pdf8eIRD/foh6n+qlORYeQTg980OIoa30LTCdT1n5HQCsz7+ytT2Voifuepzvb9TcT43PVn+jxOaIZgDadM5ZddH21YUdvYkk4wp2QLqBP28voIdelLzqJdUS0ZU+n8DV5fNPOEvNca1qCrZ2Lf3FUqWiy7HoUdUwXOJ6jR0EZHplP5PNoEwBzen5hKWqGC1FvNFPzRLbIQn+9PcSROx1CEkmOvUxlFIOLo2K5dNJa3xt+8P7m0mhJKt3WO7ufwRPRo98HM+wsFveuv9HoJzPtjOlXHVOGB685TO78UxlT+AAETZX6nA/zqVH9lKqpT8c9TDQztGBXz/r6YakmKhsiF9cSMqbrjXoksyU9Ys/SrhRyFU4h83gATUqbS0qMNdf5czvyJ2O3b/MP7C5wuD/Xr/fmogdc0T0W9v9BWoAZYL44DplOFe+PW61T16F0KTKcS7Bb1TEV1qpEvHUhdbjTsKyuoW8XnO/3WqShTqYYMI++XqZRchDUh+MD42rjwfsrOrPuM+uJ4HBNpXgqY7fvDC63omUrrzuimeSq674/lqaj3x5hqZQMDNRoPTNWcW3hecmAw5334k/fXftIJUVdldxZPp1MRGxjI3IRKGei74ITSBzw/prpVcGA1/o0xlSnkUGNwxFyieNDpKJSp2jM8D1kU1YTjgakCZ5ufEG7nU6KWDdx/bHM5itzRmulUwUOFOn9erkzCl80PU21WtkL4afHCIUl1YIzHDMbfdg1Mu1q4OctTyWtgKpZR39+aV5+noj0/vzLq2QrGL1q3PtOpgmzQ7UPtmEoh0zdmTPWKOGAiQbqV0dyZ3NB2IJlMp2LeX1xMoMYLc3g+ButHjOyZo30z1YBPDCKl+RVquGpeMe+P6lR+84b7/eX9UZ2Ken/8wqy6flgw3m77dgbzT/spA+T4vfdHmYp5f6OlThhTRZNVPkWJr697pjIKYK7MaidEfk0+/b6/+fwCNexche/7y1Q4V1f92TRlvBFiW4s9gWXUaX+qYCsOMcn4wmVMZbkmMBXNU0nyp4jtuxkIbN8f1al8hzOyL6aieSqyO7wDNJj/wVSjSdPnqZxD6pXJ4lUWmMPlPQ5mU6ipeQ/I6jYkhz5PtfaAqVbXjRL7gAZARp1utRyVeexPorAkxyTO2b4/2p8qcs8fk2XUWZ6KZtSZ99cxVbKyoWYVnCsw1EWHv0eZinp/9v7jl2Q7bB08fn1UxlTxjq8LPCKncTzYmsBQr2MsMp1qNEw9nKoWMNQuGNbfOpXeyGfWS+GLqWh/KvJsmluvU9Vd3/rxtDXxhseneDB/uJgxFfX+ott1KMRIqE3m/Q3FxaQkNxmYiu77i7LayxLNAaYSby+oQY75J/PrkneYTkW9v+CVwOcjJbbjUahuSxKcU5hlKizD973A9W8mwLT6AJ9jFEZumTzdw7/JVLL5T/v+7D+QSnT+S0xlvzSZCPfpu4yqAJiK6lRfTEW9P6E2PkIw33R5knhGiFjegSFI6YpfTPWVUf/y/rbBG+rsdQZzEvX+lvPNM45QM87IHEMdQxZDHhhEqDOWp2oPZ4Xot6ruM+qVGmHGVKE4c2M027rqt/cnmJM7kYJ3WQZ4ozqMqUwBtzgQjzDG1rsd1HmDrj8NZSrdzp4sTxW/K2A65QZrGGWqsO0ypDSjTr2/wE0N+L5212+py6hHWNZP6FHeJ733J76hLuegQmbeX3QsLibz/ui+v3AQAVNR709+bLszW1dQ99bcpo2HUddHXvAOBWMqviy7noII6iDJOapEdo9yFnyW8PlfZrthOlXYdGfXbOuuf87TepehFgYV06k+SQhrCG/D9Srm8zMRI9sUouE4rJlOJc5tDkcwMzlfeaokyRsTx/LMZBn1cK7p/b4/Qez2gmfRT0b9S6eieSraR90/T2DNnp5GFvP+WEad5qmEsNQFllGn3p9SmBJm3t/eeQzYeX8sT5Wa6zERn+ZPnipAwAhNpsIa9KtT0TxVUC7g/W+Dqu3zVDSjHsueT1qo+zHLqA8GXY9aZdFkzPvDj7f9N+9PwajJ/M9cFxlT/dX7ozpVpC7g/Z+D+YCYZcf4iq6qLE9FvT//KgLjkRXcD+b90TzVwteOhPOBaXxjbeSI99O416mu73XPVMrn9REYU7FeCtnkx/v7yqhT74/qVIypqE61uDb7b+9vvT7z30xV7I+YfDRgum+m+uxhPNM8FfX+vnSqX6byjaWvIv7+nsF48pQsUPOqQPLTmzGm+vL+KFNFFammfzDVC0fFEJiKZdS9bl8fZar18TEn+uQjZf4FsA4ph9GWNM0Q7geew/3ZPjVg+mBwF4I4XhUsT2XwJ2Aq6v1RpqI6VfSS4XmneSp2Ng1lKtpLgTIV8/5oRl08/VmnqgdP+H40T0WZqm1iqAGKw9pEg+vB7PNU1f5eMJ1KJncYP1Sn8j8HmcizpdB7f8vJtM+of+lUX3kqmlGnTBWlL/j8yfBsMKZiGfXCAQY0hEeFWZ7KqOU5MTINagyqU5EmWpBPIcrAcTxXM53KyK56xnSqsbFeEG176HT7jqlq9Tj6ZqrVG15/KqUVfHcANQnNqLt3DZjKpMxywm08eafAVM9Fm2Pbfy6Z95dmNtAXZaov7++XqWJZKES8vw5GzPtjeao1MuZxZGJgqtR6w3y9BoYY3/kYszzVoXiWrD8VYyptMb7FE7QYC+lhdwxYnsoTHsB0o6ioceVfFaZTJVpk1YypqPcXoxSYZ3De9hn18DyEWZHlqaq0KhlTOc219/6YTnVTsxPz/pKrKlpMpxoaXV/3Qj06OPHg+9J9f0ynOt2sMdOpGFNRnWqiT4GpaM9PqlPR/lQsT0WZiuapGFNR74/qVCRJYX1ZleXlW6c6ZPgSO83FxTCLJkvm/cHQHWVMp6L7/qj3x/JUhQfMOTw/u94/f+hUlKlYz89fpmI61Urxe52KkGsr4q2iyDEK7j9Mtcg/l9ja7v/1fX+mKv2T94cGf2z8s/5LTFUnK5GI2Phgvx09CsZUSs0BY/zqVB+1gmeW6lQi2Ua9TkWZym4mR6LnV5jj4GkpkClO3kQ7BHrpGwuY87fCetitIUL5pVNRporv1aFi3t9Hzbszhh++g6q0+ZNORZmqzcMfnYoYokwUg//x/prn+UZERykF5v3RPJUBnx1H2h7GPGWqeswLpe/IwAh6ML7HE2s0KdMtOoiMqTjyfuPgMnxAnfp8QN2nTuH9KVO1k64nY+f9hU8Rrs/JX7mEx9U+C5tqDXBWh7DGm+FeYN6fs7Kr3vujOhWsHwLLUzGdijLVl06VPKGuEec81PHqNA8YU2ljUyqZTnUsoS41jC6/sDHMGjkWMIy4M97Y/zxhzZrV7wORbLcu/X0BzMi/vRORx4KZ+adye0Jja70n6usGr6lO9bIGJ5gjl2Oou1a2irVqqzOdKjRlL0A67YMebFocZhNgnONm1hB9eq/LMHvpARpNuZJl1AP3AvczN1Ymy6gz748yleSv9Ix5f6Y0k7/zVKds+yed6iujfjdhDTovG5OogzcwtTbwC7STznB9xbUkfDGV+jIfJaxRz4Jl1HVNfJYsT+UV9s++v3NrTlmeitt2Gfk67fpjaTD7q/y7Ltm+v+Mc7q9otcAYwyeMd6pTfe4e/P56+oTxT2xgFg2YPzRWNxGd97czkUcVMPwj0/PvPBVlqm3ZHEibrFUhUDVjiqSUJ8RcuI3g74N1jUbpTCOf8P4pQ/WxvsHf63TaF+p6lnrA7J8BMJIWVZ0XFMCavp7sgJGcXStEA/IIeu9v0GXUJ11f+Ph47uyF27OMtNCtUK2srV6nMq3NCW0Pb9TnqRQDxod7tnWoMbCUhYM5XI/q0sJ4Hkdt5x0aN+b9MaaS9HyJvMc8JVy6lMtoFftQI4ySimXUA/FTBcj9tDHVqbLwcQbGEXfeh0jLPfz8MM9z9PaijHDhU8IhPwin6HjT82+m+tWp/Ma7L4EZu33GlKmoTkX3/SnAhBnTqaj3p+tNkfnvZGKyXgryECobxlSnYbfvb13UWXBU4fp0J0qS5nBos/C196eIJN15ha8lPD9Hq+v52ulUrJcC9f6OBBiJ7fuTUyNg3p/4WYvYPxhejAZbV4sH89UdmCmqTNTAbWA6FfP+Fmv4PCyjjkK4voQDZtQc+Dz+awzji3p/4vYDTEXzVMvzKCW8soE18s7BeE720ZTIkSoLvrXraiJrHhER7ieMbzl3vpjKv3XeIC66XhkvF37f2O9q9JhHDjFHUlsypnqq408c+fKPThWUZcN0qtQ6H5e99ydUP97fOyl7nYoxFfX+Ro0clOSYWbBG+3gU22vTwCxPRZnKEYCpmPdH81TwKBAhObqHGsvL7gzmzvtL7gEwVRAp1zji9i5mOhXtpUCZiulURruQoeZc+SVjqvHa3zCmIoBUyy/vL5xKA7Vnqt99f1SnclICDHU62DnLqFOdKm0XJ4vpVJSp0skcmAqqLi0OcQpMd3wBs60fyyHTqeKLVYusjzplKmJ16wmazn7yVNGgytFw0p1p3Xl/LKNe7vQdUe4mMBvVqexNdmZMFWf1UcT3lpxjZ9mdI7KqYP4/HE6995d6c9vCp6ewZ0yVuh+rwGn4LFgvhXgwrQPsW52P0PVS8H3EO2iuvbW/5anCU7XNSDiC9/vVqZj3t1VKqKmPNtT0opJM/0Wm0pR/6vmJ/5fs+/t3dKqp/s58cgdmoBl1ylQB9wImMLav9lun2ijaD1Mlzq07W2N77PNUWblcIqM6vIlyOBvdiblPC+083ukz6mMEdeIHk59eCgPux/tjOhXNqF8wpzGdKii7M2ppnkoTu3yCV6suYyopd/cZ06koU1GdKhqZqoPOi+TxzVTN3suI8Ha6symoTtUxFe1PRSLv0OtUakJeJWOqt+N5zPtjeSrKVNT7Y0xF9/3pk3oPc+REM5lOpcnxXvAvzdVieSrq/QWXV8eof3h/4TvrziTumCpYJmMhFkbwTOnCuyCqvZZx5CzzGK0SWeqZSlOCAg2F+YoxlR9vghp5y9QiqoTfZSj45g3xS6iLpNKG61fkOswpW7kkvKGaZTgcvirGVK2SmzjUnK2JQnVxin0jGWOivH50qvYC9yeQ4kfv/Zm7AdTplKmmvgR12boCZqO9FESzOfZMRTPqf/X+Ij5RmPcXaSZcb3kXqqQdwhruT6x1zphKHXcZ+xXhCrQ68S7TqaL7bi2i7DDhWH8qllGPw1UD4+co46BV4f1pnsoY2U/MmGr+Hnl/8/6oThWts2DJvL8W+z9MRfNUVKdiTEV1qjbKpSxwgkeFwgKYVRumMEcdhSeM/+uE/86o0zyV5jyBqYgIz8f2/raI0t73cL31UcUy6spioZbM+6M6lTQI4SO0T/j7VKeqV+1H8GVfr1hGnTIV06luC41nPT+D/RuYjGbUjdMNapJjpxP+7vtj3l/ZXgZs3x/LqI/Jzu57KTwPcP1Ynoru+6N5qlV4N0jtGaLAMupUp6ptty0ZUzXkkcL1GgFTyV0/pFOJZj1TGfWmy69NHkQkm04H/hNT9XkqfIlqlqdiTEW9vzq5wfsdrO0SqcvdhihaKJd+LsGa9Myh7qZMxXQqmlFnTDVugcFva7tlPT+/dCqap4qcWFNZnkpM4nPpH8YLmG/Cbt/faF9jllFn3t/1Cs/vzvY7L/glMaZi3h/NqDOdinp/dN8fZapQb+F6Pa4zielU4VyD54ObuTowxwJ+njLVr07FvL+/6lQ0T9Xy9c++P6pTsYw61alQCNdbtssPPG851BCX67HzWk0Fh8l6C8+X9SbEWC00+P5K4CLpeVwy7y847MMb2lldn/yOqYJmH1WMqdS8OwcAb6Hm2WPhHeOxucqSh1qc4Kl/NrHnhsBU42m7/MpTMe9v22b6N1ONj7Cmu2suENKwjWu83o/HLE/ly4q1ZBl1ylRpcoxi5KXXSzxwdSKkLy2pcXBTytjakB/vjzIV06mGm9RleaqhJMD7E62+4fl6ILGMenzNuzONZ/s12/fHmIrqVNT7C9Hpo+LzZxx/e3+/OlU8IMmS5akoUyXLsWOxjLornoF5qPdH81SOPXGA+fyiwJkZj1kvBaZTzZ2OcVq/04269eS3P1Vo7cwl06loLwW/KTdTxlSf2vrRqWgvBeb9Uaayhs9TPBG6s3mETZLj103EcVgqP0w1EhdFHPrHicDOpglXe2DOSvAydjbN+N75Cu79A+N5xAfsvD99cIL5mjIVzVONd822709FmSoSujwYF5QV7vq2xMM2dct/W6fS9X/y/hzt97//0r6/WAgl0lajlxCut48lYypNFmCNvJ4eOWMq08rhmaVMRfNUCjeHNcQv3BpN69WB1GZeCAFnq0tk+8OKyIORXrI81a55QJ2dXIQsGOZG/uX9sTzVxbzDnCPMoc7i12sVmA3q1HaeQZ1JmcrkdZtIBx3qvNXbdZCjBS3TqcJdoMbos7GvRJ6ey8znVzcLJZfXnfA5D3X5UMunCMNMQBrj3OVFwm6fV8dUVnGfYMZUh857pEwV2rtHwXSqdq9AnUmZ6oC6NbUuu77FLTDBYq2Nv3UqmqdiGXXaS+FkNZ1OtYY5R3rC9WsftkA+ovMuv/JU9no1FohwOizxLQXm0UfLrk9zp1NRpmrFiQRruAhrTpB6CyIfW2DUcpFD1T1IeKZThZVXnb6Yyh/wUJdvR+hEau1pCNHp8CqQSHZbooVjI/P33LZieSprPxwJsWP86FS8dhAy333rDmMqCes/THXPhr1OFXjRI2Y6VbNM3lmkjf0+oy7M7i9gpt0qRs9oq/beX2LA9WN5Kur96aVXsIx6M9sDU9kTWGMpU1GdKrhvvF6nonkqplNRpvrSqX7zVJFxgfGUz5FHTEN4AtOsFQddP2eJSJOsFhhTha3c61ThM+v2kVmSwPJUzPubD18mMePpD1ONLrCmilnUlP4j7fapdjqVdJXqMirXS5UxlTl6lFmYdvsgdfttkybomGqqyTfGVCyjLmud94naiDFVsHh0ZyA3kvqtUxXPiUpk+VVhplOZXb5Nsa1aCAvPCNAz0YfwPORdxjyG1YXqVLq0v2ShvYL7LegH+Hnl9sy+mIoXgOnCs72pfphq/yedSp7FUhmSGN4vE9sR06nCzQQYMi7SDBjgI2eBoJpThFbw/KinuNsq+el6YHZM1Ujr7qwVAkzVHezU61Tj88RES35UEe7d9a2nTFU1fMqYyn/tXjFSP/KaaHEJjE2Zinp/dfK8ZyxPFSSzn/5UlKl+81Rs3x+aWY+eqaj3t46BUdptfM4YU1GdimXU6yWMX8pUjQ/PL8tT3fWhQKQFfpWMqY6BpvV5Kj2HmuAkdzWl/QKGozrVONLg+b2HMH9QpjomlhaPbtNbxphq8ob7V1f5VfAnTzlHn/b+IiZnAk1QnYp6f6J3hc8zvqxPyA/tF9OpwvCpQ02kdLpUx1S+PoPPp6vynKjyRy4ZU2W3I1xfY62V4XZmOmh25GdEHucNDt97rmZMpd9HH2Ccwa5G4g4hIspCmzGmOm2Md+zy0lJgTEUz6p6JvZIx1WaxWH7rVO1rocb2tP3x/mgvhS+d6oupqPdX+YN57L3RsEyHdhSgKBWucXgHpko8NYFRbV6PwEgzT4DpoMyZ9ze8rl38zVRzKOpifAOmojqV5eyBgUaGdcP2BW9ib8yHmECt0DNV87Dg+lGdqkwNwpgqFAqoUW43pY5Hez/AqcM3U7yrBmUcfTpG5OXSxKOFAPPfJPdxOipbi+lUQ9I4ZSou4xzuSuXEbv70cMJ1XuRbzXY9Uy3NjqG6XgpUpwrOW1hfqE6ltku4fxsbnvfZ/L0jxlTwcTy1khtjKh/nfpb4xrFiTDX0NjD/h1IyxcPxEsWT67HrI/+xVMZUNKOenvCfmCp5HWv3S6cKZg7vfutUUfuTpxoODlvMdCrq/Vkwl2TJGmUFPi/3F5anItzlX9WpTOEfvD9D+F9yNs3/NFMxnepz6PoNdTpV1cAcYKh3YCrFhzmA9vykTOW3y5XFmMr08z/pVNT7YzoVzVNRncrfZrrJdCqWp6I61e6lPFgvBcZU+yGsYUbhfITI2MMcSPNUlKlCTVybTKfivRGsaSlZuqitcoVI5mMHc5R3C9DLg2eM14sSh4a6MBlT1SMd5nzLhDV1MVvHhF/tWiF4J77FmArKvAlO+A0wlRzNuL8xlVkNYQ4vAnh/qlMxpvr1/mRfhDWUMpU25hpiuKN96Vf7kcq8PzGeG1CRBfDz1Pvjt/w7YzqVaF6beDSFipDpVINVu+u9v10QOOi53AlMp2JMtdgARrT5BRjlrQJT1ddttw9R6s7HewQFcvfy7pup5rP1kYibmyEw749c0xzWvCm8rlGoIsCPkjFV8uz6g02NRCOK8BBKxlRvHtZcuu8vmI6BcSlTUZ2KMRXVqcx0/QZmOwPTfOlUtJcCN5r1TMV0KsZUj1Ysv5iK9fykOtXwmY6YThXetXWFJm7XY7E7CymIOB8Y/Rz+MNVUWU8ZU3GEewjRdAT/TvNUzaB9ZuFMlFX0ut4lUs/mDTBA2jF1l6eS7y4wRNoAw8ysWUs0/QTXa7zSv72/cHQFxqBM9eX9vXhg/i/v73ffH8tTUabS37d9xvb9Sf6rINpwrmaMqca6HhFtRn50KspUvL3/ZIypbLM7367Tqdi+v1/vj+lUkn1xiCHvW8F3ai9gOhX1/hhTjb0zR7QGmIrt+6PeH5flsAZTnUq7t533t4X7GW18B5WvUAfGHANDYhHW9HUI1x9qRliDpyNYgylT1a4gl0G7DKZITb2UcLcMGOuXqRRj3Qjhg+ROr1PZA1hjpCEw1ejivQl3/MP7sw9yQhrh8qNTlVa6IepFhZpBeJkx2/dHdarIDlc50m5dT87i9sNUVXJuvnUq6v2pj7Yo2b6/mQs1zJf3x50nJctThQO1O9+x8/6YTkW9PxEuCGMq/6535xy8OJ3UEw6Yinp/NKMufg7ALINk0+tUupEKZZRAZc2Yyrt0OpUc5SpavuF6fjGV2L7eMJ4G3XzV6VSmNNPZvr/IcGF8U6aieSrGVMMpSogiTYGJOP2Zo/QC85xYHeWMMZVILgHz/qKFlFsIZ94caswN1ATSAGqkKJ475HMFpooGg7eIXu+um3Hn/XVnwPc6lYPqZZk8x3GvU6Fm5JUsT8V0qls9xETIYc2GQauyPFVaH22L5amoTsWYimbUQ16F55tm1PdzYRaPcntYsoz6dve59N4fZSq4mofYy2NgOGeDc+ymm2s8qNKfjPoQdToQzVP96lSUqZhORff94RSFmPX8pExlYmAallE/jQckxtPRU2D7/trVpo19JwCGEmt7yfJUlKmYTnWOx+c4DJZdfy4RmOozAYaMVrpTkvpe5PgtBU5sP7ozjOm+P6G4/uhU8dbMGVPRfX9f3p9UH7rz9/7QqYSd4mOiHZLe+/POBz8jFzvt9/19ZdS12MGMqVieCm5w7/2R4FADAzfKAZj3DJ+Hen9Up2p2MF6iy+FtIWLxKstT+U9SFai+XK3YD/NcIF532uVLeP7oVOeh0Ht/Ph66ZTKa2f8eUwGmyP/Q89MQhf9H0+3/t0xVuAeBCFbxxoFiPXJ0nYdqr1NVI71geSrGVNFUNf/m/VGdCkoZmOOoTkXzVGJx1YToGHoiY6p6JsGc9Fk+l+h07s4l/81TyU/bINI7/mEqlqeiGfU4hdfKdY4YU7E8lbcuRKIWxS5j+/6itLkS89H+ZNQpU7GMOr+FOZ3mqaTD80enovv+/IE0ychgYd9g5ZIHrJcC8/7Crm+1cuZhTly/9J6pFHXVZt86VZdR//L+WJ6KZdTZvj9gKpZRp0zVRJN3yZjqfNs0sa1EUKdk2WHJmIqrRan88v7+qlMpqmxkwVKGOoTqVIypNtdqicgy3RPZ1eGZpkylhseeqb50KspU4XXwEplORb0/llEf464u75gqINN1wJiKZtSZTqUczzCHpBdgCpqnKp37kXymM/g+1hmYpnzCmm5sHrBGUZ2quEwUIjYbPWP7/tKX1utUvnOA6/erU0XjB7dkGXX5Lr4wy1NRpmJ5qvXRPyEh4Oqeqaj3d3urL+b9MZ2KMpUqSE+B9VKgOhVlqr96f0Ek/OSptByYzd+oaxGYdPYn72/KNz1ThYm0ubGM+pdORTPqlKmY90eZiu77Y94f3ff3f7o7ky1VtSyKfpANKaRqimCFgAfFqoclCpaAAl+fm70x5eV7OV4nMxvZvCPuiBERIGeetebZYPfn8FLiUE6FTOUMJrCPRp9KE1Yfk5hqHmcKnfujnEq4z6r7Tcoj8qkaTIXzqc6n7EQ5lRMosEdAn6qcPYAx0afCnEo0t7LpimES10xV5VR07g9zqgZTuel8QEw1XT9gDcbuj5gKc6rbFtZ8zKlc8QPMFbQHT2IqyqnMEeVUCTDO1ZJqplodgcHiFjC/8RoCI3QuPOwRDgeHzv2Vxxzud1bCvh9zKmIqOQEmv53OAgPeTrkGUxXRvnofaMVUvZh/kE9FTIU5Fed718gx7nD9zcw6s9IJ4X51NxPJcF+3CSutA9wCo3bikU8lC6Mscu57eD7xQqDUORUyFeZUwvlawP9nap98qrY55eD6SLCHuoWSRN2fa733fIOpyKeab7M/51Qd6Qn3M81RH2Qf2HPc4H5FpkKfKk9cWCPvG7Vmqlb7IJp2qgJTZZ2yZirKqZCpOqcj3J+YU6kPYCrhPvr4xFTY/TVyqq2dZJ5lFxuu4agjU5FPFQnrbZOpyKd6d2xuxuWhRt3fpBpgNjubuUQ5lZ7zSuSat3xjjredpeesdWCq4QnW+MfkdCWm8opHLzVDfnfxphf/y1Q4nwq7P2IqmqWw+HwddZyjbtz3X0cdmcq9aU79DuVf90dMRbMUKke9wVTufvadT0Xn/iqmmsdXTqvfTeMv/8BUo32/z5FPZbUfA2/IBGAQj9NrpiKf6q7A5wHP/ZXHDlw/PPf386loPlWj+/sxlf1c2+Y8aM9zmk81eVbdJ3Z/E06vcyo694dMZd8YrE/IVOhT4bk/xnGwEz/2ehrr6Bu43shUi1l1Trzq/hwnB6YaHFXdM8vHwZxZ3Dw1j2tb8LphNbM0ufuxmXD+99zff5mpeEn6O6b653gqqff/xFTY/aFP5baU14KYinIq7P6O08qxNpaVw17lVC3RderuDx11eNLX3d/Ua0ue0d7BMy4/BwrnTkt4ph3nl5qpnLwNz4ze8/7ydCsDpnpI5wd1f5hTOa3W5Nv9DavZDbf8JRFTFTb/7f6QqTCnmpbJwyGmapXPyCem8lvCnbo/yqmw+8Ocyp1/tprhc8nTm4ay5VNO9fOppq5edS+v25i6v2l5hzUXZykgU8HiPtlQTlUOnifTzu2XTkyFOVWj+2vkVNj9tUby27cVD57RyFToUxFTpdL2wDrTRIA17anpxFSfXS749rGosubXdl3nVAZfOb1iVr2DN88id9KvGOx0ObDCkIBR0KfyB8Mz+7ih6rv97mFvDIfijrq/6SzIHuSoj1R1GJGjjj5VXnBwfX4+VYOpyFHfi9XMz8/WMzYuPD3zlf/t/jCnQkfdVbvBhro/dNQbPpWmCTxHTDUyqnezVExlC0N3YYSHyz99qvWrzqn4ZzXrINjb1ZtTrp9m94c+FeZU9mi0q30q7P5ojjo66tj9UU61VSbAzELlZGNOhT5VI6fSjq7GpHEkRJRTIVNh9+dyBaxJh6HQovlUDlPGdU5FsxTanLInpuLHf8ypyKfiNjvHaJcXlxx1YqrtawA/33r3zakK/ykz0bmlph0+tyF1f9IK7nd3wGAP4gVlv9n9Le6HPSvvVff3lF88nfvDnMrdueMHMRWd+0OmIkf9x1SYU6FPRY76yC8HrJOmwHzHBK7nvDucsfb0VDFslVPls5vHuMm8WuPf6sZIV71nM6f6MlVqOrMBMFXnOMwop7LvKqxBifz2KKcippLv0w3lVNNr4jjkqBdq/PTJUR+HllgzFTrqelAU5KjXOVVfelL3R4463Ltp06fCnOojnXLT3XcUYB5la9WOOvpU2/OhZHmrm/nEVJoqwB4yCh5wf6tw/1L39y8+lRwsvjkVzlKwN0tgMMypxCFcz/Zme/fdVbJaEFOVLbU615kCE97dg0KOujvvT0LyqWS2SSJiqp169MhRp+4PmarsJ8C0wSaLyVEXuaXsU06VJsaSSRb8PcineurbAVOTMXyesPvDnErUZM60u6q6qH2qapaCt7D02lEHmJlEM1mc1z6Ve9r3uTk80cbmzVJrpqKcSlvBGq/rghORT/XLqVz5pi9Mcf5ZNru/5XQde/pdBqbqjuD5Go7tszc8uhN/VmrAVOhTNWYpYE7VFS59juZT4czPUbayo7/u/tBRp+6vszxp5FOZl3HCTd3eNjdWLVZQ90c5lRLbseeyFL4f5lS/c3/EVHu27niTTheYCnOqg7zve+PZwopmZg5Mh+f+AJfgrjrtqpmr6vPDRD2rZuxqqWfMpdu5zql+3d/nJMP3x+6PmAq7P+lVpjRLYXDyvt2f1370aJbCXNR1jRx1nKNOjvr46gNzbiOLo+7vLFkKrM8MGNzQgakm+rFDTEU5laJ8/pBTtbsn0ZtOVhNzvgijvdkLzZtnaq3KkU/+i/OpVE5Qhb9hqh9RCX9FRf8zppL+w466/qoc6iqnIp+qHQsdxl1nb59yKmQqOvfXVyydzv01fKrjphcSU7m3cLMwutEBnqndOTBA/oZnGjIVnvujnKrBVJhT/XwqYqrlsyeyQig+taPuDl460+QMGOvsPP7MVNj9kaOuKw+dmIq6P8ypkpbBmHbvwr4tfMAahN1fv5dZJju2e7VPxa3yzCSm+nV/NJ8KZynQzE9rBkyAsxT+lany4QSYCnOq+OzCPtU7qH7Dp8Lub8qXdt/oFgnX9Km26+GecSET4On2dvrGe/gqGL8UgQFkN10Y8ea1qH0qd5nGhnc8q+wTV93IcezAvrYz3DHxzVXv36vm3hepEjIx2KomMZUmrraM26oKZ7sSPKOddRJ5w5k95CinusxhTUefiuZTnaeCyloFX5guf4M1J98KsC/zotxv+FToqFP3hzkV+VR47g8ddTHwZc697uH3fbfOInV/5KjjfCrhPoXrjd2f44sjplzjlCOmSjtVV4LdX/8Ia2AcFzlTV2shsm9LBZjunaZ07s9VBrAvRKZqt6ruDx117P6UZPHt/n5MZfPVDFbq/vb4/av5VJhT5YuhYNK5P+z+RLcHDPnzqfLgA/ffj6k+/cqnyrgtXB/51aXuj3yq2H6eWHvkSyad+0Om+gTATs7LAoZan4MOMRU56rC0KjVT/XwqYir0qTCnQqai7i/pPI/EVM45gPu5NT+36Nyfk2bjmLo/bRZIcP+ekn3tUxVB4RNTzfnqHeWpyHOUU/XseZ8JJVea7tSE63lZwR5E3USi6XyWwDzIVO1NdW6z71a/T6v1YFprnXOu8YE1Xv68HcypOKd7tXjyqfh8L3DEVKveC5gsiHlYg9RD32Arcc2EkIevOw6sST0ZGIbmU51HzwXlVMJtmUbumoPrtQkOOctna7he96W0MM6L9F6f+7vlcm5MHkXCiqjyqXoMPn8NpsKcKp5MxzTzk7q/67lXMEkXM9NNJWBKZCrMqYipimzZYXzvkHOUU6FPpZ09+HwgU2FONShXj8jN3k5uXI6DDuvEu3vU8Kk6vTZ8XjCneiwtmZjKCQev2JgslilTonPC2czdptT98asPPB9iHn4+ZCptPwLGHwgt2IOe5jZrfTzZtOdLRzei7WVOPhUxFeZUctR/c+SoKy2lx1q3vDSn08pfRabqGsnGpznqQ9vPPTtoT/ymo175VOSok0+lZMAgNgs18/QeHb2+LTvcLLoAY+AsBZr5OVuFG+r+MKdqMBU66pRT4bk/J7CBqdBRx+7PyqxRVJ0w6pvj9ulY51TY/Um8ynsTz7cjtnyFDzOX71uv11MdzpO73sZMhMGVur+aqWyz7v7cQIe/Z9jzS89dVu/bg93Fwlx04Xk3dUQbntJ9TjPvbBdT98d2vqGbpmqKlFN5mQJM1T3rdffX8KlGPcviiKmKKPgwZZLD5w19KuaVFyany69PlRzhed4JhGqm6qGa5cB1r17/6E04NsjKnHwq/QC/P81SQJ+K3k0zHADDnpTP0ZsebNjzh14em/3eKKRZCuw+92qfCrs/mk+FOZW03MD9ikw1e7Fu7VNZF2C4qZLwngN/UpN1CmCq1fAe//vurx2fk/Sv/vEPfOEyHw==</prop>
			<obj name="TemperatureLog" class="TemperatureLog" version="2">
[truncated: 5,351,956 more chars]
