# Supplementary material for: YTHDC1 delays cellular senescence and pulmonary fibrosis by activating ATR in an m6A-independent manner
Source: EMBO J. 2023 Dec 15;43(1):4. doi: 10.1038/s44318-023-00003-2 (PMC10883269; doi:10.1038/s44318-023-00003-2)
Supplement: Supplementary file 4 — Source Data Fig. 1 [file 44318_2023_3_MOESM4_ESM.zip › Figure1/1i/IPF 1.xlsx]

## Sheet: SASP1
	gapdh		p21							GAPDH	ccl2							GAPDH	IL1-B					IL1-a												GAPDH	Vim					col1a1					TGF-β
NC 1	19.18		22.61	3.43333	-1.00333	2.00463			NC 1	19.18	25.14	5.96333	-1.7	3.24901			control	21.45	30.82	9.41667	0.716667	0.608502		28.22	6.81667	0.673333	0.627056								saline1	27.31	21.58	-5.72333	-0.00333333	1.00231		22.69	-4.61333	0.00333333	0.997692		30.47	3.16667	-0.1
	19.18		22.56	3.38333	-1.05333	2.07532				19.18	25.14	5.96333	-1.7	3.24901				21.49	31.43	10.0267	1.32667	0.398688		28.42	7.01667	0.873333	0.545884									27.32	21.57	-5.73333	-0.0133333	1.00928		22.66	-4.64333	-0.0266667	1.01866		30.92	3.61667	0.35
	19.17		22.57	3.39333	-1.04333	2.06098	2.04698			19.17	25.14	5.96333	-1.7	3.24901	3.24901			21.27	31.08	9.67667	0.976667	0.508152	0.505114	28.57	7.16667	1.02333	0.491978	0.554973								27.28	21.6	-5.70333	0.0166667	0.988514	1.00004	22.71	-4.59333	0.0233333	0.983957	1.0001	30.32	3.01667	-0.25
	19.1767			3.40333						19.1767								21.4033		9.85167																27.3033		-5.72					-4.61667					3.26667
NC 2	19.23		22.95	3.61667	-0.82	1.76541			NC 2	19.23	25.51	6.17667	-1.48667	2.80241				21.25	31.62	10.33	1.63	0.323088		29.85	8.56	2.41667	0.187288								saline2	27.2	21.1	-6.16667	-0.446667	1.36289		22.16	-5.10667	-0.49	1.40444		30.02	2.75333	-0.513333
	19.54		22.94	3.60667	-0.83	1.77769				19.54	25.49	6.15667	-1.50667	2.84153				21.33	30.55	9.26	0.56	0.678302		29.86	8.57	2.42667	0.185995									27.42	21.11	-6.15667	-0.436667	1.35347		22.19	-5.07667	-0.46	1.37554		29.87	2.60333	-0.663333
	19.23		22.97	3.63667	-0.8	1.7411	1.7614			19.23	25.46	6.12667	-1.53667	2.90123	2.84839			21.29	31.09	9.8	1.1	0.466516	0.489302	28.15	6.86	0.716667	0.608502	0.327262								27.18	21.1	-6.16667	-0.446667	1.36289	1.35975	22.13	-5.13667	-0.52	1.43396	1.40465	29.67	2.40333	-0.863333
	19.3333									19.3333								21.29																		27.2667
NC 3	19.31		22.49	3.21333	-1.22333	2.33486
	19.29		22.49	3.21333	-1.22333	2.33486			NC 3	19.14	25.81	6.66333	-1	2				21.32	29.91	8.59	-0.11	1.07923		27.58	6.26	0.116667	0.922316								saline3	27.51	21.59	-5.78333	-0.0633333	1.04488		21.98	-5.39333	-0.776667	1.71317		29.96	2.58667	-0.68
	19.23		22.51	3.23333	-1.20333	2.30271	2.32414			19.19	25.91	6.76333	-0.9	1.86607				21.32	30.26	8.94	0.24	0.846745		27.51	6.19	0.0466667	0.968171									27.32	21.61	-5.76333	-0.0433333	1.03049		22	-5.37333	-0.756667	1.68958		29.85	2.47667	-0.79
	19.2767									19.11	25.94	6.79333	-0.87	1.82766	1.89791			21.32	29.89	8.57	-0.13	1.09429	1.00676	27.3	5.98	-0.163333	1.11987	1.00345								27.29	21.63	-5.74333	-0.0233333	1.0163	1.03056	21.99	-5.38333	-0.766667	1.70133	1.70136	29.84	2.46667	-0.8
										19.1467								21.32		8.7					6.14333											27.3733
NC4	19.02		22.14	3.11667	-1.32	2.49666
	19.03		22.25	3.22667	-1.21	2.31338			NC 4	19.8	25.6	5.80333	-1.86	3.63008				21.34	31.29	9.88667	1.18667	0.439317		27.56	6.15667	0.0133333	0.990801								saline4	27.5	20.72	-6.59667	-0.876667	1.83613		21.7	-5.61667	-1	2		29.48	2.16333	-1.10333
	19.02		22.15	3.12667	-1.31	2.47942	2.42982			19.79	25.64	5.84333	-1.82	3.53081				21.43	31.04	9.63667	0.936667	0.522439		26.85	5.44667	-0.696667	1.62076									27.32	20.73	-6.58667	-0.866667	1.82344		21.7	-5.61667	-1	2		29.11	1.79333	-1.47333
	19.0233									19.8	25.5	5.70333	-1.96	3.89062	3.68384			21.44	30.71	9.30667	0.606667	0.656712	0.539489	26.86	5.45667	-0.686667	1.60956	1.40704								27.13	20.73	-6.58667	-0.866667	1.82344	1.82767	21.7	-5.61667	-1	2	2	29.19	1.87333	-1.39333
										19.7967								21.4033																		27.3167
NC 5	18.11		21.51	3.40667	-1.03	2.04202
	18.1		21.48	3.37667	-1.06	2.08493			NC 5	19.31	25.51	6.23333	-1.43	2.69447			nc-BLM	21.27	28.92	7.51667	-1.18333	2.27101		25.06	3.65667	-2.48667	5.60481								NC-BLM1	27.17	19.76	-7.53	-1.81	3.50642		20.64	-6.65	-2.03333	4.0935		28.79	1.5	-1.76667
	18.1		21.5	3.39667	-1.04	2.05623	2.06106			19.29	25.44	6.16333	-1.5	2.82843				21.25	28.87	7.46667	-1.23333	2.3511		24.67	3.26667	-2.87667	7.34451									27.45	19.78	-7.51	-1.79	3.45815		20.64	-6.65	-2.03333	4.0935		28.58	1.29	-1.97667
	18.1033									19.23	25.44	6.16333	-1.5	2.82843	2.78377			21.28	28.84	7.43667	-1.26333	2.4005	2.34087	24.69	3.28667	-2.85667	7.2434	6.73091								27.25	19.77	-7.52	-1.8	3.4822	3.48226	20.65	-6.64	-2.02333	4.06522	4.08407	28.64	1.35	-1.91667
										19.2767								21.2667																		27.29
sh1	19.45		22.13	2.66333	-1.77333	3.41843
	19.48		22.13	2.66333	-1.77333	3.41843												21.23	28.92	7.67667	-1.02333	2.03261		24.58	3.33667	-2.80667	6.99666								NC-BLM2	27.26	19.67	-7.64667	-1.92667	3.80176		20.66	-6.65667	-2.04	4.11246		29	1.68333	-1.58333
	19.47		22.14	2.67333	-1.76333	3.39482	3.41056											21.26	29.02	7.77667	-0.923333	1.89649		24.62	3.37667	-2.76667	6.80534									27.46	19.7	-7.61667	-1.89667	3.72352		20.69	-6.62667	-2.01	4.02782		28.8	1.48333	-1.78333
	19.4667								sh1	19.47	24.95	5.47333	-2.19	4.56305				21.24	29.16	7.91667	-0.783333	1.7211	1.8834	24.58	3.33667	-2.80667	6.99666	6.93289								27.23	19.7	-7.61667	-1.89667	3.72352	3.7496	20.69	-6.62667	-2.01	4.02782	4.05603	28.99	1.67333	-1.59333
sh2	20.79		23.67	2.88333	-1.55333	2.93494				19.48	25.04	5.56333	-2.1	4.28709				21.2433																		27.3167
	20.77		23.62	2.83333	-1.60333	3.03845				19.48	25.05	5.57333	-2.09	4.25748	4.36921
	20.8		23.61	2.82333	-1.61333	3.05958	3.01099			19.4767								21.32	28.76	7.43	-1.27	2.41162		24.49	3.16	-2.98333	7.90811								NC-BLM3	27.33	19.63	-7.64	-1.92	3.78423		20.68	-6.59	-1.97333	3.92674		28.57	1.3	-1.96667
	20.7867																	21.33	28.74	7.41	-1.29	2.44528		23.92	2.59	-3.55333	11.7398									27.19	19.62	-7.65	-1.93	3.81055		20.74	-6.53	-1.91333	3.76678		28.59	1.32	-1.94667
									sh2	19.45	24.65	5.18333	-2.48	5.57897				21.34	28.61	7.28	-1.42	2.67586	2.51092	23.94	2.61	-3.53333	11.5782	10.4087								27.29	19.64	-7.63	-1.91	3.75809	3.78429	20.7	-6.57	-1.95333	3.87268	3.8554	28.92	1.65	-1.61667
sh3	20.73		22.89	2.16333	-2.27333	4.83439				19.48	24.65	5.18333	-2.48	5.57897				21.33																		27.27
	20.73		22.86	2.13333	-2.30333	4.93597				19.47	24.76	5.29333	-2.37	5.16941	5.44245
	20.72		22.83	2.10333	-2.33333	5.03968	4.93668			19.4667									40	18.615	9.915	0.00103583		40	18.615	12.4717	0.000176057								NC-BLM4	27.17	20.01	-7.33	-1.61	3.05252		20.84	-6.5	-1.88333	3.68926		28.9	1.56	-1.70667
	20.7267																	21.43	29.34	7.955	-0.745	1.67597		23.91	2.525	-3.61833	12.2808									27.34	20.09	-7.25	-1.53	2.88786		20.87	-6.47	-1.85333	3.61334		28.77	1.43	-1.83667
									sh3	20.79	26.21	5.42333	-2.24	4.72397				21.34	28.7	7.315	-1.385	2.61172	1.42958	25.96	4.575	-1.56833	2.96562	5.0822								27.51	20.09	-7.25	-1.53	2.88786	2.94275	20.87	-6.47	-1.85333	3.61334	3.63865	28.87	1.53	-1.73667
sh4	19.86		21.94	2.07333	-2.36333	5.14558				20.77	26.21	5.42333	-2.24	4.72397				21.385																		27.34
	19.88		21.17	1.30333	-3.13333	8.7746				20.8	26.3	5.51333	-2.15	4.43828	4.62874
	19.86		21.95	2.08333	-2.35333	5.11004	6.3434			20.7867								21.34	28.64	7.32667	-1.37333	2.59068		24.96	3.64667	-2.49667	5.6438								shDC1-BLM1	27.48	18.73	-8.64333	-2.92333	7.58597		19.84	-7.53333	-2.91667	7.55099		27.65	0.276667	-2.99
	19.8667																	21.3	28.58	7.26667	-1.43333	2.7007		23.67	2.35667	-3.78667	13.8007									27.33	18.74	-8.63333	-2.91333	7.53357		19.85	-7.52333	-2.90667	7.49884		27.69	0.316667	-2.95
									sh4	20.73	26.32	5.59333	-2.07	4.19887				21.3	28.6	7.28667	-1.41333	2.66352	2.65163	25.34	4.02667	-2.11667	4.33691	7.92713								27.31	18.73	-8.64333	-2.92333	7.58597	7.5685	19.84	-7.53333	-2.91667	7.55099	7.53361	27.78	0.406667	-2.86
sh5	18.98		21.86	2.88	-1.55667	2.94173				20.73	26.3	5.57333	-2.09	4.25748				21.3133																		27.3733
	18.99		21.85	2.87	-1.56667	2.9622				20.72	26.22	5.49333	-2.17	4.50023	4.31886
	18.97		21.86	2.88	-1.55667	2.94173	2.94855			20.7267							shDC1-BLM	21.33	27.23	5.9	-2.8	6.9644		22.73	1.4	-4.74333	26.7846								shDC1-BLM2	27.32	18.7	-8.60333	-2.88333	7.37853		19.82	-7.48333	-2.86667	7.29378		27.67	0.366667	-2.9
	18.98																	21.35	27.19	5.86	-2.84	7.1602		22.79	1.46	-4.68333	25.6935									27.31	18.72	-8.58333	-2.86333	7.27695		19.84	-7.46333	-2.84667	7.19336		27.7	0.396667	-2.87
control1	19.26		23.71	4.45667	0.02	0.986233			sh5	18.98	24.45	5.47	-2.19333	4.57361				21.31	27.11	5.78	-2.92	7.56846	7.23102	22.65	1.32	-4.82333	28.3118	26.93								27.28	18.71	-8.59333	-2.87333	7.32756	7.32768	19.85	-7.45333	-2.83667	7.14368	7.21027	27.75	0.446667	-2.82
	19.25		23.65	4.39667	-0.04	1.02811				18.99	24.32	5.34	-2.32333	5.00487				21.33																		27.3033
	19.25		23.71	4.45667	0.02	0.986233	1.00019			18.97	24.47	5.49	-2.17333	4.51064	4.69638
	19.2533			4.43667						18.98								21.28	27.31	6.02	-2.68	6.40856		22.91	1.62	-4.52333	22.9964								shDC1-BLM3	27.24	18.94	-8.38667	-2.66667	6.3496		19.84	-7.48667	-2.87	7.31065		27.6	0.273333	-2.99333
									control1	19.26	26.94	7.68667	0.0233333	0.983957				21.29	27.42	6.13	-2.57	5.93809		22.68	1.39	-4.75333	26.9709									27.29	19.01	-8.31667	-2.59667	6.04887		19.76	-7.56667	-2.95	7.72749		27.7	0.373333	-2.89333
control2	20.15		25.55	5.4	0.963333	0.512871				19.25	26.91	7.65667	-0.00666667	1.00463				21.3	27.33	6.04	-2.66	6.32033	6.22233	22.74	1.45	-4.69333	25.8722	25.2798								27.45	19.03	-8.29667	-2.57667	5.9656	6.12136	19.82	-7.50667	-2.89	7.4127	7.48362	27.63	0.303333	-2.96333
	20.15		25.54	5.39	0.953333	0.516438				19.25	26.9	7.64667	-0.0166667	1.01162	1.00007			21.29																		27.3267
	20.15		25.43	5.28	0.843333	0.557354	0.528888			19.2533		7.66333
	20.15																	21.3	27.43	6.14333	-2.55667	5.88347		23.71	2.42333	-3.72	13.1775								shDC1-BLM4	27.29	18.73	-8.55	-2.83	7.11074		19.78	-7.5	-2.88333	7.37853		27.7	0.42	-2.84667
									control2	20.15	26.99	6.84	-0.823333	1.76949				21.27	27.5	6.21333	-2.48667	5.60481		23.71	2.42333	-3.72	13.1775									27.21	18.75	-8.53	-2.81	7.01285		19.73	-7.55	-2.93333	7.63873		27.87	0.59	-2.67667
control3	19.59		24.79	5.23	0.793333	0.577009				20.15	26.92	6.77	-0.893333	1.85746				21.29	27.62	6.33333	-2.36667	5.15748	5.54859	23.69	2.40333	-3.74	13.3614	13.2388								27.34	18.76	-8.52	-2.8	6.9644	7.02933	19.78	-7.5	-2.88333	7.37853	7.46526	27.7	0.42	-2.84667
	19.57		24.72	5.16	0.723333	0.605696				20.15	27	6.85	-0.813333	1.75727	1.79474			21.2867
	19.52		24.67	5.11	0.673333	0.627056	0.603254			20.15
	19.56																	21.27	27.88	6.6	-2.1	4.28709		23.62	2.34	-3.80333	13.961
									control3	19.59	26.51	6.95	-0.713333	1.63959				21.29	27.93	6.65	-2.05	4.14106		23.52	2.24	-3.90333	14.9631
control4	20.21		24.73	4.40333	-0.0333333	1.02337				19.57	26.44	6.88	-0.783333	1.7211				21.28	28.12	6.84	-1.86	3.63008	4.01941	23.72	2.44	-3.70333	13.0261	13.9834
	20.63		24.62	4.29333	-0.143333	1.10445				19.52	26.63	7.07	-0.593333	1.50873	1.62314			21.28
	20.14		24.65	4.32333	-0.113333	1.08172	1.06985			19.56
	20.3267																	21.29	27.68	6.39333	-2.30667	4.94739		23.86	2.57333	-3.57	11.8762
									control4	20.21	28.06	7.73333	0.07	0.952638				21.26	27.93	6.64333	-2.05667	4.16024		23.91	2.62333	-3.52	11.4716
										20.63	27.99	7.66333	0	1				21.31	27.75	6.46333	-2.23667	4.71307	4.6069	23.85	2.56333	-3.58	11.9588	11.7689
										20.14	28.06	7.73333	0.07	0.952638	0.968425			21.2867
										20.3267
[truncated: 7 more columns]

## Sheet: Sheet1
Experiment: zcf-20211222-1 Selected Filter: SYBR Green I / HRM Dye (465-510)
Include	Color	Pos	Name	Cp	Concentration	Standard	Status
TRUE	255	A1	Sample 1	19.18		0
TRUE	255	A2	Sample 2	19.18		0
TRUE	255	A3	Sample 3	19.17		0
TRUE	255	A4	Sample 4	19.23		0
TRUE	255	A5	Sample 5	19.54		0
TRUE	255	A6	Sample 6	19.23		0
TRUE	255	A7	Sample 7	19.14		0
TRUE	255	A8	Sample 8	19.19		0
TRUE	255	A9	Sample 9	19.11		0
TRUE	255	A10	Sample 10	19.8		0
TRUE	255	A11	Sample 11	19.79		0
TRUE	255	A12	Sample 12	19.8		0
TRUE	255	A13	Sample 13	19.31		0
TRUE	255	A14	Sample 14	19.29		0
TRUE	255	A15	Sample 15	19.23		0
TRUE	255	A16	Sample 16	19.69		0
TRUE	255	A17	Sample 17	19.7		0
TRUE	255	A18	Sample 18	19.72		0
TRUE	255	A19	Sample 19	19.02		0
TRUE	255	A20	Sample 20	19.03		0
TRUE	255	A21	Sample 21	19.02		0
TRUE	255	A22	Sample 22	18.11		0
TRUE	255	A23	Sample 23	18.1		0
TRUE	255	A24	Sample 24	18.1		0
TRUE	255	B1	Sample 25	19.47		0
TRUE	255	B2	Sample 26	19.48		0
TRUE	255	B3	Sample 27	19.48		0
TRUE	255	B4	Sample 28	19.45		0
TRUE	255	B5	Sample 29	19.48		0
TRUE	255	B6	Sample 30	19.47		0
TRUE	255	B7	Sample 31	18.57		0
TRUE	255	B8	Sample 32	18.47		0
TRUE	255	B9	Sample 33	18.48		0
TRUE	255	B10	Sample 34	20.79		0
TRUE	255	B11	Sample 35	20.77		0
TRUE	255	B12	Sample 36	20.8		0
TRUE	255	B13	Sample 37	20.73		0
TRUE	255	B14	Sample 38	20.73		0
TRUE	255	B15	Sample 39	20.72		0
TRUE	255	B16	Sample 40	18.94		0
TRUE	255	B17	Sample 41	18.89		0
TRUE	255	B18	Sample 42	18.96		0
TRUE	255	B19	Sample 43	19.86		0
TRUE	255	B20	Sample 44	19.88		0
TRUE	255	B21	Sample 45	19.86		0
TRUE	255	B22	Sample 46	19.77		0
TRUE	255	B23	Sample 47	19.75		0
TRUE	255	B24	Sample 48	19.78		0
TRUE	255	C1	Sample 49	23.71		0
TRUE	255	C2	Sample 50	23.76		0
TRUE	255	C3	Sample 51	23.74		0
TRUE	255	C4	Sample 52	23.6		0
TRUE	255	C5	Sample 53	23.66		0
TRUE	255	C6	Sample 54	23.64		0
TRUE	255	C7	Sample 55	23.62		0
TRUE	255	C8	Sample 56	23.64		0
TRUE	255	C9	Sample 57	23.63		0
TRUE	255	C10	Sample 58	24.44		0
TRUE	255	C11	Sample 59	24.53		0
TRUE	255	C12	Sample 60	24.46		0
TRUE	255	C13	Sample 61	24.5		0
TRUE	255	C14	Sample 62	24.52		0
TRUE	255	C15	Sample 63	24.47		0
TRUE	255	C16	Sample 64	25.13		0
TRUE	255	C17	Sample 65	25.04		0
TRUE	255	C18	Sample 66	25.15		0
TRUE	255	C19	Sample 67	23.98		0
TRUE	255	C20	Sample 68	23.97		0
TRUE	255	C21	Sample 69	23.94		0
TRUE	255	C22	Sample 70	23.41		0
TRUE	255	C23	Sample 71	23.43		0
TRUE	255	C24	Sample 72	23.46		0
TRUE	255	D1	Sample 73	24.72		0
TRUE	255	D2	Sample 74	24.82		0
TRUE	255	D3	Sample 75	24.68		0
TRUE	255	D4	Sample 76	24.12		0
TRUE	255	D5	Sample 77	24.05		0
TRUE	255	D6	Sample 78	24.05		0
TRUE	255	D7	Sample 79	23.82		0
TRUE	255	D8	Sample 80	23.92		0
TRUE	255	D9	Sample 81	23.87		0
TRUE	255	D10	Sample 82	25.76		0
TRUE	255	D11	Sample 83	25.8		0
TRUE	255	D12	Sample 84	25.84		0
TRUE	255	D13	Sample 85	25.83		0
TRUE	255	D14	Sample 86	25.95		0
TRUE	255	D15	Sample 87	25.88		0
TRUE	255	D16	Sample 88	23.62		0
TRUE	255	D17	Sample 89	23.62		0
TRUE	255	D18	Sample 90	23.54		0
TRUE	255	D19	Sample 91	24.89		0
TRUE	255	D20	Sample 92	24.96		0
TRUE	255	D21	Sample 93	24.86		0
TRUE	255	D22	Sample 94	24.85		0
TRUE	255	D23	Sample 95	24.88		0
TRUE	255	D24	Sample 96	24.94		0
TRUE	255	E1	Sample 97	22.61		0
TRUE	255	E2	Sample 98	22.56		0
TRUE	255	E3	Sample 99	22.57		0
TRUE	255	E4	Sample 100	22.95		0
TRUE	255	E5	Sample 101	22.94		0
TRUE	255	E6	Sample 102	22.97		0
TRUE	255	E7	Sample 103	22.33		0
TRUE	255	E8	Sample 104	22.27		0
TRUE	255	E9	Sample 105	22.41		0
TRUE	255	E10	Sample 106	23.02		0
TRUE	255	E11	Sample 107	22.95		0
TRUE	255	E12	Sample 108	23.02		0
TRUE	255	E13	Sample 109	22.49		0
TRUE	255	E14	Sample 110	22.49		0
TRUE	255	E15	Sample 111	22.51		0
TRUE	255	E16	Sample 112	22.75		0
TRUE	255	E17	Sample 113	22.7		0
TRUE	255	E18	Sample 114	22.72		0
TRUE	255	E19	Sample 115	22.14		0
TRUE	255	E20	Sample 116	22.25		0
TRUE	255	E21	Sample 117	22.15		0
TRUE	255	E22	Sample 118	21.51		0
TRUE	255	E23	Sample 119	21.48		0
TRUE	255	E24	Sample 120	21.5		0
TRUE	255	F1	Sample 121	22.53		0
TRUE	255	F2	Sample 122	22.54		0
TRUE	255	F3	Sample 123	22.56		0
TRUE	255	F4	Sample 124	22.13		0
TRUE	255	F5	Sample 125	22.13		0
TRUE	255	F6	Sample 126	22.14		0
TRUE	255	F7	Sample 127	22.68		0
TRUE	255	F8	Sample 128	22.71		0
TRUE	255	F9	Sample 129	22.65		0
TRUE	255	F10	Sample 130	23.67		0
TRUE	255	F11	Sample 131	23.62		0
TRUE	255	F12	Sample 132	23.61		0
TRUE	255	F13	Sample 133	23.89		0
TRUE	255	F14	Sample 134	23.86		0
TRUE	255	F15	Sample 135	23.83		0
TRUE	255	F16	Sample 136	22.19		0
TRUE	255	F17	Sample 137	22.17		0
TRUE	255	F18	Sample 138	22.15		0
TRUE	255	F19	Sample 139	22.94		0
TRUE	255	F20	Sample 140	23.17		0
TRUE	255	F21	Sample 141	22.95		0
TRUE	255	F22	Sample 142	23.05		0
TRUE	255	F23	Sample 143	23.01		0
TRUE	255	F24	Sample 144	23.01		0
TRUE	255	G1	Sample 145	25.14		0
TRUE	255	G2	Sample 146	25.24		0
TRUE	255	G3	Sample 147	25.42		0
TRUE	255	G4	Sample 148	25.51		0
TRUE	255	G5	Sample 149	25.49		0
TRUE	255	G6	Sample 150	25.46		0
TRUE	255	G7	Sample 151	25.81		0
TRUE	255	G8	Sample 152	25.91		0
TRUE	255	G9	Sample 153	25.94		0
TRUE	255	G10	Sample 154	25.6		0
TRUE	255	G11	Sample 155	25.64		0
TRUE	255	G12	Sample 156	25.5		0
TRUE	255	G13	Sample 157	23.94		0
TRUE	255	G14	Sample 158	23.91		0
TRUE	255	G15	Sample 159	23.92		0
TRUE	255	G16	Sample 160	24.87		0
TRUE	255	G17	Sample 161	24.93		0
TRUE	255	G18	Sample 162	24.94		0
TRUE	255	G19	Sample 163	24.51		0
TRUE	255	G20	Sample 164	24.44		0
TRUE	255	G21	Sample 165	24.44		0
TRUE	255	G22	Sample 166	23.82		0
TRUE	255	G23	Sample 167	23.73		0
TRUE	255	G24	Sample 168	23.73		0
TRUE	255	H1	Sample 169	24.95		0
TRUE	255	H2	Sample 170	25.04		0
TRUE	255	H3	Sample 171	25.05		0
TRUE	255	H4	Sample 172	24.65		0
TRUE	255	H5	Sample 173	24.65		0
TRUE	255	H6	Sample 174	24.76		0
TRUE	255	H7	Sample 175	25.42		0
TRUE	255	H8	Sample 176	25.28		0
TRUE	255	H9	Sample 177	25.3		0
TRUE	255	H10	Sample 178	26.21		0
TRUE	255	H11	Sample 179	26.21		0
TRUE	255	H12	Sample 180	26.3		0
TRUE	255	H13	Sample 181	26.32		0
TRUE	255	H14	Sample 182	26.3		0
TRUE	255	H15	Sample 183	26.22		0
TRUE	255	H16	Sample 184	25.14		0
TRUE	255	H17	Sample 185	25.12		0
TRUE	255	H18	Sample 186	25.22		0
TRUE	255	H19	Sample 187	25.46		0
TRUE	255	H20	Sample 188	25.46		0
TRUE	255	H21	Sample 189	25.46		0
TRUE	255	H22	Sample 190	25.68		0
TRUE	255	H23	Sample 191	25.66		0
TRUE	255	H24	Sample 192	25.69		0
TRUE	255	I1	Sample 193	23.08		0
TRUE	255	I2	Sample 194	23.1		0
TRUE	255	I3	Sample 195	23.14		0
TRUE	255	I4	Sample 196	23.14		0
TRUE	255	I5	Sample 197	23.1		0
TRUE	255	I6	Sample 198	23.16		0
TRUE	255	I7	Sample 199	22.76		0
TRUE	255	I8	Sample 200	22.81		0
TRUE	255	I9	Sample 201	22.83		0
TRUE	255	I10	Sample 202	23.97		0
TRUE	255	I11	Sample 203	23.95		0
TRUE	255	I12	Sample 204	23.99		0
TRUE	255	I13	Sample 205	22.78		0
TRUE	255	I14	Sample 206	22.77		0
TRUE	255	I15	Sample 207	22.77		0
TRUE	255	I16	Sample 208	23.02		0
TRUE	255	I17	Sample 209	23.04		0
TRUE	255	I18	Sample 210	23		0
TRUE	255	I19	Sample 211	22.7		0
TRUE	255	I20	Sample 212	22.67		0
TRUE	255	I21	Sample 213	22.69		0
TRUE	255	I22	Sample 214	22.95		0
TRUE	255	I23	Sample 215	22.92		0
TRUE	255	I24	Sample 216	22.92		0
TRUE	255	J1	Sample 217	22.78		0
TRUE	255	J2	Sample 218	22.79		0
TRUE	255	J3	Sample 219	22.78		0
TRUE	255	J4	Sample 220	23.29		0
TRUE	255	J5	Sample 221	23.26		0
TRUE	255	J6	Sample 222	23.24		0
TRUE	255	J7	Sample 223	23.19		0
TRUE	255	J8	Sample 224	23.21		0
TRUE	255	J9	Sample 225	23.15		0
TRUE	255	J10	Sample 226	23.82		0
TRUE	255	J11	Sample 227	23.79		0
TRUE	255	J12	Sample 228	23.81		0
TRUE	255	J13	Sample 229	23.56		0
TRUE	255	J14	Sample 230	23.67		0
TRUE	255	J15	Sample 231	23.6		0
TRUE	255	J16	Sample 232	22.88		0
TRUE	255	J17	Sample 233	22.87		0
TRUE	255	J18	Sample 234	22.85		0
TRUE	255	J19	Sample 235	23.29		0
TRUE	255	J20	Sample 236	23.34		0
TRUE	255	J21	Sample 237	23.42		0
TRUE	255	J22	Sample 238	23.62		0
TRUE	255	J23	Sample 239	23.6		0
TRUE	255	J24	Sample 240	23.67		0
TRUE	255	K1	Sample 241	33.95		0
TRUE	255	K2	Sample 242	28.99		0
TRUE	255	K3	Sample 243	29		0
TRUE	255	K4	Sample 244	29.88		0
TRUE	255	K5	Sample 245	29.34		0
TRUE	255	K6	Sample 246	29.58		0
TRUE	255	K7	Sample 247	29.05		0
TRUE	255	K8	Sample 248	28.96		0
TRUE	255	K9	Sample 249	28.91		0
TRUE	255	K10	Sample 250	29.47		0
TRUE	255	K11	Sample 251	28.89		0
TRUE	255	K12	Sample 252	29.17		0
TRUE	255	K13	Sample 253	27.79		0
TRUE	255	K14	Sample 254	27.73		0
TRUE	255	K15	Sample 255	27.93		0
TRUE	255	K16	Sample 256	29.58		0
TRUE	255	K17	Sample 257	29.67		0
TRUE	255	K18	Sample 258	29.2		0
TRUE	255	K19	Sample 259	28.54		0
TRUE	255	K20	Sample 260	28.48		0
TRUE	255	K21	Sample 261	28.64		0
TRUE	255	K22	Sample 262	27.92		0
TRUE	255	K23	Sample 263	27.71		0
TRUE	255	K24	Sample 264	27.9		0
TRUE	255	L1	Sample 265	28.6		0
TRUE	255	L2	Sample 266	28.77		0
TRUE	255	L3	Sample 267	28.82		0
TRUE	255	L4	Sample 268	28.97		0
TRUE	255	L5	Sample 269	29.32		0
TRUE	255	L6	Sample 270	28.63		0
TRUE	255	L7	Sample 271	28.84		0
TRUE	255	L8	Sample 272	28.76		0
TRUE	255	L9	Sample 273	28.34		0
TRUE	255	L10	Sample 274	30.79		0
TRUE	255	L11	Sample 275	30.07		0
TRUE	255	L12	Sample 276	29.83		0
TRUE	255	L13	Sample 277	29.53		0
TRUE	255	L14	Sample 278	30.05		0
TRUE	255	L15	Sample 279	29.87		0
TRUE	255	L16	Sample 280	29.34		0
TRUE	255	L17	Sample 281	28.8		0
TRUE	255	L18	Sample 282	29.47		0
TRUE	255	L19	Sample 283	29.62		0
TRUE	255	L20	Sample 284	29.49		0
TRUE	255	L21	Sample 285	29.16		0
TRUE	255	L22	Sample 286	28.66		0
TRUE	255	L23	Sample 287	28.66		0
TRUE	255	L24	Sample 288	28.62		0
TRUE	255	M1	Sample 289	18.98		0
TRUE	255	M2	Sample 290	18.99		0
TRUE	255	M3	Sample 291	18.97		0
TRUE	255	M4	Sample 292	19.26		0
TRUE	255	M5	Sample 293	19.25		0
TRUE	255	M6	Sample 294	19.25		0
TRUE	255	M7	Sample 295	20.15		0
TRUE	255	M8	Sample 296	20.15		0
TRUE	255	M9	Sample 297	20.15		0
TRUE	255	M10	Sample 298	19.59		0
TRUE	255	M11	Sample 299	19.57		0
TRUE	255	M12	Sample 300	19.52		0
TRUE	255	M13	Sample 301	20.21		0
TRUE	255	M14	Sample 302	20.63		0
TRUE	255	M15	Sample 303	20.14		0
TRUE	255	M16	Sample 304	23.86		0
TRUE	255	M17	Sample 305	23.83		0
TRUE	255	M18	Sample 306	23.84		0
TRUE	255	M19	Sample 307	23.76		0
TRUE	255	M20	Sample 308	23.59		0
TRUE	255	M21	Sample 309	23.69		0
TRUE	255	M22	Sample 310	24.63		0
TRUE	255	M23	Sample 311	24.63		0
TRUE	255	M24	Sample 312	24.6		0
TRUE	255	N1	Sample 313	23.48		0
TRUE	255	N2	Sample 314	23.57		0
TRUE	255	N3	Sample 315	23.51		0
TRUE	255	N4	Sample 316	24.43		0
TRUE	255	N5	Sample 317	24.52		0
TRUE	255	N6	Sample 318	24.5		0
TRUE	255	N7	Sample 319	21.86		0
TRUE	255	N8	Sample 320	21.85		0
TRUE	255	N9	Sample 321	21.86		0
TRUE	255	N10	Sample 322	23.71		0
TRUE	255	N11	Sample 323	23.65		0
TRUE	255	N12	Sample 324	23.71		0
TRUE	255	N13	Sample 325	25.55		0
TRUE	255	N14	Sample 326	25.54		0
TRUE	255	N15	Sample 327	25.43		0
TRUE	255	N16	Sample 328	24.79		0
TRUE	255	N17	Sample 329	24.72		0
TRUE	255	N18	Sample 330	24.67		0
TRUE	255	N19	Sample 331	24.73		0
TRUE	255	N20	Sample 332	24.62		0
TRUE	255	N21	Sample 333	24.65		0
TRUE	255	N22	Sample 334	24.45		0
TRUE	255	N23	Sample 335	24.32		0
TRUE	255	N24	Sample 336	24.47		0
TRUE	255	O1	Sample 337	26.94		0
TRUE	255	O2	Sample 338	26.91		0
TRUE	255	O3	Sample 339	26.9		0
TRUE	255	O4	Sample 340	26.09		0
TRUE	255	O5	Sample 341	26.02		0
TRUE	255	O6	Sample 342	26		0
TRUE	255	O7	Sample 343	26.51		0
TRUE	255	O8	Sample 344	26.44		0
TRUE	255	O9	Sample 345	26.63		0
TRUE	255	O10	Sample 346	28.06		0
TRUE	255	O11	Sample 347	27.99		0
TRUE	255	O12	Sample 348	28.06		0
TRUE	255	O13	Sample 349	22.45		0
TRUE	255	O14	Sample 350	22.42		0
TRUE	255	O15	Sample 351	22.31		0
TRUE	255	O16	Sample 352	23.31		0
TRUE	255	O17	Sample 353	23.34		0
TRUE	255	O18	Sample 354	23.46		0
TRUE	255	O19	Sample 355	24.96		0
TRUE	255	O20	Sample 356	24.97		0
TRUE	255	O21	Sample 357	24.98		0
TRUE	255	O22	Sample 358	24.53		0
TRUE	255	O23	Sample 359	24.59		0
TRUE	255	O24	Sample 360	24.51		0
TRUE	255	P1	Sample 361	24.14		0
TRUE	255	P2	Sample 362	24.14		0
TRUE	255	P3	Sample 363	24.11		0
TRUE	255	P4	Sample 364	27.96		0
TRUE	255	P5	Sample 365	28.11		0
TRUE	255	P6	Sample 366	27.71		0
TRUE	255	P7	Sample 367	30.28		0
TRUE	255	P8	Sample 368	30.2		0
TRUE	255	P9	Sample 369	30.35		0
TRUE	255	P10	Sample 370	31.06		0
TRUE	255	P11	Sample 371	30.2		0
TRUE	255	P12	Sample 372	30.18		0
TRUE	255	P13	Sample 373	30.56		0
TRUE	255	P14	Sample 374	30.14		0
TRUE	255	P15	Sample 375	30.28		0
TRUE	255	P16	Sample 376	32.52		0
TRUE	255	P17	Sample 377	31.7		0
TRUE	255	P18	Sample 378	34.05		0
TRUE	65280	P19	Sample 379			0
TRUE	65280	P20	Sample 380			0
TRUE	65280	P21	Sample 381			0
TRUE	65280	P22	Sample 382			0
TRUE	65280	P23	Sample 383			0
TRUE	65280	P24	Sample 384			0

## Sheet: Sheet3
Experiment: zcf-20211221-2 Selected Filter: SYBR Green I / HRM Dye (465-510)
Include	Color	Pos	Name	Cp	Concentration	Standard	Status
TRUE	255	A1	Sample 1	19.22		0
TRUE	255	A2	Sample 2	19.26		0
TRUE	255	A3	Sample 3	19.31		0			4.36921
TRUE	255	A4	Sample 4	19.26		0			5.44245
TRUE	255	A5	Sample 5	19.31		0			4.62874
TRUE	255	A6	Sample 6	19.27		0			4.69638
TRUE	255	A7	Sample 7	19.05		0			4.31886
TRUE	255	A8	Sample 8	19.07		0
TRUE	255	A9	Sample 9	19.05		0
TRUE	255	A10	Sample 10	19.61		0
TRUE	255	A11	Sample 11	19.64		0
TRUE	255	A12	Sample 12	19.62		0
TRUE	255	A13	Sample 13	19.27		0
TRUE	255	A14	Sample 14	19.26		0
TRUE	255	A15	Sample 15	19.28		0
TRUE	255	A16	Sample 16	19.9		0
TRUE	255	A17	Sample 17	19.89		0
TRUE	255	A18	Sample 18	19.8		0
TRUE	255	A19	Sample 19	19.05		0
TRUE	255	A20	Sample 20	19.09		0
TRUE	255	A21	Sample 21	19.1		0
TRUE	255	A22	Sample 22	18		0
TRUE	255	A23	Sample 23	18.01		0
TRUE	255	A24	Sample 24	17.98		0
TRUE	255	B1	Sample 25	19.52		0
TRUE	255	B2	Sample 26	19.51		0
TRUE	255	B3	Sample 27	19.49		0
TRUE	255	B4	Sample 28	19.11		0
TRUE	255	B5	Sample 29	19.11		0
TRUE	255	B6	Sample 30	19.12		0
TRUE	255	B7	Sample 31	18.29		0
TRUE	255	B8	Sample 32	18.27		0
TRUE	255	B9	Sample 33	18.26		0
TRUE	255	B10	Sample 34	20.83		0
TRUE	255	B11	Sample 35	20.85		0
TRUE	255	B12	Sample 36	20.81		0
TRUE	255	B13	Sample 37	20.58		0
TRUE	255	B14	Sample 38	20.73		0
TRUE	255	B15	Sample 39	20.71		0
TRUE	255	B16	Sample 40	19.02		0
TRUE	255	B17	Sample 41	19		0
TRUE	255	B18	Sample 42	19.02		0
TRUE	255	B19	Sample 43	19.95		0
TRUE	255	B20	Sample 44	19.88		0
TRUE	255	B21	Sample 45	19.95		0
TRUE	255	B22	Sample 46	19.79		0
TRUE	255	B23	Sample 47	19.77		0
TRUE	255	B24	Sample 48	19.82		0
TRUE	255	C1	Sample 49	27.55		0
TRUE	255	C2	Sample 50	27.21		0
TRUE	255	C3	Sample 51	27.27		0
TRUE	255	C4	Sample 52	27.78		0
TRUE	255	C5	Sample 53	27.63		0
TRUE	255	C6	Sample 54	27.31		0
TRUE	255	C7	Sample 55	27.03		0
TRUE	255	C8	Sample 56	27.1		0
TRUE	255	C9	Sample 57	27.07		0
TRUE	255	C10	Sample 58	27.68		0
TRUE	255	C11	Sample 59	27.61		0
TRUE	255	C12	Sample 60	27.96		0
TRUE	255	C13	Sample 61	27.22		0
TRUE	255	C14	Sample 62	27.45		0
TRUE	255	C15	Sample 63	27.46		0
TRUE	255	C16	Sample 64	28.58		0
TRUE	255	C17	Sample 65	28.62		0
TRUE	255	C18	Sample 66	28.18		0
TRUE	255	C19	Sample 67	27.52		0
TRUE	255	C20	Sample 68	27.47		0
TRUE	255	C21	Sample 69	27.33		0
TRUE	255	C22	Sample 70	27.07		0
TRUE	255	C23	Sample 71	27.31		0
TRUE	255	C24	Sample 72	26.95		0
TRUE	255	D1	Sample 73	26.98		0
TRUE	255	D2	Sample 74	26.99		0
TRUE	255	D3	Sample 75	26.96		0
TRUE	255	D4	Sample 76	26.96		0
TRUE	255	D5	Sample 77	27.05		0
TRUE	255	D6	Sample 78	26.9		0
TRUE	255	D7	Sample 79	26.23		0
TRUE	255	D8	Sample 80	26.21		0
TRUE	255	D9	Sample 81	26.35		0
TRUE	255	D10	Sample 82	29.66		0
TRUE	255	D11	Sample 83	28.94		0
TRUE	255	D12	Sample 84	29.46		0
TRUE	255	D13	Sample 85	28.8		0
TRUE	255	D14	Sample 86	28.62		0
TRUE	255	D15	Sample 87	28.72		0
TRUE	255	D16	Sample 88	26.47		0
TRUE	255	D17	Sample 89	26.51		0
TRUE	255	D18	Sample 90	26.28		0
TRUE	255	D19	Sample 91	27.5		0
TRUE	255	D20	Sample 92	27.61		0
TRUE	255	D21	Sample 93	27.59		0
TRUE	255	D22	Sample 94	27.63		0
TRUE	255	D23	Sample 95	27.47		0
TRUE	255	D24	Sample 96	27.63		0
TRUE	255	E1	Sample 97	26.18		0
TRUE	255	E2	Sample 98	26.26		0
TRUE	255	E3	Sample 99	26.17		0
TRUE	255	E4	Sample 100	26.83		0
TRUE	255	E5	Sample 101	26.83		0
TRUE	255	E6	Sample 102	26.8		0
TRUE	255	E7	Sample 103	26.17		0
TRUE	255	E8	Sample 104	26.07		0
TRUE	255	E9	Sample 105	25.98		0
TRUE	255	E10	Sample 106	25.83		0
TRUE	255	E11	Sample 107	25.75		0
TRUE	255	E12	Sample 108	25.7		0
TRUE	255	E13	Sample 109	26.53		0
TRUE	255	E14	Sample 110	26.54		0
TRUE	255	E15	Sample 111	26.56		0
TRUE	255	E16	Sample 112	27.34		0
TRUE	255	E17	Sample 113	27.28		0
TRUE	255	E18	Sample 114	27.32		0
TRUE	255	E19	Sample 115	26.03		0
TRUE	255	E20	Sample 116	25.91		0
TRUE	255	E21	Sample 117	26.01		0
TRUE	255	E22	Sample 118	25.69		0
TRUE	255	E23	Sample 119	25.64		0
TRUE	255	E24	Sample 120	25.66		0
TRUE	255	F1	Sample 121	26.33		0
TRUE	255	F2	Sample 122	26.42		0
TRUE	255	F3	Sample 123	26.58		0
TRUE	255	F4	Sample 124	26.05		0
TRUE	255	F5	Sample 125	25.98		0
TRUE	255	F6	Sample 126	26.06		0
TRUE	255	F7	Sample 127	26.2		0
TRUE	255	F8	Sample 128	26.13		0
TRUE	255	F9	Sample 129	26.16		0
TRUE	255	F10	Sample 130	28.23		0
TRUE	255	F11	Sample 131	28.55		0
TRUE	255	F12	Sample 132	28.26		0
TRUE	255	F13	Sample 133	27.52		0
TRUE	255	F14	Sample 134	27.45		0
TRUE	255	F15	Sample 135	27.63		0
TRUE	255	F16	Sample 136	26.03		0
TRUE	255	F17	Sample 137	25.92		0
TRUE	255	F18	Sample 138	25.97		0
TRUE	255	F19	Sample 139	26.65		0
TRUE	255	F20	Sample 140	26.62		0
TRUE	255	F21	Sample 141	26.76		0
TRUE	255	F22	Sample 142	26.29		0
TRUE	255	F23	Sample 143	26.43		0
TRUE	255	F24	Sample 144	26.49		0
TRUE	255	G1	Sample 145	27.44		0
TRUE	255	G2	Sample 146	27.56		0
TRUE	255	G3	Sample 147	27.34		0
TRUE	255	G4	Sample 148	27.53		0
TRUE	255	G5	Sample 149	27.53		0
TRUE	255	G6	Sample 150	27.57		0
TRUE	255	G7	Sample 151	27.44		0
TRUE	255	G8	Sample 152	27.61		0
TRUE	255	G9	Sample 153	27.65		0
TRUE	255	G10	Sample 154	28.97		0
TRUE	255	G11	Sample 155	28.85		0
TRUE	255	G12	Sample 156	28.52		0
TRUE	255	G13	Sample 157	27.34		0
TRUE	255	G14	Sample 158	27.67		0
TRUE	255	G15	Sample 159	27.61		0
TRUE	255	G16	Sample 160	28.7		0
TRUE	255	G17	Sample 161	28.89		0
TRUE	255	G18	Sample 162	28.98		0
TRUE	255	G19	Sample 163	28.11		0
TRUE	255	G20	Sample 164	28.21		0
TRUE	255	G21	Sample 165	27.8		0
TRUE	255	G22	Sample 166	26.44		0
TRUE	255	G23	Sample 167	26.47		0
TRUE	255	G24	Sample 168	26.22		0
TRUE	255	H1	Sample 169	27.66		0
TRUE	255	H2	Sample 170	27.73		0
TRUE	255	H3	Sample 171	27.6		0
TRUE	255	H4	Sample 172	26.95		0
TRUE	255	H5	Sample 173	27.01		0
TRUE	255	H6	Sample 174	26.9		0
TRUE	255	H7	Sample 175	27.17		0
TRUE	255	H8	Sample 176	27.28		0
TRUE	255	H9	Sample 177	27.68		0
TRUE	255	H10	Sample 178	29.73		0
TRUE	255	H11	Sample 179	29.46		0
TRUE	255	H12	Sample 180	29.76		0
TRUE	255	H13	Sample 181	29.88		0
TRUE	255	H14	Sample 182	28.89		0
TRUE	255	H15	Sample 183	29.42		0
TRUE	255	H16	Sample 184	27.88		0
TRUE	255	H17	Sample 185	27.83		0
TRUE	255	H18	Sample 186	27.61		0
TRUE	255	H19	Sample 187	28.12		0
TRUE	255	H20	Sample 188	28.1		0
TRUE	255	H21	Sample 189	28.18		0
TRUE	255	H22	Sample 190	28.17		0
TRUE	255	H23	Sample 191	28.21		0
TRUE	255	H24	Sample 192	28.12		0
TRUE	255	I1	Sample 193	24.27		0
TRUE	255	I2	Sample 194	24.22		0
TRUE	255	I3	Sample 195	24.45		0
TRUE	255	I4	Sample 196	24.6		0
TRUE	255	I5	Sample 197	24.61		0
TRUE	255	I6	Sample 198	24.62		0
TRUE	255	I7	Sample 199	24.08		0
TRUE	255	I8	Sample 200	24.11		0
TRUE	255	I9	Sample 201	24.15		0
TRUE	255	I10	Sample 202	24.96		0
TRUE	255	I11	Sample 203	24.93		0
TRUE	255	I12	Sample 204	24.81		0
TRUE	255	I13	Sample 205	24.64		0
TRUE	255	I14	Sample 206	24.62		0
TRUE	255	I15	Sample 207	24.71		0
TRUE	255	I16	Sample 208	25.5		0
TRUE	255	I17	Sample 209	25.56		0
TRUE	255	I18	Sample 210	25.54		0
TRUE	255	I19	Sample 211	24.53		0
TRUE	255	I20	Sample 212	24.5		0
TRUE	255	I21	Sample 213	24.57		0
TRUE	255	I22	Sample 214	23.89		0
TRUE	255	I23	Sample 215	23.88		0
TRUE	255	I24	Sample 216	23.84		0
TRUE	255	J1	Sample 217	24.53		0
TRUE	255	J2	Sample 218	24.52		0
TRUE	255	J3	Sample 219	24.56		0
TRUE	255	J4	Sample 220	23.84		0
TRUE	255	J5	Sample 221	23.82		0
TRUE	255	J6	Sample 222	23.84		0
TRUE	255	J7	Sample 223	24.32		0
TRUE	255	J8	Sample 224	24.22		0
TRUE	255	J9	Sample 225	24.41		0
TRUE	255	J10	Sample 226	26.54		0
TRUE	255	J11	Sample 227	26.45		0
TRUE	255	J12	Sample 228	26.23		0
TRUE	255	J13	Sample 229	26.06		0
TRUE	255	J14	Sample 230	26		0
TRUE	255	J15	Sample 231	25.98		0
TRUE	255	J16	Sample 232	23.87		0
TRUE	255	J17	Sample 233	23.9		0
TRUE	255	J18	Sample 234	23.98		0
TRUE	255	J19	Sample 235	24.88		0
TRUE	255	J20	Sample 236	25		0
TRUE	255	J21	Sample 237	25		0
TRUE	255	J22	Sample 238	25.05		0
TRUE	255	J23	Sample 239	25.08		0
TRUE	255	J24	Sample 240	25.18		0
TRUE	255	K1	Sample 241	18.95		0
TRUE	255	K2	Sample 242	18.95		0
TRUE	255	K3	Sample 243	18.98		0
TRUE	255	K4	Sample 244	19.11		0
TRUE	255	K5	Sample 245	19.21		0
TRUE	255	K6	Sample 246	19.16		0
TRUE	255	K7	Sample 247	20.18		0
TRUE	255	K8	Sample 248	20.17		0
TRUE	255	K9	Sample 249	20.2		0
TRUE	255	K10	Sample 250	19.58		0
TRUE	255	K11	Sample 251	19.6		0
TRUE	255	K12	Sample 252	19.58		0
TRUE	255	K13	Sample 253	19.99		0
TRUE	255	K14	Sample 254	20.02		0
TRUE	255	K15	Sample 255	20.01		0
TRUE	255	K16	Sample 256	26.74		0
TRUE	255	K17	Sample 257	26.62		0
TRUE	255	K18	Sample 258	26.65		0
TRUE	255	K19	Sample 259	26.8		0
TRUE	255	K20	Sample 260	26.62		0
TRUE	255	K21	Sample 261	26.73		0
TRUE	255	K22	Sample 262	28.74		0
TRUE	255	K23	Sample 263	28.7		0
TRUE	255	K24	Sample 264	29.2		0
TRUE	255	L1	Sample 265	26.76		0
TRUE	255	L2	Sample 266	26.8		0
TRUE	255	L3	Sample 267	27.07		0
TRUE	255	L4	Sample 268	28.33		0
TRUE	255	L5	Sample 269	28.09		0
TRUE	255	L6	Sample 270	28.02		0
TRUE	255	L7	Sample 271	25.63		0
TRUE	255	L8	Sample 272	25.52		0
TRUE	255	L9	Sample 273	25.51		0
TRUE	255	L10	Sample 274	26.19		0
TRUE	255	L11	Sample 275	26.23		0
TRUE	255	L12	Sample 276	26.23		0
TRUE	255	L13	Sample 277	26.62		0
TRUE	255	L14	Sample 278	26.56		0
TRUE	255	L15	Sample 279	26.57		0
TRUE	255	L16	Sample 280	26.33		0
TRUE	255	L17	Sample 281	26.48		0
TRUE	255	L18	Sample 282	26.48		0
TRUE	255	L19	Sample 283	26.51		0
TRUE	255	L20	Sample 284	26.51		0
TRUE	255	L21	Sample 285	26.53		0
TRUE	255	L22	Sample 286	27.49		0
TRUE	255	L23	Sample 287	27.58		0
TRUE	255	L24	Sample 288	27.65		0
TRUE	255	M1	Sample 289	27.32		0
TRUE	255	M2	Sample 290	27.23		0
TRUE	255	M3	Sample 291	27.04		0
TRUE	255	M4	Sample 292	26.9		0
TRUE	255	M5	Sample 293	27.14		0
TRUE	255	M6	Sample 294	27.09		0
TRUE	255	M7	Sample 295	27.9		0
TRUE	255	M8	Sample 296	27.79		0
TRUE	255	M9	Sample 297	27.99		0
TRUE	255	M10	Sample 298	27.94		0
TRUE	255	M11	Sample 299	27.75		0
TRUE	255	M12	Sample 300	27.81		0
TRUE	65280	M13	Sample 301			0
TRUE	65280	M14	Sample 302			0
TRUE	65280	M15	Sample 303			0
TRUE	65280	M16	Sample 304			0
TRUE	65280	M17	Sample 305			0
TRUE	65280	M18	Sample 306			0
TRUE	65280	M19	Sample 307			0
TRUE	65280	M20	Sample 308			0
TRUE	65280	M21	Sample 309			0
TRUE	65280	M22	Sample 310			0
TRUE	65280	M23	Sample 311			0
TRUE	65280	M24	Sample 312			0
TRUE	255	N1	Sample 313	35		0	> - Late Cp call (last five cycles) has higher uncertainty
TRUE	255	N2	Sample 314	24.08		0
TRUE	255	N3	Sample 315	24.04		0
TRUE	255	N4	Sample 316	24.01		0
TRUE	255	N5	Sample 317	24.11		0
TRUE	255	N6	Sample 318	24.11		0
TRUE	255	N7	Sample 319	25.31		0
TRUE	255	N8	Sample 320	25.42		0
TRUE	255	N9	Sample 321	25.42		0
TRUE	255	N10	Sample 322	24.93		0
TRUE	255	N11	Sample 323	24.94		0
TRUE	255	N12	Sample 324	25.02		0
TRUE	255	N13	Sample 325	24.95		0
TRUE	255	N14	Sample 326	25.01		0
TRUE	255	N15	Sample 327	24.99		0
TRUE	65280	N16	Sample 328			0
TRUE	65280	N17	Sample 329			0
TRUE	65280	N18	Sample 330			0
TRUE	65280	N19	Sample 331			0
TRUE	65280	N20	Sample 332			0
TRUE	65280	N21	Sample 333			0
TRUE	65280	N22	Sample 334			0
TRUE	65280	N23	Sample 335			0
TRUE	65280	N24	Sample 336			0
TRUE	65280	O1	Sample 337			0
TRUE	65280	O2	Sample 338			0
TRUE	65280	O3	Sample 339			0
TRUE	65280	O4	Sample 340			0
TRUE	65280	O5	Sample 341			0
TRUE	65280	O6	Sample 342			0
TRUE	65280	O7	Sample 343			0
TRUE	65280	O8	Sample 344			0
TRUE	65280	O9	Sample 345			0
TRUE	65280	O10	Sample 346			0
TRUE	65280	O11	Sample 347			0
TRUE	65280	O12	Sample 348			0
TRUE	65280	O13	Sample 349			0
TRUE	65280	O14	Sample 350			0
TRUE	65280	O15	Sample 351			0
TRUE	65280	O16	Sample 352			0
TRUE	65280	O17	Sample 353			0
TRUE	65280	O18	Sample 354			0
TRUE	65280	O19	Sample 355			0
TRUE	65280	O20	Sample 356			0
TRUE	65280	O21	Sample 357			0
TRUE	65280	O22	Sample 358			0
TRUE	65280	O23	Sample 359			0
TRUE	65280	O24	Sample 360			0
TRUE	65280	P1	Sample 361			0
TRUE	65280	P2	Sample 362			0
TRUE	65280	P3	Sample 363			0
TRUE	65280	P4	Sample 364			0
TRUE	65280	P5	Sample 365			0
TRUE	65280	P6	Sample 366			0
TRUE	65280	P7	Sample 367			0
TRUE	65280	P8	Sample 368			0
TRUE	65280	P9	Sample 369			0
TRUE	65280	P10	Sample 370			0
TRUE	65280	P11	Sample 371			0
TRUE	65280	P12	Sample 372			0
TRUE	65280	P13	Sample 373			0
TRUE	65280	P14	Sample 374			0
TRUE	65280	P15	Sample 375			0
TRUE	65280	P16	Sample 376			0
TRUE	65280	P17	Sample 377			0
TRUE	65280	P18	Sample 378			0
TRUE	65280	P19	Sample 379			0
TRUE	65280	P20	Sample 380			0
TRUE	65280	P21	Sample 381			0
TRUE	65280	P22	Sample 382			0
TRUE	65280	P23	Sample 383			0
TRUE	65280	P24	Sample 384			0
