# Supplementary material for: YTHDC1 delays cellular senescence and pulmonary fibrosis by activating ATR in an m6A-independent manner
Source: EMBO J. 2023 Dec 15;43(1):4. doi: 10.1038/s44318-023-00003-2 (PMC10883269; doi:10.1038/s44318-023-00003-2)
Supplement: Supplementary file 4 — Source Data Fig. 1 [file 44318_2023_3_MOESM4_ESM.zip › Figure1/1i/zcf-20211221-2.ixo]

<objectstream signature="IXOS" version="1">
	<obj name="root" class="HTCExperiment" version="5">
		<prop name="name">zcf-20211221-2</prop>
		<prop name="UID">FD1E7756D3A9452089F23F2FAC0E5BEB</prop>
		<prop name="OwnerUID">B884978B2EC94F6EBD5E824917530F0F</prop>
		<prop name="Created">2021-12-22T12:31:54.794</prop>
		<prop name="CreatedBy">B884978B2EC94F6EBD5E824917530F0F</prop>
		<prop name="CreatedByName">System Admin</prop>
		<prop name="LastModified">2021-12-22T13:50:55.558</prop>
		<prop name="LastModifiedBy">B884978B2EC94F6EBD5E824917530F0F</prop>
		<prop name="LastModifiedByName">System Admin</prop>
		<list name="AppliedTemplates" count="1">
			<item>20210208-Sue Run Protocol</item>
		</list>
		<list name="TemplateOwners" count="1">
			<item>System Admin</item>
		</list>
		<prop name="SWVersion">LCS480 1.5.1.62</prop>
		<obj name="AppProperty" class="TAppProperty" version="2">
			<prop name="Created">2021-12-22T12:31:54.794</prop>
			<prop name="LastModified">1899-12-30T00:00:00.000</prop>
		</obj>
		<obj name="ConProperty" class="TAppProperty" version="2">
			<prop name="Created">2021-12-22T12:31:54.794</prop>
			<prop name="LastModified">1899-12-30T00:00:00.000</prop>
		</obj>
		<obj name="run" class="HTCRun" version="7">
			<prop name="name">Run</prop>
			<prop name="Created">2021-12-22T12:31:54.792</prop>
			<prop name="LastModified">2021-12-22T13:50:39.530</prop>
			<obj name="AppProperty" class="TAppProperty" version="2">
				<prop name="Created">2021-12-22T12:31:54.792</prop>
				<prop name="LastModified">1899-12-30T00:00:00.000</prop>
			</obj>
			<obj name="ConProperty" class="TAppProperty" version="2">
				<prop name="Created">2021-12-22T12:31:54.792</prop>
				<prop name="LastModified">1899-12-30T00:00:00.000</prop>
				<prop name="HasProperties">1</prop>
				<obj name="_Properties" class="TAppProperties" version="1">
					<prop name="Created">2021-12-22T12:31:54.792</prop>
					<prop name="LastModified">1899-12-30T00:00:00.000</prop>
					<list name="emlist" count="4">
						<obj name="item" class="TAppProperty" version="2">
							<prop name="name">TopChart</prop>
							<prop name="Created">2021-12-22T12:32:05.517</prop>
							<prop name="LastModified">1899-12-30T00:00:00.000</prop>
						</obj>
						<obj name="item" class="TAppProperty" version="2">
							<prop name="name">LeftChart</prop>
							<prop name="Created">2021-12-22T12:32:05.517</prop>
							<prop name="LastModified">1899-12-30T00:00:00.000</prop>
						</obj>
						<obj name="item" class="TAppProperty" version="2">
							<prop name="name">RightChart</prop>
							<prop name="Created">2021-12-22T12:32:05.517</prop>
							<prop name="LastModified">1899-12-30T00:00:00.000</prop>
						</obj>
						<obj name="item" class="TAppProperty" version="2">
							<prop name="name">RunOverviewChart</prop>
							<prop name="Created">2021-12-22T12:32:05.517</prop>
							<prop name="LastModified">1899-12-30T00:00:00.000</prop>
						</obj>
					</list>
				</obj>
			</obj>
			<prop name="State">3</prop>
			<prop name="StartTime">2021-12-22T12:32:50.134</prop>
			<prop name="EndTime">2021-12-22T13:50:39.529</prop>
			<prop name="InstrumentID">6608</prop>
			<prop name="InstrumentVersion">HTC_VER_10</prop>
			<prop name="InstrumentName">LC480</prop>
			<prop name="InstrCalibrationDate">1899.12.30 00:00:00:00</prop>
			<prop name="Technician">System Admin</prop>
			<prop name="AcqStoreClass">HTCAcquisitionStore</prop>
			<prop name="AcquisitionStore">eJzk/dmyq8iyrQu/yrZp504XAgRImO29zAQESCCKQEIFd6qRUIFq0NMfx119iByZe8//Yv4nc50zL9JWX70PiTLii9a8efzP82L/P07z4/p//et6Pt//9T+Wh/nt9r/+1RsZ3eXlsbvt7rvzaXg/X9f/+h/P9fUGP/2vf4n/+q//mV/P+edfGun8dFofjPPjdP/Xf4n/s1n97g9/MZwf88P68wetjvzzJ4fd7f7zIeXysL7BAVR/9L/+JQvwHd+D69/Xx18HN8K//d8fT3g9b6/z4//mUNbb47o6DOkvfkkf/F/CXxxf7XJ8j1L8PxwkXELrcK79s9oBt/54wKPdEb61LaqSLPzFUY3Wx/xf//V/yYIiWh1LMST8j/ZXx093onYGtV/2T/ft9fNV6l/96/H8sFv99VWL1hv47WONh6GrUqsj/Pzvr67xEj7ptLXmS3hw4Er/b/4MLk943p3ut3/9V8dLRa7ulnMWCsEpMqObrvJGM0yFgG/lsZmfXJ83t2nKvKef66auX3wun49Z7D9beWEuj/MZFyMhy4JioETm8Hl88LKxzFkwl+SDybaqyUseHYRgPZDv5qt9GXB5yDdZMD7Pxmbc9QveLneTLPRvvYNZhAeJd8YX+P6r1LPMfFLavDB3e8Ffj/PEDHnD4oqX7DLvUCorc3ZvTHhn1TzEnuolY3M9sSPeHj6yOBRf58iczOZd3r7sdswvBrO7+QjEC5eVcJV5bf3sm5FjM67K/XHm+2fJMf3kMuSFo25ZOGFSYpqBovD2arJlwU08F2Y2mvS48hLh+7Opk5pasIv5Szmkmb/bn8emMxymvLEYH5mvbee5Od9fbF7az1Mc9C/J3RSY/uDt/n7B/KE/S8zVaNflrVTbxJ4r5QezU8D5qm84vzB99SJzY809Lnr7neB3siQyvUnp8aJ3y2JPbs80M8yPa/72NhnzX8OzZjZyacZLMckEfzWfO6Z6MOD8lDbcL/Pm5Kaxu1hcXibbLPRWs9zU20XBO83WKg4PQS8120HZ42W6ObNg1uorZlOG428ckjQLp09ZNM3L2ufvyRau7/oK9789MjgvT4N97O+WcmFaw4vH5Z4Gvzce59wM9mXMxaF7YWGv2b+bWbhzecPsb7Ogu5ITszXXW7wUunHsGwqc725QWrzJXucsHNxyy4wCOH/NVQ/M80+qb7ZtyePl4HES/JmSOOYhDIZcua3PWfC8wee3T5Mx12QRnsd2W07NsP9Y8tYlzzN/FMHz6w+0Nheyc5J5p0PfN/e7Q85fj/Yw9id5SzcPa+vKxUmcM0/rzg7mYLA2udo3tkJwnp1Fc3Ubuvx9bMHzmAeqbt4yd8Sb0wVc33yrWObAXHPefj92cdiP88iER8nnyiOC+zOctXKzPy9WXHka8P3NwSkxpxlc/3ZuzzNPSycFXBi/wYt1MxVCtd2H34/cgDdO8j4LrzE8b5EhRbyxWxxY0D06B1N23YSrSzmLg+000U1ZaWx4oRR5FizzxDc33fmYl137CO9zBM9vr5s2uTJdrZl/VPuF6ai6xt9nexf7jelEN/MwV3i5Ge6FoEjg/cmG8L6+kmsah10ua6auwvEUUrCPg90OjkdKjTmXs/Mp9k4FPB/G5hhyYVnshCA7KqLpdiSHv6LJIQuPD7g+61ukce2tbgUfni143+S05EI/gvcvsIXU3KZFm7cHML6EmQbjw+tmjHinax5ZYAm5aDbd3Zi/hPFV8K9GsjJ7fXj/VW8D1+v0PK/Mfms44vKsyITA38J4IRW7F2+Ng2Pst1ZyZArpPeXyrbWIvfgwLczp0DB525gksde6S5Y5DS8xb88e5ziUgyQ3V9o85G/jnmfhSoXnPXs3ZrzdPcL1TGwF7pc7h/v1Uu+Zx0a5YxqtXcDFp3mC6+vNNdN+TjZciI7nONC4cjD7fUvmwuI9ywI5gedP8NY6f/nSRvALXVbM7nAy4kqvc4kDuLKpOWsO+7xtZdfYO5gwvjXW8L61VjyP/dszOZi3vTTlkuId4rCRwHgwc+B90PbTY+bbe/hZlu0Vf22NPA6tAJ6HrHRDXiTCSgg7FryfvZPy5G9rkmThszVNzZa6Y7y9ue4FT3+0RPO4ezi8c7/D/SwiGG+X57LPNUfYM4+r8PntULhHjq7ZWZRKac7kI39HXloEMCpqhsZ4wSaRp276Ah/pqca2i2wRedsxjEpJt1ixrT4c8E4SxHG4i1q+map6mzdufZhvljLcj2yuNXmHLbZxyDbwvC4b9oTLGxfG07ML11tYDFe8sRVgfHgIztjU4u0Wvs912KgdFRq78I4VOYu3nQ3jJLozvXm2I8eYdbNRvo0sZk8FL+pm2zbc/87LZ+niFkSD9Z4Jw7fJV2xYxqMo6D/sbHS+FyLzXv1l5G8TOx6dm2nEkm68jAJh1BP4amqmTC77x4hJYzjfUO4qTFnLYeQ2FxYb9bp6xOwVm0VhXrRZIJXbO7u1wwuXFrNmHKyFTW6+2+deZE8HLItmx0Jnb207jgaNGXxfeITru1Y608jRnF48KqdRxBr3DH6/W1mMe490xcojSyJ3b8H3qQP4/jDxrMgwNiwbuvCEsZl37kb2ftvMgnPnlbIfOmgCTcF/K+76+eHvgkDxb4HAjqi0pf8eECiy/zAEXrVDi6vudZ75i2EvMYde0uZqNNyx4LiBSQAhUJic09i7BTApIwQqUlZNaomjmLmtwiQQwv/Dj68wyNxO8wd/yZs89l4JQFehwKBSPiyANO18Pphtfd0nCPTtwywym9285M35YhKH8eWUmsu7VvDW4Jxm3qa0RZOt14x3/H3GwtXI8c1Xbli8CGa7GHDIScyxuI65OnjDJNi9KL5prR4hl7snOL6VP3NMPYw6vP1YAFQmPZjUux3rwKV+sRTC1U7+MwQ6QzsGCGzAoIMQ2FivWry1WG0zvxjPCnN+HdoAGa2dEE4mMAk9JPj+9mYPkyTMyPD3ibohCAz8GCCh3DUYQM3hxDzm5HfzMtQvBIHhqOivzHiSN2FQv62z0InzalLdWVxaLeDzEQLLu+vyVvewZ0G6h/N7NAAqGs4tA0hsA9SU+nDJ32y1F8KyAEjp62uA4vYcIPCpqJZ5vgGEi44E12Nr5yuzLF0Y5G04nyBonD8QWCw0gGLHq+5/OHR4USSnzEsl+Lzma21xYTVL48DiAIUIgep2A9ATDGBSHLUN4HJnAJCyXZ0VgIrHBwKDRQhQ6GTGmAszMxf8ZRc+73FUHd7Wva0QHhtwvYp5ofwJAt/u5SSEC09xCALVcyvLvONRgUn10fB5eX+eYz9MHMssn27ES3d1Zt7hCs/X6QRQ1r7B8+D76jkxndd8wUX3AJNmwGHSQggU+89EIAh87fwzl+ZFBJPwSVJMK7jD8yvMcjj/rpybrTc8f3DNUuYvZjBJP1jgcAmOByD5AffXyWC6a6TLTAjFLrwf0wUsItojESApFeB9eKh2wNud8AcCT5dkSRAYpCFMuidLFHirLydCOMtszVSfB5WriQHP92wBENhsA3R1BgpA5y524HlTpSE8Dwu4HnMbfrYvwZwXtgy/91twfsnQTj8QuHDgfXFnE5iOS/0Ye2thphAEvp6DVeyXU3g/J0ne4Vpg7ljox2PRFLje4coq2GdBpAA0ae4RoPd5S+HnF0AkQuB7Xv1+YfxAYOd2PmXhOQJIRAhsXQQ4/44N0HbyGi4XptGBhbsn3M+hpzQBomxYVNhbWITxVvHi7+1kLBAEPiKtA9B2AAiUV/2xaWcAgQ1mHATfiOHzeuVxwhud+Fp9P0BaV24A9Hc2O+btQ4D++Ann236V8H1iExalunJ5cdmJjlnw6MB4MC7Hey7z7fwDgc/LkfG36s0EgkCrV465lBWwCGk+8ty8i5MQoPCeC+F0Dou4zlWdcNE4HmOCQKGcaLy1Ve6sBoHvwoL3ZzdwC3MVrrd1CExORYsg0B8sYdGIEKhGmzX8H+kMzs8FiJNHErwvTFdX5m1q97go7q+MIHAkwSL3feI5jB9POH9rIY15Ix/AoiBK+qI5zeF9aPUmAL37HTyvg4264J3ABojd3gDCp8rDJwgMhhks0pu9BJ73wk1YGEu91Z8gsLmD8U72nwB9TgTf39xKLm+Kb1iUPuaw6LD38oMgkKfH4s4kIxaicPQKWDTU9jpBoH/LnLgGgdY70LPhYlMkTN9OnDoEtpVEIQj0b8rRMeHVBMgebraZ51fjFUKgsurDeBpd4H1LRpM1h2UkjIdaCc+Xz89p5LOBE48SY6izhsbtyL2UAKmyo9/Z5QSjqvtadAWecP0Dgc7ZUGOvv+z6rNxvg6h7O1psKL27CTu73jDq9go4v7mWFmy/l+eRay/hZ1h5AIR5HM5HjAECeWuUskfZPUSuGPeFkdfvamy26fNoMFtacXQtAAK7/fM0MrRmOwvs0bZgb2Oac9GKm3FoS+HddAXuRL15CBBa9gBSJes8idwBQOdwIhUfCNTTXo8RBD6S2yQKzQX8ff8O19PeAQQGLrNYtFlygPA0tqNwvGLZKLlXx1NBoLkYNlkQqK/VPxECpb8FAjVRkf49BCoi0+k/fysECv9ZCPQW6buuBIaq0uLy1E0zf905W6Zjqx4vb8cfCHSiSplZrvdCYEgANagEdk73jHmaA4Pg2C5vXOmPzkLoTeGlzR3b5O+BApNkv4IwSZ07XDkuYOX7sOWxOWwUd66p3XEcLnMYhAZaDiv3VQrQ0Rd7umkeLjoMmot9/AcIHAOkrocAYSOvEXEtkeHzbSdxzJs1DHhxPAAU3QeyZUprsQ0QGMOko5uzlcmuacaLU3MRh1IDzg8hUPaMcewnN2lsHpJJ9IHAg2lHpvKwRIJAgCIYpPk+AAjkD4DK/lhJTPHoDnlndN0x/5TNEjNVHmveaFXKZ/4GSO6rkgnv4uYo+M0zTCqnIs25Ft8WMSmBz8wBCHLSNfPgfBJSAsveClbe63K6MvUDrJSL82YXh0A0jplJjYAL1vVHCWym7oKUwGBTwEp5lg7HXG5Nsyw4zOY6QaCwfwCkNTNYKbfztQF/H21jz2qdV+b0cnhweV+uWLBwW2NSAotkcor91USulMChyYt9Avc/D2URJomJRxAYNK8wKSIEtix3H3tdDSBvWqoBL7UOQNg27N9Nb6DGvHnuXZh3rCY5uTHs8XdT38aBsIBJUE1yCZ4vNxaC6VvSTGlUKZWv65mF17tTh8Bg2XMtMw7geSwO91PmWzJARzKtIPCxgElXG/RTUzsZQ65eSrgeEwWer9mmMePFbJMz3wkBYocuQH3pebMsXOuyQxCoBLcoC81USs3XyjpyzZjkccAb8O8RAtU+rPFDYQaLgMbN7XHBk+B83QCgNMzg/qMS6PldgHJ+nQS8dX3t4POHMOmiEgjkDdd/n7TuZpbrM950HwAdqAROJF8kCPSjc883/W7S5NrUhPuNSiBCoDgGCCQlUC4lgNzdIhM86wiLoFfpJrw1keF87xO4P7IjrXhbu52FYHGGSREhUEhUgKgpP9/NbeirvG00loLfEKpF2SxV+GvcTAU/m00sgsB36gHEIQTa5c4hCPR7HJ4HdQhQK3gBvP/xDiD05hizjxJ4LvuaKW+OHCD+DYsWVAITprpcy4eHONxygOLDACCvM+umse/osMgcH/M7FwQP3r/flcBoBRBfvtUhf/WNQ+aJMTxvS3c34lo3vsb+ewfv/1tWR1xabmDRKIbw96gENh4vWJQ2m/D8DPThg4t5/yCE2RzGA30bLXnHm89Z8FhXyteuWnRUEBg6T8k3z61dzMXyDs8fKoG+CONJDQLTtjquFnWwyPtCoNBQboI3GQF0npqwSFLeDK4HQiAqgZ3r6RyHw1eS1iFwJAOUIgS2xvE6DlhjBt9X2gD5ixc8f073AuNRE563V767CGG0SyxTW8HzRBA4DOF5MN/liKunATwPogLvf6uA5/F1rRahixQWYfnWWBEEer571swisQdc1Zvwfdoe3hfeH794Y6nB+4AQONRVgwvmeZ95I1nWzWR37H+UQInD+W1l9QOBQTmH+50//wiB4YOXUf8CEDiEJbbODvfuOLLGO4cBLBUae4VngKYo0oUovRURQWDL10eCJ/CTY8aXcYc3MgaLRK8l6WZ/nmt1CLyNJRhPBj0YT9suXI+OaS+4ti5gPHpV88NXCRxqRaqwzopZkfWQbIEgsDNj/ci7824cKU9dZ03z7EVhI1aFsHN/Rew25f4HAjvDbcJ6DxaREkgQyFqdecS0uQ1LqybQZmvWn0eGPOxlw739TlmudDJSAoeT6VZhhdH5QOAwehY+O8TbaeS2HvB9p2h7Z2zYvPBy5TUZQaDpwfHBq8YEfpukOivz5UcJHL4PxYHZuvwDgXpL95mZw899fQOff9CiMSmBCIHDVfulsODQtyLvtmRZpFzh58cr7kZ+sWxmgbh6Hf6JENj6WyBQFES53fp3FNhtmW2B/vN3UqDxH5YCY9+CWXiSzWOiwODiiESB4WjVd2DWfgy42LnAKIt+MFJgYSQwS3gT524mj+GUl4sSZkGkQMdeX3l7yGEp3ZBhVJvOAp2/8zvM4m8H3mJx+HA/FIhSYCP0H7xI1TEL1T3MgqoWPXl5mMEo0HlJhXm+NwxeKhOYVcohUN5jJsHyMhjCrPWERZOpWjDrEwWKfRgVFmPD5414tc98zT3r5vh+l3m79NM4HOyAukZ5BEvzeLX8UOC7GFpEgcHxYvsfP3jQ2cKsr08cs7VSBF6Iyx8psFQbjL93JVBfKuZAsfZkxItpngokBSIFNvXwhwLt/cQiCgwvDEbtQ6SfefFqLgSiwHF2UHmnGK+ycPVKIvOeuCZvWtNdFggFUEJye/R4edwCFdx2QBVIgaqeA3UjBdq5Oycp0B+8YJZ/JZMxF94x3I/hOBfNbWeicyW/7rNgpcMozrqSzkVp/AcKFAb3peDdnVZkWhP4PnkfHLMfP9jQefs6h/v/pcDiAdTpPQcwK1ouHM9Ld/aMKBD94PepkqYGd5hlosVlRBRIfvDJtmFW06xtFhjyDEZtJxJJCiQKRCmwXB5PGUmBywl8X2ciwvehFNiXJKBi83aCVcBM0c1TzwbqMOanOGy5cD7lE2ZRZVtkLNwq/chsPh9T3llO4Hm0H0Chozk87wBzU1g1bIEKtFQ8kRQYSDvpUD1/J14sR0CNQhPuz+8U+BBgVlZjCahu/sgVc+39kQLRD9bE+y4OWmXlP++CkDdYF66PtZyKptHXx7zVEBNWkwLb3XeS+Zvt5G5KYaIABeg75kkqUOhtXgKFLVp7Fs5HsOqYqxKserqVHywc4H4uXHfKtU5rL3jdVl80ZzpQoDbOz3Ew68H3755qxJWpDBS1CeH9MxpRi2sttmJeUcqpOWqJLZICA3hyNKLA134A7xv6wZv5us+1CNZOnvuC+1/zg5ECzylQoHr55QevpkCBKAWGN9spiAKlZgwUeA7g/ZwtDw2uThwYX6KsPzandnT7az/YG2hw/9APbrlAgWEpOLl5vwClqW58EYLRLjmY9zNQIvnB6nMGq5jpMOalXWYCUeC2mD/rFFh2U6DkFxyXlybTsdlUG/C8ReU0C5+3o05SoNDJT8KPFOgCxU9ueew9VFj1xiOgQM0+wOfZNlDu4zLpcNX+JQV6p6peAqVA4zovzOxkr7m2uJwzLwzheiEFas/TjAX6HCibTcdNrmrmKvPOTXh/YwVWtU3nAd83Ti8JUWD7uob355rCqgcpsP0OYZWNFCi1H0Mu6S5Q83wG1CelBofxZwjjD1LgPXzMuVKa8HlFH97PjF9c3jpESxgfNjBeoR+MUmCwfp/GZnIxDC6Pj0CB8qNXmN5u3eON5m0Hz2cB463+asB84JS72B+r1apqChRovcgP/qFAT7n5WaSvRjpri2wSuYvtH/zgwPD0bLTx0zF7wTKGd87qKAv4aBp9/OCKAkkKnF9WnToFeofGmDccB543lAKtd7DkivSCVRBS4O5VUeC6D9+3ToECF1bXigZKJeX1+3rO7outHXWdaTcjClxsui5RYHCdc4dpG+ZF5n7LslHX4AlQVX8Y2XlpC6PjSi/YcfGLAlEKHC69eTRoR7146PZGB6JAQxz2s2h0en38YMecMiGab1KfuXz5kQK96euVM8XZnHhbajXicB89D+QHdy8uUJtndYGaoxgo2optNrqN0wO7569J5FjMFobRBKgSpUBrV0mBSIGN5DWNvFIHipQvL5F55w6LWJGweBR1ugqLttMmL1qDBjwfi3+mH/xXRYv/D1CgKMrSfxcKNP/DWqDZcGSiQC8YtVZ1Q1hbwyyNhjBpgY+Ho5udylBod3cZ848zRyQtECkwmF+qUbdl33nLnpyFIJ5Xa9FfWqCXX+QPBUriGijE8/srMoTfxnjCyBBGLVBbjIG6jLetEAU20yVQDFLgRwsECgxbFTVZy5JzQekcGGmBSIFCuf2hwOt6pfL3bQZ/jxToucmOKNAL5/B71ALFUyeGWfR6jEwxUUdEgf7NmPg1Q9hriUAxG1cygRIKmKWHIoyKp7UdcWlx/KkKfEfHNW/kI1iLIwViVaDqVgbNcZ+szO1WP9arAlELJEP4PYLf1wxh99Uam65w+VCg19rB2hsN4ZZ5geufLeDnRbeRfCgQ6B2utw7jk1oM4X6gFlgKlfanHGHWbuzyDwW+jj6cn7PoH8zDRXuSIey3/N7qowVaoxMLR9NKa3xNGFGg/6q0vagEKpOFNVBZNIBZ+asFBk1NVkgL1FoqHB9SIGqBNUPYlXb9T1UgUqDZP7w/hrBQSgppgUSB36rAhgCUHzztRDF3AVCg2LweBa89Oyum0TMCuJ7JqXr+5JWZHyUOlHLZf7TAW0+a8YY8Pws+84FSpn3tzYuzNYuDR1PWzclOu3y0wNtaGpMWSBQ4a8LnFdeJQVWBnijD9UIKbA0lON9rABSIVYFoCAfJFq7Xuw0UKB4KuH+oBYZldXySsf8YwqgFvqROEoerHqy6emOn/JMhjFWBRIGS0fC46reqqstfhjBSYFhYQIXexZ18DOG5BPd/FqnrP1Fgc9M+wPV69WEWfRxkLrvyMguno/OBKFBpd+D+YlXgoymqpAV6oQKrQH6Z9+paIFKgaFRaIBrCb8dIuLA8n5h/iuD3o+kl4o1Ldf7xMSnMaBx4vA2rIkZVgddF3uaapaWMtECkQHHbGzN/2hMORIHvTQYUj1rg8toYfqoCnzE8b+58B+ff+KUFIgXKk19a4C780QJD1oDnB7XARs+pqGgp+ybTV1syhIPetnegqsCOpM+AigobVpXP+ehTFXj1lYOpaUNYdXWvQFHneZITBSpAgVmNAtEQDgHlLXPV/DGEg43r5mYSGqs6BV57K4k3n/JMCI9tOP9lRzX4S5yvM6oKRAqsaYHD6cThkpleMn9mwOefV7DqauYhPJ+36vNQC5RWlRa4n8l3c+rYHwoMbR3e16B5TD5a4DnvfyhQLs4roPJ0tqpVBQaK0EpMuJxwPa4ZPN+P2UwnChTbL1jFeC8FKEsGCixXb6DCLwWGQceOqSqw7XplFNgPXxiebuWnKjBcrYHKjFRXWBHG88iOBno2TJdRxJTZzuElE0ZxYIc966MFXmx437AqEClQk5ZboM6VfDA7d6BA0gJDt5qPfmmBvjuEVSNpgYbdz0ZbHb5vkDOLDGGiQKwKDDajbjzM16nO5HA7iFxh1mbB5sZ9tgiXPlUFEgWiIWy0H3B+ng8U2Nt2F5E9SGwWTcNiTFWBRIFfLRApkLRApEDSArvryGHPWwwUF8ntuKYFav12I6OqwM2004+8rldR3WGrkRbYfw8tgR+sHwoM4KyFWlVgf7u0WLRb6WP2yDuzyFqaP1WBAy6wqLees5jnHnweUqB6CJosiAf8H0mByt9DgZLY+vda4D/EEbb+/1EWWBrvuUBlgdEgV7im99KMKBAd4cLNUubB0OOYlrPzKBtCjvDk6E55c/X80QLVhnrjWuyfM8qGkBZYUaA/PM7SmiMcaA6sRTEbghToOdupZV487cFbrTmsBQ8CzIrFQTLIEfb7VdkHaoGKx7EWPPfNdXzhvJFUo0B+hFFpfwdqLbbJPiZHuNlRJP5+RWkW5s1ZRFrgezZaMtIC8+3c5NopjxlpgZEeRLzoV2vRFbPHZieIpD9pgUofZkVPHSdjc/uoZg3llApEgedkuKw7wlgW2LGXx4woELXAZiYugFIf5w8FdorjOiYt8KLDrIQUSI7wOS77/L1MqyyKUdX+H6U/UOCur874213/UGBXqcrUxDHMgktJUUzWuRgfLRApcDk7dokCQ3t2Tk3uAYWovLeOyREOG0eby+3oKPxQoG18siF+COe/2s19/jKqigD9ArMkZkNEx6+0qEoLHLlwfI2VBL/v3eH+Y1mgKnuXOIg2cHyoBSIF+oEKs2BNC4RZSCcK1LLzSQiWA0UnLZDKAuWjUxAFdnq3U0yOcDd0OXz+HKgRtcD+04g44DqcL1IgUMmUa5cZPI+tyxlm8fwuEgXWHOH3URoyosCaFogUmF2rslbXqMooZ0BRv1MgaoHq+JcWiBSI2RDSApECa44waoFYFhi+fLi/6AijFkgU2NwABaEjTBS4Xhh/oEDUAtERDjaWAqugIVCg4P3REVbMyx8osOYIIwWiI0wU2Dv7Mn+vVHjfUQtUXr5GWmD4qrILqAVSNiTgZ7FeFoha4MExpkSB4TE6f7RAbfb+0QIxG0JlgV8KbD/Mv3CEkQKdYdKoU2C/DccvGiZQDWqB6Ai3WXxlgblLUvPCgQLREQ4a4WxMFNieVOPRbQ2UIOqwKhVEC6ht2J7BqiLU5qQFhvHytDJPuzm8z+PODN7/60Ezny17+CdHWM7yM1BJoqzM50idEAUGr6NSmGcDKLCcKTcBVnHwfVgW2L4bJ0YU6EuNFTnCXvbIE8qGKOYdqHOlwvXtxw+DtMDQ3M0UcoSbh6qsEylwMw36vL3aAgUODBhfkQJbSgjHYz/h/PP3Y8jL6QDed9QCkQLV0QjGH98A6uv0ygVlQ2qOMGVDkAJTxy8/FGgCVpAj/FL2cP/c51QxFTew6logOsI1LRAdYaRAvq2yCxmsOSNzd/czvlkCBaqzzjjqCanDRrtNIRIFohbI9+3U/1NZoHpRGrzx8uD5WHdg/P1SoHdYz+D+r2BViWWB4eEC13u6sOf81f2lBWJZIEv6fYEoUOnILAoWT6C47jn9aIFu0+8yKgvcjfoD0gJ98/JyWPz2/I8W6ETbMdMMNox6xzv8+8YyvTNjIyeRN5/b8XAdAoXdubeIwmbYY5EhjRJ20OUs6r8ioMBs8hLZRcqCjxboBPqHAtlGbDN/2+QHKgusaYHT56tHFBgpY66xu+LFcFfGNhtOD3rKQhGoz30YdjaSbbh+SQI/17TAywpeNsa6P1qgv+p+tMDopcLPg9mgwRW91xD+sRSo/j0UCMvh/zZa4H+6LhAdYQyHBCc+HVNdYPG00pgoUGkOf8IhX0e4KcxhFkBHGLVAoIzKsTvBrI11gc25e/6EQzAhTI4wJoTfbcOlcAhpgXl4f360wDI7RWayhFlB05fwvKMjjBSo+BXVlQW89e7raPIiCNOMHOEvBYarM8wyVBdYUWDgjFqauV1byqcu8OsIt1h7xSghjI4wUiCFQ9II1tZFNesTBX4d4bATwyzaeVdaZKUFkiOMFIhaYPiwgHJRC/zdEW6z5IcCv+GQ4BwCZTijQuat1QJGZaTAdw6z0nsz2cUUDml3dvZHC4x2+YcC0REOQlVWPhRoLIEyWk85N5WtOuKdJ1BZjQJrWmDCoyaFQ4gCUQtECqSEMFFg3REemly+L4C6kQJrdYFIgagFIgVSOCTYlT7VBXrwCZ+EMFIgaYHm+GGTIxyeE6Byqgtst0cCUeBfOsJUF4haICaE0REmLRAdYdICSxfuL2qBrfgJFIoUeAp3MGt3hkBFnSs8f2NlLHwo8OsIEwVuNlJCFKj0xzmscjb9xFyPYJVQuiasCvRZlTAXfuoCfS/IRaLAmhZoXY8RaYE1R1js9uH+6NPTwdzJ4wk5wh4Qak4U2BAeSewtdxPRPAei9AmHIAX6amPwJ0eYKBAd4YZrj0kLJApsKeWSS9b5zILpCY7H69ojLuvvQxweg9mBHOFyflt+HGFKCH8p8FsXSFrgw9055AjXtECiQM/4AwXWtEBZLuF4kQIxHEJaYBYmDiWEG6tWVfe1g/s/OyhXWAUsJsxnlrAyZb3yJto5UD86wus3nC86wv5NcA5mBvzBOwZQYK0uUDhugFLREca6wCKrKNBtwKoJtcDOwoTzl9SZbm43eUJ1gTVH+DXvzbKg+4D3H+sCSQssH/B9GA55NS5nIYxU+LlXadttdjh8EsKoBVJdYOsN34d1gU047yqsNv9ogUSBqAUiBdYc4U021LmmBGtGjvAuecB4dr/mjCgQwyGv1hbeH9QCT6LqkxboKWFyMJfXR0QUSFqg1G2EXGrC9Q5aKTyv6AgjBfpjGz4ftcBOuluxcFRd33Juwfug8CQmLRApELVACoeUO/dDgaQFYjik/Ya7QHWBmBAOlLbNiAJRC0RHmBLCSIF6Zw1UFjWjgnXfy0VdC3T7dp+3tvcRIwp8KHeVN0r3JyHcuFjqhwK1Rv9AdYFi2zp+HGHUAtERpnAIOsLs5Pw4wk7/FwVqUpqSFmgdh92YO9pLIy3QeizbVQeJrc/689sgGmRLoMDh9hWxoduNiAJHmRfd2XoEo3TwmMH5Yl3gfsY/FMilyX5FFOgWYT/mqxYX2dB4hRGs/IDqnl5hMUXoT6Ley2gL5Ai7894ZxtP3DwXCQNiPXK3/4wg/fR5HXsItgSgwLm6TyB9ZtsDzk+6zIN2OI287hb+3/TQhCkRHOJrOt3UKJEfY2jQ1coT9t/xK/okU2P57KFAWpf8fIsL/DC3wP02B6Airkp9kNS1QSgxYi/U1GUbF43FQjwj7yXDAG5fKoUUtcNPY/fSJMau6vH0wvBAFhnb7XJjbWUUhY/FHC5QN2+GSam1i6hNz0Z03LOd744y0wP5yfKO6QIoIoyOMFOitSsf6qQv8RYE3BrMERoS99glGpWGn0i5/p0CsC3yv/6AF+vFqBp+3hc8r21KcBYujrX8c4W86BLXATjiHn5ECz6XKeDu4w/cjBWI6BPvEUF3gattY8ObIP2TejScFjNIu462+f4RRrupr8U2HEAV+HGGgwOBdwOdhXSBpgVgXiI5w0wAKIwr8vS7weS6nnz4xWBeIWqBUhECJckvRqE8MaoG+But+coQ1ub9lvjmZrYgCRcFYM6LAb11geJz0RaBA16B0iN9+wv1ER/h3LbC9d/aM+sQgBaIWSH1isC4QKbBWF4haIFFgt68JdS3QvR7ZhwIxHXJqwPP2OraAOkXbEakuUEpvJxg15Zlo+k07rFMgaoFIgRQRRke4RoHoCL82rWkWjNcyrGr24ytv99gQZvmttKpRoH/cnFf1usDFVD5QOkSbS/uM0iFfR9g7dOF+LN+7iCv35y7z8yotgemQ1tCG53GymiomPNBTXp6c5JMOaVmrd10LxLrA3ymwk0t75gVvoL4vBYZ9SxmTFojpEM+e/DjClA75UuB7IB5iz3j2D/W6wMO46hNSaYG1dAhqgRgRDrkCq0DZmH/qAmtaINUFoiP8pcDgXAAF/q4F1uoCkQKxLhDTIVQXSFrgty5wpB9UiggTBaIWiBHhmhZI6ZC2kaTkCJMWaD7heXo+gyFRYHhaw3g0cSYfCvSceV+ndMi7EyYZUSCmQ9ARrqVD1GMVUf/0iQng/snnc+Yrc6BAdIRF+3CoR4S1WL5lNUcY+8SQFtiygcoxIkxaYOfkiHVHeODZXS4kzkrw1W2/IArEusBQ21x8s2wa9ocCMwNWwUMLnn/UAskRRgpUns5e8Iby+UB1ge/W8JARBdYcYfUMnz89V9piNIBVANYFYjoEKdAbyK1DTQskCvzdEbZ12yctkPrEPBdAgVQXuJUqxbeqCxzEz4ANJ95OY/5MiD99YtARRgoMts6PFogUWHOEiQKriHCgqVVFTkWB7+4W5gPUApEC1b0Nq2pMh2BdIGqB4WEIP9/Py03k3RyHcRNW79QnBusCh8JUP9QcYaoLRC3QYtFPXSBqgf3mAqgJtUCkQC+62fGw7BR31jwBBfYioMCR/tQ/6RDSAhfie0yOsP0O+ixKT12RORIMLM5yZrGaI0wU+NzynLTApmhW2lwQwiohnNn1usArgB9RYGQI6YrtK+ozXaBASofkq2UchbsZUKvuFWNmjDuzqFc2WTYcq92C6gJdP2Zs1J3D8SAFoiPs38/8H0mBnb+HAhVRkpT/HhQoCf9hCiRHuKoL9Lt+zzdhZSOTI0wZYUyHEAWeXjArJ68qI4ZaYC7kB0qHoCNMFPgMjldeLPs/WuDgkTfq6RDUAtER9oQHzLKYDkEKpHQIUqDsjLZZID6k3PTuuy6lQ0gL9Ltl5ci6MItgXWC+nAS8vL6qRhz2+UOBwi2GUSsZnhRT6KTipy4QKXDRd9ZAGc5CoLpAdITV5n70qQv8dgskLVDQ7u96oxj7Cmvj5vwJVIaOMNYFEgXmDM4HHeHmanDIwu0TKBkd4ZoWiBSIjnAY5XA8+9G49ddaIFEgOsKvcr1jRIHYLRAd4aA9Pyvm+QWUU0uHoBaIjrDXlYCaMCPceJ/3MVGgsJ18HOGgr8gfRxgpkBzhLwX+NIqZsHq3QHSEsVsgUeCubX+6BdYaxdQywl9H2D+t+jllhKlRDFIgOcKVFugPC0kkLbAjZUB5WBeIFEhaYNuCWZcywn+lBXrhBVYVmBFGCvTayXlM6ZB2EMPzqFTdImtaoNo+abVGMV5/ZfvmoaMcqFsgZYTREaZugV9HuLCBygLtkdyJAoVkCdcbKVAZTUJKhxAFYqOYV9LcCVQXiBRI6ZDAOY1N6ai0PhQIc5tCdYFC0t2xoNmG5+kwVD9aYDB5A/Vht0CiwOUBfh6V7rSeEcZ0SPHMz/D3R6CyoCd9HOGaFoiOMGmB2+lK4prZAsp3k4lDdYGUDsGMMDrCWBf4Jwq0dk5C6ZBGcILnBdMh34ywt7SUu9kRHk69LhApkOoCA3P2oUBqFINaoJVW6ZiKAoOGJn8ywlgXSBQ4Mn4cYaLAUx8osVYX2Gm6UT0j3HWCO9UF1jLCSIFhe94CChrMbdICqS4QKbATlOfMs0PnTo4waoHeTgXqrTnCxhHObzGctD+NYr5aIGaEiQKNh7r81AUiBWJdIDrC1C0QtcBWR16xGgU2ojNQ3mI7j8gRJgr8OsIvKzxn4fAB9x/TIUXThfHvPoPxdZIYIZcPERxfrsOqbdW6zHnZsfLMB+IvzKI7cbhoPVawKuzC8yVNtPvHEcZ0iJuXOhfDFO4fpkPQERaLC1AfUuDXEQ5bCTxf+xZQYP/WsePRdlzAXXXjd9RbPXwB3ihDYSHrjCPnsOhno7IbKcCGchKFS1OPaxRIGeHcm2hm75JrVBf4OwX6d+2cmp1VlYmuKJC0wHJkzLkUVKu+b10gG/T6WaQXukhaoDm9AbXxU/ShQMP1uozqAj3p5UZu4KtZOG93P+kQ0gI9nY/Z8tD5UCA5wvDEzz4UeAgKny1joMB+45cWuHWEPTnC0fPIC3KE+7vJjxaY9+Qx1QX68uN1YCe5fSQt0G+VP+kQ7BbIN8JLYZdVd1SnwFZFfVgXyJ8ToMp4FY+oUcxoXWmrw/FrGtnzDrCjBDeKuZ2XSRRIjvC7N+3w14g1sn8sBWp/DwWqovjfRgv8T9cFfh1hokBMh6AjTBnh3x1h1AJrjjBSYM0RxowwUiClQ9qvucHf+wJGZdQCkQLF1Qgoa8n7KTnC2C7QM9KWYx6v+eVPGWH1ud5npAUiBda0wNZyF/LiCpRAdYGKsB6QFkjpEPcOlIU9o8PNFmad37VATIeQFoh1gaQF9rs/jjBqgbV0yDcjTBSIWqAkXuDzUQucFPMVOcL+aph/OsXILj8CVaYwC3wzwqQFYkaY0iFIgYpysT4Z4W9dYFNewvdhOmQRGp9OMXVHGOsCv1ogpkOIAqku0NzDrI4Z4ati6J+e0d+6QKRAyghjOkQJY6CssCV/6gIpHYJa4FWF+/97OoS0QEPDHsRAgagFUjoEHeFaRni8Uu1POkSS4PmidEhFgeFCbFmkBcrG6ZQFt5vzqQuUlhKcL1IgOsLt1fXEqC5QOMH3vyfJiYVuDtQyOjYiLg0f8LwgBaIj3FoGZ+Y1PTh+rAukTjFfCsSe0dQpBimQtMB6Rtj4cYS/WmB4D5KilhEOii08f7vFPKS6wJoWiBRIjnAtHYJ1gV8tkBxhpMDGUoNVBrYL/FJgzRFWu7+0wK1qj+rpkGlaaU/wrmdEga1pY0iOMGWEFV+RuDgslzF1ivnWBVI65OsIU10gaoGqc0uFWqeYMgv28PcGUCBqga/4fBR+7xRD6RBz5Q7+3C4Q6wK/FFirC8R0SE0LFNolJy0w6MTweZQO+WqBv9cFIgWSFojpEKwLJC1QfPc0coRbsgPXH+sCe+/ABsppTT+dYjAdQlrgNyOMdYF/7QinF6BAygj/pSP81QJ96Vb1EJ9EJS8Xu6lAFIjpkGLZWMW1dIjUvP84wjUKREd4uFI96hRTS4c0IhdWIdgppkaB34wwUuBHC9w2Bvzlr2AV8NUCaz2jMR2ipBsYLzAdghSI7QID+ZU4ZqYYHjnCRIGoBRpBB6hoO9EPLHf7BXWK4UFnpzD5JsQR269+KHDndpKo9zR0Ro7wvHXskRZInWLuV79JdYFEgbdL1IZVc7UK/40CqS4QHeFaXeBQWG6oLpAft1FBdYHh5QGUihS4uHoWOcJEgbEruxHb2WrsxS5Q4HHQ9SK7n8IRoSPcSV48Cq3cZlH/mh7Y5JpNKR1CWuBxyZLI0IECR2PrnTDjLu+j7qtyhBXxdf/UBVZaIFHg+sUmUTBot+OwqXfvlBFGLbCWEWa+yeIaBbrHyBK4w4pPXWDfa9rxcGrrDmMOUKEDlBmTFogU+LsWaPRnP3WBqAUSBSbSa/xPpEDx79k5RGyL4r8vDNR+/e/vLAyUhP8wBpIl/O0ajWIgbh1CGFjrGn3guU/xEGwY6CtTp751SK0wEDGQWsV8LWHqGv3FwJoYSA0DsTAQW8VgPCRMntK9XhiIDQNx6xDEQBIDEQNFRYTvR0u4I8LPtZAwtoqheAiKgRgSrjUM9PqXTzwkFE4T66dh4F+IgYSBX0uYMNBsDIcUDyExcKDAsNR8OjDtoCW8Li8fDKRWMftuevq0ivnGQxADvf4z8Ske0hlUIW3EQLSEa2IghoQ18wzXH+MhJAbGKUx7fjXNR4kxIkuYWsVgSBgxsCYGFlzfZGQJf7cOoa7Rx6cB086dw7T+wcDgUxhIGFhrFYMYiJYwhoRrhYGa38iyMPdnMG167pi2DqHCwI04tD6tYrBh4O9i4HswMckSDtoeTHuIgWgJe82DcjfvEzj/WkiYxMDl7MTIEkYMFIxbdTxVqxjEQCnwTgKJgbPZofyEhJPWSaStQ2oh4d9bxeDWIbXCwI3n2hQPocLAMrMjEgOpMPCLgQEfJp94iJIx+Hth0SuoMPAv4yG0dcjvIWHNhTU9WsKEgVn50zWaxMBvYSBhYCt/LLi6OJ2EYFa9j99WMcHdh2XYc3UQeXN3WHzEwF0O06z00nesJgYSBqIljGKg1LrCtIxdo0tYK9XjISgGIgZSYeBjc4k+GPh7PAQt4YN07H7EwNgCzP29YWC7dDQOs9FPPAQLAzEeQoWBNTEQCwNRDEQMpMLA/QkwEOMhZAmjGPjWjP+jJYzxEMJAbBVTGK/v1iGBz5X4kjMSA5W9FPMW+xUSRjEQ4yGEgWgJkxjYyNUDFQa2WxksQ+TA+VjCtXgIWsKIgdQwcJHC+Uq90znzbl03+jQMrDAwXO8qS7jCQCwMpFYxaAljqxi/Kf8UBtbEwK8l7K+P/ZwKA9/KdJkRBmLX6Nb9Mf9goFFc9HqrGOwarW4eO6EmBraKAsYnLAz0nsKN4iGEgcejV5IYSBi4Y6+PJTxSeaowYyd8MDDKrvonHlIUfRh/p/5J/4iB367RiIG1wkDEQEH8i4aBJAbKfLaJzKfVj38XA6kwkFrFzJwuo8LAmhh4zLsWNQwkMXDW5RErNIFH5qvCwM6gyJkW3mbUKiZqNQqHjXk3iewO78UUD9EOr33klX4fvu+wvTNzvvQ/GIjxEOZ1P2JgwNf8IwYqwbPByBLOFtyOwpPF4mFi/mCgrgZWRhi4PsziqJsbdlbDQCoMnC8KnwoDa2IghoRhqvqxhJvTp8Y1W2ywf2xhoPj37B0idkTh36eE/9+MgbWUMKqB6AnXOgYSBn5TwlQZOBZhtYyVgegJh9sqn4GVgTU1kDDwnWefzUOeo4b3JzUQd5AjNfCLgZQS9o8TRhj4h14x3o8njL1isDKQPGHMhyAGUkoY1cD3bQPD1r3Kb+xO+pI84RoGYq8YwkDKh2DHQNw8BPtGa/q6UierysBaShh7xZAa+O0Vo+ruksMq68AIA9ETllwXprFvPkTQ+0tWw0CYiarNHELlzx0DaxiIKWGsDGxqp71Q94S/amAqAyaUd+8nH0K9YqbrnUAYiPkQ9ISpY2BtBzmdT/N6ZSClhKt8yO8pYcTAcOQmKamBtIMcqoHdy3FAvWIoH/LtG01q4LdXDKWEqTLwmw9BDGzx/Y8n/LaDP1QGfjGQ1MBaPgR7xXzVQMJATAnLDw7TMGIgV0W53isG8yGkBn57xWiX6CxQZWBjcLS4CrNVRr1iQgYYWMuHYN/oWmUgYiD2ja6pgdgxsIaBNU8Ye8VQPgQxEPMh6AkTBqIaWKzEXUYYqBnwvCMGUkoYMVA4Vili6hVT84RteD4QAzvNovJkf3nCiIHB5AkYhn2jf8+HtA69nVBTA2v5EFQDi24A34dq4NQxxrycV2rg1xPGfAh5woiB5Alj32jaQa7CQKoMxHwIVQb+5gnXUsLoCRMGohpY84T3L/h9edsApmJlIGJgS33A84f5EMRAyod8PeHmVZt9MPC1dPvUNzrI3nZCO8gRBn43D8FeMaQGYt9o7Bj4e0o4eLzhfv/uCaMaiJ5w2H7C+x9MFIEwkCoDyROu+kZTPqSlw/ehJ1zDQMnfAAZ++0Zjx0BPecL1N67oIbtZVvOES4fD+X57xYjLfi6QJ4yVgYiB5AljShgrA6lvNHYMxMpA/3mf3s3DzmDUN5o2D8GOgYiBlBKemT+eMN8e9ZRNVPYCjLn6cTQc7EQmvW7xxxPGlDB6wqQGHuapz64t265j4LdjIPWNxpQwqoG1vtGIgYGSw/tvqo3ZpzIQ8yGr22wdebzXF6Ksm4qkBrLj1WbcF9MVm7WWP55w4nGNOgbi5iGEgagG6t0ZiwkDF9o5jPqbsyXwyVLPyRPub6aWMJyvU4epi87sUxkYTswPBqIaSCnhLwYOx4NUZ8FIGFPHQPKEJ+fpgTDQOz9/KgNRDRwdja3Izkz+YGDUyaIVg7djFAW9hs1GTbHKm6RxHNnbMYs5u0djpvrnSWQ8NcBAzIegJ9zLRoxFZ+f13wMD/57dQ0RNFP69GtjuMlHG//y9pYH/YQx8Px2VMJBaBn43EiYMbIdS+GkWg6WBv6uBo7UxqW8f8m0cTaWBXzWQYsK3+AjDZCrAa96ewOoUAyK1mDDuIYemMGHg5mibn2YxAJO/1MCqmQCawkYG2IcxYc87w2pZuM8DmGbh74PDDTDvExNe/LQMxNJA0TstK/UGzg8xsGYKK9H6pzTw2zKQAiKGAFiDpYGIgeG12ii2M5Y4F7UdYCmqgWgKv04GYAFiYM0U/q1ZDJnCmqFIVBpIGPiKhowwkFoGrr25RduHkBporCWPTOHwpM7ET0DkGxP+qoHhY5Io5tVUu7zhbPcsbK8A052mqHEpczYCYSAGRBADa6WB2DLws31IZQrjHnKh8YDP37qB+wmICG61fcSuEXJh0wfMxIAIYuDvjaNVw8qFv24cTRjYlEYZtQzsjYYfDCQ1EFsGkhpYHhORTOGaGrjY/LQMpNLArxpYiwmTKfzFwGbrOf2ogTVTWF1JUU0NpJjwp1mMCc8rBkSaS9vija4IWNd+/GCgOFpkjExhLA3EgIi3KOD4flcDsVmMMJrMP6YwYmB5uySMTOFbU299msWgKRyX1aK+JVUtJEfwvNXUQDSFf1cDMSBSKw1EDCRTGAMiX1M4cCM5JQzE0sAaBqonuJ+kBuZGtXF281Kpd/xnD7lXEMD5IwamqTElDCQ18LuHnCccAKOwNJDUQGwcXWsZiKYwtgz8vTSQGkeXnbNvum/AXtw+hEoD9d0vDMSNhBEDG501jE/eE4530guGdTUQAyKoBlJM+Nkcz+qNo9EUrpUGhi97youXAJjlPZM7tQx8DXMYz1ANxIBIYR+PjNRAxMBay0BsHI0BkXDtXA6EgRgT9lPfGZsb6fCmmHBt+xAMiJAamJXVHnb7KpYcNucOxYTb4hIwDk1h2j6kGVLpYlJXAxEDMSBSiwk34Sp81EDEwGyq9iggEpyr0ldsGViLCc+GqyYs41a7zx5yXwwkUxhbBtZM4XX4uv6UBlZqoDEBDBzcLn48WiwAA1ENBOrtxyPnqRdkCve9ps6oNPCLgX7bhff/GxMmNZArmsLVyXzLAgtGoRoG1tTA8gjLPlID/Ve8jsyU9WPCQFQDLfFiA/bZsBhCDKRmMcodMLA1jx1SA8kURjUQFuOAYYtX1yc1sIaBaArrBmAgqYGbKWAgMwNbIFNYvt92Uf/l9Rm/StuCDY4zHzAsZgIfaT8xYTSFPcfrpqQGYrOYoBM2UzKFg60OGHd7A8Z9SwOHYqx/MNAYduF6948/pYGmOQUM1LwoYjsrm3xMYSF/Fczt38wozENToO1DaqbwPxYD/579QwCWtPa/TYj8Q9RA8T+cEBlvARMKc7uMw9UcVn/uye1ycV/t0sa3MEwstrC61lRhx7xtCdj1Gtohl7wLrD6XMkyDt9CY83erCcMOdo7GrYTLxjJn3kUDTFGVqj8/jw5C2Hz24YtONnzecZxmQf9w1syu4Yj8pbamcejfegfz/oiq1WnVfaWUez5gnGrDsHeD71uP8+SnZ6Bf1TLxKif5Sw0kDMSthNveDqZF3EqYTOFKDaRd5NAU/h0Da52jCQOxNvD3ztGjqscamsK4ixxhIJrC1C0GawO7r3Jezwljt5iaGoimcA0Dv/uH/G4KEwbe2drmjf48FWqdo/+yW0yQPWcH0+2WQ/56R4DlWBsYCIFOprC3bAAGqptxp75/CKqB2C2GTGGsDUQ18GcXOdf4a1PY313ylBIita2E0RSW7wA+tZ6BaApTz0BUAzEhUlcDvxhIu8hVtYGkBj6kXcDlhgLLCKwNxJ6BrxVgYBDLf8BA/+b2AZsf6qdztJfLgBG/YyDuH1KrDax1i/mawpgQoZ6Bn62EzZ/O0agGUs9ATIh8ewaGzkYWaf8QVANrpjCpgd+ECJrCtZxwrXN0sfFl2j+EdpFDNfDVlAGrMCfcc2HZQd1iBgfFN6WdPab9Q/zt5HynnoGEgZgTVjYPThhIPQNrCRGN91f12sDvLnLS3v+pDUQMpK2E2esP3WJqGFgzhZ3pY/jBQFQDt9mxX+8Wg6ZwcyBsM+oWE/f0x592kcOegVQb+E2IeHnsHCgnjN1iqGcg5oRf0iZltZ6BDe/+BzUQMdCflz2FegZSQgRrA7cDeN7bxiSJw7tgrwgDKSFyesGyA9VAzAkTBrpmY/onDGwGyj2mnoFoCmNtoLd05ilhIJrChIFoClNtIHaLkfbSJyccelXRRLnbxYSBvrm+WJ+egdX+IZ+ccGUKoxoYbJ4/tYGYE671DERTmNRA7BlYuP6F0f4h2sv4qIGetu7XMZDUwHay7tYx8ObajBfRDZ5nxEBUAxubSg3ErYQRAy23bQmUEGmWrIhsfvMzwsDt7DyKbG8KGIjdYopm9w9q4PAp9T5qIHaLoc7RX1MYEyK12sBvz8Ba52hMiFBO+BxXGKjZ/WzY44Cds0xgkcHudkxq4LPJrcgUwm5MaiBiINYG+sHsZbHg2PGiIKq23l1vXj6Dhzqqm8KoBiIGkho4mLHkg4Htgxmxhf7aEwaOzjZgXDtY+pF9HLKMTOHZ9RyTGhgmt1daUwPJFL6Zy15k8R7L+HDUFalnIKmBmBApozgmNZBbh0gnUxguG2NR85ZGTCy2kyhkGhx/6fCCeayqjawwkM8u2/8WCRHx79lABNBKk+T/j2LgPZ3rMO1LKxa2NlPFHPR2gA2Lw07w/QxeOz9xY17e2rvMm4ow7CAGvoVHVtUu5VVJ+G7Jyzlgjtd5we/ZzH7Bai7NY++QViXT5QVe83N6jENdlDWTGzsYZrXhngV+AlinmweZK1c2FULrfsrN/bbCIhOGmdBqTA+m3bU9XlryIfM3c8Aq0Zn3AANHMAwhBuJmwspArTaYyGE12F9Xpm6pwbQzec/g88Oow9+ZAKvZpNrMGDcTlpVwlYVWD4ZBbBfzGr3iP2wjV6mBNVMYMZDUwLFRmoSBVBuI28hhRIQ2E6Z2MUoPpp1+ZSphuxjEwDDpwvliUBhrA73TDb6/DUsQ3krcFQtWQf7BwFrTwL80hcvmCbAPTWHGLxNeCpVpjhiIpjBhYCY6BZnC5X2yA2zvAmYiBqIaGHZHgK3v9vhFERHaQASbBmJt4KdpYFUbSO1ivhuI1GoD0RTGbeTIFMbW0RgUptrAyWI+hOehm2dhZw0Yhk0DaTPh7wYib7MYfbaRq9UGYkTk2y7Gtyp1CdvFIAaGtxksI35XA5tHWAY0L6fdJyictoLxxxTGiAgGhbFdTA0DSQ38Ng2sqYFoCtdaRyMGohoY+AFg4L5Tbdgw/YWBv5vC36BwbTPhmimM28i9Y23OyBRGNZAiIl9TuKmLVdB4BM87YmDNFD4bMMG1bq19Ru1isDaQmgZ+TeF2fss+QeHDPRLqaiBuIELtYn4LChMG4gYiNVP4atg+RURq7WIwKBwcC7i+taAwO1YRsu9mwoiBGBGhpoFoCs/H6eWDgagGPiKtw9vPFKZ1eQW/r20mjBiIprAcxJeM1MDtGbCfMBBNYYyIkCmMraMvjnH71AZiROS7jRxtJjwT3QHvXF7zLLy2j4rZf+0Srog6YFdYqLrpi4D16u1WbcBRbSCSvRtw/7pHON+85zqw7Jk3uSSodyHwR/D+Yuvo35sG/h8wEGsD0RSmoLAyn4/IFCY18BsR+dQGij+towkDUQ1UB261bWTVLmYsw+8JA3fdc04RkZY8gPMhNfDXNnI1U5giIt/NhEtrCePl6AXXCzEQawP9XVUb/jWFSQ0Up69bNDi3AZO2YrFi97L7BzWwFhFJwlQkNRCDwtEpjxzCwNpmwlQbiE0D/fYEgE05tEgNpA1Evu1iAsuralN3jYR3Zo8fDJyd+SqCs+3HFBE58MwkDBwVB31FEZHQCJqCny9fGrN2ZzcKwreSweu41alpYLCYMEYYeISBK/LdkyUQBpbPJRzVfGxlw0YjstgrBqz1Dd8WeM8CDEQ10Cj8PhuWk27BRmXsR+wSsHjkLQqd7d6Abdg6Ojj7rwPjUXiC+3MFDEQ1EDHQdJqAdagG7uPzMLIyD74vGUUJ03VvFHmL7k9EBJ6mP6iBjrYdR67ehp8jhd9Z77w0Infhw43v9bcFm0snFebzqyb4lsX/mRGRv2cHEUkSOu1/i4H/EFNY+g+bwoU3tHnLKzdxMFBh2gzSY4+LD7MqOe7DtLIp5wkXlThjYadTdaG7Xsa8JeqwGvY26thcRfaet+3zKQvXolKYTeUi8heXLrG3sao95A8lDIvO9hx7i54Cj3ne2PPi1oFhqtWeW6axaHR556omAqxOZ445NYYmV4fV9/UOsg/YMZ/wYjiHaS01LitzEu36gIEwTMGwnqfmXoTjad7YAV7rQQLrwNdxwUV/eRRglq56PacPxtt7aw/TQDRTzONTu/FXsN1k3mpc1a59awPz/Vj57CCC+8gFlrQiNRBrA2v7yGFEJGQCnF9iGxHtJky1gaQGVhGRIK76TdQiIoiBqAbSPnJYG4j9Yn5XA9V38gdTGNXAsGHkFpnCGBEhNVDaPn5MYYyIfHtHU0QEk8Jy1YWQMPDyUNrUNbCmBsr7csVIDczWEwuwwP/VL+bXbsK/7yMXlm5+oN2E0RQOzE6VVP5VG0hqICaFa2rgNylM/WJac8Ce2j5yiIHYL6aGgUIpZxmZwoiBavsC04A7m4mUFK6pgWgKl51r1Wt8DhinnuY/vaNxBxHaTfjbLwYxkCIi366BtdpAiojYFbYiBj4z26LaQG/5yIta72iqDUQ1EE3h2g4iqAZSUhjVQEwK+8MIljnfiEggHXo6qYEUEfkmhTEiQv1iEAPl3S8MfFb7mta6BmLvaNpHDk1h7BqItYG13YRr/WImSd6hiIj3mk/8PyWFvxhIuwk7Ozf8REQQA78REeoaWFMDEQOxd/QrmsD7jqbwFwPrO4hgbeDFEe7UNZAwEGsD7cwY8ZLrgJG/9YshNRAjItg7mvrFYNdANIWpXwwmhWsREdxHDntHU78YpbUGjDrhjhruCZ4vWHHx8jq6ZsEgdsemplUm5Px5YZ4wV0Rzy9wNLwzAbF88zRPA8IXOy0bnycJ9dX/QFK7tIIJqoKjn54wwEPvF1JLCuJsw9o6uq4FVUpgwEPeRq2Eg9o4mUxhrA3EHEU10qkhYhYFYG0j7yCEGYm0gYaB3gvcXTWFUA2umMIwNiUAYmA5dk9RAwkDsHY2mcA0D0RT+7CN3/ZrC43RFSWFj/Ks2cHC7/aiBX1MY1UB+VAqH7TcT+5MUrvWL+ZrCqAZ22GIbkxqIGIj7yBEGfvvFUG0gRUSmZp+NrBdgYGt5Mz+1gblVRSyCKjn7rQ1sPJYfNTBo9bnFNo3XDwaiKWz7y4AwkEzhVjObRk4+sQTCQDbqzCLbAgwcPazRmNTA7s3tCVFP7OYsm3seqYEwCqU6e2+qWslvRAQxsFYbGLayn6QwqoH5rDOKeouBFZMpfB8DBpqNX7WBqAaau5gxwkCsDdSnKmOUFHay88cUrkVEGpdOI/ZHx38oBv49W4hILaHz79sG/kPUwP80Bs6eDZ83/KqtXnDqi+aIHUPe2UpHwbsI+dgcaxd4gG3jKIQbSz2YncN6xd+L3Zl5eX+umLPBDlbb714eh1bqwrDdvrS5GC6uQpjeYLUuOuWUtxfda+x7a1g9Px8PmXfOyUXw7sqgalhgOFxLh6s4VK6AEQ8xAMwIGsfYg9V9VTIfHLmwWt6ZfygHudmYw+pd4buqOe3EKUzhMZlxdecf4+BRJefu7fmBN4NxLgTKQDmY5fvi8PZIOrAwWji+KfV8lb8LGaYhcQ/T9rdhDEVEyBRGDPxuIVKetn/AQFIDMSJCpvC3YQyqga+BfWCkBmJtIDaPpoYxX1OYMBDVQMRAvx/BNPF720BqHo0NY1ANrGHgVw3EtoGkBuJ2woSBXzUQawMpIoK1gbWN5FANxO2EqTbwcQz+iIG/NpLz4kDOzXjuOlQbWMPAWtvA/5u8d2tWVUnCdn8QFxbIQS6BKlCQQxUHlTsVFUUFjyC/ficw5pr27P5i33TstXp/NzPCmGMMFYrMJ09vjtdrZ+gNHLKBX4IxfTawee7MIRsY3FrRxNbM+/xMCvcYuOuKsBNyuJJhhUg/IvKhPLi5flL4/fo4Pxj4VRTuJ4VJVXpf64QDwDZvGBH5Eo/uMXAUlUvy1Rv4JR5tPvOSSjUFDOwnhfsVIr149Fc2UOZ4CEN6DNRd52dS2FU1cIs9Bg6CMQYTf7KBPQa69eKaDyMiPQb6ebDM/22FSC8e3WcDh6LwY/2xqRjxgJU9BvaCMfyxE6jpMbAXjJGF8akYisLfGPhXNpDzBMCwPhvYTwr3K0T+LRvYC8b04tFwUuD6/Z4U7ovCrswAQ/oRkQEDe9nAdd71Bs/+ygb2K0R68eihN5A3jflPNrDHQIP7/JoUTi0xG3oDhZkRf/cGDovkCnX1kw3sBWOGbGDfGyjN4hsasoE9Bn71Bv4pHt2vEPmzKNyPiPhxPLXxXekwjVR57Hn1LMcUcxVtpNsTuTRdq/h5CVM6OrR3wOINhK2bYgH2iLtBmHuaKjqeOScISydqHfsBgu/bj4j0GOhOKif7FozxnmBP+xGRYYVIj4F/FoV3jpwMK0S+R0S6dcLBPe9Govi/RkT63sDg9GLfsoF9b6C6+WtEpC8KA+Pc4j8xcMgGrkoIA/ts4CAe/Vs2cBgR2dscHorCw6Twn0XhHgP9UgZMOpyb7Ls38KF8eNKutiHz+BiwrMfAaFGsmLbnNPSVDRTUJC4G8egBA/9YJPcfMdDddP4lnzs/RWHv1EKY24+I9EXhIRt4rWvCZsvSREM2sC8Ke/F8hAJbqSVSWy5YcUWRkHsQNX0oCs8/yS8M7EdEdL7LBvaCMb+LwkNvYPUWl0M2kJXJ6RsDI8Gsm6EoTGwPsK7HQPV6iJml32UUNFv6UxQeZAOf7j7F2xOx2GysAdb1GHjUinDAQHptm3QoCg8Y6Ce5Sd72r2xgKM1zeIaaVcK8h0xi9podnmRKVsZPUfh3NpAXJXi/w/QfWhT+e3aICCJS/md6A8f/5aLwSbvsqXKiYGbjolJxZnwOVLaye+HdPYhmG4VTqHxePYi/XisSnpXynU4mENO42vjOA8adNHCLh1cRvFeAaTvxDmaimIBZjEY3D8/QsaaoKWvk1WwDGCcsD1S1SgSY1HgqRsJuSetVAG5uOeqyCycup6pYPEgQFWB247Myo80p4pFrvOHn/Tu4gWYhFCgwZPj/0WFxosIF3J57HK91LNo3lUrX0Tv2tpWs4lqzEvoZJ2URuEjWcW0AdnJtDZjSTiG6L/acPhSFh97ASut6y35vkut1A78wsO8N/Non3E8Kf2UDe8GYLwxEMmCY7CwuED3vwY33RWFRXK+RF3qAGf0muY+d78jXiAgadyM64/fSG3oDewz0bF386Q38z5PC9AVuvcfAflJ4wEDVNbRhk9zQG9hPCvdFYd/gZ99FYX80u3pf2cA/J4Xd3bsr6t7AzfWb5NziBm6oHxHpi8Junq34r01y/1kwps8GilP6qzdw2CTXZQMH3cC+N3CYFP69Sa4vCgeG2e+vBgz8j72BX5vkviaF+2xgXxT2PxV8ntDJxkNv4DAp/Fs9esDAtSrdvnUDWfSrKDwIxvQjInIsAAb9Vo8e9gn/nhT+2iHSY6AiGP+n3sB+ROQ/ZgODbLPKvkZEvjCw0bqRlH6TXN8b2GOg3wqAgX9OCv/uDQycp/gjGDMUhftJ4V4wRrZmx9hdbBbsa5/woB6dHC/ONwb2vYHI9eG8jY8QtvzWDQzKDnv/LAr3uoHSfdkVKTvdwMnb0Km8sPPiCwOHonA+Q9UgGNOPiAzq0X028Es9usfAYZPcb93Avig8YKCyDONBPfpLN3DYJ9yPiPRF4ZokKRqygQfygTBPCyDsPF1sHtuzUKXi7tzGblW4DGfv8EQ5gQMs3KjrJ3Yeggjv934T9zx7ABYe7xB2JXpbuOtE9nDzXrt0zFtX9KUe3WcDv9Sjx3i7LP7MBg66gXf5Fv9skjvsIWzuMbDRdxBG/Z4U/s87RPpNcl+6gf0+4T4b+IWBfW9gPyIyYGCvG/iVDfxTPbovCg+b5Hz6SzdwUI92ZcBAJXr89AayA5+nQ1HYX1ceYaf756c3UHfSWRzWHHsOk8Kz10RDg24g8gVz6A0cisI0gTBh0A18TYR0wMBBPfp3UfgLA/t9wr1gjPv5wOc5UTdj8xWexewxYhWxygceMDCUSJ6R6XT2L0XhXjewx8ChN3BsIJdZ2wgwsBhReygK2/HJLJis6Dl5j1eLn0nhPhvYY+Bs6lrFkA1krDwy621Pi0E3sC8KD72Be4WqAwb2ReFhRMSctsVQFB4wsBeMmbYTjIZJ4dw9sKEoTOetnnxNClPB/IWB/aTwgIF9UbjHwChKAft+F4WHSeED18o/k8KX5T90ROTvWSIiSEj5n8kGiv9lDKwPIUc/9eUZB9FqA9j0nutUzZ0Wea0wafDCHx/pJxP4wl0aXAZu7DSH6J21EM18sjO+29eCjvzRGCy5oap4KwcVlYNsHPus2EA0mt2XdIxapfA5e+dhabKN2Dw46SjcUeYR7rRuqTJRwOzV7j0HszfHdLTZCcTjpg9wQ+eVxhwnMlA4ZXDsX5xzoFJWdC3U17mNE7QGt25eHij4XBUbs2cE0Xy+Voi/0dQzfjfOE+Kw5I1cR4e/P7oYe4reRzCr5DZPhiUifVH43+Sj+6Kw9nqKVG2P3YLjTjCmzwb2GDiskut7AwcMrM/gZnvBmH6JyFAU7rOB0iy6xINu4OOT37/lo/tsYI+Bg3x0XxRWmx244Wk7zXH6eP1aJddnA3/rBg5F4X5S+DPZ/BoR+S0fPUwKL9AHDxg4FIX7bGDrsn8ZEeknhYfewB4Dm3QBGPYfMfD3iMjXKrkv3cDfS0SGonAvGFMfg1s8FIV/9wa62+Vfk8K1GRcDBvbZwD8nhfslIl/ZQD69Aab2q+R+ZwO/isIDBvZF4b438GuJSC8f3a7WXW/YXxg4ZAN/9wYOReE/5KODUvyVDfxaItLrBn4tFP4zG9gLxgwY2E8K/1kUti5nYcgGDktEvgRj/pgUHnoD+yUifTbQE8xOx+0v+eivorCEb2XsJxe4Pr91A4dJ4R4D+6LwkA2ExwPCAs4DN99j4JmuNfrZh3C+egycy685lZedDmLLbBOv4PIPGOgfj91SjdxIqQDGlQzy0cW+W2oh8qdiwEBFXXs/ReFNA9iaLn2Dim43ArW9wvnrR0Q+s8MiHorCIevef/k6E5/syhzXj64ozJEL8UQE17svCnOTGMLUPzBwGBGZBmsIO3btmQThATD1a6GwthG7hbP8bhgR8aeHKVz/9r6hTTB/x+76vWV4LE6PtLWoClg89s840xcyRUn0Qd5Z20g44e8rypXCmLijm+9h/zN6UOlkS0VwHys/GDiskvstH80FzxINuoG/BWMGDJzFL+NHMCbB3fX7Y1J4Dv/8ZAPNY2UPIyI9Bg66gb+XiPwsFO6ygb1gjDc6wv3vl4hManb7XiUnNmUWf8lH9xg4TAr3uoF9b+CQDeyLwu3pDmFCj4H9pHDfGziskusxUJeGERHArHSnvZnnXV00FIVn8Tb8mRTWd01DTk75kw0My1Vj/0wK59sYuVw8TrBgLQzKcWFe+IfR4vyFgYNgzO8RkSBzq/OQDWystiiGbCBH3J/ewKgcNc8BA/tJ4SEb+DlpPxjo90Xh8kN+soFDUbixil9F4R4DG/MQAGZdAPteG3YmbLNdDEVhOnvB5++LwgFxLcQQH7EBA8lrPkVfuoGWyUhBjQfThxERPSjlYsDAkXa9UOFyVdEXBnpbFf6wGWsSOU/qn2xg9MLNz6Rwnw1kl3NjEnQm4Y9gzErJbZJJ2x8MDJ+lVhFz5upDNjAUK60hMbeRforC/1j56L9ni4ggI/l/Jxv43y4KRy3qBGNkMDvj0RmH7kahbeXpKHIaLSHbwwOw7WDhmKaEZeSyLjXmak+tiGbnuiLSSgxZkL3hGHILeKwmKvh7PNONOFpxLx23eekzLTCnMXU+TUKU/Dxn2ljzC+af0ZPIsnIGMyDzxL1LrwavF5rBZtjFRcib1CPLA3lDNDkKCnZVipSUR1mmTfl6E3+/y0z8UoIUzJKLYs8znza2ZvWG+Wg/JWx0gMduNr1HVMyoEvuB9EpwM48sKiUIAVasPGnAwD4b6HmlYP9bUbjPBn71Bv6f5aO9x3mW4bC8pd8jIl8Y2G8U/pKP7rOB/aRwj4FDb2BfFP7qDey3iPSCMUGKbXvYJfdVFB4wUF7/GhHpewP7EZFBN3DIBva6gb8xsO8NHIrCPQb2ReEv3cB+ROQXBv6aFP4TA933HNxyPyncbxH5wsCv3sBRvOvCgP09/poUHnkbiPa1DNzQIB/9uzfwP2YDh97AHgP7SeG+KPzniMgXBva75AYM/FM38Hc2MLAOojnIRw+Twv0WkaEo/OdG4d+6gf0uuX5SeNgi0heFBwzsBWN+Twp/ZQP/46TwV1H4Sz76z6Lwb/norxGRvjfwa4vIn9nAP3sD+43CX7qBEOtlcXCqIQxJhRAwZNaNGL32FmDX4WMMGOjGcocJH9mncl4D9q4YhD3j0OlGNHzAfNGwKyzbxppyn/JauLcPYPto+Yq67C1c/14+2ugElZpTNyKWhvC8ZFq3NeLRFe0/L/i8lpOO6YSfAhadAt7E73VIqKjI8PMTDbAldncrKt+mgJlzBOf5eTvGdCQDBg69gWMNsEB299316uSjgeJSKsXjC5xHHTDh2AifYZecd+ZWDKP8mVO0uqwLNz4vG6ze6oD5nMUh15xTRnaBGzIyqcCNW9s8JdtCOdAxViYQVoEPwC9cOGDfTjgOtwLYF53VLsPHh1EAIDzhvI0uwbduYHG1doNgjBt02bvfgjEDBvaCMTW/3hVDUbjPBvYbhYdsYI+BPH+6w88fAfv7XXK9fPTQG8jm3Uhch4HDpHCfDeyLwkM2sB8RGdH4hgYM7EdE+i0iQzaw7w2sGyclX9nAHgO/JoUH+egeA3FjQJiXtXC++95AHrwKmy9lsxhGRIgMGDhkA3sM3D0OIZu1ixkJDxlgGT4efjCQ3kTdHHoDlUZIkDdLIezVxxeLjvw1hAmROTVxsVZHEMYXeRxsOcBcV+h2J6adHLzggf0JTmE2YGCQx3A9hmygb8zIVzaw7w38wkCbORqJpDuVBgzsR0SCz1LTBwy07W4D721X/2AgqQr4fta6yQcMJIfYLOjDB+xqr+hfsoFTdsgHDIy0hP5gYD8iMmwR6THQGb9kNOgG9ltEWm6vFuBUf2Hgl2BMPyLiijMzHrKBv3sDh0nhIofX2qHLXi42uj0UhU1Dgtf9pHCfDZy+wJ+y/apuvrOBbvLPxMDfC93+v8VABcn/O9nA/zIG0nJ1YXMlncX0YRsNIUr9ZHM38And7k9nose6wzR7T2N2Swue8OrqybzrziWhobUZEV4mRC98yIoowTEjwlYcMXMx8eLoJjCPGJ5kglmYL+Dn34VKFv7FZuQa7QtmP1ZniPLphnlBd+wX949J3vmjZVgkLGbiDB6rTODfzMnjQ0GFo5iTWBlX9DOdKmDWseaR9VR02Wxv6YSuPJqQh3ZeMTgCiziC/62I0hCPORIGs7Bb5GfS3gmYBYi843BnwGPV9waKrpHE/udlpb+ygQSwbzS9nDH2JYmKozNgy4MvG0xPvvW9UrjHwElXBAxaCzDhz0nhXjCmLwoHH1M6D9nAXj46iBrAxpxPJz9bRHZhmuJJ8wFM3XS9fISHaPzEWw4VnOKIAusEZrhfJtevFHZFBTBtGBH5vVJ4nF8AC/m0gGheks2vbOCwTG67umjDMjnP3sDnlTPAsHGx3BO3ZtfnsEVEui4Bq5yVrQMGApZO1N0xdtt6JeHNGtycuIaTEezuVYPTyA+pdHcBQ3Y7wJ5hUjjWip/ewB4D1V0OGFhbtonD6QK+T3TNC29+gO/frBvpOxvoY9mialGCmV/7EKefXhefqo58/u4NHHQDP+KqGTCwXybnxbcyxderE1Hp0BTE8+TyBwMn20VZDJPC3rzLvqJohYZsYI+BqjwKC788CdWQDRQP6wq5UT6rfhWFO91AtIL367eI9NnAQT66HxGR9n+tFO6LwiPlcSQDBvYjIn020DW3Sx5f7OeaKvtgTYZs4O9J4aEoPDt43KAbOBSF+xER2RsDdv5eJoe0v3oDv3QD/6NgzEHsrsfvLSKLXXeeHXFbDCMi5fLVfZ9uJXhQjT1cSTeLCsEBsFHadgIzm0VE0R7B9VRD+4z9tR9RZe3D/b0fbR6HOWCO4nRNGc8PYGk+7VbuHqUiduNyrQPmdgIubX0tAjKWKjw21h5Vpg6832INYc3ozitUyg9pEUQxn2I38m3ayp3gStyFPRP3sqafcA7fJ+MdE08/lwUFarijAQPlFWCgOunk4R8BYI02kve00bUrgvsJ96c4hjwVbXYp3FeX/bqevAudFM2GuOpipuNpYBNG7niOwrne5mR8ZFNmiKME0aUYN8SU6ggwYW/FkbDSJGLVosL8+k1JKK4KRgrObSCgFd2ClR8tI+K422qkzEriHZwbnNeRs6PcCALmoSjcTwqjTbsqhi0ifTawx8AhG/i7N3BYKSwuj3Nas8u9cFcYfj/adSMgHQb6+yCtcBgJix/56H6LiKSHMeWz+EKGZXJ9byCabe6xu7gBtnGzz8+kcFDmqx8M7LeIDL2BvXx0XxQOnPdSGnQD+2Vyw4hInw2U5oCBX9nAvigcHsyu6JpNXgMG0v3t8yQ8KQBT4q438M9s4H35CwNl+bMCrE1mNkbaxaEjToAwV3AASyceZ9CR09mLoguzvMUCwn4pqQqPvVIJP067A+UOCOyRyafnIRvYj4jQ177T+SMlZv7xZBZDUdi+gW+ZX2ajwpeqruiqTmbM1scSGjAwPR7m37qBSr79hYF9UbifFDZfkRmz4MXMQT5atwADaVy0Hjl72wPz3/NfIyJbn7rfGNjLR/cY+G9FYdN5J7ixanPIBg69gXtxy5jtO78wsJ8UtnnVAsxNdPi80iwcMJDyc8DA9BnHP5PCdaU9iUVjg5nm/F8mhXsMdEeoZv9IDPx7togIEyT9z0wKS//lovCby3JmrWbLmBUngSe3KIXTrcp7wo5hqZP79AOPyYnkJFT1VUM2T/vNvHCfESaF4ydpP8aU2a88L0JLWSVwrHcG8+3PjkR7HqWk4p0Zw7p6JvRszCQi7RdvZuZcWYS7yU0lfPSE6Cpvwjh0LEEnWyUXmGbRI/z+e1qR5YjbMvu2uRXhS5mbhLdjeJ1uILrcmlgnzzDRmWFeXMRUB7DxOLtFbL4CbAgXolgRfp2azJXbJYpOS54RrNQiw+hAUfgqSUPapltu5iYLMmCgHVoxbZxus7k4W1R4+mYKRfMSzNBmUUpfGOjPEnDLKfcCN9w8j/F3UbjDwGDigdsjd8GinHW8IG98AQx8Y/0B0T4Y6oALwS3Xm5dGJ81l1+mOpdkXBrovYdrgl7dz6SS+n5DbnAETe8GYHgMH+eg/J4W5SlhRWdqfY1farD0sn8GMj9L69LNFhGiCTtU6B6zps4EfjpcoeiwOxL3PSx2HQWgPRWGvlSpw07Uwo+Ky6JaD1ZKOnRtgsrq7nJE789Y2Du6ACS2j4PYnHPz/dt0JVkzVIvYO3WQxQlxK5R16/GDgnS48wF65E8SxwU2Vd2lCP4c4ib1CniYYnlsbMOJdxl7atcCvrFtAm8UEvo94sf9dN/Dzdhj97LZXFIydTg77ulvQkSEAlsk7wLZGc9a0FU9VHFgvuF7O46lSvhYAw5ZXOJmLo3qj/N6P4gEDzzsTMP2VVt3IB2DsrQUsGpbJ+SJgZL9T+CsbaBd+TMUqA0z1tErHrfJrUnjAwMc6BCzQZqdiKApfb+mWjt/1ppskX+k/2cDKWheDbmCPge3SgrCix0DB4NxBN3CQj26dTzBgoOeZkj0Ixgy6gRcBPu9XNnA1hc/TZwNRKp/RUBTuMXDYItIXhc3brbtfySV2ybbbsT03ui0tLWBYrsF5cZG/p2KuXon7jG7gpo7hmo7jADD8YcD936ZOSSf+/QZhTtRhsWZ1RchJV9Stbh623pcNXH+nQn5xgPPY8J8VVXwfztfCBzfOa0eTNsctYKlysEw8844xnZDihrxlmfI4TdYFRav4hoK1sH7io9OFOXXyIP7pCBjkUG5JFetwRP6UwnnbzS4vqprBnbi6DRg2vXES5cxuREMqAGsfyflFpfM5iz11Vyb4NLJMFpTWBoVNOgY3GR8tZid2gaJyt6oI4XibGe4iKsJlfVLJXl9ozH+AA6cON8tIaKkPZmzcTRGSKWDAZvoKaas6JWDv/cZjNl4f6Dj5VD/ZwC/BmD4buE6OhKrsto+966lUAWCMBR1vavj5fkTkVIedLuXjgbx9AWEld7FCKjzDGzzf7+qJzY0A2FjNAYO4FLAsTRcxVaTufm4JPG8zzQcM1a6POKi6Jos+G9gXhb3QAPtTVVULGK9tYm87uXa6oPB5Rs/qhIKNBOfBctbWDwbuGwjLLN3y6Ihvj8gz5G5H9F8jIgMG/s4GDhho14CBYBKnKCxf+pN8uMdq6A2MHlb+g4HSdrEl/u3QyWfjTp47OF2KgL663uUXPH+q0WXX22Pq4deFO1Ax2QHWZvSW4vrEXSkfjrod6Etbwq/ZbDtkA8PbPn8OgjFeBBg3ZAP5Rf0vGOjqxb9g4JANjDxcDEXhTRL7bB6d/yUbOGBg6wPG+ndxCRjswFPYY2DFH3LmvmbTYsgGfmHg797AoSgs3SFs6OWjay1Sf0ZEegzsR0RC6UMbst1SOmQDB8GYMiUhC+rJLwwcZYCB3hFc2rBMri8Ku/EYft8X6U9R2NN8+P8+G9hjIIo//+Rs4N+zRURQkfR/bTZwYb0g2j3nRRxe31JDbm9/wzQjqgo2VW45wUiomY11wDC13njkyll7ZlGnROHWWOfk9gjfDL/HDxJdWhmOeRw2jKzqGwmvpsgIcm41M59NTaLsqpyJEkwpc1yvBns0z3QysWWPee8UMLJJpYSk2XHP9Mp5xOHudfOINn9xbOYvW0StDiaf5XnF7EmyRNSrxgmJJh+LzapkF7Nkv5TIMRI4hl27JjR7w+e9rG4WM+3XhVAspDpxbwwwcNkeCqatxTNZpOCGxNl1gQJbsBqsfzp5WMfJiT/vlhs5ta9TxWs6ty6lNn5tOt3CmofX83GaY2EH0Xg7lbrlWiW4oQED9eCMBgxcbbsWb/K4xj59dEWyTnqgSUZZ4S26rRsztcu2CbM98pxV+sSpwzlUeL8K4tlqaWLjFTLablGB/O3VrjBbWgHl7EdRDL2Bv0dE/H3TFX0AiSg/fV1i76PdzljcGVPAQqXoBHwAq5SqWy6nwZ0NwiP8vCg5OhVWd3h9CuDKxHvADmV6KuNgqaQJHklHj37sd4G8MgTsHUcLwKpHXRI/eN8qvJ6/wK3jBWBvksPfb0/weRsyOxf+uxMQ8X0BkHu/fsW+X1c55rb+gqKJApjmiXA9Z1f4PA0/XxH3oy0bLCUcpR+90207t5WEpeliQYWlcSl8Ou2w4sV5VMjherpaCr/vBOD2GnkHbv52Fys8L/2MjrJu9fzOqDz8aABjZOtZoeCAAGuz+mJSxeS3sZu+wQ3OErseMNBbVGMdB1wnoGF1Lfl+V1RbTJw5lV0rR66fAtb1GFgfuqLn+gWfDxchuO3x7hx71UEy8et0CWmTtScyyEdXMmDh5+OcCldo4H7WXF5SCIKywnXSWYJ5MVEAG+iGBM59nOF49emyMR6cJ2kH7083Ybc4B65XoMSdbl23ReRLMCZcAxZ89QZKNysHLH9VxF/P4PvutXUyTAr7j08n3x548lAUds8JhA3WLNzRyaO+QxgzB0yYWUZG+W16Bzd8lnV8SW4fKhveg7iHxbzClbG7AKZRuD75cS1hvQnHlAvfLwhrEsAeqb4UdBTN4LwXL4fHl9B5UsG0XoX3eG9sTMjrTWWyfRZeuryneJdxER2RTq5e0GYmnqcCYHlyqJG7DDceHgmCQCdG/ir8VerquFzfNpSLk2fhzo0bBIK2sadj9wjnE/DbxGmj2FQ81w0KxPiR4GIytmizonfkHxo7x1i9aVQOVAjjxt5MwrfMuTHL/1ziyNo6HhGd24Nps+0b3P4G7Ef+4ebMVABDmJqJOsnj3Z0ZK/cR0205T8h+zGXM0KOShHEgqMR/cwsqT/0q9u5gQfBjyRW0LfENuatYAqy9NmN4XriUDNnAWPhM6aiZHeB5OXdbfk7hkoqRAOf1ojspXmjciiJ9/ELeeuokOFksllRqY8AgqXZ0LLcyYPnTv8R+sE4Z3kiXFf1kuyvys4ud4FdlnLrs9TP2cwrPc5MLPlWf0o74YSGeMd7oAh19VvA8eIZoY3S/zCivIjhv4QbCJPe4m9LJuIUwJmNViiu7kw8fd1t0egzU94+KEV42C8BAwKS+N7DHwFDaGA3ZxJQNReEhG/h7UjiqgL/IenyZUvH6yVFQSlKD6Yd70nbxhPMoqXC/mOZTOnpbEFbcLAgzatF60M+5fcfenJ8n+EyElqJNAGFItHGqLwyMvLdeETQ5GN9F4V4wZpgUrlKNJ1HymA1F4WFSeMgGjkOM/swGRocbfL+oPSzZXO2KwiYHGNb3BuLZ3CoG3cC+KGw8AQOHbCD6EHeYFI6a9UEl4dSNhknhry0iPD396g3sMbDXDQzdo9YMRWEjsUzC1DD/KQr32cBhROTmaWwQjGHjO1zPZ0V/soHDpHCfDTS2zq8REf8SSFTirmrxjxWMEf6eLSJjhERF/h/BwP92NtB4v2o2L7UHoZfZHDCuXatsmtBPEW5324Zo7YhBdHT7IOYbXkqqYGMx/4g/iKqaq5JqeoqZYYt8QZWXyshnGh3YdMHD6+roJKTgo5A5y1aKQ+n6lIi9U67MAsNRhLXIZWS9WbyYXUwBO5XPPSVCrmhML158HMmjrUfWpxM8Zi6Vi1B57xnpJoXZfJGfEaXcOiVj/tIyEuYddkq3Jzns90eme7WImDNRwUyXlzsLxtM6jo7mpiLl5LZl3iqrYnrLbw3x8NGhn+c5BSNuTc/4SKwNbfzdMfa0xbLrfep0004quPFLZ5baVp5T7qyB2w1W0hN7MwOibRGDW3ZvK2lYJseN2RkNReGAczyq6rRErhA7Js4e5xFt+eeBeOsHYIxvCTN4XeWFP9YcGytoAdhQYPh9P+/kXaedbqNnX2PPva+9AQOV+RMwqi8KW1WX7boUReHVYaniUexcaLv2ShTwt7uHpyN/TseaD5hycuHz3taCST88Bje4ngHWVJPQplyyPsVuvQG3+M4/gA1YucUuuFj4e/JnCdGjdi28/eLWGbrFldY37k5cP948cYXCA22u5ysK7iSVcN6CG2xv6bUr4tk2puzzpOLq/Cn8RSbb+JB+4KTIz7LL/q0Bq53PHNzUdEN8e7oCt11a4NZUiON9urqB2575OyqnAbjVs72uMOl2CE+qJ7g5WaoYfi6PKRXpCdxm5gJ24nRXUUU9Vsi9zG861sPjmTbP5BH71g4wehEKc/oBYw6fb1TpOJqlEp0AfRYueY9TXBwykX6E8k784gh/r976cPioc0TuNQWsUie+TaXPuCCu9JJUfNquN1Te5JfCOxt2hjX8iqiaoFMc7EJw64eNH8P1SuH+LFvRw7JR8YBlXbZZmq54bCRdb9iz3Ma+0l5V7DVwHjglA7en6uC20f2VUJSOzoVHEbhJ8SNElDtuzsRdW/B+w6TwVixiL1rC/VsfQ8COk3CL/f0c/t8qhSXlVi5gsxyLnXzyS6ejabUDDN8AZk6jI0f5U9AW3uR6k/B+48P3z3cf5LsMsK9c3VM6QXe+CGyZ8/D+JnC0NqJ34bLjxMNus48p0sZ84bPUzbGZXwTaeLt74U+SOY/tZQDYEb4EFAivp43nt+UWsCwQiT/SdiYW3rtnh50l8neidMZG1XZNFuCsvczidKym+wU8T/oYedtsp2N0+5zgei7fyG+PXbavsm4UuXD+3N0nBWx/zAWKdqUaB/MysHEpRoC5y7iJvddFVvF07kRwvvaXOMiecJ7PI2wzZ6c942iGXJOsk7HPggJLMVvzWUqanYDAHq0fKNILsGdZdoqYdxcEFG50TicV2kOYOdHbOPSJnZGIhvD8bwCj/aTZVFhMQ8AaAxxyEGzXCRbKRKLNw0mRN9+WCd7lO58qyhXCjMcL7EuI/A2VTqNb4T5P6zOOjNuVNiVrkR84SoLxTjjS0T19EcBa54k/BLCfv0clhAUKnI/DzTrQCbvdiK9UgJ25E95pg/d1EfAShC2NfKG0NmM4/5Mn2Cu610cQxuAdcbn7LMdB5vt0RMH+BI8RhAnayZgD1sP5co1PV81IFwwwTCyI72+qDK+Wj9u/FYWdU+miAQP7ERFzHf7KBva9gcOkcF8U7kdE+JdcFd66VOD8cUu4P+sRKoL5WuGxpRgHKr8fVRyM3hsdm+GSQFi2EGLPV+E8UX/sU270rAu/xFsbRwVgoKHoU0TnAVgRMgMMDJojYGqGWDoUhXsMHLKBQ29gw8nkSzdwmBTuewNptfKHSeEBA+FuJMybR2Y89Ab22cChKNxjYJ8NHCaFiUmfxFxr8x8M/C0fHVSNQoZsYK8b2PcG+p/qzXD1KgizHiJGQzawF4zx31OTDEXhPhs4jWUTRTGBv9ePiExx+Csb2PcG4psAGOsu62oQjPGcKY7Dt6g9ydUaKf9w3UDh79kiMuaR+D+TDZT+272BSjBlU+7cgPNwnmfyoKcF87M9mMHq6mck+4xvbHplEmGc8VJJijYQJ5/Gchxx2Y4nNd3XbIr8SRG5471O3pMZYdkRwhmWHO8qyWYBBCnGSSPxXNznxLFakZnbI2DhVQ1Skt1GU4jGT+84lMWnTi7JZsmcSlMKthTVhrhTfGVmeuNQJC8OnkmpLDP7xdVxCM+OB8Yo2jE/WfBdb0SWk3ixUZkxLUeEHpKdREznPWf+i4fPn7y8JxGXxpjpE7eOWcQmFbkLDqXq9LFDnhOIKZYF60gbpkE0vA3hNY8v4HZRp2O3Lm4Jrp9hTBslPiNfzwDLFvrnRserHDDNigCz7DDM4e/lF+SJNZhlc9bJW4sORO+540jYJZ0AikqOgI2PSsVNV1Rt3G45G+2yJ87+sqXj3bWM/cO8W+X+ubzArI8fyMvRPcOHAMxwnfJgpjcTycOz5ranyH/B50m6bFdyDUU6HhHAKKRNnngryfD+snKNg0fnhkaW79HxZQFm/bWSUiyk8oqODs21CJ4vWcevxy2nn+3hWQT5FdzQiIf3F+vjA/5+tgE3tlsaVOC3HxI8M++Jr8mlodJefZCgfigm5k1nT+XHG8z2S7UbnO+xQUcrJMfe+jB/4jTb67TJ0ZsEFzpvsPeSF/B5/BzcTCjp+ErWb9pqgCHegtxVLLHbkyrj87Pw5w8lxyjw4X4sa8DcXAbM9jTjRFXj9SiCzavyMIfH8PfLZU18YbXx8IbftVR0kzoOolo+Y0LDNVXsLVxvfreG77t7dTuMxZS4Fbcy8SS/YDp6a/B+/rXK8dZ0llReMTgP2lqq8KNYePSzlgDTrMDx8JjcznQCD1TsSSf7iSPXT2mjy4CJi653tEaAiRO36rBeESs8PnOAeY9zd77ucL1tYH8qKadD4XJHcMPXB2CjsJFL4svdlgrnsdtRPp7C65CXGT584H6OL9szcl8XwLyNA59Pgm9WeN4YwgLVed1p++TuyL/Tm41DB+7Hx9/CefI3NmBl2m3N+awPEJaYtocv74intSvpRTTZ+glgxf1GFfGtxZF55SQsrkWfObcG3IiQ5wlxTvsrHQtLGXnWaVfh90S02PR41ONoPHoDbyjRgtaXaVu4kQmYN3tPMLMD3oCwLapTshfjiBGpK7KV7yYht+q6p8JYRRB2nbcpvuxjmwUHa4rYuGU2WbzJlPmtggt2CQ8SISerpW2YojhwDMCEMg0wnSxuz8JNYwXu/1Y7MUuwwIEXSWiSa7u1mM42k8J/PtUcV8WipeoifsVBdXE9vOSvB6YL008clXcvI5M9vrDp09biha4EJtFumzVzihHf9Q5OMiLRJWChuB/FEWkOugmHHoKR8gn2b/a+g7O2HcA+/H53uqjbBvObhUKb6bIp/KCCzxd2vW4N+WwK/5qXOX7vd1vaftpz7M/hnbrztqeTIn7AeZ/O4XlIWkxFMpoUnt4+zzh7H+H7K6cPcuV2LuFXcfxAWLR+xO56D/blMQ9bKizMFzAtgCw2VEul0uEqFEFsr1Xsmp8NFbxJN1KztlO8l9cWYNcuLwJ9CWHba8lB2GmUZRxMumyzrFwCuF7mBcJQ3tHxXhdSiqajC/ENFZ6f27SshqJwdEgAs/qicDC6uEWk3oxuRCNmbB4m4BVG26YihRMvf7KBfVG4zwY2U5mHsHT5znDauC4L4oMBWAUchw8H+P7KDjWF62hZijNuA/ZBvesxky+aTRQGWFNzRyX2J+GOx7OJCxhYaYCdgd/8ZAPtS1eDebUsIe6uxMzajEbkqzdwwMB+i4jhb51uhQBgVI+B54b+YGD4cPKc+KfVYsgGRvkOMHZ1Qkvmzh0rDi8osgcMHOSj+0nhoSjcYWCoOFQlzzmNmJsUcuHmyiEbJoX7bKDvXEfekA3sMZB+9EMzCMYMGNjrBvaTwnraYXfGM50EDDDQ0QFbw1huTKKfaTwUhf/EwKE3sB8RGYrC/9QtIsLfs0VkLKDx//uk8P9PewP3x1MvE8HH7IL8nJjF6cLIXlULehL2FUkPI4n5i9cERX454kmAN2AcdvYIReO4Ns09O+gs3GdavOQZvDYmZchWn8BA8b1+2iTfKTL8/sqIE1bVzNy/XY1t0kIpIp4DM0oP1xWz67qF1zJnk5OzvDDXCkaIymO/Istq2TAvm2poaS/p2WSasmYzbEkkqpV9RlLxoLGF/IDPKyb7hpyPqyljC0Uv4id+q2QmLY/M5sBss4ewZ2RdRjNmSBZPwtbxVDKPXhm47fRUBMdpp1toXCAI2xol8tNuS4I9kisq5SmYWTuCaFWcgttvDe2Ggtl5Y2LhudQBu1aP2N8dwQyf7hAvSvyoRJ6OUhUvufBC0X3yRsH86dpYSi57qlbrCwrq8ybFITGqTqe3Iu7L3WbYJ9yHjlrhRbxPdgMzL05DOhpPhdidlZyHp2NhAWafu8Z+tUsz/L4t4Oblehm7rZRWeG2eMsoTQQCDNw0Ag3a7Mx3H2wfxNksFMDJ57WgrlPD9ttktxRp3kej4mYHb2kYPG2NDVukka8DNbsUHYOMN3r/enITCP9+eDZYauDOjz2IEbtuqu96fKKaKe4efP6+fJi6uL7h+zfVVuOu5rGKcXgFjuQ0h1JQBM1gz4qkkEHDLiPNVwC5w64JmAYYeZ3KK4+14SVUg88JvlFeFn1vFpejGhDhYtmqC8fWzo59EvBeumDk5bmcyT0ep3oCbiwCTFnX0oPxGVGIPizsbz09Tn/LhQiRBUk88fLwteIqM8z0O2vQu4RtyIqoK/L7wtACwSJt0WxnU1ycO9r4Mbuh1udLP7VhCtM45DXbIJQYsVLr7976dscL7ElWl9yMOpMvtiS/kdaCCawL27aUKMGB3vND2tILrbT7SM/b2t4Ii8wrYbHSYy00uCeVf61Ph4bqC+1ke71Tavp7IfTClwtLOQYCpywcKTqt5iutP56ZJ1vVCWSmPt0d/S8WbCph/WAHmHaObTFUtfiNfHis6xq5zp+PcusP1tcCNJ6rlU8n2T8SdLOH3ua1bsSneeQVdlhDs5Z94D2FaOi+oLhxNQhSTsNl8Q+OIn8UquTk0ZfYnmJJw+dEz8mhcxLzw6cIp4MMzmbfUYebzqqHwvAc3S95uywJuESBW6KeE1Enqwt+X4pgdjoVKxA1ggV13LfG2pJ1Je35wLLAWizjMtqgiIwEJzJxeAkTDFMPP309Bp6M5iV399NLxqNm/uzBDLAJDUuE8newTM9UoJeHtsAA3+SQPpmunGYlwBW7zkcB5bJpGRS6y3yo+Gvsnc4I7X0Ra+kpIqe3HzKGRgRZ3/WCas5XCs+kjnZDIXvg6ScQtBJR3w4iXxNIac3wudJbxN7A3J2ebAAZdAfP9JZw3qcNodn2nna6gXPiHHLCwHL1mVDKFXeEvbjMe7w5rwDphAvdHTDZPfJv5Dyob8rvw+Pecx/h+H1P1YFsxWzfak4Q2XtJJixTkvbv2l6Ua+XR0vaMiGBFVx3p2Avug8ePCFfSnjuV1sKejXaoh9rqpJr4a6zsV5lMIY44fh2FiLxZUGo/Ohe+Etxwr2edN1fT+jD0xhvN9S3YZVcrdjbh8CvYolHcQJpdOVbiHg6MO2cBhUnjPA2bZjfgaMDBcro/PYVJ4yAb2k8LxggIGqsovDByWycVTM6bh3DiTZZ5iZrIW7veIC3mSHAOFInWrxYwGWkMyrtyy+SifI3YAxiVZhM5spmjTGIIjHd5vSzZDNnCYFO57AwfdwD4bOEwKI3NUeKlz+JaP/lomN8hHX9/az6RwwBX/goFDNrAvCvcYOGQDD+T00xvo361p/LVFxJwHv3oD+2zg9JTL8ZAN/Nop3GcDRW5iMjeVfmHgrlj9YCAjRwibTo8JYPWx02n8PSLS9wYOIyI9BjoTBK9/j4hMRfMXBvaCMQMG/mOzgX/PFpHxGI3/r80GTpTlvtPlGxeUFoFN5vW+YdrrppHYex5s8xTVOotO/IiEq7PmmY/nCrO1nelF0mzq3NSdicU2TqKjJRJpau6SeMM2NjXJ4opUleBxabBYCHCxvKH6bOr5AbONKk9QWAIQmhU/PjHwJAJhZejz5CIFb+ZdweAuJsY+JReuHTNNtnSUSB8wu882aJjld9lBv6W5ec0mLtuNKPz/tDmcTen0cNkWwmayAAvETG92rZn2BiaL02Ntm8HlHYMby0QScpPXkyhPMMOyYdwK1/rMcywcTz5tnh/Atoe6yfB5GbFueZ5AvDTwn5jOrxpgofYhQR4/GnxVplcqbF+o8NWtZ2LFh4/VTnjAgpTvouX6PaUjO5cK13ztcryYvS1aJ88XYMX0KeF2EnXyr+mH+DEepTgZvbd0fLBE5G/UZ4UDEc3ATN1xQU2Iq8ly9tnTdr28E2Aox8Ne7At0fD08iLvAMmDBSHTZ/DyBaDpMcp54NZ7RER+Am1g9vDM2dU4Gt5nVXcv1AwKA2+jdyUdzJCiTkYqlyaiik2UL0fI5eSd4z88cpo3v3XKiQ6MTrZwVTH9PnII+41ND7pYL0etE11G4reqEyJP7kjaSIxKvLVUPn5PHlvmbEY1pdWA5mW+0K9MMdYbCVDRMclWUC1X0Vxu7m2bL48859pjRltMimtYNYIVHdeZu3gaKPAB+wq1uDf0cjHfsXbQ7fF8D3B7iLzJyfdXVcehqG+akDNyOZLKMtMZEZ1NNxQAzLpjZ8vQ+U/EpdzqX132CHZUDLHiyC/GV+VzHUiU/6dgjCvF3mZviRXWyqWLrdeFPTnC/F64MGH3Xb4CRFLDa4KItnWwxin3nAdgcWVZDZW5Zxl6sO4Dld2vUjTA8USBUGw+z0TjudAOlOJi99hn+PNcvCAPcCvnH+9zDhYYj2n5CMQ4mZz/FU3G8oJ8tz4PbnWQM05OT03q2r2Lvdrkl2AgXJ1rnxi32kSSp2M02Cf2sJkIRbK+AAVUA51UuwyYOMlVJMZovjnQiqB12j+DzaJ+mAjcd70iEPvyTuA7LWCB9NogC7qjkI/sm0yUnJ1G2KnlS7O2ITfMkQWx8BExzq6fIyJkD53ZTF2eiqEhh3ubkFgzxrURQk4ls2kqHgpVkeSZ89nKYu49OcRhPVw0xFD5g/txiBZ3uY504i2rErMAq4vC2m2WkQPaYzUt6KMLrSjTJRuha3oEMu/KrxpNyMtkw/XQCt+zrgCG70XEFbli+FKxpqpzM+POVWevFAoWTETqTbTspwB6oTkzfl5NOnnUwZtY2GaNouvElosZgleJJQ0jSxGDPVnOKWXJOwB5OVxxgqF04ADwRIcuRwTzzqDxslooeRknaqjq5mtGEyvM3JmGR6wmh89JinqISFI5tTSekvSwop0yOxOUmUo6jfAxhjZbyyI/PrwQTc2lQJFoQxn3ULMGX2/bM3LMfxUzPCp1sJTRn5sixSPTY5R6RN/B8TCMMmBddD4wYRWkzR7BwEbl+nRI9E30W0NhBYa0fUrK9vx06VtYQRmWHrY6DDMJebsY9kddeO8GtKtjA8/gUIIylqo03hxdP5dSuY3+sPzKctZ8x5ZwcngfJhOfVbQED9eIvDOyLwkb1Fwb2ReF+UphdHvp5mBQeRkT63sAyNRw4r4ewCM1sAZ8fw3mzivMB0Xsx1klcojsLHOyS6LxAJjmI+oJhQdjG0cKC51Rw7RysmL2Io+vNTEhfFHY+2hR99QYOIyJJ3PxMCvcY+NUbaJcGYFnfG9hnA4fewH5EpC8K9yMiXxjYC8YM2UD1XS8GwZhhROSlFj/ZwKEorPpdUbgbEQmTea4PvYF9NnDYInK8XAGrF0s1HiaFE0f86Q1ke1b/Cwb2vYETUwuHbCCdIIienBjRn6Jw3xtYPWfRkA386g38ygb2ReFmVqjFP3dE5O/ZIjIWkfC/0xv4X8bAgF4vzPUyibCIvisSOCeBafoLMOxoH8AMvgDbshMCM+jSOgOMolPArK1RJMBEXTSMHJa+LAMtpbquzPDk5mw1Dqw4KTQ/I7IE0U3UVhAGhqsDbwJtELYqcxWFnEYzs4mvFfMvBphh+RR4hIpjBG5ABazcv4OKjPl2wnCyhejbndaqyUnKCOBursfJXMp1M+HBAdF5iovkdGhM8zQvA8YuZ4wW0QH+viqNJBbkE8DCSQSfn19fN0wLCgmF/GnEyHQ/39Ja30vEd3cjD19nEUc/M26CXOy/u+h5C1jyUsGsXl9dr8lxhKjk7TUStvQNZjCIU6Zf7gbEtckhB/gJ5nT8KtrY83ZOjmfOmKPNvMupZHmeEomsCMNtOUGeOQIzfnNnc6YDHIHZOhmMaLRgTIcvGkcTmXnEK7cyI+8di6OnhxpSrxcvqlRaU3jGHL62t1yGVBEPKHbjdpJjtqo0NvezANy2l+RkKXYYpREdReaJVkQT5w8qtDWHfGczOuPVZQVYZ5QOCffeUSLr63bLNOFjF+G4/Xhk30JQrWczMNPNByUkKPiCTe9kA1hFSq9rCReYLtp+HDl+mxIT6J4Z6gTM3suF6zGKqgXzt5cc4Odp6uT81Es2Q86qoBW30ElByJoBEWESLdJDRlgN38Gfq0lB+R1vk4h/PJkpPgISOutQIvtjFFJJW46J+y53Z3wPa8BUPoZoHz32Jq6O3orN22BRRP4EjpuKDzdwO4pfhKgKPYLL7Zq598yKo9njmBFxFRxp/Qjr2E22vo2V7TSnn/ONoEgX3g3m7jON4RGvxv7kQnXiexdEm8ipiee3Lo/fSrd8ygBPR4/jPcN3uvQp2k2ehR89uuzx8V7RsdyOwc3vfQ+/myKC23qeEpqoIbhFc7OlDR+iOLhsdxnmnC24+XUG52XX6jk5h+KcTUNkxDRswGyX0frdLVN8EZefQphi3Y41lRK3IT6vAkbu4NzCp8B6Qb3PISGH1/5Ga/k+KbzCgrDj9WotOumaIjx+lGWYjLglmwtyGUduUdlkf1vEbL4SSxIpZcXINgmfTCPOnYSXRDkTb+EEzKlfBQrXTExJMHcuzMzsklBjI/FkawjgdiZyhtjpI9okrIwzs9/7e0w3sgyYdl00bMqhJ6GqD0+FKxwd5vNlHociXZngvbicmen5ReglcBqizp2czZSmQvBUAYyKoXhnc3cJz0N4bHnyPCcrpp2buJPLhfM1buApcvdBA99fdRNiW2HKPDE/x6ERr54k9dSczdPrumCz5RUcNLefMFO9iAUz65FHQiRiFr+eJokNg1bmE9U2i/aKHkOUtc9Jvnr4ADyxSZbOMc/M7an22VJ5w2vdfWZkkWh35o+eATwlyzgnwY58mONtQkIX2qci55NVU5HJVxR4E+eJwwNNmA+8SOjjBfc7FZQ7FR1Lg/PqUUayc1awgIgnwubLMiHJacIxE50iQhVEcvJZrZ6MSBvAbquOElIrtcLwIgAzMr2ccvLgzzoDC75GVDBwTuoL0QGbd2MS3NqRjReb+5lOQkspgo9GedKwmrFZcgF7lwRaRZZWm9PJLpsUbsz2KX4voh1Vny5gBJkeTNJnA/2lZMbhweyybZL4Aoy7uhDmy58nybRVyKZqF5atPLCfLbf6yQbSZ6e7KK2ONm3f7ACPRSvZhMXrO3Mmo1tBo4PdkGVpvgCDllsUnberlMADThn+RBUJvfKWkr0hryAMWZxjyh0rc8DAvigc1Vx+Jsd69YOBoVHoKTl8HoS5+MHFnnQFzOoxECe1VHhrq/7JBg5F4falmaTO3M7+H+H79RhYBnAdZgaEIUM28HgHDPRt24rDUduCvcnjwzAiQkNyqIbeQPxwf2UD559ODvp3NnD73p/op9yohbubjRj2woc5bBGhEE/C9TvEP4IxITxYP4IxXiABdvfZwH0xYQMGDkXh3xgY3aeHX5PCfW/gdao9hxERcX2AcOeO6T9TMObv2SIylpAg/K9goPxfxsDMiirmFZJMwOSMeJJ/5gozspVeLG+PQ25OZq7FMnunocRc1GfTWmkO260sHCdKVUtme45dliwCeN21mJmZBAZoifRpnGwEHzAu12Ys5EYmSc5j+PmZubVYbKhcHMn7w9lci1cwY+pWRJHtjipSvgKRzSvRKGLnsVdJediM2LzUDZQsJaabalETRoPKiBc+y1OzfBxSFi9SgpZrsUnM423G2C6Dxy5pT9rZRHOFg+hJhOhdfoFZD4T7nrmnSCHhejSC6G63oszgZXhsixe45bQo70zfhjZixRswwUI8Yaa2CAlzonNO5Fa8Mr9xXMK89wfMPmUJ0/ZCQGi2PTUkJHOeojziCu91B4PszeoX8/QXuAGJgJsSwpnEnCtzCC1V0hBOzTS4/mMP0ZN38UihmA4z53pUUGSdwS02Lx0waHSMo6gpJXLKTi79IBswda94DZ5xXe/L2NFjVoVvCef+kbAATXMS6XzKyEbWPvDa9EnIwkgi8+PhAG7w4gAWxsaZhKZ9YL78TFH4OEP0rapJyhzxskJgPODz7FGIGZnnxyKSMzDDi+luA2atBrev5xudaNdMZeAIDyS0/alELvZZAzfjMBSdkuhJJqkFZmo/fcYUP1bwjZGQsWA+v5CoLu2UGLNzyIKnSAt6cKKMPJYvk81Hx4LQYmsDNi75is1f3D6mVbnIyEgopsyZ740C4AbM/NOMOTYTnQhRFR8Bm7ETMbwGYKFJDr+/2gO22o17IFEztmyibSvG5s44icNoYmUkuDzWgJGtDsCJWE60TFwxPL2wOHRp+CT797Zh1vtsd5PrR5Vw3HhHR3g7if1iHJzxqEk1Np295ohl5GiT263Lzoy4MfHNM2Aqrt0105sVKSLPbSqCNd5lTrFLEF1HlzPZb0Qw29cFROtqqatEpfD33PMxArPvmQzer54w57bzUbgXcUKW7WhOpUMpEDcqnwnWbopDJ3g3KQLnqGadHPKDGQvdBbcktYy8dHh/p47ALRbLxiYf7aEzMhZGxPU2Gk8k5SiyqbyuAdvOG/j5qSMyO/s0RQjOKSeZpAD23cy2CG0nU4m4e42ZswpfiF2MdUqqZhMA9rdAt+/ZAzDkZDyYfWQVoT4vN4QKissA9Xm4nvWkIc/RlMH9aeG1tt6qxCUOYHq1rwjbLNc6SYPdBDAx4ItoOXG7zcMjDJgZfCAsMCY80SZ6xVzpfUB09pnp5FnKIXOs/IRYPIMnaraJCjb/pHIccttXRfL5SOt0RN+ItcYc+Fs+gltdQvQaqnaqktVH/H/Ke49l1ZUlXPeBaEgYgdSUqZIBuZSFHkgggfAenv78gjH3GuvcxunsiLV23NYMgjGRqarM78+szFJp2pGlJn4pQckOvIK96+u8yYZ99cq3EnNp/vRhb8w3xOLDAiYVaZeLabp7HrmviRFlscrFLCjLJ6su5YXspG2wdWX2kUkF75NWlesk1K7mlqWD/iqUtOaVeHn/ohj87Hnk7Qysl1pNPbZfiMBWfTROoHn0K2uizpSco3hLSBpOOLvP5hqND8Ya65cftuy443e8/07ZxKMS6+9amZB9wRBYre77CpMeGSceLw5NqOxzhXn76Y0Ck0NmbAKsl+kd8yPoOLYY99KG2EblNllLPwB2iyKwSG5PpTgmNt7PFrJwpLgBsdBxknh6X3fZJxr4qRT+7g30j5h//gvQ+MXAT6WwPsL8i6yr9rM3cOy+1YZu26fGzKHuhqKa7oFVo7HE7Gzikn/lbxaG0QTzJ5yXZHQ2h4Q8++yxXV/vUTCaiCw8C17JoqFhkHYe38XwVo2O7HuKiKrZ7Fsi8okGfvoGhtEGtP3BQF2QOj+VwtwrrB8MnLqBYpyGyfgnKfzX3kCrrP9goDtJ/pSIHErc/yca+GkYE70Tw2GDY7j6JoW/DWMuO/tvDWP6MYt/2kefxn8w8FMi8o0GfjBQN0d/Swqr6/+UiARP9adEhPCKFMYklWhchX/DwE9S+OcUkQvs0biGv6ag9zgyCO7BDwY2r4f3r8TAf+YUkf5Q7P7PRAOH/+1KYXlzpYk/HjZU1A+NG/tFh8ZqrbPsbAKb9BjLJEw3Gks1TCt+WiUTmjW+IebTTa1xfy36NPX6hpjtfVXhyTLZU7kMLDGNL77ESr1yaL4f8CQL7k+Ny0cbv7d7dURavqsjnxWwq4F6k4A9WtBlmbZXKJADgyVXIQT2yQXM9GVrsDTsaZxPJqFJK9KNJFkV2pZfN9MlFeCcJjlf6i1f24eY6J6wBsoJZjxP4faSfMXEdGKpXZ6vrA0Z01jGagzvT3YqoJXZ+5WzsIBdZ9a+vJKu5fOEIsmE2w7WwI7eHRhmjZyU0fN4Jr3Zlkl4SrMt6zQRlt1+UTXh/DUFNl2TAm5t7DThaCmnxm0svWiyadZiaJQt+C1fKumTAL9/cg5Xdh0ODXLbvoEUalC/3fA1Jl+2NmK02AObNKN3JJ9LVxbJwqLLbm1qNFjZthitIVuZnFcPUpu7D6wUXxJzduaTjDA6i9FxXMCsHyUJZptDVNbDATGp96zI2JiLhqrh7sjm9zkRG0TAsqUudRmjXUJOtcPnS9epmdD1zxSk64sY+zSEWXvtTdLy5SuhQff6ZDu7tyfrmZ7E2KjnW7brAuPU9XjdUC+wOTOlaETc9CQxnDLAWVFPTDJn63sTvo4w89p0PqagvwVu5u+ewsTzCdfLLjcWHerzlrUNYygoLgcxHMRHmNlC7gPbBDzveMtnrBgsDajj86ah5T7jLIuXCtlaehdjoVhsWXO95WSr+akheXEExpc7i7T7ZJOEgjTbssXiCox/Hn0WdyZwji6VcDjrU93Ex1XWZbZDIk2uO2CydNoTe00rqPG3YrPY9l+cPYWbQao6LZJI1LZP9pqJN+J8YIjU7T/xPgInJTbaRw0p627N3qseru++Mb6b+bFkz4Z7ZHbxN6EpphJbC7pB+sPZsFDdHzUW9cYamcmlYmFW50e2awQhFOW5wWJnG9ZMe+9H4TsQ7CQ0s8eTJf7zTK66LJrQkftHNlp2Exrr86yJDzXbMvnTNHa0nYhxmDPOxGpCZO6pz2jevXRZYucxsctUYphcSsrk63lHWiRJ4BF+v7KOF8xINXt9Fivji8OM9/lGzmUIGZfhydn0PUmI3zYvPP/BS1mzXZyAGZIshuVtCTjc7zFfzAvsTb/yU5buc7w/JbnjeQYYbzWfBORJbMTiwfWK+8GyIUPn+P3aXG5ZV95NySpEjOcqOs0wPn6HWDy5sfDRXZTs1VvIZAsjlWVC8HB425Ce2OE6EKOnXqZsOb9dyV4urwnmy1lhG6+CfRjYwEYYqCM7GhdwapqbuHIFe9GXgQELrupi3nUenC/fYkyRsTNZNjOfT7544XOiPc0me22vEsvny4rccnFh4SsERhvj5Z4c5dzOZ3n2ZJnKIDP2fdDjvq7q9nBMYEdbKRyK3Va2eLM26S7OxNA6me2mFR1YPHHx/LPF9chg+g5knfoXkazZyGHvjr4kf/Q+iBHrzY+se9sdyDtklyRq+idg56PzgCypulg/zRiy46Y8yD1poJFramJ+CQrm83A4TeJiNgVWHXc2ed2qEqPR6eCxcJoG5MyVXAy7wx1nU3cL7JoLsyQOXcthy/hw/CaFw2pb/0QDP0nhb4nIr0rhvzBQWw3U5lspbCw6YSgOnmc8v+V6DA/XkJY0Eos27OoxGuiQ8SK1GXr9emVKNJli/AqlIUGqNC7d2vl070sstGXl+Y0GfjDwmxTuFxfcr7rmDY0N3N+nbyA7ygL7RgM/GKjfQfu/SkQmA/i3+OpXvyuFiY3bU0ja9tEfDPz2DfxEAz8NY74lIhWfVmRfLDwFlN72p1K4xcBvw5hf0cBPw5h3f/ITDfyWiHww8JMUjmfVAxhtu+EPBh7WEHCfaKBhttHADwYOw8EPBv5qGPOpFP7VN/DTMCYWcmDpBwM/DWP+tdHA/j9zikh/JHb/d6KB/2UMnF+NWxuEHkF3bSrOo0hVKVz0gIGpVV35zHzYtHBMLck6mJZ89T54lNsRY4miAMu6WxbQ0rANEX4IGPjWL0fIZdtOMlG4a+zyGIxp7tZQz0JODj9ZF5uWgSCw+DB6HHnf7L+I6VNgwnEDtT1KhQ7xBzOSbJFUDi9GwLh4uAcGDiaax43TwaZ5nBtNTsf6yseeXFH+PpsstXv4bEgyDPx2xFladsIrH/aZTqlXARMf9UPiqmxtybSfshinGjBztVqrZJ0PDYvfV2DY85ytYPbcfRK6yvHKJMcEZlnqBRjnyx6LxrcluQUdk1CfnDTWloiQtg3OTaSN23bYi6tHan7Im/AxU7qG7XbWNCneUPNrcdRlngBsCjrxrgkHuzY64fpHcjXpwOJkK9fMDE9P0jo9uLVVCbco76GO7dDuNZHz9mtWDIs7zPp1mrSJQjj2QHvT2FRWIm2L3GO3031KvC0RoXzoA2Oa3Y4mp/s5iSzhzNsdmBlNVvW+ibpw7mx7ud3JjuZwU8J1AQxlJ5mYUd7FaNy9aCw4n33iWtkVY7kooLa71oFYrsON5wvIhm7Z98l7XcUmLNcKZ8t6/iA/XFyb+GWdjuxaGRXp6kxPslwur4z29y0F5bQHmymUeD4yDzS2lT2LdPNITNH3HgWC1WvCXFS6zB8uRTJPyaOJjus5nMOFhuSl1xULhaOUsme0w/2Pp3cWrVZSySZOUJNPyiCJqhhuQdfWCvFdLcKtKnie/rsDhzBzzk2cPoDV43vHhRsJSzif6wDYFu8wfkV8SWjxPD6B3R2Y9U2710xmJ2LXNbk0qdJcjKU4dZjeDC/kn7aHJJ4OgG0Hw3uRa4ZhE7Epd9ii6cSkzoS1SAfP8dhc13fkDLZtgyY+KtnV1W0KGrtm0bOcERvOOgdgMgd2L0NgzSA1W8z2jpBN/ryGd0hO5PY2AZ5iH5dsd0q25AtZjvtbJZwdup0V5t/l0NDzPC9Ze6YwqYfetolDe3plzlR6A1Pg0MKlCjdvnt8VWbd2/ffarSH50thRYNkdFt27y5qRKfSJX01FpJ3xmPHXZv8iqzNQsNwXHuA1GehUzgRFjNJgdWTj0/1Jdvc0bOKke/fYU4SstJgCGbnX4LblzOiR5dUdyJIA31/zCd7PUHi1e9uKmjn1uSB/aGGUmsbHfHFWNzJHb6zX0xSYNhv5I3IfgzdkxtsFRguLNVn6uyfSXSqPLDk3nOZOqkMm7iEze0sL4mdWCAnZsxtmd3jW4dC7L2CxXWL9rGSdFnI0FMNMgywcz1SbktPYTNJpW8sx6xch5fHLYDnPVIe/A2Bf9sjMJk/nzy6/7MWEZrhFMd91Oxrb7M5j4p0Q61WJOynbP0aQVW5Xamj2condQimi8WQZsPA6M7qMyzfIBsk5iSSaWH9yL4vJZNK+oUv3qLCdG8+In89qkjQLvN/jeDUmVjpY36PyivuXDE7WY/9qINaBTUZHwKhEQS+JL7O284IDbPI3pQZAfSsOc9fDFQX2sBaj7hOyVlrcHOLxvmmi4DxUmO/pF1JjdgIFmydg1ch3yWVtg662YQzTGsgu/6GCeSTl5DBrcjh8k8K/MNDJgIHf9tEP1aUfDAwUOv70DfwkhR8isOiUnKKws1JuTWT1C4mN8/ObJkbn03kC73PL8im5r+uARd5dqFlbKUx2JsA/7bYPhT9DW6VUzoW2cnb1e29g9FrS9lsi8qthTH9YAQu9XuenYUxva1u/S0TiLPwbBn6igb6xbktYhu0pJHGbxKeIJ1F+ff4tKfyJBmY8XNH4yP9EA5eeOCbtYTMWsaEqMe0kRz+Vwp+k8OcUkU80MJidV+m3YYxm9I3m2zfwkxS2egYTo7kGQdO3Bz8lItEpfkjfaOCvU0Q+GBgIwEAKpsBI48F+ooG/MPCzN/Bfe4pI/585RaQ9pvd/Jho4+i9j4HGf30m/1aMkTu3Q4a9OiHmVDfUkZQNg4HE5sGmWS8BAmaonv04vHoUDiOX8cawd7vhhQNFUYEkyYMT5bmCfKN8rdpLkp5XDxgt3TDSYQT0P90+Hj9+NTatmLDQ0CR5Pngv7N5nNephAOgUK678CgdzVxmBZ00DNT1cPjYrjEVh4CoCBp1J0qIxPhpg1w/rJ32y6oegtwGwPx1Dnu8kfDMyEOX7/ahYGlcGJi9kqDxW+7glwq2yksGgXqRp3TH9J444KNVqdJwpz4ALJua0fYrSbnBU2nWyg3kylCwy5+VvWWa8s8tPJO4mNbdFlWb45kR5Mu0kkO17N9hcfy1jvNE3o9O4z47DKbTJX74EY5cayZIUmOKTXyzsLLy7Mtm/iM97IvQmzutNlcdeIKFDufRZXV7i18arF1huWbXyvHsRLpX6RHc93TTzWDk/WW0dbGgu9kxh6wTxlKofb1scLBdi6gNt2Nm+fXPHWY9HLAhbJp90I6tZ7AkOuBTBqKnCyg4HIYulWemzfFwoy7kofbvd54+x+uu9pMuMyI130Neb3+hifvFRZts/VJxeryZXM7khuwii8c7bV9znp122/ifj2orDHUYAbds5czDVfSFl9mgzJvj9HYsRsYOqK9RT4UOOSRBt9iPc3AibyPsco3sdByZr53iEtfPXgFvuFw3ajYU2TLDo24SJyUzZ87OEmJprUROP3AmbvLcjAsrCTxHoTEDA+mJI2r+Qm6oyvCuvc1wOaROsni/KzUjLbGV+I69GOhfUG1+eVfoPZHuB6ueE6LHcsRpYl3MXwMpG77BhFUPe94VaMt810xmRnRBSkbXSUDguHnTq9mixxVSWxSDbcWjAWiD2Eqxj2ZpMjs954Xm2+frHwNIPb8+rXiczH4djET3WyZWX9hluSc8y32+5astf5bhPfuy8xskbA7NrdQvQPppVISmlDZk28DQXuHPfjdg8pC257GxjrvJOwuAO+jGVHJqdzejShlixS1ivMZXvKDmTAQzlt2WS1ONHkclXEWLthfppJ8IJbf6tNkqzvwDwmqrScmSpLwgvswckaQCZGntpk24WnMPnY2ge1VptUVSviaTwwKD1vgF3pAp/fts0pfK/0JA+DasZHDbDQOMzVJHe94MrkfLIkc37v4udtYMriIqwxP6/Anvte8BibB8DQShYgszTV4yvpnAIjCtgL/r61SeQ9lIQ7U5J42QQeozPc7vI2MZrkLQEThgXD/diW1vbjvHeZrK8wK7R1j4UjDc+7TvH9IhWBgcN18GRmZDsUJTIwbz2oJC4MKqL5dG0kiaKHHu/sgH3TV4uBhx4wUMrFlMotTEr2znwH9mEBjAqGHZF6T6zXbin0ML4AmkTPfY8dZplPgOtVEt/zKf7+EE9IPdovFmvSkjPpuTLIkjZv2IdQlhg/ba6kJmMjyQ+2WvP0uNmQn3Sx3h7hymO74A0M7vYgo90Yn93b/UheMeuweHbvSGyh9fvk5DLs7/spcKbPcp1Mn45iuMza+bjVIetq7dJEwz7evxYHkJ1DEVjZz1yJ2fYaWDZr7k00oGLG1OS0pcmytY+j8gKsadtHfzDwmxT+YCBfbN0kMofR8ZsU/lUp/IkGfkpEvnsDl7deFg6Ky6OhTeyVrF4uZHLtnQAZJyy37FFPjuTUCZ531WD+uDXsj/oawf807HnkS+liUdh0NTF1Svivz5nC471gNd9o4AcDjXXFk2808NMwxh7rQhLMzMeTKVJofRvGfE8R+YWBfyWFPxgYL+cQT3/tDfyFgWrQHkkK5euwd+2uyDwzWI2/ooGfvYFfDPwkhT8Y6NG8Kr/RQGU6Vn4qhT/RwEnWNRqKH+rxi4HM5f/fEhHSG/zeZ28gSK/dy3iqOVNm+H0uvYCR36RwGw38VAp/9wZ+MFBoCiVxX/G/FAP/mVNE+oooAq/+NzBQ/i9jYAz3A3VhjZroHFbANCFRKaKO3iQFwc1vFZjFxU3WmnzYw2eqWECLaIBluBsDy4JlFVKxq4CBjqi1WFWcqVhpdpNdXbiRfbeYQAdfwY13B3+vClDb8y2WYaxIwEqlmXQJzmvY0AlqjA+2uH7oOkaTW9uHx59bUadksTCS9GE94RCu6hjXdxnLjD51+WEnbild1jDL5wE+13s7pdTocDjwd/jkm8eFUTHmZruXEPenCvEea6aB2/DtkHPaR2/SLsdnQ8MX3G4/659JU+QB7qcuawaDcCJHauQk9vYwM+5xsif3DTsUDhZwO6nU1nSJWxnLchWkrBGjmvSFcYWZmD1qlsmLhqzTXk2yZ1tpHQXWinijws3fLzBzVOQVsSISoV4Z3Oao2RzIGXMlCUcmMLpj3fvkjt+qmD+6cEvZxN/ArNbPJpwlIyxzJYYaPLvdJn5bcPvN8MAJA6YlafSsNd5oeB7VNDpNnBt3iT368ZQswwPmuceOx+aVFdPkUfeBGcHSY+Oe8CLj1MH1nfxeM+HWH5A77Agi+QO4lUiVLQBSCrObOzDw1RaYkBHMelodMH9W4kqET/Q6TZRPbldWFiqjhSdBFkzbaEr9FhlF7kVg0TkJjsyYLlzyRpO7GF3X55KN5pAFzrwPzDymeB+GGMxoHPNhErM13NIu3jNSN96bxXjveN7eBO9nWeH6bxfjVc1EkwptALeb57ifapNfSN8sVDFxFczHKwNmjdePLgvVsHNsN97DTXSXZ5HuBHGgOYZFVr6BG90fFIUdnquKnEbuJ7TRll22ny2f5B6cB4uifOyxi3y/ki69hwllPmRB0pvArV+KI4tlazRjo0m/Id0595P4wK9Xdtf7Lqm3ey+JnJ7XZX4352R6+oPFeuyBSTKjJF0JsR5vta+w+HqvyZHXUhMOW7dfe8A4a1WdWTTqDbtMksczMlaTBwsX7eGMbN6/EBahzCIlwPs5Ha01Ta4TYNN7BFmRD5YCjZmJ651r98o0bf8kfXvGenz2cL3rdiOR2r1oTSp6QruXD5iUlxLmX14Aq3p7mVOulJqYZJNW1qxlj6abtZYk86ta8k3uAqPWc8jGWwRs7M8fmCYH12hSbfE48heHDyVhjvFqAsiwOM0byIprT6Rn5W1ZtDYOpA13GsuD571ku95ZIW/6AJYWHBgwg24kZi47YqifBYy/JmI+Djr4fvdWOT9OcD+L7A57NI7J4+Axm+g1hax0FGDc4XLPKGDTQRONohVnpzI0aCYPsJ6fE0FiM/tz/6XZZJaL57XEQ0RzFsMeZUP8/11nkNL8kZliYm00iRvGIKOsiqwm7/eAgVLbWWERD3VcL3pqvN8DpuTv2hCT8r2qmbT2IQ+ydN8QncZHZr9HS9I7OWTfNFg9WSEtrjRRhwoL9f0KT7oaSeSHGhPzcYr1PzQnb4z3Cpi8rbGeOnbcJ7NfYb2977i/e7cvAyYmGt4XqzgXmsqkKB44TX66wX6dtQXmjy88GDk+sGt6OHVovD29klA1l5BRbr+GrDkMYM/82wyydhSTpY0g63Yp1rMornTSruVADG8X2Kfu+XD8vTewksTrNylMjfTa/u4b2Hfr47dhjONKf6KBV8i6sBs9nrCbQ8jUdTfRKVqFapLyC+ajtLu/aBzeBDCWEXb5djllNL1FkJXZXed88GYele+JgZktYP4ZB7b4YuCvM4U/0UDaxc/fGOg5g/APBraniHxLRD57A/1tAKzqlY+fEpEPBn6TwuYIGDieB0z87g209sBAx7dN9o0G/t8lIt5WBgYGkz/RwA8GsiCRfvYGfqKBn6Rw0DMFz6h7eL7P3sBvNPDTPto56kz8NowZiwMiRxvwJpwkeH9b9RGSZoTAxmj+BwM/ewO/JSKGq6rfEpG4twuPv5PCOf079wb2/6FTRIB2o/8VDBz9l0tEzskbbn8ejIAhGrDrbEw1ym++DrW/BUYJL3dMUdY2ZBnegIHVExiY6hcGM3N7eryB+KXsobMm22nk8Ox9uVByEG0xHSgCsd6p+cHAzLU04kIeOjR/i0IThuOqy9/u4gcD42P/AbM5KVRa2hLU/NCrPL5ugIHLBuo+qyr8fwjICVH0YMCcN7CP6e6eoq0Is1y4T4m/DsBA6kL9pf0RMHPFW+xgJ7NJDKhPnm9XUL+Pm9KE2xvchruyVGDOUBSBPX7J1l6j0nx8VhryeQdqbT0akt3Zqyx1D+GRd3uWTCypgXXnOiy5dywg6/YLtUmDvgpAk/Q++cPJWwxfcAOM5H2/3RvY9iE74H769vlOKvOlJp4Og5pdpdWVrJEwaHfB4P3OBos+8Z6H37MbYPF0h/sJX0udpUdWp3y1WbnAhuUIf+93ZuxytERy2K3TJtnh1tL9YUJFetfFXD1rM55P8g65C0kT87ZSmLeVwlD3kcyopwLzWLlakC6nwyTSjrcnGxgwG7RoYIbz/gNYJ0NqJuO+xtJdg/u1w8Sl6XNosOSyrGvejRKLVupWb1LBCLf8FFQGFb0VMCI73p/MuGK842w0ZolWwkxfw8SmxZ7UJB/4cFOTYJWQlw9ebf1eobGOO+qQuWTAiJKpW/7sjYBh2V1O6F14M9Yt3gUFGxX3K/fx/pfUmARFYiS5PocbGzfJhMJtrCfZ6hTO+ByvlsadTG/y2SZsNz0YIbnqs9/E/XZ+bhQjJsOy7nCjATDOm25mAN4FMIfPgV1O33pBBoRyEvYj3O/mtgL8rnsDFm2dCTD+dFBp1leFnxKKS3Q+E8s8uNmhASzNS4xfOqNOEqYdYNl6kGdkNC+J0dtZ4nthk5F5gxIN76a/Zedd+/9ZivUxF+5ddhZHT7KjUGki2angGss+J69rdVks2sDK4vI2yKmmAzGqIqVk+tXVaZYAkPKTB9nxts5w81GjYn0G9xnzlX5GfmfeY4Cfm8eCt9Elt5GB3YXTPu9u0yFv0e4NPsrAtP7IBfadR1qSE1QFP/mQcUVSYry352V7SqIcYH29dZanTnjluoP1EG7vepKqcihxq3FdmjUp/H/fhBsnEW8mXzfAxqUJLFHs/gHvYz1gIY2uT5aI57ZSdKY12dnA/BEOWPXLeaSxLJUeNd9GwCBvflfFbH0WIIO2A/y+HGC8um20MbnBPkXmi4nJ9kIpn8+mLuXZ0xDTy+Yx44tbgPmuR1h/SXFvt+gnBk33MtbTXm5l0gYYEL07ZpO6W1XhjnCJKF42wMBJD5i1uQADC20HexPegYGTDjAwDSILsvgGDGQ724IM3QD79mut5FY8CChL9m003IB9vYWjiLSVfgXGloXEyotwIvfSG0JgbTFfL4PGIjoedJYcAzzvq4AsTh/4/2k5hr1V/L1C/qyGPb54Vc3HW2BT4myA6YlcHfmqANYW2zfW52FVlVzICpfIHrhJIjzCmks5xLSrLnD7i9vtyEap4ZE12/RYPDwJVyb39g/IXFUWo/l8VbJGtzAeca3Aki3w/NK5nxN7PjoNDaow5Z9o4ET/TzSwWwIDv30DPyUiTyxcCta+1fzfSeHv3sAsjM6hotWvJu72Wtl1hmxcnkyMr3XHfKSHMSQvae3h4AkZL7ebirLBwWL5WV7PYN+TkBLpwVgSy7BvHwz89A38Vgp/ThH5FQ38q0TEtXvV9VdS+Nswxhurzs+Zwp+k8AcDx96Ss29S+IOB5iDC77kKMKx3PqS/zxT+JIW/h8l9ooEfDNRhodl3b+BuJ/7sDfxGAz8NYzo3AG8Q8MAx+Kn6OUXkuzfwr2hgnDzJ+2Lgp0Tk2zDmWym8DozmmxT+lIhY1DXE8LjH9fW9DK8UMAO/yh9HJl/3/Z8SkX8tBv4zp4gMREX5n4kG/rcx8DkdvcgsLn8wcGLB7JbmEm7zfQQGzi2YxXhCLQZ28JlNVJ+WWB9NlrRYly4fREs9YU3eKWr+xcClldtivsxWKZs7fzAwEW9Q5740dWDWn1B3utImbR+bHo1nz6EIWAk13vMrlQp+AgY6J/UHAwvHxWd+aNMLlj2hKQnAwMGklnisNUdaXU2LZbJEsEYnN6XsEPMGDhhuR1nBrBRmDLOtduDHpDA/kZMnShPPXsDAV9cak23ve2KcnwMwplRZVDpXYEpwxeLMNVejOIXbSmdCpfCXAWArwxveh36CmyisJKYkKeD2ziOYYaGKLQqM9yAJ/SHMYv2QgdUF3lfSbvHiXp1LZGbaSIwbiHzenZ67ND7dh0m8G+L3WTbp0OR+18Ts2K+Iq5FqUHwyDZadl1rN9bB/IS+NYBYtH+9n3AxMCg0F2HUpQuLFJgxotlTghtKTtuVGGHJaJQI+C1qbtF9N+hQsWacJ04XqcKMfVGT3aNTEq+DuMOsO3b6UH/i9K8wUv3fgJmeGjPsxObBEsyqMf1bALR5G2pHvVWDnNAGmp7oCjE3N6ZhS92awdKbhfvJYdCnyywnLDjbeTzVsv3cSjSWnF64/lFZzmrR9A6N9Lc9Y72rrlF/OwN6glR2BsdmRXfQUjI/iHdmgv7+Su/GFJI4dzeFhBAwoHioAOL3BbfVGB5/m+QAYzC7A0stoIZC2mOL+ztYj5WMxzsjqryQWVtH9ysAxJTnD9MWiuwqMMtR9Q14sG0m6bTA+h2oi0JiXQkPVGW55+QxONO4LHWDD6VIz7SyaNC+Z1iR3xT+yjeuqlJk3UYyvg47CvCoc02IwAtZIu7vC3Gq0JG9SDJsoLH2J7Z/vDeZL2hfDvbQiltoLkfw8VcW028qgQHvL5L9dYFqYQUYMT6sdmaNrG51+BQozuvGW/IfWEcPeSkhZd3YY0+w818WU5GrLZ1VoUxq37ZDTtJ0fg/eOLEMfJuF0HRDTZ6M+WdIL8x1qbMY2HDIs2ZvAvH0FGWCeE5NWtwXuf+lh/eJFj2kllRhfYbGU2DCDG8pfLXabNe5PHFUBzT0d8zWWYA8Ok6kHrDoAA5/7h8SbWOWUFldgW2Nj/mbL1YW05gmMfX+6hcbGlbStgvk2dYFlg+CgU3hv11+WqUd+GMZDYjcV/z+MsH6X+iCk7PiAvSrejy3f7G2imbXBfDipz5IHp7bByySHvaiPGL+YJisKJHPYhPIpOLJZU7BvNPCLgdIdsqXMS7PJgy7Wt6IcIgpT8U80cHlsMfDVRgMXAjDQCwc5JSMdGJjugIGiAhkyHUw5y5/C88qnmyKGH2/tUy0AU40X3n/Q27abCOi2Zea1/6RAK2F/gR1XXt2hwmYlKDA7NbBX4/fBgCwbmUlqTIC18g0yPRY3eF7Y6yd/NlOT4qJNii5rYLcUFRYVhc1Y5kh4XwqpIS07vs/yWwLZHcsrmcbLos9CScR62W7y9tSm5aAJPR3jLcnvAWTvWkgi6QEZauuGBM12UzG/1+qV78P2/tUr1q+/VjGekz99A3/tDfwkhX+dIvKpFP6eIsLW7k9S+Ns+2rH1UTh03TeLlLHfHs52MAlOBL8/nEG2VIc3ZOzZwMyY6JrHL3cZ6+k1sppkVr/ahj5FRNOyDUPsa7XL3yN5TnrYsZow9mnL4qbQSY/rPxj4KREJVq9O800Ku1pjfzHwmxT+YKB/t9voWRsN/CSFXbv6Ew386zC5b1KY7pf0mxT+RgM/SWF2Mq3kVzQwEA1g3QcDi5X6g4G+LrV9HNtK4U/fwF8lIp+k8BcDiyIMv9HALwZ+2kd/SkTiuahK3xIRVvn4e3/WVi630UA9ehttQyR1+90bqO8Mg333Burb/iAcraE73fHj4fwrMfCfOUVk0FXk/5m9gf/tpPAHAyd+JrOwNGGW43nbFT8P4AayGtgXGXBj8SDSWTZs2zdP63azx7hgTUqwb7ynPiJagfeaJJCAGZ3DAyJc2tpidu7eiSnTthTxoJpJdgzw92ZROTTbLQQxVh5YttWp3yPz7sEtHlS1jQ41Kk0NYF/mvXA/rzcwiGRgR7bt18BCxZ3QIgpYksiLp8Tr8+BEaZhZLOlptcJdLcko2z54kmyNR5ffasapVD0rSYexxvl62O41aTEwjCehwwcnwYdW2w5YlD7hRqHMcb82fiYZ3AXQ2x5mODJGcEt9rXWDCsxsdN630a/mSXw2ETMq5124RUfC9fbyHq+HV6MkXC+hfpcT0aBp5ON+wKczPlvdFZjdicLCFMuQp82+dWvnURPdZ7XD43Yv5HzR05Ok54QlH62BcdNiBgy2YmDX6A5MLpcdfB/Ngbn+/OJRMjwBWy7T8MrjNjo7tRq8H4HRk28XwIBFZTAxd3xwoPFsG+j4N5XlavyYcXl6b4iXW7ltFoFhdATRolCA3UnnC7hVS2o4hZ4AzL13gDHNpQmAdR1DTKugxnxoRI/K3tUQ82wHt5kbD49mXtb2U56qJT+Ppz7NmqvLcnmJ+5NccULRsA+zXrR7yYQDsIj1liKL5kqxZUkfajiVVbi5fgdu6zXrH4lNRp0mbrgisfvU6pN7bftGxieqebVlIa1q1kabVdzfBjKZEv1iJMk1hVsNpqFOy4OK95FFwNp8NJnSZBNLYhxqAjD/OdmSu8zeYry+lU+mLUZwa+oe85mZ0NHVINFpNnnBDV4uwBzHuUvkOTruP5iUnPUvgzFN97neJNMd5stt9bBo+tb6TXx+AjYDJQkoO1dtwyMYdH7XRjWwazYSaXwNHAaHfCZfE6Um6tnBk/n1akguAyalUQfYKlYw42EPDirBQuJcvIxksn0bMkBW2mi3sVdI6yWYr9YR73OyUrHMWIsR6Q7zo3Rdj0K/3+7dXWM8L9boQVa+ksWo0QWJLZOVRE5zUsXstG2TsKeLRlO/xehQAvZMju2pPAulxS6nhuybtNH44dJIsstmxRkP1ZgWwxjPv7pi/s8diLWVEhtJLr3apOwJsmGRXZmY3Kp2S38DrJx22ujd0XkQF6PRjfTNTGKkqjeHPe6TK/lG2+59s10pbD+9GARoAYYOTWDILso75MQV5v9tDPuw7cINrmLVYJh57fcDYGC2THiS3ySt5HsCJi5rGfO/18Pzvyd4/+YkBfYJbbQ1OzaMYrUcJfGDYf58ooGhcfuTFH73LjGtaAMMrDt/MHAR9oCB3hkYGDbAwLzUreaLgbVXeLS6jHmTDEp8L0fABBrfrCbLu2HNt+vgRUapdVm4PAc1S/txl5gkYjyiLuZ7WRdTmh41/P+4/0x53GJLLBS4n8e5nvFAqQxKZw0w+9KD/ZSqwqFkZuJ9KM6T89sKWBOmrX2+d2Cv4zEwiXgdNIk3hswMt1OdFokK7C6nmP+rt1CStjaGLF6/w5Qnt0WH/MlZTVKt9/B43T1olL043v8owO/r8eJO46jGBBsEsCd/9Q38lRT+tTfwc4rIt2/gJxoodlj2GwPjZJ+Fwwm9GemXpceS3LZpLipY38sT5uM7hr2b1n2tyWcLLeU7wXYpH6/sJM9ua2BfDX1dhg1nmC+VxP1Q/UkKk9jRINMOifaNBsa9dm/dBgr2i4H+Mf+TFP5UCn+TwqOXPSamQdZ++wZ+MJCvMdOjk/ScfTFQPbZ7A4de/btEJJ6+Y+0nGng0LPbFwPQ5+IkGkn98SL+igf78qP5g4OcwuW9S+K9o4Ldv4KdS+FMiEnr13zDwuzfwkxT+VAqH4ZC0XyUi32ggS2ztGw38YuDnFJFvUvjf2jCm/8+cIjLoKfL/Oxr4LzlM7r8dDVRo8iY1f8EtPbqVw8+LPxj4jQbeTwxm5hrrLB9kMFOnZRttKkdwk7kAdbaPxR8M/CaFY0e80DS3gIFHC2rutpnCbdxXf4sGJvtYaOKMQ01On0afHMphljdHYKA1EjWi/Ppnb2CQD3S4+f9g4CgABi6jFdza8wEz62zcC815H2r76QADpx0s01SH+vvuDfxEA6fGBhj4OsOMPTvxDwaS1wADF4dzROySD8T4JcPsnCnxqQx0rflioB3IjCIBbid3Iiyo7PUY4/uRwZL18Fly9+XOKKzHRpNGo1Dh0tiYktnvKO3eNeqyV4brz6Rju5dlTyW/R1OV0pEGDH0sK7iVGljIF7nM4u3xU0LDDFqeXWCDEql4jMUUGLZ1gV2N9XxyIbDhRpkOt7eQnx7PRRfvv2jVcJrBzFc6sHy6M+EG1pL25E11GFMe4YeyaQcYujAGGkUvTwVmVY+ai93FjtjjKIshT9vogOw6tMwXepJlj+rI+32o80UnxHwYbUKNn0eHEFgDDMwfd2CgLwyAodd2b+g2qzVuB3ZA5XUBDHl3cf+TATCwyKYuxlOAm64fskvhod075m+BAdLxXJF63YtNvA8uT2bNHsDe7hNYcdxgfvQ84QRdK3fEcJ15EjOqBbAnapPki93zyu0enn+hmmaT5vaDczaG25/NPMwXu/u48rF4AFaGmJ+5csH9cE+Y0zgYDVkUZJXGVyw+AItPohiKTkeDsT/f4AavvI3LARvXJjA4GnO4paKNDoldGW5REbEerhulZBcHz5PMZ8DwTo757iRwU8tHIImUjIANzwnWB3WWwOJx274cc6mhiTuWm8h37il7njYP0ugybPuQqBrPiwmer37j/a/bU3pMpcXY3bPdq3fG/K8j3M/CcCDLekfIkHI9MGkF9wxM1YG9g7kd0UzewS1O86fGb7cLsPi4gQyZ74ENwWjUA4x2OnBjJmTIRDGGALCxKqa9/X3LLmOst9l8DsxI272Z8ntqU7m64n2/FGDg3mcuxZqP9akbK4/ZUBNYn2/M14A/JD53LxHmb4rvOxn+3pheAlomPu7n3GaVY6kwaX5WIasuJ/y+Dl1E1lCRktg8AqOUbYD3H62AGbb+0Pji1SaRIw4sHOhYz7HvqlTMVVxPy4Dpj2qAF9d7AvvPB3wPeIuoiLq8SZ/PGu9vw9qzJTvAwKj/OHLlNFmT+RqOEpJf7WGTZ8yPXFkCA2tgAE81YOAnGpiMS4x3/QYGfpLCmbPEeBaDNhq4NoGB0xHsj6+1GPiMLGDXDRgjHNtoqFZwfK+QxCcHOaPoJtosq8dYT7oL7LbqTi+hNw85jwOMB2t02KO7qmmwr8mCZkpbqWzXkDmH8MJouS1MMZcFYOB1CkworgkwXOpgPLUtZPVq3G56EDzYj0l2GdOsVoDddobxuBhVTGXfD5uku8J8YON2L7OyxPzvTDH+ahxXwCZlxELdr2qe79rODNMH5sOUhTNga2u//DHm41iC/evc7yKZG1EXk8B61t+k8OdM4W/76E9S+NM3MPTH6+s3Gvg9ReSvaOCvhjHRBHTcJ/ndUNHxiYkm/EOmvIB9WixsWR23Db96wzY7ssDzKzawDJhsi8l6s9F4sAVmzzZY+Kk5A7Z/D5Nro4FfDAzFUCN2bXPHnzOFP5XCn72BXwz8NIyxVxcp+RUN/IWBQ8n2vhj4jQZ++gZ+MJDuZaiwxf6Q/pwp/IkG3iR7+cXAuIgfPyUiasqBZfmsPbyuA5n02RsYjG1goNSJ69+niHyigZ9K4VgKwiObMzukSaW1exHbhjF/9Q387g38q0SE7iftJxr4SQp/9wZ+MPBTIvLFwF666P/L+wb2/5lTRAZ9ZfQ/szfwvx0NNPPFm/zwDQwxtm2SsID6+5SIpKe0Pbzt6f6JBkoRMLBtsvndG5jOX8CQfgM3NzsxuFmjq3FOxeAnGpj2d0LK7pfDhGaH0ExyvY0O7O3EoXCQCeIXA/1Z3P8pEdm3JRv9ATBpfvDavoRmSHw0bN3SzfuDgdkFGBiHfhvdMWqIoiC5UOH2LJZLrdktYa+oNF7AwHjy6HK9H3Kay7Il5vcB7i809yfyVl2YXX1YcW6yOCN9PhqI5GVwg8PxA8/ntntzMjXw2OAtcyo7mt5k4hLq/DyTJ5SZV7gdNqm3PFOTOWXsAkwzArg5JXoX5Km3ThIZ66fEXusWI3XVZHnia1tOT2DYUr52GC2Edq+QGXTIm63khoSX5vCb4howw21SdR89tlzttVu8j4UhZq97feVrpRlTOm2AHbMIWHlbFAmtHmbr9uNWrY8GwMK8j/Gxjs8u33QGYyq6jDc5G9clh9EBVt+YKubzNokmTyZbPHmqwC1lq5opq2JM0W6J5822wLYPBk6vD8yHzgjYtMZY0qrswL7sRsDSZyzD7aXwZPnx1Z7q0qrXdHzH9bOOugXmt24xX7pihtvEfLpBHcf9xx8MPC7uFdn3o9hE3L502bYSTdg1A25+bgGrPxg4eS46YqTegIGJvxHIfglwe70lrs/ao9ajnQ23nNXA+uUNGJiHCrC8fLYNjtrN8HO+w/2FIZ63GwAD/XO7tzBdwu2Hkwkws0i7TZTHHYdpnoW76rfRZH8KbDy98fyzoAcME0ri3HnCjc79FPeXsbZP3Ev1KS3HwLxl29BEjJKApuPZiMWRpwIje3AbiZFhvl4kuNlOt+3DZ7+A3UwJZvBZWH+Tvjxq4sSCW/beiUpTa9fuZbTx/pz+FJgyNoCd8/g54/LiABnV9g1Mb2PMp72B+ZgalpHkpgFsgctNad5m67JFW5JVDewYsuOAz3MJ77MKgiG5z6XQhJ0IT5obkxGZS/dvGBiNFvj9bhffv/3CplxrMXDxBNbdesyjeLQE5rlvYOBYAQaGa2BBNpCAHaH7wPXYDuthdaaUV2dgIKkRT9LTFhhSqo1F+TqFPRGsMOXqsY+rHFZSQ9MNMEC43h+k27UOrI4wPlmN8Zu2h1Um+2GI8XRcjVZVhflPGdxr7w4MTHsa7MNADLs8NltZNNryJhkegYGJFEYUsjswQWqAyba92pC/qEYNrT38/vB6+Fs0cN9vNy1EV2BgowIr9iIwsPQMzKel/wcDZ+8M32d9YGCgAwOnr/9EA8Nbg+ddQy/kPW2t4frAwGxj2UlSRMDQzhsyRj+8+wlNUtXjshoPyHQapYlWF7wf25SXFO0DEzJmiPF1OZ4/2nmmmKV7yM6hAgycvUXIUPcV4n0vgYFJ2Mf7T9qkaT67tPYaGJgFZiXx57yJaWHOqUkfbQkfszGfy8cNsqPTyhTjEK9JvR8x/3IhrLlfQobPBK6xpOaYv+ML7OesJ0NmQIXOeJ4YErGqh/EfPbQj/zSM+ZSIfDHwc6awVgAD48Vxvf2NgXeZtl8MdG49tflWClt7MSR3w96QTf1lyrxb41DU2fzBwI2A+1nJY9jj8QP2jrJpQDElTpIeKsPh0z4wcH7bYb0GHcz/TzRQE2UriQIf2PnBwG9S+Ky1u+zaEpFPw5hvUvhO6g8G+uZFgNm4MYfMk/sHA2HQ/rY3kBl2QsHqP9HAT4nIt3305xSRT/to9cCt5NfewE9S+BsN/Csp/C0RuT6M7RcDv9HAz5nC30phQQW2TR8sJNNgfxrGLCsRT/Hu43k+0cCTpxL5rSz7lohIhRz9JIX35uNnb+AnKfxtH/3ZG/iNBhpV+O9MCv8zp4gMBsrofyYaqPyXo4FQg+9viUgstnvNRrO/7w3UzrbzxcBvNHA0AgbO2RBufrUGlsXDC30x8BsNvNIBWNbb2WJ2Wt7Tn2hgmxTOq2H9g4ERvwsNvffAtG3v3oPaeg/FLwauYmBo+BzB7CafJIw9+KkUzjaT58/ewBX5f/YGbv3qSiSaFkv15x8MJNEA9nyigZoEDJsqpSWm3U39kxSGjVHEbzRwktxzYNh0IMbda1sy4Q9gxv053J4crBxGpsppcWijHXTXUi6eWrc7gBtMu+/nlr9jYGDYvcLtnQ74/Ws/XtKkM+jgedhaYyXh+nRMzSTrZvSDgfNF3MHq7lcw26e8Q+ZlCQwMxm20p0mg1vU7zHzdnoIy3gMDP9HARM2Bgf33xaXFHss63d7xezelSSnv28BAtamdXxiYONsWA0u8r9K2OZ5/BDcyOhZw84mjsWyjtluqjcWOjOVTwVsyg5rNnxWwvb4C++41MPDeuZgUd9U/0cDyAAyMhwIwMOn/wUCAQJuk77TtwfFcNA8fTMxvXWDX3Ct8Sq5PjwHLMR6PRnWpvJVakmg1AGChLFZtzuwPBvrGANcTY72N3oBmwsg4k5HJHfGbFD4eQ5VgTOD2QCddbg2BgcnuYIqp3G0bHtUDXH9VYL58ooHD54NTPpm2ezPrcMuTxlrQWNSHTdi8gbWn7v1CcK5dMX53lm277cWL3FmM9+U11ZZX0zbJG+yBIa8S73c0Z5zSaw8YwpqOxoZcDahYDDE+5lS4MsktQlqeK5lFvSEwchgfcirMgonJOVDxvhf9XXuqhQKZcMD7Npy2Bts08N5uhPVXrwo833iK5yvbvZThtuA0nTBgkWNrJb837ZnZzhBuuLvUntwPVI+i+ADZdHy3p+yMphnNzQUXs+II2SVekgTf302WHiLIhN0askMdOSpLHwBwLloBMLC4aywtDsDYlYT1NqULsPJY43vtCcwIDzcsq862TvnrBAxMkiWu98FAT1fh5/O2BMqq/2DgrNozjPcIGLjQHsByrDyWHYfAkGh3sWhxFf9g4OMMDDTmmtTE0XDpsaeyuZNfP/Uk766BafOOCOzRt5qYbXuYP13P1YlcYF96GqozPhoPEvz+8w8GrkfAwHLFgYG5g/X5xcABZGG645C10e7ekNVhsHfBDeP/TQrfRiO49ViQvhg4P3vAsNsTWDEZPn6Swln3BntUj/5TIjLe/9kbmLnAwEzt+JzlYRNSYpVtSUhKCs+eak6LwcDG/Ntg/HuaIJDqL/pNJBiPlBenSZ+syoM9kAn2430HRsRDDfNZvNVHXgcXg2ZhAQz8JIUnRhsNdps26b5rZbTyBwNTZQgZ+cHA7FoCA5UbxiPwDrh/o4k+2RPMj65oUXHLRoy2kor1t7caMkeJzGItx3oNyTYo5AOsz8mzKvmSFRYwWTBYfve1GvY6kMnftBi4SOouj4Q/GBivUi1lG+9xIVfduk18cV5HxuQ2qdkmhX9h4LdE5J62Hcpt+UKsXgMDleyWsliAbP1iYCKvtuxWiTottAUwMEiA9caxCqns7hwxOakb4ooADJxGJk+yyxzP98HAz2Fy372BryL5iQZ+k8KBPjW+7aO/GPiJBnrbg5S4x/NKMn5FAyWv4ix4Yr77g/JPNPDTMOZbIhLcAIOXzeVPpfAHAxde8oOB4coAht22GA8ttgwxPJxV5RsN1K/Lv+0NfKixknwPk1Ne4U/fwC8G5hfYl8/ewG9SmA+wnr6HyX0w8I5Z/8XA797AT4mIUz3/7A38YKCXqAaLlpl6/O4N7L1mCvv3to/+Z04RGUjK8P+30cBPUni8Pozarvwwc6P6AjcwaaM/clvC8d0b2JaI5FJb6ffZGxhN539KRMy6TQoXa9bkLw4MVFOYgeVgYwM7AuEnKTw7t27o1nn+jgaG0hpqdemOfjAwtBgwsAobjZa3s9Ek6uwBzHzDDEwfMj57bVJsfHZ/SkS+ewNn9eP+TQqnQhcYOHyEGc0e7V68xRluY6K0JSKDtc2+SWH2HB1/ooFy3Lanfm9mXwyMNjuozzeTw280MJ2v7g47ToGB8YgDS6wRMHB2Vye0lICBWWcEN6MwYGBctyUZTgUzXpb7FRmrUmC/MDDRzT8YGB4PKhX7opPQBAaSS8mkQ/5rJ4ux3GJGcA8NSo5Cm5RrD++7suInGphf+8BAJxBdmnXe+H6zgps48ENGhXHiSb6o8P63jRxT1J0BO6IUZrozYsDAtO2bqLZJaW0PDJxCjYuJOAMGTvfWlpy9K4tRsAMGbzYPl6anNhpsl+0pLCNgYM4rvUn2Z7jNxPwTDcyX5/rJgzHMVBjXLPlGA9n2QwVV64ZMuL1PUjjsH7wkGSwwnz5J4bye/MHAgdavv0nhyJ/KPxi4XLz+JIU/GBgohcBipihdNm33+syvFZ5f2QMDkxswMNvYppjPUhXPvxpg/OwrxuctAQM7O5HTrNhivqou3ifbTeAmamGYRPUdWMur/PbFQNq30Yikv3+T92ZtEn/6OPLzHBi4cKd6kpRPzN/dw7ZolZiGmN0vHc6KA7h3dpzg+W9T4cnmQUOULRq5iYs5sHNgiFNKwzXcVF6EVy6rwYH8Q4P5N3ysajZtNj0yUhd/vy+BgUkHGFiQg+crLrj+bQQMLN0G4zEPgYH24eERbSdtNPZEXX4s8f6z3RSf6/PTARZWOU0PssmSYgbZ1JkVKaXW2kzSQMD8fEQbgbh8VpPcWFYzzrfAQOfsqeIXA/12L24yVoDRJGF8mkVh06LvAduqFBj4PsMtplm7KSA0VsR8BgyMugyyRV0Cm0bSI6G52Mf9nCxgi3nBeITdDebnwSdcv24sWtprrK+6UlMe9t8PcupKashf+x6b3Pd3soOq/d4HBgpbjN/i3DYoGq2xnodr16BoVAMDmzUwUO4AA+dm25BleoA9kXQ3prjKMH6VVm/51JrGvzFwcAAGatUB2PPBwP16CsyM5iP2a29g6chmk+7sh8KNziWiwn7jeofWPs52fxrG5OchZJazGGQ05WurSd0dMDAWmoBmrDRZLpX/wcBJCXs4yzCeW91WKTeKfhNbe2DY/mD1SZu4kKVbLCe+FaqKMmON398O2/XdJoVLcoGFTgwZpz/a9tiPxEgSfgslHgUtBj4tYPipbeD1SQqnqcfENG731q4FYGDYXGL2jQb2N8ymshyNkui8xvs/89WW1GGbjWCsbehjAANzfaol6YPakqgWA5NnANlp+HiftdjuzVwAa7L1FPb3Ew20nu2ZwisODHS5eCVDqyfir4Yxv/YGbsfqz97An/bR+swhp799i+F56s+YOoO9WqkJxvsoAgNZNPgbBm4wUahQ8zFLzDKecT18ZJRe+rzJ1ibm16dE5NM++ldS+HOmcDxvz+T9YKD3vHea7ykitf0wfxrGfA6TM5WHTVoy/lMp/MHAT4lISMfn7Ns++lc0cHwG3+vefzDw0zDmg4HRbhPW32jgBwPj2lGlXxj46zC5wWQoJ95m96dS2JduRvJNCmdtJX7gCKyJBo/a+WLgZ28g/nn89A38NIyJnmPcFQbzp0Tkuzfw0zdwfBJ08ds3sHH73Z+k8P+rROT3h/8D51/v+A==</prop>
			<obj name="TemperatureLog" class="TemperatureLog" version="2">
				<prop name="Times">TEFSWgAAsB0AAICwGBgBAACyAgAATAQAAOYFAACKBwAAJAkAAL4KAABYDAAA/A0AAJYPAAAwEQAAyhIAAG4UAAAIFgAAohcAADwZAADWGgAAehwAABQeAACuHwAASCEAAOwiAACGJAAAICYAALonAABeKQAA+CoAAJIsAAA2LgAA0C8AAGoxAAAEMwAAqDQAAEI2AADcNwAAdjkAABo7AAC0PAAATj4AAOg/AACMQQAAJkMAAMBEAABaRgAA/kcAAJhJAAAySwAAzEwAAHBOAAAKUAAApFEAAD5TAADYVAAAfFYAABZYAACwWQAASlsAAO5cAACIXgAAImAAAMZhAABgYwAA+mQAAJRmAAA4aAAA0mkAAGxrAAAGbQAAqm4AAERwAADecQAAeHMAABx1AAC2dgAAUHgAAPR5AACOewAAKH0AAMJ+AABcgAAAAIIAAJqDAAA0hQAAzoYAAHKIAAAMigAAposAAECNAADajgAAfpAAABiSAACykwAATJUAAPCWAACKmAAAJJoAAMibAABinQAA/J4AAJagAAA6ogAA1KMAAG6lAAAIpwAArKgAAEaqAADgqwAAhK0AAB6vAAC4sAAAUrIAAOyzAACQtQAAKrcAAMS4AABeugAAArwAAJy9AAA2vwAA0MAAAGrCAAAOxAAAqMUAAELHAADcyAAAgMoAABrMAAC0zQAAWM8AAPLQAACM0gAAJtQAAMrVAABk1wAA/tgAAJjaAAA83AAA1t0AAHDfAAAK4QAAruIAAEjkAADi5QAAhucAACDpAAC66gAAVOwAAPjtAACS7wAALPEAAMbyAABg9AAABPYAAJ73AAA4+QAA0voAAHb8AAAQ/gAAqv8AAEQBAQDeAgEAggQBABwGAQC2BwEAWgkBAPQKAQCODAEAKA4BAMwPAQBmEQEAABMBAJoUAQA+FgEA2BcBAHIZAQAWGwEAsBwBAEoeAQDkHwEAiCEBACIjAQC8JAEAViYBAPAnAQCUKQEALisBAMgsAQBiLgEABjABAKAxAQA6MwEA1DQBAG42AQASOAEArDkBAEY7AQDqPAEAhD4BAB5AAQC4QQEAXEMBAPZEAQCQRgEAKkgBAM5JAQBoSwEAAk0BAJxOAQBAUAEA2lEBAHRTAQAYVQEAslYBAExYAQDmWQEAilsBACRdAQC+XgEAWGABAPxhAQCWYwEAMGUBAMpmAQBkaAEACGoBAKJrAQA8bQEA1m4BAHpwAQAUcgEArnMBAEh1AQDsdgEAhngBACB6AQC6ewEAXn0BAPh+AQCSgAEALIIBANCDAQBqhQEABIcBAKiIAQBCigEA3IsBAHaNAQAajwEAtJABAE6SAQDokwEAjJUBACaXAQDAmAEAWpoBAPSbAQCYnQEAMp8BAMygAQBmogEACqQBAKSlAQA+pwEA2KgBAHyqAQAWrAEAsK0BAEqvAQDusAEAiLIBACK0AQC8tQEAYLcBAPq4AQCUugEALrwBANK9AQBsvwEABsEBAKrCAQBExAEA3sUBAHjHAQAcyQEAtsoBAFDMAQDqzQEAjs8BACjRAQDC0gEAXNQBAADWAQCa1wEANNkBAM7aAQBo3AEADN4BAKbfAQBA4QEA2uIBAH7kAQAY5gEAsucBAEzpAQDw6gEAiuwBACTuAQC+7wEAYvEBAPzyAQCW9AEAOvYBANT3AQBu+QEACPsBAKz8AQBG/gEA4P8BAHoBAgAeAwIAuAQCAFIGAgDsBwIAkAkCACoLAgDEDAIAXg4CAAIQAgCcEQIANhMCANAUAgBqFgIADhgCAKgZAgBCGwIA3BwCAIAeAgAaIAIAtCECAE4jAgDyJAIAjCYCACYoAgDAKQIAZCsCAP4sAgCYLgIAPDACANYxAgBwMwIACjUCAK42AgBIOAIA4jkCAHw7AgAgPQIAuj4CAFRAAgDuQQIAkkMCACxFAgDGRgIAYEgCAARKAgCeSwIAOE0CANJOAgBsUAIAEFICAKpTAgBEVQIA3lYCAIJYAgAcWgIAtlsCAFBdAgD0XgIAjmACAChiAgDCYwIAZmUCAABnAgCaaAIAPmoCANhrAgBybQIADG8CALBwAgBKcgIA5HMCAH51AgAidwIAvHgCAFZ6AgDwewIAlH0CAC5/AgDIgAIAYoICAAaEAgCghQIAOocCANSIAgBuigIAEowCAKyNAgBGjwIA4JACAISSAgAelAIAuJUCAFKXAgD2mAIAkJoCACqcAgDOnQIAaJ8CAAKhAgCcogIAQKQCANqlAgB0pwIADqkCALKqAgBMrAIA5q0CAICvAgAksQIAvrICAFi0AgDytQIAlrcCADC5AgDKugIAZLwCAAi+AgCivwIAPMECANbCAgBwxAIAFMYCAK7HAgBIyQIA4soCAIbMAgAgzgIAus8CAFTRAgD40gIAktQCACzWAgDQ1wIAatkCAATbAgCe3AIAQt4CANzfAgB24QIAEOMCALTkAgBO5gIA6OcCAIzpAgAm6wIAwOwCAFruAgD07wIAmPECADLzAgDM9AIAZvYCAAD4AgCk+QIAPvsCANj8AgBy/gIAFgADALABAwBKAwMA5AQDAIgGAwAiCAMAvAkDAGALAwD6DAMAlA4DAC4QAwDSEQMAbBMDAAYVAwCgFgMARBgDAN4ZAwB4GwMAHB0DALYeAwBQIAMA6iEDAIQjAwAoJQMAwiYDAFwoAwD2KQMAmisDADQtAwDOLgMAaDADAAIyAwCmMwMAQDUDANo2AwB0OAMAGDoDALI7AwBMPQMA8D4DAIpAAwAkQgMAvkMDAGJFAwD8RgMAlkgDADBKAwDUSwMAbk0DAAhPAwCsUAMARlIDAOBTAwB6VQMAHlcDALhYAwBSWgMA7FsDAIZdAwAqXwMAxGADAF5iAwD4YwMAnGUDADZnAwDQaAMAamoDAARsAwCobQMAQm8DANxwAwCAcgMAGnQDALR1AwBOdwMA8ngDAIx6AwAmfAMAwH0DAGR/AwD+gAMAmIIDADKEAwDWhQMAcIcDAAqJAwCuigMASIwDAOKNAwB8jwMAFpEDALqSAwBUlAMA7pUDAIiXAwAsmQMAxpoDAGCcAwD6nQMAnp8DADihAwDSogMAbKQDAAamAwCqpwMARKkDAN6qAwCCrAMAHK4DALavAwBQsQMA9LIDAI60AwAotgMAwrcDAGa5AwAAuwMAmrwDADS+AwDYvwMAcsEDAAzDAwCwxAMASsYDAOTHAwB+yQMAIssDALzMAwBWzgMA8M8DAIrRAwAu0wMAyNQDAGLWAwD81wMAoNkDADrbAwDU3AMAbt4DAAjgAwCs4QMARuMDAODkAwCE5gMAHugDALjpAwBS6wMA9uwDAJDuAwAq8AMAxPEDAGjzAwAC9QMAnPYDADb4AwDa+QMAdPsDAA79AwCy/gMATAAEAOYBBACAAwQAJAUEAL4GBABYCAQA8gkEAIwLBAAwDQQAyg4EAGQQBAD+EQQAohMEADwVBADWFgQAcBgEABQaBACuGwQASB0EAOIeBACGIAQAICIEALojBABUJQQA+CYEAJIoBAAsKgQAxisEAGotBAAELwQAnjAEAEIyBADcMwQAdjUEABA3BAC0OAQATjoEAOg7BACCPQQAJj8EAMBABABaQgQA9EMEAI5FBAAyRwQAzEgEAGZKBAAATAQApE0EAD5PBADYUAQAclIEABZUBACwVQQASlcEAORYBACIWgQAIlwEALxdBABWXwQA+mAEAJRiBAAuZAQA0mUEAGxnBAAGaQQAoGoEAERsBADebQQAeG8EABJxBAC2cgQAUHQEAOp1BACEdwQAKHkEAMJ6BABcfAQA9n0EAJB/BAA0gQQAzoIEAGiEBAAChgQApocEAECJBADaigQAdIwEABiOBACyjwQATJEEAOaSBACKlAQAJJYEAL6XBABYmQQA/JoEAJacBAAwngQA1J8EAG6hBAAIowQAoqQEAEamBADgpwQAeqkEABSrBAC4rAQAUq4EAOyvBACGsQQAKrMEAMS0BABetgQA+LcEAJK5BAA2uwQA0LwEAGq+BAAEwAQAqMEEAELDBADcxAQAdsYEABrIBAC0yQQATssEAOjMBACMzgQAJtAEAMDRBABk0wQA/tQEAJjWBAAy2AQA1tkEAHDbBAAK3QQApN4EAEjgBADi4QQAfOMEABblBAC65gQAVOgEAO7pBACI6wQALO0EAMbuBABg8AQA+vEEAJTzBAA49QQA0vYEAGz4BAAG+gQAqvsEAET9BADe/gQAeAAFABwCBQC2AwUAUAUFAOoGBQCOCAUAKAoFAMILBQBcDQUAAA8FAJoQBQA0EgUA2BMFAHIVBQAMFwUAphgFAEoaBQDkGwUAfh0FABgfBQC8IAUAViIFAPAjBQCKJQUALicFAMgoBQBiKgUA/CsFAJYtBQA6LwUA1DAFAG4yBQAINAUArDUFAEY3BQDgOAUAejoFAB48BQC4PQUAUj8FAOxABQCQQgUAKkQFAMRFBQBoRwUAAkkFAJxKBQA2TAUA2k0FAHRPBQAOUQUAqFIFAExUBQDmVQUAgFcFABpZBQC+WgUAWFwFAPJdBQCMXwUAMGEFAMpiBQBkZAUA/mUFAJhnBQA8aQUA1moFAHBsBQAKbgUArm8FAEhxBQDicgUAfHQFACB2BQC6dwUAVHkFAPh6BQCSfAUALH4FAMZ/BQBqgQUABIMFAJ6EBQA4hgUA3IcFAHaJBQAQiwUAqowFAE6OBQDojwUAgpEFAByTBQDAlAUAWpYFAPSXBQCOmQUAMpsFAMycBQBmngUAAKAFAJqhBQA+owUA2KQFAHKmBQAMqAUAsKkFAEqrBQDkrAUAfq4FACKwBQC8sQUAVrMFAPq0BQCUtgUALrgFAMi5BQBsuwUABr0FAKC+BQA6wAUA3sEFAHjDBQASxQUAtsYFAFDIBQDqyQUAhMsFAB7NBQDCzgUAXNAFAPbRBQCQ0wUANNUFAM7WBQBo2AUAAtoFAJzbBQBA3QUA2t4FAHTgBQAO4gUAsuMFAEzlBQDm5gUAiugFACTqBQC+6wUAWO0FAPzuBQCW8AUAMPIFAMrzBQBu9QUACPcFAKL4BQBG+gUA4PsFAHr9BQAU/wUAuAAGAFICBgDsAwYAhgUGACAHBgDECAYAXgoGAPgLBgCSDQYALA8GANAQBgBqEgYABBQGAJ4VBgBCFwYA3BgGAHYaBgAaHAYAtB0GAE4fBgDoIAYAjCIGACYkBgDAJQYAWicGAP4oBgCYKgYAMiwGAMwtBgBwLwYACjEGAKQyBgBINAYA4jUGAHw3BgAWOQYAsDoGAFQ8BgDuPQYAiD8GACJBBgDGQgYAYEQGAPpFBgCURwYALkkGANJKBgBsTAYABk4GAKpPBgBEUQYA3lIGAHhUBgAcVgYAtlcGAFBZBgDqWgYAjlwGACheBgDCXwYAXGEGAABjBgCaZAYANGYGANhnBgByaQYADGsGAKZsBgBKbgYA5G8GAH5xBgAYcwYAsnQGAFZ2BgDwdwYAinkGACR7BgDIfAYAYn4GAPx/BgCWgQYAMIMGANSEBgBuhgYACIgGAKyJBgBGiwYA4IwGAHqOBgAekAYAuJEGAFKTBgDslAYAkJYGACqYBgDEmQYAaJsGAAKdBgCcngYANqAGANqhBgB0owYADqUGAKimBgBMqAYA5qkGAICrBgAarQYAtK4GAFiwBgDysQYAjLMGACa1BgDKtgYAZLgGAP65BgCYuwYAPL0GANa+BgBwwAYACsIGAK7DBgBIxQYA4sYGAHzIBgAgygYAussGAFTNBgD4zgYAktAGACzSBgDG0wYAatUGAATXBgCe2AYAONoGANzbBgB23QYAEN8GAKrgBgBE4gYA6OMGAILlBgAc5wYAtugGAFrqBgD06wYAju0GACjvBgDM8AYAZvIGAAD0BgCa9QYAPvcGANj4BgBy+gYADPwGALD9BgBK/wYA5AAHAH4CBwAiBAcAvAUHAFYHBwDwCAcAlAoHAC4MBwDIDQcAbA8HAAYRBwCgEgcAOhQHAN4VBwB4FwcAEhkHAKwaBwBQHAcA6h0HAIQfBwAeIQcAwiIHAFwkBwD2JQcAkCcHACopBwDOKgcAaCwHAAIuBwCcLwcAQDEHANoyBwB0NAcADjYHALI3BwBMOQcA5joHAIA8BwAkPgcAvj8HAFhBBwD8QgcAlkQHADBGBwDKRwcAbkkHAAhLBwCiTAcAPE4HAOBPBwB6UQcAFFMHAK5UBwBSVgcA7FcHAIZZBwAgWwcAxFwHAF5eBwD4XwcAkmEHACxjBwDQZAcAamYHAARoBwCeaQcAQmsHANxsBwB2bgcAEHAHALRxBwBOcwcA6HQHAIJ2BwAmeAcAwHkHAFp7BwD+fAcAmH4HADKABwDMgQcAcIMHAAqFBwCkhgcAPogHAOKJBwB8iwcAFo0HALCOBwBUkAcA7pEHAIiTBwAilQcAxpYHAGCYBwD6mQcAlJsHAC6dBwDSngcAbKAHAAaiBwCgowcARKUHAN6mBwB4qAcAEqoHALarBwBQrQcA6q4HAI6wBwAosgcAwrMHAFy1BwAAtwcAmrgHADS6BwDOuwcAcr0HAAy/BwCmwAcAQMIHAOTDBwB+xQcAGMcHALLIBwBWygcA8MsHAIrNBwAkzwcAyNAHAGLSBwD80wcAltUHADDXBwDU2AcAbtoHAAjcBwCi3QcARt8HAODgBwB64gcAFOQHALjlBwBS5wcA7OgHAJDqBwAq7AcAxO0HAF7vBwAC8QcAnPIHADb0BwDQ9QcAdPcHAA75BwCo+gcATPwHAOb9BwCA/wcAGgEIALQCCABYBAgA8gUIAIwHCAAmCQgAwAoIAGQMCAD+DQgAmA8IADIRCADWEggAcBQIAAoWCACkFwgASBkIAOIaCAB8HAgAIB4IALofCABUIQgA7iIIAJIkCAAsJggAxicIAGApCAAEKwgAniwIADguCADSLwgAdjEIABAzCACqNAgARDYIAOg3CACCOQgAHDsIALY8CABaPggA9D8IAI5BCAAoQwgAwkQIAGZGCAAASAgAmkkIADRLCADYTAgAck4IAAxQCACmUQgASlMIAORUCAB+VggAIlgIALxZCABWWwgA8FwIAJReCAAuYAgAyGEIAGJjCAAGZQgAoGYIADpoCADeaQgAeGsIABJtCACsbggARnAIAOpxCACEcwgAHnUIALh2CABceAgA9nkIAJB7CAAqfQgAxH4IAGiACAACgggAnIMIADaFCADahggAdIgIAA6KCACyiwgATI0IAOaOCACAkAgAJJIIAL6TCABYlQgA8pYIAJaYCAAwmggAypsIAGSdCAAInwgAoqAIADyiCADgowgAeqUIABSnCACuqAgASKoIAOyrCACGrQgAIK8IALqwCABesggA+LMIAJK1CAAstwgAxrgIAGq6CAAEvAgAnr0IADi/CADcwAgAdsIIABDECAC0xQgATscIAOjICACCyggAJswIAMDNCABazwgA9NAIAJjSCAAy1AgAzNUIAHDXCAAK2QgApNoIAD7cCADi3QgAfN8IABbhCACw4ggASuQIAO7lCACI5wgAIukIALzqCABg7AgA+u0IAJTvCAAu8QgAyPIIAGz0CAAG9ggAoPcIAET5CADe+ggAePwIABL+CAC2/wgAUAEJAOoCCQCEBAkAKAYJAMIHCQBcCQkAAAsJAJoMCQA0DgkAzg8JAHIRCQAMEwkAphQJAEAWCQDkFwkAfhkJABgbCQCyHAkATB4JAPAfCQCKIQkAJCMJAL4kCQBiJgkA/CcJAJYpCQAwKwkA1CwJAG4uCQAIMAkAojEJAEYzCQDgNAkAejYJABQ4CQC4OQkAUjsJAOw8CQCGPgkAKkAJAMRBCQBeQwkAAkUJAJxGCQA2SAkA0EkJAHRLCQAOTQkAqE4JAEJQCQDcUQkAgFMJABpVCQC0VgkATlgJAPJZCQCMWwkAJl0JAMBeCQBkYAkA/mEJAJhjCQAyZQkA1mYJAHBoCQAKagkApGsJAEhtCQDibgkAfHAJABZyCQC6cwkAVHUJAO52CQCIeAkALHoJAMZ7CQBgfQkA+n4JAJ6ACQA4ggkA0oMJAGyFCQAQhwkAqogJAESKCQDoiwkAgo0JAByPCQC2kAkAWpIJAPSTCQCOlQkAKJcJAMyYCQBmmgkAAJwJAJqdCQA+nwkA2KAJAHKiCQAMpAkAsKUJAEqnCQDkqAkAfqoJABisCQC8rQkAVq8JAPCwCQCKsgkALrQJAMi1CQBitwkA/LgJAKC6CQA6vAkA1L0JAG6/CQASwQkArMIJAEbECQDgxQkAhMcJAB7JCQC4ygkAXMwJAPbNCQCQzwkAKtEJAM7SCQBo1AkAAtYJAJzXCQBA2QkA2toJAHTcCQAO3gkAst8JAEzhCQDm4gkAgOQJABrmCQC+5wkAWOkJAPLqCQCM7AkAMO4JAMrvCQBk8QkA/vIJAKL0CQA89gkA1vcJAHD5CQAU+wkArvwJAEj+CQDi/wkAhgEKACADCgC6BAoAXgYKAPgHCgCSCQoALAsKANAMCgBqDgoABBAKAJ4RCgBCEwoA3BQKAHYWCgAQGAoAtBkKAE4bCgDoHAoAgh4KACYgCgDAIQoAWiMKAPQkCgCOJgoAMigKAMwpCgBmKwoAAC0KAKQuCgA+MAoA2DEKAHIzCgAWNQoAsDYKAEo4CgDkOQoAiDsKACI9CgC8PgoAYEAKAPpBCgCUQwoALkUKANJGCgBsSAoABkoKAKBLCgBETQoA3k4KAHhQCgASUgoAtlMKAFBVCgDqVgoAhFgKAChaCgDCWwoAXF0KAPZeCgCaYAoANGIKAM5jCgBoZQoADGcKAKZoCgBAagoA2msKAHRtCgAYbwoAsnAKAExyCgDmcwoAinUKACR3CgC+eAoAWHoKAPx7CgCWfQoAMH8KAMqACgBuggoACIQKAKKFCgBGhwoA4IgKAHqKCgAUjAoAuI0KAFKPCgDskAoAhpIKACqUCgDElQoAXpcKAAKZCgCcmgoANpwKANCdCgBqnwoADqEKAKiiCgBCpAoA3KUKAICnCgAaqQoAtKoKAE6sCgDorQoAjK8KACaxCgDAsgoAWrQKAP61CgCYtwoAMrkKAMy6CgBwvAoACr4KAKS/CgBIwQoA4sIKAHzECgAWxgoAuscKAFTJCgDuygoAiMwKADbOCgDQzwoAatEKAATTCgCo1AoAQtYKANzXCgCA2QoAGtsKALTcCgBO3goA8t8KAJbhCgAw4woA1OQKAG7mCgAI6AoAoukKAEbrCgDg7AoAeu4KABTwCgC48QoAUvMKAOz0CgCG9goAKvgKAMT5CgBe+woA+PwKAJL+CgA2AAsA0AELAGoDCwAEBQsAqAYLAEIICwDcCQsAgAsLABoNCwC0DgsAThALAPIRCwCMEwsAJhULAMAWCwBkGAsA/hkLAJgbCwAyHQsA1h4LAHAgCwAKIgsAriMLAEglCwDiJgsAfCgLABYqCwC6KwsAVC0LAO4uCwCIMAsALDILAMYzCwBgNQsA+jYLAJQ4CwA4OgsA0jsLAGw9CwAGPwsAqkALAERCCwDeQwsAeEULABxHCwC2SAsAUEoLAOpLCwCOTQsAKE8LAMJQCwBmUgsAAFQLAJpVCwA0VwsA2FgLAHJaCwAMXAsApl0LAEpfCwDkYAsAfmILACJkCwC8ZQsAVmcLAPBoCwCUagsALmwLAMhtCwBibwsABnELAKByCwA6dAsA1HULAG53CwASeQsArHoLAEZ8CwDgfQsAhH8LAB6BCwC4ggsAUoQLAOyFCwCQhwsAKokLAMSKCwBojAsAAo4LAJyPCwA2kQsA2pILAHSUCwAOlgsAqJcLAEyZCwDmmgsAgJwLACSeCwC+nwsAWKELAPKiCwCWpAsAMKYLAMqnCwBkqQsACKsLAKKsCwA8rgsA1q8LAHCxCwAUswsArrQLAEi2CwDitwsAhrkLACC7CwC6vAsAVL4LAO6/CwCSwQsALMMLAMbECwBqxgsABMgLAJ7JCwA4ywsA3MwLAHbOCwAQ0AsAqtELAE7TCwDo1AsAgtYLACbYCwDA2QsAWtsLAPTcCwCY3gsAMuALAMzhCwBm4wsACuULAKTmCwA+6AsA2OkLAHLrCwAW7QsAsO4LAErwCwDu8QsAiPMLACL1CwC89gsAVvgLAPr5CwCU+wsALv0LAMj+CwBsAAwABgIMAKADDAA6BQwA3gYMAHgIDAASCgwArAsMAFANDADqDgwAhBAMAB4SDADCEwwAXBUMAPYWDACQGAwANBoMAM4bDABoHQwADB8MAKYgDABAIgwA2iMMAH4lDAAYJwwAsigMAEwqDADwKwwAii0MACQvDAC+MAwAWDIMAPwzDACWNQwAMDcMAMo4DABuOgwACDwMAKI9DAA8PwwA4EAMAHpCDAAURAwArkUMAFJHDADsSAwAhkoMACBMDADETQwAXk8MAPhQDACcUgwANlQMANBVDABqVwwADlkMAKhaDABCXAwA3F0MAIBfDAAaYQwAtGIMAE5kDADoZQwAjGcMACZpDADAagwAWmwMAP5tDACYbwwAMnEMAMxyDABwdAwACnYMAKR3DABIeQwA4noMAHx8DAAWfgwAsH8MAFSBDADuggwAiIQMACyGDADGhwwAYIkMAPqKDACejAwAOI4MANKPDABskQwAEJMMAKqUDABElgwA3pcMAIKZDAAcmwwAtpwMAFCeDADqnwwAjqEMACijDADCpAwAXKYMAACoDACaqQwANKsMAM6sDAByrgwADLAMAKaxDABAswwA5LQMAH62DAAYuAwAvLkMAFa7DADwvAwAir4MAC7ADADIwQwAYsMMAPzEDACgxgwAOsgMANTJDABuywwAEs0MAKzODABG0AwA4NEMAITTDAAe1QwAuNYMAFLYDAD22QwAkNsMACrdDADE3gwAaOAMAALiDACc4wwANuUMANrmDAB06AwADuoMAKjrDABC7QwA5u4MAIDwDAAa8gwAtPMMAFj1DADy9gwAjPgMACb6DADK+wwAZP0MAP7+DACiAA0APAINANYDDQBwBQ0AFAcNAK4IDQBICg0A4gsNAIYNDQAgDw0AuhANAFQSDQD4Ew0AkhUNACwXDQDGGA0AahoNAAQcDQCeHQ0AOB8NANwgDQB2Ig0AECQNAKolDQBEJw0A6CgNAIIqDQAcLA0Ati0NAFovDQD0MA0AjjINACg0DQDMNQ0AZjcNAAA5DQCkOg0APjwNANg9DQByPw0AFkENALBCDQBKRA0A5EUNAIhHDQAiSQ0AvEoNAGBMDQD6TQ0AlE8NAC5RDQDIUg0AbFQNAAZWDQCgVw0AOlkNAN5aDQB4XA0AEl4NAKxfDQBGYQ0A6mINAIRkDQAeZg0AuGcNAFxpDQD2ag0AkGwNACpuDQDObw0AaHENAAJzDQCcdA0AQHYNANp3DQB0eQ0ADnsNALJ8DQBMfg0A5n8NAIqBDQAkgw0AvoQNAFiGDQD8hw0AlokNADCLDQDKjA0Abo4NAAiQDQCikQ0ARpMNAOCUDQB6lg0AFJgNAK6ZDQBSmw0A7JwNAIaeDQAgoA0AxKENAF6jDQD4pA0AkqYNACyoDQDQqQ0AaqsNAAStDQCerg0AQrANANyxDQB2sw0AGrUNALS2DQBOuA0A6LkNAIy7DQAmvQ0AwL4NAFrADQD+wQ0AmMMNADLFDQDWxg0AcMgNAArKDQCkyw0APs0NAOLODQB80A0AFtINALDTDQBU1Q0A7tYNAIjYDQAi2g0AxtsNAGDdDQD63g0AlOANAC7iDQDS4w0AbOUNAAbnDQCq6A0AROoNAN7rDQB47Q0AHO8NALbwDQBQ8g0A6vMNAI71DQAy9w0AzPgNAHD6DQAK/A0ApP0NAD7/DQDiAA4AfAIOABYEDgCwBQ4ASgcOAO4IDgCICg4AIgwOAMYNDgBgDw4A+hAOAJQSDgA4FA4A0hUOAGwXDgAGGQ4AqhoOAEQcDgDeHQ4AeB8OABwhDgC2Ig4AUCQOAPQlDgCOJw4AKCkOAMIqDgBmLA4AAC4OAJovDgA0MQ4AzjIOAHI0DgAMNg4ApjcOAEA5DgDkOg4AfjwOABg+DgCyPw4ATEEOAPBCDgCKRA4AJEYOAMhHDgBiSQ4A/EoOAJZMDgAwTg4A1E8OAG5RDgAIUw4ArFQOAEZWDgDgVw4AelkOAB5bDgC4XA4AUl4OAOxfDgCQYQ4AKmMOAMRkDgBoZg4AAmgOAJxpDgA2aw4A2mwOAHRuDgAOcA4AqHEOAExzDgDmdA4AgHYOABp4DgC0eQ4AWHsOAPJ8DgCMfg4AJoAOAMqBDgBkgw4A/oQOAJiGDgAyiA4A1okOAHCLDgAKjQ4Aro4OAEiQDgDikQ4AfJMOACCVDgC6lg4AVJgOAO6ZDgCSmw4ALJ0OAMaeDgBqoA4ABKIOAJ6jDgA4pQ4A3KYOAHaoDgAQqg4AqqsOAE6tDgDorg4AgrAOAByyDgC2sw4AWrUOAPS2DgCOuA4AKLoOAMy7DgBmvQ4AAL8OAJrADgA+wg4A2MMOAHLFDgAMxw4AsMgOAErKDgDkyw4Afs0OACLPDgC80A4AVtIOAPDTDgCU1Q4ALtcOAMjYDgBs2g4ABtwOAKDdDgA63w4A3uAOAHjiDgAS5A4ArOUOAFDnDgDq6A4AhOoOAB7sDgC47Q4AXO8OAPbwDgCQ8g4AKvQOAM71DgBo9w4AAvkOAKb6DgBA/A4A2v0OAHT/DgAOAQ8AsgIPAEwEDwDmBQ8AgAcPACQJDwC+Cg8AWAwPAPINDwCWDw8AMBEPAMoSDwBkFA8ACBYPAKIXDwA8GQ8A1hoPAHocDwAUHg8Arh8PAFIhDwDsIg8AhiQPACAmDwDEJw8AXikPAPgqDwCSLA8ANi4PANAvDwBqMQ8ABDMPAKg0DwBCNg8A3DcPAHY5DwAaOw8AtDwPAE4+DwDoPw8AgkEPACZDDwDARA8AWkYPAPRHDwCYSQ8AMksPAMxMDwBmTg8AClAPAKRRDwA+Uw8A2FQPAHxWDwAWWA8AsFkPAEpbDwDuXA8AiF4PACJgDwDGYQ8AYGMPAPpkDwCUZg8AOGgPANJpDwBsaw8ABm0PAKpuDwBEcA8A3nEPAHhzDwAcdQ8AtnYPAFB4DwDqeQ8AjnsPACh9DwDCfg8AXIAPAACCDwCagw8ANIUPAM6GDwBoiA8ADIoPAKaLDwBAjQ8A5I4PAH6QDwAYkg8AspMPAFaVDwDwlg8AipgPACSaDwDImw8AYp0PAPyeDwCWoA8AOqIPANSjDwBupQ8ACKcPAKyoDwBGqg8A4KsPAHqtDwAUrw8AuLAPAFKyDwDssw8AhrUPACq3DwDEuA8AXroPAPi7DwCcvQ8ANr8PANDADwB0wg8ADsQPAKjFDwBCxw8A5sgPAIDKDwAazA8AtM0PAFjPDwDy0A8AjNIPACbUDwDK1Q8AZNcPAP7YDwCY2g8APNwPANbdDwBw3w8ACuEPAK7iDwBI5A8A4uUPAHznDwAg6Q8AuuoPAFTsDwDu7Q8AiO8PACzxDwDG8g8AYPQPAPr1DwCe9w8AOPkPANL6DwBs/A8AEP4PAKr/DwBEARAA3gIQAIIEEAAcBhAAtgcQAFoJEAD0ChAAjgwQACgOEADMDxAAZhEQAAATEACaFBAAPhYQANgXEAByGRAADBsQALAcEABKHhAA5B8QAH4hEAAiIxAAvCQQAFYmEADwJxAAlCkQAC4rEADILBAAYi4QAAYwEACgMRAAOjMQANQ0EABuNhAAEjgQAKw5EABGOxAA6jwQAIQ+EAAeQBAAuEEQAFxDEAD2RBAAkEYQACpIEADOSRAAaEsQAAJNEACcThAAQFAQANpREAB0UxAAGFUQALJWEABMWBAA5lkQAIBbEAAkXRAAvl4QAFhgEADyYRAAlmMQADBlEADKZhAAZGgQAP5pEACiaxAAPG0QANZuEABwcBAAFHIQAK5zEABIdRAA7HYQAIZ4EAAgehAAunsQAFR9EAD4fhAAkoAQACyCEADQgxAAaoUQAASHEACeiBAAQooQANyLEAB2jRAAEI8QALSQEABOkhAA6JMQAIKVEAAmlxAAwJgQAFqaEAD+mxAAmJ0QADKfEADMoBAAcKIQAAqkEACkpRAAPqcQANioEAB8qhAAFqwQALCtEABKrxAA7rAQAIiyEAAitBAAvLUQAFa3EAD6uBAAlLoQAC68EADIvRAAbL8QAAbBEACgwhAARMQQAN7FEAB4xxAAEskQALbKEABQzBAA6s0QAITPEAAo0RAAwtIQAFzUEAAA1hAAmtcQADTZEADO2hAActwQAAzeEACm3xAAQOEQAOTiEAB+5BAAGOYQALLnEABM6RAA8OoQAIrsEAAk7hAAvu8QAGLxEAD88hAAlvQQADD2EADK9xAAbvkQAAj7EACi/BAARv4QAOD/EAB6AREAFAMRALgEEQBSBhEA7AcRAIYJEQAqCxEAxAwRAF4OEQD4DxEAnBERADYTEQDQFBEAahYRAAQYEQCoGREAQhsRANwcEQCAHhEAGiARALQhEQBOIxEA8iQRAIwmEQAmKBEAwCkRAGQrEQD+LBEAmC4RADIwEQDWMREAcDMRAAo1EQCuNhEASDgRAOI5EQB8OxEAID0RALo+EQBUQBEA7kERAJJDEQAsRREAxkYRAGBIEQD6SREAnksRADhNEQDSThEAbFARABBSEQCqUxEARFURAN5WEQCCWBEAHFoRALZbEQBQXREA9F4RAI5gEQAoYhEAwmMRAGZlEQAAZxEAmmgRADRqEQDYaxEAcm0RAAxvEQCmcBEASnIRAORzEQB+dREAGHcRALx4EQBWehEA8HsRAJR9EQAufxEAyIARAGKCEQAGhBEAoIURADqHEQDUiBEAeIoRABKMEQCsjREARo8RAOqQEQCEkhEAHpQRALiVEQBSlxEA9pgRAJCaEQAqnBEAxJ0RAGifEQACoREAnKIRADakEQDapREAdKcRAA6pEQCoqhEATKwRAOatEQCArxEAGrERAL6yEQBYtBEA8rURAJa3EQAwuREAyroRAGS8EQAIvhEAor8RADzBEQDWwhEAesQRABTGEQCuxxEASMkRAOzKEQCGzBEAIM4RALrPEQBU0REA+NIRAJLUEQAs1hEAxtcRAGrZEQAE2xEAntwRADjeEQDc3xEAduERABDjEQCq5BEATuYRAOjnEQCC6REAHOsRAMDsEQBa7hEA9O8RAJjxEQAy8xEAzPQRAGb2EQAK+BEApPkRAD77EQDY/BEAfP4RABYAEgCwARIASgMSAO4EEgCIBhIAIggSALwJEgBgCxIA+gwSAJQOEgAuEBIA0hESAGwTEgAGFRIAoBYSAEQYEgDeGRIAeBsSABIdEgCsHhIAUCASAOohEgCEIxIAHiUSAMImEgBcKBIA9ikSAJArEgA0LRIAzi4SAGgwEgACMhIApjMSAEA1EgDaNhIAfjgSABg6EgCyOxIATD0SAPA+EgCKQBIAJEISAL5DEgBiRRIA/EYSAJZIEgAwShIA1EsSAG5NEgAITxIAolASAEZSEgDgUxIAelUSABRXEgC4WBIAUloSAOxbEgCGXRIAIF8SAMRgEgBeYhIA+GMSAJJlEgA2ZxIA0GgSAGpqEgAEbBIAqG0SAEJvEgDccBIAgHISABp0EgC0dRIATncSAPJ4EgCMehIAJnwSAMB9EgBkfxIA/oASAJiCEgAyhBIA1oUSAHCHEgAKiRIApIoSAFKMEgD2jRIAmo8SADSREgDOkhIAaJQSAAyWEgCmlxIAQJkSANqaEgB+nBIAGJ4SALKfEgBMoRIA8KISAIqkEgAkphIAvqcSAGKpEgD8qhIAlqwSADCuEgDKrxIAbrESAAizEgCitBIAPLYSAOC3EgB6uRIAFLsSAK68EgBSvhIA7L8SAIbBEgAqwxIAxMQSAF7GEgD4xxIAnMkSADbLEgDQzBIAas4SAA7QEgCo0RIAQtMSANzUEgCA1hIAGtgSALTZEgBO2xIA8twSAIzeEgAm4BIAwOESAGTjEgD+5BIAmOYSADzoEgDW6RIAcOsSAArtEgCk7hIASPASAOLxEgB88xIAFvUSALr2EgBU+BIA7vkSAIj7EgAi/RIAxv4SAGAAEwD6ARMAngMTADgFEwDSBhMAbAgTABAKEwCqCxMARA0TAN4OEwCCEBMAHBITALYTEwBQFRMA9BYTAI4YEwAoGhMAzBsTAGYdEwAAHxMAmiATADQiEwDYIxMAciUTAAwnEwCmKBMASioTAOQrEwB+LRMAGC8TALIwEwBWMhMA8DMTAIo1EwAkNxMAyDgTAGI6EwD8OxMAoD0TADo/EwDUQBMAbkITABJEEwCsRRMARkcTAOBIEwCEShMAHkwTALhNEwBSTxMA9lATAJBSEwAqVBMAzlUTAGhXEwACWRMAnFoTAEBcEwDaXRMAdF8TAA5hEwCoYhMATGQTAOZlEwCAZxMAGmkTAL5qEwBYbBMA8m0TAIxvEwAmcRMAynITAGR0EwD+dRMAmHcTADx5EwDWehMAcHwTABR+EwCufxMASIETAOKCEwCGhBMAIIYTALqHEwBUiRMA+IoTAJKMEwAsjhMAxo8TAGqREwAEkxMAnpQTADiWEwDclxMAdpkTABCbEwC0nBMATp4TAOifEwCCoRMAJqMTAMCkEwBaphMA9KcTAJipEwAyqxMAzKwTAGauEwAAsBMApLETAD6zEwDYtBMAcrYTABa4EwCwuRMASrsTAOS8EwCIvhMAIsATALzBEwBWwxMA+sQTAJTGEwAuyBMAyMkTAGzLEwAGzRMAoM4TADrQEwDe0RMAeNMTABLVEwC21hMAUNgTAOrZEwCE2xMAKN0TAMLeEwBc4BMA9uETAJrjEwA05RMAzuYTAGjoEwAC6hMApusTAEDtEwDa7hMAdPATABjyEwCy8xMATPUTAOb2EwCK+BMAJPoTAL77EwBY/RMA/P4TAJYAFAAwAhQAygMUAG4FFAAIBxQAoggUADwKFADgCxQAeg0UABQPFAC4EBQAUhIUAOwTFACGFRQAIBcUAMQYFABeGhQA+BsUAJIdFAA2HxQA0CAUAGoiFAAOJBQAqCUUAEInFADcKBQAgCoUABosFAC0LRQATi8UAPIwFACMMhQAJjQUAMA1FABkNxQA/jgUAJg6FAAyPBQAzD0UAHA/FAAKQRQApEIUAD5EFADiRRQAfEcUABZJFACwShQAVEwUAO5NFACITxQAIlEUAMZSFABgVBQA+lUUAJRXFAA4WRQA0loUAGxcFAAQXhQAql8UAERhFADeYhQAgmQUABxmFAC2ZxQAUGkUAPRqFACObBQAKG4UAMJvFABmcRQAAHMUAJp0FAA0dhQA2HcUAHJ5FAAMexQApnwUAEp+FADkfxQAfoEUABiDFAC8hBQAVoYUAPCHFACKiRQAJIsUAMiMFABijhQA/I8UAJaRFAA6kxQA1JQUAG6WFAAImBQArJkUAEabFADgnBQAep4UAB6gFAC4oRQAUqMUAPakFACQphQAKqgUAMSpFABoqxQAAq0UAJyuFAA2sBQA2rEUAHSzFAAOtRQAqLYUAEy4FADmuRQAgLsUABq9FAC+vhQAWMAUAPLBFACMwxQAJsUUAMrGFABkyBQA/skUAJjLFAA8zRQA1s4UAHDQFAAK0hQArtMUAEjVFADi1hQAfNgUACDaFAC62xQAVN0UAPjeFACS4BQALOIUAMbjFABq5RQABOcUAJ7oFAA46hQA3OsUAHbtFAAQ7xQAqvAUAE7yFADo8xQAgvUUABz3FADA+BQAWvoUAPT7FACO/RQAMv8UAMwAFQBmAhUAAAQVAJoFFQA+BxUA2AgVAHIKFQAWDBUAsA0VAEoPFQDkEBUAiBIVACIUFQC8FRUAVhcVAPAYFQCUGhUALhwVAMgdFQBiHxUABiEVAKAiFQA6JBUA1CUVAHgnFQASKRUArCoVAFAsFQDqLRUAhC8VAB4xFQDCMhUAXDQVAPY1FQCQNxUANDkVAM46FQBoPBUADD4VAKY/FQBAQRUA2kIVAHREFQAYRhUAskcVAExJFQDmShUAikwVACROFQC+TxUAWFEVAPJSFQCWVBUAMFYVAMpXFQBkWRUACFsVAKJcFQA8XhUA1l8VAHphFQAUYxUArmQVAFJmFQDsZxUAhmkVACBrFQDEbBUAXm4VAPhvFQCScRUANnMVANB0FQBqdhUABHgVAKh5FQBCexUA3HwVAHZ+FQAagBUAtIEVAE6DFQDohBUAjIYVACaIFQDAiRUAWosVAPSMFQCYjhUAMpAVAMyRFQBwkxUACpUVAKSWFQA+mBUA4pkVAHybFQAWnRUAup4VAFSgFQDuoRUAiKMVACylFQDGphUAYKgVAPqpFQCUqxUAOK0VANKuFQBssBUABrIVAKCzFQBEtRUA3rYVAHi4FQASuhUAtrsVAFC9FQDqvhUAhMAVACjCFQDCwxUAXMUVAADHFQCayBUANMoVAM7LFQByzRUADM8VAKbQFQBA0hUA5NMVAH7VFQAY1xUAvNgVAFbaFQDw2xUAit0VACTfFQDI4BUAYuIVAPzjFQCg5RUAOucVANToFQBu6hUACOwVAKztFQBG7xUA4PAVAHryFQAe9BUAuPUVAFL3FQDs+BUAhvoVACr8FQDE/RUAXv8VAAIBFgCcAhYANgQWANAFFgB0BxYADgkWAKgKFgBCDBYA5g0WAIAPFgAaERYAtBIWAFgUFgDyFRYAjBcWADAZFgDKGhYAZBwWAP4dFgCiHxYAPCEWANYiFgBwJBYAFCYWAK4nFgBIKRYA4ioWAHwsFgAgLhYAui8WAFQxFgDuMhYAiDQWACw2FgDGNxYAYDkWAAQ7FgCePBYAOD4WANI/FgB2QRYAEEMWAKpEFgBERhYA6EcWAIJJFgAcSxYAtkwWAFpOFgD0TxYAjlEWADJTFgDMVBYAZlYWAABYFgCkWRYAPlsWANhcFgByXhYAFmAWALBhFgBKYxYA5GQWAH5mFgAiaBYAvGkWAFZrFgDwbBYAlG4WAC5wFgDIcRYAYnMWAAZ1FgCgdhYAOngWANR5FgB4exYAEn0WAKx+FgBGgBYA6oEWAISDFgAehRYAuIYWAFyIFgD2iRYAkIsWACqNFgDOjhYAaJAWAAKSFgCckxYAQJUWANqWFgB0mBYAGJoWALKbFgBMnRYA5p4WAIqgFgAkohYAvqMWAFilFgD8phYAlqgWADCqFgDKqxYAbq0WAAivFgCisBYAPLIWANazFgB6tRYAFLcWAK64FgBIuhYA7LsWAIa9FgAgvxYAusAWAF7CFgD4wxYAksUWACzHFgDQyBYAasoWAATMFgCezRYAQs8WANzQFgB20hYAGtQWALTVFgBO1xYA6NgWAIzaFgAm3BYAwN0WAFrfFgD+4BYAmOIWADLkFgDM5RYAcOcWAArpFgCk6hYAPuwWANjtFgB87xYAFvEWALDyFgBK9BYA7vUWAIj3FgAi+RYAvPoWAGD8FgD6/RYAlP8WAC4BFwDSAhcAbAQXAAYGFwCgBxcARAkXAN4KFwB4DBcAHA4XALYPFwBQERcA6hIXAI4UFwAoFhcAwhcXAFwZFwD2GhcAmhwXADQeFwDOHxcAaCEXAAwjFwCmJBcAQCYXANonFwB+KRcAGCsXALIsFwBWLhcA8C8XAIoxFwAkMxcAyDQXAGI2FwD8NxcAljkXADo7FwDUPBcAbj4XAAhAFwCsQRcARkMXAOBEFwB6RhcAHkgXALhJFwBSSxcA7EwXAJBOFwAqUBcAxFEXAF5TFwD4VBcAnFYXADZYFwDQWRcAalsXAA5dFwCoXhcAQmAXANxhFwCAYxcAGmUXALRmFwBYaBcA8mkXAIxrFwAmbRcAwG4XAGRwFwD+cRcAmHMXADx1FwDWdhcAcHgXAAp6FwCuexcASH0XAOJ+FwB8gBcAIIIXALqDFwBUhRcA7oYXAJKIFwAsihcAxosXAGCNFwAEjxcAnpAXADiSFwDSkxcAbJUXABCXFwCqmBcARJoXAN6bFwCCnRcAHJ8XALagFwBQohcA9KMXAI6lFwAopxcAzKgXAGaqFwAArBcAmq0XAD6vFwDYsBcAcrIXAAy0FwCwtRcASrcXAOS4FwB+uhcAIrwXALy9FwBWvxcA8MAXAJTCFwAuxBcAyMUXAGLHFwAGyRcAoMoXADrMFwDUzRcAbs8XABLRFwCs0hcARtQXAODVFwCE1xcAHtkXALjaFwBS3BcA9t0XAJDfFwAq4RcAzuIXAGjkFwAC5hcAnOcXAEDpFwDa6hcAdOwXAA7uFwCy7xcATPEXAObyFwCK9BcAJPYXAL73FwBY+RcA8voXAJb8FwAw/hcAyv8XAGQBGAAIAxgAogQYADwGGADWBxgAcAkYABQLGACuDBgASA4YAOIPGACGERgAIBMYALoUGABUFhgA+BcYAJIZGAAsGxgAxhwYAGoeGAAEIBgAniEYAEIjGADcJBgAdiYYABAoGAC0KRgATisYAOgsGACCLhgAJjAYAMAxGABaMxgA/jQYAJg2GAAyOBgAzDkYAGY7GAAKPRgApD4YAD5AGADYQRgAfEMYABZFGACwRhgASkgYAORJGACISxgAIk0YALxOGABWUBgA+lEYAJRTGAAuVRgAyFYYAGxYGAAGWhgAoFsYAERdGADeXhgAeGAYABJiGAC2YxgAUGUYAOpmGACEaBgAKGoYAMJrGABcbRgAAG8YAJpwGAA0chgAznMYAHJ1GAAMdxgApngYAEB6GADaexgAfn0YABh/GACygBgATIIYAOaDGACKhRgAJIcYAL6IGABYihgA/IsYAJaNGAAwjxgA1JAYAG6SGAAIlBgAopUYAEaXGADgmBgAepoYAB6cGACunRgAUp8YAOygGACGohgAKqQYAMSlGABepxgA+KgYAJyqGAA2rBgA0K0YAGqvGAAEsRgAqLIYAEK0GADctRgAdrcYABq5GAC0uhgATrwYAPK9GACMvxgAJsEYAMDCGABkxBgA/sUYAJjHGAAyyRgA1soYAHDMGAAKzhgArs8YAEjRGADi0hgAfNQYACDWGAC61xgAVNkYAO7aGACS3BgALN4YAMbfGABg4RgA+uIYAJ7kGAA45hgA0ucYAGzpGAAQ6xgAquwYAETuGADe7xgAgvEYABzzGAC29BgAUPYYAPT3GACO+RgAKPsYAML8GABm/hgAAAAZAJoBGQA0AxkA2AQZAHIGGQAMCBkApgkZAEoLGQDkDBkAfg4ZABgQGQC8ERkAVhMZAPAUGQCUFhkALhgZAMgZGQBiGxkABh0ZAKAeGQA6IBkA1CEZAHgjGQASJRkArCYZAEYoGQDgKRkAhCsZAB4tGQC4LhkAUjAZAPYxGQCQMxkAKjUZAMQ2GQBoOBkAAjoZAJw7GQA2PRkA2j4ZAHRAGQAOQhkAqEMZAExFGQDmRhkAgEgZACRKGQC+SxkAWE0ZAPJOGQCWUBkAMFIZAMpTGQBkVRkACFcZAKJYGQA8WhkA1lsZAHpdGQAUXxkArmAZAEhiGQDiYxkAhmUZACBnGQC6aBkAVGoZAPhrGQCSbRkALG8ZAMZwGQBqchkABHQZAJ51GQA4dxkA3HgZAHZ6GQAQfBkAtH0ZAE5/GQDogBkAgoIZACaEGQDAhRkAWocZAPSIGQCYihkAMowZAMyNGQBmjxkACpEZAKSSGQA+lBkA2JUZAHKXGQAWmRkAsJoZAEqcGQDunRkAiJ8ZACKhGQC8ohkAYKQZAPqlGQCUpxkALqkZAMiqGQBsrBkABq4ZAKCvGQA6sRkA3rIZAHi0GQASthkArLcZAFC5GQDquhkAhLwZAB6+GQDCvxkAXMEZAPbCGQCQxBkANMYZAM7HGQBoyRkADMsZAKbMGQBAzhkA2s8ZAH7RGQAY0xkAstQZAEzWGQDw1xkAitkZACTbGQC+3BkAYt4ZAPzfGQCW4RkAMOMZAMrkGQBu5hkACOgZAKLpGQA86xkA4OwZAHruGQAU8BkArvEZAFLzGQDs9BkAhvYZACD4GQDE+RkAXvsZAPj8GQCS/hkANgAaANABGgBqAxoADgUaAKgGGgBCCBoA3AkaAIALGgAaDRoAtA4aAE4QGgDyERoAjBMaACYVGgDAFhoAZBgaAP4ZGgCYGxoAMh0aANYeGgBwIBoACiIaAK4jGgBSJRoA7CYaAIYoGgAgKhoAxCsaAF4tGgD4LhoAnDAaADYyGgDQMxoAajUaAA43GgCoOBoAQjoaANw7GgCAPRoAGj8aALRAGgBOQhoA8kMaAIxFGgAmRxoAwEgaAGRKGgD+SxoAmE0aADJPGgDMUBoAcFIaAApUGgCkVRoAPlcaAOJYGgB8WhoAFlwaALBdGgBUXxoA7mAaAIhiGgAsZBoAxmUaAGBnGgD6aBoAnmoaADhsGgDSbRoAbG8aABBxGgCqchoARHQaAN51GgCCdxoAHHkaALZ6GgBQfBoA9H0aAI5/GgAogRoAzIIaAGaEGgAAhhoAmocaADSJGgDYihoAcowaAAyOGgCmjxoASpEaAOSSGgB+lBoAGJYaALKXGgBWmRoA8JoaAIqcGgAknhoAyJ8aAGKhGgD8ohoAlqQaADqmGgDUpxoAbqkaABKrGgCsrBoARq4aAOCvGgCEsRoAHrMaALi0GgBSthoA9rcaAJC5GgAquxoAxLwaAGi+GgACwBoAnMEaADbDGgDaxBoAdMYaAA7IGgCoyRoATMsaAObMGgCAzhoAGtAaAL7RGgBY0xoA8tQaAIzWGgAm2BoAytkaAGTbGgD+3BoAmN4aADzgGgDW4RoAcOMaABTlGgCu5hoASOgaAOLpGgCG6xoAIO0aALruGgBU8BoA+PEaAJLzGgAs9RoA0PYaAGr4GgAE+hoAnvsaAEL9GgDc/hoAdgAbABACGwCqAxsATgUbAOgGGwCCCBsAHAobAMALGwBaDRsA9A4bAI4QGwAoEhsAzBMbAGYVGwAAFxsApBgbAD4aGwDYGxsAch0bAAwfGwCwIBsASiIbAOQjGwCIJRsAIicbALwoGwBWKhsA+isbAJQtGwAuLxsAyDAbAGwyGwAGNBsAoDUbADo3GwDeOBsAeDobABI8GwC2PRsAUD8bAOpAGwCEQhsAKEQbAMJFGwBcRxsA9kgbAJBKGwA0TBsAzk0bAGhPGwACURsAplIbAEBUGwDaVRsAdFcbAA5ZGwCyWhsATFwbAOZdGwCKXxsAJGEbAL5iGwBYZBsA/GUbAJZnGwAwaRsAymobAG5sGwAIbhsAom8bADxxGwDgchsAenQbABR2GwC4dxsAUnkbAOx6GwCGfBsAKn4bAMR/GwBegRsA+IIbAJKEGwA2hhsA0IcbAGqJGwAEixsAqIwbAEKOGwDcjxsAdpEbABqTGwC0lBsATpYbAOiXGwCMmRsAJpsbAMCcGwBanhsA/p8bAJihGwAyoxsAzKQbAHCmGwAKqBsApKkbAD6rGwDirBsAfK4bABawGwCwsRsAVLMbAO60GwCIthsAIrgbALy5GwBguxsA+rwbAJS+GwA4wBsA0sEbAGzDGwAGxRsAqsYbAETIGwDeyRsAeMsbABzNGwC2zhsAUNAbAPTRGwCO0xsAKNUbAMLWGwBm2BsAANobAJrbGwA03RsA2N4bAHLgGwAM4hsApuMbAEDlGwDk5hsAfugbABjqGwCy6xsAVu0bAPDuGwCK8BsAJPIbAMjzGwBi9RsA/PYbAJb4GwA6+hsA1PsbAG79GwAI/xsArAAcAEYCHADgAxwAegUcAB4HHAC4CBwAUgocAOwLHACQDRwAKg8cAMQQHABeEhwAAhQcAJwVHAA2FxwA2hgcAHQaHAAOHBwAqB0cAEwfHADmIBwAgCIcABokHAC+JRwAWCccAPIoHACMKhwAJiwcAMotHABkLxwA/jAcAJgyHAA8NBwA1jUcAHA3HAAKORwArjocAEg8HADiPRwAfD8cACBBHAC6QhwAVEQcAO5FHACSRxwALEkcAMZKHABqTBwABE4cAJ5PHAA4URwA3FIcAHZUHAAQVhwAqlccAE5ZHADoWhwAglwcABxeHADAXxwAWmEcAPRiHACOZBwAKGYcAMxnHABmaRwAAGscAJpsHAA+bhwA2G8cAHJxHAAMcxwAsHQcAEp2HADkdxwAfnkcACJ7HAC8fBwAVn4cAPp/HACUgRwALoMcAMiEHABshhwABogcAKCJHAA6ixwA3owcAHiOHAASkBwArJEcAFCTHADqlBwAhJYcAB6YHADCmRwAXJscAPacHACQnhwAKqAcAM6hHABooxwAAqUcAKamHABAqBwA2qkcAHSrHAAOrRwAsq4cAEywHADmsRwAgLMcACS1HAC+thwAWLgcAPK5HACWuxwAML0cAMq+HABkwBwACMIcAKLDHAA8xRwA4MYcAHrIHAAUyhwArsscAFLNHADszhwAhtAcACDSHADE0xwAXtUcAPjWHACS2BwANtocANDbHABq3RwABN8cAKjgHABC4hwA3OMcAHblHAAQ5xwAtOgcAE7qHADo6xwAgu0cACbvHADA8BwAWvIcAPTzHACY9RwAMvccAMz4HABm+hwACvwcAKT9HAA+/xwA4gAdAHwCHQAWBB0AsAUdAFQHHQDuCB0AiAodACIMHQDGDR0AYA8dAPoQHQCUEh0AOBQdANIVHQBsFx0ABhkdAKoaHQBEHB0A3h0dAHgfHQAcIR0AtiIdAFAkHQD0JR0AmCcdADIpHQDMKh0AcCwdAAouHQCkLx0APjEdAOIyHQB8NB0AFjYdALo3HQBUOR0A7jodAIg8HQAiPh0Axj8dAGBBHQD6Qh0AlEQdADhGHQDSRx0AbEkdAAZLHQCgTB0ARE4dAN5PHQB4UR0AElMdALZUHQBQVh0A6lcdAIRZHQAoWx0AwlwdAFxeHQAAYB0AmmEdADRjHQDOZB0AcmYdAAxoHQCmaR0AQGsdAORsHQB+bh0AGHAdALJxHQBWcx0A8HQdAIp2HQAueB0AyHkdAGJ7HQD8fB0AoH4dADqAHQDUgR0AboMdAAiFHQCshh0ARogdAOCJHQB6ix0AHo0dALiOHQBSkB0A7JEdAJCTHQAqlR0AxJYdAF6YHQD4mR0AnJsdADadHQDQnh0AaqAdAA6iHQCoox0AQqUdAOamHQCAqB0AGqodALSrHQBYrR0A8q4dAIywHQAmsh0AyrMdAGS1HQD+th0AmLgdADy6HQDWux0AcL0dABS/HQCuwB0ASMIdAOLDHQB8xR0AIMcdALrIHQBUyh0A7ssdAJLNHQAszx0AxtAdAGDSHQAE1B0AntUdADjXHQDS2B0AbNodABDcHQCq3R0ARN8dAN7gHQCC4h0AHOQdALblHQBa5x0A9OgdAI7qHQAo7B0AzO0dAGbvHQAA8R0AmvIdAD70HQDY9R0AcvcdABb5HQCw+h0ASvwdAOT9HQCI/x0AIgEeALwCHgBWBB4A8AUeAJQHHgAuCR4AyAoeAGIMHgAGDh4AoA8eADoRHgDUEh4AbhQeABIWHgCsFx4ARhkeAOoaHgCEHB4AHh4eALgfHgBcIR4A9iIeAJAkHgAqJh4AziceAGgpHgACKx4AnCweAEAuHgDaLx4AdDEeAA4zHgCyNB4ATDYeAOY3HgCKOR4AJDseAL48HgBYPh4A/D8eAJZBHgAwQx4AykQeAG5GHgAISB4AokkeADxLHgDWTB4Aek4eABRQHgCuUR4ASFMeAOxUHgCGVh4AIFgeALpZHgBeWx4A+FweAJJeHgAsYB4A0GEeAGpjHgAEZR4AnmYeAEJoHgDcaR4AdmseABBtHgC0bh4ATnAeAOhxHgCMcx4AJnUeAMB2HgBaeB4A/nkeAJh7HgAyfR4AzH4eAHCAHgAKgh4ApIMeAD6FHgDYhh4AfIgeABaKHgCwix4ASo0eAO6OHgCIkB4AIpIeALyTHgBglR4A+pYeAJSYHgAumh4A0pseAGydHgAGnx4AoKAeAESiHgDeox4AeKUeABKnHgC2qB4AUKoeAOqrHgCErR4AKK8eAMKwHgBcsh4A9rMeAJq1HgA0tx4AzrgeAGi6HgAMvB4Apr0eAEC/HgDawB4AfsIeABjEHgCyxR4ATMceAPDIHgCKyh4AJMweAMjNHgBizx4A/NAeAJbSHgA61B4A1NUeAG7XHgAI2R4ArNoeAEbcHgDg3R4Aet8eAB7hHgC44h4AUuQeAOzlHgCQ5x4AKukeAMTqHgBe7B4A+O0eAJzvHgA28R4A0PIeAGr0HgAO9h4AqPceAEL5HgDc+h4AgPweABr+HgC0/x4ATgEfAPICHwCMBB8AJgYfAMAHHwBkCR8A/gofAJgMHwAyDh8A1g8fAHARHwAKEx8ArhQfAEgWHwDiFx8AfBkfACAbHwC6HB8AVB4fAO4fHwCSIR8ALCMfAMYkHwBgJh8ABCgfAJ4pHwA4Kx8A0iwfAHYuHwAQMB8AqjEfAEQzHwDeNB8AgjYfABw4HwC2OR8AUDsfAPQ8HwCOPh8AKEAfAMJBHwBmQx8AAEUfAJpGHwA0SB8A2EkfAHJLHwAMTR8AsE4fAEpQHwDkUR8AflMfACJVHwC8Vh8AVlgfAPBZHwCUWx8ALl0fAMheHwBiYB8ABmIfAKBjHwA6ZR8A1GYfAHhoHwASah8ArGsfAEZtHwDqbh8AhHAfAB5yHwC4cx8AUnUfAPZ2HwCQeB8AKnofAMR7HwBofR8AAn8fAJyAHwA2gh8A2oMfAHSFHwAOhx8AsogfAEyKHwDmix8AgI0fACSPHwC+kB8AWJIfAPKTHwCWlR8AMJcfAMqYHwBkmh8ACJwfAKKdHwA8nx8A1qAfAHqiHwAUpB8ArqUfAEinHwDsqB8AhqofACCsHwC6rR8AXq8fAPiwHwCSsh8ALLQfANC1HwBqtx8ABLkfAJ66HwBCvB8A3L0fAHa/HwAQwR8AqsIfAE7EHwDoxR8AgscfABzJHwDAyh8AWswfAPTNHwCOzx8AMtEfAMzSHwBm1B8ACtYfAKTXHwA+2R8A2NofAHzcHwAW3h8AsN8fAFThHwDu4h8AiOQfACLmHwC85x8AYOkfAPrqHwCU7B8ALu4fANLvHwBs8R8ABvMfAKD0HwA69h8A3vcfAHj5HwAS+x8ArPwfAFD+HwDq/x8AhAEgACgDIADCBCAAXAYgAPYHIACaCSAANAsgAM4MIABoDiAADBAgAKYRIABAEyAA5BQgAH4WIAAYGCAAshkgAFYbIADwHCAAih4gACQgIAC+ISAAYiMgAPwkIACWJiAAMCggAMopIABuKyAACC0gAKIuIABGMCAA4DEgAHozIAAUNSAAuDYgAFI4IADsOSAAkDsgACo9IADEPiAAXkAgAPhBIACcQyAANkUgANBGIABqSCAADkogAKhLIABCTSAA3E4gAHZQIAAaUiAAtFMgAE5VIADyViAAjFggACZaIADAWyAAZF0gAP5eIACYYCAAMmIgANZjIABwZSAACmcgAK5oIABIaiAA4msgAHxtIAAgbyAAunAgAFRyIADucyAAiHUgACx3IADGeCAAYHogAPp7IACefSAAOH8gANKAIABsgiAABoQgAKqFIABEhyAA3oggAIKKIAAcjCAAto0gAFCPIADqkCAAjpIgACiUIADClSAAZpcgAACZIACamiAANJwgANidIABynyAADKEgAKaiIABKpCAA5KUgAH6nIAAYqSAAvKogAFasIADwrSAAlK8gAC6xIADIsiAAYrQgAAa2IACgtyAAOrkgANS6IABuvCAAEr4gAKy/IABGwSAA4MIgAITEIAAexiAAuMcgAFLJIADsyiAAkMwgACrOIADEzyAAaNEgAALTIACc1CAANtYgANrXIAB02SAADtsgAKjcIABM3iAA5t8gAIDhIAAk4yAAvuQgAFjmIADy5yAAlukgADDrIADK7CAAZO4gAAjwIACi8SAAPPMgANb0IAB69iAAFPggAK75IABI+yAA4vwgAIb+IAAgACEAugEhAFQDIQD4BCEAkgYhACwIIQDGCSEAagshAAQNIQCeDiEAOBAhANwRIQB2EyEAEBUhAKoWIQBOGCEA6BkhAIIbIQAcHSEAwB4hAFogIQD0ISEAmCMhADIlIQDMJiEAZighAAoqIQCkKyEAPi0hANguIQB8MCEAFjIhALAzIQBKNSEA7jYhAIg4IQAiOiEAvDshAGA9IQD6PiEAlEAhAC5CIQDSQyEAbEUhAAZHIQCgSCEAOkohAN5LIQB4TSEAEk8hAKxQIQBQUiEA6lMhAIRVIQAeVyEAwlghAFxaIQD2WyEAkF0hADRfIQDOYCEAaGIhAAJkIQCmZSEAQGchANpoIQB+aiEAGGwhALJtIQBMbyEA8HAhAIpyIQAkdCEAvnUhAGJ3IQD8eCEAlnohADB8IQDUfSEAbn8hAAiBIQCigiEARoQhAOCFIQB6hyEAFIkhAK6KIQBSjCEA7I0hAIaPIQAgkSEAxJIhAF6UIQD4lSEAkpchADaZIQDQmiEAapwhAASeIQConyEAQqEhANyiIQCApCEAGqYhALSnIQBOqSEA8qohAIysIQAmriEAwK8hAGSxIQD+siEAmLQhADK2IQDMtyEAcLkhAAq7IQCkvCEAPr4hAOK/IQB8wSEAFsMhALDEIQBUxiEA7schAIjJIQAsyyEAxswhAGDOIQD6zyEAntEhADjTIQDS1CEAbNYhABDYIQCq2SEARNshAN7cIQCC3iEAHOAhALbhIQBQ4yEA6uQhAI7mIQAo6CEAwukhAFzrIQAA7SEAmu4hADTwIQDO8SEAcvMhAAz1IQCm9iEAQPghAOT5IQB++yEAGP0hALz+IQBWACIA8AEiAIoDIgAuBSIAyAYiAGIIIgD8CSIAoAsiADoNIgDUDiIAbhAiABISIgCsEyIARhUiAOAWIgCEGCIAHhoiALgbIgBSHSIA9h4iAJAgIgAqIiIAxCMiAGglIgACJyIAnCgiADYqIgDQKyIAdC0iAA4vIgCoMCIAQjIiAOYzIgCANSIAGjciALQ4IgBYOiIA8jsiAIw9IgAmPyIAykAiAGRCIgD+QyIAokUiADxHIgDWSCIAcEoiABRMIgCuTSIASE8iAOJQIgCGUiIAIFQiALpVIgBUVyIA+FgiAJJaIgAsXCIAxl0iAGpfIgAEYSIAnmIiADhkIgDSZSIAdmciABBpIgCqaiIARGwiAOhtIgCCbyIAHHEiALZyIgBadCIA9HUiAI53IgAyeSIAzHoiAGZ8IgAAfiIApH8iAD6BIgDYgiIAcoQiABaGIgCwhyIASokiAOSKIgCIjCIAIo4iALyPIgBgkSIA+pIiAJSUIgAuliIAyJciAGyZIgAGmyIAoJwiADqeIgDenyIAeKEiABKjIgCspCIARqYiAOqnIgCEqSIAHqsiALisIgBcriIA9q8iAJCxIgA0syIAzrQiAGi2IgACuCIAnLkiAEC7IgDavCIAdL4iABjAIgCywSIATMMiAObEIgCKxiIAJMgiAL7JIgBYyyIA/MwiAJbOIgAw0CIAytEiAG7TIgAI1SIAotYiAEbYIgDg2SIAetsiABTdIgCu3iIAUuAiAOzhIgCG4yIAIOUiAMTmIgBe6CIA+OkiAJLrIgAs7SIA0O4iAGrwIgAE8iIAnvMiAEL1IgDc9iIAdvgiABr6IgC0+yIATv0iAOj+IgCMACMAJgIjAMADIwBaBSMA/gYjAJgIIwAyCiMA1gsjAHANIwAKDyMApBAjAEgSIwDiEyMAfBUjABYXIwCwGCMAVBojAO4bIwCIHSMAIh8jAMYgIwBgIiMA+iMjAJQlIwAuJyMA0igjAGwqIwAGLCMAqi0jAEQvIwDeMCMAeDIjABw0IwC2NSMAUDcjAOo4IwCOOiMAKDwjAMI9IwBcPyMAAEEjAJpCIwA0RCMAzkUjAHJHIwAMSSMApkojAEBMIwDaTSMAfk8jABhRIwCyUiMAVlQjAPBVIwCKVyMAJFkjAMhaIwBiXCMA/F0jAJZfIwA6YSMA1GIjAG5kIwASZiMArGcjAEZpIwDgaiMAhGwjAB5uIwC4byMAUnEjAPZyIwCQdCMAKnYjAMR3IwBeeSMAAnsjAJx8IwA2fiMA0H8jAHSBIwAOgyMAqIQjAEKGIwDmhyMAgIkjABqLIwC0jCMAWI4jAPKPIwCMkSMAJpMjAMqUIwBkliMA/pcjAJiZIwA8myMA1pwjAHCeIwAKoCMArqEjAEijIwDipCMAfKYjACCoIwC6qSMAVKsjAPisIwCSriMALLAjAMaxIwBqsyMABLUjAJ62IwA4uCMA3LkjAHa7IwAQvSMAqr4jAETAIwDowSMAgsMjABzFIwC2xiMAWsgjAPTJIwCOyyMAKM0jAMzOIwBm0CMAANIjAJrTIwA+1SMA2NYjAHLYIwAM2iMAsNsjAErdIwDk3iMAfuAjACLiIwC84yMAVuUjAPrmIwCU6CMALuojAMjrIwBs7SMABu8jAKDwIwA68iMA3vMjAHj1IwAS9yMArPgjAFD6IwDq+yMAhP0jAB7/IwC4ACQAXAIkAPYDJACQBSQAKgckAM4IJABoCiQAAgwkAJwNJABADyQA2hAkAHQSJAAOFCQAshUkAEwXJADmGCQAgBokACQcJAC+HSQAWB8kAPIgJACWIiQAMCQkAMolJABuJyQACCkkAKIqJAA8LCQA4C0kAHovJAAUMSQArjIkAFI0JADsNSQAhjckACA5JADEOiQAXjwkAPg9JACSPyQANkEkANBCJABqRCQABEYkAKhHJABCSSQA3EokAHZMJAAQTiQAtE8kAE5RJADoUiQAglQkACZWJADAVyQAWlkkAPRaJACYXCQAMl4kAMxfJABmYSQACmMkAKRkJAA+ZiQA4mckAHxpJAAWayQAsGwkAFRuJADubyQAiHEkACJzJADGdCQAYHYkAPp3JACUeSQAOHskANJ8JABsfiQABoAkAKqBJABEgyQA3oQkAHiGJAASiCQAtokkAFCLJADqjCQAhI4kACiQJADCkSQAXJMkAPaUJACaliQANJgkAM6ZJABomyQADJ0kAKaeJABAoCQA2qEkAH6jJAAYpSQAsqYkAFaoJADwqSQAiqskACStJADIriQAYrAkAPyxJACWsyQAOrUkANS2JABuuCQACLokAKy7JABGvSQA6r4kAITAJAAowiQAwsMkAFzFJAAAxyQAmsgkADTKJADOyyQAaM0kAAzPJACm0CQAQNIkANrTJAB+1SQAGNckALLYJABM2iQA8NskAIrdJAAk3yQAyOAkAGLiJAD84yQAluUkADrnJADU6CQAbuokAAjsJACs7SQARu8kAODwJACE8iQAHvQkALj1JABS9yQA7PgkAJD6JAAq/CQAxP0kAF7/JAACASUAnAIlADYEJQDQBSUAagclAA4JJQCoCiUAQgwlANwNJQCADyUAGhElALQSJQBOFCUA8hUlAIwXJQAmGSUAwBolAGQcJQD+HSUAmB8lADIhJQDWIiUAcCQlAAomJQCuJyUASCklAOIqJQB8LCUAIC4lALovJQBUMSUA7jIlAJI0JQAsNiUAxjclAGA5JQAEOyUAnjwlADg+JQDSPyUAdkElABBDJQCqRCUAREYlAOhHJQCCSSUAHEslALZMJQBQTiUA9E8lAI5RJQAoUyUAwlQlAGZWJQAAWCUAmlklADRbJQDYXCUAcl4lAAxgJQCwYSUASmMlAORkJQB+ZiUAImglALxpJQBWayUA8GwlAJRuJQAucCUAyHElAGxzJQAGdSUAoHYlADp4JQDeeSUAeHslABJ9JQCsfiUARoAlAOqBJQCEgyUAHoUlALiGJQBSiCUA9oklAJCLJQAqjSUAxI4lAGiQJQACkiUAnJMlAECVJQDaliUAdJglAA6aJQCymyUATJ0lAOaeJQCAoCUAJKIlAL6jJQBYpSUA/KYlAJaoJQAwqiUAyqslAG6tJQAIryUAorAlADyyJQDWsyUAerUlABS3JQCuuCUASLolAOy7JQCGvSUAIL8lALrAJQBewiUA+MMlAJLFJQAsxyUA0MglAGrKJQAEzCUAns0lADjPJQDc0CUAdtIlABDUJQCq1SUATtclAOjYJQCC2iUAJtwlAMDdJQBa3yUA9OAlAJjiJQAy5CUAzOUlAGbnJQAK6SUApOolAD7sJQDY7SUAfO8lABbxJQCw8iUAVPQlAO71JQCI9yUAIvklAMb6JQBg/CUA+v0lAJT/JQAuASYA0gImAGwEJgAGBiYAoAcmAEQJJgDeCiYAeAwmABIOJgC2DyYAUBEmAOoSJgCEFCYAKBYmAMIXJgBcGSYA9homAJocJgA0HiYAzh8mAGghJgAMIyYApiQmAEAmJgDkJyYAfikmABgrJgCyLCYAVi4mAPAvJgCKMSYAJDMmAL40JgBiNiYA/DcmAJY5JgAwOyYA1DwmAG4+JgAIQCYAokEmAEZDJgDgRCYAekYmABRIJgC4SSYAUksmAOxMJgCQTiYAKlAmAMRRJgBeUyYAAlUmAJxWJgA2WCYA0FkmAHRbJgAOXSYAqF4mAEJgJgDcYSYAgGMmABplJgC0ZiYATmgmAPJpJgCMayYAJm0mAMBuJgBkcCYA/nEmAJhzJgAydSYA1nYmAHB4JgAKeiYApHsmAEh9JgDifiYAfIAmACCCJgC6gyYAVIUmAO6GJgCSiCYALIomAMaLJgBgjSYABI8mAJ6QJgA4kiYA0pMmAHaVJgAQlyYAqpgmAESaJgDomyYAgp0mAByfJgC2oCYAWqImAPSjJgCOpSYAKKcmAMKoJgBmqiYAAKwmAJqtJgA0ryYA2LAmAHKyJgAMtCYAprUmAEq3JgDkuCYAfromABi8JgC8vSYAVr8mAPDAJgCKwiYALsQmAMjFJgBixyYABskmAKDKJgA6zCYA1M0mAHjPJgAS0SYArNImAEbUJgDq1SYAhNcmAB7ZJgC42iYAXNwmAPbdJgCQ3yYAKuEmAMTiJgBo5CYAAuYmAJznJgA26SYA2uomAHTsJgAO7iYAqO8mAEzxJgDm8iYAgPQmABr2JgC+9yYAWPkmAPL6JgCM/CYAMP4mAMr/JgBkAScACAMnAKIEJwA8BicA1gcnAHoJJwAUCycArgwnAEgOJwDsDycAhhEnACATJwC6FCcAXhYnAPgXJwCSGScALBsnAMYcJwBqHicABCAnAJ4hJwA4IycA3CQnAHYmJwAQKCcAqiknAE4rJwDoLCcAgi4nABwwJwDAMScAWjMnAPQ0JwCYNicAMjgnAMw5JwBmOycACj0nAKQ+JwA+QCcA2EEnAHxDJwAgRScAukYnAF5IJwD4SScAkksnACxNJwDQTicAalAnAARSJwCeUycAQlUnANxWJwB2WCcAEFonALRbJwBOXScA6F4nAIJgJwAcYicAwGMnAFplJwD0ZicAjmgnADJqJwDMaycAZm0nAABvJwCkcCcAPnInANhzJwBydScAFncnALB4JwBKeicA7nsnAIh9JwAifycAvIAnAGCCJwD6gycAlIUnAC6HJwDSiCcAbIonAAaMJwCgjScARI8nAN6QJwB4kicAEpQnALaVJwBQlycA6pgnAISaJwAenCcAwp0nAFyfJwD2oCcAkKInADSkJwDOpScAaKcnAAKpJwCmqicAQKwnANqtJwB0rycAGLEnALKyJwBMtCcA8LUnAIq3JwAkuScAvronAGK8JwD8vScAlr8nADDBJwDUwicAbsQnAAjGJwCixycARsknAODKJwB6zCcAFM4nAK7PJwBS0ScA7NInAIbUJwAg1icAxNcnAF7ZJwD42icAnNwnADbeJwDQ3ycAauEnAA7jJwCo5CcAQuYnANznJwCA6ScAGusnALTsJwBO7icA8u8nAIzxJwAm8ycAwPQnAGT2JwD+9ycAmPknADL7JwDW/CcAcP4nAAoAKACkASgAPgMoAOIEKAB8BigAFggoALAJKABUCygA7gwoAIgOKAAiECgAxhEoAGATKAD6FCgAnhYoADgYKADSGSgAbBsoABAdKACqHigARCAoAN4hKACCIygAHCUoALYmKABQKCgA9CkoAI4rKAAoLSgAwi4oAGYwKAAAMigAmjMoAD41KADYNigAcjgoAAw6KACmOygASj0oAOQ+KAB+QCgAGEIoALxDKABWRSgA8EYoAIpIKAAkSigAyEsoAGJNKAD8TigAllAoADpSKADUUygAblUoABJXKACsWCgARlooAOBbKACEXSgAHl8oALhgKABSYigA9mMoAJBlKAAqZygAxGgoAGhqKAACbCgAnG0oAEBvKADacCgAdHIoAA50KACodSgATHcoAOZ4KACAeigAGnwoAL59KABYfygA8oAoAIyCKAAwhCgAyoUoAGSHKAD+iCgAmIooADyMKADWjSgAcI8oABSRKACukigASJQoAOKVKACGlygAIJkoALqaKABUnCgA+J0oAJKfKAAsoSgA0KIoAGqkKAAEpigAnqcoAEKpKADcqigAdqwoABCuKACqrygATrEoAOiyKACCtCgAHLYoAMC3KABauSgA9LooAI68KAAovigAzL8oAGbBKAAAwygApMQoAD7GKADYxygAcskoAAzLKACwzCgASs4oAOTPKACI0SgAItMoALzUKABW1igA+tcoAJTZKAAu2ygAyNwoAGzeKAAG4CgAoOEoADrjKADe5CgAeOYoABLoKAC26SgAUOsoAOrsKACE7igAKPAoAMLxKABc8ygA9vQoAJr2KAA0+CgAzvkoAGj7KAAC/SgApv4oAEAAKQDaASkAdAMpABgFKQCyBikATAgpAOYJKQCKCykAJA0pAL4OKQBYECkA/BEpAJYTKQAwFSkAyhYpAG4YKQAIGikAohspAEYdKQDgHikAeiApABQiKQC4IykAUiUpAOwmKQCGKCkAKiopAMQrKQBeLSkA+C4pAJwwKQA2MikA0DMpAGo1KQAENykAqDgpAEI6KQDcOykAdj0pABo/KQC0QCkATkIpAOhDKQCMRSkAJkcpAMBIKQBaSikA/kspAJhNKQAyTykAzFApAHBSKQAKVCkApFUpAD5XKQDiWCkAfFopABZcKQCwXSkAVF8pAO5gKQCIYikAImQpAMZlKQBgZykA+mgpAJRqKQA4bCkA0m0pAGxvKQAGcSkAqnIpAER0KQDedSkAgncpABx5KQC2eikAUHwpAPR9KQCOfykAKIEpAMKCKQBmhCkAAIYpAJqHKQA0iSkA2IopAHKMKQAMjikApo8pAEqRKQDkkikAfpQpABiWKQCylykAVpkpAPCaKQCKnCkAJJ4pAMifKQBioSkA/KIpAJakKQA6pikA1KcpAG6pKQAIqykArKwpAEauKQDgrykAerEpAB6zKQC4tCkAUrYpAOy3KQCQuSkAKrspAMS8KQBovikAAsApAJzBKQA2wykA2sQpAHTGKQAOyCkAqMkpAEzLKQDmzCkAgM4pABrQKQC+0SkAWNMpAPLUKQCM1ikAMNgpAMrZKQBk2ykA/twpAJjeKQA84CkA1uEpAHDjKQAK5SkAruYpAEjoKQDi6SkAfOspACDtKQC67ikAVPApAO7xKQCS8ykALPUpAMb2KQBq+CkABPopAJ77KQA4/SkA3P4pAHYAKgAQAioAqgMqAE4FKgDoBioAgggqABwKKgDACyoAWg0qAPQOKgCOECoAMhIqAMwTKgBmFSoAABcqAKQYKgA+GioA2BsqAHIdKgAMHyoAsCAqAEoiKgDkIyoAfiUqACInKgC8KCoAVioqAPArKgCULSoALi8qAMgwKgBsMioABjQqAKA1KgA6NyoA3jgqAHg6KgASPCoArD0qAFA/KgDqQCoAhEIqAChEKgDCRSoAXEcqAPZIKgCQSioANEwqAM5NKgBoTyoAAlEqAKZSKgBAVCoA2lUqAHRXKgAYWSoAsloqAExcKgDmXSoAgF8qACRhKgC+YioAWGQqAPJlKgCWZyoAMGkqAMpqKgBkbCoACG4qAKJvKgA8cSoA4HIqAHp0KgAUdioArncqAFJ5KgDseioAhnwqACB+KgDEfyoAXoEqAPiCKgCchCoANoYqANCHKgBqiSoABIsqAKiMKgBCjioA3I8qAHaRKgAakyoAtJQqAE6WKgDolyoAjJkqACabKgDAnCoAWp4qAPSfKgCYoSoAMqMqAMykKgBmpioACqgqAKSpKgA+qyoA4qwqAHyuKgAWsCoAsLEqAFSzKgDutCoAiLYqACK4KgDGuSoAYLsqAPq8KgCevioAOMAqANLBKgBswyoAEMUqAKrGKgBEyCoA3skqAHjLKgAczSoAts4qAFDQKgD00SoAjtMqACjVKgDM1ioAcNgqAAraKgCk2yoASN0qAOLeKgB84CoAFuIqALrjKgBU5SoA7uYqAIjoKgAi6ioAxusqAGDtKgD67ioAlPAqADjyKgDS8yoAbPUqAAb3KgCg+CoARPoqAN77KgB4/SoAHP8qALYAKwBQAisA6gMrAI4FKwAoBysAwggrAFwKKwAADCsAmg0rADQPKwDOECsAchIrAAwUKwCmFSsAQBcrAOQYKwB+GisAGBwrALwdKwBWHysA8CArAIoiKwAuJCsAyCUrAGInKwD8KCsAoCorADosKwDULSsAbi8rABIxKwCsMisARjQrAOA1KwB6NysAHjkrALg6KwBSPCsA7D0rAJA/KwAqQSsAxEIrAF5EKwD4RSsAnEcrADZJKwDQSisAdEwrAA5OKwCoTysAQlErAOZSKwCAVCsAGlYrALRXKwBYWSsA8lorAIxcKwAwXisAyl8rAGRhKwD+YisAomQrADxmKwDWZysAcGkrABRrKwCubCsASG4rAOJvKwB8cSsAIHMrALp0KwBUdisA7ncrAJJ5KwAseysAxnwrAGB+KwAEgCsAnoErADiDKwDShCsAdoYrABCIKwCqiSsARIsrAOiMKwCCjisAHJArAMCRKwBakysA9JQrAI6WKwAymCsAzJkrAGabKwAAnSsApJ4rAD6gKwDYoSsAcqMrABalKwCwpisASqgrAOSpKwB+qysAIq0rALyuKwBWsCsA8LErAJSzKwAutSsAyLYrAGK4KwAGuisAoLsrADq9KwDUvisAeMArABLCKwCswysARsUrAOrGKwCEyCsAHsorAMLLKwBczSsA9s4rAJDQKwAq0isAztMrAGjVKwAC1ysAnNgrAEDaKwDa2ysAdN0rABjfKwCy4CsATOIrAObjKwCK5SsAJOcrAL7oKwBY6isA/OsrAJbtKwAw7ysAyvArAGTyKwAI9CsAovUrADz3KwDW+CsAevorABT8KwCu/SsASP8rAOwALACGAiwAIAQsALoFLABeBywA+AgsAJIKLAAsDCwA0A0sAGoPLAAEESwAnhIsAEIULADcFSwAdhcsABoZLAC0GiwAThwsAOgdLACMHywAJiEsAMAiLABaJCwA/iUsAJgnLAAyKSwAzCosAHAsLAAKLiwApC8sAD4xLADYMiwAfDQsABY2LACwNywASjksAO46LACIPCwAIj4sALw/LABgQSwA+kIsAJRELAAuRiwA0kcsAGxJLAAGSywAqkwsAEROLADeTywAeFEsABxTLAC2VCwAUFYsAOpXLACEWSwAKFssAMJcLABcXiwA9l8sAJphLAA0YywAzmQsAGhmLAAMaCwApmksAEBrLADabCwAfm4sABhwLACycSwAVnMsAPB0LACKdiwAJHgsAMh5LABieywA/HwsAJZ+LAA6gCwA1IEsAG6DLAAIhSwArIYsAEaILADgiSwAeossABSNLAC4jiwAUpAsAOyRLACGkywAKpUsAMSWLABemCwA+JksAJybLAA2nSwA0J4sAGqgLAAOoiwAqKMsAEKlLADmpiwAgKgsABqqLAC0qywATq0sAPKuLACMsCwAJrIsAMqzLABktSwA/rYsAJi4LAA8uiwA1rssAHC9LAAKvywArsAsAEjCLADiwywAfMUsACDHLAC6yCwAVMosAO7LLACSzSwALM8sAMbQLABg0iwABNQsAJ7VLAA41ywA0tgsAGzaLAAQ3CwAqt0sAETfLADe4CwAguIsABzkLAC25SwAUOcsAPToLACO6iwAKOwsAMztLABm7ywAAPEsAJryLAA+9CwA2PUsAHL3LAAM+SwAsPosAEr8LADk/SwAiP8sACIBLQC8Ai0AVgQtAPAFLQCUBy0ALgktAMgKLQBiDC0ABg4tAKAPLQA6ES0A1BItAG4ULQASFi0ArBctAEYZLQDgGi0AhBwtAB4eLQC4Hy0AUiEtAPYiLQCQJC0AKiYtAM4nLQBoKS0AAistAJwsLQBALi0A2i8tAHQxLQAOMy0AsjQtAEw2LQDmNy0AijktACQ7LQC+PC0AWD4tAPI/LQCWQS0AMEMtAMpELQBkRi0ACEgtAKJJLQA8Sy0A1kwtAHBOLQAUUC0ArlEtAEhTLQDsVC0AhlYtACBYLQC6WS0AVFstAPhcLQCSXi0ALGAtANBhLQBqYy0ABGUtAJ5mLQBCaC0A3GktAHZrLQAQbS0AtG4tAE5wLQDocS0AgnMtACZ1LQDAdi0AWngtAP55LQCYey0AMn0tAMx+LQBwgC0ACoItAKSDLQA+hS0A2IYtAHyILQAWii0AsIstAEqNLQDuji0AiJAtACKSLQC8ky0AVpUtAPqWLQCUmC0ALpotANKbLQBsnS0ABp8tAKCgLQBEoi0A3qMtAHilLQASpy0AtqgtAFCqLQDqqy0AhK0tACivLQDCsC0AXLItAAC0LQCatS0ANLctAM64LQByui0ADLwtAKa9LQBAvy0A2sAtAH7CLQAYxC0AssUtAEzHLQDwyC0AisotACTMLQC+zS0AWM8tAPzQLQCW0i0AMNQtANTVLQBu1y0ACNktAKLaLQA83C0A4N0tAHrfLQAe4S0AuOItAFLkLQDs5S0AhuctACrpLQDE6i0AXuwtAPjtLQCc7y0ANvEtANDyLQBq9C0ABPYtAKj3LQBC+S0A3PotAID8LQAa/i0AtP8tAE4BLgDyAi4AjAQuACYGLgDABy4AZAkuAP4KLgCYDC4AMg4uANYPLgBwES4AChMuAK4ULgBIFi4A4hcuAHwZLgAgGy4AuhwuAFQeLgDuHy4AkiEuACwjLgDGJC4AYCYuAPonLgCeKS4AOCsuANIsLgBsLi4AEDAuAKoxLgBEMy4A3jQuAII2LgAcOC4AtjkuAFA7LgD0PC4Ajj4uAChALgDCQS4AZkMuAABFLgCaRi4ANEguANhJLgBySy4ADE0uAKZOLgBKUC4A5FEuAH5TLgAYVS4AvFYuAFZYLgDwWS4AlFsuAC5dLgDIXi4AYmAuAAZiLgCgYy4AOmUuANRmLgB4aC4AEmouAKxrLgBGbS4A6m4uAIRwLgAeci4AuHMuAFJ1LgD2di4AkHguACp6LgDEey4AaH0uAAJ/LgCcgC4ANoIuANqDLgB0hS4ADocuAKiILgBMii4A5osuAICNLgAajy4AvpAuAFiSLgDyky4AlpUuADCXLgDKmC4AZJouAAicLgCinS4APJ8uANagLgB6oi4AFKQuAK6lLgBIpy4A7KguAIaqLgAgrC4Auq0uAFSvLgD4sC4AkrIuACy0LgDGtS4AarcuAAS5LgCeui4AOLwuANy9LgB2vy4AEMEuAKrCLgBOxC4A6MUuAILHLgAcyS4AwMouAFrMLgD0zS4Ajs8uADLRLgDM0i4AZtQuAArWLgCk1y4APtkuAOLaLgCG3C4AIN4uALrfLgBe4S4A+OIuAJLkLgAs5i4A0OcuAGrpLgAE6y4AnuwuAELuLgDc7y4AdvEuABDzLgCq9C4ATvYuAOj3LgCC+S4AHPsuAMD8LgBa/i4A9P8uAI4BLwAyAy8AzAQvAGYGLwAACC8ApAkvAD4LLwDYDC8Acg4vABYQLwCwES8AShMvAO4ULwCIFi8AIhgvALwZLwBgGy8A+hwvAJQeLwAuIC8A0iEvAGwjLwAGJS8AoCYvAEQoLwDeKS8AeCsvABItLwC2Li8AUDAvAOoxLwCEMy8AHjUvAMI2LwBcOC8A9jkvAJA7LwA0PS8Azj4vAGhALwACQi8ApkMvAEBFLwDaRi8AdEgvABhKLwCySy8ATE0vAPBOLwCKUC8AJFIvAL5TLwBiVS8A/FYvAJZYLwAwWi8A1FsvAG5dLwAIXy8AomAvADxiLwDgYy8AemUvABRnLwCuaC8AUmovAOxrLwCGbS8AKm8vAMRwLwBeci8A+HMvAJx1LwA2dy8A0HgvAGp6LwAOfC8AqH0vAEJ/LwDcgC8AgIIvABqELwC0hS8ATocvAPKILwCMii8AJowvAMCNLwBkjy8A/pAvAJiSLwAylC8AzJUvAHCXLwAKmS8ApJovAD6cLwDinS8AfJ8vABahLwCwoi8AVKQvAO6lLwCIpy8ALKkvAMaqLwBgrC8A+q0vAJ6vLwA4sS8A0rIvAGy0LwAQti8AqrcvAES5LwDeui8AgrwvABy+LwC2vy8AUMEvAPTCLwCOxC8AKMYvAMLHLwBmyS8AAMsvAJrMLwA+zi8A2M8vAHLRLwAM0y8AptQvAErWLwDk1y8AftkvABjbLwCy3C8AVt4vAPDfLwCK4S8AJOMvAMjkLwBi5i8A/OcvAJbpLwA66y8A1OwvAG7uLwAS8C8ArPEvAEbzLwDg9C8AhPYvAB74LwC4+S8AUvsvAPb8LwCQ/i8AKgAwAMQBMABoAzAAAgUwAJwGMABACDAA2gkwAHQLMAAODTAAqA4wAEwQMADmETAAgBMwABoVMAC+FjAAWBgwAPIZMACMGzAAMB0wAMoeMABkIDAA/iEwAJgjMAA8JTAA1iYwAHAoMAAUKjAAriswAEgtMADiLjAAhjAwACAyMAC6MzAAVDUwAPg2MACSODAALDowAMY7MABqPTAABD8wAJ5AMABCQjAA3EMwAHZFMAAQRzAAtEgwAE5KMADoSzAAgk0wABxPMADAUDAAWlIwAPRTMACOVTAAMlcwAMxYMABmWjAAAFwwAJpdMAA+XzAA2GAwAHJiMAAWZDAAsGUwAEpnMADkaDAAfmowACJsMAC8bTAAVm8wAPpwMACUcjAALnQwAMh1MABsdzAABnkwAKB6MAA6fDAA3n0wAHh/MAASgTAArIIwAFCEMADqhTAAhIcwACiJMADCijAAXIwwAPaNMACajzAANJEwAM6SMABolDAADJYwAKaXMABAmTAA2powAHScMAAYnjAAsp8wAEyhMADmojAAiqQwACSmMAC+pzAAWKkwAPKqMACWrDAAMK4wAMqvMABusTAACLMwAKK0MAA8tjAA4LcwAHq5MAAUuzAArrwwAFK+MADsvzAAhsEwACrDMADExDAAXsYwAPjHMACcyTAANsswANDMMABqzjAADtAwAKjRMABC0zAA3NQwAIDWMAAa2DAAtNkwAE7bMADo3DAAjN4wACbgMADA4TAAZOMwAP7kMACY5jAAMugwANbpMABw6zAACu0wAKTuMABI8DAA4vEwAHzzMAAW9TAAuvYwAFT4MADu+TAAiPswACz9MADG/jAAYAAxAPoBMQCeAzEAOAUxANIGMQBsCDEABgoxAKoLMQBEDTEA3g4xAHgQMQAcEjEAthMxAFAVMQDqFjEAjhgxACgaMQDCGzEAXB0xAAAfMQCaIDEANCIxAM4jMQByJTEADCcxAKYoMQBKKjEA5CsxAH4tMQAYLzEAvDAxAFYyMQDwMzEAijUxAC43MQDIODEAYjoxAPw7MQCgPTEAOj8xANRAMQBuQjEAEkQxAKxFMQBGRzEA4EgxAHpKMQAeTDEAuE0xAFJPMQDsUDEAkFIxACpUMQDEVTEAXlcxAAJZMQCcWjEANlwxANBdMQB0XzEADmExAKhiMQBCZDEA5mUxAIBnMQAaaTEAvmoxAFhsMQDybTEAjG8xADBxMQDKcjEAZHQxAP51MQCidzEAPHkxANZ6MQBwfDEAFH4xAK5/MQBIgTEA4oIxAIaEMQAghjEAuocxAFSJMQDuijEAkowxACyOMQDGjzEAYJExAASTMQCelDEAOJYxANKXMQB2mTEAEJsxAKqcMQBEnjEA6J8xAIKhMQAcozEAwKQxAFqmMQD0pzEAjqkxADKrMQDMrDEAZq4xAACwMQCksTEAPrMxANi0MQBytjEAFrgxALC5MQBKuzEA5LwxAIi+MQAiwDEAvMExAFbDMQDwxDEAlMYxAC7IMQDIyTEAYssxAAbNMQCgzjEAOtAxANTRMQB40zEAEtUxAKzWMQBG2DEA6tkxAITbMQAe3TEAwt4xAFzgMQD24TEAkOMxACrlMQDO5jEAaOgxAALqMQCm6zEAQO0xANruMQB08DEAGPIxALLzMQBM9TEA5vYxAIr4MQAk+jEAvvsxAFj9MQD8/jEAlgAyADACMgDKAzIAbgUyAAgHMgCiCDIAPAoyANYLMgB6DTIAFA8yAK4QMgBIEjIA7BMyAIYVMgAgFzIAuhgyAF4aMgD4GzIAkh0yADYfMgDQIDIAaiIyAAQkMgCoJTIAQicyANwoMgB2KjIAGiwyALQtMgBOLzIA6DAyAIwyMgAmNDIAwDUyAGQ3MgD+ODIAmDoyADI8MgDMPTIAcD8yAApBMgCkQjIAPkQyAOJFMgB8RzIAFkkyALBKMgBKTDIA7k0yAIhPMgAiUTIAvFIyAGBUMgD6VTIAlFcyADhZMgDSWjIAbFwyAAZeMgCqXzIARGEyAN5iMgB4ZDIAHGYyALZnMgBQaTIA6moyAI5sMgAobjIAwm8yAFxxMgD2cjIAmnQyADR2MgDOdzIAaHkyAAx7MgCmfDIAQH4yAOR/MgB+gTIAGIMyALKEMgBWhjIA8IcyAIqJMgAkizIAyIwyAGKOMgD8jzIAoJEyADqTMgDUlDIAbpYyABKYMgCsmTIARpsyAOCcMgB6njIAHqAyALihMgBSozIA7KQyAJCmMgAqqDIAxKkyAF6rMgD4rDIAnK4yADawMgDQsTIAarMyAA61MgCotjIAQrgyAOa5MgCAuzIAGr0yALS+MgBOwDIA8sEyAIzDMgAmxTIAysYyAGTIMgD+yTIAmMsyADzNMgDWzjIAcNAyAArSMgCu0zIASNUyAOLWMgB82DIAINoyALrbMgBU3TIA+N4yAJLgMgAs4jIAxuMyAGDlMgAE5zIAnugyADjqMgDS6zIAdu0yABDvMgCq8DIARPIyAOjzMgCC9TIAHPcyALb4MgBQ+jIA9PsyAI79MgAo/zIAzAAzAGYCMwAABDMAmgUzAD4HMwDYCDMAcgozAAwMMwCwDTMASg8zAOQQMwB+EjMAIhQzALwVMwBWFzMA+hgzAJQaMwAuHDMAyB0zAGwfMwAGITMAoCIzADokMwDUJTMAeCczABIpMwCsKjMARiwzAOotMwCELzMAHjEzALgyMwBcNDMA9jUzAJA3MwAqOTMAzjozAGg8MwACPjMAnD8zAEBBMwDaQjMAdEQzAA5GMwCyRzMATEkzAOZKMwCATDMAJE4zAL5PMwBYUTMA/FIzAJZUMwAwVjMAylczAG5ZMwAIWzMAolwzADxeMwDgXzMAemEzABRjMwCuZDMASGYzAOxnMwCGaTMAIGszAMRsMwBebjMA+G8zAJJxMwAsczMA0HQzAGp2MwAEeDMAnnkzAEJ7MwDcfDMAdn4zABCAMwC0gTMAToMzAOiEMwCChjMAJogzAMCJMwBaizMA9IwzAJiOMwAykDMAzJEzAGaTMwAKlTMApJYzAD6YMwDimTMAfJszABadMwCwnjMAVKAzAO6hMwCIozMAIqUzAMamMwBgqDMA+qkzAJSrMwAurTMA0q4zAGywMwAGsjMAoLMzAES1MwDetjMAeLgzABK6MwC2uzMAUL0zAOq+MwCEwDMAKMIzAMLDMwBcxTMA9sYzAJrIMwA0yjMAzsszAGjNMwAMzzMAptAzAEDSMwDk0zMAftUzABjXMwCy2DMAVtozAPDbMwCK3TMAJN8zAMjgMwBi4jMA/OMzAJblMwA65zMA1OgzAG7qMwAI7DMAtu0zAFDvMwDq8DMAhPIzACj0MwDC9TMAXPczAPb4MwCa+jMANPwzAM79MwBo/zMADAE0AKYCNABABDQA2gU0AH4HNAAYCTQAsgo0AFYMNADwDTQAig80ACQRNADIEjQAYhQ0APwVNACWFzQAOhk0ANQaNABuHDQACB40AKwfNABGITQA4CI0AHokNAAeJjQAuCc0AFIpNADsKjQAhiw0ACouNADELzQAXjE0APgyNACcNDQANjY0ANA3NABqOTQADjs0AKg8NABCPjQA3D80AIBBNAAaQzQAtEQ0AE5GNADyRzQAjEk0ACZLNADATDQAZE40AP5PNACYUTQAPFM0ANZUNABwVjQAClg0AK5ZNABIWzQA4lw0AHxeNAAgYDQAumE0AFRjNADuZDQAkmY0ACxoNADGaTQAYGs0AARtNACebjQAOHA0ANJxNAB2czQAEHU0AKp2NABEeDQA3nk0AIJ7NAAcfTQAtn40AFCANAD0gTQAjoM0ACiFNADChjQAZog0AACKNACaizQAPo00ANiONABykDQADJI0ALCTNABKlTQA5JY0AH6YNAAimjQAvJs0AFadNADwnjQAlKA0AC6iNADIozQAYqU0AAanNACgqDQAOqo0ANSrNAB4rTQAEq80AKywNABGsjQA4LM0AIS1NAAetzQAuLg0AFK6NAD2uzQAkL00ACq/NADEwDQAaMI0AALENACcxTQAQMc0ANrINAB0yjQADsw0ALLNNABMzzQA5tA0AIDSNAAk1DQAvtU0AFjXNADy2DQAlto0ADDcNADK3TQAbt80AAjhNACi4jQAPOQ0ANblNAB65zQAFOk0AK7qNABI7DQA7O00AIbvNAAg8TQAuvI0AF70NAD49TQAkvc0ACz5NADQ+jQAavw0AAT+NACe/zQAOAE1ANwCNQB2BDUAEAY1AKoHNQBOCTUA6Ao1AIIMNQAmDjUAwA81AFoRNQD0EjUAmBQ1ADIWNQDMFzUAZhk1AAobNQCkHDUAPh41ANgfNQB8ITUAFiM1ALAkNQBUJjUA7ic1AIgpNQAiKzUAvCw1AGAuNQD6LzUAlDE1AC4zNQDSNDUAbDY1AAY4NQCgOTUAOjs1AN48NQB4PjUAEkA1AKxBNQBQQzUA6kQ1AIRGNQAoSDUAwkk1AFxLNQD2TDUAmk41ADRQNQDOUTUAaFM1AAxVNQCmVjUAQFg1ANpZNQB+WzUAGF01ALJeNQBWYDUA8GE1AIpjNQAkZTUAvmY1AGJoNQD8aTUAlms1ADBtNQDUbjUAbnA1AAhyNQCiczUARnU1AOB2NQB6eDUAFHo1ALh7NQBSfTUA7H41AJCANQAqgjUAxIM1AF6FNQAChzUAnIg1ADaKNQDQizUAao01AA6PNQCokDUAQpI1ANyTNQCAlTUAGpc1ALSYNQBOmjUA6Js1AIydNQAmnzUAwKA1AFqiNQD+ozUAmKU1ADKnNQDWqDUAcKo1AAqsNQCkrTUASK81AOKwNQB8sjUAFrQ1ALq1NQBUtzUA7rg1AJK6NQAsvDUAxr01AGC/NQAEwTUAnsI1ADjENQDSxTUAdsc1ABDJNQCqyjUARMw1AOjNNQCCzzUAHNE1ALbSNQBa1DUA9NU1AI7XNQAo2TUAwto1AGbcNQAA3jUAmt81ADThNQDY4jUAcuQ1AAzmNQCm5zUASuk1AOTqNQB+7DUAGO41ALzvNQBW8TUA8PI1AIr0NQAu9jUAyPc1AGL5NQD8+jUAoPw1ADr+NQDU/zUAbgE2ABIDNgCsBDYARgY2AOoHNgCECTYAHgs2ALgMNgBcDjYA9g82AJARNgAqEzYAzhQ2AGgWNgACGDYAnBk2ADYbNgDaHDYAdB42AA4gNgCoITYAQiM2AOYkNgCAJjYAGig2AL4pNgBYKzYA8iw2AIwuNgAwMDYAyjE2AGQzNgD+NDYAojY2ADw4NgDWOTYAejs2ABQ9NgCuPjYASEA2AOxBNgCGQzYAIEU2ALpGNgBeSDYA+Ek2AJJLNgAsTTYAxk42AGpQNgAEUjYAnlM2ADhVNgDcVjYAdlg2ABBaNgCqWzYATl02AOheNgCCYDYAHGI2AMBjNgBaZTYA9GY2AI5oNgAyajYAzGs2AGZtNgAKbzYApHA2AEhyNgDsczYAhnU2ACB3NgC6eDYAXno2APh7NgCSfTYALH82ANCANgBqgjYABIQ2AJ6FNgBChzYA3Ig2AHaKNgAQjDYAqo02AE6PNgDokDYAgpI2AByUNgDAlTYAWpc2APSYNgCOmjYAMpw2AMydNgBmnzYAAKE2AKSiNgA+pDYA2KU2AHKnNgAWqTYAsKo2AEqsNgDurTYAiK82ACKxNgC8sjYAYLQ2APq1NgCUtzYALrk2ANK6NgBsvDYABr42AKC/NgBEwTYA3sI2AHjENgASxjYAtsc2AFDJNgDqyjYAhMw2AB7ONgDCzzYAXNE2APbSNgCQ1DYANNY2AM7XNgBo2TYAAts2AKbcNgBA3jYA2t82AHThNgAY4zYAsuQ2AEzmNgDw5zYAiuk2ACTrNgC+7DYAYu42APzvNgCW8TYAMPM2ANT0NgBu9jYACPg2AKL5NgBG+zYA4Pw2AHr+NgAUADcArgE3AFIDNwDsBDcAhgY3ACoINwDECTcAXgs3APgMNwCcDjcANhA3ANARNwBqEzcADhU3AKgWNwBCGDcA3Bk3AIAbNwAaHTcAtB43AE4gNwDyITcAjCM3ACYlNwDAJjcAZCg3AP4pNwCYKzcAMi03AMwuNwBwMDcACjI3AKQzNwA+NTcA4jY3AHw4NwAWOjcAsDs3AFQ9NwDuPjcAiEA3ACxCNwDGQzcAYEU3APpGNwCeSDcAOEo3ANJLNwBsTTcAEE83AKpQNwBEUjcA3lM3AIJVNwAcVzcAtlg3AFBaNwD0WzcAjl03AChfNwDCYDcAZmI3AABkNwCaZTcANGc3ANhoNwByajcADGw3AKZtNwBKbzcA5HA3AH5yNwAYdDcAsnU3AFZ3NwDweDcAino3ACR8NwDIfTcAYn83APyANwCWgjcAOoQ3ANSFNwBuhzcAEok3AKyKNwBGjDcA4I03AISPNwAekTcAuJI3AFKUNwD2lTcAkJc3ACqZNwDOmjcAaJw3AAKeNwCcnzcANqE3ANqiNwB0pDcADqY3AKinNwBMqTcA5qo3AICsNwAarjcAtK83AFixNwDysjcAjLQ3ACa2NwDKtzcAZLk3AP66NwCivDcAPL43ANa/NwBwwTcAFMM3AK7ENwBIxjcA4sc3AIbJNwAgyzcAusw3AFTONwD4zzcAktE3ACzTNwDG1DcAatY3AATYNwCe2TcAQts3ANzcNwB23jcAEOA3AKrhNwBO4zcA6OQ3AILmNwAc6DcAwOk3AFrrNwD07DcAju43ADLwNwDM8TcAZvM3AAD1NwCa9jcAPvg3ANj5NwBy+zcADP03ALD+NwBKADgA5AE4AH4DOAAiBTgAvAY4AFYIOAD6CTgAlAs4AC4NOADIDjgAbBA4AAYSOACgEzgAOhU4AN4WOAB4GDgAEho4ALYbOABQHTgA6h44AIQgOAAoIjgAwiM4AFwlOAD2JjgAkCg4ADQqOADOKzgAaC04AAIvOACmMDgAQDI4ANozOAB0NTgADjc4ALI4OABMOjgA5js4AIA9OAAkPzgAvkA4AFhCOAD8QzgAlkU4ADBHOADKSDgAbko4AAhMOACiTTgAPE84AOBQOAB6UjgAFFQ4ALhVOABSVzgA7Fg4AIZaOAAqXDgAxF04AF5fOAD4YDgAkmI4ADZkOADQZTgAamc4AARpOACoajgAQmw4ANxtOAB2bzgAGnE4ALRyOABOdDgA6HU4AIJ3OAAmeTgAwHo4AFp8OAD+fTgAmH84ADKBOADWgjgAcIQ4AAqGOACkhzgASIk4AOKKOAB8jDgAFo44ALCPOABUkTgA7pI4AIiUOAAiljgAxpc4AGCZOAD6mjgAlJw4AC6eOADSnzgAbKE4AAajOACqpDgARKY4AN6nOAB4qTgAHKs4ALasOABQrjgA6q84AI6xOAAoszgAwrQ4AGa2OAAAuDgAmrk4ADS7OADYvDgAcr44AAzAOACmwTgASsM4AOTEOAB+xjgAGMg4ALzJOABWyzgA8Mw4AIrOOAAu0DgAyNE4AGLTOAD81DgAoNY4ADrYOADU2TgAbts4AAjdOACs3jgARuA4AODhOAB64zgAHuU4ALjmOABS6DgA7Ok4AJDrOAAq7TgAxO44AF7wOAAC8jgAnPM4ADb1OADQ9jgAdPg4AA76OACo+zgAQv04AOb+OACAADkAGgI5AL4DOQBYBTkA8gY5AIwIOQAwCjkAygs5AGQNOQD+DjkAohA5ADwSOQDWEzkAcBU5ABQXOQCuGDkASBo5AOIbOQB8HTkAIB85ALogOQBUIjkA7iM5AJIlOQAsJzkAxig5AGAqOQAELDkAni05ADgvOQDSMDkAdjI5ABA0OQCqNTkARDc5AOg4OQCCOjkAHDw5AMA9OQBaPzkA9EA5AI5COQAyRDkAzEU5AGZHOQAASTkApEo5AD5MOQDYTTkAck85ABZROQCwUjkASlQ5AORVOQCIVzkAIlk5ALxaOQBWXDkA8F05AJRfOQAuYTkAyGI5AGJkOQAGZjkAoGc5ADppOQDUajkAeGw5ABJuOQCsbzkARnE5AOpyOQCEdDkAHnY5AMJ3OQBceTkA9no5AJB8OQAqfjkAzn85AGiBOQACgzkApoQ5AECGOQDahzkAdIk5ABiLOQCyjDkATI45AOaPOQCKkTkAJJM5AL6UOQBYljkA/Jc5AJaZOQAwmzkAypw5AG6eOQAIoDkAoqE5ADyjOQDWpDkAeqY5ABSoOQCuqTkASKs5AOysOQCGrjkAILA5ALqxOQBeszkA+LQ5AJK2OQAsuDkA0Lk5AGq7OQAEvTkAqL45AELAOQDcwTkAdsM5ABrFOQC0xjkATsg5AOjJOQCMyzkAJs05AMDOOQBa0DkA/tE5AJjTOQAy1TkAzNY5AHDYOQAK2jkApNs5AD7dOQDi3jkAfOA5ABbiOQCw4zkAVOU5AO7mOQCI6DkAIuo5ALzrOQBg7TkA+u45AJTwOQAu8jkA0vM5AGz1OQAG9zkAoPg5AET6OQDe+zkAeP05ABL/OQC2ADoAUAI6APQDOgCEBToAKAc6AMIIOgBcCjoAAAw6AJoNOgA0DzoAzhA6AHISOgAMFDoAphU6AEAXOgDaGDoAfho6ABgcOgCyHToATB86APAgOgCKIjoAJCQ6AMglOgBiJzoA/Cg6AJYqOgA6LDoA1C06AG4vOgAIMToArDI6AEY0OgDgNToAejc6AB45OgC4OjoAUjw6AOw9OgCQPzoAKkE6AMRCOgBeRDoAAkY6AJxHOgA2SToA0Eo6AGpMOgAOTjoAqE86AEJROgDcUjoAgFQ6ABpWOgC0VzoATlk6APJaOgCMXDoAJl46AMBfOgBkYToA/mI6AJhkOgAyZjoA1mc6AHBpOgAKazoArmw6AEhuOgDibzoAfHE6ACBzOgC6dDoAVHY6AO53OgCSeToALHs6AMZ8OgBqfjoABIA6AJ6BOgA4gzoA3IQ6AHaGOgAQiDoAqok6AESLOgDojDoAgo46AByQOgC2kToAWpM6APSUOgCOljoAKJg6AMKZOgBmmzoAAJ06AJqeOgA0oDoA2KE6AHKjOgAMpToAsKY6AEqoOgDkqToAfqs6ACKtOgC8rjoAVrA6APCxOgCUszoALrU6AMi2OgBsuDoABro6AKC7OgA6vToA3r46AHjAOgASwjoArMM6AEbFOgDqxjoAhMg6AB7KOgC4yzoAXM06APbOOgCQ0DoAKtI6AMTTOgBo1ToAAtc6AJzYOgBA2joA2ts6AHTdOgAO3zoAsuA6AEziOgDm4zoAgOU6ACTnOgC+6DoAWOo6APLrOgCW7ToAMO86AMrwOgBu8joACPQ6AKL1OgA89zoA4Pg6AHr6OgAU/DoArv06AEj/OgDsADsAhgI7ACAEOwDEBTsAXgc7APgIOwCSCjsALAw7ANANOwBqDzsABBE7AJ4SOwBCFDsA3BU7AHYXOwAQGTsAtBo7AE4cOwDoHTsAgh87ABwhOwDAIjsAWiQ7APQlOwCYJzsAMik7AMwqOwBmLDsACi47AKQvOwA+MTsA2DI7AHw0OwAWNjsAsDc7AFQ5OwDuOjsAiDw7ACI+OwDGPzsAYEE7APpCOwCURDsAOEY7ANJHOwBsSTsABks7AKBMOwBETjsA3k87AHhROwASUzsAtlQ7AFBWOwDqVzsAhFk7AChbOwDCXDsAXF47APZfOwCaYTsANGM7AM5kOwBoZjsADGg7AKZpOwBAazsA5Gw7AH5uOwAYcDsAsnE7AFZzOwDwdDsAinY7ACR4OwDIeTsAYns7APx8OwCWfjsAMIA7ANSBOwBugzsAEoU7ALaGOwBQiDsA6ok7AISLOwAojTsAwo47AFyQOwD2kTsAmpM7ADSVOwDOljsAaJg7AAyaOwCmmzsAQJ07ANqeOwB+oDsAGKI7ALKjOwBWpTsA8KY7AIqoOwAkqjsAyKs7AGKtOwD8rjsAlrA7ADqyOwDUszsAbrU7AAi3OwCsuDsARro7AOC7OwB6vTsAFL87ALjAOwBSwjsA7MM7AIbFOwAqxzsAxMg7AF7KOwD4yzsAnM07ADbPOwDQ0DsAatI7AA7UOwCo1TsAQtc7ANzYOwCA2jsAGtw7ALTdOwBO3zsA8uA7AIziOwAm5DsAyuU7AGTnOwD+6DsAmOo7ADzsOwDW7TsAcO87AArxOwCu8jsASPQ7AOL1OwB89zsAIPk7ALr6OwBU/DsA7v07AJL/OwAsATwAxgI8AGAEPAD6BTwAngc8ADgJPADSCjwAbAw8ABAOPACqDzwARBE8AN4SPACCFDwAHBY8ALYXPABQGTwA9Bo8AI4cPAAoHjwAwh88AGYhPAAAIzwAmiQ8AD4mPADYJzwAcik8AAwrPACwLDwASi48AOQvPAB+MTwAIjM8ALw0PABWNjwA8Dc8AJQ5PAAuOzwAyDw8AGI+PAD8PzwAoEE8ADpDPADURDwAbkY8ABJIPACsSTwARks8AOBMPACETjwAHlA8ALhRPABSUzwA9lQ8AJBWPAAqWDwAxFk8AGhbPAACXTwAnF48AEBgPADaYTwAdGM8AA5lPACyZjwATGg8AOZpPACAazwAJG08AL5uPABYcDwA8nE8AJZzPAAwdTwAynY8AGR4PAD+eTwAons8ADx9PADWfjwAcIA8ABSCPACugzwASIU8AOKGPACGiDwAIIo8ALqLPABUjTwA+I48AJKQPAAskjwAxpM8AGqVPAAElzwAnpg8AEKaPADcmzwAdp08ABCfPAC0oDwATqI8AOijPACCpTwAJqc8AMCoPABaqjwA9Ks8AJitPAAyrzwAzLA8AGayPAAKtDwApLU8AD63PADYuDwAfLo8ABa8PACwvTwASr88AOTAPACIwjwAIsQ8ALzFPABWxzwA+sg8AJTKPAAuzDwAyM08AGzPPAAG0TwAoNI8AETUPADe1TwAeNc8ABLZPAC22jwAUNw8AOrdPACE3zwAKOE8AMLiPABc5DwA9uU8AJrnPAA06TwAzuo8AHLsPAAM7jwApu88AEDxPADa8jwAfvQ8ABj2PACy9zwATPk8APD6PACK/DwAJP48AL7/PABYAT0A/AI9AJYEPQAwBj0Aygc9AG4JPQAICz0Aogw9AEYOPQDgDz0AehE9AB4TPQC4FD0AUhY9AOwXPQCGGT0AKhs9AMQcPQBeHj0A+B89AJwhPQA2Iz0A0CQ9AGomPQAEKD0AqCk9AEIrPQDcLD0Adi49ABowPQC0MT0ATjM9AOg0PQCMNj0AJjg9AMA5PQBkOz0A/jw9AJg+PQAyQD0A1kE9AHBDPQAKRT0ApEY9AEhIPQDiST0AfEs9ABZNPQC6Tj0AVFA9AO5RPQCSUz0ALFU9AMZWPQBgWD0A+lk9AJ5bPQA4XT0A0l49AHZgPQAQYj0AqmM9AERlPQDeZj0Agmg9ABxqPQC2az0AUG09APRuPQCOcD0AKHI9AMJzPQBcdT0AAHc9AJp4PQA0ej0A2Hs9AHJ9PQAMfz0ApoA9AEqCPQDkgz0AfoU9ABiHPQC8iD0AVoo9APCLPQCUjT0ALo89AMiQPQBikj0ABpQ9AKCVPQA6lz0A1Jg9AHiaPQASnD0ArJ09AEafPQDgoD0AhKI9AB6kPQC4pT0AUqc9APaoPQCQqj0AKqw9AMStPQBerz0AArE9AJyyPQA2tD0A2rU9AHS3PQAOuT0AqLo9AEy8PQDmvT0AgL89ABrBPQC+wj0AWMQ9APLFPQCWxz0AMMk9AMrKPQBkzD0ACM49AKLPPQA80T0A1tI9AHrUPQAU1j0Artc9AEjZPQDi2j0Ahtw9ACDePQC63z0AVOE9APjiPQCS5D0ALOY9AMbnPQBq6T0ABOs9AJ7sPQA47j0A3O89AHbxPQAQ8z0AqvQ9AE72PQDo9z0Agvk9ABz7PQDA/D0AWv49APT/PQCYAT4AMgM+AMwEPgBmBj4ACgg+AKQJPgBICz4A7Aw+AIYOPgAgED4AuhE+AF4TPgD4FD4AkhY+ACwYPgDGGT4Aahs+AAQdPgCeHj4AOCA+ANwhPgB2Iz4AECU+AKomPgBOKD4A6Ck+AIIrPgAcLT4AwC4+AFowPgD0MT4AjjM+ADI1PgDMNj4AZjg+AAA6PgCkOz4APj0+ANg+PgB8QD4AFkI+ALBDPgBKRT4A7kY+AIhIPgAiSj4AvEs+AGBNPgD6Tj4AlFA+AC5SPgDSUz4AbFU+AAZXPgCgWD4AOlo+AN5bPgB4XT4AEl8+AKxgPgBQYj4A6mM+AIRlPgAeZz4Awmg+AFxqPgD2az4AkG0+ADRvPgDOcD4AaHI+AAJ0PgCmdT4AQHc+ANp4PgB0ej4AGHw+ALJ9PgBMfz4A8IA+AIqCPgAkhD4AvoU+AGKHPgD8iD4Aloo+ADCMPgDUjT4Abo8+AAiRPgCikj4APJQ+AOCVPgB6lz4AFJk+AK6aPgBSnD4A7J0+AIafPgAqoT4AxKI+AF6kPgD4pT4AnKc+ADapPgDQqj4Aaqw+AA6uPgCorz4AQrE+ANyyPgCAtD4AGrY+ALS3PgBOuT4A8ro+AIy8PgAmvj4AwL8+AFrBPgD+wj4AmMQ+ADLGPgDMxz4AcMk+AArLPgCkzD4APs4+AOLPPgB80T4AFtM+ALDUPgBU1j4A7tc+AIjZPgAs2z4Axtw+AGDePgD63z4AnuE+ADjjPgDS5D4AbOY+ABDoPgCq6T4AROs+AN7sPgCC7j4AHPA+ALbxPgBQ8z4A9PQ+AI72PgAo+D4Awvk+AGb7PgAA/T4Amv4+ADQAPwDYAT8AcgM/AAwFPwCmBj8AQAg/AOQJPwB+Cz8AGA0/ALIOPwBWED8A8BE/AIoTPwAkFT8AyBY/AGIYPwD8GT8Alhs/ADodPwDUHj8AbiA/ABIiPwCsIz8ARiU/AOAmPwCEKD8AHio/ALgrPwBSLT8A9i4/AJAwPwAqMj8AzjM/AGg1PwACNz8AnDg/ADY6PwDaOz8AdD0/AA4/PwCoQD8AQkI/AOZDPwCART8AGkc/ALRIPwBYSj8A8ks/AIxNPwAmTz8AylA/AGRSPwD+Uz8AmFU/ADxXPwDWWD8AcFo/ABRcPwCuXT8ASF8/AOJgPwCGYj8AIGQ/ALplPwBUZz8A+Gg/AJJqPwAsbD8Axm0/AGpvPwAEcT8AnnI/AEJ0PwDcdT8Adnc/ABB5PwCqej8ATnw/AOh9PwCCfz8AHIE/AMCCPwBahD8A9IU/AI6HPwAoiT8AzIo/AGaMPwAAjj8ApI8/AD6RPwDYkj8AcpQ/AAyWPwCwlz8ASpk/AOSaPwB+nD8AIp4/ALyfPwBWoT8A+qI/AJSkPwAupj8AyKc/AGypPwAGqz8AoKw/ADquPwDerz8AeLE/ABKzPwCstD8AULY/AOq3PwCEuT8AKLs/AMK8PwBcvj8A9r8/AJDBPwA0wz8AzsQ/AGjGPwACyD8Apsk/AEDLPwDazD8AdM4/ABjQPwCy0T8ATNM/AObUPwCA1j8AJNg/AL7ZPwBY2z8A8tw/AJbePwAw4D8AyuE/AG7jPwAI5T8AouY/ADzoPwDg6T8Aeus/ABTtPwCu7j8AUvA/AOzxPwCG8z8AIPU/AMT2PwBe+D8A+Pk/AJz7PwA2/T8A0P4/AGoAQAAEAkAAqANAAEIFQADcBkAAdghAABoKQAC0C0AATg1AAOgOQACCEEAAJhJAAMATQABaFUAA/hZAAJgYQAAyGkAA1htAAHAdQAAKH0AApCBAAEgiQADiI0AAfCVAABYnQAC6KEAAVCpAAO4rQACILUAAIi9AAMYwQABgMkAA+jNAAJQ1QAA4N0AA0jhAAGw6QAAGPEAAoD1AAEQ/QADeQEAAeEJAABxEQAC2RUAAUEdAAOpIQACOSkAAKExAAMJNQABcT0AAAFFAAJpSQAA0VEAAzlVAAHJXQAAMWUAAplpAAEpcQADkXUAAfl9AABhhQAC8YkAAVmRAAPBlQACKZ0AALmlAAMhqQABibEAA/G1AAKBvQAA6cUAA1HJAAG50QAAIdkAArHdAAEZ5QADgekAAenxAAB5+QAC4f0AAUoFAAOyCQACQhEAAKoZAAMSHQABeiUAAAotAAJyMQAA2jkAA0I9AAHSRQAAOk0AAqJRAAEKWQADml0AAgJlAABqbQAC0nEAAWJ5AAPKfQACMoUAAMKNAAMqkQABkpkAA/qdAAKKpQAA8q0AA1qxAAHCuQAAUsEAArrFAAEizQADitEAAhrZAACC4QAC6uUAAVLtAAO68QACSvkAALMBAAMbBQABgw0AABMVAAJ7GQAA4yEAA0slAAHbLQAAQzUAAqs5AAETQQADo0UAAgtNAABzVQAC21kAAWthAAPTZQACO20AAKN1AAMzeQABm4EAAAOJAAKTjQAA+5UAA2OZAAHLoQAAW6kAAsOtAAErtQADk7kAAiPBAACLyQAC880AAVvVAAPr2QACU+EAALvpAAMj7QABi/UAABv9AAKAAQQA6AkEA1ANBAHgFQQASB0EArAhBAEYKQQDqC0EAhA1BAB4PQQC4EEEAXBJBAPYTQQCQFUEAKhdBAM4YQQBoGkEAAhxBAJwdQQBAH0EA2iBBAHQiQQAOJEEAsiVBAEwnQQDmKEEAiipBACQsQQC+LUEAWC9BAPwwQQCWMkEAMDRBAMo1QQBuN0EACDlBAKI6QQA8PEEA4D1BAHo/QQAUQUEArkJBAFJEQQDsRUEAhkdBACBJQQDESkEAXkxBAPhNQQCST0EALFFBANBSQQBqVEEABFZBAJ5XQQBCWUEA3FpBAHZcQQAQXkEAtF9BAE5hQQDoYkEAgmRBACZmQQDAZ0EAWmlBAP5qQQCYbEEAMm5BAMxvQQBwcUEACnNBAKR0QQA+dkEA4ndBAHx5QQAWe0EAsHxBAFR+QQDuf0EAiIFBACKDQQDGhEEAYIZBAPqHQQCUiUEALotBANKMQQBsjkEABpBBAKCRQQBEk0EA3pRBAHiWQQASmEEAtplBAFCbQQDqnEEAhJ5BACigQQDCoUEAXKNBAAClQQCapkEANKhBAM6pQQByq0EADK1BAKauQQBAsEEA5LFBAH6zQQAYtUEAsrZBAFa4QQDwuUEAirtBACS9QQDIvkEAYsBBAPzBQQCWw0EAMMVBANTGQQBuyEEACMpBAKLLQQBGzUEA4M5BAHrQQQAU0kEAuNNBAFLVQQDs1kEAkNhBACraQQDE20EAXt1BAALfQQCc4EEANuJBANDjQQB05UEADudBAKjoQQBC6kEA5utBAIDtQQAa70EAtPBBAFjyQQDy80EAjPVBACb3QQDK+EEAZPpBAP77QQCY/UEAPP9BANYAQgBwAkIACgRCAK4FQgBIB0IA4ghCAHwKQgAgDEIAug1CAFQPQgDuEEIAiBJCACwUQgDGFUIAYBdCAPoYQgCeGkIAOBxCANIdQgB2H0IAECFCAKoiQgBEJEIA6CVCAIInQgAcKUIAtipCAFosQgD0LUIAji9CACgxQgDMMkIAZjRCAAA2QgCkN0IAPjlCANg6QgByPEIAFj5CALA/QgBKQUIA5EJCAH5EQgAiRkIAvEdCAFZJQgDwSkIAlExCAC5OQgDIT0IAYlFCAPxSQgCgVEIAOlZCANRXQgBuWUIAEltCAKxcQgBGXkIA6l9CAIRhQgAeY0IAuGRCAFxmQgD2Z0IAkGlCACprQgDObEIAaG5CAAJwQgCccUIAQHNCANp0QgB0dkIAGHhCALJ5QgBMe0IA5nxCAIB+QgAkgEIAvoFCAFiDQgDyhEIAloZCADCIQgDKiUIAZItCAAiNQgCijkIAPJBCANaRQgBwk0IAFJVCAK6WQgBImEIA7JlCAIabQgAgnUIAup5CAFSgQgD4oUIAkqNCACylQgDGpkIAaqhCAASqQgCeq0IAQq1CANyuQgB2sEIAELJCALSzQgBOtUIA6LZCAIK4QgAmukIAwLtCAFq9QgD0vkIAmMBCADLCQgDMw0IAcMVCAArHQgCkyEIAPspCAOLLQgB8zUIAFs9CALDQQgBU0kIA7tNCAIjVQgAi10IAvNhCAGDaQgD620IAlN1CAC7fQgDS4EIAbOJCAAbkQgCg5UIAROdCAN7oQgB46kIAEuxCALbtQgBQ70IA6vBCAITyQgAo9EIAwvVCAFz3QgD2+EIAmvpCADT8QgDO/UIAaP9CAAwBQwCmAkMAQARDAOQFQwB+B0MAGAlDALIKQwBWDEMA8A1DAIoPQwAkEUMAyBJDAGIUQwD8FUMAlhdDADAZQwDUGkMAbhxDAAgeQwCiH0MARiFDAOAiQwB6JEMAFCZDALgnQwBSKUMA7CpDAIYsQwAqLkMAxC9DAF4xQwACM0MAnDRDADY2QwDQN0MAdDlDAA47QwCoPEMAQj5DAOY/QwCAQUMAGkNDALREQwBYRkMA8kdDAIxJQwAmS0MAwExDAGROQwD+T0MAmFFDADJTQwDWVEMAcFZDAApYQwCkWUMASFtDAOJcQwB8XkMAFmBDALphQwBUY0MA7mRDAIhmQwAsaEMAxmlDAGBrQwAEbUMAnm5DADhwQwDScUMAbHNDABB1QwCqdkMARHhDAOh5QwCCe0MAHH1DALZ+QwBagEMA9IFDAI6DQwAohUMAzIZDAGaIQwAAikMAmotDAD6NQwDYjkMAcpBDAAySQwCmk0MASpVDAOSWQwB+mEMAGJpDALybQwBWnUMA8J5DAIqgQwAuokMAyKNDAGKlQwD8pkMAoKhDADqqQwDUq0MAbq1DABKvQwCssEMARrJDAOCzQwCEtUMAHrdDALi4QwBcukMA9rtDAJC9QwAqv0MAzsBDAGjCQwACxEMAnMVDAEDHQwDayEMAdMpDAA7MQwCyzUMATM9DAObQQwCA0kMAGtRDAL7VQwBY10MA8thDAIzaQwAw3EMAyt1DAGTfQwD+4EMAouJDADzkQwDW5UMAcOdDABTpQwCu6kMASOxDAOLtQwCG70MAIPFDALryQwBe9EMA+PVDAJL3QwAs+UMA0PpDAGr8QwAE/kMAnv9DAEIBRADcAkQAdgREABAGRAC0B0QATglEAOgKRACCDEQAHA5EAMAPRABaEUQA9BJEAI4URAAyFkQAzBdEAGYZRAAAG0QApBxEAD4eRADYH0QAciFEABYjRACwJEQASiZEAOQnRACIKUQAIitEALwsRABWLkQA+i9EAJQxRAAuM0QA0jREAGw2RAAGOEQAoDlEAEQ7RADePEQAeD5EABJARAC2QUQAUENEAOpERACERkQAKEhEAMJJRABcS0QA9kxEAJpORAA0UEQAzlFEAGhTRAACVUQAplZEAEBYRADaWUQAdFtEABhdRACyXkQATGBEAOZhRACKY0QAJGVEAL5mRABYaEQA/GlEAJZrRAAwbUQA1G5EAG5wRAAIckQAonNEAEZ1RADgdkQAenhEABR6RAC4e0QAUn1EAOx+RACGgEQAKoJEAMSDRABehUQA+IZEAJyIRAA2ikQA0ItEAGqNRAAOj0QAqJBEAEKSRADck0QAdpVEABqXRAC0mEQATppEAOibRACMnUQAJp9EAMCgRABaokQA/qNEAJilRAA8p0QA1qhEAHCqRAAKrEQApK1EAEivRADisEQAfLJEABa0RAC6tUQAVLdEAO64RACIukQAIrxEAMa9RABgv0QA+sBEAJTCRAA4xEQA0sVEAGzHRAAGyUQAqspEAETMRADezUQAgs9EABzRRAC20kQAUNREAPTVRACO10QAKNlEAMLaRABm3EQAAN5EAJrfRAA+4UQA2OJEAHLkRAAM5kQApudEAErpRADk6kQAfuxEABjuRAC870QAVvFEAPDyRACK9EQALvZEAMj3RABi+UQA/PpEAKD8RAA6/kQA1P9EAG4BRQAIA0UArARFAEYGRQDgB0UAeglFAB4LRQC4DEUAUg5FAPYPRQCQEUUAKhNFAMQURQBoFkUAAhhFAJwZRQA2G0UA2hxFAHQeRQAOIEUAqCFFAEwjRQDmJEUAgCZFACQoRQC+KUUAWCtFAPIsRQCMLkUAMDBFAMoxRQBkM0UA/jRFAKI2RQA8OEUA1jlFAHA7RQAKPUUArj5FAEhARQDiQUUAfENFACBFRQC6RkUAVEhFAPhJRQCSS0UALE1FAMZORQBqUEUABFJFAJ5TRQA4VUUA3FZFAHZYRQAQWkUAtFtFAE5dRQDoXkUAgmBFACZiRQDAY0UAWmVFAPRmRQCOaEUAMmpFAMxrRQBmbUUAAG9FAKRwRQA+ckUA2HNFAHJ1RQAMd0UAsHhFAEp6RQDke0UAiH1FACJ/RQC8gEUAVoJFAPqDRQCUhUUALodFAMiIRQBsikUABoxFAKCNRQA6j0UA3pBFAHiSRQASlEUAtpVFAFCXRQDqmEUAhJpFACicRQDCnUUAXJ9FAPagRQCaokUANKRFAM6lRQBop0UADKlFAKaqRQBArEUA2q1FAH6vRQAYsUUAsrJFAEy0RQDmtUUAirdFACS5RQC+ukUAWLxFAPy9RQCWv0UAMMFFAMrCRQBuxEUACMZFAKLHRQA8yUUA4MpFAHrMRQAUzkUArs9FAFLRRQDs0kUAhtRFACDWRQDE10UAXtlFAPjaRQCc3EUANt5FANDfRQBq4UUADuNFAKjkRQBC5kUA3OdFAIDpRQAa60UAtOxFAE7uRQDo70UAjPFFACbzRQDA9EUAWvZFAP73RQCY+UUAMvtFAMz8RQBw/kUACgBGAKQBRgA+A0YA4gRGAHwGRgAWCEYAsAlGAFQLRgDuDEYAiA5GACIQRgDGEUYAYBNGAPoURgCeFkYAOBhGANIZRgBsG0YAEB1GAKoeRgBEIEYA3iFGAIIjRgAcJUYAtiZGAFAoRgD0KUYAjitGACgtRgDCLkYAXDBGAAAyRgCaM0YANDVGAM42RgByOEYADDpGAKY7RgBKPUYA5D5GAH5ARgAYQkYAvENGAFZFRgDwRkYAikhGAC5KRgDIS0YAYk1GAPxORgCgUEYAOlJGANRTRgBuVUYACFdGAKxYRgBGWkYA4FtGAHpdRgAeX0YAuGBGAFJiRgDsY0YAkGVGACpnRgDEaEYAXmpGAAJsRgCcbUYANm9GANBwRgB0ckYADnRGAKh1RgBMd0YA5nhGAIB6RgAafEYAvn1GAFh/RgDygEYAjIJGADCERgDKhUYAZIdGAP6IRgCiikYAPIxGANaNRgBwj0YAFJFGAK6SRgBIlEYA4pVGAHyXRgAgmUYAuppGAFScRgDunUYAkp9GACyhRgDGokYAYKRGAASmRgCep0YAOKlGANKqRgB2rEYAEK5GAKqvRgBOsUYA6LJGAIK0RgActkYAwLdGAFq5RgD0ukYAjrxGADK+RgDMv0YAZsFGAADDRgCkxEYAPsZGANjHRgByyUYAFstGALDMRgBKzkYA5M9GAH7RRgAi00YAvNRGAFbWRgDw10YAlNlGAC7bRgDI3EYAYt5GAAbgRgCg4UYAOuNGAN7kRgB45kYAEuhGAKzpRgBQ60YA6uxGAITuRgAe8EYAAA</prop>
				<prop name="Temps">REFSWgAATn0CAIBOePvNzO/wDDhAhet/UbgeRThAZv7y/zlA4XoUrkdh7ztArkcGAG4+QP9SuB6F65FAQP4IAOF61EFACtf/o3A96kJAXI//wvUo3ENApHDfPQrXw0T986ZF7gUDoUZAOACjcN13R0Af9vHeSEDp8rvgSU0ESkAzbgHTe0tA7vLMTEApLgHvyE1Aex4Buk5AvicBCvdPQEgGAXftUB0D9FB1A2xRQNuama8A6VH99FJAf8P1KFyP4lJNA3tdU5UD91NAcU4CbVSFA+pUjQNnVb0ErVUtA1xWHQRWJQNKbVd9A9hXFQMxWHUD21xYVQNeWIUDSli7QOz48IUrWK0DCbtYQBcBUehXdQRXlh0DxFe9A8JUF4YCykRMFw4CznwXbhX+8sZUH5LWAsCsF1YCvrwXLgK8iMQf3h2uArn0HwYtlgK3UBwvFi9AL1Ip9mARtVQvAGYlfi1OL3Avii+0L74v0C8A4i8MPwY/GD+qL1Q/Zj9APwBiL3Q/rj/AP9I/5D/2PwhPABpPLE92P4g/Qk90T4ZPmE8Aqk9MT/byu0+9T19PCV8bXwAtXz9fUV9jX3Vfh1+ZX6tfBE1GNgKzvF/eX/Bf8k/8TwAmbzhvSm9cb25vgG+Sb6RvALZvyG8Kb9xv3m/wbyJ/NH8ARn8Qf1J/fH+Of6B/sn9cfwC+f+h/+n8Mjx6PyH/af1SPAGaPeI+Kj5yPro/Aj9KP5I8A9o8InxqfRI8+n1CfYp90nwCGn5ifqp+8n86fMJ/an+SfAP6fKK8KrzyvXq9wr4KvlK8APq9Qr8qv1E+ur8CvEr8kvwA2vwC/Ur9sv+avYL9yv7S/AMa/gL/Sv/y/Ds/gu44Co78ARc/fv5G/W79lz5/Psc9jzwDFz9fP6c97z/3O/sWev0jfACLfbN8uzTbPoN9637Tfvt8A0NuW3wjvGu8s7z7v8N8C7wB074bvmO+q77zvzu/g7/LvAAT/Fv8o/wrfPP9e/3D/gv8AlP9O/9jf6t+s/+7/AA8SDwAkDzYPSA9aD2wPfg+QD6IPALQP5v/YD+oP/A8OH8AP0g8ARB9WH2gfKh98H54fgB+SHwDUH+Yf+B8KLxwvLi9AL1IvAMz/di9g74IvrC++L9AvYi8A5C8GPxg/Kj/EH04/OD+SyQCOzTbdRj+QL/Ipjj2WLZYlAM4/+CuGPyhPOk+M3z5PSE8Akt90T15PgE+yT9xPvk/ITwDqTyRf/k8QX1pfbF82X5BfAFJftF+WX6hf6l/8X95dzl8A4F8Sb1RvJm9Qb2JvjG+ebwDAb9JvrG8Wb3Bv+m8sfyZ/ADh/Gn9Ufz5/gH+Kf5R/ln9csH9qf1dAMw6Bs+R/APZ/wH/Sf0SPTo94j2KPhI8ARo+4j5KPrI+ujzCP0o/8jwAunzifEp9Un1afaJ96n6yfAK6f4J/Sn/Sflp8YrzKvPK8AXq9Ir1qvhK92r4Cvqq/UrwDer/iv8q8Mvw6/IL9Cv1S/AF6/OL+Sv7S/Lr/Iv7qv3L8A5r/4vxLPLM9Oz2DPSs+MzwBmz6DPcs/Ez87P+M8K39zPAO7PIN8y30zfVt9A33LfrN8Ajt+Y37rf3N8G7/DfAu887wAe7yjvws9074bvmO+i77zvAFbvaO/a7/zv9u8I/xr/VP8ALv9I/4L/jP+e/7D/yv/U/wD+/xAP4v8kD+b/aP9iD0QPAEYPWA+iD5QPtg+wD+oP9A8A/g8YHyofVB9GH1gfYh90HwB2D4gfuh/kH54f+B/iHxQvAOYf2B8yL0wvTi9AH3ovlC8Ari9YL+ovBD/OL/gvEj9EPwAWPyA/Cj+UP24/gD/KP7w/ALY/4D/yPwxP1j8wT1pPbE8Afk8YT1JPtE8eT6hPyk/kTwDuTwBfMl8cXyZfSE9yX3xfAHZfqF+6X9Rfhl+QX/JfBG8AHm/gX1JvLG9mbzhvYm+sbwAWb5hvum/0b85v4G/ybzx/ABZ/MH9yf4R/Tn9wb7J/nH8Avn9gf9p/FI+WfwiPKo9cjwAWj+h/io+cj66PwI/Sj+yPAGaP2I/qjySfLp94j0KffJ8AVp9wn7KflJ/On+Cfyp8MrwD2n/CfMq88rzavwJ9yr5yvAI6vqK/Sr1Svtq/orxq/3K8ADr8ov0K/dL9mv4C/Or+UvwCev8C/Cr/0v/6/EM86z0zPAB7PMM+Cz2TPds+4z5rP1M8Aps/Iz9rPJN823+jPIt9s3wBW33Dfot+E347fsN/iz+zfAN7fAO8S7yzvRu9Y72rvjO8Adu+Y7yLvrO/m76jvAv8M/4Ae/zD/Uv9E/87vcP9K+TPervGzV0DsePCFi/9XQFyPwvUoTP9XQOF6FK5HAbdXQAp+8ZpWffNH7Vat8/NVdfOlVUC+uPDrUVhVQL/xXNsPVbXzy1S984xU60A9zvJUxfRUQPbtKL7wxVPN84pTQHuuR8bwTlNAw/jwt48SUx0D1VLt85jvUkDNzE8ATFJAvR928Q5SQFLu8dH3UUCkgPDXk1FA7WZuAVZRHQMVUUB9SMbx11BAmpmHAbVQtfNLjAQLUL3znG1PVQMeT8XzoU5tA9smTl0DsU31809N2pUETVUD/kyt8xNNvUDI8OF6NE3t9E1aDQN95ASUTeX0TS0Ds65NvQYeArVNhQO5ttQEvk01A8JNbQPGrU3N88pNrfPT7ATYl01Ae+YB2lwXVgLelGwXNgLiPBTmhBe28uuUlB+mHXEOAfC8H14C8SDUH+Yf+B8KKR4C9RwnfvIF90wU8zQvPiUuL1Arbi0UTi3u8vjkBPScL64vwC/Q0imWL/ArxvNOvfN8TpotBE+FAylQffSMBVEqXRRR1fRSXRN6RDf28mtfUr3zPEQ0GlLlA8sEUh0kUQUkZATzUbaFA/lRLQP+UTUDAhRsN541ALYyUpU2vj1OAgn81De28vvkN77y4zj2NQT2Nc7y+hRPJk84T0pPXEcA5iNcT35PaEueTYZPmE+yTyDET85P6E8KWQZVKb7xM18ARV9XX2lfe1+NX59fsV/DXwBdE+NAxl/wXwJv3F8mbzhvNBpp5gIUTARcUkUUdDTbRVO98+xTrfNzVNodZFT1839VZQMDVtrlA4SkZARXtTOAV7ZdAxFYNQNiWL0TgKVYVQN+xGdeM1htAxbZWO0ktPTbVy0DzlciTQPMBHdOE5T01SR3NgLZ0gR3XhLKVz1jyFfK5QPENHTCXHe+EsBXIC0UdH8uAntwvvK8lHe28hm7pHc+YrhXJRS0d8Z9pk4CrFeVZAR0Pnx07q1WPWOIVnXzNdz04y1VHQOVVc3zSpxl9PRtvxQEgVRdAzFUVSTNU10TulO1ZDQEQlOifQMHJARzYC4CjlwEQaVSnWRSPRQcVIhEZEja5DQLDFTKUA0DjVC2tTNAUK3zA1B9A4fVT5UET70TkLwEEU4qtTOg1AQ+NBQC1A/u8qs4TbUzYAQ0gewEmA1NZQOjTd10HBceHzAfBEIffCTXhJdmHX4Vfh+IEwLO8uqsH74d1p/4n9IfHK8AHi0ur1CvIileL1gvai+krwC2r4ij1i/oI+Yv4C/6rxS/Zk4CDE41lLQEhk/t8ytIUFUUUF0Taow3fgJrV1LNZFI9Y3hStfMVW0QEOHy0GKw3djW2MhHwfDeOPV4CAaw3rj22NQDWPd4/EM8izzTP3k8QXwJfAHzPXs9wz5LPrM+mz7jP2s8A9M8G3xjf0s9M32bdPmXuxUAeZR5voN+y35TfxtoKRASlSLw0rnRnRhNT/ZNQNVRtA9YMBF1VrZQUhI1lpGTkVuV2HiM0dFK1WLXze8RkglhdtFgKdWRYXQMhbORL4G4TtGSR0Lz0E3AOAs00d+YC1MCs5zZ1nuWW5UYTROTFVwplA8O8ZMHs57Yyc3COdQAG/aZ9Jv+we0b9nv22g7RkaVD0dy4Cnvx0SFZtA5v2VbXTqFUd5l5jVVL9k9A0h2byRRTkBoxkbAvgVgKOU2UDU1PtA0UYTITaVAR7gAYyUdy0VRKMhNY8NJe8tFk8xLUbPMTbtIxQUP2TEK1QbQOmTx2DKtSEq61O/ZMwTu0DuGSUQlTMBwazTB2DCswEK0wUQ1NNDTT8Dz6V/pKwtAQJtNQHHuK9ZJ92n4ibJgIV2eQE3SSU4ayfvp1OHwTIk1Yy7wSvfh+QH6IZ7iUARq84ryqv7B/+H9ATvq+ALwAyL0QvXi9QL4qhBr+YL6opVDa1RjNOnYRPzYMnVARTtlCdhlazUe1jRrw0sX5sZEswfvJeUh3jPVpkZByMhAZSzYP3fD8Ajj+gP+K/vD/+vzjPqj+8PwBGNdY9xj/YPwpP9D823yjfAPLPPE9mT2jfek+UT55PqE8Auk/UT95P+E8KXzxfJl9YU9TGgyw0RxQ0rezUKFOinfRTvfNDgHYDVPWEVWrt5FXNg2eU9OZWxWRaRHTabHRAWGXzdVznEIZjbO+GM2T05aznnuWe7wCw7zpxju3W7+jr/uX+7xD/gDL/tG9G/7hzdgO0d77ykWrs5FFk9AVsZLNWnRNLYFbVhFaVdLT0cCSE0xNVjeSkVI40hFFUmjV0VM2D11OF9AzkYFVTRZMVjFTYhLSbDDemvvIhUg2E9CSm9CRm2kQ0GeTU2lCtA5xQWuVzX0wEIFDl5E/NJqhug2wPXvJXTJQVrAT8qUwFdPQEJsSUSpSUegp8JJPsBKLED94FdgV2BVa+8sFNtdPIPJTM3BQB0QwfHhUeFS4VLhUOY3yEAehcH2Yd7o8An3IfrB+uHQBGnzibBi/QH+oZ5h+onxovAHQvzp+Qr9qfFK/2nyijvvLbAU61I1RO7eMRTxRdNEQEkNx0I+wvBjV2MmR7sO7SaOzXrvIkUuXWAiajUb3zOzBm8quwttUe4oH9zLfm8nNQ5qXOtc5y/wBMN4Y/kD/CPzy/9j32P3C/AGK/jL+mv7i/yr/cv+6/AM8AEs9cX25POM9a32zPXs+Az8Baz7TPds+Yz2pZpgIzUtYdk5BSBXRTzfOGU2q9JFS1BFRdAxpVdYRaNHRDNOTEVr3zQcxUbbrkZChYrQNsWD0zW4NYtSN0WHX0WF0EVvRUBVjNhFdddFfNc1PPV4WE7OTRbGTTvN80pt0mAsmc1MdXpQPr4BD21XaDBOfOcr8U7+YDLOeAVtU+71jY42hm7YbzbGRjauxkGOTVVvVTdValA4UjFHTQPHQzcNYjNNTh1VSF9FQVdFQNAyJUGl3z5/T0qlN1M3NwZvKrJVMlA+kcNKz8pG+qBAQxDATyxKS15MRoqkQ0KUQ06TwErcx0b9VQdWMx3HTj1CRnT6rN4870dFBMpNQMlG+aLBQh5AT9TEWkrIQZ2CyHjvVeAopNRXOeTSq1U6cMlK80pLNkh+YFRHaFLvLFfId28wyE1YwkgdgcH7aPyIPGjc6FDrLuAAyX5o+ID5oPVJ82n7gP4g8A9A+un4Cfop88H04fIBv+n6B4H4ofHK8ur7gYM/x02G1OJTPGT0VzblD1U1slUbVTt1F1MzCUdGVx9KSBFPcOsk5SZdMBLKynVuK7wL6lvqW2pRaDAVH9pt6l3qVGo/yn1qXWpQBeJZYtri0ev1C/Gs/UL+YvABg7tlK7oBY/QD9SP2Q/dj8AiD+aP6w/vj8oO7bF7iWuzwCoz7rPBE/GzxBPQk9sR0ZymAuwlnW2UndSldS0pGctUx1z61N1Y3Es137SkaA81KvgpnNW/eRMZKBW1FQQWL2jYfxUgZTUzXiU1FhY9XRk1AxYAiVj7Vxk01Cm3XdSu99FVgi21a7VHnLL7NcGA/zfDu2ALu0u70jvUu/kX+Zl9hKlauREcLxkK5xk3lbF9LLMRDas5//Cg1Vl0zxNVaVz9lTl9CTUdOTkazdUzaRTRXOuU/3DS3NTZWRTvSSMdL6UdFQbID7TUqVzBpykuLx0lXpURDrMJVCVZGSkgNbUdEBQ9cRQHXNrTxItFE59ZPx0+MT3/sNUBFAjgJ71rvXWoj3U9GckhG2GNISaTWXzo02Fcymr5PcGgrcUhLz8/wYFAIaNHg02DU4NVg9gD3IJBo8AGJO+FR6Nvh3GD1CP+g98jwD+D2Afso/EjyYf0I/Cmb4foAifqh88nx6V7hIe5BSmzU7NI4xPteRU9P9QKi3zlWxEGKxkZhQnFtIldrSkVywn5kNSpSYmkwDMl8alXi/gq/athi2eL7AvAEKpPiVWr2irxj/4Lwo/rK8Avq/Qr+Kv9K8Gvxi/Kr/UPwA2v2C/Qr8kz2ZPUE+6v6S/0Ka/0LvmlT7SEywkXFJQ5dScT65FhqNU3WRVJfOVAtREhaTkA9xH3uISkmzUY/RHjiJ97EfeUjqtWGVjF1gdhFdl09wAXF+m1bbfWF9qWebVfl+QX0Ai77xfRt9Y39pfdOyu5ERVgDzUPazFVj3ziSxnWo6C5ExkllX1Y0vERM0DvETAVA0kVGQzVDRNZAT0uXRkflOlZIRk0wdTDQQU9H+8lEBSVl2DBFL1E8VUJIf8FLVHxLQKlKTLUM3jflrUZD7kZABQTXRPVeQadPSOBHQTTs32Hn+g82qOghRMlDfM9F5N3WQCTJSX1PdmfW5/gHsODaZ1UCYFJgWuw9Tk4Fx049R/AOZ/+HuG/wCPIo8kn679jo8A8P8CDxQPlo/wj0oPXA9uD4CAD5IPTJ+uHzCfIpF20hpMZJeWQohPzdT0ZNvcZIlwlKeOklicZ6ad9hI1AqxkFnwn3pVGJd6fEKP+lYD+nxCvki+0H8YfSK9qr1EAbWT8H56lBiWGr6CvSi+EvwBuL4AvWi9kL7YvyC+iL9QvAP4vED9iLyQ/jr3Ov+i/wr+kVOWMREccx4aSRfzUybasRFFURXPXVM1jXC1V5YPhVYWTZVzHltVEZhPMxFGEx/ZFDmNYNXMVSZTEGpzE9xxlPFduVQC+xc7P4MvGxW5fCN8a36xPQDbfaN/iT3Tf7lUmArTExLWPFGQ7HGTuVs1DndYkZEpWLTRVlTOqVUTNNgZiFdzXnpNcZET01JsGVJUzylON5HxkU21TRXMXU/1DylKN5Gos5FCMFBE85NVRxdRKBCRYvGQaXOemEo18lLVP3GQQhJSlT33zKJaE5KpOrfMvnOdOEkGalPQODPT8TJU0FHQqiswEU9QEd9znXn2WEq8A/O9+dd7TlH+mfzj/SvHGfwBg/3L/lP/O/ab/yP9CfywPAHZ/iH+afzQPvn/Qf+J/9H+ABo+gD8IPLI9OjyCTztILrU79Q3pOnTRPxeMnrVBdQ7NQjZNINDTZUETks5BGw7SUfKyEYMSUFT2sVB485AUkxDMwXh0A7hWmFfadhhVOFZ4fsB9CnwBUn+4feKNmnZavGD+yn0Q/ANaf6J/6nwyvHq/An9KfVK8AZq9Ar3KvTD9uP4g/sq/kr2DGr9irTsOcNy6SrVLlo20oHOSoU+0zMFR91K1ULVM+VRX0VSXEVpY9E+VW1TNhrMdO8kBlWK1zdAxHbsJyWKXjm0NY7cMcWBUkbMTiAFxHxsXGz2BDxlNsT/bNhkUAlkWWTbZP0EO+T9BPas8EX9B+zR5V9lMUVATctLFWrL2ENFQNVi1TvtTUc21V5aMYVaXj01RdQ22T7NRTVA1zGFSl1G1TXROhUz0TZVPN01UbBOTeJOSfvFRhNOTVJDQU5wS0qpykaVFSrbRRLdQMFKB05GCMhG0jBBTLT01DTE9VRKVOxeROnWZ+wlq05B1S3GQBrOcuEibU1EZcZwAeU8zko+Dm5X5vCP8a8aZtACb1vm9A/1Lx7m8If5L/nP9Aru/A71p/ZH/27e4y8PzvAB7/MP+yf1T/Zv94/4r/tGSB8SSPPo1GfS6PSHNm4gA1TpVUTkXzFE99VIyEk5NQ1dQEtNqEpKM1ebSsh+aiaCwURlLlMyMBUo2TmzDejUZzFCf+j4gfAJoZJp1Wn9APap/0DwYfGBsAlq84H0ofXB92r4ivkh+kHwC2H8gfeh/cH+Yf+B8CLyQvANalNiX2r9irbi/Yr2Ih5jNqHJQxtFSQrDQFU00DW4ZTTUMMVB2zkoRUsxpVNcTcxENWRfPE2VYtZJTMKFgtU25Y0l1Dg4y3PvJUFDQuWAyVNCRE6lclBPy/1r9oSwA+RU5Ffk0ezzDPOs9cz+Y/UHjPismGzabinlxEY0w02RoMxWy0dVYdsyJWWn3T0GRUcFUtAydctM3hVLSeVH3U1CQiVKpN1FNNVFO9hFOFhFMqHSPptISsrIRwrCc+86VRFVRRHdQ8JCmUlOu27FStUCVjblCtJFBWLQPnTy0DZ5TUzBxkFU8EBNTM5G/U187V9vNKPGQcTGRKPFdGYoq01EGa/N8O75hvMuGG4si0bwBG7V7vcO8Cf4Tvnu/I79rpAEZv4O/y74xvnm+wb0r/1G8A5m/4bwp/HH8ej7j/Wo90b9QWE0x0MzRVTk0Dxk+mhZNsUFUE7IS1tAQvipwEcZwEgRyUw3DuUlAGtIQsUs0kXAQDsHYFdgUA3oWGla4FngUejSafwA9SjwBkj+YPiI+aj6yHfgUeLZ6fAOCP8o8EnyYvOC86n0yfJp8AWJ9in4Sfjp+gn0ovZC/mr9Dwr+qfPIduAiEktHdSNB1kZARnJNTrU93EDNTbHFV9M6FVPXMlVlZNA6ZWvSMlhLSgrDRlExw0Yxw3BkJ6WCXTbVuMtDRYfdMQWGVkAHy3hj1mNca19q1mNY4/oDMALuOkP7Y/0D/aP3S/js+Iz6yasT5ypVdVQ3IUtCxWLETeVr2TiXykNsTErGNAbgKBVe2TOmyk8c1UbQOxVD1UBMQxVDA9dJxHPlNcpDNT/ZTcdBW8pAR/tCRAVASbAD5yqLNw5tMEpDishVAVs7wq/ER9BFQ+fNQAFFQjUIT2QyxUb/z0c2DGI1xkL5lNlQTkVPxMXVZeUjxihFRnxMd+VZYCo03VgyGrlFeWVaZdlgLDNO/GXRDeX/BT7lWWAuMUbx5vqN8AOm/M325t3t+Aaw7/IO8y7wBE78ZvQHO+kzR/hu+Y76rvYLzvVn/g70p/fFQaTlVDi6JOvSOFnHdGgwxUkQrkRBVkxGXMdMtwPqX+kklY3HdWQhKkB74i9XQHAH71poWuBZYFlg84j0KP3P8Ado+ojxIPJA9+BSYPMA+CAQC+j9CPwp+cD64PsJ+6D+QPAPYPwA/SDywfHh84H0ofdB+Ahh0Or/CT/vW+IkPwpkNSbJU0PKRHU22z7VO9I6t1VIUEVMV0VV3jBFVW5eOHBCQHvLSCLLQxFZynxnPMpH9YHVQsJBtBWBWzHFjl5Ew/ljUAXj9wM4YtFr8ov0K/VL92vWDeLwA/mr8kP+5SsFdVwzWA9CQ9fDTxVnVU3Le23rLmVd2zllWFA0tpVa30ZETAhESAVIV0bBzHhhK5UwVTflNFJE1T3bMGU71U5HSMbPRRQlzHtlMEhIdkFEekFC0KhATLUP3zjJTHVkKzAlDFxCRUDE+VI5EqvMQTFPVNdUNB1M9W4m0UxOQ1TS2jXU21NALs5JcM345foFM23a4jRNcAVt9o33rflN+W37DfQl/03wDu33Bfcm9c765fwF/SWf6TANRfZu947xpvLG8+b1BvYm9I7O9+ZYYCCxT/1hNQhRMl2RREbKQX3rJWTMc+cil1XPe2IjU8pBdcx96yC/ZRbfPyfPcOjyCPuvkAvv/Y/2p/VA9+f6B/sn9kDwC2f8h/+n+EB4YPYB8qjzyPAD6PUI+Cj5SPbo+gj8qPrI+g5o/YjxKfJJ9+CgtEpEiq1DSsBHRGVKTLvDRRrVRV89dUHUNehDTjNVVNpFYFY+VWRTZWJcbuUlRYjcQsJy6SaVgKtSNFzKQfVCf+QwS35q0gjiX2rZYveCMuksmsJza/QMgvWr/0L4avGD+Sv1fds9W2VKSRVKRRPDTwVtZ1859WlXNM1LT5VUYtk6lVfZYeI+y00ZQ3bN4zHMQFVJ0TyFNFU6uOU/3jU+QUFTzE2FTUN3byTzx0Eew01ZwUVZgEhFjkdBqUdNwURzZeck1Q/UMQUA3UrGRrJ09FU660xC9OLdaYVkU2QwTU+kzltsZiKircRFFsZHX85JOUR6ZNEK5NLt9A257C0OxH7k32TQAOVQ5fKF9KX8zPvtWOX/jPAIJfHN+eXeZdRt/oU+ZfeN8AUtlmb6jfut/M397f8N8KYdhWM4RndvIPTpXzek7afTRPnRMoUAVjtVAqxWNKNJTZPPRFTPfWZaomI1IdRFJdcx0EdAaMBHdGMvBR9VSkFx5C/iFRVaO78Kb9RjIAfOTL/wBtf/fvmX8b/y3/P//xf9t/AFX/X/95/4v/bQ/P/+H/+48ABQ8XDykPOw/1/v7/cA+CD0BcD4YPuAsmQ0yXpkNStQO1Kaw0qbw0MVStNFRaJXM//BTEVZ0TaAQkLeeUlGVX1cPeHKRLILJ+0nS8l0YycFgN00MI1Jdu8xQk4uyfniWOJeZDAJQXjiVmLTavUKtWr2iv+h+CJKS8XCSbqB4lHiX+MrekPC8eQo7Up37SBBSks61W/UNgVuXjDXwkvVaMNHBVRURV/ZRU/UOtkKQkUFRtRFTF89gtU+XjnVPdE2FMv56iU5pSdSTsJCDcNOJU5MWlVORlBESTuB6Cm1CqfRNcrLQgJETCrGVPUM00zLe2RQZiVXTEGGRHVrbCCE3tMyW0xEgMZBV53ESRVEShnE82z0jPAFrBDkNkx+ZPiM+ayZ7FrmIB5yxH1s9IT1pPDOcO5SbfAJBPok80307fgN/qT8xP9k8AGFMObzhfSl9cX25fgF+SWWrOA05FtE5lwxBPLbSFUJ00UIU0TOeuY+QEecTUZ7bCaNxkW+AG4iVSAg3zDORky/AOdQ51FmXmsgAT8Lbl/mX+ZbbltuXe7wD/AIJvnP+mb7hvov+U/85v4G8A+m8kfxZ/KH/C/5QPtg+QfwB6f7R/nn+wf9J/3H8OjyCP0DKPBIfOBRZSNERkk1JaBYMH7ASJU620VIXjY5ZUfeQMFxbiR1bFFLKUlEXkF+6iLFiVY2wsRB9uQk5YvbRYxeTclAHnlBd+HRazDK8Opf6VfhUAvh9Ir+IfBC92r5CrLi2mrag+LcYjZJRhvJQYRJVWVs1TdVYlsyJ0JNCMJ7YW4idVZcPgVF1DntYctGBUpRMhhITmU9ql46p8hGBT/UMkU1S1xAxkrOwkcFzkMWy0VfFU5LUEhGc8hCk8dG3qLDSsUAWzblB9pFY8NOJPheNmTDxPXDQl12REboQ31jIA/KduNTSONZ4ycWREjk3FJCxEgae0P8Y/2DvGE2THFlLUAGzPBk0OTS5PYE/Sv+S/5s8ACN8a0RbfMM+6T1TPZs94zwAKX5TfLl/Az9LP5M/2zwjfsArhFuUW5UZiM06NtE5WpePKT40kUIXjJixkibi05IOlcVzn1oNkZE02ZGQtUu2zDlI1Zp7ltB5lFuNRtRP7USXD/wFRpRNjYM7dxtVmb4hvkm8AHO8u70DvQn9k707vYO9y7wCs72Z/0O/af/Tv5u8I/wKPADz/Hv8w/1L/hP9u/6j/uv+wzPc2ZT6j1AR4UkXT6lYUZGhTfRPsXKR0jIeqZrKjHKVWpcOoHBQnJqQUoVfVJOyEY8yH7vO1WLUTW0wUMFhF0woKZBTqTJTXNJ+mFS6VlhUgLpWmFT6fyBPOUsVcn2afAHifmp8kH56Vvp2+lZ6VBjPapBRxDJQsV+2z3lbKdYRWRaM2DKdGYoNVWs3zORwE81T1A7G0FFtxVB1jMlQN1FNtpC1TJcNvUzXUU5305CQJuuxXBqJC/CRbgI6lLtK1dyxkOBQ0+lBVtFAq9dN9tKQ+PDQCVNTToEIGA04dtKxUQ8BGooacNKUxZLQDdDduOjx0JGYKhDSFtMSZNL9Gv1i/arkExgOcNNH0PwZPIE+6v0w/AF4/cD9ySQ7PIM9Cz8Q/hs8AqMMOXwBPEk/sPw7dts9YT8BqT3xPFt8o2y7VtqIeThZFo6ZOxeOITNfG08xUVZWMpBX8VGUEJILkV1ZG0lpSZQMrhKQRnNdkHm1Gova817ai/lHthAFSVVbe3/Db9t+QX6JftO8Axl+476rv5F/+XxBrnu/4WwC+1cb/aG96b5T/hm9g/6JvAMRvzm/Ab+pvBH8efxB/UnlUvtUWQhSE1F3s9MhchGtEU/VTyuQUc1T1VE1U5SOAVVWENASH/JQbBVd1s4BXLdQklFMIWKZzTAeGUj1YzfMZ9IQA03AmM4wPNpWeDbYNNpVmAgHL1A/mD/gPAh8UH66POB9ESh98FK4MhMtwrqI8DITL8FatM5+MF64C5VU2RaOWVWUDS1W9dBSktcA0pIA8pEFULdRTtmUDu1O1o35TTZRTUkWjBox1JFSMbFRPDCdUZoO01Ic8dEdUdAlEZJXKNCSM3ERPTCc+codmXCQMTyW0bCQTTi1TFaLkJED8JAyMJ25zlERVNSy0XbxEfpRElewkC6NNZQOrzCfOL+AjZr2AVoN0tw4/mL+qv0Q3zkLoAHw/5q/4r/q/HL+mPyC/0j8A9D/2P4i/mr+stz5PUE/av8Dsv/6/EM+aTyzXPrIPTrL1U3rMR05ySVBlA9slUAWzbrzXpsJY/BdmAmt7UsVDVpyUNVI9cwMXUiWzW1A+VS5VptVGXQDO1V5dfoJrX4Vfr1/5WibdACbfWN8ab3zfZt9434rfTG8AltVOf/DfMn8E7ybvOO/6bwBE727vEO9676Tvtu+I78LvrLSV7PRIUk1TrgRUKbYEBMxTLVNSVL3T2GJElGA0lCOQzkJoVj00UVZNBMx3prJUfAR6VAdWDlJqWK2UWCWzI+R0AQDkdBOAvg0ej6ALvg1WhQDOBWaPeI+Sj6SPLg/Ij1oZVFYdxkK2DASPbBRRXPQxBAwEE5BO0kxWvdQslGOrVS32psOcFNNURaOtk8wURVS1lFQFs87WHPSSU7VDV4x0GlMqfRRSxXOgBCRSFCTzQFq2QtcsJJpRrfNcNBSzHFF9FNxEn1AFA1FtUEWjE1C906hPFVQ1T23zsWwkM07lJvYSlVqMpBDkJAAMpw5SKqp8JFF8JHE8tI80pJ4ATKfGL9gv6iF+rQY/oK+yrwBEJ9alVi0Gv3gvijE+v6AvALIvxC+mv+gv+i8MP3a/uL8AQj9UP2Y/eD+KPzTPJrWmTaiO80zHLpNPLUMo3JS3FVANU0rk5NmslQRXjsVqliJfBPQ+DBQgUpXTAQoMVJvQJrNER7bVDtX2xQBmVe7PANP+zRbfIN+a38xPAN5PoN+y3/RPBl8YW87FVm8AYF/S74Rfll94X6JfzF+uXwDgX/JfFG8mbwBvMm9cb2Zl1JaVrnIyjMSrlMQmU2otM6gEFC7UBLVUtUPLPFUFBFWFdEz041ZmbfNhVy0kBJRAWB0zrXTsdINYvcNybPRRNIT3dkNYJZPmVx0k1P8Atv9AjxqJ5vVehfb/CAseDUCmfygPSg/Mf96PBgCehAdUdpM0hLPUZVaVQw0shK29PJRwVQ30VT10VJqFE5BElFBUHaQk9VNqlUOdbJRh9AQnU/UzLdqElJxShRNgLEd+YqviUR0jpURkZ2xkKdYsFNpQdYRQ1cNeUJqFEyBcFMNPrZTklMxFTo2UTvUW9gMkJBicF1Y+8ghN7fMlZCRIhCRNbhQkkU39lkZip9wfAO4fACuu8xQvHi8wK76tVi8AaC8ase6fiC+aLzSvRq/QLwAaP3yvjq+gr7K/zL/Wr+ivgPqvDL8ev6A/sjnONVaiU2VOlRRP5cRMFI9QhfQVUe3ztbSERQxHhsU+81gcFJOwrpIlUrVDDIzEANPAvs0uMwTX3s9wS/7PmE8AKs88z+5PSN9azyRfNl+AzwCSz7TPvs1mbzhvSm8k3zbfAAjfWu9s337fkN+i31Tfrt+o2N/q30QU/tS0NHxEkW1SxdMHU+3TiVOFE9sQVJVjllQdwx1Vts0Do1XFM0dWLTPIEVbVBAwHrhNYRZRs9z7yFXiM9FB89CeM9x51xvUApv9Ac8b1JnXG9V5/cHvu9RCGfQYPEAM2Erw097519jIA83BO/cZ1TvX+de4zVPfeMtGbHPTbYB6TV8Uzx1Za7fN11GQhVoUT0MQEVYNM5Ce0BOBUhKBUhNNgVLX0NOTmjISqU0Ylo29TlWYGo7y0rCRE1W4MFDB0RPHUtLRRssUzd8SH1jLqUP2DrGrchG5UFDHshONPlWMlZvSE5wSX1rLURJc2lSieFZ4VbsIcvJQ8vBf+kgOOTXWEXJ9un4Cb7oMEJyJegtC0pJsAxjLXvJe+nxBIK9aV1pWmEuwUr4YfmB8AAqE2A1yvxh/YH+of/B8uNQAuPSYvKDseLzgvMjEmv4AvwJIvpC+2L8grzqXWYjFOWrWUTpVjxk9FlFA1lKpEBLdkRDF0RHF8RIFWLARwUh3DTcS0KzxEADtI1rXOtd61VlVmRf4S+7AAfj1+TRbPQM/CP9zP5j/4PwDCyf4/CE+azyxPNk9wT0pPAGRP7t/A37JP3E+2T8hPEl8AJF8GXzhfKl9sX/7dtvOktK14TDTqUk0jaKRk7lFT7WQ874aDVuUEVpVkKkR0oQT0FfRkY3znVkJrelg9M1v8ZDJYJQMrDlitM+1s5Nrk7z5/AFBzTn3u7wD7fn0m/a5/wHtgXv/Yb+pp9n3WsqRXPYSa5HQqBITeViXk5FQ2tLz/buI6ROTzVJ1jsVZkdHFUHWRUPbRTHQQ1U210U/0TM1NVVBwEKbyctyaCQayEAqy0i7A0huPctDjMhPpQfZTUhC19ZAQ+UL10UH0GPjJN61y0c049tm7iiuQlGlQUA0QU/Ey9Dn4DNJQlhcykmeQHPjKr7Af+DQB+lRYdlpWunbafUBPGn9ifAOqfDJ8enyCvAi9Un16vWC8Aip+cn14vUC+ykc6v6J/6n4AMrx6vMK9CqWadPrX2ch429CSmTo1DiE8ddHS0Vf8ENJVUVBestGW8dGmClLdu4lo0NC1SLeShUq2D2zDOtS4C8IS09QDUN5417r8Iz6o5rj9Av1K/AJRPdr9oT5JPlL+ev6BPel8A9L9GX2DfCs8UzzbPSM9azwCEzx7Nbs+4z8rP3M/uzwDbVG41ZiIUzKRgPDTLHOSbR1M1s81TrfTEVP227PSBVbWTBFY1E4cWZNQHV62kV8W0ZGQDYJre8oAsZH1YlfSE5Dg1WGWTE5zU8VdFFDxvAJ5iW2jW5dblbm0u04Rvlm0Anm+ob8ppVu9o73rpBn3e8quwV9XzgERkPBx08KVWPZOfPHf281UNA5a1VT0zS8T0A1UNFFSspeR0dEJUPaRT/cO5LVMlA35TtXRTbdQUBBXI1KSMHLRPhDem80QEVYesxEfcdApsNMvkdG2MjKRPUNXzAFCtw6uHT62DDPwkjhSEE61OJQOeTS3jQXQUDKi0Bx7TRKQ13JRZtASAFjQUl02to6J0j/YPmIsALvOsh1ZjvI/Oj1Ab/o8okwAGnzCfQpGuDWaVvg9An3qfAPwPDh8gHzIfRK9WH2gfeh8AjB+eHWalth9oo16t3h3eAmMPTg1kfKf+wklQ/cNV2eR0bNx1UQWDVqx3qj4ye5xUWMR0NaxUGAgMt35zFDTx7Ke+tR61DrUAji2WPzC/Wr/UL2a/+C/SvwAMPx49Dt3+z2A/cj+EP67PAKg/uj+UP9Y/yD8CT+w/Jk8AOE9KTxRPHkUmJcaThE8mJVhm8zTVLNSrUpWjRQz028lTjdNQVB1D11S2rYNcVbVz4VWVo2WlVuWEVhX09FT1FHRULJTX/lKDWB0kWDXUnNQDIVh9dCx19N92ZVZvaGsATmUG5X5lFu2WZTbvsG/Cb1DkX37vCHsOerTE1I/E1NlPtOeO0qBW7SNMVmwdRFR0qlX1c15VxXNjFVXV1PTvxnIFVGXz08pTnfSUdFOcdBdTVmXz2lKd9FKl41AUtFURvETVLCSWvLRYJDTLGlGtg9x0974iTVCszaSUpKVPHTMonPSuhU7dAy8chIuAtvWeYg6lTQU0TL32ZvIqLIRRKtyUeeQEk+SEo/z/Dg8AmIPu46SPPgW2j1APag/8fwCWDyCPog/kD0aPaI/yD4yPAJ6PsI+6n0Qf5o/4jwqfHJ9gLp9An7IfdI/e4gtOtaS1TjXUT03zJ1Clo7W1UMWTSBxE11Glo0VoNC8m1W6iPqwkH1ItIwEGVCTDsN6l7qUGNb4lBr0Ani+wL8IvVK8GNe4vgK+SrwAsPx4/qK+6r+ynTj8Ivxq/ACy/Pr9gTyJPdL+Gv5i/qr+AvL/Ov1i/ar8EzxbN/uICtVL94zI0pK9SFcMp1sREqVOl4zCUZLpUmo3TQOTkw1U11FRk59L0RGO81x7zWMWDdFjaVdRY/eNyWC2DTlgivXMcpNSD0P7i4nRXVl8AaF96X+THll+oWybvyF/aX2Bs3wZtBm8Ya3ainFcV87NOV+WUNNSzVs1jYdVWRaMN3NS97ORwVWgddHRn5vKQ/ORSVM30rVTlo9hTRaOdHPRhJVMtIya0Z75ynMyXzmJVITTE4rSUpfS0ZxzEbSl8RNpQ3eObUGVkNgx0IFD948JPjZa+cyYsdE9OHQa2klXM93ajrUzlowhN7UMlDIRICjSEbsR0kfT/jn+gf7JxVCYFjlNNfWPQxITU3H8A5n/4c/Z1fsMMj57/sP/C+QLOYvFsn16P+P8KD3yP1o0APg8wD1IPZA9Gn5gPqg+8D9DOD+AP8glmYv4cBFNOKs3kT41kUP3kUDXkjEQBuPS0s0CGk7yXbuNMJLuQFobCI1J1oww8JAOw9pVgbgOMR75ye6B+YgBSFQMAK6CmFS6lBhM8r1avYK/KrwBsr/4f0K/irzQvJi84L4IvAGwvhi+QI+6/GM/iL8Qv/i8A8C/6Lyw/bk0+P3A/gj+UPyCeNZ5iwxA2xUbSkeSVrGS1h5xkDoxklVR9kxvadGSh7ERFVrWTxVYaFQND5MS8V110JFemxWKOIni0x+bjpMQBWN1jA+ZXzXQM1w7V7sUWAvvAoF5F/s3mxY5VNnLHDFTERDTXfmLAxEdO1WZivtxHAF7VFkUWSpvQBl8YXyJRZjJVt4xUm0TUYaTUGDRUrccMRHNWhWMiRGTQVmzEg1WVlFV9Y+BkxC2gZMRgVFXkVFVEPOSLqlNlY24055bzbBSsqrwUbsRkMByk84QUtGVRNXN3dOdmIupQvXOtrIzkblBF0zGc5OIVT91jZqTk57TnVvX25aTm5e7SAFxnFiIcbPQ8msR0ccT0jk0l5LR0p4AU/zZ1NnU2/bZ1Tv02ctcAbP92/4j7Fn2+/zh/yv9cfwAWD4B/kn+kf9aNdg/Yf+p/APx/xnWeM/QPLo9Aj1KPZI9Ydo0ehU5CMU5d9E4tY8vGT/XkUEVE9FS3UVQdZFTkcVzkgtxUcDSkLU90FCtSfeMK9IRrICD2lfaVjh0upSbSBawfvhUAvh/QH2qfDC9mL6Cfsp+ULwDWn6gv0p/0n8afEK9Cr7wvAGaveK+Kr5yvrq/Ar9Kv5K8AZj/4r+qvFLe2NVblNkP8hNvqUl3zaFP1Q+xTWp3EVF2THVWFw6N8VaZ8xKdWNeQ01KMk1BXRWIXELE9G8lusxDJYVo3jDlhdk+0cRNoM3wBuT4BDjk+gS1ZTLN9G3d5PwPBPAl+Mz57PsMsm0qVXbO3UlNQqV0Vz3lalQ9WLlLQ21NTR/DSFVRalQztVdYRUHfQU5HOwZsZyNFS9dNw0rlNdVFa8VDZTHbRSRXO+3FSFgORUQ1wUM5A2U1SkeKqsNDmMlVBV1FBNFFBq3VNAJBQBlNRuT91TU/BO9VS85PyU9Ih8hAs1TXXDDGRvdmVGUwT0BYIchJkE/6ZvKPvGba7jANRn5mVe/fZvEH+S/7Tnru8AUH9qf/Tv7v8Y/yIPPP/GfwBI/3L/hP8ej6j/uv/M/97/aPD/Ag+MZB2khKZO1dRUrIcO8v+0hJUUtBdcFKll1IcWsnf8hFpMFC8CNJQTvBeGFb7ThBf+hU6VACaVtg2eFU6fYJ/yDwSvFh8AKB86rzQfPh9IHyqvjB9uHwCgH7IfJL/uHwAvEi8svx4vAEgvWi80L34vkC+iL6w3JuK1+4wEFOSEX1JVE8qVUq1jR2S0zGy3HpNUWk3DgQzUBVZ144iUtA0GHMSBV00UFMSzsJZSy4BYndRYVQTctD1YCq1jF0RE9dzF7LemRf69gBbFFsVOwntABhIrz/0zxQVXZVPCTMfORWbFVsV2zaB2z7DPIk8sX+YCrczEgNoERDzcxO5WDfOfVtoFczN0RONVLWOWVRpVE0p0VANVvWQENZxUW0FUrWP3U30zu7RUq35TTcNBvFQGxFTIVVIFQ4zUBE7UhAIslFXF9FSHdCRHtCQJXBRbylAFE4xQ5QNNpNSbAFB1I4dP5dSshI5VTn0ETtUDnozkQOTXygYTTN1TENzX5gJdTQTFRAwElRzvLu1G5UbvWOsARmVGZX7lfu0GfZbtZrPE7wBGb1hv4ukm/4hvmm+sb7Z/AIj/4m/0bwZ/mP8KDzx/Tn9gYH9yf4R/jnUO8g9OVRNZeiwHriJJUE3T2bTVVKQHzmJY5IR/7IR7XLSE43DGwjV01FMANpXuwvYABJeeD7ALNpU2nT4D3A/2DwCAjwIfpI+2j8gfuh/Mj+6PAACf0o80nyadxiXeH3Cfci8AlJ+mn7ifgp/Mn+6fAK/an6gkrzavSKgJTLRI1ASusnTUJ+wn9kJSVBWT2LVUZVNg/MTlVV20VpY94+dWtWNjLDdW8lSxWK10tLdGomlYtWNDBVgFQxy8tDMwfuMcz6Y1DA7FxsLVV41zI7AOxXY9CkaiybykxMw3zj/gM941gO4/CE8yT6y/RkVGRRbCsypcxI5cxE68pASENHNA1r7CSlYVlFVN06lVmo2zXJREE1WlNIykkFSsR27TVL3DyjTUjnylTVPFwxVTdeTkRJzsR5pmshF8BNNRhUQ8lFgqLIQaLITaLFSdLFfv0lsQUB1jo09tpE+9s0OqTnUExNRD4I5yVeTXUrZDTOXWNgIudGRRJHQVeXRkkQTkoaxftl/QUwCeQ9xXfjNk5yazdO+G7yBvAKLpXm/Q3+Lf5O+2bxjvKu8APO9W/1jvEn9s737vkOOOf4DA79Lv5O/27wj/Gvn2Q05aHdROfTNLT4XTKDxUI7dQ/bSkxQxVUh3U7Hco1iVeQ3QEH/R0CPR0Q5AAHo/Yc/4jPI9OjdYFvvVmjwCQj6KPJA82D0gPKp9UD14PAJAPSp+sD74PgA+aD2SfDh8AIB8yHxSvPh9oH0offB+eH6CwH4ofpPT7QPZCMuRErLRsp47iqEzELlRFRFQyVTRVXbSUpEVWlaSsp2quUtuEND9MNHVYBTS1WKXTc8ykUVh9UyAK5KT81LTjLLeuNa41Dr9IILOmNWaizqw33kNXvVMAwzBOvd499i2Gv5C/sr/Ev5g+T7DBZLRRV9VExDS1VnxEY1blMw5sRL+URLVzjEQqlETTVD3jk9lUfabWQhZUdQPaU2p9U6BcxGVkxChTjdSqZKSeVIRh1PQjFITmaswUp7wUabwUKVHl09PeUG1ENFRgxMQjUEbVQ8ZPPfZ201RUU1xUVb4kdFmE1Bic1ADUVKsDTf1zJZRERezUbggk39bDpHSvRN9W3dZVbt0M9lW+UtdNzTSU367fOF8AMmk2Ze7fAOv+3W5vQO+yXwDEV/7D1Fe+b5DvAm+k7w5vACBvMmkW/SZ/eG+Kb5xvLvVsFtPcxA9P/XMFUGWzG5FQNWMkUdVEZPd2+kTrcI4SZ2yka/BGQ1IVAwMMUtV2pv2e9b7/0P/i+QDm/X5/SHNelZ59Bg8QD+IPANR/1n/ofwqPLI+eD0CPUo8AZI/2D5iPqo8EH86P4I/yj4AEnxafKJ86n8wfRnU+YjRaZHSRDEQGU80Th0zErQ48xJVUbdMbJMShlCQnnmLFrKRD/Cc20iu1WP3zbdykg1iF03g1WDWzT9SkKVjNZOSUBehEtNm8L54lHrUutS61CJ4ljiUugsrMJ94v8C+Cr4AcPy4/uK9CP1w//jPMpBqszCUsJHVW/dMhFLTR1hwkglUlgygcJOJU1PW0LMRgNMQhxDTmU9oNxFONo25TDUMmU1olg+j0ZKtSpURSdaNTMFL91Kz0tIzEdryELSg0hOpQ7RRQZbTEtKsuUDW0Tw1DZlRE6wrcxE9kRNOkR26zjEeORcrOchyM1DykR3aCiE1UrcQExKZkVK6EVLGkZBG13E/uTZ6izARfFlX2MgHeJF8+X0hfWl+UX25fEN8AIt/kX8Zf4Fte39hTLm+Q3wBCb6zXRm/Q31ppbm8A7xLvWCTv9tVmIjFOlcROzSRFT5Uzb9xn1qNMdDGUtFVxZHSBjLRwjPRPjPQFL4S0DuwU03Cm9ab1prIB9qR35vVefWZ/eH+Sfxz/AC7/sHsuj4iPeo9k/37/iP8Acv/M/97/8P+i/7T/Jg84DwBKD8SPbg+AD5IPpA+2D8gPqNoJRnUWs1IFA3gkdOpVUh1EU93EU53TdBQk2x1VtcOjVdVDJ1ZSXbRWNRSkJKNkpBTclLFj3JdOJaayVliFQzAVWI2UWI2j7jwn/kMcrwCmLT6tviVWpdYvcKv+HY6vwKCvwq9EL8av2KOWQqVXVH3kVKQqZDTdPBSJtJRLNVaFQ9Akt9YCOSwUm/NUDSOwVGW0vDQyUVTVVFy/RtIzhJT3JHS1uvQ0fpS0QVK1ZFJUnb6eI1EldFBlxFDto9t9UO3DPlAt0wFQks2jauS3hrNOJeaWQoUMROUUzPxMfUYmxd6zhDcC1gKZRMe+RVbPaM/yQdbCAceEx/5Nns2mxbbFts/QzwDiz3RP7s8o36pPdN/GT0jfAPJP1FfG3yBfqt9EX77fWG9Ael+MX55fsF+6USYTTnUkoU6FlFzn1uPUtJJUlBfVUrVTZRw0ggRkdVIq5ZNYfLQrlLQR9Oc2dQC+79DvWnledfbvCP8a/6xvAL5vyGMODyCP4m9cD/ZvCH8AGn9Uf2Z/IH8yf3x/rn/AfwDSf4R/xmXWDxCPSp80jx6PYFiPYoHGZVYTlORfUlWkZnyURlNVpPQkc1SNdFlUheQsFANWRcOGxIQNBnwkgVdNZLQUYxCG49aMFH5YDSNgBKQ4WABVFrbjjCXMHyatLq+4E9YfAOgb7h8ILxovrJ9WL9Cf0q+tVz2zr1etw4C0lDxW9KTxVu2DocSENpwk2+VVRcOWVY1zSlXSZWRVbcREtIBMtEFUrLVUdLS4U000U+2DQVpstAZ0tMhSTfOMDDSpThw3vhLFpLSG5HRIqmSECZR0ykQ0jMS0Tq1QrcMAUIU0T4VzCC1PjUOOTi1kTj3GrsJFQGREDJw3VhO8VDX01LVZpMR+vFSVTdUjogRMz0YSt+w/bsUGRX7FFk0Als2uzT5PYE/qv4xPlk+4SwAWzzjfUs8MV95PgM+KwV5fAEhfUl+8z57PyMu2XxDfIt8oNN8+1YYTTt0DedxXPqOJULW05KRwzGd2E5Tkf1IkZHscZ74SNQRkFeznhD5llpLwPGc+M1xvvhIFAGxn7u+Ia8Ztjm+Yb9JvZO8A5n9o73rvnO+278jvku/07wCe7xj/Kv88/07/YP9qD4T/wJb/qP+6/8z/3v/w/5kJqvwESISErwwUKRQUzNVT1SNSrITaVKRgVWi9EzOgzsJoRBTnVr0Ta2VX5cRXRUNTWLWTqXzsh6biaBSUQowUHgp0BPz8lN+0F6YVLp1OnQBWn2iTjqN0n4afmJ+qn9yfUE4f4J/ymZYys7wEjsQEtVFsBAP8lJ9WJWNLWVbd5DykqlUNw15EBKsVVcUEVOVTj1ysBVVU5cPIdKSNLAVTzRQVU+XD2JSknJyn7oIzYEyuA0xkllEdZDw0Gjw0sHvQDrPcp+ZSD1BFQ6PVT92zJ/ykrnQ0Lk6K/eO6RNRVHL8etT4yKmo8xFFE1HUMxI5NHaQA1D/mNW6/iL+av6y/NkW+vQBOT1hP+r8sz5Y/IM9Cz2TPAIbP+D/aPwxf1s8wT1JPZE8A/s3280Tfnk2OT8BPykGmo1oMtH2MJE5PHQRQdRRVUK0UUSWz3ESERxwEKXkcV8YTUg2kUs1UlIQBBhxkq+BGZdbfiGMG5WZtAAbviG9K77xfJrPUV/7v8F8A2u8Ub/5fqO8qbzxvbm+AbwCSb0RvVm+gb3r/7G8+jwB7AO5vMH9Cf1R/Hn94e6alPkJZNBQPHjKrU8UzMayErbpUpEBVBRRVrbNHMVZ1NFwHHppBWM0kfAe2BrJxWA2zTVglsxwIBJRrAAay4dwPvg/QD+IJALYF9gVunQ4fIB8yHzwf1o9I6I9yH+x0nZQXPkIErARbs1bFM2FWHbRWDbMrvVUNhFWtYyjUH+ejpVQttFSttCQEnHykYWVTbUMkFC9uIl9STaNtIKSk4lHFQ6VRrbOlZ9RkKFQvRrJebCQfaVCVhHwkR/SkyE5tI4NPTvUmniUutSa1nhNNpq2jJU29pMQ0ccQ0kQDcL2a9/i8QPyI/ND++tU4/AGg/cj8Mz6Y9Dr/AP9I/XL8Abr/gP3qxZk+ov3JPxL+2vwDYs7ZPCM+yTyzPPs/QT+JBWsYjTnWzE0/tFFBdpBVQPSMmRCS4FF+W1XYyUWe0xBtQ3rIoLFQONFQIs1BWXY7S9rRXjlV2XaaCEQCUX65d/hL91F/eX2DfAHLfxG+ub4jfmt/E37bfwN8A0t8U795vOO8Cf0Tvbu+A7wBqf6TvVu+o79rv7O/+7dbKtTIsJJG0xAdTdTOHtVOVoxDsFJVUPVRVKHUk1HdOwsVcBEWshw5S2yxYLbNuWN2jg1iqPSN2hPROJIQojPQDKoQE6ASU16QUz8SEuwCAxvXeomOI3vVOhbYF/uLJqASUi4h2ssNMhMGkFL+ALAe2j8iP8o9sD/6PEJ9HS2FXzbMYfIXkdHU0lFshVpWj0FV1s4PUdFMnVb2UbJSgbJRg5BRbIVQ9I+ZT5SRTbSNLb1ONxFO19BwkrCQkrW4U1DBS3aPzXFS0sjwkdtSXFuLqUE0DrGpkJG5kJC78lOJPPSMLZk+9U+sUp7alhvNEp5A+pT6lHoOMpDysF/bSiDVNXSRNPSOmTZ10fLQRs3yvlqXeosOcp66vwKMADlPMr96l3q94M7bzLL+WLwCoLzq5dr/YL+ov/C/Wv+i/ADI/HD8+P1AzJs+APxrPlD+wtj/IP5o/BDQzTp2UTpaV88ZPhfRQRaTMlLemdFQxUg2ElHSERBRzagTUUTxULaSUDFJlVgBWVVZV7sW+VR7Vfl+QU55yAf881z7fwE9a39RP9k8IXwDq3xRfBu84X0JfdF8u7S7vAKhful+8775f8F/SXxRv9l+AAG8qb0xvbm+AbxL5xgNSIo2zd8TEKxCOE1NlFIyUq3FUhWMZXJShVPQjmVb1FOR0JVftBFyEE9IEhGGM9yZSeLT0WFhaHfRYrYMOWKVD73z0AdxMh879tnJTgN717v3G9QimowwH5nLFHA8mDzADRpMAzH9eUoMA5n/wc5bDhAf+fWr+oqdkdHFMBCxXtSMr3lZ9Q4vsZDbMD4ZibTlU9PNUHZOxVKWDE3BUHfRE9PUMH/YzNPSj91LtdKzHxgJBvJQCqVIdpJxUeJTEONyU+qlQjaTklH18FD78lAJNUIUDak8FtGzEcXTEFAMwjsKGRLQxxBw7oK4DqNQXjhNEpIWkNJn8pKcA/B8OLyAvoqHO8zQn/jPMlwBOLWYveC+KLxyvLq/ALwI/AGSvdq+Yv5qvrK++r2A/Uj8A3D8Gvxi/Kr88v069jrVmvRoGkh4ERKZO5RQMR6ZDrVB9o5NRTbMV1IRlkgTUgbTEs2VYTEfGAhEAHNfmxW5PgEP+xa7zFMfGAgCjT61Px09Zz9NPfc+Pz3FfAFNfpc/Xz7nPK++dXx/fYW8AK98932ffUd9j343fr9/B34DT36XeHm/Y3xLhfkXeohTaLMRfLBTMUu3DSFPSzfRTvQRM9P38BIFV1pXzBlblFFZ1swdXqi1zgrQE+Nz0Yzx0f2FY/YSM9JvgRsI9WHWzCxdYvQP1PIXE/9blTnUAbn1mdc71Bg2ef7B/yn/cf2Bm/3j/GomW/f5isFd9g7WAPAQ+BPTxVi3Dn7RMh06y5WzkllV9Q0um1AQDVaWUfISA/ARBtVR1tFN9Q7tT/WOAaVPFhBwUBiQUyFI9o0WOLMRPzIcm8xxEhwTkVUcU5An0xMpsFIz8hGtNUH2DABREhU/tw2sIT02jkSyUE04tc5Wi5JRAvJQMTJd+ghCaVLQ17BRdTYXkVLSVFvSUo019Q6uMn56V9oMQrJ+Oc8SXTrLV1J9WL/CbAA6vQKOOH7AfSqk+c4Sv5h8A+B8KL+yvLi9AL1IvZC9OvwCIL5ovrC++L9AvWr90t0aCSwtOvcN6jLfu81B9Q0vbUP1jcHxHvmJWvIcyRoJ7zLd2sjdS1WRcBAEFtGTrwGZF7rVeRUbFDs0AJs0uz0jPcs/kP/4/EE8iTwDkzy5P4M9KT2RPhl8Q77JPAMRP1k/o3+JPDF/2TzBfGl8ARF9mX1Bfcl+cX3YDROUsxGWvZDQpTOfOglJUbUMb2FT9Y2BVVePj8GZCk2hW/ZTc9GWM596iVFVYDTRYZeRYFZRYDSMLQ1iFAxwcdJPgzuUG/QDW5W59/u2GfRb1Jv84+z7/gFj/gv/8Zw6PmP8icd6itCrU5I+89E4cZATU5NPwamYSTHTk+GSEqVW9E81e9FQVVe3k7FSQVNr1k0OMhAVUlYPKU9RFBKSEU1TkFZSE2lIWhQOcUn2DULy047BuMlXV5ISYnERYdEQa9DRl3PyEnYwHJgIQUAUUtU/9kyeUtK5OvTMvSU4tFnayV8wHJkNMzQaqvhIuTKRR5CR1TKSRAPQEwwAOFYafKBumlT4fyJOC3qLUXB9uHW4V/p2GAuwAvB8un0CfwhkOL3Cfgp+UnwB2tWYvwJ/ar9Sf9p94K6ZTgOQvLq9Ar1KvZK92rVYDTtalU3lObQRPdbMnUFZ1o7VQ5ZNIpFTZrLRFRWQ0eUw37lPktD4sxAsfUm3kUo02fj+QM+a1AA7F9vO8tCvADsXmtYYC4zAAxj/YP+I/hL+Wv3hPak+0vwDGv9C/kk/kvw7POM+iT1zPAG7PgM+Sz6TPts/434pf7M9Afl8A39rPBLRbAN6SNCy0sZPMVw4TLAQxVPXDubbsVEBV1ZPEVa2TR0YEZMdWVeMTYF6y3cT0a0FYPTN2rOSDWNWTW3RYJQNQWOWTKCRkBfqE5OJ8Z97l3uXu7ZaSiHtg7uW+8s6cb65tVgLCRMRnvvK+VO9e5YYCvHTnEA51hu8Qcx7yt6TvruUOg2a0ZGNXNQQ05LVWBfNbYVa98w5W3WRVXWMtcYTUJ1XVc+CMd8bTmVS1BBQE11MNhCQEYLVT1ZMkPAToUu2zmqlS7QTcpCBUBOLEpKWqLNRnTMQoTMToJDSbLVC9815Q7aRQReQshJijoD4DPIRPTlUWdqJVUuSUGNQHpjNNldMlpBS1SMwUcaQUiE2dM6EFTTVjqpyPro/AgzYVzo8A4I/yge6NhhUOnRafUJ/CDwDEH+YNlp8IHxofLB/mleafAFgfah/cn3YdHq0er8Af0h9g5B/2HwAjHrM0FFNO1XOzEE+ddCw0kFD19FFENQS8NC/Mp0Y1/lNSnaQKpDQj/KQK/K8OvyCzLrUAri8wu74/YL96v+w//i8oPwAqzzQ/Pj9QP2o/dD+GPyDPAErP3D/uPwjf+j8ETyZPOE8AWk9sTx7fUE+iT7RHTrVeYlUh3HSR9KVTjdOHrHStDpR0k1Ql4xuEdKEa9FQlDGTFVj1kZOcWsksqWNUDbrTX5iJ9RFSbXVjtgyxYnXRMZOgCtOTX7N9uZV5ldm1uZWZlACbljtM0785t1m127d5vCHtQHm8wbxJx5nKlxGRhDHQzGle99JTUdVZ1JOTkbdEMVIVVJeM7VY0EmVSNhCT0Y1T19KR06tqsdK60dHNT1eM2U6pVM+rcpLBs9HJs9DKhUv0UlERLILYyeJwkOqpMtOyc9K4chHCs9DLalPTrNIRuT9Vz8E6WrZN3TlUz2gQH1uImUEwE8/Du9e6CHHwEPBQEEWEMBw6DZHSmJA82D0gLAMaFXg0u83QPhg2OD6gP0g8ATI/WD/APMh+Uj6aPuIuGHwB4H+qP/I/WjxCb/h9An1KfwGSfdp+Im7YVZtNMdNdOpi1Tyk8lds4jUZXTlWYktDFS/eQ0tIFSJSNVcFz0TVz0LdyUEUS3WJYljiXW4vZRJeP7pC8APq0etdYlTr/oL4KvpD/GPQCmr7g/wq/sr96v8K/6ryS/AEa/0D+yT3y/jr+gv7K/xL8A1r+AT5pPDM8ez/C/kkmOYlPbUd1kZKR8/LRHzESrEVEN9FAlI7A8JIVpUNX0PCQ1pPQPUC3Da9lPTdRPJeNLT5XTtQUsJLVUdFpOJfROUN12RlOklSSFTJ10TB0k1gzU80td1EvFc1xLagWkS8VUSp2jekqN01snSs0j4Um11EmllLVJTfRILcOZSMX0SLY98wBIFZO4RyXja9VHpcRHRQRGhZN1Rmp1ZEb9dEVlg45FncOrRUUdlERt1ER9U0xVRFWkQ8V0Q+VEQ+2UtUON1EMdk3RDvdRDWE1k7NfW4sZDjVRDdaML3UNt9EMdhEzvtmNk7yQ2c/zU8ITvLvL3nO+u7wC44xaTzO/W5Xaj3O/+7+jrAObVJv0uwzz/Nv9g/1L5ftMBRIX+nqOE9571rv/A+47/AMD/8v+k/wA</prop>
			</obj>
			<obj name="Protocol" class="HTCProtocol" version="1">
				<prop name="Created">2021-12-22T12:31:54.792</prop>
				<prop name="LastModified">2021-12-22T12:32:12.292</prop>
				<obj name="Programs" class="HTCRunProgramList" version="5">
					<list name="emlist" count="3">
						<obj name="item" class="HTCRunProgram" version="1">
							<prop name="name">Program</prop>
							<prop name="Cycles">1</prop>
							<prop name="AnalysisMode">None</prop>
							<obj name="Segments" class="TEMRunSegmentList" version="1">
								<list name="emlist" count="1">
									<obj name="item" class="HTCRunSegment" version="2">
										<prop name="Hold">600</prop>
										<prop name="Slope">4.8</prop>
										<prop name="StepDelay">0</prop>
										<prop name="StepSize">0</prop>
										<prop name="Target">95</prop>
										<prop name="Target2">0</prop>
										<prop name="AcquisitionMode">0</prop>
										<prop name="AcqPerDegree">5</prop>
									</obj>
								</list>
							</obj>
						</obj>
						<obj name="item" class="HTCRunProgram" version="1">
							<prop name="name">Program</prop>
							<prop name="Cycles">40</prop>
							<prop name="AnalysisMode">Quantification</prop>
							<obj name="Segments" class="TEMRunSegmentList" version="1">
								<list name="emlist" count="3">
									<obj name="item" class="HTCRunSegment" version="2">
										<prop name="Hold">15</prop>
										<prop name="Slope">4.8</prop>
										<prop name="StepDelay">0</prop>
										<prop name="StepSize">0</prop>
										<prop name="Target">95</prop>
										<prop name="Target2">0</prop>
										<prop name="AcquisitionMode">0</prop>
										<prop name="AcqPerDegree">5</prop>
									</obj>
									<obj name="item" class="HTCRunSegment" version="2">
										<prop name="Hold">30</prop>
										<prop name="Slope">2.5</prop>
										<prop name="StepDelay">0</prop>
										<prop name="StepSize">0</prop>
										<prop name="Target">60</prop>
										<prop name="Target2">0</prop>
										<prop name="AcquisitionMode">0</prop>
										<prop name="AcqPerDegree">5</prop>
									</obj>
									<obj name="item" class="HTCRunSegment" version="2">
										<prop name="Hold">30</prop>
										<prop name="Slope">4.8</prop>
										<prop name="StepDelay">0</prop>
										<prop name="StepSize">0</prop>
										<prop name="Target">72</prop>
										<prop name="Target2">0</prop>
										<prop name="AcquisitionMode">1</prop>
										<prop name="AcqPerDegree">5</prop>
									</obj>
								</list>
							</obj>
						</obj>
						<obj name="item" class="HTCRunProgram" version="1">
							<prop name="name">Program</prop>
							<prop name="Cycles">1</prop>
							<prop name="AnalysisMode">None</prop>
							<obj name="Segments" class="TEMRunSegmentList" version="1">
								<list name="emlist" count="1">
									<obj name="item" class="HTCRunSegment" version="2">
										<prop name="Hold">30</prop>
										<prop name="Slope">1.5</prop>
										<prop name="StepDelay">0</prop>
										<prop name="StepSize">0</prop>
										<prop name="Target">40</prop>
										<prop name="Target2">0</prop>
										<prop name="AcquisitionMode">0</prop>
										<prop name="AcqPerDegree">5</prop>
									</obj>
								</list>
							</obj>
						</obj>
					</list>
					<list name="AnalysisModes" count="4">
						<item>None</item>
						<item>Quantification</item>
						<item>Melting Curves</item>
						<item>Color Compensation</item>
					</list>
					<prop name="ChannelCount">1</prop>
					<prop name="InstrumentSubclass">HTC_VER_10</prop>
					<obj name="Container" class="HTCBlockType" version="1">
						<prop name="Id">bt384S</prop>
						<prop name="RowCount">16</prop>
						<prop name="ColCount">24</prop>
						<prop name="OvershootDnDelay">0</prop>
						<prop name="OvershootUpDelay">2</prop>
						<prop name="RampRateMaxDn">2.5</prop>
						<prop name="RampRateMaxUp">4.8</prop>
						<prop name="ReactionVolMin">3</prop>
						<prop name="ReactionVolMax">20</prop>
						<prop name="ReactionVolDefault">20</prop>
						<prop name="HorVertCrosstalkCoefficient">0.0008</prop>
						<prop name="DiagCrosstalkCoefficent">0.0004</prop>
					</obj>
					<prop name="MaxPositionsToSeek">384</prop>
					<obj name="DetectionFormats" class="DetectionFormats" version="2">
						<list name="emlist" count="8">
							<obj name="item" class="HTCDetectionFormat" version="1">
								<list name="emlist" count="1">
									<obj name="item" class="HTCChannel" version="2">
										<prop name="name">SimpleProbe</prop>
										<prop name="Active">1</prop>
										<prop name="EmissionWL">510</prop>
										<prop name="ExcitationWL">465</prop>
										<prop name="IntgrTime">250</prop>
										<prop name="MaxIntgrTime">2000</prop>
										<prop name="MeltFactor">1.2</prop>
										<prop name="QuantFactor">2</prop>
									</obj>
								</list>
								<prop name="name">SimpleProbe</prop>
								<prop name="Active">1</prop>
								<prop name="DefChannelNdx">0</prop>
								<prop name="DenominatorNdx">-1</prop>
								<prop name="ReadOnly">0</prop>
								<list name="EmissionWLAvail" count="6">
									<item>488</item>
									<item>510</item>
									<item>580</item>
									<item>610</item>
									<item>640</item>
									<item>660</item>
								</list>
								<list name="ExcitationWLAvail" count="5">
									<item>440</item>
									<item>465</item>
									<item>498</item>
									<item>533</item>
									<item>618</item>
								</list>
								<prop name="MeasuringMode">hmmDynamic</prop>
							</obj>
							<obj name="item" class="HTCDetectionFormat" version="1">
								<list name="emlist" count="1">
									<obj name="item" class="HTCChannel" version="2">
										<prop name="name">FAM</prop>
										<prop name="Active">1</prop>
										<prop name="EmissionWL">510</prop>
										<prop name="ExcitationWL">465</prop>
										<prop name="IntgrTime">250</prop>
										<prop name="MaxIntgrTime">2000</prop>
										<prop name="MeltFactor">1</prop>
										<prop name="QuantFactor">10</prop>
									</obj>
								</list>
								<prop name="name">Mono Color Hydrolysis Probe / UPL Probe</prop>
								<prop name="Active">1</prop>
								<prop name="DefChannelNdx">0</prop>
								<prop name="DenominatorNdx">-1</prop>
								<prop name="ReadOnly">0</prop>
								<list name="EmissionWLAvail" count="6">
									<item>488</item>
									<item>510</item>
									<item>580</item>
									<item>610</item>
									<item>640</item>
									<item>660</item>
								</list>
								<list name="ExcitationWLAvail" count="5">
									<item>440</item>
									<item>465</item>
									<item>498</item>
									<item>533</item>
									<item>618</item>
								</list>
								<prop name="MeasuringMode">hmmDynamic</prop>
							</obj>
							<obj name="item" class="HTCDetectionFormat" version="1">
								<list name="emlist" count="2">
									<obj name="item" class="HTCChannel" version="2">
										<prop name="name">FAM</prop>
										<prop name="Active">1</prop>
										<prop name="EmissionWL">510</prop>
										<prop name="ExcitationWL">465</prop>
										<prop name="IntgrTime">250</prop>
										<prop name="MaxIntgrTime">2000</prop>
										<prop name="MeltFactor">1</prop>
										<prop name="QuantFactor">10</prop>
									</obj>
									<obj name="item" class="HTCChannel" version="2">
										<prop name="name">VIC / HEX / Yellow555</prop>
										<prop name="Active">1</prop>
										<prop name="EmissionWL">580</prop>
										<prop name="ExcitationWL">533</prop>
										<prop name="IntgrTime">250</prop>
										<prop name="MaxIntgrTime">2000</prop>
										<prop name="MeltFactor">1</prop>
										<prop name="QuantFactor">10</prop>
									</obj>
								</list>
								<prop name="name">Dual Color Hydrolysis Probe / UPL Probe</prop>
								<prop name="Active">1</prop>
								<prop name="DefChannelNdx">0</prop>
								<prop name="DenominatorNdx">-1</prop>
								<prop name="ReadOnly">0</prop>
								<list name="EmissionWLAvail" count="6">
									<item>488</item>
									<item>510</item>
									<item>580</item>
									<item>610</item>
									<item>640</item>
									<item>660</item>
								</list>
								<list name="ExcitationWLAvail" count="5">
									<item>440</item>
									<item>465</item>
									<item>498</item>
									<item>533</item>
									<item>618</item>
								</list>
								<prop name="MeasuringMode">hmmDynamic</prop>
							</obj>
							<obj name="item" class="HTCDetectionFormat" version="1">
								<list name="emlist" count="3">
									<obj name="item" class="HTCChannel" version="2">
										<prop name="name">FAM</prop>
										<prop name="Active">1</prop>
										<prop name="EmissionWL">510</prop>
										<prop name="ExcitationWL">465</prop>
										<prop name="IntgrTime">250</prop>
										<prop name="MaxIntgrTime">2000</prop>
										<prop name="MeltFactor">1</prop>
										<prop name="QuantFactor">10</prop>
									</obj>
									<obj name="item" class="HTCChannel" version="2">
										<prop name="name">VIC / HEX / Yellow555</prop>
										<prop name="Active">1</prop>
										<prop name="EmissionWL">580</prop>
										<prop name="ExcitationWL">533</prop>
										<prop name="IntgrTime">250</prop>
										<prop name="MaxIntgrTime">2000</prop>
										<prop name="MeltFactor">1</prop>
										<prop name="QuantFactor">10</prop>
									</obj>
									<obj name="item" class="HTCChannel" version="2">
										<prop name="name">Cy 5 / Cy 5.5</prop>
										<prop name="Active">1</prop>
										<prop name="EmissionWL">660</prop>
										<prop name="ExcitationWL">618</prop>
										<prop name="IntgrTime">250</prop>
										<prop name="MaxIntgrTime">2000</prop>
										<prop name="MeltFactor">1</prop>
										<prop name="QuantFactor">10</prop>
									</obj>
								</list>
								<prop name="name">3 Color Hydrolysis Probe</prop>
								<prop name="Active">1</prop>
								<prop name="DefChannelNdx">0</prop>
								<prop name="DenominatorNdx">-1</prop>
								<prop name="ReadOnly">0</prop>
								<list name="EmissionWLAvail" count="6">
									<item>488</item>
									<item>510</item>
									<item>580</item>
									<item>610</item>
									<item>640</item>
									<item>660</item>
								</list>
								<list name="ExcitationWLAvail" count="5">
									<item>440</item>
									<item>465</item>
									<item>498</item>
									<item>533</item>
									<item>618</item>
								</list>
								<prop name="MeasuringMode">hmmDynamic</prop>
							</obj>
							<obj name="item" class="HTCDetectionFormat" version="1">
								<list name="emlist" count="4">
									<obj name="item" class="HTCChannel" version="2">
										<prop name="name">Cyan 500</prop>
										<prop name="Active">1</prop>
										<prop name="EmissionWL">488</prop>
										<prop name="ExcitationWL">440</prop>
										<prop name="IntgrTime">250</prop>
										<prop name="MaxIntgrTime">2000</prop>
										<prop name="MeltFactor">1</prop>
										<prop name="QuantFactor">10</prop>
									</obj>
									<obj name="item" class="HTCChannel" version="2">
										<prop name="name">FAM</prop>
										<prop name="Active">1</prop>
										<prop name="EmissionWL">580</prop>
										<prop name="ExcitationWL">498</prop>
										<prop name="IntgrTime">250</prop>
										<prop name="MaxIntgrTime">2000</prop>
										<prop name="MeltFactor">1</prop>
										<prop name="QuantFactor">10</prop>
									</obj>
									<obj name="item" class="HTCChannel" version="2">
										<prop name="name">Red 610</prop>
										<prop name="Active">1</prop>
										<prop name="EmissionWL">610</prop>
										<prop name="ExcitationWL">533</prop>
										<prop name="IntgrTime">250</prop>
										<prop name="MaxIntgrTime">2000</prop>
										<prop name="MeltFactor">1</prop>
										<prop name="QuantFactor">10</prop>
									</obj>
									<obj name="item" class="HTCChannel" version="2">
										<prop name="name">Cy 5 / Cy 5.5</prop>
										<prop name="Active">1</prop>
										<prop name="EmissionWL">660</prop>
										<prop name="ExcitationWL">618</prop>
										<prop name="IntgrTime">250</prop>
										<prop name="MaxIntgrTime">2000</prop>
										<prop name="MeltFactor">1</prop>
										<prop name="QuantFactor">10</prop>
									</obj>
								</list>
								<prop name="name">4 Color Hydrolysis Probe</prop>
								<prop name="Active">1</prop>
								<prop name="DefChannelNdx">0</prop>
								<prop name="DenominatorNdx">-1</prop>
								<prop name="ReadOnly">0</prop>
								<list name="EmissionWLAvail" count="6">
									<item>488</item>
									<item>510</item>
									<item>580</item>
									<item>610</item>
									<item>640</item>
									<item>660</item>
								</list>
								<list name="ExcitationWLAvail" count="5">
									<item>440</item>
									<item>465</item>
									<item>498</item>
									<item>533</item>
									<item>618</item>
								</list>
								<prop name="MeasuringMode">hmmDynamic</prop>
							</obj>
							<obj name="item" class="HTCDetectionFormat" version="1">
								<list name="emlist" count="1">
									<obj name="item" class="HTCChannel" version="2">
										<prop name="name">Red 640</prop>
										<prop name="Active">1</prop>
										<prop name="EmissionWL">640</prop>
										<prop name="ExcitationWL">498</prop>
										<prop name="IntgrTime">250</prop>
										<prop name="MaxIntgrTime">2000</prop>
										<prop name="MeltFactor">1.2</prop>
										<prop name="QuantFactor">5</prop>
									</obj>
								</list>
								<prop name="name">Mono Color HybProbe</prop>
								<prop name="Active">1</prop>
								<prop name="DefChannelNdx">0</prop>
								<prop name="DenominatorNdx">-1</prop>
								<prop name="ReadOnly">0</prop>
								<list name="EmissionWLAvail" count="6">
									<item>488</item>
									<item>510</item>
									<item>580</item>
									<item>610</item>
									<item>640</item>
									<item>660</item>
								</list>
								<list name="ExcitationWLAvail" count="5">
									<item>440</item>
									<item>465</item>
									<item>498</item>
									<item>533</item>
									<item>618</item>
								</list>
								<prop name="MeasuringMode">hmmDynamic</prop>
							</obj>
							<obj name="item" class="HTCDetectionFormat" version="1">
								<list name="emlist" count="4">
									<obj name="item" class="HTCChannel" version="2">
										<prop name="name">Fluos</prop>
										<prop name="Active">1</prop>
										<prop name="EmissionWL">510</prop>
										<prop name="ExcitationWL">465</prop>
										<prop name="IntgrTime">250</prop>
										<prop name="MaxIntgrTime">2000</prop>
										<prop name="MeltFactor">2</prop>
										<prop name="QuantFactor">1.5</prop>
									</obj>
									<obj name="item" class="HTCChannel" version="2">
										<prop name="name">Red 610</prop>
										<prop name="Active">1</prop>
										<prop name="EmissionWL">610</prop>
										<prop name="ExcitationWL">498</prop>
										<prop name="IntgrTime">250</prop>
										<prop name="MaxIntgrTime">2000</prop>
										<prop name="MeltFactor">1.2</prop>
										<prop name="QuantFactor">5</prop>
									</obj>
									<obj name="item" class="HTCChannel" version="2">
										<prop name="name">Red 640</prop>
										<prop name="Active">1</prop>
										<prop name="EmissionWL">640</prop>
										<prop name="ExcitationWL">498</prop>
										<prop name="IntgrTime">250</prop>
										<prop name="MaxIntgrTime">2000</prop>
										<prop name="MeltFactor">1.2</prop>
										<prop name="QuantFactor">5</prop>
									</obj>
									<obj name="item" class="HTCChannel" version="2">
										<prop name="name">Cy 5 / Cy 5.5</prop>
										<prop name="Active">1</prop>
										<prop name="EmissionWL">660</prop>
										<prop name="ExcitationWL">498</prop>
										<prop name="IntgrTime">250</prop>
										<prop name="MaxIntgrTime">2000</prop>
										<prop name="MeltFactor">1.2</prop>
										<prop name="QuantFactor">5</prop>
									</obj>
								</list>
								<prop name="name">Multi Color HybProbe</prop>
								<prop name="Active">1</prop>
								<prop name="DefChannelNdx">0</prop>
								<prop name="DenominatorNdx">-1</prop>
								<prop name="ReadOnly">0</prop>
								<list name="EmissionWLAvail" count="6">
									<item>488</item>
									<item>510</item>
									<item>580</item>
									<item>610</item>
									<item>640</item>
									<item>660</item>
								</list>
								<list name="ExcitationWLAvail" count="5">
									<item>440</item>
									<item>465</item>
									<item>498</item>
									<item>533</item>
									<item>618</item>
								</list>
								<prop name="MeasuringMode">hmmDynamic</prop>
							</obj>
							<obj name="item" class="HTCDetectionFormat" version="1">
								<list name="emlist" count="1">
									<obj name="item" class="HTCChannel" version="2">
										<prop name="name">SYBR Green I / HRM Dye</prop>
										<prop name="Active">1</prop>
										<prop name="EmissionWL">510</prop>
										<prop name="ExcitationWL">465</prop>
										<prop name="IntgrTime">250</prop>
										<prop name="MaxIntgrTime">1000</prop>
										<prop name="MeltFactor">1.2</prop>
										<prop name="QuantFactor">30</prop>
									</obj>
								</list>
								<prop name="name">SYBR Green I / HRM Dye</prop>
								<prop name="Active">1</prop>
								<prop name="DefChannelNdx">0</prop>
								<prop name="DenominatorNdx">-1</prop>
								<prop name="ReadOnly">0</prop>
								<list name="EmissionWLAvail" count="6">
									<item>488</item>
									<item>510</item>
									<item>580</item>
									<item>610</item>
									<item>640</item>
									<item>660</item>
								</list>
								<list name="ExcitationWLAvail" count="5">
									<item>440</item>
									<item>465</item>
									<item>498</item>
									<item>533</item>
									<item>618</item>
								</list>
								<prop name="MeasuringMode">hmmDynamic</prop>
							</obj>
						</list>
						<prop name="DefFormatName">SYBR Green I / HRM Dye</prop>
					</obj>
					<list name="AcquisitionModes" count="4">
						<item>None</item>
						<item>Single</item>
						<item>Continuous</item>
						<item>Step</item>
					</list>
					<prop name="SeekTemp">30</prop>
					<prop name="SampleVolume">10</prop>
				</obj>
			</obj>
			<prop name="CompletedProgramNo">4</prop>
			<prop name="StopPoint">3</prop>
			<prop name="CarouselConstMoved">0</prop>
		</obj>
		<obj name="AnlsAndSampleInfo" class="AnlsAndSampleInfo" version="1">
			<obj name="AnlsPropTypes" class="PropertyTypeList" version="1">
				<list name="emlist" count="3">
					<obj name="item" class="SamplePropType" version="1">
						<prop name="name">Units</prop>
						<prop name="PropClass">QuantUnitsProp</prop>
						<prop name="IsChannelProperty">0</prop>
						<prop name="SelectorOrder">0</prop>
						<prop name="ShowInSelector">0</prop>
						<prop name="ShowInTable">0</prop>
						<prop name="TableOrder">0</prop>
					</obj>
					<obj name="item" class="SamplePropType" version="1">
						<prop name="name">ExtRef</prop>
						<prop name="PropClass">RQExtRefProp</prop>
						<prop name="IsChannelProperty">0</prop>
						<prop name="SelectorOrder">0</prop>
						<prop name="ShowInSelector">0</prop>
						<prop name="ShowInTable">0</prop>
						<prop name="TableOrder">0</prop>
					</obj>
					<obj name="item" class="SamplePropType" version="1">
						<prop name="name">Endpt External Experiment</prop>
						<prop name="PropClass">EndptGenoExtExp</prop>
						<prop name="IsChannelProperty">0</prop>
						<prop name="SelectorOrder">0</prop>
						<prop name="ShowInSelector">0</prop>
						<prop name="ShowInTable">0</prop>
						<prop name="TableOrder">0</prop>
					</obj>
				</list>
			</obj>
			<obj name="SamplePropTypes" class="PropertyTypeList" version="1">
				<list name="emlist" count="26">
					<obj name="item" class="SamplePosPropType" version="1">
						<prop name="name">Position</prop>
						<prop name="PropClass">GenSampleEditPosition</prop>
						<prop name="AnalysisClass">General</prop>
						<prop name="IsChannelProperty">0</prop>
						<prop name="SelectorOrder">0</prop>
						<prop name="ShowInSelector">0</prop>
						<prop name="ShowInTable">1</prop>
						<prop name="TableOrder">0</prop>
					</obj>
					<obj name="item" class="SamplePropType" version="1">
						<prop name="name">Color</prop>
						<prop name="PropClass">SamplePrefColor</prop>
						<prop name="AnalysisClass">General</prop>
						<prop name="IsChannelProperty">0</prop>
						<prop name="SelectorOrder">1</prop>
						<prop name="ShowInSelector">0</prop>
						<prop name="ShowInTable">1</prop>
						<prop name="TableOrder">1</prop>
					</obj>
					<obj name="item" class="SamplePropType" version="1">
						<prop name="name">Replicate of</prop>
						<prop name="PropClass">GenSampleEditReplicate</prop>
						<prop name="AnalysisClass">General</prop>
						<prop name="IsChannelProperty">0</prop>
						<prop name="SelectorOrder">2</prop>
						<prop name="ShowInSelector">0</prop>
						<prop name="ShowInTable">1</prop>
						<prop name="TableOrder">2</prop>
					</obj>
					<obj name="item" class="SamplePropType" version="1">
						<prop name="name">Sample Name</prop>
						<prop name="PropClass">GenSampleEditName</prop>
						<prop name="AnalysisClass">General</prop>
						<prop name="IsChannelProperty">0</prop>
						<prop name="SelectorOrder">3</prop>
						<prop name="ShowInSelector">1</prop>
						<prop name="ShowInTable">1</prop>
						<prop name="TableOrder">3</prop>
					</obj>
					<obj name="item" class="SamplePropType" version="1">
						<prop name="name">Subsets</prop>
						<prop name="PropClass">GenSampleEditSubset</prop>
						<prop name="AnalysisClass">General</prop>
						<prop name="IsChannelProperty">0</prop>
						<prop name="SelectorOrder">4</prop>
						<prop name="ShowInSelector">0</prop>
						<prop name="ShowInTable">0</prop>
						<prop name="TableOrder">4</prop>
					</obj>
					<obj name="item" class="SamplePropType" version="1">
						<prop name="name">Notes</prop>
						<prop name="PropClass">GenSampleEditNotes</prop>
						<prop name="AnalysisClass">General</prop>
						<prop name="IsChannelProperty">0</prop>
						<prop name="SelectorOrder">5</prop>
						<prop name="ShowInSelector">0</prop>
						<prop name="ShowInTable">0</prop>
						<prop name="TableOrder">5</prop>
					</obj>
					<obj name="item" class="SamplePropType" version="1">
						<prop name="name">Sample ID</prop>
						<prop name="PropClass">HTCSampleID</prop>
						<prop name="AnalysisClass">General</prop>
						<prop name="IsChannelProperty">0</prop>
						<prop name="SelectorOrder">6</prop>
						<prop name="ShowInSelector">0</prop>
						<prop name="ShowInTable">0</prop>
						<prop name="TableOrder">6</prop>
					</obj>
					<obj name="item" class="SamplePropType" version="1">
						<prop name="name">Sample Prep Notes</prop>
						<prop name="PropClass">HTCSamplePrepNotes</prop>
						<prop name="AnalysisClass">General</prop>
						<prop name="IsChannelProperty">0</prop>
						<prop name="SelectorOrder">7</prop>
						<prop name="ShowInSelector">0</prop>
						<prop name="ShowInTable">0</prop>
						<prop name="TableOrder">7</prop>
					</obj>
					<obj name="item" class="SamplePrefWidthType" version="1">
						<prop name="name">Width</prop>
						<prop name="PropClass">SamplePrefWidth</prop>
						<prop name="AnalysisClass">Sample preferences</prop>
						<prop name="IsChannelProperty">0</prop>
						<prop name="SelectorOrder">8</prop>
						<prop name="ShowInSelector">0</prop>
						<prop name="ShowInTable">0</prop>
						<prop name="TableOrder">8</prop>
					</obj>
					<obj name="item" class="SamplePrefLineStyleType" version="1">
						<prop name="name">Line Style</prop>
						<prop name="PropClass">SamplePrefLineStyle</prop>
						<prop name="AnalysisClass">Sample preferences</prop>
						<prop name="IsChannelProperty">0</prop>
						<prop name="SelectorOrder">9</prop>
						<prop name="ShowInSelector">0</prop>
						<prop name="ShowInTable">0</prop>
						<prop name="TableOrder">9</prop>
					</obj>
					<obj name="item" class="SamplePrefPointStyleType" version="1">
						<prop name="name">Point Style</prop>
						<prop name="PropClass">SamplePrefPointStyle</prop>
						<prop name="AnalysisClass">Sample preferences</prop>
						<prop name="IsChannelProperty">0</prop>
						<prop name="SelectorOrder">10</prop>
						<prop name="ShowInSelector">0</prop>
						<prop name="ShowInTable">0</prop>
						<prop name="TableOrder">10</prop>
					</obj>
					<obj name="item" class="SamplePropType" version="1">
						<prop name="name">Dominant Channel</prop>
						<prop name="PropClass">DominantChannelProp</prop>
						<prop name="AnalysisClass">Color Compensation Analysis</prop>
						<prop name="IsChannelProperty">0</prop>
						<prop name="SelectorOrder">11</prop>
						<prop name="ShowInSelector">0</prop>
						<prop name="ShowInTable">0</prop>
						<prop name="TableOrder">11</prop>
					</obj>
					<obj name="item" class="EndPtSampleTypePropertyType" version="1">
						<prop name="name">EndPt Sample Type</prop>
						<prop name="PropClass">GroupingSample</prop>
						<prop name="AnalysisClass">EndPtGenotyping</prop>
						<prop name="IsChannelProperty">0</prop>
						<prop name="SelectorOrder">12</prop>
						<prop name="ShowInSelector">0</prop>
						<prop name="ShowInTable">0</prop>
						<prop name="TableOrder">12</prop>
					</obj>
					<obj name="item" class="SamplePropType" version="1">
						<prop name="name">EndPt Genotype</prop>
						<prop name="PropClass">Genotype</prop>
						<prop name="AnalysisClass">EndPtGenotyping</prop>
						<prop name="IsChannelProperty">0</prop>
						<prop name="SelectorOrder">13</prop>
						<prop name="ShowInSelector">0</prop>
						<prop name="ShowInTable">0</prop>
						<prop name="TableOrder">13</prop>
					</obj>
					<obj name="item" class="SamplePropType" version="1">
						<prop name="name">Target Name</prop>
						<prop name="PropClass">TargetName</prop>
						<prop name="AnalysisClass">General</prop>
						<prop name="IsChannelProperty">1</prop>
						<prop name="SelectorOrder">14</prop>
						<prop name="ShowInSelector">0</prop>
						<prop name="ShowInTable">0</prop>
						<prop name="TableOrder">14</prop>
					</obj>
					<obj name="item" class="QuantSampleTypePropertyType" version="1">
						<prop name="name">Quantification Sample Type</prop>
						<prop name="PropClass">QuantSampleTypeProperty</prop>
						<prop name="AnalysisClass">Quantification Analysis</prop>
						<prop name="IsChannelProperty">1</prop>
						<prop name="SelectorOrder">15</prop>
						<prop name="ShowInSelector">0</prop>
						<prop name="ShowInTable">0</prop>
						<prop name="TableOrder">15</prop>
					</obj>
					<obj name="item" class="SamplePropType" version="1">
						<prop name="name">Concentration</prop>
						<prop name="PropClass">QuantConcProperty</prop>
						<prop name="AnalysisClass">Quantification Analysis</prop>
						<prop name="IsChannelProperty">1</prop>
						<prop name="SelectorOrder">16</prop>
						<prop name="ShowInSelector">0</prop>
						<prop name="ShowInTable">0</prop>
						<prop name="TableOrder">16</prop>
					</obj>
					<obj name="item" class="QuantCpType" version="1">
						<prop name="name">Cp Low</prop>
						<prop name="PropClass">QuantCpLowProp</prop>
						<prop name="AnalysisClass">Quantification Analysis</prop>
						<prop name="IsChannelProperty">1</prop>
						<prop name="SelectorOrder">17</prop>
						<prop name="ShowInSelector">0</prop>
						<prop name="ShowInTable">0</prop>
						<prop name="TableOrder">17</prop>
					</obj>
					<obj name="item" class="QuantCpType" version="1">
						<prop name="name">Cp High</prop>
						<prop name="PropClass">QuantCpHighProp</prop>
						<prop name="AnalysisClass">Quantification Analysis</prop>
						<prop name="IsChannelProperty">1</prop>
						<prop name="SelectorOrder">18</prop>
						<prop name="ShowInSelector">0</prop>
						<prop name="ShowInTable">0</prop>
						<prop name="TableOrder">18</prop>
					</obj>
					<obj name="item" class="GroupSampleTypePropertyType" version="1">
						<prop name="name">Melt Geno Sample Type</prop>
						<prop name="PropClass">GroupChannelTypeProp</prop>
						<prop name="AnalysisClass">Melt Geno</prop>
						<prop name="IsChannelProperty">1</prop>
						<prop name="SelectorOrder">19</prop>
						<prop name="ShowInSelector">0</prop>
						<prop name="ShowInTable">0</prop>
						<prop name="TableOrder">19</prop>
					</obj>
					<obj name="item" class="SamplePropType" version="1">
						<prop name="name">Melt Geno Genotype</prop>
						<prop name="PropClass">ChannelGenotype</prop>
						<prop name="AnalysisClass">Melt Geno</prop>
						<prop name="IsChannelProperty">1</prop>
						<prop name="SelectorOrder">20</prop>
						<prop name="ShowInSelector">0</prop>
						<prop name="ShowInTable">0</prop>
						<prop name="TableOrder">20</prop>
					</obj>
					<obj name="item" class="RQTargetPropertyType" version="1">
						<prop name="name">Target Type</prop>
						<prop name="PropClass">RQTargetProperty</prop>
						<prop name="AnalysisClass">Relative Quantification</prop>
						<prop name="IsChannelProperty">1</prop>
						<prop name="SelectorOrder">21</prop>
						<prop name="ShowInSelector">0</prop>
						<prop name="ShowInTable">0</prop>
						<prop name="TableOrder">21</prop>
					</obj>
					<obj name="item" class="RQSampleTargetPropertyType" version="1">
						<prop name="name">Combined Sample and Target Type</prop>
						<prop name="PropClass">RQSampleTargetProperty</prop>
						<prop name="AnalysisClass">Relative Quantification</prop>
						<prop name="IsChannelProperty">1</prop>
						<prop name="SelectorOrder">22</prop>
						<prop name="ShowInSelector">0</prop>
						<prop name="ShowInTable">0</prop>
						<prop name="TableOrder">22</prop>
					</obj>
					<obj name="item" class="SamplePropType" version="1">
						<prop name="name">Efficiency</prop>
						<prop name="PropClass">RQEffProp</prop>
						<prop name="AnalysisClass">Relative Quantification</prop>
						<prop name="IsChannelProperty">1</prop>
						<prop name="SelectorOrder">23</prop>
						<prop name="ShowInSelector">0</prop>
						<prop name="ShowInTable">0</prop>
						<prop name="TableOrder">23</prop>
					</obj>
					<obj name="item" class="GroupSampleTypePropertyTypeNoPos" version="1">
						<prop name="name">Scanning Sample Type</prop>
						<prop name="PropClass">GroupChannelTypeProp</prop>
						<prop name="AnalysisClass">Scanning</prop>
						<prop name="IsChannelProperty">1</prop>
						<prop name="SelectorOrder">24</prop>
						<prop name="ShowInSelector">0</prop>
						<prop name="ShowInTable">0</prop>
						<prop name="TableOrder">24</prop>
					</obj>
					<obj name="item" class="SamplePropType" version="1">
						<prop name="name">Scanning Genotype</prop>
						<prop name="PropClass">ChannelGenotype</prop>
						<prop name="AnalysisClass">Scanning</prop>
						<prop name="IsChannelProperty">1</prop>
						<prop name="SelectorOrder">25</prop>
						<prop name="ShowInSelector">0</prop>
						<prop name="ShowInTable">0</prop>
						<prop name="TableOrder">25</prop>
					</obj>
				</list>
			</obj>
			<obj name="SelectedChannels" class="TEMIntegerSet" version="1">
				<list name="Items" count="1">
					<prop name="Item">0</prop>
				</list>
			</obj>
			<obj name="AnalysisProperties" class="ExpPropList" version="1">
				<list name="emlist" count="3">
					<obj name="PropertyObject" class="EndptGenoExtExp" version="3">
						<prop name="PropertyTypeName">Endpt External Experiment</prop>
					</obj>
					<obj name="PropertyObject" class="RQExtRefProp" version="3">
						<prop name="PropertyTypeName">ExtRef</prop>
						<prop name="RefExpProg">-1</prop>
					</obj>
					<obj name="PropertyObject" class="QuantUnitsProp" version="3">
						<prop name="PropertyTypeName">Units</prop>
					</obj>
				</list>
			</obj>
			<obj name="SampleInfoList" class="SamplePropInfoList" version="1">
				<list name="emlist" count="384">
					<obj name="item" class="SamplePropInfo" version="1">
						<obj name="ChannelProperties" class="ChanPropList" version="2">
							<obj name="ChannelProperties" class="EMList" version="1">
								<list name="emlist" count="1">
									<obj name="item" class="PropertyList" version="1">
										<list name="emlist" count="12">
											<obj name="PropertyObject" class="RQSampleTargetProperty" version="4">
												<prop name="PropertyTypeName">Combined Sample and Target Type</prop>
												<prop name="Position">0</prop>
												<prop name="IsDefault">0</prop>
												<obj name="ChannelProp" class="ChannelProperty" version="1">
													<prop name="ChannelIdx">0</prop>
												</obj>
											</obj>
											<obj name="PropertyObject" class="QuantConcProperty" version="4">
												<prop name="PropertyTypeName">Concentration</prop>
												<prop name="Position">0</prop>
												<prop name="IsDefault">1</prop>
												<prop name="Concentration">0</prop>
												<obj name="ChannelProp" class="ChannelProperty" version="1">
													<prop name="ChannelIdx">0</prop>
												</obj>
												<prop name="ReadOnly">1</prop>
											</obj>
											<obj name="PropertyObject" class="QuantCpHighProp" version="4">
												<prop name="PropertyTypeName">Cp High</prop>
												<prop name="Position">0</prop>
												<prop name="IsDefault">1</prop>
												<prop name="CpRangeHigh">0</prop>
												<obj name="ChannelProp" class="ChannelProperty" version="1">
													<prop name="ChannelIdx">0</prop>
												</obj>
												<prop name="ReadOnly">1</prop>
											</obj>
											<obj name="PropertyObject" class="QuantCpLowProp" version="4">
												<prop name="PropertyTypeName">Cp Low</prop>
												<prop name="Position">0</prop>
												<prop name="IsDefault">1</prop>
												<prop name="CpRangeLow">0</prop>
												<obj name="ChannelProp" class="ChannelProperty" version="1">
													<prop name="ChannelIdx">0</prop>
												</obj>
												<prop name="ReadOnly">1</prop>
											</obj>
											<obj name="PropertyObject" class="RQEffProp" version="4">
												<prop name="PropertyTypeName">Efficiency</prop>
												<prop name="Position">0</prop>
												<prop name="IsDefault">1</prop>
												<prop name="Efficiency">2</prop>
												<obj name="ChannelProp" class="ChannelProperty" version="1">
													<prop name="ChannelIdx">0</prop>
												</obj>
											</obj>
											<obj name="PropertyObject" class="ChannelGenotype" version="4">
												<prop name="PropertyTypeName">Melt Geno Genotype</prop>
												<prop name="Position">0</prop>
												<prop name="IsDefault">1</prop>
												<prop name="ReadOnly">1</prop>
												<obj name="ChannelProp" class="ChannelProperty" version="1">
													<prop name="ChannelIdx">0</prop>
												</obj>
											</obj>
											<obj name="PropertyObject" class="GroupChannelTypeProp" version="4">
												<prop name="PropertyTypeName">Melt Geno Sample Type</prop>
												<prop name="Position">0</prop>
												<prop name="IsDefault">0</prop>
												<prop name="GroupSampleType">mstUnknown</prop>
												<obj name="ChannelProp" class="ChannelProperty" version="1">
													<prop name="ChannelIdx">0</prop>
												</obj>
											</obj>
											<obj name="PropertyObject" class="QuantSampleTypeProperty" version="4">
												<prop name="PropertyTypeName">Quantification Sample Type</prop>
												<prop name="Position">0</prop>
												<prop name="IsDefault">0</prop>
												<prop name="SampleType">qsUnknown</prop>
												<obj name="ChannelProp" class="ChannelProperty" version="1">
													<prop name="ChannelIdx">0</prop>
												</obj>
											</obj>
											<obj name="PropertyObject" class="ChannelGenotype" version="4">
												<prop name="PropertyTypeName">Scanning Genotype</prop>
												<prop name="Position">0</prop>
												<prop name="IsDefault">1</prop>
												<prop name="ReadOnly">1</prop>
												<obj name="ChannelProp" class="ChannelProperty" version="1">
													<prop name="ChannelIdx">0</prop>
												</obj>
											</obj>
											<obj name="PropertyObject" class="GroupChannelTypeProp" version="4">
												<prop name="PropertyTypeName">Scanning Sample Type</prop>
												<prop name="Position">0</prop>
												<prop name="IsDefault">0</prop>
												<prop name="GroupSampleType">mstUnknown</prop>
												<obj name="ChannelProp" class="ChannelProperty" version="1">
													<prop name="ChannelIdx">0</prop>
												</obj>
											</obj>
											<obj name="PropertyObject" class="TargetName" version="4">
												<prop name="PropertyTypeName">Target Name</prop>
												<prop name="Position">0</prop>
												<prop name="IsDefault">1</prop>
												<obj name="ChannelProp" class="ChannelProperty" version="1">
													<prop name="ChannelIdx">0</prop>
												</obj>
											</obj>
											<obj name="PropertyObject" class="RQTargetProperty" version="4">
												<prop name="PropertyTypeName">Target Type</prop>
												<prop name="Position">0</prop>
												<prop name="IsDefault">0</prop>
												<prop name="TargetType">dtNone</prop>
												<obj name="ChannelProp" class="ChannelProperty" version="1">
													<prop name="ChannelIdx">0</prop>
												</obj>
											</obj>
										</list>
									</obj>
								</list>
							</obj>
						</obj>
						<prop name="ChannelPropertyCount">1</prop>
						<prop name="ContainerPosition">0</prop>
						<prop name="HasSampleProperties">1</prop>
						<obj name="SampleProperties" class="PropertyList" version="1">
							<list name="emlist" count="14">
								<obj name="PropertyObject" class="SamplePrefColor" version="4">
									<prop name="PropertyTypeName">Color</prop>
									<prop name="Position">0</prop>
									<prop name="IsDefault">0</prop>
									<prop name="Color">$00FF8000</prop>
								</obj>
								<obj name="PropertyObject" class="DominantChannelProp" version="4">
									<prop name="PropertyTypeName">Dominant Channel</prop>
									<prop name="Position">0</prop>
									<prop name="IsDefault">0</prop>
									<prop name="DominantChannel">0</prop>
								</obj>
								<obj name="PropertyObject" class="Genotype" version="4">
									<prop name="PropertyTypeName">EndPt Genotype</prop>
									<prop name="Position">0</prop>
									<prop name="IsDefault">1</prop>
									<prop name="ReadOnly">1</prop>
								</obj>
								<obj name="PropertyObject" class="GroupingSample" version="4">
									<prop name="PropertyTypeName">EndPt Sample Type</prop>
									<prop name="Position">0</prop>
									<prop name="IsDefault">0</prop>
									<prop name="GroupSampleType">mstUnknown</prop>
								</obj>
								<obj name="PropertyObject" class="SamplePrefLineStyle" version="4">
									<prop name="PropertyTypeName">Line Style</prop>
									<prop name="Position">0</prop>
									<prop name="IsDefault">0</prop>
									<prop name="LineStyle">psSolid</prop>
								</obj>
								<obj name="PropertyObject" class="GenSampleEditNotes" version="4">
									<prop name="PropertyTypeName">Notes</prop>
									<prop name="Position">0</prop>
									<prop name="IsDefault">1</prop>
								</obj>
								<obj name="PropertyObject" class="SamplePrefPointStyle" version="4">
									<prop name="PropertyTypeName">Point Style</prop>
									<prop name="Position">0</prop>
									<prop name="IsDefault">0</prop>
									<prop name="PointStyle">psNothing</prop>
								</obj>
								<obj name="PropertyObject" class="GenSampleEditPosition" version="4">
									<prop name="PropertyTypeName">Position</prop>
									<prop name="Position">0</prop>
									<prop name="IsDefault">1</prop>
								</obj>
								<obj name="PropertyObject" class="GenSampleEditReplicate" version="4">
									<prop name="PropertyTypeName">Replicate of</prop>
									<prop name="Position">0</prop>
									<prop name="IsDefault">1</prop>
									<prop name="ReplicateOf">-1</prop>
								</obj>
								<obj name="PropertyObject" class="HTCSampleID" version="4">
									<prop name="PropertyTypeName">Sample ID</prop>
									<prop name="Position">0</prop>
									<prop name="IsDefault">1</prop>
								</obj>
								<obj name="PropertyObject" class="GenSampleEditName" version="4">
									<prop name="PropertyTypeName">Sample Name</prop>
									<prop name="Position">0</prop>
									<prop name="IsDefault">1</prop>
									<prop name="name">Sample 1</prop>
								</obj>
								<obj name="PropertyObject" class="HTCSamplePrepNotes" version="4">
									<prop name="PropertyTypeName">Sample Prep Notes</prop>
									<prop name="Position">0</prop>
									<prop name="IsDefault">1</prop>
								</obj>
								<obj name="PropertyObject" class="GenSampleEditSubset" version="4">
									<prop name="PropertyTypeName">Subsets</prop>
									<prop name="Position">0</prop>
									<prop name="IsDefault">1</prop>
								</obj>
								<obj name="PropertyObject" class="SamplePrefWidth" version="5">
									<prop name="PropertyTypeName">Width</prop>
									<prop name="Position">0</prop>
									<prop name="IsDefault">1</prop>
									<prop name="Width">1</prop>
								</obj>
							</list>
						</obj>
					</obj>
					<obj name="item" class="SamplePropInfo" version="1">
						<obj name="ChannelProperties" class="ChanPropList" version="2">
							<obj name="ChannelProperties" class="EMList" version="1">
								<list name="emlist" count="1">
									<obj name="item" class="PropertyList" version="1">
										<list name="emlist" count="12">
											<obj name="PropertyObject" class="RQSampleTargetProperty" version="4">
												<prop name="PropertyTypeName">Combined Sample and Target Type</prop>
												<prop name="Position">1</prop>
												<prop name="IsDefault">0</prop>
												<obj name="ChannelProp" class="ChannelProperty" version="1">
													<prop name="ChannelIdx">0</prop>
												</obj>
											</obj>
											<obj name="PropertyObject" class="QuantConcProperty" version="4">
												<prop name="PropertyTypeName">Concentration</prop>
												<prop name="Position">1</prop>
												<prop name="IsDefault">1</prop>
												<prop name="Concentration">0</prop>
												<obj name="ChannelProp" class="ChannelProperty" version="1">
													<prop name="ChannelIdx">0</prop>
												</obj>
												<prop name="ReadOnly">1</prop>
											</obj>
											<obj name="PropertyObject" class="QuantCpHighProp" version="4">
												<prop name="PropertyTypeName">Cp High</prop>
												<prop name="Position">1</prop>
												<prop name="IsDefault">1</prop>
												<prop name="CpRangeHigh">0</prop>
												<obj name="ChannelProp" class="ChannelProperty" version="1">
													<prop name="ChannelIdx">0</prop>
												</obj>
												<prop name="ReadOnly">1</prop>
											</obj>
											<obj name="PropertyObject" class="QuantCpLowProp" version="4">
												<prop name="PropertyTypeName">Cp Low</prop>
												<prop name="Position">1</prop>
												<prop name="IsDefault">1</prop>
												<prop name="CpRangeLow">0</prop>
												<obj name="ChannelProp" class="ChannelProperty" version="1">
													<prop name="ChannelIdx">0</prop>
												</obj>
												<prop name="ReadOnly">1</prop>
											</obj>
											<obj name="PropertyObject" class="RQEffProp" version="4">
												<prop name="PropertyTypeName">Efficiency</prop>
												<prop name="Position">1</prop>
												<prop name="IsDefault">1</prop>
												<prop name="Efficiency">2</prop>
												<obj name="ChannelProp" class="ChannelProperty" version="1">
													<prop name="ChannelIdx">0</prop>
												</obj>
											</obj>
											<obj name="PropertyObject" class="ChannelGenotype" version="4">
												<prop name="PropertyTypeName">Melt Geno Genotype</prop>
												<prop name="Position">1</prop>
												<prop name="IsDefault">1</prop>
												<prop name="ReadOnly">1</prop>
												<obj name="ChannelProp" class="ChannelProperty" version="1">
													<prop name="ChannelIdx">0</prop>
												</obj>
											</obj>
											<obj name="PropertyObject" class="GroupChannelTypeProp" version="4">
												<prop name="PropertyTypeName">Melt Geno Sample Type</prop>
												<prop name="Position">1</prop>
												<prop name="IsDefault">0</prop>
												<prop name="GroupSampleType">mstUnknown</prop>
												<obj name="ChannelProp" class="ChannelProperty" version="1">
													<prop name="ChannelIdx">0</prop>
												</obj>
											</obj>
											<obj name="PropertyObject" class="QuantSampleTypeProperty" version="4">
												<prop name="PropertyTypeName">Quantification Sample Type</prop>
												<prop name="Position">1</prop>
												<prop name="IsDefault">0</prop>
												<prop name="SampleType">qsUnknown</prop>
												<obj name="ChannelProp" class="ChannelProperty" version="1">
													<prop name="ChannelIdx">0</prop>
												</obj>
											</obj>
											<obj name="PropertyObject" class="ChannelGenotype" version="4">
												<prop name="PropertyTypeName">Scanning Genotype</prop>
												<prop name="Position">1</prop>
												<prop name="IsDefault">1</prop>
												<prop name="ReadOnly">1</prop>
												<obj name="ChannelProp" class="ChannelProperty" version="1">
													<prop name="ChannelIdx">0</prop>
												</obj>
											</obj>
											<obj name="PropertyObject" class="GroupChannelTypeProp" version="4">
												<prop name="PropertyTypeName">Scanning Sample Type</prop>
												<prop name="Position">1</prop>
												<prop name="IsDefault">0</prop>
												<prop name="GroupSampleType">mstUnknown</prop>
												<obj name="ChannelProp" class="ChannelProperty" version="1">
													<prop name="ChannelIdx">0</prop>
												</obj>
											</obj>
											<obj name="PropertyObject" class="TargetName" version="4">
												<prop name="PropertyTypeName">Target Name</prop>
												<prop name="Position">1</prop>
												<prop name="IsDefault">1</prop>
												<obj name="ChannelProp" class="ChannelProperty" version="1">
													<prop name="ChannelIdx">0</prop>
												</obj>
											</obj>
											<obj name="PropertyObject" class="RQTargetProperty" version="4">
												<prop name="PropertyTypeName">Target Type</prop>
												<prop name="Position">1</prop>
												<prop name="IsDefault">0</prop>
												<prop name="TargetType">dtNone</prop>
												<obj name="ChannelProp" class="ChannelProperty" version="1">
													<prop name="ChannelIdx">0</prop>
												</obj>
											</obj>
										</list>
									</obj>
								</list>
							</obj>
						</obj>
						<prop name="ChannelPropertyCount">1</prop>
						<prop name="ContainerPosition">1</prop>
						<prop name="HasSampleProperties">1</prop>
						<obj name="SampleProperties" class="PropertyList" version="1">
							<list name="emlist" count="14">
								<obj name="PropertyObject" class="SamplePrefColor" version="4">
									<prop name="PropertyTypeName">Color</prop>
									<prop name="Position">1</prop>
									<prop name="IsDefault">0</prop>
									<prop name="Color">clRed</prop>
								</obj>
								<obj name="PropertyObject" class="DominantChannelProp" version="4">
									<prop name="PropertyTypeName">Dominant Channel</prop>
									<prop name="Position">1</prop>
									<prop name="IsDefault">0</prop>
									<prop name="DominantChannel">0</prop>
								</obj>
								<obj name="PropertyObject" class="Genotype" version="4">
									<prop name="PropertyTypeName">EndPt Genotype</prop>
									<prop name="Position">1</prop>
									<prop name="IsDefault">1</prop>
									<prop name="ReadOnly">1</prop>
								</obj>
								<obj name="PropertyObject" class="GroupingSample" version="4">
									<prop name="PropertyTypeName">EndPt Sample Type</prop>
									<prop name="Position">1</prop>
									<prop name="IsDefault">0</prop>
									<prop name="GroupSampleType">mstUnknown</prop>
								</obj>
								<obj name="PropertyObject" class="SamplePrefLineStyle" version="4">
									<prop name="PropertyTypeName">Line Style</prop>
									<prop name="Position">1</prop>
									<prop name="IsDefault">0</prop>
									<prop name="LineStyle">psSolid</prop>
								</obj>
								<obj name="PropertyObject" class="GenSampleEditNotes" version="4">
									<prop name="PropertyTypeName">Notes</prop>
									<prop name="Position">1</prop>
									<prop name="IsDefault">1</prop>
								</obj>
								<obj name="PropertyObject" class="SamplePrefPointStyle" version="4">
									<prop name="PropertyTypeName">Point Style</prop>
									<prop name="Position">1</prop>
									<prop name="IsDefault">0</prop>
									<prop name="PointStyle">psNothing</prop>
								</obj>
								<obj name="PropertyObject" class="GenSampleEditPosition" version="4">
									<prop name="PropertyTypeName">Position</prop>
									<prop name="Position">1</prop>
									<prop name="IsDefault">1</prop>
								</obj>
								<obj name="PropertyObject" class="GenSampleEditReplicate" version="4">
									<prop name="PropertyTypeName">Replicate of</prop>
									<prop name="Position">1</prop>
									<prop name="IsDefault">1</prop>
									<prop name="ReplicateOf">-1</prop>
								</obj>
								<obj name="PropertyObject" class="HTCSampleID" version="4">
									<prop name="PropertyTypeName">Sample ID</prop>
									<prop name="Position">1</prop>
									<prop name="IsDefault">1</prop>
								</obj>
								<obj name="PropertyObject" class="GenSampleEditName" version="4">
									<prop name="PropertyTypeName">Sample Name</prop>
									<prop name="Position">1</prop>
									<prop name="IsDefault">1</prop>
									<prop name="name">Sample 2</prop>
								</obj>
								<obj name="PropertyObject" class="HTCSamplePrepNotes" version="4">
									<prop name="PropertyTypeName">Sample Prep Notes</prop>
									<prop name="Position">1</prop>
									<prop name="IsDefault">1</prop>
								</obj>
								<obj name="PropertyObject" class="GenSampleEditSubset" version="4">
									<prop name="PropertyTypeName">Subsets</prop>
									<prop name="Position">1</prop>
									<prop name="IsDefault">1</prop>
								</obj>
								<obj name="PropertyObject" class="SamplePrefWidth" version="5">
									<prop name="PropertyTypeName">Width</prop>
									<prop name="Position">1</prop>
									<prop name="IsDefault">1</prop>
									<prop name="Width">1</prop>
								</obj>
							</list>
						</obj>
					</obj>
					<obj name="item" class="SamplePropInfo" version="1">
						<obj name="ChannelProperties" class="ChanPropList" version="2">
							<obj name="ChannelProperties" class="EMList" version="1">
								<list name="emlist" count="1">
									<obj name="item" class="PropertyList" version="1">
										<list name="emlist" count="12">
											<obj name="PropertyObject" class="RQSampleTargetProperty" version="4">
												<prop name="PropertyTypeName">Combined Sample and Target Type</prop>
												<prop name="Position">2</prop>
												<prop name="IsDefault">0</prop>
												<obj name="ChannelProp" class="ChannelProperty" version="1">
													<prop name="ChannelIdx">0</prop>
												</obj>
											</obj>
											<obj name="PropertyObject" class="QuantConcProperty" version="4">
												<prop name="PropertyTypeName">Concentration</prop>
												<prop name="Position">2</prop>
												<prop name="IsDefault">1</prop>
												<prop name="Concentration">0</prop>
												<obj name="ChannelProp" class="ChannelProperty" version="1">
													<prop name="ChannelIdx">0</prop>
												</obj>
												<prop name="ReadOnly">1</prop>
											</obj>
											<obj name="PropertyObject" class="QuantCpHighProp" version="4">
												<prop name="PropertyTypeName">Cp High</prop>
												<prop name="Position">2</prop>
												<prop name="IsDefault">1</prop>
												<prop name="CpRangeHigh">0</prop>
												<obj name="ChannelProp" class="ChannelProperty" version="1">
													<prop name="ChannelIdx">0</prop>
												</obj>
												<prop name="ReadOnly">1</prop>
											</obj>
											<obj name="PropertyObject" class="QuantCpLowProp" version="4">
												<prop name="PropertyTypeName">Cp Low</prop>
												<prop name="Position">2</prop>
												<prop name="IsDefault">1</prop>
												<prop name="CpRangeLow">0</prop>
												<obj name="ChannelProp" class="ChannelProperty" version="1">
													<prop name="ChannelIdx">0</prop>
												</obj>
												<prop name="ReadOnly">1</prop>
											</obj>
											<obj name="PropertyObject" class="RQEffProp" version="4">
												<prop name="PropertyTypeName">Efficiency</prop>
												<prop name="Position">2</prop>
												<prop name="IsDefault">1</prop>
												<prop name="Efficiency">2</prop>
												<obj name="ChannelProp" class="ChannelProperty" version="1">
													<prop name="ChannelIdx">0</prop>
												</obj>
											</obj>
											<obj name="PropertyObject" class="ChannelGenotype" version="4">
												<prop name="PropertyTypeName">Melt Geno Genotype</prop>
												<prop name="Position">2</prop>
												<prop name="IsDefault">1</prop>
												<prop name="ReadOnly">1</prop>
												<obj name="ChannelProp" class="ChannelProperty" version="1">
													<prop name="ChannelIdx">0</prop>
												</obj>
											</obj>
											<obj name="PropertyObject" class="GroupChannelTypeProp" version="4">
												<prop name="PropertyTypeName">Melt Geno Sample Type</prop>
												<prop name="Position">2</prop>
												<prop name="IsDefault">0</prop>
												<prop name="GroupSampleType">mstUnknown</prop>
												<obj name="ChannelProp" class="ChannelProperty" version="1">
													<prop name="ChannelIdx">0</prop>
												</obj>
											</obj>
											<obj name="PropertyObject" class="QuantSampleTypeProperty" version="4">
												<prop name="PropertyTypeName">Quantification Sample Type</prop>
												<prop name="Position">2</prop>
												<prop name="IsDefault">0</prop>
												<prop name="SampleType">qsUnknown</prop>
												<obj name="ChannelProp" class="ChannelProperty" version="1">
													<prop name="ChannelIdx">0</prop>
												</obj>
											</obj>
											<obj name="PropertyObject" class="ChannelGenotype" version="4">
												<prop name="PropertyTypeName">Scanning Genotype</prop>
												<prop name="Position">2</prop>
												<prop name="IsDefault">1</prop>
												<prop name="ReadOnly">1</prop>
												<obj name="ChannelProp" class="ChannelProperty" version="1">
													<prop name="ChannelIdx">0</prop>
												</obj>
											</obj>
											<obj name="PropertyObject" class="GroupChannelTypeProp" version="4">
												<prop name="PropertyTypeName">Scanning Sample Type</prop>
												<prop name="Position">2</prop>
												<prop name="IsDefault">0</prop>
												<prop name="GroupSampleType">mstUnknown</prop>
												<obj name="ChannelProp" class="ChannelProperty" version="1">
													<prop name="ChannelIdx">0</prop>
												</obj>
											</obj>
											<obj name="PropertyObject" class="TargetName" version="4">
												<prop name="PropertyTypeName">Target Name</prop>
												<prop name="Position">2</prop>
												<prop name="IsDefault">1</prop>
												<obj name="ChannelProp" class="ChannelProperty" version="1">
													<prop name="ChannelIdx">0</prop>
												</obj>
											</obj>
											<obj name="PropertyObject" class="RQTargetProperty" version="4">
												<prop name="PropertyTypeName">Target Type</prop>
												<prop name="Position">2</prop>
												<prop name="IsDefault">0</prop>
												<prop name="TargetType">dtNone</prop>
												<obj name="ChannelProp" class="ChannelProperty" version="1">
													<prop name="ChannelIdx">0</prop>
												</obj>
											</obj>
										</list>
									</obj>
								</list>
							</obj>
						</obj>
						<prop name="ChannelPropertyCount">1</prop>
						<prop name="ContainerPosition">2</prop>
						<prop name="HasSampleProperties">1</prop>
						<obj name="SampleProperties" class="PropertyList" version="1">
							<list name="emlist" count="14">
								<obj name="PropertyObject" class="SamplePrefColor" version="4">
									<prop name="PropertyTypeName">Color</prop>
									<prop name="Position">2</prop>
									<prop name="IsDefault">0</prop>
									<prop name="Color">$0030D700</prop>
								</obj>
								<obj name="PropertyObject" class="DominantChannelProp" version="4">
									<prop name="PropertyTypeName">Dominant Channel</prop>
									<prop name="Position">2</prop>
									<prop name="IsDefault">0</prop>
									<prop name="DominantChannel">0</prop>
								</obj>
								<obj name="PropertyObject" class="Genotype" version="4">
									<prop name="PropertyTypeName">EndPt Genotype</prop>
									<prop name="Position">2</prop>
									<prop name="IsDefault">1</prop>
									<prop name="ReadOnly">1</prop>
								</obj>
								<obj name="PropertyObject" class="GroupingSample" version="4">
									<prop name="PropertyTypeName">EndPt Sample Type</prop>
									<prop name="Position">2</prop>
									<prop name="IsDefault">0</prop>
									<prop name="GroupSampleType">mstUnknown</prop>
								</obj>
								<obj name="PropertyObject" class="SamplePrefLineStyle" version="4">
									<prop name="PropertyTypeName">Line Style</prop>
									<prop name="Position">2</prop>
									<prop name="IsDefault">0</prop>
									<prop name="LineStyle">psSolid</prop>
								</obj>
								<obj name="PropertyObject" class="GenSampleEditNotes" version="4">
									<prop name="PropertyTypeName">Notes</prop>
									<prop name="Position">2</prop>
									<prop name="IsDefault">1</prop>
								</obj>
								<obj name="PropertyObject" class="SamplePrefPointStyle" version="4">
									<prop name="PropertyTypeName">Point Style</prop>
									<prop name="Position">2</prop>
									<prop name="IsDefault">0</prop>
									<prop name="PointStyle">psNothing</prop>
								</obj>
								<obj name="PropertyObject" class="GenSampleEditPosition" version="4">
									<prop name="PropertyTypeName">Position</prop>
									<prop name="Position">2</prop>
									<prop name="IsDefault">1</prop>
								</obj>
								<obj name="PropertyObject" class="GenSampleEditReplicate" version="4">
									<prop name="PropertyTypeName">Replicate of</prop>
									<prop name="Position">2</prop>
									<prop name="IsDefault">1</prop>
									<prop name="ReplicateOf">-1</prop>
								</obj>
								<obj name="PropertyObject" class="HTCSampleID" version="4">
									<prop name="PropertyTypeName">Sample ID</prop>
									<prop name="Position">2</prop>
									<prop name="IsDefault">1</prop>
								</obj>
								<obj name="PropertyObject" class="GenSampleEditName" version="4">
									<prop name="PropertyTypeName">Sample Name</prop>
									<prop name="Position">2</prop>
									<prop name="IsDefault">1</prop>
									<prop name="name">Sample 3</prop>
								</obj>
								<obj name="PropertyObject" class="HTCSamplePrepNotes" version="4">
									<prop name="PropertyTypeName">Sample Prep Notes</prop>
									<prop name="Position">2</prop>
									<prop name="IsDefault">1</prop>
								</obj>
								<obj name="PropertyObject" class="GenSampleEditSubset" version="4">
									<prop name="PropertyTypeName">Subsets</prop>
									<prop name="Position">2</prop>
									<prop name="IsDefault">1</prop>
								</obj>
								<obj name="PropertyObject" class="SamplePrefWidth" version="5">
									<prop name="PropertyTypeName">Width</prop>
									<prop name="Position">2</prop>
									<prop name="IsDefault">1</prop>
									<prop name="Width">1</prop>
								</obj>
							</list>
						</obj>
					</obj>
					<obj name="item" class="SamplePropInfo" version="1">
						<obj name="ChannelProperties" class="ChanPropList" version="2">
							<obj name="ChannelProperties" class="EMList" version="1">
								<list name="emlist" count="1">
									<obj name="item" class="PropertyList" version="1">
										<list name="emlist" count="12">
											<obj name="PropertyObject" class="RQSampleTargetProperty" version="4">
												<prop name="PropertyTypeName">Combined Sample and Target Type</prop>
												<prop name="Position">3</prop>
												<prop name="IsDefault">0</prop>
												<obj name="ChannelProp" class="ChannelProperty" version="1">
													<prop name="ChannelIdx">0</prop>
												</obj>
											</obj>
											<obj name="PropertyObject" class="QuantConcProperty" version="4">
												<prop name="PropertyTypeName">Concentration</prop>
												<prop name="Position">3</prop>
												<prop name="IsDefault">1</prop>
												<prop name="Concentration">0</prop>
												<obj name="ChannelProp" class="ChannelProperty" version="1">
													<prop name="ChannelIdx">0</prop>
												</obj>
												<prop name="ReadOnly">1</prop>
											</obj>
											<obj name="PropertyObject" class="QuantCpHighProp" version="4">
												<prop name="PropertyTypeName">Cp High</prop>
												<prop name="Position">3</prop>
												<prop name="IsDefault">1</prop>
												<prop name="CpRangeHigh">0</prop>
												<obj name="ChannelProp" class="ChannelProperty" version="1">
													<prop name="ChannelIdx">0</prop>
												</obj>
												<prop name="ReadOnly">1</prop>
											</obj>
											<obj name="PropertyObject" class="QuantCpLowProp" version="4">
												<prop name="PropertyTypeName">Cp Low</prop>
												<prop name="Position">3</prop>
												<prop name="IsDefault">1</prop>
												<prop name="CpRangeLow">0</prop>
												<obj name="ChannelProp" class="ChannelProperty" version="1">
													<prop name="ChannelIdx">0</prop>
												</obj>
												<prop name="ReadOnly">1</prop>
											</obj>
											<obj name="PropertyObject" class="RQEffProp" version="4">
												<prop name="PropertyTypeName">Efficiency</prop>
												<prop name="Position">3</prop>
												<prop name="IsDefault">1</prop>
												<prop name="Efficiency">2</prop>
												<obj name="ChannelProp" class="ChannelProperty" version="1">
													<prop name="ChannelIdx">0</prop>
												</obj>
											</obj>
											<obj name="PropertyObject" class="ChannelGenotype" version="4">
												<prop name="PropertyTypeName">Melt Geno Genotype</prop>
												<prop name="Position">3</prop>
												<prop name="IsDefault">1</prop>
												<prop name="ReadOnly">1</prop>
												<obj name="ChannelProp" class="ChannelProperty" version="1">
													<prop name="ChannelIdx">0</prop>
												</obj>
											</obj>
											<obj name="PropertyObject" class="GroupChannelTypeProp" version="4">
												<prop name="PropertyTypeName">Melt Geno Sample Type</prop>
												<prop name="Position">3</prop>
												<prop name="IsDefault">0</prop>
												<prop name="GroupSampleType">mstUnknown</prop>
												<obj name="ChannelProp" class="ChannelProperty" version="1">
													<prop name="ChannelIdx">0</prop>
												</obj>
											</obj>
											<obj name="PropertyObject" class="QuantSampleTypeProperty" version="4">
												<prop name="PropertyTypeName">Quantification Sample Type</prop>
												<prop name="Position">3</prop>
												<prop name="IsDefault">0</prop>
												<prop name="SampleType">qsUnknown</prop>
												<obj name="ChannelProp" class="ChannelProperty" version="1">
													<prop name="ChannelIdx">0</prop>
												</obj>
											</obj>
											<obj name="PropertyObject" class="ChannelGenotype" version="4">
												<prop name="PropertyTypeName">Scanning Genotype</prop>
												<prop name="Position">3</prop>
												<prop name="IsDefault">1</prop>
												<prop name="ReadOnly">1</prop>
												<obj name="ChannelProp" class="ChannelProperty" version="1">
													<prop name="ChannelIdx">0</prop>
												</obj>
											</obj>
											<obj name="PropertyObject" class="GroupChannelTypeProp" version="4">
												<prop name="PropertyTypeName">Scanning Sample Type</prop>
												<prop name="Position">3</prop>
												<prop name="IsDefault">0</prop>
												<prop name="GroupSampleType">mstUnknown</prop>
												<obj name="ChannelProp" class="ChannelProperty" version="1">
													<prop name="ChannelIdx">0</prop>
												</obj>
											</obj>
											<obj name="PropertyObject" class="TargetName" version="4">
												<prop name="PropertyTypeName">Target Name</prop>
												<prop name="Position">3</prop>
												<prop name="IsDefault">1</prop>
												<obj name="ChannelProp" class="ChannelProperty" version="1">
													<prop name="ChannelIdx">0</prop>
												</obj>
											</obj>
											<obj name="PropertyObject" class="RQTargetProperty" version="4">
												<prop name="PropertyTypeName">Target Type</prop>
												<prop name="Position">3</prop>
												<prop name="IsDefault">0</prop>
												<prop name="TargetType">dtNone</prop>
												<obj name="ChannelProp" class="ChannelProperty" version="1">
													<prop name="ChannelIdx">0</prop>
												</obj>
											</obj>
										</list>
									</obj>
								</list>
							</obj>
						</obj>
						<prop name="ChannelPropertyCount">1</prop>
						<prop name="ContainerPosition">3</prop>
						<prop name="HasSampleProperties">1</prop>
						<obj name="SampleProperties" class="PropertyList" version="1">
							<list name="emlist" count="14">
								<obj name="PropertyObject" class="SamplePrefColor" version="4">
									<prop name="PropertyTypeName">Color</prop>
									<prop name="Position">3</prop>
									<prop name="IsDefault">0</prop>
									<prop name="Color">clFuchsia</prop>
								</obj>
								<obj name="PropertyObject" class="DominantChannelProp" version="4">
									<prop name="PropertyTypeName">Dominant Channel</prop>
									<prop name="Position">3</prop>
									<prop name="IsDefault">0</prop>
									<prop name="DominantChannel">0</prop>
								</obj>
								<obj name="PropertyObject" class="Genotype" version="4">
									<prop name="PropertyTypeName">EndPt Genotype</prop>
									<prop name="Position">3</prop>
									<prop name="IsDefault">1</prop>
									<prop name="ReadOnly">1</prop>
								</obj>
								<obj name="PropertyObject" class="GroupingSample" version="4">
									<prop name="PropertyTypeName">EndPt Sample Type</prop>
									<prop name="Position">3</prop>
									<prop name="IsDefault">0</prop>
									<prop name="GroupSampleType">mstUnknown</prop>
								</obj>
								<obj name="PropertyObject" class="SamplePrefLineStyle" version="4">
									<prop name="PropertyTypeName">Line Style</prop>
									<prop name="Position">3</prop>
									<prop name="IsDefault">0</prop>
									<prop name="LineStyle">psSolid</prop>
								</obj>
								<obj name="PropertyObject" class="GenSampleEditNotes" version="4">
									<prop name="PropertyTypeName">Notes</prop>
									<prop name="Position">3</prop>
									<prop name="IsDefault">1</prop>
								</obj>
								<obj name="PropertyObject" class="SamplePrefPointStyle" version="4">
									<prop name="PropertyTypeName">Point Style</prop>
									<prop name="Position">3</prop>
									<prop name="IsDefault">0</prop>
									<prop name="PointStyle">psNothing</prop>
								</obj>
								<obj name="PropertyObject" class="GenSampleEditPosition" version="4">
									<prop name="PropertyTypeName">Position</prop>
									<prop name="Position">3</prop>
									<prop name="IsDefault">1</prop>
								</obj>
								<obj name="PropertyObject" class="GenSampleEditReplicate" version="4">
									<prop name="PropertyTypeName">Replicate of</prop>
									<prop name="Position">3</prop>
									<prop name="IsDefault">1</prop>
									<prop name="ReplicateOf">-1</prop>
								</obj>
								<obj name="PropertyObject" class="HTCSampleID" version="4">
									<prop name="PropertyTypeName">Sample ID</prop>
									<prop name="Position">3</prop>
									<prop name="IsDefault">1</prop>
								</obj>
								<obj name="PropertyObject" class="GenSampleEditName" version="4">
									<prop name="PropertyTypeName">Sample Name</prop>
									<prop name="Position">3</prop>
									<prop name="IsDefault">1</prop>
									<prop name="name">Sample 4</prop>
								</obj>
								<obj name="PropertyObject" class="HTCSamplePrepNotes" version="4">
									<prop name="PropertyTypeName">Sample Prep Notes</prop>
									<prop name="Position">3</prop>
									<prop name="IsDefault">1</prop>
								</obj>
								<obj name="PropertyObject" class="GenSampleEditSubset" version="4">
									<prop name="PropertyTypeName">Subsets</prop>
									<prop name="Position">3</prop>
									<prop name="IsDefault">1</prop>
								</obj>
								<obj name="PropertyObject" class="SamplePrefWidth" version="5">
									<prop name="PropertyTypeName">Width</prop>
									<prop name="Position">3</prop>
									<prop name="IsDefault">1</prop>
									<prop name="Width">1</prop>
								</obj>
							</list>
						</obj>
					</obj>
					<obj name="item" class="SamplePropInfo" version="1">
						<obj name="ChannelProperties" class="ChanPropList" version="2">
							<obj name="ChannelProperties" class="EMList" version="1">
								<list name="emlist" count="1">
									<obj name="item" class="PropertyList" version="1">
										<list name="emlist" count="12">
											<obj name="PropertyObject" class="RQSampleTargetProperty" version="4">
												<prop name="PropertyTypeName">Combined Sample and Target Type</prop>
												<prop name="Position">4</prop>
												<prop name="IsDefault">0</prop>
												<obj name="ChannelProp" class="ChannelProperty" version="1">
													<prop name="ChannelIdx">0</prop>
												</obj>
											</obj>
											<obj name="PropertyObject" class="QuantConcProperty" version="4">
												<prop name="PropertyTypeName">Concentration</prop>
												<prop name="Position">4</prop>
												<prop name="IsDefault">1</prop>
												<prop name="Concentration">0</prop>
												<obj name="ChannelProp" class="ChannelProperty" version="1">
													<prop name="ChannelIdx">0</prop>
												</obj>
												<prop name="ReadOnly">1</prop>
											</obj>
											<obj name="PropertyObject" class="QuantCpHighProp" version="4">
												<prop name="PropertyTypeName">Cp High</prop>
												<prop name="Position">4</prop>
												<prop name="IsDefault">1</prop>
												<prop name="CpRangeHigh">0</prop>
												<obj name="ChannelProp" class="ChannelProperty" version="1">
													<prop name="ChannelIdx">0</prop>
												</obj>
												<prop name="ReadOnly">1</prop>
											</obj>
											<obj name="PropertyObject" class="QuantCpLowProp" version="4">
												<prop name="PropertyTypeName">Cp Low</prop>
												<prop name="Position">4</prop>
												<prop name="IsDefault">1</prop>
												<prop name="CpRangeLow">0</prop>
												<obj name="ChannelProp" class="ChannelProperty" version="1">
													<prop name="ChannelIdx">0</prop>
												</obj>
												<prop name="ReadOnly">1</prop>
											</obj>
											<obj name="PropertyObject" class="RQEffProp" version="4">
												<prop name="PropertyTypeName">Efficiency</prop>
												<prop name="Position">4</prop>
												<prop name="IsDefault">1</prop>
												<prop name="Efficiency">2</prop>
												<obj name="ChannelProp" class="ChannelProperty" version="1">
													<prop name="ChannelIdx">0</prop>
												</obj>
											</obj>
											<obj name="PropertyObject" class="ChannelGenotype" version="4">
												<prop name="PropertyTypeName">Melt Geno Genotype</prop>
												<prop name="Position">4</prop>
												<prop name="IsDefault">1</prop>
												<prop name="ReadOnly">1</prop>
												<obj name="ChannelProp" class="ChannelProperty" version="1">
													<prop name="ChannelIdx">0</prop>
												</obj>
											</obj>
											<obj name="PropertyObject" class="GroupChannelTypeProp" version="4">
												<prop name="PropertyTypeName">Melt Geno Sample Type</prop>
												<prop name="Position">4</prop>
												<prop name="IsDefault">0</prop>
												<prop name="GroupSampleType">mstUnknown</prop>
												<obj name="ChannelProp" class="ChannelProperty" version="1">
													<prop name="ChannelIdx">0</prop>
												</obj>
											</obj>
											<obj name="PropertyObject" class="QuantSampleTypeProperty" version="4">
												<prop name="PropertyTypeName">Quantification Sample Type</prop>
												<prop name="Position">4</prop>
												<prop name="IsDefault">0</prop>
												<prop name="SampleType">qsUnknown</prop>
												<obj name="ChannelProp" class="ChannelProperty" version="1">
													<prop name="ChannelIdx">0</prop>
												</obj>
											</obj>
											<obj name="PropertyObject" class="ChannelGenotype" version="4">
												<prop name="PropertyTypeName">Scanning Genotype</prop>
												<prop name="Position">4</prop>
												<prop name="IsDefault">1</prop>
												<prop name="ReadOnly">1</prop>
												<obj name="ChannelProp" class="ChannelProperty" version="1">
													<prop name="ChannelIdx">0</prop>
												</obj>
											</obj>
											<obj name="PropertyObject" class="GroupChannelTypeProp" version="4">
												<prop name="PropertyTypeName">Scanning Sample Type</prop>
												<prop name="Position">4</prop>
												<prop name="IsDefault">0</prop>
												<prop name="GroupSampleType">mstUnknown</prop>
												<obj name="ChannelProp" class="ChannelProperty" version="1">
													<prop name="ChannelIdx">0</prop>
												</obj>
											</obj>
											<obj name="PropertyObject" class="TargetName" version="4">
												<prop name="PropertyTypeName">Target Name</prop>
												<prop name="Position">4</prop>
												<prop name="IsDefault">1</prop>
												<obj name="ChannelProp" class="ChannelProperty" version="1">
													<prop name="ChannelIdx">0</prop>
												</obj>
											</obj>
											<obj name="PropertyObject" class="RQTargetProperty" version="4">
												<prop name="PropertyTypeName">Target Type</prop>
												<prop name="Position">4</prop>
												<prop name="IsDefault">0</prop>
												<prop name="TargetType">dtNone</prop>
												<obj name="ChannelProp" class="ChannelProperty" version="1">
													<prop name="ChannelIdx">0</prop>
												</obj>
											</obj>
										</list>
									</obj>
								</list>
							</obj>
						</obj>
						<prop name="ChannelPropertyCount">1</prop>
						<prop name="ContainerPosition">4</prop>
						<prop name="HasSampleProperties">1</prop>
						<obj name="SampleProperties" class="PropertyList" version="1">
							<list name="emlist" count="14">
								<obj name="PropertyObject" class="SamplePrefColor" version="4">
									<prop name="PropertyTypeName">Color</prop>
									<prop name="Position">4</prop>
									<prop name="IsDefault">0</prop>
									<prop name="Color">clGray</prop>
								</obj>
								<obj name="PropertyObject" class="DominantChannelProp" version="4">
									<prop name="PropertyTypeName">Dominant Channel</prop>
									<prop name="Position">4</prop>
									<prop name="IsDefault">0</prop>
									<prop name="DominantChannel">0</prop>
								</obj>
								<obj name="PropertyObject" class="Genotype" version="4">
									<prop name="PropertyTypeName">EndPt Genotype</prop>
									<prop name="Position">4</prop>
									<prop name="IsDefault">1</prop>
									<prop name="ReadOnly">1</prop>
								</obj>
								<obj name="PropertyObject" class="GroupingSample" version="4">
									<prop name="PropertyTypeName">EndPt Sample Type</prop>
									<prop name="Position">4</prop>
									<prop name="IsDefault">0</prop>
									<prop name="GroupSampleType">mstUnknown</prop>
								</obj>
								<obj name="PropertyObject" class="SamplePrefLineStyle" version="4">
									<prop name="PropertyTypeName">Line Style</prop>
									<prop name="Position">4</prop>
									<prop name="IsDefault">0</prop>
									<prop name="LineStyle">psSolid</prop>
								</obj>
								<obj name="PropertyObject" class="GenSampleEditNotes" version="4">
									<prop name="PropertyTypeName">Notes</prop>
									<prop name="Position">4</prop>
									<prop name="IsDefault">1</prop>
								</obj>
								<obj name="PropertyObject" class="SamplePrefPointStyle" version="4">
									<prop name="PropertyTypeName">Point Style</prop>
									<prop name="Position">4</prop>
									<prop name="IsDefault">0</prop>
									<prop name="PointStyle">psNothing</prop>
								</obj>
								<obj name="PropertyObject" class="GenSampleEditPosition" version="4">
									<prop name="PropertyTypeName">Position</prop>
									<prop name="Position">4</prop>
									<prop name="IsDefault">1</prop>
								</obj>
								<obj name="PropertyObject" class="GenSampleEditReplicate" version="4">
									<prop name="PropertyTypeName">Replicate of</prop>
									<prop name="Position">4</prop>
									<prop name="IsDefault">1</prop>
									<prop name="ReplicateOf">-1</prop>
								</obj>
								<obj name="PropertyObject" class="HTCSampleID" version="4">
									<prop name="PropertyTypeName">Sample ID</prop>
									<prop name="Position">4</prop>
									<prop name="IsDefault">1</prop>
								</obj>
								<obj name="PropertyObject" class="GenSampleEditName" version="4">
									<prop name="PropertyTypeName">Sample Name</prop>
									<prop name="Position">4</prop>
									<prop name="IsDefault">1</prop>
									<prop name="name">Sample 5</prop>
								</obj>
								<obj name="PropertyObject" class="HTCSamplePrepNotes" version="4">
									<prop name="PropertyTypeName">Sample Prep Notes</prop>
									<prop name="Position">4</prop>
									<prop name="IsDefault">1</prop>
								</obj>
								<obj name="PropertyObject" class="GenSampleEditSubset" version="4">
									<prop name="PropertyTypeName">Subsets</prop>
									<prop name="Position">4</prop>
									<prop name="IsDefault">1</prop>
								</obj>
								<obj name="PropertyObject" class="SamplePrefWidth" version="5">
									<prop name="PropertyTypeName">Width</prop>
									<prop name="Position">4</prop>
									<prop name="IsDefault">1</prop>
									<prop name="Width">1</prop>
								</obj>
							</list>
						</obj>
					</obj>
					<obj name="item" class="SamplePropInfo" version="1">
						<obj name="ChannelProperties" class="ChanPropList" version="2">
							<obj name="ChannelProperties" class="EMList" version="1">
								<list name="emlist" count="1">
									<obj name="item" class="PropertyList" version="1">
										<list name="emlist" count="12">
											<obj name="PropertyObject" class="RQSampleTargetProperty" version="4">
												<prop name="PropertyTypeName">Combined Sample and Target Type</prop>
												<prop name="Position">5</prop>
												<prop name="IsDefault">0</prop>
												<obj name="ChannelProp" class="ChannelProperty" version="1">
													<prop name="ChannelIdx">0</prop>
												</obj>
											</obj>
											<obj name="PropertyObject" class="QuantConcProperty" version="4">
												<prop name="PropertyTypeName">Concentration</prop>
												<prop name="Position">5</prop>
												<prop name="IsDefault">1</prop>
												<prop name="Concentration">0</prop>
												<obj name="ChannelProp" class="ChannelProperty" version="1">
													<prop name="ChannelIdx">0</prop>
												</obj>
												<prop name="ReadOnly">1</prop>
											</obj>
											<obj name="PropertyObject" class="QuantCpHighProp" version="4">
												<prop name="PropertyTypeName">Cp High</prop>
												<prop name="Position">5</prop>
												<prop name="IsDefault">1</prop>
												<prop name="CpRangeHigh">0</prop>
												<obj name="ChannelProp" class="ChannelProperty" version="1">
													<prop name="ChannelIdx">0</prop>
												</obj>
												<prop name="ReadOnly">1</prop>
											</obj>
											<obj name="PropertyObject" class="QuantCpLowProp" version="4">
												<prop name="PropertyTypeName">Cp Low</prop>
												<prop name="Position">5</prop>
												<prop name="IsDefault">1</prop>
												<prop name="CpRangeLow">0</prop>
												<obj name="ChannelProp" class="ChannelProperty" version="1">
													<prop name="ChannelIdx">0</prop>
												</obj>
												<prop name="ReadOnly">1</prop>
											</obj>
											<obj name="PropertyObject" class="RQEffProp" version="4">
												<prop name="PropertyTypeName">Efficiency</prop>
												<prop name="Position">5</prop>
												<prop name="IsDefault">1</prop>
												<prop name="Efficiency">2</prop>
												<obj name="ChannelProp" class="ChannelProperty" version="1">
													<prop name="ChannelIdx">0</prop>
												</obj>
											</obj>
											<obj name="PropertyObject" class="ChannelGenotype" version="4">
												<prop name="PropertyTypeName">Melt Geno Genotype</prop>
												<prop name="Position">5</prop>
												<prop name="IsDefault">1</prop>
												<prop name="ReadOnly">1</prop>
												<obj name="ChannelProp" class="ChannelProperty" version="1">
													<prop name="ChannelIdx">0</prop>
												</obj>
											</obj>
											<obj name="PropertyObject" class="GroupChannelTypeProp" version="4">
												<prop name="PropertyTypeName">Melt Geno Sample Type</prop>
												<prop name="Position">5</prop>
												<prop name="IsDefault">0</prop>
												<prop name="GroupSampleType">mstUnknown</prop>
												<obj name="ChannelProp" class="ChannelProperty" version="1">
													<prop name="ChannelIdx">0</prop>
												</obj>
											</obj>
											<obj name="PropertyObject" class="QuantSampleTypeProperty" version="4">
												<prop name="PropertyTypeName">Quantification Sample Type</prop>
												<prop name="Position">5</prop>
												<prop name="IsDefault">0</prop>
												<prop name="SampleType">qsUnknown</prop>
												<obj name="ChannelProp" class="ChannelProperty" version="1">
													<prop name="ChannelIdx">0</prop>
												</obj>
											</obj>
											<obj name="PropertyObject" class="ChannelGenotype" version="4">
												<prop name="PropertyTypeName">Scanning Genotype</prop>
												<prop name="Position">5</prop>
												<prop name="IsDefault">1</prop>
												<prop name="ReadOnly">1</prop>
												<obj name="ChannelProp" class="ChannelProperty" version="1">
													<prop name="ChannelIdx">0</prop>
												</obj>
											</obj>
											<obj name="PropertyObject" class="GroupChannelTypeProp" version="4">
												<prop name="PropertyTypeName">Scanning Sample Type</prop>
												<prop name="Position">5</prop>
												<prop name="IsDefault">0</prop>
												<prop name="GroupSampleType">mstUnknown</prop>
												<obj name="ChannelProp" class="ChannelProperty" version="1">
													<prop name="ChannelIdx">0</prop>
												</obj>
											</obj>
											<obj name="PropertyObject" class="TargetName" version="4">
												<prop name="PropertyTypeName">Target Name</prop>
												<prop name="Position">5</prop>
												<prop name="IsDefault">1</prop>
												<obj name="ChannelProp" class="ChannelProperty" version="1">
													<prop name="ChannelIdx">0</prop>
												</obj>
											</obj>
											<obj name="PropertyObject" class="RQTargetProperty" version="4">
												<prop name="PropertyTypeName">Target Type</prop>
												<prop name="Position">5</prop>
												<prop name="IsDefault">0</prop>
												<prop name="TargetType">dtNone</prop>
												<obj name="ChannelProp" class="ChannelProperty" version="1">
													<prop name="ChannelIdx">0</prop>
												</obj>
											</obj>
										</list>
									</obj>
								</list>
							</obj>
						</obj>
						<prop name="ChannelPropertyCount">1</prop>
						<prop name="ContainerPosition">5</prop>
						<prop name="HasSampleProperties">1</prop>
						<obj name="SampleProperties" class="PropertyList" version="1">
							<list name="emlist" count="14">
								<obj name="PropertyObject" class="SamplePrefColor" version="4">
									<prop name="PropertyTypeName">Color</prop>
									<prop name="Position">5</prop>
									<prop name="IsDefault">0</prop>
									<prop name="Color">$0012D7FA</prop>
								</obj>
								<obj name="PropertyObject" class="DominantChannelProp" version="4">
									<prop name="PropertyTypeName">Dominant Channel</prop>
									<prop name="Position">5</prop>
									<prop name="IsDefault">0</prop>
									<prop name="DominantChannel">0</prop>
								</obj>
								<obj name="PropertyObject" class="Genotype" version="4">
									<prop name="PropertyTypeName">EndPt Genotype</prop>
									<prop name="Position">5</prop>
									<prop name="IsDefault">1</prop>
									<prop name="ReadOnly">1</prop>
								</obj>
								<obj name="PropertyObject" class="GroupingSample" version="4">
									<prop name="PropertyTypeName">EndPt Sample Type</prop>
									<prop name="Position">5</prop>
									<prop name="IsDefault">0</prop>
									<prop name="GroupSampleType">mstUnknown</prop>
								</obj>
								<obj name="PropertyObject" class="SamplePrefLineStyle" version="4">
									<prop name="PropertyTypeName">Line Style</prop>
									<prop name="Position">5</prop>
									<prop name="IsDefault">0</prop>
									<prop name="LineStyle">psSolid</prop>
								</obj>
								<obj name="PropertyObject" class="GenSampleEditNotes" version="4">
									<prop name="PropertyTypeName">Notes</prop>
									<prop name="Position">5</prop>
									<prop name="IsDefault">1</prop>
								</obj>
								<obj name="PropertyObject" class="SamplePrefPointStyle" version="4">
									<prop name="PropertyTypeName">Point Style</prop>
									<prop name="Position">5</prop>
									<prop name="IsDefault">0</prop>
									<prop name="PointStyle">psNothing</prop>
								</obj>
								<obj name="PropertyObject" class="GenSampleEditPosition" version="4">
									<prop name="PropertyTypeName">Position</prop>
									<prop name="Position">5</prop>
									<prop name="IsDefault">1</prop>
								</obj>
								<obj name="PropertyObject" class="GenSampleEditReplicate" version="4">
									<prop name="PropertyTypeName">Replicate of</prop>
									<prop name="Position">5</prop>
									<prop name="IsDefault">1</prop>
									<prop name="ReplicateOf">-1</prop>
								</obj>
								<obj name="PropertyObject" class="HTCSampleID" version="4">
									<prop name="PropertyTypeName">Sample ID</prop>
									<prop name="Position">5</prop>
									<prop name="IsDefault">1</prop>
								</obj>
								<obj name="PropertyObject" class="GenSampleEditName" version="4">
									<prop name="PropertyTypeName">Sample Name</prop>
									<prop name="Position">5</prop>
									<prop name="IsDefault">1</prop>
									<prop name="name">Sample 6</prop>
								</obj>
								<obj name="PropertyObject" class="HTCSamplePrepNotes" version="4">
									<prop name="PropertyTypeName">Sample Prep Notes</prop>
									<prop name="Position">5</prop>
									<prop name="IsDefault">1</prop>
								</obj>
								<obj name="PropertyObject" class="GenSampleEditSubset" version="4">
									<prop name="PropertyTypeName">Subsets</prop>
									<prop name="Position">5</prop>
									<prop name="IsDefault">1</prop>
								</obj>
								<obj name="PropertyObject" class="SamplePrefWidth" version="5">
									<prop name="PropertyTypeName">Width</prop>
									<prop name="Position">5</prop>
									<prop name="IsDefault">1</prop>
									<prop name="Width">1</prop>
								</obj>
							</list>
						</obj>
					</obj>
					<obj name="item" class="SamplePropInfo" version="1">
						<obj name="ChannelProperties" class="ChanPropList" version="2">
							<obj name="ChannelProperties" class="EMList" version="1">
								<list name="emlist" count="1">
									<obj name="item" class="PropertyList" version="1">
										<list name="emlist" count="12">
											<obj name="PropertyObject" class="RQSampleTargetProperty" version="4">
												<prop name="PropertyTypeName">Combined Sample and Target Type</prop>
												<prop name="Position">6</prop>
												<prop name="IsDefault">0</prop>
												<obj name="ChannelProp" class="ChannelProperty" version="1">
													<prop name="ChannelIdx">0</prop>
												</obj>
											</obj>
											<obj name="PropertyObject" class="QuantConcProperty" version="4">
												<prop name="PropertyTypeName">Concentration</prop>
												<prop name="Position">6</prop>
												<prop name="IsDefault">1</prop>
												<prop name="Concentration">0</prop>
												<obj name="ChannelProp" class="ChannelProperty" version="1">
													<prop name="ChannelIdx">0</prop>
												</obj>
												<prop name="ReadOnly">1</prop>
											</obj>
											<obj name="PropertyObject" class="QuantCpHighProp" version="4">
												<prop name="PropertyTypeName">Cp High</prop>
												<prop name="Position">6</prop>
												<prop name="IsDefault">1</prop>
												<prop name="CpRangeHigh">0</prop>
												<obj name="ChannelProp" class="ChannelProperty" version="1">
													<prop name="ChannelIdx">0</prop>
												</obj>
												<prop name="ReadOnly">1</prop>
											</obj>
											<obj name="PropertyObject" class="QuantCpLowProp" version="4">
												<prop name="PropertyTypeName">Cp Low</prop>
												<prop name="Position">6</prop>
												<prop name="IsDefault">1</prop>
												<prop name="CpRangeLow">0</prop>
												<obj name="ChannelProp" class="ChannelProperty" version="1">
													<prop name="ChannelIdx">0</prop>
												</obj>
												<prop name="ReadOnly">1</prop>
											</obj>
											<obj name="PropertyObject" class="RQEffProp" version="4">
												<prop name="PropertyTypeName">Efficiency</prop>
												<prop name="Position">6</prop>
												<prop name="IsDefault">1</prop>
												<prop name="Efficiency">2</prop>
												<obj name="ChannelProp" class="ChannelProperty" version="1">
													<prop name="ChannelIdx">0</prop>
												</obj>
											</obj>
											<obj name="PropertyObject" class="ChannelGenotype" version="4">
												<prop name="PropertyTypeName">Melt Geno Genotype</prop>
												<prop name="Position">6</prop>
												<prop name="IsDefault">1</prop>
												<prop name="ReadOnly">1</prop>
												<obj name="ChannelProp" class="ChannelProperty" version="1">
													<prop name="ChannelIdx">0</prop>
												</obj>
											</obj>
											<obj name="PropertyObject" class="GroupChannelTypeProp" version="4">
												<prop name="PropertyTypeName">Melt Geno Sample Type</prop>
												<prop name="Position">6</prop>
												<prop name="IsDefault">0</prop>
												<prop name="GroupSampleType">mstUnknown</prop>
												<obj name="ChannelProp" class="ChannelProperty" version="1">
													<prop name="ChannelIdx">0</prop>
												</obj>
											</obj>
											<obj name="PropertyObject" class="QuantSampleTypeProperty" version="4">
												<prop name="PropertyTypeName">Quantification Sample Type</prop>
												<prop name="Position">6</prop>
												<prop name="IsDefault">0</prop>
												<prop name="SampleType">qsUnknown</prop>
												<obj name="ChannelProp" class="ChannelProperty" version="1">
													<prop name="ChannelIdx">0</prop>
												</obj>
											</obj>
											<obj name="PropertyObject" class="ChannelGenotype" version="4">
												<prop name="PropertyTypeName">Scanning Genotype</prop>
												<prop name="Position">6</prop>
												<prop name="IsDefault">1</prop>
												<prop name="ReadOnly">1</prop>
												<obj name="ChannelProp" class="ChannelProperty" version="1">
													<prop name="ChannelIdx">0</prop>
												</obj>
											</obj>
											<obj name="PropertyObject" class="GroupChannelTypeProp" version="4">
												<prop name="PropertyTypeName">Scanning Sample Type</prop>
												<prop name="Position">6</prop>
												<prop name="IsDefault">0</prop>
												<prop name="GroupSampleType">mstUnknown</prop>
												<obj name="ChannelProp" class="ChannelProperty" version="1">
													<prop name="ChannelIdx">0</prop>
												</obj>
											</obj>
											<obj name="PropertyObject" class="TargetName" version="4">
												<prop name="PropertyTypeName">Target Name</prop>
												<prop name="Position">6</prop>
												<prop name="IsDefault">1</prop>
												<obj name="ChannelProp" class="ChannelProperty" version="1">
													<prop name="ChannelIdx">0</prop>
												</obj>
											</obj>
											<obj name="PropertyObject" class="RQTargetProperty" version="4">
												<prop name="PropertyTypeName">Target Type</prop>
												<prop name="Position">6</prop>
												<prop name="IsDefault">0</prop>
												<prop name="TargetType">dtNone</prop>
												<obj name="ChannelProp" class="ChannelProperty" version="1">
													<prop name="ChannelIdx">0</prop>
												</obj>
											</obj>
										</list>
									</obj>
								</list>
							</obj>
						</obj>
						<prop name="ChannelPropertyCount">1</prop>
						<prop name="ContainerPosition">6</prop>
						<prop name="HasSampleProperties">1</prop>
						<obj name="SampleProperties" class="PropertyList" version="1">
							<list name="emlist" count="14">
								<obj name="PropertyObject" class="SamplePrefColor" version="4">
									<prop name="PropertyTypeName">Color</prop>
									<prop name="Position">6</prop>
									<prop name="IsDefault">0</prop>
									<prop name="Color">$00000097</prop>
								</obj>
								<obj name="PropertyObject" class="DominantChannelProp" version="4">
									<prop name="PropertyTypeName">Dominant Channel</prop>
									<prop name="Position">6</prop>
									<prop name="IsDefault">0</prop>
									<prop name="DominantChannel">0</prop>
								</obj>
								<obj name="PropertyObject" class="Genotype" version="4">
									<prop name="PropertyTypeName">EndPt Genotype</prop>
									<prop name="Position">6</prop>
									<prop name="IsDefault">1</prop>
									<prop name="ReadOnly">1</prop>
								</obj>
								<obj name="PropertyObject" class="GroupingSample" version="4">
									<prop name="PropertyTypeName">EndPt Sample Type</prop>
									<prop name="Position">6</prop>
									<prop name="IsDefault">0</prop>
									<prop name="GroupSampleType">mstUnknown</prop>
								</obj>
								<obj name="PropertyObject" class="SamplePrefLineStyle" version="4">
									<prop name="PropertyTypeName">Line Style</prop>
									<prop name="Position">6</prop>
									<prop name="IsDefault">0</prop>
									<prop name="LineStyle">psSolid</prop>
								</obj>
								<obj name="PropertyObject" class="GenSampleEditNotes" version="4">
									<prop name="PropertyTypeName">Notes</prop>
									<prop name="Position">6</prop>
									<prop name="IsDefault">1</prop>
								</obj>
								<obj name="PropertyObject" class="SamplePrefPointStyle" version="4">
									<prop name="PropertyTypeName">Point Style</prop>
									<prop name="Position">6</prop>
									<prop name="IsDefault">0</prop>
									<prop name="PointStyle">psNothing</prop>
								</obj>
								<obj name="PropertyObject" class="GenSampleEditPosition" version="4">
									<prop name="PropertyTypeName">Position</prop>
									<prop name="Position">6</prop>
									<prop name="IsDefault">1</prop>
								</obj>
								<obj name="PropertyObject" class="GenSampleEditReplicate" version="4">
									<prop name="PropertyTypeName">Replicate of</prop>
									<prop name="Position">6</prop>
									<prop name="IsDefault">1</prop>
									<prop name="ReplicateOf">-1</prop>
								</obj>
								<obj name="PropertyObject" class="HTCSampleID" version="4">
									<prop name="PropertyTypeName">Sample ID</prop>
									<prop name="Position">6</prop>
									<prop name="IsDefault">1</prop>
								</obj>
								<obj name="PropertyObject" class="GenSampleEditName" version="4">
									<prop name="PropertyTypeName">Sample Name</prop>
									<prop name="Position">6</prop>
									<prop name="IsDefault">1</prop>
									<prop name="name">Sample 7</prop>
								</obj>
								<obj name="PropertyObject" class="HTCSamplePrepNotes" version="4">
									<prop name="PropertyTypeName">Sample Prep Notes</prop>
									<prop name="Position">6</prop>
									<prop name="IsDefault">1</prop>
								</obj>
								<obj name="PropertyObject" class="GenSampleEditSubset" version="4">
									<prop name="PropertyTypeName">Subsets</prop>
									<prop name="Position">6</prop>
									<prop name="IsDefault">1</prop>
								</obj>
								<obj name="PropertyObject" class="SamplePrefWidth" version="5">
									<prop name="PropertyTypeName">Width</prop>
									<prop name="Position">6</prop>
									<prop name="IsDefault">1</prop>
									<prop name="Width">1</prop>
								</obj>
							</list>
						</obj>
					</obj>
					<obj name="item" class="SamplePropInfo" version="1">
						<obj name="ChannelProperties" class="ChanPropList" version="2">
							<obj name="ChannelProperties" class="EMList" version="1">
								<list name="emlist" count="1">
									<obj name="item" class="PropertyList" version="1">
										<list name="emlist" count="12">
											<obj name="PropertyObject" class="RQSampleTargetProperty" version="4">
												<prop name="PropertyTypeName">Combined Sample and Target Type</prop>
												<prop name="Position">7</prop>
												<prop name="IsDefault">0</prop>
												<obj name="ChannelProp" class="ChannelProperty" version="1">
													<prop name="ChannelIdx">0</prop>
												</obj>
											</obj>
											<obj name="PropertyObject" class="QuantConcProperty" version="4">
												<prop name="PropertyTypeName">Concentration</prop>
												<prop name="Position">7</prop>
												<prop name="IsDefault">1</prop>
												<prop name="Concentration">0</prop>
												<obj name="ChannelProp" class="ChannelProperty" version="1">
													<prop name="ChannelIdx">0</prop>
												</obj>
												<prop name="ReadOnly">1</prop>
											</obj>
											<obj name="PropertyObject" class="QuantCpHighProp" version="4">
												<prop name="PropertyTypeName">Cp High</prop>
												<prop name="Position">7</prop>
												<prop name="IsDefault">1</prop>
												<prop name="CpRangeHigh">0</prop>
												<obj name="ChannelProp" class="ChannelProperty" version="1">
													<prop name="ChannelIdx">0</prop>
												</obj>
												<prop name="ReadOnly">1</prop>
											</obj>
											<obj name="PropertyObject" class="QuantCpLowProp" version="4">
												<prop name="PropertyTypeName">Cp Low</prop>
												<prop name="Position">7</prop>
												<prop name="IsDefault">1</prop>
												<prop name="CpRangeLow">0</prop>
												<obj name="ChannelProp" class="ChannelProperty" version="1">
													<prop name="ChannelIdx">0</prop>
												</obj>
												<prop name="ReadOnly">1</prop>
											</obj>
											<obj name="PropertyObject" class="RQEffProp" version="4">
												<prop name="PropertyTypeName">Efficiency</prop>
												<prop name="Position">7</prop>
												<prop name="IsDefault">1</prop>
												<prop name="Efficiency">2</prop>
												<obj name="ChannelProp" class="ChannelProperty" version="1">
													<prop name="ChannelIdx">0</prop>
												</obj>
											</obj>
											<obj name="PropertyObject" class="ChannelGenotype" version="4">
												<prop name="PropertyTypeName">Melt Geno Genotype</prop>
												<prop name="Position">7</prop>
												<prop name="IsDefault">1</prop>
												<prop name="ReadOnly">1</prop>
												<obj name="ChannelProp" class="ChannelProperty" version="1">
													<prop name="ChannelIdx">0</prop>
												</obj>
											</obj>
											<obj name="PropertyObject" class="GroupChannelTypeProp" version="4">
												<prop name="PropertyTypeName">Melt Geno Sample Type</prop>
												<prop name="Position">7</prop>
												<prop name="IsDefault">0</prop>
												<prop name="GroupSampleType">mstUnknown</prop>
												<obj name="ChannelProp" class="ChannelProperty" version="1">
													<prop name="ChannelIdx">0</prop>
												</obj>
											</obj>
											<obj name="PropertyObject" class="QuantSampleTypeProperty" version="4">
												<prop name="PropertyTypeName">Quantification Sample Type</prop>
												<prop name="Position">7</prop>
												<prop name="IsDefault">0</prop>
												<prop name="SampleType">qsUnknown</prop>
												<obj name="ChannelProp" class="ChannelProperty" version="1">
													<prop name="ChannelIdx">0</prop>
												</obj>
											</obj>
											<obj name="PropertyObject" class="ChannelGenotype" version="4">
												<prop name="PropertyTypeName">Scanning Genotype</prop>
												<prop name="Position">7</prop>
												<prop name="IsDefault">1</prop>
												<prop name="ReadOnly">1</prop>
												<obj name="ChannelProp" class="ChannelProperty" version="1">
													<prop name="ChannelIdx">0</prop>
												</obj>
											</obj>
											<obj name="PropertyObject" class="GroupChannelTypeProp" version="4">
												<prop name="PropertyTypeName">Scanning Sample Type</prop>
												<prop name="Position">7</prop>
												<prop name="IsDefault">0</prop>
												<prop name="GroupSampleType">mstUnknown</prop>
												<obj name="ChannelProp" class="ChannelProperty" version="1">
													<prop name="ChannelIdx">0</prop>
												</obj>
											</obj>
											<obj name="PropertyObject" class="TargetName" version="4">
												<prop name="PropertyTypeName">Target Name</prop>
												<prop name="Position">7</prop>
												<prop name="IsDefault">1</prop>
												<obj name="ChannelProp" class="ChannelProperty" version="1">
													<prop name="ChannelIdx">0</prop>
												</obj>
											</obj>
											<obj name="PropertyObject" class="RQTargetProperty" version="4">
												<prop name="PropertyTypeName">Target Type</prop>
												<prop name="Position">7</prop>
												<prop name="IsDefault">0</prop>
												<prop name="TargetType">dtNone</prop>
												<obj name="ChannelProp" class="ChannelProperty" version="1">
													<prop name="ChannelIdx">0</prop>
												</obj>
											</obj>
										</list>
									</obj>
								</list>
							</obj>
						</obj>
						<prop name="ChannelPropertyCount">1</prop>
						<prop name="ContainerPosition">7</prop>
						<prop name="HasSampleProperties">1</prop>
						<obj name="SampleProperties" class="PropertyList" version="1">
							<list name="emlist" count="14">
								<obj name="PropertyObject" class="SamplePrefColor" version="4">
									<prop name="PropertyTypeName">Color</prop>
									<prop name="Position">7</prop>
									<prop name="IsDefault">0</prop>
									<prop name="Color">$00FFFF0F</prop>
								</obj>
								<obj name="PropertyObject" class="DominantChannelProp" version="4">
									<prop name="PropertyTypeName">Dominant Channel</prop>
									<prop name="Position">7</prop>
									<prop name="IsDefault">0</prop>
									<prop name="DominantChannel">0</prop>
								</obj>
								<obj name="PropertyObject" class="Genotype" version="4">
									<prop name="PropertyTypeName">EndPt Genotype</prop>
									<prop name="Position">7</prop>
									<prop name="IsDefault">1</prop>
									<prop name="ReadOnly">1</prop>
								</obj>
								<obj name="PropertyObject" class="GroupingSample" version="4">
									<prop name="PropertyTypeName">EndPt Sample Type</prop>
									<prop name="Position">7</prop>
									<prop name="IsDefault">0</prop>
									<prop name="GroupSampleType">mstUnknown</prop>
								</obj>
								<obj name="PropertyObject" class="SamplePrefLineStyle" version="4">
									<prop name="PropertyTypeName">Line Style</prop>
									<prop name="Position">7</prop>
									<prop name="IsDefault">0</prop>
									<prop name="LineStyle">psSolid</prop>
								</obj>
								<obj name="PropertyObject" class="GenSampleEditNotes" version="4">
									<prop name="PropertyTypeName">Notes</prop>
									<prop name="Position">7</prop>
									<prop name="IsDefault">1</prop>
								</obj>
								<obj name="PropertyObject" class="SamplePrefPointStyle" version="4">
									<prop name="PropertyTypeName">Point Style</prop>
									<prop name="Position">7</prop>
									<prop name="IsDefault">0</prop>
									<prop name="PointStyle">psNothing</prop>
								</obj>
								<obj name="PropertyObject" class="GenSampleEditPosition" version="4">
									<prop name="PropertyTypeName">Position</prop>
									<prop name="Position">7</prop>
									<prop name="IsDefault">1</prop>
								</obj>
								<obj name="PropertyObject" class="GenSampleEditReplicate" version="4">
									<prop name="PropertyTypeName">Replicate of</prop>
									<prop name="Position">7</prop>
									<prop name="IsDefault">1</prop>
									<prop name="ReplicateOf">-1</prop>
								</obj>
								<obj name="PropertyObject" class="HTCSampleID" version="4">
									<prop name="PropertyTypeName">Sample ID</prop>
									<prop name="Position">7</prop>
									<prop name="IsDefault">1</prop>
								</obj>
								<obj name="PropertyObject" class="GenSampleEditName" version="4">
									<prop name="PropertyTypeName">Sample Name</prop>
									<prop name="Position">7</prop>
									<prop name="IsDefault">1</prop>
									<prop name="name">Sample 8</prop>
								</obj>
								<obj name="PropertyObject" class="HTCSamplePrepNotes" version="4">
									<prop name="PropertyTypeName">Sample Prep Notes</prop>
									<prop name="Position">7</prop>
									<prop name="IsDefault">1</prop>
								</obj>
								<obj name="PropertyObject" class="GenSampleEditSubset" version="4">
									<prop name="PropertyTypeName">Subsets</prop>
									<prop name="Position">7</prop>
									<prop name="IsDefault">1</prop>
								</obj>
								<obj name="PropertyObject" class="SamplePrefWidth" version="5">
									<prop name="PropertyTypeName">Width</prop>
									<prop name="Position">7</prop>
									<prop name="IsDefault">1</prop>
									<prop name="Width">1</prop>
								</obj>
							</list>
						</obj>
					</obj>
					<obj name="item" class="SamplePropInfo" version="1">
						<obj name="ChannelProperties" class="ChanPropList" version="2">
							<obj name="ChannelProperties" class="EMList" version="1">
								<list name="emlist" count="1">
									<obj name="item" class="PropertyList" version="1">
										<list name="emlist" count="12">
											<obj name="PropertyObject" class="RQSampleTargetProperty" version="4">
												<prop name="PropertyTypeName">Combined Sample and Target Type</prop>
												<prop name="Position">8</prop>
												<prop name="IsDefault">0</prop>
												<obj name="ChannelProp" class="ChannelProperty" version="1">
													<prop name="ChannelIdx">0</prop>
												</obj>
											</obj>
											<obj name="PropertyObject" class="QuantConcProperty" version="4">
												<prop name="PropertyTypeName">Concentration</prop>
												<prop name="Position">8</prop>
												<prop name="IsDefault">1</prop>
												<prop name="Concentration">0</prop>
												<obj name="ChannelProp" class="ChannelProperty" version="1">
													<prop name="ChannelIdx">0</prop>
												</obj>
												<prop name="ReadOnly">1</prop>
											</obj>
											<obj name="PropertyObject" class="QuantCpHighProp" version="4">
												<prop name="PropertyTypeName">Cp High</prop>
												<prop name="Position">8</prop>
												<prop name="IsDefault">1</prop>
												<prop name="CpRangeHigh">0</prop>
												<obj name="ChannelProp" class="ChannelProperty" version="1">
													<prop name="ChannelIdx">0</prop>
												</obj>
												<prop name="ReadOnly">1</prop>
											</obj>
											<obj name="PropertyObject" class="QuantCpLowProp" version="4">
												<prop name="PropertyTypeName">Cp Low</prop>
												<prop name="Position">8</prop>
												<prop name="IsDefault">1</prop>
												<prop name="CpRangeLow">0</prop>
												<obj name="ChannelProp" class="ChannelProperty" version="1">
													<prop name="ChannelIdx">0</prop>
												</obj>
												<prop name="ReadOnly">1</prop>
											</obj>
											<obj name="PropertyObject" class="RQEffProp" version="4">
												<prop name="PropertyTypeName">Efficiency</prop>
												<prop name="Position">8</prop>
												<prop name="IsDefault">1</prop>
												<prop name="Efficiency">2</prop>
												<obj name="ChannelProp" class="ChannelProperty" version="1">
													<prop name="ChannelIdx">0</prop>
												</obj>
											</obj>
											<obj name="PropertyObject" class="ChannelGenotype" version="4">
												<prop name="PropertyTypeName">Melt Geno Genotype</prop>
												<prop name="Position">8</prop>
												<prop name="IsDefault">1</prop>
												<prop name="ReadOnly">1</prop>
												<obj name="ChannelProp" class="ChannelProperty" version="1">
													<prop name="ChannelIdx">0</prop>
												</obj>
											</obj>
											<obj name="PropertyObject" class="GroupChannelTypeProp" version="4">
												<prop name="PropertyTypeName">Melt Geno Sample Type</prop>
												<prop name="Position">8</prop>
												<prop name="IsDefault">0</prop>
												<prop name="GroupSampleType">mstUnknown</prop>
												<obj name="ChannelProp" class="ChannelProperty" version="1">
													<prop name="ChannelIdx">0</prop>
												</obj>
											</obj>
											<obj name="PropertyObject" class="QuantSampleTypeProperty" version="4">
												<prop name="PropertyTypeName">Quantification Sample Type</prop>
												<prop name="Position">8</prop>
												<prop name="IsDefault">0</prop>
												<prop name="SampleType">qsUnknown</prop>
												<obj name="ChannelProp" class="ChannelProperty" version="1">
													<prop name="ChannelIdx">0</prop>
												</obj>
											</obj>
											<obj name="PropertyObject" class="ChannelGenotype" version="4">
												<prop name="PropertyTypeName">Scanning Genotype</prop>
												<prop name="Position">8</prop>
												<prop name="IsDefault">1</prop>
												<prop name="ReadOnly">1</prop>
												<obj name="ChannelProp" class="ChannelProperty" version="1">
													<prop name="ChannelIdx">0</prop>
												</obj>
											</obj>
											<obj name="PropertyObject" class="GroupChannelTypeProp" version="4">
												<prop name="PropertyTypeName">Scanning Sample Type</prop>
												<prop name="Position">8</prop>
												<prop name="IsDefault">0</prop>
												<prop name="GroupSampleType">mstUnknown</prop>
												<obj name="ChannelProp" class="ChannelProperty" version="1">
													<prop name="ChannelIdx">0</prop>
												</obj>
											</obj>
											<obj name="PropertyObject" class="TargetName" version="4">
												<prop name="PropertyTypeName">Target Name</prop>
												<prop name="Position">8</prop>
												<prop name="IsDefault">1</prop>
												<obj name="ChannelProp" class="ChannelProperty" version="1">
													<prop name="ChannelIdx">0</prop>
												</obj>
											</obj>
											<obj name="PropertyObject" class="RQTargetProperty" version="4">
												<prop name="PropertyTypeName">Target Type</prop>
												<prop name="Position">8</prop>
												<prop name="IsDefault">0</prop>
												<prop name="TargetType">dtNone</prop>
												<obj name="ChannelProp" class="ChannelProperty" version="1">
													<prop name="ChannelIdx">0</prop>
												</obj>
											</obj>
										</list>
									</obj>
								</list>
							</obj>
						</obj>
						<prop name="ChannelPropertyCount">1</prop>
						<prop name="ContainerPosition">8</prop>
						<prop name="HasSampleProperties">1</prop>
						<obj name="SampleProperties" class="PropertyList" version="1">
							<list name="emlist" count="14">
								<obj name="PropertyObject" class="SamplePrefColor" version="4">
									<prop name="PropertyTypeName">Color</prop>
									<prop name="Position">8</prop>
									<prop name="IsDefault">0</prop>
									<prop name="Color">$00404000</prop>
								</obj>
								<obj name="PropertyObject" class="DominantChannelProp" version="4">
									<prop name="PropertyTypeName">Dominant Channel</prop>
									<prop name="Position">8</prop>
									<prop name="IsDefault">0</prop>
									<prop name="DominantChannel">0</prop>
								</obj>
								<obj name="PropertyObject" class="Genotype" version="4">
									<prop name="PropertyTypeName">EndPt Genotype</prop>
									<prop name="Position">8</prop>
									<prop name="IsDefault">1</prop>
									<prop name="ReadOnly">1</prop>
								</obj>
								<obj name="PropertyObject" class="GroupingSample" version="4">
									<prop name="PropertyTypeName">EndPt Sample Type</prop>
									<prop name="Position">8</prop>
									<prop name="IsDefault">0</prop>
									<prop name="GroupSampleType">mstUnknown</prop>
								</obj>
								<obj name="PropertyObject" class="SamplePrefLineStyle" version="4">
									<prop name="PropertyTypeName">Line Style</prop>
									<prop name="Position">8</prop>
									<prop name="IsDefault">0</prop>
									<prop name="LineStyle">psSolid</prop>
								</obj>
								<obj name="PropertyObject" class="GenSampleEditNotes" version="4">
									<prop name="PropertyTypeName">Notes</prop>
									<prop name="Position">8</prop>
									<prop name="IsDefault">1</prop>
								</obj>
								<obj name="PropertyObject" class="SamplePrefPointStyle" version="4">
									<prop name="PropertyTypeName">Point Style</prop>
									<prop name="Position">8</prop>
									<prop name="IsDefault">0</prop>
									<prop name="PointStyle">psNothing</prop>
								</obj>
								<obj name="PropertyObject" class="GenSampleEditPosition" version="4">
									<prop name="PropertyTypeName">Position</prop>
									<prop name="Position">8</prop>
									<prop name="IsDefault">1</prop>
								</obj>
								<obj name="PropertyObject" class="GenSampleEditReplicate" version="4">
									<prop name="PropertyTypeName">Replicate of</prop>
									<prop name="Position">8</prop>
									<prop name="IsDefault">1</prop>
									<prop name="ReplicateOf">-1</prop>
								</obj>
								<obj name="PropertyObject" class="HTCSampleID" version="4">
									<prop name="PropertyTypeName">Sample ID</prop>
									<prop name="Position">8</prop>
									<prop name="IsDefault">1</prop>
								</obj>
								<obj name="PropertyObject" class="GenSampleEditName" version="4">
									<prop name="PropertyTypeName">Sample Name</prop>
									<prop name="Position">8</prop>
									<prop name="IsDefault">1</prop>
									<prop name="name">Sample 9</prop>
								</obj>
								<obj name="PropertyObject" class="HTCSamplePrepNotes" version="4">
									<prop name="PropertyTypeName">Sample Prep Notes</prop>
									<prop name="Position">8</prop>
									<prop name="IsDefault">1</prop>
								</obj>
								<obj name="PropertyObject" class="GenSampleEditSubset" version="4">
									<prop name="PropertyTypeName">Subsets</prop>
									<prop name="Position">8</prop>
									<prop name="IsDefault">1</prop>
								</obj>
								<obj name="PropertyObject" class="SamplePrefWidth" version="5">
									<prop name="PropertyTypeName">Width</prop>
									<prop name="Position">8</prop>
									<prop name="IsDefault">1</prop>
									<prop name="Width">1</prop>
								</obj>
							</list>
						</obj>
					</obj>
					<obj name="item" class="SamplePropInfo" version="1">
						<obj name="ChannelProperties" class="ChanPropList" version="2">
							<obj name="ChannelProperties" class="EMList" version="1">
								<list name="emlist" count="1">
									<obj name="item" class="PropertyList" version="1">
										<list name="emlist" count="12">
											<obj name="PropertyObject" class="RQSampleTargetProperty" version="4">
												<prop name="PropertyTypeName">Combined Sample and Target Type</prop>
												<prop name="Position">9</prop>
												<prop name="IsDefault">0</prop>
												<obj name="ChannelProp" class="ChannelProperty" version="1">
													<prop name="ChannelIdx">0</prop>
												</obj>
											</obj>
											<obj name="PropertyObject" class="QuantConcProperty" version="4">
												<prop name="PropertyTypeName">Concentration</prop>
												<prop name="Position">9</prop>
												<prop name="IsDefault">1</prop>
												<prop name="Concentration">0</prop>
												<obj name="ChannelProp" class="ChannelProperty" version="1">
													<prop name="ChannelIdx">0</prop>
												</obj>
												<prop name="ReadOnly">1</prop>
											</obj>
											<obj name="PropertyObject" class="QuantCpHighProp" version="4">
												<prop name="PropertyTypeName">Cp High</prop>
												<prop name="Position">9</prop>
												<prop name="IsDefault">1</prop>
												<prop name="CpRangeHigh">0</prop>
												<obj name="ChannelProp" class="ChannelProperty" version="1">
													<prop name="ChannelIdx">0</prop>
												</obj>
												<prop name="ReadOnly">1</prop>
											</obj>
											<obj name="PropertyObject" class="QuantCpLowProp" version="4">
												<prop name="PropertyTypeName">Cp Low</prop>
												<prop name="Position">9</prop>
												<prop name="IsDefault">1</prop>
												<prop name="CpRangeLow">0</prop>
												<obj name="ChannelProp" class="ChannelProperty" version="1">
													<prop name="ChannelIdx">0</prop>
												</obj>
												<prop name="ReadOnly">1</prop>
											</obj>
											<obj name="PropertyObject" class="RQEffProp" version="4">
												<prop name="PropertyTypeName">Efficiency</prop>
												<prop name="Position">9</prop>
												<prop name="IsDefault">1</prop>
												<prop name="Efficiency">2</prop>
												<obj name="ChannelProp" class="ChannelProperty" version="1">
													<prop name="ChannelIdx">0</prop>
												</obj>
											</obj>
											<obj name="PropertyObject" class="ChannelGenotype" version="4">
												<prop name="PropertyTypeName">Melt Geno Genotype</prop>
												<prop name="Position">9</prop>
												<prop name="IsDefault">1</prop>
												<prop name="ReadOnly">1</prop>
												<obj name="ChannelProp" class="ChannelProperty" version="1">
													<prop name="ChannelIdx">0</prop>
												</obj>
											</obj>
											<obj name="PropertyObject" class="GroupChannelTypeProp" version="4">
												<prop name="PropertyTypeName">Melt Geno Sample Type</prop>
												<prop name="Position">9</prop>
												<prop name="IsDefault">0</prop>
												<prop name="GroupSampleType">mstUnknown</prop>
												<obj name="ChannelProp" class="ChannelProperty" version="1">
													<prop name="ChannelIdx">0</prop>
												</obj>
											</obj>
											<obj name="PropertyObject" class="QuantSampleTypeProperty" version="4">
												<prop name="PropertyTypeName">Quantification Sample Type</prop>
												<prop name="Position">9</prop>
												<prop name="IsDefault">0</prop>
												<prop name="SampleType">qsUnknown</prop>
												<obj name="ChannelProp" class="ChannelProperty" version="1">
													<prop name="ChannelIdx">0</prop>
												</obj>
											</obj>
											<obj name="PropertyObject" class="ChannelGenotype" version="4">
												<prop name="PropertyTypeName">Scanning Genotype</prop>
												<prop name="Position">9</prop>
												<prop name="IsDefault">1</prop>
												<prop name="ReadOnly">1</prop>
												<obj name="ChannelProp" class="ChannelProperty" version="1">
													<prop name="ChannelIdx">0</prop>
												</obj>
											</obj>
											<obj name="PropertyObject" class="GroupChannelTypeProp" version="4">
												<prop name="PropertyTypeName">Scanning Sample Type</prop>
												<prop name="Position">9</prop>
												<prop name="IsDefault">0</prop>
												<prop name="GroupSampleType">mstUnknown</prop>
												<obj name="ChannelProp" class="ChannelProperty" version="1">
													<prop name="ChannelIdx">0</prop>
												</obj>
											</obj>
											<obj name="PropertyObject" class="TargetName" version="4">
												<prop name="PropertyTypeName">Target Name</prop>
												<prop name="Position">9</prop>
												<prop name="IsDefault">1</prop>
												<obj name="ChannelProp" class="ChannelProperty" version="1">
													<prop name="ChannelIdx">0</prop>
												</obj>
											</obj>
											<obj name="PropertyObject" class="RQTargetProperty" version="4">
												<prop name="PropertyTypeName">Target Type</prop>
												<prop name="Position">9</prop>
												<prop name="IsDefault">0</prop>
												<prop name="TargetType">dtNone</prop>
												<obj name="ChannelProp" class="ChannelProperty" version="1">
													<prop name="ChannelIdx">0</prop>
												</obj>
											</obj>
										</list>
									</obj>
								</list>
							</obj>
						</obj>
						<prop name="ChannelPropertyCount">1</prop>
						<prop name="ContainerPosition">9</prop>
						<prop name="HasSampleProperties">1</prop>
						<obj name="SampleProperties" class="PropertyList" version="1">
							<list name="emlist" count="14">
								<obj name="PropertyObject" class="SamplePrefColor" version="4">
									<prop name="PropertyTypeName">Color</prop>
									<prop name="Position">9</prop>
									<prop name="IsDefault">0</prop>
									<prop name="Color">$004080FF</prop>
								</obj>
								<obj name="PropertyObject" class="DominantChannelProp" version="4">
									<prop name="PropertyTypeName">Dominant Channel</prop>
									<prop name="Position">9</prop>
									<prop name="IsDefault">0</prop>
									<prop name="DominantChannel">0</prop>
								</obj>
								<obj name="PropertyObject" class="Genotype" version="4">
									<prop name="PropertyTypeName">EndPt Genotype</prop>
									<prop name="Position">9</prop>
									<prop name="IsDefault">1</prop>
									<prop name="ReadOnly">1</prop>
								</obj>
								<obj name="PropertyObject" class="GroupingSample" version="4">
									<prop name="PropertyTypeName">EndPt Sample Type</prop>
									<prop name="Position">9</prop>
									<prop name="IsDefault">0</prop>
									<prop name="GroupSampleType">mstUnknown</prop>
								</obj>
								<obj name="PropertyObject" class="SamplePrefLineStyle" version="4">
									<prop name="PropertyTypeName">Line Style</prop>
									<prop name="Position">9</prop>
									<prop name="IsDefault">0</prop>
									<prop name="LineStyle">psSolid</prop>
								</obj>
								<obj name="PropertyObject" class="GenSampleEditNotes" version="4">
									<prop name="PropertyTypeName">Notes</prop>
									<prop name="Position">9</prop>
									<prop name="IsDefault">1</prop>
								</obj>
								<obj name="PropertyObject" class="SamplePrefPointStyle" version="4">
									<prop name="PropertyTypeName">Point Style</prop>
									<prop name="Position">9</prop>
									<prop name="IsDefault">0</prop>
									<prop name="PointStyle">psNothing</prop>
								</obj>
								<obj name="PropertyObject" class="GenSampleEditPosition" version="4">
									<prop name="PropertyTypeName">Position</prop>
									<prop name="Position">9</prop>
									<prop name="IsDefault">1</prop>
								</obj>
								<obj name="PropertyObject" class="GenSampleEditReplicate" version="4">
									<prop name="PropertyTypeName">Replicate of</prop>
									<prop name="Position">9</prop>
									<prop name="IsDefault">1</prop>
									<prop name="ReplicateOf">-1</prop>
								</obj>
								<obj name="PropertyObject" class="HTCSampleID" version="4">
									<prop name="PropertyTypeName">Sample ID</prop>
									<prop name="Position">9</prop>
									<prop name="IsDefault">1</prop>
								</obj>
								<obj name="PropertyObject" class="GenSampleEditName" version="4">
									<prop name="PropertyTypeName">Sample Name</prop>
									<prop name="Position">9</prop>
									<prop name="IsDefault">1</prop>
									<prop name="name">Sample 10</prop>
								</obj>
								<obj name="PropertyObject" class="HTCSamplePrepNotes" version="4">
									<prop name="PropertyTypeName">Sample Prep Notes</prop>
									<prop name="Position">9</prop>
									<prop name="IsDefault">1</prop>
								</obj>
								<obj name="PropertyObject" class="GenSampleEditSubset" version="4">
									<prop name="PropertyTypeName">Subsets</prop>
									<prop name="Position">9</prop>
									<prop name="IsDefault">1</prop>
								</obj>
								<obj name="PropertyObject" class="SamplePrefWidth" version="5">
									<prop name="PropertyTypeName">Width</prop>
									<prop name="Position">9</prop>
									<prop name="IsDefault">1</prop>
									<prop name="Width">1</prop>
								</obj>
							</list>
						</obj>
					</obj>
					<obj name="item" class="SamplePropInfo" version="1">
						<obj name="ChannelProperties" class="ChanPropList" version="2">
							<obj name="ChannelProperties" class="EMList" version="1">
								<list name="emlist" count="1">
									<obj name="item" class="PropertyList" version="1">
										<list name="emlist" count="12">
											<obj name="PropertyObject" class="RQSampleTargetProperty" version="4">
												<prop name="PropertyTypeName">Combined Sample and Target Type</prop>
												<prop name="Position">10</prop>
												<prop name="IsDefault">0</prop>
												<obj name="ChannelProp" class="ChannelProperty" version="1">
													<prop name="ChannelIdx">0</prop>
												</obj>
											</obj>
											<obj name="PropertyObject" class="QuantConcProperty" version="4">
												<prop name="PropertyTypeName">Concentration</prop>
												<prop name="Position">10</prop>
												<prop name="IsDefault">1</prop>
												<prop name="Concentration">0</prop>
												<obj name="ChannelProp" class="ChannelProperty" version="1">
													<prop name="ChannelIdx">0</prop>
												</obj>
												<prop name="ReadOnly">1</prop>
											</obj>
											<obj name="PropertyObject" class="QuantCpHighProp" version="4">
												<prop name="PropertyTypeName">Cp High</prop>
												<prop name="Position">10</prop>
												<prop name="IsDefault">1</prop>
												<prop name="CpRangeHigh">0</prop>
												<obj name="ChannelProp" class="ChannelProperty" version="1">
													<prop name="ChannelIdx">0</prop>
												</obj>
												<prop name="ReadOnly">1</prop>
											</obj>
											<obj name="PropertyObject" class="QuantCpLowProp" version="4">
												<prop name="PropertyTypeName">Cp Low</prop>
												<prop name="Position">10</prop>
												<prop name="IsDefault">1</prop>
												<prop name="CpRangeLow">0</prop>
												<obj name="ChannelProp" class="ChannelProperty" version="1">
													<prop name="ChannelIdx">0</prop>
												</obj>
												<prop name="ReadOnly">1</prop>
											</obj>
											<obj name="PropertyObject" class="RQEffProp" version="4">
												<prop name="PropertyTypeName">Efficiency</prop>
												<prop name="Position">10</prop>
												<prop name="IsDefault">1</prop>
												<prop name="Efficiency">2</prop>
												<obj name="ChannelProp" class="ChannelProperty" version="1">
													<prop name="ChannelIdx">0</prop>
												</obj>
											</obj>
											<obj name="PropertyObject" class="ChannelGenotype" version="4">
												<prop name="PropertyTypeName">Melt Geno Genotype</prop>
												<prop name="Position">10</prop>
												<prop name="IsDefault">1</prop>
												<prop name="ReadOnly">1</prop>
												<obj name="ChannelProp" class="ChannelProperty" version="1">
													<prop name="ChannelIdx">0</prop>
												</obj>
											</obj>
											<obj name="PropertyObject" class="GroupChannelTypeProp" version="4">
												<prop name="PropertyTypeName">Melt Geno Sample Type</prop>
												<prop name="Position">10</prop>
												<prop name="IsDefault">0</prop>
												<prop name="GroupSampleType">mstUnknown</prop>
												<obj name="ChannelProp" class="ChannelProperty" version="1">
													<prop name="ChannelIdx">0</prop>
												</obj>
											</obj>
											<obj name="PropertyObject" class="QuantSampleTypeProperty" version="4">
												<prop name="PropertyTypeName">Quantification Sample Type</prop>
												<prop name="Position">10</prop>
												<prop name="IsDefault">0</prop>
												<prop name="SampleType">qsUnknown</prop>
												<obj name="ChannelProp" class="ChannelProperty" version="1">
													<prop name="ChannelIdx">0</prop>
												</obj>
											</obj>
											<obj name="PropertyObject" class="ChannelGenotype" version="4">
												<prop name="PropertyTypeName">Scanning Genotype</prop>
												<prop name="Position">10</prop>
												<prop name="IsDefault">1</prop>
												<prop name="ReadOnly">1</prop>
												<obj name="ChannelProp" class="ChannelProperty" version="1">
													<prop name="ChannelIdx">0</prop>
												</obj>
											</obj>
											<obj name="PropertyObject" class="GroupChannelTypeProp" version="4">
												<prop name="PropertyTypeName">Scanning Sample Type</prop>
												<prop name="Position">10</prop>
												<prop name="IsDefault">0</prop>
												<prop name="GroupSampleType">mstUnknown</prop>
												<obj name="ChannelProp" class="ChannelProperty" version="1">
													<prop name="ChannelIdx">0</prop>
												</obj>
											</obj>
											<obj name="PropertyObject" class="TargetName" version="4">
												<prop name="PropertyTypeName">Target Name</prop>
												<prop name="Position">10</prop>
												<prop name="IsDefault">1</prop>
												<obj name="ChannelProp" class="ChannelProperty" version="1">
													<prop name="ChannelIdx">0</prop>
												</obj>
											</obj>
											<obj name="PropertyObject" class="RQTargetProperty" version="4">
												<prop name="PropertyTypeName">Target Type</prop>
												<prop name="Position">10</prop>
												<prop name="IsDefault">0</prop>
												<prop name="TargetType">dtNone</prop>
												<obj name="ChannelProp" class="ChannelProperty" version="1">
													<prop name="ChannelIdx">0</prop>
												</obj>
											</obj>
										</list>
									</obj>
								</list>
							</obj>
						</obj>
						<prop name="ChannelPropertyCount">1</prop>
						<prop name="ContainerPosition">10</prop>
						<prop name="HasSampleProperties">1</prop>
						<obj name="SampleProperties" class="PropertyList" version="1">
							<list name="emlist" count="14">
								<obj name="PropertyObject" class="SamplePrefColor" version="4">
									<prop name="PropertyTypeName">Color</prop>
									<prop name="Position">10</prop>
									<prop name="IsDefault">0</prop>
									<prop name="Color">$00FD0299</prop>
								</obj>
								<obj name="PropertyObject" class="DominantChannelProp" version="4">
									<prop name="PropertyTypeName">Dominant Channel</prop>
									<prop name="Position">10</prop>
									<prop name="IsDefault">0</prop>
									<prop name="DominantChannel">0</prop>
								</obj>
								<obj name="PropertyObject" class="Genotype" version="4">
									<prop name="PropertyTypeName">EndPt Genotype</prop>
									<prop name="Position">10</prop>
									<prop name="IsDefault">1</prop>
									<prop name="ReadOnly">1</prop>
								</obj>
								<obj name="PropertyObject" class="GroupingSample" version="4">
									<prop name="PropertyTypeName">EndPt Sample Type</prop>
									<prop name="Position">10</prop>
									<prop name="IsDefault">0</prop>
									<prop name="GroupSampleType">mstUnknown</prop>
								</obj>
								<obj name="PropertyObject" class="SamplePrefLineStyle" version="4">
									<prop name="PropertyTypeName">Line Style</prop>
									<prop name="Position">10</prop>
									<prop name="IsDefault">0</prop>
									<prop name="LineStyle">psSolid</prop>
								</obj>
								<obj name="PropertyObject" class="GenSampleEditNotes" version="4">
									<prop name="PropertyTypeName">Notes</prop>
									<prop name="Position">10</prop>
									<prop name="IsDefault">1</prop>
								</obj>
								<obj name="PropertyObject" class="SamplePrefPointStyle" version="4">
									<prop name="PropertyTypeName">Point Style</prop>
									<prop name="Position">10</prop>
									<prop name="IsDefault">0</prop>
									<prop name="PointStyle">psNothing</prop>
								</obj>
								<obj name="PropertyObject" class="GenSampleEditPosition" version="4">
									<prop name="PropertyTypeName">Position</prop>
									<prop name="Position">10</prop>
									<prop name="IsDefault">1</prop>
								</obj>
								<obj name="PropertyObject" class="GenSampleEditReplicate" version="4">
									<prop name="PropertyTypeName">Replicate of</prop>
									<prop name="Position">10</prop>
									<prop name="IsDefault">1</prop>
									<prop name="ReplicateOf">-1</prop>
								</obj>
								<obj name="PropertyObject" class="HTCSampleID" version="4">
									<prop name="PropertyTypeName">Sample ID</prop>
									<prop name="Position">10</prop>
									<prop name="IsDefault">1</prop>
								</obj>
								<obj name="PropertyObject" class="GenSampleEditName" version="4">
									<prop name="PropertyTypeName">Sample Name</prop>
									<prop name="Position">10</prop>
									<prop name="IsDefault">1</prop>
									<prop name="name">Sample 11</prop>
								</obj>
								<obj name="PropertyObject" class="HTCSamplePrepNotes" version="4">
									<prop name="PropertyTypeName">Sample Prep Notes</prop>
									<prop name="Position">10</prop>
									<prop name="IsDefault">1</prop>
								</obj>
								<obj name="PropertyObject" class="GenSampleEditSubset" version="4">
									<prop name="PropertyTypeName">Subsets</prop>
									<prop name="Position">10</prop>
									<prop name="IsDefault">1</prop>
								</obj>
								<obj name="PropertyObject" class="SamplePrefWidth" version="5">
									<prop name="PropertyTypeName">Width</prop>
									<prop name="Position">10</prop>
									<prop name="IsDefault">1</prop>
									<prop name="Width">1</prop>
								</obj>
							</list>
						</obj>
					</obj>
					<obj name="item" class="SamplePropInfo" version="1">
						<obj name="ChannelProperties" class="ChanPropList" version="2">
							<obj name="ChannelProperties" class="EMList" version="1">
								<list name="emlist" count="1">
									<obj name="item" class="PropertyList" version="1">
										<list name="emlist" count="12">
											<obj name="PropertyObject" class="RQSampleTargetProperty" version="4">
												<prop name="PropertyTypeName">Combined Sample and Target Type</prop>
												<prop name="Position">11</prop>
												<prop name="IsDefault">0</prop>
												<obj name="ChannelProp" class="ChannelProperty" version="1">
													<prop name="ChannelIdx">0</prop>
												</obj>
											</obj>
											<obj name="PropertyObject" class="QuantConcProperty" version="4">
												<prop name="PropertyTypeName">Concentration</prop>
												<prop name="Position">11</prop>
												<prop name="IsDefault">1</prop>
												<prop name="Concentration">0</prop>
												<obj name="ChannelProp" class="ChannelProperty" version="1">
													<prop name="ChannelIdx">0</prop>
												</obj>
												<prop name="ReadOnly">1</prop>
											</obj>
											<obj name="PropertyObject" class="QuantCpHighProp" version="4">
												<prop name="PropertyTypeName">Cp High</prop>
												<prop name="Position">11</prop>
												<prop name="IsDefault">1</prop>
												<prop name="CpRangeHigh">0</prop>
												<obj name="ChannelProp" class="ChannelProperty" version="1">
													<prop name="ChannelIdx">0</prop>
												</obj>
												<prop name="ReadOnly">1</prop>
											</obj>
											<obj name="PropertyObject" class="QuantCpLowProp" version="4">
												<prop name="PropertyTypeName">Cp Low</prop>
												<prop name="Position">11</prop>
												<prop name="IsDefault">1</prop>
												<prop name="CpRangeLow">0</prop>
												<obj name="ChannelProp" class="ChannelProperty" version="1">
													<prop name="ChannelIdx">0</prop>
												</obj>
												<prop name="ReadOnly">1</prop>
											</obj>
											<obj name="PropertyObject" class="RQEffProp" version="4">
												<prop name="PropertyTypeName">Efficiency</prop>
												<prop name="Position">11</prop>
												<prop name="IsDefault">1</prop>
												<prop name="Efficiency">2</prop>
												<obj name="ChannelProp" class="ChannelProperty" version="1">
													<prop name="ChannelIdx">0</prop>
												</obj>
											</obj>
											<obj name="PropertyObject" class="ChannelGenotype" version="4">
												<prop name="PropertyTypeName">Melt Geno Genotype</prop>
												<prop name="Position">11</prop>
												<prop name="IsDefault">1</prop>
												<prop name="ReadOnly">1</prop>
												<obj name="ChannelProp" class="ChannelProperty" version="1">
													<prop name="ChannelIdx">0</prop>
												</obj>
											</obj>
											<obj name="PropertyObject" class="GroupChannelTypeProp" version="4">
												<prop name="PropertyTypeName">Melt Geno Sample Type</prop>
												<prop name="Position">11</prop>
												<prop name="IsDefault">0</prop>
												<prop name="GroupSampleType">mstUnknown</prop>
												<obj name="ChannelProp" class="ChannelProperty" version="1">
													<prop name="ChannelIdx">0</prop>
												</obj>
											</obj>
											<obj name="PropertyObject" class="QuantSampleTypeProperty" version="4">
												<prop name="PropertyTypeName">Quantification Sample Type</prop>
												<prop name="Position">11</prop>
												<prop name="IsDefault">0</prop>
												<prop name="SampleType">qsUnknown</prop>
												<obj name="ChannelProp" class="ChannelProperty" version="1">
													<prop name="ChannelIdx">0</prop>
												</obj>
											</obj>
											<obj name="PropertyObject" class="ChannelGenotype" version="4">
												<prop name="PropertyTypeName">Scanning Genotype</prop>
												<prop name="Position">11</prop>
												<prop name="IsDefault">1</prop>
												<prop name="ReadOnly">1</prop>
												<obj name="ChannelProp" class="ChannelProperty" version="1">
													<prop name="ChannelIdx">0</prop>
												</obj>
											</obj>
											<obj name="PropertyObject" class="GroupChannelTypeProp" version="4">
												<prop name="PropertyTypeName">Scanning Sample Type</prop>
												<prop name="Position">11</prop>
												<prop name="IsDefault">0</prop>
												<prop name="GroupSampleType">mstUnknown</prop>
												<obj name="ChannelProp" class="ChannelProperty" version="1">
													<prop name="ChannelIdx">0</prop>
												</obj>
											</obj>
											<obj name="PropertyObject" class="TargetName" version="4">
												<prop name="PropertyTypeName">Target Name</prop>
												<prop name="Position">11</prop>
												<prop name="IsDefault">1</prop>
												<obj name="ChannelProp" class="ChannelProperty" version="1">
													<prop name="ChannelIdx">0</prop>
												</obj>
											</obj>
											<obj name="PropertyObject" class="RQTargetProperty" version="4">
												<prop name="PropertyTypeName">Target Type</prop>
												<prop name="Position">11</prop>
												<prop name="IsDefault">0</prop>
												<prop name="TargetType">dtNone</prop>
												<obj name="ChannelProp" class="ChannelProperty" version="1">
													<prop name="ChannelIdx">0</prop>
												</obj>
											</obj>
										</list>
									</obj>
								</list>
							</obj>
						</obj>
						<prop name="ChannelPropertyCount">1</prop>
						<prop name="ContainerPosition">11</prop>
						<prop name="HasSampleProperties">1</prop>
						<obj name="SampleProperties" class="PropertyList" version="1">
							<list name="emlist" count="14">
								<obj name="PropertyObject" class="SamplePrefColor" version="4">
									<prop name="PropertyTypeName">Color</prop>
									<prop name="Position">11</prop>
									<prop name="IsDefault">0</prop>
									<prop name="Color">$0026C4B8</prop>
								</obj>
								<obj name="PropertyObject" class="DominantChannelProp" version="4">
									<prop name="PropertyTypeName">Dominant Channel</prop>
									<prop name="Position">11</prop>
									<prop name="IsDefault">0</prop>
									<prop name="DominantChannel">0</prop>
								</obj>
								<obj name="PropertyObject" class="Genotype" version="4">
									<prop name="PropertyTypeName">EndPt Genotype</prop>
									<prop name="Position">11</prop>
									<prop name="IsDefault">1</prop>
									<prop name="ReadOnly">1</prop>
								</obj>
								<obj name="PropertyObject" class="GroupingSample" version="4">
									<prop name="PropertyTypeName">EndPt Sample Type</prop>
									<prop name="Position">11</prop>
									<prop name="IsDefault">0</prop>
									<prop name="GroupSampleType">mstUnknown</prop>
								</obj>
								<obj name="PropertyObject" class="SamplePrefLineStyle" version="4">
									<prop name="PropertyTypeName">Line Style</prop>
									<prop name="Position">11</prop>
									<prop name="IsDefault">0</prop>
									<prop name="LineStyle">psSolid</prop>
								</obj>
								<obj name="PropertyObject" class="GenSampleEditNotes" version="4">
									<prop name="PropertyTypeName">Notes</prop>
									<prop name="Position">11</prop>
									<prop name="IsDefault">1</prop>
								</obj>
								<obj name="PropertyObject" class="SamplePrefPointStyle" version="4">
									<prop name="PropertyTypeName">Point Style</prop>
									<prop name="Position">11</prop>
									<prop name="IsDefault">0</prop>
									<prop name="PointStyle">psNothing</prop>
								</obj>
								<obj name="PropertyObject" class="GenSampleEditPosition" version="4">
									<prop name="PropertyTypeName">Position</prop>
									<prop name="Position">11</prop>
									<prop name="IsDefault">1</prop>
								</obj>
								<obj name="PropertyObject" class="GenSampleEditReplicate" version="4">
									<prop name="PropertyTypeName">Replicate of</prop>
									<prop name="Position">11</prop>
									<prop name="IsDefault">1</prop>
									<prop name="ReplicateOf">-1</prop>
								</obj>
								<obj name="PropertyObject" class="HTCSampleID" version="4">
									<prop name="PropertyTypeName">Sample ID</prop>
									<prop name="Position">11</prop>
									<prop name="IsDefault">1</prop>
								</obj>
								<obj name="PropertyObject" class="GenSampleEditName" version="4">
									<prop name="PropertyTypeName">Sample Name</prop>
									<prop name="Position">11</prop>
									<prop name="IsDefault">1</prop>
									<prop name="name">Sample 12</prop>
								</obj>
								<obj name="PropertyObject" class="HTCSamplePrepNotes" version="4">
									<prop name="PropertyTypeName">Sample Prep Notes</prop>
									<prop name="Position">11</prop>
									<prop name="IsDefault">1</prop>
								</obj>
								<obj name="PropertyObject" class="GenSampleEditSubset" version="4">
									<prop name="PropertyTypeName">Subsets</prop>
									<prop name="Position">11</prop>
									<prop name="IsDefault">1</prop>
								</obj>
								<obj name="PropertyObject" class="SamplePrefWidth" version="5">
									<prop name="PropertyTypeName">Width</prop>
									<prop name="Position">11</prop>
									<prop name="IsDefault">1</prop>
									<prop name="Width">1</prop>
								</obj>
							</list>
						</obj>
					</obj>
					<obj name="item" class="SamplePropInfo" version="1">
						<obj name="ChannelProperties" class="ChanPropList" version="2">
							<obj name="ChannelProperties" class="EMList" version="1">
								<list name="emlist" count="1">
									<obj name="item" class="PropertyList" version="1">
										<list name="emlist" count="12">
											<obj name="PropertyObject" class="RQSampleTargetProperty" version="4">
												<prop name="PropertyTypeName">Combined Sample and Target Type</prop>
												<prop name="Position">12</prop>
												<prop name="IsDefault">0</prop>
												<obj name="ChannelProp" class="ChannelProperty" version="1">
													<prop name="ChannelIdx">0</prop>
												</obj>
											</obj>
											<obj name="PropertyObject" class="QuantConcProperty" version="4">
												<prop name="PropertyTypeName">Concentration</prop>
												<prop name="Position">12</prop>
												<prop name="IsDefault">1</prop>
												<prop name="Concentration">0</prop>
												<obj name="ChannelProp" class="ChannelProperty" version="1">
													<prop name="ChannelIdx">0</prop>
												</obj>
												<prop name="ReadOnly">1</prop>
											</obj>
											<obj name="PropertyObject" class="QuantCpHighProp" version="4">
												<prop name="PropertyTypeName">Cp High</prop>
												<prop name="Position">12</prop>
												<prop name="IsDefault">1</prop>
												<prop name="CpRangeHigh">0</prop>
												<obj name="ChannelProp" class="ChannelProperty" version="1">
													<prop name="ChannelIdx">0</prop>
												</obj>
												<prop name="ReadOnly">1</prop>
											</obj>
											<obj name="PropertyObject" class="QuantCpLowProp" version="4">
												<prop name="PropertyTypeName">Cp Low</prop>
												<prop name="Position">12</prop>
												<prop name="IsDefault">1</prop>
												<prop name="CpRangeLow">0</prop>
												<obj name="ChannelProp" class="ChannelProperty" version="1">
													<prop name="ChannelIdx">0</prop>
												</obj>
												<prop name="ReadOnly">1</prop>
											</obj>
											<obj name="PropertyObject" class="RQEffProp" version="4">
												<prop name="PropertyTypeName">Efficiency</prop>
												<prop name="Position">12</prop>
												<prop name="IsDefault">1</prop>
												<prop name="Efficiency">2</prop>
												<obj name="ChannelProp" class="ChannelProperty" version="1">
													<prop name="ChannelIdx">0</prop>
												</obj>
											</obj>
											<obj name="PropertyObject" class="ChannelGenotype" version="4">
												<prop name="PropertyTypeName">Melt Geno Genotype</prop>
												<prop name="Position">12</prop>
												<prop name="IsDefault">1</prop>
												<prop name="ReadOnly">1</prop>
												<obj name="ChannelProp" class="ChannelProperty" version="1">
													<prop name="ChannelIdx">0</prop>
												</obj>
											</obj>
											<obj name="PropertyObject" class="GroupChannelTypeProp" version="4">
												<prop name="PropertyTypeName">Melt Geno Sample Type</prop>
												<prop name="Position">12</prop>
												<prop name="IsDefault">0</prop>
												<prop name="GroupSampleType">mstUnknown</prop>
												<obj name="ChannelProp" class="ChannelProperty" version="1">
													<prop name="ChannelIdx">0</prop>
												</obj>
											</obj>
											<obj name="PropertyObject" class="QuantSampleTypeProperty" version="4">
												<prop name="PropertyTypeName">Quantification Sample Type</prop>
												<prop name="Position">12</prop>
												<prop name="IsDefault">0</prop>
												<prop name="SampleType">qsUnknown</prop>
												<obj name="ChannelProp" class="ChannelProperty" version="1">
													<prop name="ChannelIdx">0</prop>
												</obj>
											</obj>
											<obj name="PropertyObject" class="ChannelGenotype" version="4">
												<prop name="PropertyTypeName">Scanning Genotype</prop>
												<prop name="Position">12</prop>
												<prop name="IsDefault">1</prop>
												<prop name="ReadOnly">1</prop>
												<obj name="ChannelProp" class="ChannelProperty" version="1">
													<prop name="ChannelIdx">0</prop>
												</obj>
											</obj>
											<obj name="PropertyObject" class="GroupChannelTypeProp" version="4">
												<prop name="PropertyTypeName">Scanning Sample Type</prop>
												<prop name="Position">12</prop>
												<prop name="IsDefault">0</prop>
												<prop name="GroupSampleType">mstUnknown</prop>
												<obj name="ChannelProp" class="ChannelProperty" version="1">
													<prop name="ChannelIdx">0</prop>
												</obj>
											</obj>
											<obj name="PropertyObject" class="TargetName" version="4">
												<prop name="PropertyTypeName">Target Name</prop>
												<prop name="Position">12</prop>
												<prop name="IsDefault">1</prop>
												<obj name="ChannelProp" class="ChannelProperty" version="1">
													<prop name="ChannelIdx">0</prop>
												</obj>
											</obj>
											<obj name="PropertyObject" class="RQTargetProperty" version="4">
												<prop name="PropertyTypeName">Target Type</prop>
												<prop name="Position">12</prop>
												<prop name="IsDefault">0</prop>
												<prop name="TargetType">dtNone</prop>
												<obj name="ChannelProp" class="ChannelProperty" version="1">
													<prop name="ChannelIdx">0</prop>
												</obj>
											</obj>
										</list>
									</obj>
								</list>
							</obj>
						</obj>
						<prop name="ChannelPropertyCount">1</prop>
						<prop name="ContainerPosition">12</prop>
						<prop name="HasSampleProperties">1</prop>
						<obj name="SampleProperties" class="PropertyList" version="1">
							<list name="emlist" count="14">
								<obj name="PropertyObject" class="SamplePrefColor" version="4">
									<prop name="PropertyTypeName">Color</prop>
									<prop name="Position">12</prop>
									<prop name="IsDefault">0</prop>
									<prop name="Color">$00FF8000</prop>
								</obj>
								<obj name="PropertyObject" class="DominantChannelProp" version="4">
									<prop name="PropertyTypeName">Dominant Channel</prop>
									<prop name="Position">12</prop>
									<prop name="IsDefault">0</prop>
									<prop name="DominantChannel">0</prop>
								</obj>
								<obj name="PropertyObject" class="Genotype" version="4">
									<prop name="PropertyTypeName">EndPt Genotype</prop>
									<prop name="Position">12</prop>
									<prop name="IsDefault">1</prop>
									<prop name="ReadOnly">1</prop>
								</obj>
								<obj name="PropertyObject" class="GroupingSample" version="4">
									<prop name="PropertyTypeName">EndPt Sample Type</prop>
									<prop name="Position">12</prop>
									<prop name="IsDefault">0</prop>
									<prop name="GroupSampleType">mstUnknown</prop>
								</obj>
								<obj name="PropertyObject" class="SamplePrefLineStyle" version="4">
									<prop name="PropertyTypeName">Line Style</prop>
									<prop name="Position">12</prop>
									<prop name="IsDefault">0</prop>
									<prop name="LineStyle">psSolid</prop>
								</obj>
								<obj name="PropertyObject" class="GenSampleEditNotes" version="4">
									<prop name="PropertyTypeName">Notes</prop>
									<prop name="Position">12</prop>
									<prop name="IsDefault">1</prop>
								</obj>
								<obj name="PropertyObject" class="SamplePrefPointStyle" version="4">
									<prop name="PropertyTypeName">Point Style</prop>
									<prop name="Position">12</prop>
									<prop name="IsDefault">0</prop>
									<prop name="PointStyle">psNothing</prop>
								</obj>
								<obj name="PropertyObject" class="GenSampleEditPosition" version="4">
									<prop name="PropertyTypeName">Position</prop>
									<prop name="Position">12</prop>
									<prop name="IsDefault">1</prop>
								</obj>
								<obj name="PropertyObject" class="GenSampleEditReplicate" version="4">
									<prop name="PropertyTypeName">Replicate of</prop>
									<prop name="Position">12</prop>
									<prop name="IsDefault">1</prop>
									<prop name="ReplicateOf">-1</prop>
								</obj>
								<obj name="PropertyObject" class="HTCSampleID" version="4">
									<prop name="PropertyTypeName">Sample ID</prop>
									<prop name="Position">12</prop>
									<prop name="IsDefault">1</prop>
								</obj>
								<obj name="PropertyObject" class="GenSampleEditName" version="4">
									<prop name="PropertyTypeName">Sample Name</prop>
									<prop name="Position">12</prop>
									<prop name="IsDefault">1</prop>
									<prop name="name">Sample 13</prop>
								</obj>
								<obj name="PropertyObject" class="HTCSamplePrepNotes" version="4">
									<prop name="PropertyTypeName">Sample Prep Notes</prop>
									<prop name="Position">12</prop>
									<prop name="IsDefault">1</prop>
								</obj>
								<obj name="PropertyObject" class="GenSampleEditSubset" version="4">
									<prop name="PropertyTypeName">Subsets</prop>
									<prop name="Position">12</prop>
									<prop name="IsDefault">1</prop>
								</obj>
								<obj name="PropertyObject" class="SamplePrefWidth" version="5">
									<prop name="PropertyTypeName">Width</prop>
									<prop name="Position">12</prop>
									<prop name="IsDefault">1</prop>
									<prop name="Width">1</prop>
								</obj>
							</list>
						</obj>
					</obj>
					<obj name="item" class="SamplePropInfo" version="1">
						<obj name="ChannelProperties" class="ChanPropList" version="2">
							<obj name="ChannelProperties" class="EMList" version="1">
								<list name="emlist" count="1">
									<obj name="item" class="PropertyList" version="1">
										<list name="emlist" count="12">
											<obj name="PropertyObject" class="RQSampleTargetProperty" version="4">
												<prop name="PropertyTypeName">Combined Sample and Target Type</prop>
												<prop name="Position">13</prop>
												<prop name="IsDefault">0</prop>
												<obj name="ChannelProp" class="ChannelProperty" version="1">
													<prop name="ChannelIdx">0</prop>
												</obj>
											</obj>
											<obj name="PropertyObject" class="QuantConcProperty" version="4">
												<prop name="PropertyTypeName">Concentration</prop>
												<prop name="Position">13</prop>
												<prop name="IsDefault">1</prop>
												<prop name="Concentration">0</prop>
												<obj name="ChannelProp" class="ChannelProperty" version="1">
													<prop name="ChannelIdx">0</prop>
												</obj>
												<prop name="ReadOnly">1</prop>
											</obj>
											<obj name="PropertyObject" class="QuantCpHighProp" version="4">
												<prop name="PropertyTypeName">Cp High</prop>
												<prop name="Position">13</prop>
												<prop name="IsDefault">1</prop>
												<prop name="CpRangeHigh">0</prop>
												<obj name="ChannelProp" class="ChannelProperty" version="1">
													<prop name="ChannelIdx">0</prop>
												</obj>
												<prop name="ReadOnly">1</prop>
											</obj>
											<obj name="PropertyObject" class="QuantCpLowProp" version="4">
												<prop name="PropertyTypeName">Cp Low</prop>
												<prop name="Position">13</prop>
												<prop name="IsDefault">1</prop>
												<prop name="CpRangeLow">0</prop>
												<obj name="ChannelProp" class="ChannelProperty" version="1">
													<prop name="ChannelIdx">0</prop>
												</obj>
												<prop name="ReadOnly">1</prop>
											</obj>
											<obj name="PropertyObject" class="RQEffProp" version="4">
												<prop name="PropertyTypeName">Efficiency</prop>
												<prop name="Position">13</prop>
												<prop name="IsDefault">1</prop>
												<prop name="Efficiency">2</prop>
												<obj name="ChannelProp" class="ChannelProperty" version="1">
													<prop name="ChannelIdx">0</prop>
												</obj>
											</obj>
											<obj name="PropertyObject" class="ChannelGenotype" version="4">
												<prop name="PropertyTypeName">Melt Geno Genotype</prop>
												<prop name="Position">13</prop>
												<prop name="IsDefault">1</prop>
												<prop name="ReadOnly">1</prop>
												<obj name="ChannelProp" class="ChannelProperty" version="1">
													<prop name="ChannelIdx">0</prop>
												</obj>
											</obj>
											<obj name="PropertyObject" class="GroupChannelTypeProp" version="4">
												<prop name="PropertyTypeName">Melt Geno Sample Type</prop>
												<prop name="Position">13</prop>
												<prop name="IsDefault">0</prop>
												<prop name="GroupSampleType">mstUnknown</prop>
												<obj name="ChannelProp" class="ChannelProperty" version="1">
													<prop name="ChannelIdx">0</prop>
												</obj>
											</obj>
											<obj name="PropertyObject" class="QuantSampleTypeProperty" version="4">
												<prop name="PropertyTypeName">Quantification Sample Type</prop>
												<prop name="Position">13</prop>
												<prop name="IsDefault">0</prop>
												<prop name="SampleType">qsUnknown</prop>
												<obj name="ChannelProp" class="ChannelProperty" version="1">
													<prop name="ChannelIdx">0</prop>
												</obj>
											</obj>
											<obj name="PropertyObject" class="ChannelGenotype" version="4">
												<prop name="PropertyTypeName">Scanning Genotype</prop>
												<prop name="Position">13</prop>
												<prop name="IsDefault">1</prop>
												<prop name="ReadOnly">1</prop>
												<obj name="ChannelProp" class="ChannelProperty" version="1">
													<prop name="ChannelIdx">0</prop>
												</obj>
											</obj>
											<obj name="PropertyObject" class="GroupChannelTypeProp" version="4">
												<prop name="PropertyTypeName">Scanning Sample Type</prop>
												<prop name="Position">13</prop>
												<prop name="IsDefault">0</prop>
												<prop name="GroupSampleType">mstUnknown</prop>
												<obj name="ChannelProp" class="ChannelProperty" version="1">
													<prop name="ChannelIdx">0</prop>
												</obj>
											</obj>
											<obj name="PropertyObject" class="TargetName" version="4">
												<prop name="PropertyTypeName">Target Name</prop>
												<prop name="Position">13</prop>
												<prop name="IsDefault">1</prop>
												<obj name="ChannelProp" class="ChannelProperty" version="1">
													<prop name="ChannelIdx">0</prop>
												</obj>
											</obj>
											<obj name="PropertyObject" class="RQTargetProperty" version="4">
												<prop name="PropertyTypeName">Target Type</prop>
												<prop name="Position">13</prop>
												<prop name="IsDefault">0</prop>
												<prop name="TargetType">dtNone</prop>
												<obj name="ChannelProp" class="ChannelProperty" version="1">
													<prop name="ChannelIdx">0</prop>
												</obj>
											</obj>
										</list>
									</obj>
								</list>
							</obj>
						</obj>
						<prop name="ChannelPropertyCount">1</prop>
						<prop name="ContainerPosition">13</prop>
						<prop name="HasSampleProperties">1</prop>
						<obj name="SampleProperties" class="PropertyList" version="1">
							<list name="emlist" count="14">
								<obj name="PropertyObject" class="SamplePrefColor" version="4">
									<prop name="PropertyTypeName">Color</prop>
									<prop name="Position">13</prop>
									<prop name="IsDefault">0</prop>
									<prop name="Color">clRed</prop>
								</obj>
								<obj name="PropertyObject" class="DominantChannelProp" version="4">
									<prop name="PropertyTypeName">Dominant Channel</prop>
									<prop name="Position">13</prop>
									<prop name="IsDefault">0</prop>
									<prop name="DominantChannel">0</prop>
								</obj>
								<obj name="PropertyObject" class="Genotype" version="4">
									<prop name="PropertyTypeName">EndPt Genotype</prop>
									<prop name="Position">13</prop>
									<prop name="IsDefault">1</prop>
									<prop name="ReadOnly">1</prop>
								</obj>
								<obj name="PropertyObject" class="GroupingSample" version="4">
									<prop name="PropertyTypeName">EndPt Sample Type</prop>
									<prop name="Position">13</prop>
									<prop name="IsDefault">0</prop>
									<prop name="GroupSampleType">mstUnknown</prop>
								</obj>
								<obj name="PropertyObject" class="SamplePrefLineStyle" version="4">
									<prop name="PropertyTypeName">Line Style</prop>
									<prop name="Position">13</prop>
									<prop name="IsDefault">0</prop>
									<prop name="LineStyle">psSolid</prop>
								</obj>
								<obj name="PropertyObject" class="GenSampleEditNotes" version="4">
									<prop name="PropertyTypeName">Notes</prop>
									<prop name="Position">13</prop>
									<prop name="IsDefault">1</prop>
								</obj>
								<obj name="PropertyObject" class="SamplePrefPointStyle" version="4">
									<prop name="PropertyTypeName">Point Style</prop>
									<prop name="Position">13</prop>
									<prop name="IsDefault">0</prop>
									<prop name="PointStyle">psNothing</prop>
								</obj>
								<obj name="PropertyObject" class="GenSampleEditPosition" version="4">
									<prop name="PropertyTypeName">Position</prop>
									<prop name="Position">13</prop>
									<prop name="IsDefault">1</prop>
								</obj>
								<obj name="PropertyObject" class="GenSampleEditReplicate" version="4">
									<prop name="PropertyTypeName">Replicate of</prop>
									<prop name="Position">13</prop>
									<prop name="IsDefault">1</prop>
									<prop name="ReplicateOf">-1</prop>
								</obj>
								<obj name="PropertyObject" class="HTCSampleID" version="4">
									<prop name="PropertyTypeName">Sample ID</prop>
									<prop name="Position">13</prop>
									<prop name="IsDefault">1</prop>
								</obj>
								<obj name="PropertyObject" class="GenSampleEditName" version="4">
									<prop name="PropertyTypeName">Sample Name</prop>
									<prop name="Position">13</prop>
									<prop name="IsDefault">1</prop>
									<prop name="name">Sample 14</prop>
								</obj>
								<obj name="PropertyObject" class="HTCSamplePrepNotes" version="4">
									<prop name="PropertyTypeName">Sample Prep Notes</prop>
									<prop name="Position">13</prop>
									<prop name="IsDefault">1</prop>
								</obj>
								<obj name="PropertyObject" class="GenSampleEditSubset" version="4">
									<prop name="PropertyTypeName">Subsets</prop>
									<prop name="Position">13</prop>
									<prop name="IsDefault">1</prop>
								</obj>
								<obj name="PropertyObject" class="SamplePrefWidth" version="5">
									<prop name="PropertyTypeName">Width</prop>
									<prop name="Position">13</prop>
									<prop name="IsDefault">1</prop>
									<prop name="Width">1</prop>
								</obj>
							</list>
						</obj>
					</obj>
					<obj name="item" class="SamplePropInfo" version="1">
						<obj name="ChannelProperties" class="ChanPropList" version="2">
							<obj name="ChannelProperties" class="EMList" version="1">
								<list name="emlist" count="1">
									<obj name="item" class="PropertyList" version="1">
										<list name="emlist" count="12">
											<obj name="PropertyObject" class="RQSampleTargetProperty" version="4">
												<prop name="PropertyTypeName">Combined Sample and Target Type</prop>
												<prop name="Position">14</prop>
												<prop name="IsDefault">0</prop>
												<obj name="ChannelProp" class="ChannelProperty" version="1">
													<prop name="ChannelIdx">0</prop>
												</obj>
											</obj>
											<obj name="PropertyObject" class="QuantConcProperty" version="4">
												<prop name="PropertyTypeName">Concentration</prop>
												<prop name="Position">14</prop>
												<prop name="IsDefault">1</prop>
												<prop name="Concentration">0</prop>
												<obj name="ChannelProp" class="ChannelProperty" version="1">
													<prop name="ChannelIdx">0</prop>
												</obj>
												<prop name="ReadOnly">1</prop>
											</obj>
											<obj name="PropertyObject" class="QuantCpHighProp" version="4">
												<prop name="PropertyTypeName">Cp High</prop>
												<prop name="Position">14</prop>
												<prop name="IsDefault">1</prop>
												<prop name="CpRangeHigh">0</prop>
												<obj name="ChannelProp" class="ChannelProperty" version="1">
													<prop name="ChannelIdx">0</prop>
												</obj>
												<prop name="ReadOnly">1</prop>
											</obj>
											<obj name="PropertyObject" class="QuantCpLowProp" version="4">
												<prop name="PropertyTypeName">Cp Low</prop>
												<prop name="Position">14</prop>
												<prop name="IsDefault">1</prop>
												<prop name="CpRangeLow">0</prop>
												<obj name="ChannelProp" class="ChannelProperty" version="1">
													<prop name="ChannelIdx">0</prop>
												</obj>
												<prop name="ReadOnly">1</prop>
											</obj>
											<obj name="PropertyObject" class="RQEffProp" version="4">
												<prop name="PropertyTypeName">Efficiency</prop>
												<prop name="Position">14</prop>
												<prop name="IsDefault">1</prop>
												<prop name="Efficiency">2</prop>
												<obj name="ChannelProp" class="ChannelProperty" version="1">
													<prop name="ChannelIdx">0</prop>
												</obj>
											</obj>
											<obj name="PropertyObject" class="ChannelGenotype" version="4">
												<prop name="PropertyTypeName">Melt Geno Genotype</prop>
												<prop name="Position">14</prop>
												<prop name="IsDefault">1</prop>
												<prop name="ReadOnly">1</prop>
												<obj name="ChannelProp" class="ChannelProperty" version="1">
													<prop name="ChannelIdx">0</prop>
												</obj>
											</obj>
											<obj name="PropertyObject" class="GroupChannelTypeProp" version="4">
												<prop name="PropertyTypeName">Melt Geno Sample Type</prop>
												<prop name="Position">14</prop>
												<prop name="IsDefault">0</prop>
												<prop name="GroupSampleType">mstUnknown</prop>
												<obj name="ChannelProp" class="ChannelProperty" version="1">
													<prop name="ChannelIdx">0</prop>
												</obj>
											</obj>
											<obj name="PropertyObject" class="QuantSampleTypeProperty" version="4">
												<prop name="PropertyTypeName">Quantification Sample Type</prop>
												<prop name="Position">14</prop>
												<prop name="IsDefault">0</prop>
												<prop name="SampleType">qsUnknown</prop>
												<obj name="ChannelProp" class="ChannelProperty" version="1">
													<prop name="ChannelIdx">0</prop>
												</obj>
											</obj>
											<obj name="PropertyObject" class="ChannelGenotype" version="4">
												<prop name="PropertyTypeName">Scanning Genotype</prop>
												<prop name="Position">14</prop>
												<prop name="IsDefault">1</prop>
												<prop name="ReadOnly">1</prop>
												<obj name="ChannelProp" class="ChannelProperty" version="1">
													<prop name="ChannelIdx">0</prop>
												</obj>
											</obj>
											<obj name="PropertyObject" class="GroupChannelTypeProp" version="4">
												<prop name="PropertyTypeName">Scanning Sample Type</prop>
												<prop name="Position">14</prop>
												<prop name="IsDefault">0</prop>
												<prop name="GroupSampleType">mstUnknown</prop>
												<obj name="ChannelProp" class="ChannelProperty" version="1">
													<prop name="ChannelIdx">0</prop>
												</obj>
											</obj>
											<obj name="PropertyObject" class="TargetName" version="4">
												<prop name="PropertyTypeName">Target Name</prop>
												<prop name="Position">14</prop>
												<prop name="IsDefault">1</prop>
												<obj name="ChannelProp" class="ChannelProperty" version="1">
													<prop name="ChannelIdx">0</prop>
												</obj>
											</obj>
											<obj name="PropertyObject" class="RQTargetProperty" version="4">
												<prop name="PropertyTypeName">Target Type</prop>
												<prop name="Position">14</prop>
												<prop name="IsDefault">0</prop>
												<prop name="TargetType">dtNone</prop>
												<obj name="ChannelProp" class="ChannelProperty" version="1">
													<prop name="ChannelIdx">0</prop>
												</obj>
											</obj>
										</list>
									</obj>
								</list>
							</obj>
						</obj>
						<prop name="ChannelPropertyCount">1</prop>
						<prop name="ContainerPosition">14</prop>
						<prop name="HasSampleProperties">1</prop>
						<obj name="SampleProperties" class="PropertyList" version="1">
							<list name="emlist" count="14">
								<obj name="PropertyObject" class="SamplePrefColor" version="4">
									<prop name="PropertyTypeName">Color</prop>
									<prop name="Position">14</prop>
									<prop name="IsDefault">0</prop>
									<prop name="Color">$0030D700</prop>
								</obj>
								<obj name="PropertyObject" class="DominantChannelProp" version="4">
									<prop name="PropertyTypeName">Dominant Channel</prop>
									<prop name="Position">14</prop>
									<prop name="IsDefault">0</prop>
									<prop name="DominantChannel">0</prop>
								</obj>
								<obj name="PropertyObject" class="Genotype" version="4">
									<prop name="PropertyTypeName">EndPt Genotype</prop>
									<prop name="Position">14</prop>
									<prop name="IsDefault">1</prop>
									<prop name="ReadOnly">1</prop>
								</obj>
								<obj name="PropertyObject" class="GroupingSample" version="4">
									<prop name="PropertyTypeName">EndPt Sample Type</prop>
									<prop name="Position">14</prop>
									<prop name="IsDefault">0</prop>
									<prop name="GroupSampleType">mstUnknown</prop>
								</obj>
								<obj name="PropertyObject" class="SamplePrefLineStyle" version="4">
									<prop name="PropertyTypeName">Line Style</prop>
									<prop name="Position">14</prop>
									<prop name="IsDefault">0</prop>
									<prop name="LineStyle">psSolid</prop>
								</obj>
								<obj name="PropertyObject" class="GenSampleEditNotes" version="4">
									<prop name="PropertyTypeName">Notes</prop>
									<prop name="Position">14</prop>
									<prop name="IsDefault">1</prop>
								</obj>
								<obj name="PropertyObject" class="SamplePrefPointStyle" version="4">
									<prop name="PropertyTypeName">Point Style</prop>
									<prop name="Position">14</prop>
									<prop name="IsDefault">0</prop>
									<prop name="PointStyle">psNothing</prop>
								</obj>
								<obj name="PropertyObject" class="GenSampleEditPosition" version="4">
									<prop name="PropertyTypeName">Position</prop>
									<prop name="Position">14</prop>
									<prop name="IsDefault">1</prop>
								</obj>
								<obj name="PropertyObject" class="GenSampleEditReplicate" version="4">
									<prop name="PropertyTypeName">Replicate of</prop>
									<prop name="Position">14</prop>
									<prop name="IsDefault">1</prop>
									<prop name="ReplicateOf">-1</prop>
								</obj>
								<obj name="PropertyObject" class="HTCSampleID" version="4">
									<prop name="PropertyTypeName">Sample ID</prop>
									<prop name="Position">14</prop>
									<prop name="IsDefault">1</prop>
								</obj>
								<obj name="PropertyObject" class="GenSampleEditName" version="4">
									<prop name="PropertyTypeName">Sample Name</prop>
									<prop name="Position">14</prop>
									<prop name="IsDefault">1</prop>
									<prop name="name">Sample 15</prop>
								</obj>
								<obj name="PropertyObject" class="HTCSamplePrepNotes" version="4">
									<prop name="PropertyTypeName">Sample Prep Notes</prop>
									<prop name="Position">14</prop>
									<prop name="IsDefault">1</prop>
								</obj>
								<obj name="PropertyObject" class="GenSampleEditSubset" version="4">
									<prop name="PropertyTypeName">Subsets</prop>
									<prop name="Position">14</prop>
									<prop name="IsDefault">1</prop>
								</obj>
								<obj name="PropertyObject" class="SamplePrefWidth" version="5">
									<prop name="PropertyTypeName">Width</prop>
									<prop name="Position">14</prop>
									<prop name="IsDefault">1</prop>
									<prop name="Width">1</prop>
								</obj>
							</list>
						</obj>
					</obj>
					<obj name="item" class="SamplePropInfo" version="1">
						<obj name="ChannelProperties" class="ChanPropList" version="2">
							<obj name="ChannelProperties" class="EMList" version="1">
								<list name="emlist" count="1">
									<obj name="item" class="PropertyList" version="1">
										<list name="emlist" count="12">
											<obj name="PropertyObject" class="RQSampleTargetProperty" version="4">
												<prop name="PropertyTypeName">Combined Sample and Target Type</prop>
												<prop name="Position">15</prop>
												<prop name="IsDefault">0</prop>
												<obj name="ChannelProp" class="ChannelProperty" version="1">
													<prop name="ChannelIdx">0</prop>
												</obj>
											</obj>
											<obj name="PropertyObject" class="QuantConcProperty" version="4">
												<prop name="PropertyTypeName">Concentration</prop>
												<prop name="Position">15</prop>
												<prop name="IsDefault">1</prop>
												<prop name="Concentration">0</prop>
												<obj name="ChannelProp" class="ChannelProperty" version="1">
													<prop name="ChannelIdx">0</prop>
												</obj>
												<prop name="ReadOnly">1</prop>
											</obj>
											<obj name="PropertyObject" class="QuantCpHighProp" version="4">
												<prop name="PropertyTypeName">Cp High</prop>
												<prop name="Position">15</prop>
												<prop name="IsDefault">1</prop>
												<prop name="CpRangeHigh">0</prop>
												<obj name="ChannelProp" class="ChannelProperty" version="1">
													<prop name="ChannelIdx">0</prop>
												</obj>
												<prop name="ReadOnly">1</prop>
											</obj>
											<obj name="PropertyObject" class="QuantCpLowProp" version="4">
												<prop name="PropertyTypeName">Cp Low</prop>
												<prop name="Position">15</prop>
												<prop name="IsDefault">1</prop>
												<prop name="CpRangeLow">0</prop>
												<obj name="ChannelProp" class="ChannelProperty" version="1">
													<prop name="ChannelIdx">0</prop>
												</obj>
												<prop name="ReadOnly">1</prop>
											</obj>
											<obj name="PropertyObject" class="RQEffProp" version="4">
												<prop name="PropertyTypeName">Efficiency</prop>
												<prop name="Position">15</prop>
												<prop name="IsDefault">1</prop>
												<prop name="Efficiency">2</prop>
												<obj name="ChannelProp" class="ChannelProperty" version="1">
													<prop name="ChannelIdx">0</prop>
												</obj>
											</obj>
											<obj name="PropertyObject" class="ChannelGenotype" version="4">
												<prop name="PropertyTypeName">Melt Geno Genotype</prop>
												<prop name="Position">15</prop>
												<prop name="IsDefault">1</prop>
												<prop name="ReadOnly">1</prop>
												<obj name="ChannelProp" class="ChannelProperty" version="1">
													<prop name="ChannelIdx">0</prop>
												</obj>
											</obj>
											<obj name="PropertyObject" class="GroupChannelTypeProp" version="4">
												<prop name="PropertyTypeName">Melt Geno Sample Type</prop>
												<prop name="Position">15</prop>
												<prop name="IsDefault">0</prop>
												<prop name="GroupSampleType">mstUnknown</prop>
												<obj name="ChannelProp" class="ChannelProperty" version="1">
													<prop name="ChannelIdx">0</prop>
												</obj>
											</obj>
											<obj name="PropertyObject" class="QuantSampleTypeProperty" version="4">
												<prop name="PropertyTypeName">Quantification Sample Type</prop>
												<prop name="Position">15</prop>
												<prop name="IsDefault">0</prop>
												<prop name="SampleType">qsUnknown</prop>
												<obj name="ChannelProp" class="ChannelProperty" version="1">
													<prop name="ChannelIdx">0</prop>
												</obj>
											</obj>
											<obj name="PropertyObject" class="ChannelGenotype" version="4">
												<prop name="PropertyTypeName">Scanning Genotype</prop>
												<prop name="Position">15</prop>
												<prop name="IsDefault">1</prop>
												<prop name="ReadOnly">1</prop>
												<obj name="ChannelProp" class="ChannelProperty" version="1">
													<prop name="ChannelIdx">0</prop>
												</obj>
											</obj>
											<obj name="PropertyObject" class="GroupChannelTypeProp" version="4">
												<prop name="PropertyTypeName">Scanning Sample Type</prop>
												<prop name="Position">15</prop>
												<prop name="IsDefault">0</prop>
												<prop name="GroupSampleType">mstUnknown</prop>
												<obj name="ChannelProp" class="ChannelProperty" version="1">
													<prop name="ChannelIdx">0</prop>
												</obj>
											</obj>
											<obj name="PropertyObject" class="TargetName" version="4">
												<prop name="PropertyTypeName">Target Name</prop>
												<prop name="Position">15</prop>
												<prop name="IsDefault">1</prop>
												<obj name="ChannelProp" class="ChannelProperty" version="1">
													<prop name="ChannelIdx">0</prop>
												</obj>
											</obj>
											<obj name="PropertyObject" class="RQTargetProperty" version="4">
												<prop name="PropertyTypeName">Target Type</prop>
												<prop name="Position">15</prop>
												<prop name="IsDefault">0</prop>
												<prop name="TargetType">dtNone</prop>
												<obj name="ChannelProp" class="ChannelProperty" version="1">
													<prop name="ChannelIdx">0</prop>
												</obj>
											</obj>
										</list>
									</obj>
								</list>
							</obj>
						</obj>
						<prop name="ChannelPropertyCount">1</prop>
						<prop name="ContainerPosition">15</prop>
						<prop name="HasSampleProperties">1</prop>
						<obj name="SampleProperties" class="PropertyList" version="1">
							<list name="emlist" count="14">
								<obj name="PropertyObject" class="SamplePrefColor" version="4">
									<prop name="PropertyTypeName">Color</prop>
									<prop name="Position">15</prop>
									<prop name="IsDefault">0</prop>
									<prop name="Color">clFuchsia</prop>
								</obj>
								<obj name="PropertyObject" class="DominantChannelProp" version="4">
									<prop name="PropertyTypeName">Dominant Channel</prop>
									<prop name="Position">15</prop>
									<prop name="IsDefault">0</prop>
									<prop name="DominantChannel">0</prop>
								</obj>
								<obj name="PropertyObject" class="Genotype" version="4">
									<prop name="PropertyTypeName">EndPt Genotype</prop>
									<prop name="Position">15</prop>
									<prop name="IsDefault">1</prop>
									<prop name="ReadOnly">1</prop>
								</obj>
								<obj name="PropertyObject" class="GroupingSample" version="4">
									<prop name="PropertyTypeName">EndPt Sample Type</prop>
									<prop name="Position">15</prop>
									<prop name="IsDefault">0</prop>
									<prop name="GroupSampleType">mstUnknown</prop>
								</obj>
								<obj name="PropertyObject" class="SamplePrefLineStyle" version="4">
									<prop name="PropertyTypeName">Line Style</prop>
									<prop name="Position">15</prop>
									<prop name="IsDefault">0</prop>
									<prop name="LineStyle">psSolid</prop>
								</obj>
								<obj name="PropertyObject" class="GenSampleEditNotes" version="4">
									<prop name="PropertyTypeName">Notes</prop>
									<prop name="Position">15</prop>
									<prop name="IsDefault">1</prop>
								</obj>
								<obj name="PropertyObject" class="SamplePrefPointStyle" version="4">
									<prop name="PropertyTypeName">Point Style</prop>
									<prop name="Position">15</prop>
									<prop name="IsDefault">0</prop>
									<prop name="PointStyle">psNothing</prop>
								</obj>
								<obj name="PropertyObject" class="GenSampleEditPosition" version="4">
									<prop name="PropertyTypeName">Position</prop>
									<prop name="Position">15</prop>
									<prop name="IsDefault">1</prop>
								</obj>
								<obj name="PropertyObject" class="GenSampleEditReplicate" version="4">
									<prop name="PropertyTypeName">Replicate of</prop>
									<prop name="Position">15</prop>
									<prop name="IsDefault">1</prop>
									<prop name="ReplicateOf">-1</prop>
								</obj>
								<obj name="PropertyObject" class="HTCSampleID" version="4">
									<prop name="PropertyTypeName">Sample ID</prop>
									<prop name="Position">15</prop>
									<prop name="IsDefault">1</prop>
								</obj>
								<obj name="PropertyObject" class="GenSampleEditName" version="4">
									<prop name="PropertyTypeName">Sample Name</prop>
									<prop name="Position">15</prop>
									<prop name="IsDefault">1</prop>
									<prop name="name">Sample 16</prop>
								</obj>
								<obj name="PropertyObject" class="HTCSamplePrepNotes" version="4">
									<prop name="PropertyTypeName">Sample Prep Notes</prop>
									<prop name="Position">15</prop>
									<prop name="IsDefault">1</prop>
								</obj>
								<obj name="PropertyObject" class="GenSampleEditSubset" version="4">
									<prop name="PropertyTypeName">Subsets</prop>
									<prop name="Position">15</prop>
									<prop name="IsDefault">1</prop>
								</obj>
								<obj name="PropertyObject" class="SamplePrefWidth" version="5">
									<prop name="PropertyTypeName">Width</prop>
									<prop name="Position">15</prop>
									<prop name="IsDefault">1</prop>
									<prop name="Width">1</prop>
								</obj>
							</list>
						</obj>
					</obj>
					<obj name="item" class="SamplePropInfo" version="1">
						<obj name="ChannelProperties" class="ChanPropList" version="2">
							<obj name="ChannelProperties" class="EMList" version="1">
								<list name="emlist" count="1">
									<obj name="item" class="PropertyList" version="1">
										<list name="emlist" count="12">
											<obj name="PropertyObject" class="RQSampleTargetProperty" version="4">
												<prop name="PropertyTypeName">Combined Sample and Target Type</prop>
												<prop name="Position">16</prop>
												<prop name="IsDefault">0</prop>
												<obj name="ChannelProp" class="ChannelProperty" version="1">
													<prop name="ChannelIdx">0</prop>
												</obj>
											</obj>
											<obj name="PropertyObject" class="QuantConcProperty" version="4">
												<prop name="PropertyTypeName">Concentration</prop>
												<prop name="Position">16</prop>
												<prop name="IsDefault">1</prop>
												<prop name="Concentration">0</prop>
												<obj name="ChannelProp" class="ChannelProperty" version="1">
													<prop name="ChannelIdx">0</prop>
												</obj>
												<prop name="ReadOnly">1</prop>
											</obj>
											<obj name="PropertyObject" class="QuantCpHighProp" version="4">
												<prop name="PropertyTypeName">Cp High</prop>
												<prop name="Position">16</prop>
												<prop name="IsDefault">1</prop>
												<prop name="CpRangeHigh">0</prop>
												<obj name="ChannelProp" class="ChannelProperty" version="1">
													<prop name="ChannelIdx">0</prop>
												</obj>
												<prop name="ReadOnly">1</prop>
											</obj>
											<obj name="PropertyObject" class="QuantCpLowProp" version="4">
												<prop name="PropertyTypeName">Cp Low</prop>
												<prop name="Position">16</prop>
												<prop name="IsDefault">1</prop>
												<prop name="CpRangeLow">0</prop>
												<obj name="ChannelProp" class="ChannelProperty" version="1">
													<prop name="ChannelIdx">0</prop>
												</obj>
												<prop name="ReadOnly">1</prop>
											</obj>
											<obj name="PropertyObject" class="RQEffProp" version="4">
												<prop name="PropertyTypeName">Efficiency</prop>
												<prop name="Position">16</prop>
												<prop name="IsDefault">1</prop>
												<prop name="Efficiency">2</prop>
												<obj name="ChannelProp" class="ChannelProperty" version="1">
													<prop name="ChannelIdx">0</prop>
												</obj>
											</obj>
											<obj name="PropertyObject" class="ChannelGenotype" version="4">
												<prop name="PropertyTypeName">Melt Geno Genotype</prop>
												<prop name="Position">16</prop>
												<prop name="IsDefault">1</prop>
												<prop name="ReadOnly">1</prop>
												<obj name="ChannelProp" class="ChannelProperty" version="1">
													<prop name="ChannelIdx">0</prop>
												</obj>
											</obj>
											<obj name="PropertyObject" class="GroupChannelTypeProp" version="4">
												<prop name="PropertyTypeName">Melt Geno Sample Type</prop>
												<prop name="Position">16</prop>
												<prop name="IsDefault">0</prop>
												<prop name="GroupSampleType">mstUnknown</prop>
												<obj name="ChannelProp" class="ChannelProperty" version="1">
													<prop name="ChannelIdx">0</prop>
												</obj>
											</obj>
											<obj name="PropertyObject" class="QuantSampleTypeProperty" version="4">
												<prop name="PropertyTypeName">Quantification Sample Type</prop>
												<prop name="Position">16</prop>
												<prop name="IsDefault">0</prop>
												<prop name="SampleType">qsUnknown</prop>
												<obj name="ChannelProp" class="ChannelProperty" version="1">
													<prop name="ChannelIdx">0</prop>
												</obj>
											</obj>
											<obj name="PropertyObject" class="ChannelGenotype" version="4">
												<prop name="PropertyTypeName">Scanning Genotype</prop>
												<prop name="Position">16</prop>
												<prop name="IsDefault">1</prop>
												<prop name="ReadOnly">1</prop>
												<obj name="ChannelProp" class="ChannelProperty" version="1">
													<prop name="ChannelIdx">0</prop>
												</obj>
											</obj>
											<obj name="PropertyObject" class="GroupChannelTypeProp" version="4">
												<prop name="PropertyTypeName">Scanning Sample Type</prop>
												<prop name="Position">16</prop>
												<prop name="IsDefault">0</prop>
												<prop name="GroupSampleType">mstUnknown</prop>
												<obj name="ChannelProp" class="ChannelProperty" version="1">
													<prop name="ChannelIdx">0</prop>
												</obj>
											</obj>
											<obj name="PropertyObject" class="TargetName" version="4">
												<prop name="PropertyTypeName">Target Name</prop>
												<prop name="Position">16</prop>
												<prop name="IsDefault">1</prop>
												<obj name="ChannelProp" class="ChannelProperty" version="1">
													<prop name="ChannelIdx">0</prop>
												</obj>
											</obj>
											<obj name="PropertyObject" class="RQTargetProperty" version="4">
												<prop name="PropertyTypeName">Target Type</prop>
												<prop name="Position">16</prop>
												<prop name="IsDefault">0</prop>
												<prop name="TargetType">dtNone</prop>
												<obj name="ChannelProp" class="ChannelProperty" version="1">
													<prop name="ChannelIdx">0</prop>
												</obj>
											</obj>
										</list>
									</obj>
								</list>
							</obj>
						</obj>
						<prop name="ChannelPropertyCount">1</prop>
						<prop name="ContainerPosition">16</prop>
						<prop name="HasSampleProperties">1</prop>
						<obj name="SampleProperties" class="PropertyList" version="1">
							<list name="emlist" count="14">
								<obj name="PropertyObject" class="SamplePrefColor" version="4">
									<prop name="PropertyTypeName">Color</prop>
									<prop name="Position">16</prop>
									<prop name="IsDefault">0</prop>
									<prop name="Color">clGray</prop>
								</obj>
								<obj name="PropertyObject" class="DominantChannelProp" version="4">
									<prop name="PropertyTypeName">Dominant Channel</prop>
									<prop name="Position">16</prop>
									<prop name="IsDefault">0</prop>
									<prop name="DominantChannel">0</prop>
								</obj>
								<obj name="PropertyObject" class="Genotype" version="4">
									<prop name="PropertyTypeName">EndPt Genotype</prop>
									<prop name="Position">16</prop>
									<prop name="IsDefault">1</prop>
									<prop name="ReadOnly">1</prop>
								</obj>
								<obj name="PropertyObject" class="GroupingSample" version="4">
									<prop name="PropertyTypeName">EndPt Sample Type</prop>
									<prop name="Position">16</prop>
									<prop name="IsDefault">0</prop>
									<prop name="GroupSampleType">mstUnknown</prop>
								</obj>
								<obj name="PropertyObject" class="SamplePrefLineStyle" version="4">
									<prop name="PropertyTypeName">Line Style</prop>
									<prop name="Position">16</prop>
									<prop name="IsDefault">0</prop>
									<prop name="LineStyle">psSolid</prop>
								</obj>
								<obj name="PropertyObject" class="GenSampleEditNotes" version="4">
									<prop name="PropertyTypeName">Notes</prop>
									<prop name="Position">16</prop>
									<prop name="IsDefault">1</prop>
								</obj>
								<obj name="PropertyObject" class="SamplePrefPointStyle" version="4">
									<prop name="PropertyTypeName">Point Style</prop>
									<prop name="Position">16</prop>
									<prop name="IsDefault">0</prop>
									<prop name="PointStyle">psNothing</prop>
								</obj>
								<obj name="PropertyObject" class="GenSampleEditPosition" version="4">
									<prop name="PropertyTypeName">Position</prop>
									<prop name="Position">16</prop>
									<prop name="IsDefault">1</prop>
								</obj>
								<obj name="PropertyObject" class="GenSampleEditReplicate" version="4">
									<prop name="PropertyTypeName">Replicate of</prop>
									<prop name="Position">16</prop>
									<prop name="IsDefault">1</prop>
									<prop name="ReplicateOf">-1</prop>
								</obj>
								<obj name="PropertyObject" class="HTCSampleID" version="4">
									<prop name="PropertyTypeName">Sample ID</prop>
									<prop name="Position">16</prop>
									<prop name="IsDefault">1</prop>
								</obj>
								<obj name="PropertyObject" class="GenSampleEditName" version="4">
									<prop name="PropertyTypeName">Sample Name</prop>
									<prop name="Position">16</prop>
									<prop name="IsDefault">1</prop>
									<prop name="name">Sample 17</prop>
								</obj>
								<obj name="PropertyObject" class="HTCSamplePrepNotes" version="4">
									<prop name="PropertyTypeName">Sample Prep Notes</prop>
									<prop name="Position">16</prop>
									<prop name="IsDefault">1</prop>
								</obj>
								<obj name="PropertyObject" class="GenSampleEditSubset" version="4">
									<prop name="PropertyTypeName">Subsets</prop>
									<prop name="Position">16</prop>
									<prop name="IsDefault">1</prop>
								</obj>
								<obj name="PropertyObject" class="SamplePrefWidth" version="5">
									<prop name="PropertyTypeName">Width</prop>
									<prop name="Position">16</prop>
									<prop name="IsDefault">1</prop>
									<prop name="Width">1</prop>
								</obj>
							</list>
						</obj>
					</obj>
					<obj name="item" class="SamplePropInfo" version="1">
						<obj name="ChannelProperties" class="ChanPropList" version="2">
							<obj name="ChannelProperties" class="EMList" version="1">
								<list name="emlist" count="1">
									<obj name="item" class="PropertyList" version="1">
										<list name="emlist" count="12">
											<obj name="PropertyObject" class="RQSampleTargetProperty" version="4">
												<prop name="PropertyTypeName">Combined Sample and Target Type</prop>
												<prop name="Position">17</prop>
												<prop name="IsDefault">0</prop>
												<obj name="ChannelProp" class="ChannelProperty" version="1">
													<prop name="ChannelIdx">0</prop>
												</obj>
											</obj>
											<obj name="PropertyObject" class="QuantConcProperty" version="4">
												<prop name="PropertyTypeName">Concentration</prop>
												<prop name="Position">17</prop>
												<prop name="IsDefault">1</prop>
												<prop name="Concentration">0</prop>
												<obj name="ChannelProp" class="ChannelProperty" version="1">
													<prop name="ChannelIdx">0</prop>
												</obj>
												<prop name="ReadOnly">1</prop>
											</obj>
											<obj name="PropertyObject" class="QuantCpHighProp" version="4">
												<prop name="PropertyTypeName">Cp High</prop>
												<prop name="Position">17</prop>
												<prop name="IsDefault">1</prop>
												<prop name="CpRangeHigh">0</prop>
												<obj name="ChannelProp" class="ChannelProperty" version="1">
													<prop name="ChannelIdx">0</prop>
												</obj>
												<prop name="ReadOnly">1</prop>
											</obj>
											<obj name="PropertyObject" class="QuantCpLowProp" version="4">
												<prop name="PropertyTypeName">Cp Low</prop>
												<prop name="Position">17</prop>
												<prop name="IsDefault">1</prop>
												<prop name="CpRangeLow">0</prop>
												<obj name="ChannelProp" class="ChannelProperty" version="1">
													<prop name="ChannelIdx">0</prop>
												</obj>
												<prop name="ReadOnly">1</prop>
											</obj>
											<obj name="PropertyObject" class="RQEffProp" version="4">
												<prop name="PropertyTypeName">Efficiency</prop>
												<prop name="Position">17</prop>
												<prop name="IsDefault">1</prop>
												<prop name="Efficiency">2</prop>
												<obj name="ChannelProp" class="ChannelProperty" version="1">
													<prop name="ChannelIdx">0</prop>
												</obj>
											</obj>
											<obj name="PropertyObject" class="ChannelGenotype" version="4">
												<prop name="PropertyTypeName">Melt Geno Genotype</prop>
												<prop name="Position">17</prop>
												<prop name="IsDefault">1</prop>
												<prop name="ReadOnly">1</prop>
												<obj name="ChannelProp" class="ChannelProperty" version="1">
													<prop name="ChannelIdx">0</prop>
												</obj>
											</obj>
											<obj name="PropertyObject" class="GroupChannelTypeProp" version="4">
												<prop name="PropertyTypeName">Melt Geno Sample Type</prop>
												<prop name="Position">17</prop>
												<prop name="IsDefault">0</prop>
												<prop name="GroupSampleType">mstUnknown</prop>
												<obj name="ChannelProp" class="ChannelProperty" version="1">
													<prop name="ChannelIdx">0</prop>
												</obj>
											</obj>
											<obj name="PropertyObject" class="QuantSampleTypeProperty" version="4">
												<prop name="PropertyTypeName">Quantification Sample Type</prop>
												<prop name="Position">17</prop>
												<prop name="IsDefault">0</prop>
												<prop name="SampleType">qsUnknown</prop>
												<obj name="ChannelProp" class="ChannelProperty" version="1">
													<prop name="ChannelIdx">0</prop>
												</obj>
											</obj>
											<obj name="PropertyObject" class="ChannelGenotype" version="4">
												<prop name="PropertyTypeName">Scanning Genotype</prop>
												<prop name="Position">17</prop>
												<prop name="IsDefault">1</prop>
												<prop name="ReadOnly">1</prop>
												<obj name="ChannelProp" class="ChannelProperty" version="1">
													<prop name="ChannelIdx">0</prop>
												</obj>
											</obj>
											<obj name="PropertyObject" class="GroupChannelTypeProp" version="4">
												<prop name="PropertyTypeName">Scanning Sample Type</prop>
												<prop name="Position">17</prop>
												<prop name="IsDefault">0</prop>
												<prop name="GroupSampleType">mstUnknown</prop>
												<obj name="ChannelProp" class="ChannelProperty" version="1">
													<prop name="ChannelIdx">0</prop>
												</obj>
											</obj>
											<obj name="PropertyObject" class="TargetName" version="4">
												<prop name="PropertyTypeName">Target Name</prop>
												<prop name="Position">17</prop>
												<prop name="IsDefault">1</prop>
												<obj name="ChannelProp" class="ChannelProperty" version="1">
													<prop name="ChannelIdx">0</prop>
												</obj>
											</obj>
											<obj name="PropertyObject" class="RQTargetProperty" version="4">
												<prop name="PropertyTypeName">Target Type</prop>
												<prop name="Position">17</prop>
												<prop name="IsDefault">0</prop>
												<prop name="TargetType">dtNone</prop>
												<obj name="ChannelProp" class="ChannelProperty" version="1">
													<prop name="ChannelIdx">0</prop>
												</obj>
											</obj>
										</list>
									</obj>
								</list>
							</obj>
						</obj>
						<prop name="ChannelPropertyCount">1</prop>
						<prop name="ContainerPosition">17</prop>
						<prop name="HasSampleProperties">1</prop>
						<obj name="SampleProperties" class="PropertyList" version="1">
							<list name="emlist" count="14">
								<obj name="PropertyObject" class="SamplePrefColor" version="4">
									<prop name="PropertyTypeName">Color</prop>
									<prop name="Position">17</prop>
									<prop name="IsDefault">0</prop>
									<prop name="Color">$0012D7FA</prop>
								</obj>
								<obj name="PropertyObject" class="DominantChannelProp" version="4">
									<prop name="PropertyTypeName">Dominant Channel</prop>
									<prop name="Position">17</prop>
									<prop name="IsDefault">0</prop>
									<prop name="DominantChannel">0</prop>
								</obj>
								<obj name="PropertyObject" class="Genotype" version="4">
									<prop name="PropertyTypeName">EndPt Genotype</prop>
									<prop name="Position">17</prop>
									<prop name="IsDefault">1</prop>
									<prop name="ReadOnly">1</prop>
								</obj>
								<obj name="PropertyObject" class="GroupingSample" version="4">
									<prop name="PropertyTypeName">EndPt Sample Type</prop>
									<prop name="Position">17</prop>
									<prop name="IsDefault">0</prop>
									<prop name="GroupSampleType">mstUnknown</prop>
								</obj>
								<obj name="PropertyObject" class="SamplePrefLineStyle" version="4">
									<prop name="PropertyTypeName">Line Style</prop>
									<prop name="Position">17</prop>
									<prop name="IsDefault">0</prop>
									<prop name="LineStyle">psSolid</prop>
								</obj>
								<obj name="PropertyObject" class="GenSampleEditNotes" version="4">
									<prop name="PropertyTypeName">Notes</prop>
									<prop name="Position">17</prop>
									<prop name="IsDefault">1</prop>
								</obj>
								<obj name="PropertyObject" class="SamplePrefPointStyle" version="4">
									<prop name="PropertyTypeName">Point Style</prop>
									<prop name="Position">17</prop>
									<prop name="IsDefault">0</prop>
									<prop name="PointStyle">psNothing</prop>
								</obj>
								<obj name="PropertyObject" class="GenSampleEditPosition" version="4">
									<prop name="PropertyTypeName">Position</prop>
									<prop name="Position">17</prop>
									<prop name="IsDefault">1</prop>
								</obj>
								<obj name="PropertyObject" class="GenSampleEditReplicate" version="4">
									<prop name="PropertyTypeName">Replicate of</prop>
									<prop name="Position">17</prop>
									<prop name="IsDefault">1</prop>
									<prop name="ReplicateOf">-1</prop>
								</obj>
								<obj name="PropertyObject" class="HTCSampleID" version="4">
									<prop name="PropertyTypeName">Sample ID</prop>
									<prop name="Position">17</prop>
									<prop name="IsDefault">1</prop>
								</obj>
								<obj name="PropertyObject" class="GenSampleEditName" version="4">
									<prop name="PropertyTypeName">Sample Name</prop>
									<prop name="Position">17</prop>
									<prop name="IsDefault">1</prop>
									<prop name="name">Sample 18</prop>
								</obj>
								<obj name="PropertyObject" class="HTCSamplePrepNotes" version="4">
									<prop name="PropertyTypeName">Sample Prep Notes</prop>
									<prop name="Position">17</prop>
									<prop name="IsDefault">1</prop>
								</obj>
								<obj name="PropertyObject" class="GenSampleEditSubset" version="4">
									<prop name="PropertyTypeName">Subsets</prop>
									<prop name="Position">17</prop>
									<prop name="IsDefault">1</prop>
								</obj>
								<obj name="PropertyObject" class="SamplePrefWidth" version="5">
									<prop name="PropertyTypeName">Width</prop>
									<prop name="Position">17</prop>
									<prop name="IsDefault">1</prop>
									<prop name="Width">1</prop>
								</obj>
							</list>
						</obj>
					</obj>
					<obj name="item" class="SamplePropInfo" version="1">
						<obj name="ChannelProperties" class="ChanPropList" version="2">
							<obj name="ChannelProperties" class="EMList" version="1">
								<list name="emlist" count="1">
									<obj name="item" class="PropertyList" version="1">
										<list name="emlist" count="12">
											<obj name="PropertyObject" class="RQSampleTargetProperty" version="4">
												<prop name="PropertyTypeName">Combined Sample and Target Type</prop>
												<prop name="Position">18</prop>
												<prop name="IsDefault">0</prop>
												<obj name="ChannelProp" class="ChannelProperty" version="1">
													<prop name="ChannelIdx">0</prop>
												</obj>
											</obj>
											<obj name="PropertyObject" class="QuantConcProperty" version="4">
												<prop name="PropertyTypeName">Concentration</prop>
												<prop name="Position">18</prop>
												<prop name="IsDefault">1</prop>
												<prop name="Concentration">0</prop>
												<obj name="ChannelProp" class="ChannelProperty" version="1">
													<prop name="ChannelIdx">0</prop>
												</obj>
												<prop name="ReadOnly">1</prop>
											</obj>
											<obj name="PropertyObject" class="QuantCpHighProp" version="4">
												<prop name="PropertyTypeName">Cp High</prop>
												<prop name="Position">18</prop>
												<prop name="IsDefault">1</prop>
												<prop name="CpRangeHigh">0</prop>
												<obj name="ChannelProp" class="ChannelProperty" version="1">
													<prop name="ChannelIdx">0</prop>
												</obj>
												<prop name="ReadOnly">1</prop>
											</obj>
											<obj name="PropertyObject" class="QuantCpLowProp" version="4">
												<prop name="PropertyTypeName">Cp Low</prop>
												<prop name="Position">18</prop>
												<prop name="IsDefault">1</prop>
												<prop name="CpRangeLow">0</prop>
												<obj name="ChannelProp" class="ChannelProperty" version="1">
													<prop name="ChannelIdx">0</prop>
												</obj>
												<prop name="ReadOnly">1</prop>
											</obj>
											<obj name="PropertyObject" class="RQEffProp" version="4">
												<prop name="PropertyTypeName">Efficiency</prop>
												<prop name="Position">18</prop>
												<prop name="IsDefault">1</prop>
												<prop name="Efficiency">2</prop>
												<obj name="ChannelProp" class="ChannelProperty" version="1">
													<prop name="ChannelIdx">0</prop>
												</obj>
											</obj>
											<obj name="PropertyObject" class="ChannelGenotype" version="4">
												<prop name="PropertyTypeName">Melt Geno Genotype</prop>
												<prop name="Position">18</prop>
												<prop name="IsDefault">1</prop>
												<prop name="ReadOnly">1</prop>
												<obj name="ChannelProp" class="ChannelProperty" version="1">
													<prop name="ChannelIdx">0</prop>
												</obj>
											</obj>
											<obj name="PropertyObject" class="GroupChannelTypeProp" version="4">
												<prop name="PropertyTypeName">Melt Geno Sample Type</prop>
												<prop name="Position">18</prop>
												<prop name="IsDefault">0</prop>
												<prop name="GroupSampleType">mstUnknown</prop>
												<obj name="ChannelProp" class="ChannelProperty" version="1">
													<prop name="ChannelIdx">0</prop>
												</obj>
											</obj>
											<obj name="PropertyObject" class="QuantSampleTypeProperty" version="4">
												<prop name="PropertyTypeName">Quantification Sample Type</prop>
												<prop name="Position">18</prop>
												<prop name="IsDefault">0</prop>
												<prop name="SampleType">qsUnknown</prop>
												<obj name="ChannelProp" class="ChannelProperty" version="1">
													<prop name="ChannelIdx">0</prop>
												</obj>
											</obj>
											<obj name="PropertyObject" class="ChannelGenotype" version="4">
												<prop name="PropertyTypeName">Scanning Genotype</prop>
												<prop name="Position">18</prop>
												<prop name="IsDefault">1</prop>
												<prop name="ReadOnly">1</prop>
												<obj name="ChannelProp" class="ChannelProperty" version="1">
													<prop name="ChannelIdx">0</prop>
												</obj>
											</obj>
											<obj name="PropertyObject" class="GroupChannelTypeProp" version="4">
												<prop name="PropertyTypeName">Scanning Sample Type</prop>
												<prop name="Position">18</prop>
												<prop name="IsDefault">0</prop>
												<prop name="GroupSampleType">mstUnknown</prop>
												<obj name="ChannelProp" class="ChannelProperty" version="1">
													<prop name="ChannelIdx">0</prop>
												</obj>
											</obj>
											<obj name="PropertyObject" class="TargetName" version="4">
												<prop name="PropertyTypeName">Target Name</prop>
												<prop name="Position">18</prop>
												<prop name="IsDefault">1</prop>
												<obj name="ChannelProp" class="ChannelProperty" version="1">
													<prop name="ChannelIdx">0</prop>
												</obj>
											</obj>
											<obj name="PropertyObject" class="RQTargetProperty" version="4">
												<prop name="PropertyTypeName">Target Type</prop>
												<prop name="Position">18</prop>
												<prop name="IsDefault">0</prop>
												<prop name="TargetType">dtNone</prop>
												<obj name="ChannelProp" class="ChannelProperty" version="1">
													<prop name="ChannelIdx">0</prop>
												</obj>
											</obj>
										</list>
									</obj>
								</list>
							</obj>
						</obj>
						<prop name="ChannelPropertyCount">1</prop>
						<prop name="ContainerPosition">18</prop>
						<prop name="HasSampleProperties">1</prop>
						<obj name="SampleProperties" class="PropertyList" version="1">
							<list name="emlist" count="14">
								<obj name="PropertyObject" class="SamplePrefColor" version="4">
									<prop name="PropertyTypeName">Color</prop>
									<prop name="Position">18</prop>
									<prop name="IsDefault">0</prop>
									<prop name="Color">$00000097</prop>
								</obj>
								<obj name="PropertyObject" class="DominantChannelProp" version="4">
									<prop name="PropertyTypeName">Dominant Channel</prop>
									<prop name="Position">18</prop>
									<prop name="IsDefault">0</prop>
									<prop name="DominantChannel">0</prop>
								</obj>
								<obj name="PropertyObject" class="Genotype" version="4">
									<prop name="PropertyTypeName">EndPt Genotype</prop>
									<prop name="Position">18</prop>
									<prop name="IsDefault">1</prop>
									<prop name="ReadOnly">1</prop>
								</obj>
								<obj name="PropertyObject" class="GroupingSample" version="4">
									<prop name="PropertyTypeName">EndPt Sample Type</prop>
									<prop name="Position">18</prop>
									<prop name="IsDefault">0</prop>
									<prop name="GroupSampleType">mstUnknown</prop>
								</obj>
								<obj name="PropertyObject" class="SamplePrefLineStyle" version="4">
									<prop name="PropertyTypeName">Line Style</prop>
									<prop name="Position">18</prop>
									<prop name="IsDefault">0</prop>
									<prop name="LineStyle">psSolid</prop>
								</obj>
								<obj name="PropertyObject" class="GenSampleEditNotes" version="4">
									<prop name="PropertyTypeName">Notes</prop>
									<prop name="Position">18</prop>
									<prop name="IsDefault">1</prop>
								</obj>
								<obj name="PropertyObject" class="SamplePrefPointStyle" version="4">
									<prop name="PropertyTypeName">Point Style</prop>
									<prop name="Position">18</prop>
									<prop name="IsDefault">0</prop>
									<prop name="PointStyle">psNothing</prop>
								</obj>
								<obj name="PropertyObject" class="GenSampleEditPosition" version="4">
									<prop name="PropertyTypeName">Position</prop>
									<prop name="Position">18</prop>
									<prop name="IsDefault">1</prop>
								</obj>
								<obj name="PropertyObject" class="GenSampleEditReplicate" version="4">
									<prop name="PropertyTypeName">Replicate of</prop>
									<prop name="Position">18</prop>
									<prop name="IsDefault">1</prop>
									<prop name="ReplicateOf">-1</prop>
								</obj>
								<obj name="PropertyObject" class="HTCSampleID" version="4">
									<prop name="PropertyTypeName">Sample ID</prop>
									<prop name="Position">18</prop>
									<prop name="IsDefault">1</prop>
								</obj>
								<obj name="PropertyObject" class="GenSampleEditName" version="4">
									<prop name="PropertyTypeName">Sample Name</prop>
									<prop name="Position">18</prop>
									<prop name="IsDefault">1</prop>
									<prop name="name">Sample 19</prop>
								</obj>
								<obj name="PropertyObject" class="HTCSamplePrepNotes" version="4">
									<prop name="PropertyTypeName">Sample Prep Notes</prop>
									<prop name="Position">18</prop>
									<prop name="IsDefault">1</prop>
								</obj>
								<obj name="PropertyObject" class="GenSampleEditSubset" version="4">
									<prop name="PropertyTypeName">Subsets</prop>
									<prop name="Position">18</prop>
									<prop name="IsDefault">1</prop>
								</obj>
								<obj name="PropertyObject" class="SamplePrefWidth" version="5">
									<prop name="PropertyTypeName">Width</prop>
									<prop name="Position">18</prop>
									<prop name="IsDefault">1</prop>
									<prop name="Width">1</prop>
								</obj>
							</list>
						</obj>
					</obj>
					<obj name="item" class="SamplePropInfo" version="1">
						<obj name="ChannelProperties" class="ChanPropList" version="2">
							<obj name="ChannelProperties" class="EMList" version="1">
								<list name="emlist" count="1">
									<obj name="item" class="PropertyList" version="1">
										<list name="emlist" count="12">
											<obj name="PropertyObject" class="RQSampleTargetProperty" version="4">
												<prop name="PropertyTypeName">Combined Sample and Target Type</prop>
												<prop name="Position">19</prop>
												<prop name="IsDefault">0</prop>
												<obj name="ChannelProp" class="ChannelProperty" version="1">
													<prop name="ChannelIdx">0</prop>
												</obj>
											</obj>
											<obj name="PropertyObject" class="QuantConcProperty" version="4">
												<prop name="PropertyTypeName">Concentration</prop>
												<prop name="Position">19</prop>
												<prop name="IsDefault">1</prop>
												<prop name="Concentration">0</prop>
												<obj name="ChannelProp" class="ChannelProperty" version="1">
													<prop name="ChannelIdx">0</prop>
												</obj>
												<prop name="ReadOnly">1</prop>
											</obj>
											<obj name="PropertyObject" class="QuantCpHighProp" version="4">
												<prop name="PropertyTypeName">Cp High</prop>
												<prop name="Position">19</prop>
												<prop name="IsDefault">1</prop>
												<prop name="CpRangeHigh">0</prop>
												<obj name="ChannelProp" class="ChannelProperty" version="1">
													<prop name="ChannelIdx">0</prop>
												</obj>
												<prop name="ReadOnly">1</prop>
											</obj>
											<obj name="PropertyObject" class="QuantCpLowProp" version="4">
												<prop name="PropertyTypeName">Cp Low</prop>
												<prop name="Position">19</prop>
												<prop name="IsDefault">1</prop>
												<prop name="CpRangeLow">0</prop>
												<obj name="ChannelProp" class="ChannelProperty" version="1">
													<prop name="ChannelIdx">0</prop>
												</obj>
												<prop name="ReadOnly">1</prop>
											</obj>
											<obj name="PropertyObject" class="RQEffProp" version="4">
												<prop name="PropertyTypeName">Efficiency</prop>
												<prop name="Position">19</prop>
												<prop name="IsDefault">1</prop>
												<prop name="Efficiency">2</prop>
												<obj name="ChannelProp" class="ChannelProperty" version="1">
													<prop name="ChannelIdx">0</prop>
												</obj>
											</obj>
											<obj name="PropertyObject" class="ChannelGenotype" version="4">
												<prop name="PropertyTypeName">Melt Geno Genotype</prop>
												<prop name="Position">19</prop>
												<prop name="IsDefault">1</prop>
												<prop name="ReadOnly">1</prop>
												<obj name="ChannelProp" class="ChannelProperty" version="1">
													<prop name="ChannelIdx">0</prop>
												</obj>
											</obj>
											<obj name="PropertyObject" class="GroupChannelTypeProp" version="4">
												<prop name="PropertyTypeName">Melt Geno Sample Type</prop>
												<prop name="Position">19</prop>
												<prop name="IsDefault">0</prop>
												<prop name="GroupSampleType">mstUnknown</prop>
												<obj name="ChannelProp" class="ChannelProperty" version="1">
													<prop name="ChannelIdx">0</prop>
												</obj>
											</obj>
											<obj name="PropertyObject" class="QuantSampleTypeProperty" version="4">
												<prop name="PropertyTypeName">Quantification Sample Type</prop>
												<prop name="Position">19</prop>
												<prop name="IsDefault">0</prop>
												<prop name="SampleType">qsUnknown</prop>
												<obj name="ChannelProp" class="ChannelProperty" version="1">
													<prop name="ChannelIdx">0</prop>
												</obj>
											</obj>
											<obj name="PropertyObject" class="ChannelGenotype" version="4">
												<prop name="PropertyTypeName">Scanning Genotype</prop>
												<prop name="Position">19</prop>
												<prop name="IsDefault">1</prop>
												<prop name="ReadOnly">1</prop>
												<obj name="ChannelProp" class="ChannelProperty" version="1">
													<prop name="ChannelIdx">0</prop>
												</obj>
											</obj>
											<obj name="PropertyObject" class="GroupChannelTypeProp" version="4">
												<prop name="PropertyTypeName">Scanning Sample Type</prop>
												<prop name="Position">19</prop>
												<prop name="IsDefault">0</prop>
												<prop name="GroupSampleType">mstUnknown</prop>
												<obj name="ChannelProp" class="ChannelProperty" version="1">
													<prop name="ChannelIdx">0</prop>
												</obj>
											</obj>
											<obj name="PropertyObject" class="TargetName" version="4">
												<prop name="PropertyTypeName">Target Name</prop>
												<prop name="Position">19</prop>
												<prop name="IsDefault">1</prop>
												<obj name="ChannelProp" class="ChannelProperty" version="1">
													<prop name="ChannelIdx">0</prop>
												</obj>
											</obj>
											<obj name="PropertyObject" class="RQTargetProperty" version="4">
												<prop name="PropertyTypeName">Target Type</prop>
												<prop name="Position">19</prop>
												<prop name="IsDefault">0</prop>
												<prop name="TargetType">dtNone</prop>
												<obj name="ChannelProp" class="ChannelProperty" version="1">
													<prop name="ChannelIdx">0</prop>
												</obj>
											</obj>
										</list>
									</obj>
								</list>
							</obj>
						</obj>
						<prop name="ChannelPropertyCount">1</prop>
						<prop name="ContainerPosition">19</prop>
						<prop name="HasSampleProperties">1</prop>
						<obj name="SampleProperties" class="PropertyList" version="1">
							<list name="emlist" count="14">
								<obj name="PropertyObject" class="SamplePrefColor" version="4">
									<prop name="PropertyTypeName">Color</prop>
									<prop name="Position">19</prop>
									<prop name="IsDefault">0</prop>
									<prop name="Color">$00FFFF0F</prop>
								</obj>
								<obj name="PropertyObject" class="DominantChannelProp" version="4">
									<prop name="PropertyTypeName">Dominant Channel</prop>
									<prop name="Position">19</prop>
									<prop name="IsDefault">0</prop>
									<prop name="DominantChannel">0</prop>
								</obj>
								<obj name="PropertyObject" class="Genotype" version="4">
									<prop name="PropertyTypeName">EndPt Genotype</prop>
									<prop name="Position">19</prop>
									<prop name="IsDefault">1</prop>
									<prop name="ReadOnly">1</prop>
								</obj>
								<obj name="PropertyObject" class="GroupingSample" version="4">
									<prop name="PropertyTypeName">EndPt Sample Type</prop>
									<prop name="Position">19</prop>
									<prop name="IsDefault">0</prop>
									<prop name="GroupSampleType">mstUnknown</prop>
								</obj>
								<obj name="PropertyObject" class="SamplePrefLineStyle" version="4">
									<prop name="PropertyTypeName">Line Style</prop>
									<prop name="Position">19</prop>
									<prop name="IsDefault">0</prop>
									<prop name="LineStyle">psSolid</prop>
								</obj>
								<obj name="PropertyObject" class="GenSampleEditNotes" version="4">
									<prop name="PropertyTypeName">Notes</prop>
									<prop name="Position">19</prop>
									<prop name="IsDefault">1</prop>
								</obj>
								<obj name="PropertyObject" class="SamplePrefPointStyle" version="4">
									<prop name="PropertyTypeName">Point Style</prop>
									<prop name="Position">19</prop>
									<prop name="IsDefault">0</prop>
									<prop name="PointStyle">psNothing</prop>
								</obj>
								<obj name="PropertyObject" class="GenSampleEditPosition" version="4">
									<prop name="PropertyTypeName">Position</prop>
									<prop name="Position">19</prop>
									<prop name="IsDefault">1</prop>
								</obj>
								<obj name="PropertyObject" class="GenSampleEditReplicate" version="4">
									<prop name="PropertyTypeName">Replicate of</prop>
									<prop name="Position">19</prop>
									<prop name="IsDefault">1</prop>
									<prop name="ReplicateOf">-1</prop>
								</obj>
								<obj name="PropertyObject" class="HTCSampleID" version="4">
									<prop name="PropertyTypeName">Sample ID</prop>
									<prop name="Position">19</prop>
									<prop name="IsDefault">1</prop>
								</obj>
								<obj name="PropertyObject" class="GenSampleEditName" version="4">
									<prop name="PropertyTypeName">Sample Name</prop>
									<prop name="Position">19</prop>
									<prop name="IsDefault">1</prop>
									<prop name="name">Sample 20</prop>
								</obj>
								<obj name="PropertyObject" class="HTCSamplePrepNotes" version="4">
									<prop name="PropertyTypeName">Sample Prep Notes</prop>
									<prop name="Position">19</prop>
									<prop name="IsDefault">1</prop>
								</obj>
								<obj name="PropertyObject" class="GenSampleEditSubset" version="4">
									<prop name="PropertyTypeName">Subsets</prop>
									<prop name="Position">19</prop>
									<prop name="IsDefault">1</prop>
								</obj>
								<obj name="PropertyObject" class="SamplePrefWidth" version="5">
									<prop name="PropertyTypeName">Width</prop>
									<prop name="Position">19</prop>
									<prop name="IsDefault">1</prop>
									<prop name="Width">1</prop>
								</obj>
							</list>
						</obj>
					</obj>
					<obj name="item" class="SamplePropInfo" version="1">
						<obj name="ChannelProperties" class="ChanPropList" version="2">
							<obj name="ChannelProperties" class="EMList" version="1">
								<list name="emlist" count="1">
									<obj name="item" class="PropertyList" version="1">
										<list name="emlist" count="12">
											<obj name="PropertyObject" class="RQSampleTargetProperty" version="4">
												<prop name="PropertyTypeName">Combined Sample and Target Type</prop>
												<prop name="Position">20</prop>
												<prop name="IsDefault">0</prop>
												<obj name="ChannelProp" class="ChannelProperty" version="1">
													<prop name="ChannelIdx">0</prop>
												</obj>
											</obj>
											<obj name="PropertyObject" class="QuantConcProperty" version="4">
												<prop name="PropertyTypeName">Concentration</prop>
												<prop name="Position">20</prop>
												<prop name="IsDefault">1</prop>
												<prop name="Concentration">0</prop>
												<obj name="ChannelProp" class="ChannelProperty" version="1">
													<prop name="ChannelIdx">0</prop>
												</obj>
												<prop name="ReadOnly">1</prop>
											</obj>
											<obj name="PropertyObject" class="QuantCpHighProp" version="4">
												<prop name="PropertyTypeName">Cp High</prop>
												<prop name="Position">20</prop>
												<prop name="IsDefault">1</prop>
												<prop name="CpRangeHigh">0</prop>
												<obj name="ChannelProp" class="ChannelProperty" version="1">
													<prop name="ChannelIdx">0</prop>
												</obj>
												<prop name="ReadOnly">1</prop>
											</obj>
											<obj name="PropertyObject" class="QuantCpLowProp" version="4">
												<prop name="PropertyTypeName">Cp Low</prop>
												<prop name="Position">20</prop>
												<prop name="IsDefault">1</prop>
												<prop name="CpRangeLow">0</prop>
												<obj name="ChannelProp" class="ChannelProperty" version="1">
													<prop name="ChannelIdx">0</prop>
												</obj>
												<prop name="ReadOnly">1</prop>
											</obj>
											<obj name="PropertyObject" class="RQEffProp" version="4">
												<prop name="PropertyTypeName">Efficiency</prop>
												<prop name="Position">20</prop>
												<prop name="IsDefault">1</prop>
												<prop name="Efficiency">2</prop>
												<obj name="ChannelProp" class="ChannelProperty" version="1">
													<prop name="ChannelIdx">0</prop>
												</obj>
											</obj>
											<obj name="PropertyObject" class="ChannelGenotype" version="4">
												<prop name="PropertyTypeName">Melt Geno Genotype</prop>
												<prop name="Position">20</prop>
												<prop name="IsDefault">1</prop>
												<prop name="ReadOnly">1</prop>
												<obj name="ChannelProp" class="ChannelProperty" version="1">
													<prop name="ChannelIdx">0</prop>
												</obj>
											</obj>
											<obj name="PropertyObject" class="GroupChannelTypeProp" version="4">
												<prop name="PropertyTypeName">Melt Geno Sample Type</prop>
												<prop name="Position">20</prop>
												<prop name="IsDefault">0</prop>
												<prop name="GroupSampleType">mstUnknown</prop>
												<obj name="ChannelProp" class="ChannelProperty" version="1">
													<prop name="ChannelIdx">0</prop>
												</obj>
											</obj>
											<obj name="PropertyObject" class="QuantSampleTypeProperty" version="4">
												<prop name="PropertyTypeName">Quantification Sample Type</prop>
												<prop name="Position">20</prop>
												<prop name="IsDefault">0</prop>
												<prop name="SampleType">qsUnknown</prop>
												<obj name="ChannelProp" class="ChannelProperty" version="1">
													<prop name="ChannelIdx">0</prop>
												</obj>
											</obj>
											<obj name="PropertyObject" class="ChannelGenotype" version="4">
												<prop name="PropertyTypeName">Scanning Genotype</prop>
												<prop name="Position">20</prop>
												<prop name="IsDefault">1</prop>
												<prop name="ReadOnly">1</prop>
												<obj name="ChannelProp" class="ChannelProperty" version="1">
													<prop name="ChannelIdx">0</prop>
												</obj>
											</obj>
											<obj name="PropertyObject" class="GroupChannelTypeProp" version="4">
												<prop name="PropertyTypeName">Scanning Sample Type</prop>
												<prop name="Position">20</prop>
												<prop name="IsDefault">0</prop>
												<prop name="GroupSampleType">mstUnknown</prop>
												<obj name="ChannelProp" class="ChannelProperty" version="1">
													<prop name="ChannelIdx">0</prop>
												</obj>
											</obj>
											<obj name="PropertyObject" class="TargetName" version="4">
												<prop name="PropertyTypeName">Target Name</prop>
												<prop name="Position">20</prop>
												<prop name="IsDefault">1</prop>
												<obj name="ChannelProp" class="ChannelProperty" version="1">
													<prop name="ChannelIdx">0</prop>
												</obj>
											</obj>
											<obj name="PropertyObject" class="RQTargetProperty" version="4">
												<prop name="PropertyTypeName">Target Type</prop>
												<prop name="Position">20</prop>
												<prop name="IsDefault">0</prop>
												<prop name="TargetType">dtNone</prop>
												<obj name="ChannelProp" class="ChannelProperty" version="1">
													<prop name="ChannelIdx">0</prop>
												</obj>
											</obj>
										</list>
									</obj>
								</list>
							</obj>
						</obj>
						<prop name="ChannelPropertyCount">1</prop>
						<prop name="ContainerPosition">20</prop>
						<prop name="HasSampleProperties">1</prop>
						<obj name="SampleProperties" class="PropertyList" version="1">
							<list name="emlist" count="14">
								<obj name="PropertyObject" class="SamplePrefColor" version="4">
									<prop name="PropertyTypeName">Color</prop>
									<prop name="Position">20</prop>
									<prop name="IsDefault">0</prop>
									<prop name="Color">$00404000</prop>
								</obj>
								<obj name="PropertyObject" class="DominantChannelProp" version="4">
									<prop name="PropertyTypeName">Dominant Channel</prop>
									<prop name="Position">20</prop>
									<prop name="IsDefault">0</prop>
									<prop name="DominantChannel">0</prop>
								</obj>
								<obj name="PropertyObject" class="Genotype" version="4">
									<prop name="PropertyTypeName">EndPt Genotype</prop>
									<prop name="Position">20</prop>
									<prop name="IsDefault">1</prop>
									<prop name="ReadOnly">1</prop>
								</obj>
								<obj name="PropertyObject" class="GroupingSample" version="4">
									<prop name="PropertyTypeName">EndPt Sample Type</prop>
									<prop name="Position">20</prop>
									<prop name="IsDefault">0</prop>
									<prop name="GroupSampleType">mstUnknown</prop>
								</obj>
								<obj name="PropertyObject" class="SamplePrefLineStyle" version="4">
									<prop name="PropertyTypeName">Line Style</prop>
									<prop name="Position">20</prop>
									<prop name="IsDefault">0</prop>
									<prop name="LineStyle">psSolid</prop>
								</obj>
								<obj name="PropertyObject" class="GenSampleEditNotes" version="4">
									<prop name="PropertyTypeName">Notes</prop>
									<prop name="Position">20</prop>
									<prop name="IsDefault">1</prop>
								</obj>
								<obj name="PropertyObject" class="SamplePrefPointStyle" version="4">
									<prop name="PropertyTypeName">Point Style</prop>
									<prop name="Position">20</prop>
									<prop name="IsDefault">0</prop>
									<prop name="PointStyle">psNothing</prop>
								</obj>
								<obj name="PropertyObject" class="GenSampleEditPosition" version="4">
									<prop name="PropertyTypeName">Position</prop>
									<prop name="Position">20</prop>
									<prop name="IsDefault">1</prop>
								</obj>
								<obj name="PropertyObject" class="GenSampleEditReplicate" version="4">
									<prop name="PropertyTypeName">Replicate of</prop>
									<prop name="Position">20</prop>
									<prop name="IsDefault">1</prop>
									<prop name="ReplicateOf">-1</prop>
								</obj>
								<obj name="PropertyObject" class="HTCSampleID" version="4">
									<prop name="PropertyTypeName">Sample ID</prop>
									<prop name="Position">20</prop>
									<prop name="IsDefault">1</prop>
								</obj>
								<obj name="PropertyObject" class="GenSampleEditName" version="4">
									<prop name="PropertyTypeName">Sample Name</prop>
									<prop name="Position">20</prop>
									<prop name="IsDefault">1</prop>
									<prop name="name">Sample 21</prop>
								</obj>
								<obj name="PropertyObject" class="HTCSamplePrepNotes" version="4">
									<prop name="PropertyTypeName">Sample Prep Notes</prop>
									<prop name="Position">20</prop>
									<prop name="IsDefault">1</prop>
								</obj>
								<obj name="PropertyObject" class="GenSampleEditSubset" version="4">
									<prop name="PropertyTypeName">Subsets</prop>
									<prop name="Position">20</prop>
									<prop name="IsDefault">1</prop>
								</obj>
								<obj name="PropertyObject" class="SamplePrefWidth" version="5">
									<prop name="PropertyTypeName">Width</prop>
									<prop name="Position">20</prop>
									<prop name="IsDefault">1</prop>
									<prop name="Width">1</prop>
								</obj>
							</list>
						</obj>
					</obj>
					<obj name="item" class="SamplePropInfo" version="1">
						<obj name="ChannelProperties" class="ChanPropList" version="2">
							<obj name="ChannelProperties" class="EMList" version="1">
								<list name="emlist" count="1">
									<obj name="item" class="PropertyList" version="1">
										<list name="emlist" count="12">
											<obj name="PropertyObject" class="RQSampleTargetProperty" version="4">
												<prop name="PropertyTypeName">Combined Sample and Target Type</prop>
												<prop name="Position">21</prop>
												<prop name="IsDefault">0</prop>
												<obj name="ChannelProp" class="ChannelProperty" version="1">
													<prop name="ChannelIdx">0</prop>
												</obj>
											</obj>
											<obj name="PropertyObject" class="QuantConcProperty" version="4">
												<prop name="PropertyTypeName">Concentration</prop>
												<prop name="Position">21</prop>
												<prop name="IsDefault">1</prop>
												<prop name="Concentration">0</prop>
												<obj name="ChannelProp" class="ChannelProperty" version="1">
													<prop name="ChannelIdx">0</prop>
												</obj>
												<prop name="ReadOnly">1</prop>
											</obj>
											<obj name="PropertyObject" class="QuantCpHighProp" version="4">
												<prop name="PropertyTypeName">Cp High</prop>
												<prop name="Position">21</prop>
												<prop name="IsDefault">1</prop>
												<prop name="CpRangeHigh">0</prop>
												<obj name="ChannelProp" class="ChannelProperty" version="1">
													<prop name="ChannelIdx">0</prop>
												</obj>
												<prop name="ReadOnly">1</prop>
											</obj>
											<obj name="PropertyObject" class="QuantCpLowProp" version="4">
												<prop name="PropertyTypeName">Cp Low</prop>
												<prop name="Position">21</prop>
												<prop name="IsDefault">1</prop>
												<prop name="CpRangeLow">0</prop>
												<obj name="ChannelProp" class="ChannelProperty" version="1">
													<prop name="ChannelIdx">0</prop>
												</obj>
												<prop name="ReadOnly">1</prop>
											</obj>
											<obj name="PropertyObject" class="RQEffProp" version="4">
												<prop name="PropertyTypeName">Efficiency</prop>
												<prop name="Position">21</prop>
												<prop name="IsDefault">1</prop>
												<prop name="Efficiency">2</prop>
												<obj name="ChannelProp" class="ChannelProperty" version="1">
													<prop name="ChannelIdx">0</prop>
												</obj>
											</obj>
											<obj name="PropertyObject" class="ChannelGenotype" version="4">
												<prop name="PropertyTypeName">Melt Geno Genotype</prop>
												<prop name="Position">21</prop>
												<prop name="IsDefault">1</prop>
												<prop name="ReadOnly">1</prop>
												<obj name="ChannelProp" class="ChannelProperty" version="1">
													<prop name="ChannelIdx">0</prop>
												</obj>
											</obj>
											<obj name="PropertyObject" class="GroupChannelTypeProp" version="4">
												<prop name="PropertyTypeName">Melt Geno Sample Type</prop>
												<prop name="Position">21</prop>
												<prop name="IsDefault">0</prop>
												<prop name="GroupSampleType">mstUnknown</prop>
												<obj name="ChannelProp" class="ChannelProperty" version="1">
													<prop name="ChannelIdx">0</prop>
												</obj>
											</obj>
											<obj name="PropertyObject" class="QuantSampleTypeProperty" version="4">
												<prop name="PropertyTypeName">Quantification Sample Type</prop>
												<prop name="Position">21</prop>
												<prop name="IsDefault">0</prop>
												<prop name="SampleType">qsUnknown</prop>
												<obj name="ChannelProp" class="ChannelProperty" version="1">
													<prop name="ChannelIdx">0</prop>
												</obj>
											</obj>
											<obj name="PropertyObject" class="ChannelGenotype" version="4">
												<prop name="PropertyTypeName">Scanning Genotype</prop>
												<prop name="Position">21</prop>
												<prop name="IsDefault">1</prop>
												<prop name="ReadOnly">1</prop>
												<obj name="ChannelProp" class="ChannelProperty" version="1">
													<prop name="ChannelIdx">0</prop>
												</obj>
											</obj>
											<obj name="PropertyObject" class="GroupChannelTypeProp" version="4">
												<prop name="PropertyTypeName">Scanning Sample Type</prop>
												<prop name="Position">21</prop>
												<prop name="IsDefault">0</prop>
												<prop name="GroupSampleType">mstUnknown</prop>
												<obj name="ChannelProp" class="ChannelProperty" version="1">
													<prop name="ChannelIdx">0</prop>
												</obj>
											</obj>
											<obj name="PropertyObject" class="TargetName" version="4">
												<prop name="PropertyTypeName">Target Name</prop>
												<prop name="Position">21</prop>
												<prop name="IsDefault">1</prop>
												<obj name="ChannelProp" class="ChannelProperty" version="1">
													<prop name="ChannelIdx">0</prop>
												</obj>
											</obj>
											<obj name="PropertyObject" class="RQTargetProperty" version="4">
												<prop name="PropertyTypeName">Target Type</prop>
												<prop name="Position">21</prop>
												<prop name="IsDefault">0</prop>
												<prop name="TargetType">dtNone</prop>
												<obj name="ChannelProp" class="ChannelProperty" version="1">
													<prop name="ChannelIdx">0</prop>
												</obj>
											</obj>
										</list>
									</obj>
								</list>
							</obj>
						</obj>
						<prop name="ChannelPropertyCount">1</prop>
						<prop name="ContainerPosition">21</prop>
						<prop name="HasSampleProperties">1</prop>
						<obj name="SampleProperties" class="PropertyList" version="1">
							<list name="emlist" count="14">
								<obj name="PropertyObject" class="SamplePrefColor" version="4">
									<prop name="PropertyTypeName">Color</prop>
									<prop name="Position">21</prop>
									<prop name="IsDefault">0</prop>
									<prop name="Color">$004080FF</prop>
								</obj>
								<obj name="PropertyObject" class="DominantChannelProp" version="4">
									<prop name="PropertyTypeName">Dominant Channel</prop>
									<prop name="Position">21</prop>
									<prop name="IsDefault">0</prop>
									<prop name="DominantChannel">0</prop>
								</obj>
								<obj name="PropertyObject" class="Genotype" version="4">
									<prop name="PropertyTypeName">EndPt Genotype</prop>
									<prop name="Position">21</prop>
									<prop name="IsDefault">1</prop>
									<prop name="ReadOnly">1</prop>
								</obj>
								<obj name="PropertyObject" class="GroupingSample" version="4">
									<prop name="PropertyTypeName">EndPt Sample Type</prop>
									<prop name="Position">21</prop>
									<prop name="IsDefault">0</prop>
									<prop name="GroupSampleType">mstUnknown</prop>
								</obj>
								<obj name="PropertyObject" class="SamplePrefLineStyle" version="4">
									<prop name="PropertyTypeName">Line Style</prop>
									<prop name="Position">21</prop>
									<prop name="IsDefault">0</prop>
									<prop name="LineStyle">psSolid</prop>
								</obj>
[truncated: 3,793,705 more chars]
