# Supplementary material for: YTHDC1 delays cellular senescence and pulmonary fibrosis by activating ATR in an m6A-independent manner
Source: EMBO J. 2023 Dec 15;43(1):4. doi: 10.1038/s44318-023-00003-2 (PMC10883269; doi:10.1038/s44318-023-00003-2)
Supplement: Supplementary file 4 — Source Data Fig. 1 [file 44318_2023_3_MOESM4_ESM.zip › Figure1/1i/zcf-20211222-1.ixo]

<objectstream signature="IXOS" version="1">
	<obj name="root" class="HTCExperiment" version="5">
		<prop name="name">zcf-20211222-1</prop>
		<prop name="UID">6FD5E1C140C14A6798CE415779739C92</prop>
		<prop name="OwnerUID">B884978B2EC94F6EBD5E824917530F0F</prop>
		<prop name="Created">2021-12-22T10:58:00.968</prop>
		<prop name="CreatedBy">B884978B2EC94F6EBD5E824917530F0F</prop>
		<prop name="CreatedByName">System Admin</prop>
		<prop name="LastModified">2021-12-22T12:31:15.477</prop>
		<prop name="LastModifiedBy">B884978B2EC94F6EBD5E824917530F0F</prop>
		<prop name="LastModifiedByName">System Admin</prop>
		<list name="AppliedTemplates" count="1">
			<item>20210208-Sue Run Protocol</item>
		</list>
		<list name="TemplateOwners" count="1">
			<item>System Admin</item>
		</list>
		<prop name="SWVersion">LCS480 1.5.1.62</prop>
		<obj name="AppProperty" class="TAppProperty" version="2">
			<prop name="Created">2021-12-22T10:58:00.968</prop>
			<prop name="LastModified">1899-12-30T00:00:00.000</prop>
		</obj>
		<obj name="ConProperty" class="TAppProperty" version="2">
			<prop name="Created">2021-12-22T10:58:00.968</prop>
			<prop name="LastModified">1899-12-30T00:00:00.000</prop>
		</obj>
		<obj name="run" class="HTCRun" version="7">
			<prop name="name">Run</prop>
			<prop name="Created">2021-12-22T10:58:00.964</prop>
			<prop name="LastModified">2021-12-22T12:30:58.484</prop>
			<obj name="AppProperty" class="TAppProperty" version="2">
				<prop name="Created">2021-12-22T10:58:00.963</prop>
				<prop name="LastModified">1899-12-30T00:00:00.000</prop>
			</obj>
			<obj name="ConProperty" class="TAppProperty" version="2">
				<prop name="Created">2021-12-22T10:58:00.964</prop>
				<prop name="LastModified">1899-12-30T00:00:00.000</prop>
				<prop name="HasProperties">1</prop>
				<obj name="_Properties" class="TAppProperties" version="1">
					<prop name="Created">2021-12-22T10:58:00.964</prop>
					<prop name="LastModified">1899-12-30T00:00:00.000</prop>
					<list name="emlist" count="4">
						<obj name="item" class="TAppProperty" version="2">
							<prop name="name">TopChart</prop>
							<prop name="Created">2021-12-22T10:58:10.567</prop>
							<prop name="LastModified">1899-12-30T00:00:00.000</prop>
						</obj>
						<obj name="item" class="TAppProperty" version="2">
							<prop name="name">LeftChart</prop>
							<prop name="Created">2021-12-22T10:58:10.567</prop>
							<prop name="LastModified">1899-12-30T00:00:00.000</prop>
						</obj>
						<obj name="item" class="TAppProperty" version="2">
							<prop name="name">RightChart</prop>
							<prop name="Created">2021-12-22T10:58:10.567</prop>
							<prop name="LastModified">1899-12-30T00:00:00.000</prop>
						</obj>
						<obj name="item" class="TAppProperty" version="2">
							<prop name="name">RunOverviewChart</prop>
							<prop name="Created">2021-12-22T10:58:10.567</prop>
							<prop name="LastModified">1899-12-30T00:00:00.000</prop>
						</obj>
					</list>
				</obj>
			</obj>
			<prop name="State">3</prop>
			<prop name="StartTime">2021-12-22T10:59:10.362</prop>
			<prop name="EndTime">2021-12-22T12:30:58.482</prop>
			<prop name="InstrumentID">6608</prop>
			<prop name="InstrumentVersion">HTC_VER_10</prop>
			<prop name="InstrumentName">LC480</prop>
			<prop name="InstrCalibrationDate">1899.12.30 00:00:00:00</prop>
			<prop name="Technician">System Admin</prop>
			<prop name="AcqStoreClass">HTCAcquisitionStore</prop>
			<prop name="AcquisitionStore">eJzsvVev80iSrvtXBo1zxwt6B8w0QDJTli5p5O7kDWVJSTS/fgcztUqsr2t274s6p2o2TjXwNRaWlkTRRD7xRryR/3lbnf7jurxs/+sf+e32/Md/rM/LovivfwwSx1o/Xsfi+DzervHzlm//8R/vbV7AT//1D/Ef//zPe367f/7SOSyv1+3Zub2uz3/8U/xPvv3d714RLy/38/bzAtlQfl5yPhbPnzep1+dtAQfQvui//qFo8Bnfgxs+t5ffDi6hr/3vjyfMb/t8eflvDmW7v2zbw5D+4Jfsjf8p/MHxdU7H9yjF/81BwinsnW+dP+scsPz7A06OF/hUXdRMQ/iDo0q2l/s//vn/KIIq9oye6kj0H/OPjp9dic436PxyeH3uc/ZRhvpHfz1Zno+bPz5r0XYHv31t6WHYKu4Jv/33R+d4De903feWa7hx4Ez/Ny+D0xPejtdn8Y9/XsJHQZr1sEhD5+z6KD9xKtF89yl49XZ1QFIQIsLPmmcWVIm+QffkIRNxtitTP7XWG3TgLgrhV3yReX3NfaJlggrCrWYyDjbr1QLNh0eV1OW6zvzj2Y1Q8Z7C+/eHz9TTdK1CazV+EfFyKAQfOfB+57lWkvI5fwn+ZpZHiDsNdqQMeiX2SeqKCPfCPqkKrcSBK3sbNL4iTITToBHCalbA8fdOHtEuoYz9RVlUqC/OfFJJ1zINDcOboMpN+qR8TGrsH3Q43sXKTYgRuGIWaqOtj+oXr5JKj0XBQ7xpotVhsCLC2ZNxGGXmHWGumRL5ONWzULq+RGSM3QOR9aeW+nLvqaL93D0SY+5q2I+urzNCczyIRvrSxiQv3xU6WacrMdTCxF6TP00UyasFUc1axX6hWT182+/2cLyhmoaC9lygo47ORLKPaua9btsRMt5wPFWkaDiYrrkeMmOUk9LeGTgg+LVAYwLn33yWWhaUp/0d33j5ROpaV+Hn6W6CTpPVhYjorQn+u9mcka33S6LclBf2vbUmokkE17/KV3Ua7OfrCeL5B0dMo36nXsSv7sg5byXS6BM4n9epN0KrECHSkASuz7FaPdFTlhoirBS4PoaUV8gk7zERU6XJvOcLzv9is7MJt9vC/TBdrUaot3dKOL/CE45/k98RF1xUwg33DfaSgTFBOurrRH9WJQ51H94/3nMyHC96C35iuXckV/B+onlUhVDarEfolTgqkcfrMvNEPhdRXcs+MadKnYbL2osQuTaYcE9cZMHOXW1QL50+iJIEReYX3HKEkD4ViJ4d5CzQG32ELtLrTmqthtefN9oTbc/Hhmib3jMNqsg9I31ywqQZGBX2zZG7QCTsm0Q8j96Zfy3XEcqWUzj+qfbOgudQ91Flw+eVLoKf67OmIk0MXoRbP/MsVN/6Ab1vx5yo6xc8f/0Azo/HwfkQhPkT+/kcjjd2LzKR6yP8fnqF8ysd3zaRzi5cD8QbEXL9MCbGi4f7dbTNVUQUuD7aLa5Sr9Hg8z39YhDt5MD5LpSxiaR9IBLD3QhpMBqMVaSMpIpI8aUQguvbncDzvTVIY0TwvO6ncL7Lmh8SoU7g+Ved/IwWixnEB0US07AvuwcUHo4iqUSxvV5bv4dWxdEgSuw0qXd21gs0PIw5Ul/sSvCzFbz+qcL5rHd5IXiT82OBYl0SSH2dwPk5JfkCNYMLTwwrr7LgocDr18lYIXW6gON9OPoTre4hXP8if6XBYrruoWskD0m5Or/TUEmLCXL3/IlIizU87564UpFtwOeVovLEYbjSRUTOcD/pq/dDCCf6qoec4Ysn9fv1wiG2IN74C0ci2pXU2BtaboXOhdTGsxLO9/kOz19wzCF+hD0pCzQVfj9WjwKpjlaT+nEPnv/19BQRZVA3ghfPDR+d7tc+0R7WUwgX73yDJtcdJry5hOvrShCPeHgHoh1EIQvztNigwfNkwfOl6Vkwe7oqqmV4f3G3K4UwjeF+O/bcMZEOu1fmYRuej1KvdVKO4wp7MxWuf3PVCRGFQMj818PsIfF+RUTkbm8cjAuIrxdlqxI+wi/srV24n47WSyfSyWng+RhBfD1pY55oT4iX3sSC5/2W9g2iX6516o1OxQiZdj4larotBe/2XolIbk4i0YsdjwNOtEa4178NosG8D/FROwdwfqNVSep9DfHtzBsqMoU2HvaOIg5w/twgctPXRA15JfPUxnyiXXjRibbfvVO/N3VNNHnsekSdlC8hfEz1Ci04PSRqcnnjcP+EeDpM4H6tX36VhrcUjmcZJC6phBL+XhjA+T7HgUBUu4L15RE+KnSJIf5waf+Whf3H8omM4eNOmkcE90NzhfXp9dyKRMQHON9kqNtoMF0+idxXHql/d1c20pOxTCrjBc9v5Pg2Wh2vA6LeZ+8szA4QP5LZA+5XM4H18VLC85UvdgnhpA08v2+pfV6q456YF+kBz6MI99/rdrwTMxaKLJyEeoT6Kjy/lTJ+ZWFSQTzbD2C9NewQ7vdLAfFilyKHqJYC50Nu4HlE3KMh+ngP8SwQ4fgH96EY9S/Iz5Ly2Bzw2h7KkfPUAhydprGKf+iAB5qCf1vu+vnhr4JA8S+BQEPUVPXfQaAlI11g//yFENhT/2QIdPpaziDQly5w0+UQFiBIRi8cRO0ie5HyHhFGGvxcCrAIVaelRORmBYv+lQdIOPdfKlH6fQhipyUEkeD4zok0OMlZGJoQpIz9SyP1OquFEA0BCikECngBD0G8XMJNqtZvUnG3J/Z0ZByQX/UrBoFwD8PfD0/yEaBvXGbBZZKb6G7mQ6K+lLcAi0JxRhPu7RDxBEGXQeByAg+9KUzh80eVIXYhsNp4C7Q86BB0SQ8WIQqBZhAuiblu5DQw6+CMTkJhRzavKWk46L/geManI5HvayXz5Ts3QiHfbIhG9obg2144QUYtXwi/d4zMW+bbCbqp+Z2ol7OeeVHJ99Dd9tyoNz3bWcSRvY9rvXkSUYo4HJ6s4IAc7X0gwmOpCd5rt19gd6SfiYILHYI271dou5pdiRA18PN+zMFD/4ZFTX7AbRiU1vaO+vHpTUq9MLOgPwwgaI2ShiiWZ0BQnhEVZ7acE43f62kgH3kRHa7hgxjHpyGE/TYon1OnAYgavgSvd4AgVDhLWET0SSV8IFCWLaIuAeq81Q6C7rIH94feS+F8JjJAnXMdYPg+LRTua1g09xBZiWlybdCcw/VSLN4lumgL2DtGxQGJT2QReZLUKYNAZ7+siHB/QxLAmwBV9pTTCX+7NYLv3IoF4uNaIdW1AuhTnvkT5Qos2vXeeadBvof7M66WPINALzA9G82TsUYUsikFf7CHz+8vG48YQwkgcFLCIhyFsAgq7hTu1/cI7scKUBUW1QQ+P7KWAKnuSyKi9laEAAvwPDwD6UE0pQIIrLkx3N/+RSBS1Yf7l0QAxcjM+0TacLBIinDpICkJeGJOPHg+lHh9QHrN8USqObhfBw9YdJ0FPG/VsID7e9zXTAaB5UvMhXBWwt8L81dB6mUNz1sYQtIEX0AmarB4pgwCSwRQaJDjKw0XA1j0KQQ2Oxc+770DCBz7KCT6zIH7390VNlLIqk/EV1qlfqHD93k/4O/NVZuExcIDoH82rUl93gsZg0BTc2qiBM9nFl5ecLyj6dEkZhE/BT+UVnA/npBLmgCgPxg6AO2TCiBQvkGk8Qfy6ox6h4v0gUB3+xwh2XiYRFLGcP0pBAalZJLG1KssPGjuBhULTfhA4KI/3jAI5J4JQLQjwCK3CR88QP2jwgwCn824hfyFIAT1ESBwOAo4Il8AAv1SAkgKRvKANM3lnXlmChD+uMHzZbqzCiBJXttIxfD9ZAzXL5SWAG1VG7+q8/MheFsjH6F7FDqkOdSw6M73OpyPyAFITCKAni8EagCBgj8dBxE6aHnahcBzBRDMZzYkpa9su2AQWFemANCmQRKiVe8B4SfaE5KOBu53bib3GAQGF0G/oynSDCJYlghJx8Q4o/QJ9zcXSJC0VU+jh0a7F9wPkx0kHc8a7oenOBgyCAzQAY43SiSAbg+e31BTdYCmWRMSJY3gfI1GG4AU5W2Rqj97pZ5QQnx9zzWNlHDXpwwCrSg2Se1jeP5uI4jHpZbA6+8LSNpgSfUZBPLZrRYC6wT321nNJ7B+7CHJoBAYIx6ePzy1smR33W+wsdt70SC4GJlfehwkTc1JJuY51DLfe/qQNO3eTyJNTAmHotQm3UdIWlVpogGEL4IRKuCmJPzrCPfDRoTvJ2ongOjZC653KsH1N7jcI9wKngd4O4DAJO9DvNgOSji/CcSr2WswZhDore6rA4PAEl6PgzxaimjWrj/Klb9B0u5BEuxbAGFKvcxTBoFPcSwQo7hDErK+PSBplx5vSIK0R+YdXb2HwqQP66FUFzjYIX+Epu3xVQfSihjOykdWGUA8640LSEJe8P7iIUmIfiTPNLQSuP8pBGrc6y7417nrI4m8Hh8IPFb5BNbDVY/AyYL3M2O4ntGshvX2nQD0Jx78PYXA0oEn3FNTiIfJa1uTCq+LNPAmsL4ON54YjULsZ9GoSQ74Zu+VqA9POI7Hamz+HSFQ+ksg0BQ1Uft3EGj+9t9fCoG28edC4HKwLIh8xAUONw8ICvdakkjdLOCm6u/1DwQyJfCVQlDuKIEUAlfcFBbl2CmE0NIhCK61EB6i0R4WId2Gvz8MOYDAx76GzO4Omf1tHuvEqLdPIaj2SxXd4m1FGmsGmRJ/8n6UwNkOMlUKgVEOQVw9QmYbXgQIMm6vGTEI9I7z9QcCqwgyV0+W1j3UPCEodCCwwifIBKVXmXn9FRyvNRrA6/GyhkwKliK02uuHVklTsffU3zYa+msUOc5QhUXS42CRRqcbqexay4Ke99qgTJHPpBo/OezZ0U5FXBq+ieFN4P/78dZECA1KIkXIzPzJLITvIxp+hEXDyZLtwNpgxM9gkXuJPA6v4UtFQ+yeiTxXjTTMGnLGzybJiTLlAdI45zVCL2/1godeMbA/fMH7N7fTnRjC2MQhkABkvjlqSCVrfOrd3bCH0kiXiRYc4Hhm98jGu0RuF3kO3o+fEx/PondJqt2Ny8KNAtCrrQFqKASGgZX3PkpgMq9xMBYBInj5xTMIDEc8nK/bZgtB7xm/BQaBjxAgkJNaKODjldqBwGAyaxfRVgmkEBg6b4AACoHCagbn3zAAAvEwKIlwUJ9pUG8B8tbh1iRa/9pk/vEO9wOFQKYEvn1dZBBoZk67KOwBgvbRlINFYK+m4cgA6HMSuL+oEsgg8Plorz/ma8H3Q2+EYhmCpnwNATq4wWqClPSRkzpvlbbLVvMRl9Rw/tJcyRgEJq/6owT68y1A4LZ3EUnz7sMiblUAgVQJrFYcQPP9/gOB/MoFaI1qOP7NWOMYBIbSHRYFCoGN1EJcMYbz/Thf3kQqZVhEshi+j3nvv4g4byDTpxCYb5ft910ChFEI1NwW4ur27/EVPv/mwKJeRgCBTAm8C/wPBAYHz4e7d9ZjEBhuTB2eP7Q0PhDYny1h0X2PKyLq1xYSWghEy7gh+vAFn3d7w/M6718AsuIYoHDaKlVijjwiZgkkZeERIDBezJyPEjiU4Ximd4gPFAK9fGPa6Ig1nlQZhufzejAmqB4+DAaBHSWwkktIAqvb44zUkyYSTY/fqX9vk87VoLEJN3wAZJQKQCbfQj4Ao5CFYwfuh6gKAVKM/IU9YQoQKFTNgJibC5z/vQDfn0Jgoybw/etZ0UPDpK6IZljPzFvP4X6zB23ScJfzlEGgPhrYDAIDrk16KATWJkBgUO4AOmpB0ghXlhX24gdAyi0GCKIQ6FUqnJ/3YftRAgPSgyRPeyUh0VY6HK+1LCZoVs9GRJrVcL9RCCyuCBF1sQfIp0rgqXnopHG1Fhol78yUQM5SIIkbP1cm2sovSNKrA0BeWgPUqGfUB2jeQRJHlcAqBwhstlP4/VYD6L3yJ58IzlTEQXwz4PkgV4sAsQIEiQ/dR2v7YpDaTQEqKAQqd4A8cTYScDB5AIRSJbDR5wDB8R6SbL+IOaJwtzoLtwiuJ4XAWtpCfIX7RUVVTOyo56ztNNnBt8KrlESRNeW4FLIniK/qaWhFw/sTklgzNSGpi68C0bRawV6z5SAJew4g6Uqv8H2vWzh/VbjUiHnJ4f0nU4hHF8g6ib4oXthHM/i8mQTxXvFPAO2TmlPRfQzxoQOBE18fESF+vTGDQNkBSNcaAc5XPhkDVC0lWH+2ALfeqYDn+1FC0scg8HoDaFucIalRtDNcb3Rf2ci7HF+QpBkPwe/nuY16q7FETOWdCwwC37E8IuI1giRPy9wJiuZ9De4PnGf+M9Lh749oQsRgBvffIYIkdKQtD4RTtEfqHTWIN9xQgyRdHcDz9krg/p9FOiQNj/iNISmCJMC5wnqqXuewPlIlcJTNMKyfEnx/XoD7s6METuWHikbnVGIQGN+F0xkrpiVFuKh8IQYqtP+OECj/JRAoCqKq/8+gQE0Q/2QKNMvxizTDGayKsgupxcN1JCYF+lobVeSggVWkMSBq3CWIwlQK5Cc3eCqyI0SJvA93ZfMK4a6lFCjV6E4q/S4L4egAUY7Vg1sKZFLgpYSow43vLxwubA1StyNXf6RAOSsOSFoEFaNA/63AKhinpzORjsMyZRRYbOApo/Vgr154d/SSrg5RC+5HCqT1YEqBwV0oTLTXeaBGoQIq4R2IqsbiihgFhg8LoghOd3eIiome+hi9NyidrgeR0890iJoCUJwnAtWpBQJKq6tARW9VLoiQHqw0mbf124m/kog2mllptBJ5H7npVSaNvwMqg6UfqPU9JBGOEpQRzizveNHIHNEuCvy904PPu4RhQeoeMVP/LFsV7guzN9GvMy4L0se2QpmJaiIEfVMIeyG8PwQiuF7elBNCfA4naNycFFhFkJVFTRge0FAH8OKWFZ/5B+PgY0mE32vSicu82isXeNKcBPj7CD7/bgOFNulSIPq798rgmCHV3d0lhUmBnt1SNc/XHwr0nzysmsHkKJPymgCFn6dAHY3EIyLXQIXeoYKoS+vBSmADtcsyXC9euY5ImZmN4M9KY4Ne64AjZTIEahov3B6jQOMqPVuKgVUQv2ODSYHe6QaUOX4AlYlN3UprrRRI68GUAgPRWlXoOIJUW4oOahYgAyjUXwUakfCqzMLCcn8nBZJ3MUKTaWIRXo3hfgt6q4hRIKsHUylQMWK4X62XIvjLCVCQNaVSYF0IHQqkUmCwa+vflALlmQlU44/yQ0cK9B6R0aVAjxvD/UzrwcbrBpSx8YA6vlIgo0BF0Z5ET0W4HmmYT9CSm8LzaC0hCwMK+lBgWber3vMKr0ePl0lMdwzUQ6XAe6YHRJlYchq6vGGjQwmrprAOK6BMQ4fzWW9VInlqIQTKBLIwh9caYkzuIvaNK6waF6eth7cU6J1fQK0l9yMFMgrE+sD/SIHFEajhVAFlMilwKMP10Q9tvfoqwPEgE56/0mulUCoFlvx6xKRAWg8OLzqsYvmxLxJFlGFVPA3GB8h6AolImymcr/cE4gelwNJ7VLiVSg6MAsWgpcClA1nG9hA6RJ/mcD6uElzvRQWrvuxe4e9XQhGhm5Jsib6L4PvfFxAfonVQE07WgMKcKWSp0eyoMwpk9eDtTYcsZSbBKv7g3Tva2FOtKwWuPA1eX5dAJfwj8JHo5FNSzfoSZAEKvB+VAuUT3+CgzLgNml8GAakhcGdMCrzHaNilQFoPltwTUKA9A6qlFKgvdBGzejCVAhVB1jGTAoUdUKCZ/CYF9p+DfrceXLua+aFAR4PXa7ME4qE3A0qPeusKifM+R2olhSx/7wJ1yOpU/1Cg4sHnT9UH16VAU1vZRBpB1ub5h2KBHunYZFKgZwCYoTx6z4g0h+NhFHg97nFkNXtbiPNHKWKlENLIOb+slOQav0DTNUERerkmZAncy0aBmaiEbxLI4qTbq0Ilv6vhevlmFoxPEG+XAzj/gnKB55/WgykFCvc3PD+WDNcDT09joLoDrE/DJDAR547h+Y1duN7Htv6vT2ce4afVOw3cB6xflAJpPTjME8h6dk2/7kqBHQoMHrA+vScQfygFMimQ1oM5hctTRoFUCoT1pcAhPm5sdD5CwDdPAdyP02PuI1hnDUaBrB5MpcAyTWG9LGt3ga6joO134h+Q9S3gehTj/pNoNQ/xUBfhfk/Vpk+U6fSdhu8avs95DvGRUmA49eH+EVIXEdNqs0bI0Crk9SGLMo6nQghj6SGisbmWouDQ9wVi99C9Ww++X+q/ZT34j5oW/z+gQFFUZf1/RFegJqj/r1Eg0wIpBYqnAKL++wC5xfTVrnITDu4yqgWuDQco4XotBX+8h1XuFkgq0a1WW9i0XTa3x+nBtMBgZsFTd1eXOusKZBR4nrcFj7Yg7CtDoIAOBQq99ZlpgaK+hChsz2EVHK3zM+FSADdfTyHqUwpUX3qJOwVhpgXupsYIch80JpUVwypYJZD7um44IFUtlkJ45bwF0wJpV6CH1vDUzKUQVl1lpwveoNiJyLumY6BABajPkN53VD9PNZHHsQm5VgIUloyvFeFeF0tIDrnl48EWaaTsbeBnYcGf0dBsDKIYooWTg7Mf4e2qiKOhv8MYcmKIiuXjZkXeK7Jx8nrB++e3vCTypuAyX19aJl6bYU1K984D9Xm8jR7nt0w4K+LTUKl3B/QeXRuiRqGFY2/AV6gyQo6o1Qhy76J6V+iiGnY0nJ6sLBH4aIH34Yoj3P1g4QjvyQG7L6SS6n2zhNisQog666CBz3N/CsL3ClYZqgX6igTn86sFsoIwpcCOFki7AhkFWrErovuurj8FYUqBWFkNGQUGPvE2aJ05HFAyBgoccBAl+f0LKHfDAeVQLbCcTU2iCTlQQz1cLxgFcqHQ5vYveP+eDfdf02+76mhBmFIgNwAK9PM1UA/VAtXpFqhfPMAquHRyjzRn1GCmBab93CZV7wBRuHd0R8h8xW+i+ktYhakWmKQBUNLxoaRBnOYRWkhazigw5E3tiZ4mUKCqtwXFIGoLpJMTIsbChFV3cV9tGAVWGxfOB6XAHaW0dw+ymNB1J+g0DgpWEPaDAL4/pUDV4Yo0ECF5QqvIeXUpMJG2SpcCYS3TCE+OsMpQLXARw/WhXYEfCsSyT8RzX4FVzDJ8RoGlMK0ypgWmxxru1wSyNj9ZuDbrCpR6jZh5r0feYxTIjd+/0wK1ZdsVGE/h+3oJUI16SWBV3Bxb7baaYSJeJCELBjM4nurwUBgFMi2QUqB5HDZtwwMcz/kew/VPuJ+C8NN+CaRyRXj/Yjg+o0E6lohsR+/Un6RA1YPB2yJ1ei8FL1Pg9Uk+lllBmFEgLQira6DAwBHb+7MtCNOuQFYQphSo5QHcD7oK15/P4XpDFH6m4VTUz+hwhXjUocCSNNZHC5TbrMdfBHC/3eM68xc8XJ85hnhn1L8vCKv3npSFq3l+RpYK9wfVAllBuEOBQKGfgnBlZkUWQJbxRI8w/x0FKivIQjRTaal6sj6goLeD48kkTfCAG22mBVajfZUyCkzOgwGpVzuIz/cDPA/kVMP9r81qHBZL76MF8sVSzMIMr5+MAqkW2KXA5wyef6oFbg+Q9VEK9KoxxFc5ntnE7C1rIdAO8Ly768BkWiCjQNoVaGiMAnXIuvtFPxrgsyPEozVEuXSUziKAdoiPIc/D5+OiFwUkhyx3fdlOUD3TIb6oiib4cQ5Z6aiErNpAB07wL6PdAg0HQOnS4wrxh2mBcTP6FISpFqhJq9FHC3xMICvmHpJEKm0E1yebuGpHC/STtmEjGEPWS7XAwBV+KBCQ9yYwCpQX05w0012ehcO26w9vXhLh1xc43/m9LQBvL7BeZvpDYAVhqgVWhQjXs4+ePtMC1c3whX0bUkQE+Z5JdN8BCrSqpcm0QA2eZ4EVhLm9tiPVAbUF5lYLXKuvArLSMTyfQwF+v3igjxbouc3KRCvi6ESczOBnWhDuUKCZ5h8tsEOBVAtkXYFq0pwx3/PkyD8KvhCZ879nQVj9ayhQEhXzfwoFmn9yW+BI2X4o0MdPiLqPJJCJ4SZwF2cORIXZG3JN7ehAVKRa4AFpChFGB8iF5YNxYG2B8MhBLk8pkFaEtXADFEYrwvDI65+KcJbrG6YFSuW7bWtqtUBaEVaGOawClAJpW6B4PsAq4Mmuj6y0uUCUceHzSJvbvV4t5X21wL0EuWqnLZBSoBAv5CyMp88emujXIVCgUWHWFkgpsFZeENW4BTw1T0Apop1sEwfeyOrhsrT8yHGHZupP9dBE1uutwCqz5YTAkYHCLLSSiR487SzamdYCX/m9FfVXFzsjZPs20SlZ29Fgh4Cy7n1rgnvD2yQK/AoL0a1/sLGK5zjqveH10bkmPUxcF6LIYAyUduWiEe5ddBVyd8VKY6F6L1C8TTRSb2d8W8EIVbR/IJloq8TKotV9B8dXp3Y0dgNbiAYasfF0OXQivHzaaXyKDmccCJ4dhZcnUGHvRO5Y2KdWNOYkoMah9j50tMBgugcqYG2B17iCKD8tRswbYqRyicN0D+efekPMkEBuPZHgfNO2QFYR3tYQleUBJzAtkFWEw5kO9w+nNZl/8tcThFYQxRgF0oowbQs0Tjqsyue2F59qgWLwaARWES7qi0Q01ABF3QOI6i9LEj9a4JcCpcNeTZkWeFr1VdYWyCjwWxEO3de6h6ZnjSd85BZCMNlDFjIzL89PRXi81+D41kc437e7kjItsP/iclJrAmQp7nYpIn/zkJgWyCrChQkUSNsCmRaoDmCV7VAgF9cc84Z48xxWhdh+5YSfb2EVoxRYP5cvUhsGUGBat16HlgI7FWGqBdKKsHdVIIuiFNipCD/rh8EqwowCb0LjfSjQt9Yj5A9Pn7ZAb8rDqkHbAjnRBaqk3hCqBdKKsD8ZwfXP66PIKJB5Q6gWSL0hrC1wdRqEn4rw1PmhQKoFsoqwd28ppa0I+6vN2kTcBFmkDDygiscejq+jBVIK7GiBlAL3a0eEVX72Oy2QUmD4nMPPUj6G64sXIg7jo95mBUCB1BvCKsLftsDg3MD929ECKQXOmm3JvCFMC1zsXrCqjuocB9VS/3hDVLeB54FqgR0KTHZAeVQLLOsKqIdqgbQizFU9SfD2it6lQL84vSJGgXrI/bQFUi2QUiDTAueB7BB18Gqz7lbbeuTt/ZcIQhoYAmRBzBvSUiCrCI+utUrEQduGp8U/FEgrwv7+sHoigl4aqYQUKJtqgfPrzif6cicCNWfGEzkDOP9CHb1wuL9DFpQcxjoRdvs3DsJHm/W3WqB6HvyuIkzbAn/VAoMFhngaHL4V4RKo86EZo2i0vaOUWFzk476vLCNnz0G8GyOIr/ujN47GssWngfsO7ogXbnaEg0QXArV++0iPXYNwMwOyaL4Iz10KfErw/fvOe8goMFzIEG92r92ImJMdPB+yCFltU2syo0Bv22rDxD8NiF7cgHK/bYEyZOCZ79bwPL/caU3UYHzLOhSoKEkO8W4M1IbOS5FRIPOGpJC7k7LP5Zh5Q6gWKJYNPL+0Iky1QNoWGA5PqwiVN8hKf6XATlugcq/3pJYHjyyQVpD1fbXA4NBmQV8KDOYJULC3DwxGgawizBkhYhVhpgWu+5BVKctlgVlFmGqBrC3QcpIDqwiHfT3A0br399QCtb+GAmVRUf9tRfjvQoF/shZIKZB3loXg3W9wF1IKlDdTWKUoBQ6mfJ8ohvXq9gVSCvRtG3JVqgVScwirCDvH1eNDgbQi/O0LDF7jfIN2yzFH+K0AUds6PSCquUHdpcDB6FITfbR+43CwhNevJ+GNKJYPqwCtCIeS6zItkFGgITWIaIUMq7wzh1ybVoQpBXpqs1YRSVY/FEgdwowCrQyi+nDX9hk+cpmI7pKDqO6WPpaMfRA54ZwDyrEsH9/kGayyt6mFyWrxrlClvyFX31QOTnTOOuD8VDiRh+8OjiYHMsJjw0LRAA1sHEHGfsC8KCwiNLR7GekXlY/5za0fWSZ2MhLJex+vVzysmu4KqPG2h3gYz1aQy78syJ2NZHdGWgOUidaBlSbwxXs40nY64XZTG8dXsRzhYrl2ovEkctLkrcPnZ9qtF4WbGqhwKNhPXO0NHLkLA6hvJpUVHpzn8PomdDBZXHmV9QVSLdBvjkBllAKVBYFVpD+BVYS/8jaR5mqZsoowNYdIdgSrLKVAqgVW82mZMXMIrQg32IJVslaAygb75KMFsr5AWhGmFBiWGlBYRwukDmGmBbZ9gR66wvWcOi+ZNJP3+6MFDuZaSynoLTAKTO9AjZQCw/0aKKBIpgbR1ju43twBVqVUm40/FeH+E36eBv0PBTItkFIgqwhTCmzS2vhQ4E1cwc9TriCa0kBU5rZLFZltn1CJBi/MKsIj8/rpCwzt+09FmDmEaV8gNYfwJirT4F7oC6YFdirCx2f9Zlpg2G/NJrQvEMjvRwuk5hCqBTIKpBXhjjmEVoTLfNz20VmwKo/Wut/2FSlZ6O+LDwXyx1ZLDy14Hs9arBDd7LVmk+Q3c4ipiIL/HgIVUgoUvQI+b0xg1bz2HzxkeTFcH2/aarttRZhR4C9aIKsIO3eglMZt4PtTCqR9gUwLpBVh6hCWUA3H0+kL/GqBegHfl/UF/qEWeHbHQGXxQkiZFkgpkJlDBhMd4o/d9D/mEFoRNmR+TdSmzSKnU8NmFEj7AhkFUi2QUiDrCywUx/hogeWu7dO0AzjfeVILnrOD148LSWF9gf7zEUSMAvVTH+Id1QJXFdwf+t5qsjDEr09FWM0VON6vFqjc3xAveam9flIO8Ui9PLNQmcDP1BxC+wKZOYRSoOqIWhbKfvExh9CKsDeI4fNoX6CWfx3Cq98okPYFrgcQNpgWSClw9eZMYk7X8P2+fYGUApkWeBlpHy3Qh0Xzzswh/AooMJDtYsMosCY3+JlSYLp4T7sV4QvCbhQ2LwzxcHdY4LOT7aJwMHLS2OtBPOXHNzcav0qIZ+r8baNeAFkxKisTezuVP6BQG9pRcO5B/HNUyGpRGMP6Mr+1juwpxCOqBdKKsNdTgPKoFliabUV4I+4maBS3WiDtC1xP4ftTLZA5hKkWuNNev+sLNE6XptsXuLg7PxVhqgVSh3AT55AVy6O8xygQeAGoTSkgXspHSfiYQxTn2ftQ4MaF+5FqgbQvEM5hnjIKPB3fM9YXyCjw4PQPRBKBOllFuKnjF5FGDlDityKsG+k77WiBNVzG1Bs84fpTCqTmEEaBQlALpF7viuyjBdq0S93xs/iATmdcC4L0N3cI638NBSrwv/9fCwwfXqsF/tYXyCrCtC+QVYSpRfiZHyVWEWZaIO0LNLVxm9u0FCg85I9F2D/v4P1+dYfQijDtC/TJJbcZBXb6AjvuEFoRfqX8tVsRpu6QqpB/3CFfLdAbyrDK2Ou2L2iZyimjwN4Jcim1VH60wHMZ2p85MZQCzczVCd/UPPw+IBO86pEIKLDgs6BvlxO8XA+taGCtrCxOt5aNF8fUgqxKdQSC3+SOmzXEO+/5BqrbNVaE63Tfj3pqZAvxwS3vOHoVq8jK4z6OV5G9wKOwGEeD8w6liTHeT/CrH3JEHO9snDRJtMHL+RzexRrZGZlLvIiuq9KORq8J/D4zgBqTEVBheF7C+4eXfYSBgHE0zqdwPLkHx2sFSj8KMt3JkmRgm/i9MAZRXxvA65f63sSwRuGofzs6QhzP9z08fDoiEa4EVgFaEZaWsUbKMKxSP5ysP+6Qcq9DVKUUSN0hwqLVAgXJiJgWqKUpUA51h1AKNFOnSjsUSLVAZhGOPaAKbRbW2Dtscv+jBa7buRm0L/AZQpQrl0/hMyeGUmDHIqzeNAmyDgeiYLCHqDesfrRA77LOTYRjTvlogUcLVn1jPBixOTH+0Dc+WmC5WcL9ukGuzyiQl9dARTt+6TMtkFaEfWniTlhfYK01kCXNOcitX892zsi9D5RELcKUAllFuLq7C6YFdiiQ9gXSijCzCB/uR1hlyBlWscsbvn/HHUK1wNh6FPD5z2e3L7CjBa5bCz+lwGAwWJ0/FPjVAkee7BFgGlkIvb3XQ0GZ9Lp9gbYDFFU949ai/5tFWPVfYtrpC6wDyMrCfgCvpxZhSoHhqa2gpi5QjWAl8H2oRfi6mPVIs/99RViaSPB7d23A8yfU3Mcd8tUCOxbhhxaLHwr8ukO40Ry+D6VAahHWpze4/759gR13iK0GJtMCQ1WEn6kWqPXOQIF+At9/U4Zb5g5hWuA1Gb8/WuCxjVeUAumcmMDTYNWXyZT7aIGUAp+LvtylQDOtla5FmFKgYgIFMi2Q9gVSCvyXvkBKgdYjHBJhdihSVhGmFMjnN7jetCJcnZYQL98ynE8/bSmr7QukWiDrC9zIbUfC1yIM4NNjfYFMC6QWYe42rXFIlkCNlAKpO8QbOsWZaYG0IuyPx22tZQGvF+3TO+1UhI23B9SKXKDGTQxZU6ciXGTBxx3iT3A716t1h3QocIyIHw3rBgsRqqIzTjhlH/WqGOFke4V4Z6yyILJ2nCVET4730VLOBtGwGZqCJzg7EzkaZLVB49qYcA+rxyiwWmcQ76kWOB3ng3+pCMvuHu5nR+QXH3eI1/+hwGpyHTItkPUFUgoUz/mPFkgpUC0ndxxYT3gehocgJ1wwASozPIiHVAtkFEjdIQtOKllFuNMX2NTCjxa4f8DxmbsRUCl1h9C+QJVweRok5AHfbxlOPn2BR38VMYsw0wIpBSIHKLM6QZbG3CHUIswo8CJAFkspUPLXcH9TCqQV4Y47hGqBjXAshCCdjVXUjywxCh68n3YqwtQd8rfVAo2/hgJVUf737pC/xaAYTTD+ZC2QTQvsUGC+/FSEQ5S1059aCmQV4WubO5/dWibSeVOm3ssBCnvtINdRj8lT8DVj9akIM3cI7kGUZRXh+PYzKIZqgeqm9xJCiE8jxJ2WzUcL/MUdwjzCVAukFNhxh7C+QE1df9wh0lb90QLpoBhWEaYeYdoXSN0hHtHWETpaze+0wPfmzRFectvc9EA2eBTjNLJdw8KxdrIWONxnKHK4o40jbkdGOJ7u7SiMDKC4IdmLONm3bpK7iHB0PEGUM9fCIMLc0kkjzFsVVlbZNvLxri/ERXo4YHfveZHXA1wm5n6/wSgx7MgfXoH6BDE64OtQcSI39WwhSTcQBYu34UTjbGqn0corI5xNMqDC+9rB8UG2JnjHCb3I0ZYojcirPGBJJqOof3cAh9Y3OOp1kA6j4XjmZHER2nD8CPcjZyPC65ccUKWdSmLXI2zVgUbk+xiieipCrv11hwR8uypSLZDTI4hC/WnhI3Mr22xQDOsL/LpD/MWs1e5aCpQC/qcv8KsFsr5A5hGm0wJpXyClwM6gGFoRpu4QNi2QVoRpX6CHrXaVrmJY1cSdiplHmA6KoVog8whTCuxUhKk7hFGglP1QIBsUQ6cF+sZLJ5x0VdrpcvqCaYGUAtmgGKoFmtdWS3tHP1qgGRpAzecRRO31DN5fT/wSe6iC46cUSLVAVhGmHmGqBTIKpBVhvmfB6vrtC6QV4U5fIB0UE57m8DzQQTG0IhyUA6AuI3583CHemjd8VhFW+Z6CmRZIPcIcceH+r9usjFIgrQj7O2mpotHg1fyLR5gOimF9gZQCaUU4WEyB0ikF1vPf3CHUI6wTUcCsIvy4AwWZkwaovTE9FW5viSOa1gMKpFrgat9S+/P9owXSQTGsIkwHxTCPcFsRZhRIK8LCHCiQVYTpoBhGgbQi/KVAVhG+qW+IV6cbUCT1CMeKu2FaIKPAQIfzy9wh97bi/HWH+LeFbqNlOTa7FLiJ2umErUc41Pm2olj81hdItUDqDmEV4UDJN0hS4f6g7hDfa8vhtsj7TAtk0wJpRVjjC4i3UQLXeylBVkr7AllFmPUF9mohZRS46k15ws0FLWN9gY38+E0LrCGeUncI8whPD3A9aF8gc4fQvkBT4sefijDfuvkoBVJ3CKsIj8bw/DRJ24f9KODzn0dkEWXRThekWiDtC2QeYWL/UCCdFtipCP/0BUI8TeU9iQaR1EuTl109ca9ZZ1H/OkMpKcfkgNViH0X+PrSFaDN4n1H8hng53K25zK/s0sarPIUlg4shHroriE+UAk3jAM/7lwKrQQHrzXumm8wd0px2cP80En9mFeFSwJCFUHdIIzYjoLoLUN+3L/BXCqR9gYwCL/axnZ47z1NWEXbMfkOk/g2yCOoOmfXrklTE/KkIn2JOZO6QID+aPRTVuz7rC/QaDM8PrQgrUyPHnWmBUuHDekc9wt+KMOsL1B/bV9cj/KVANiiGeoQrd/oSfFzA79Oct4nm1LBefz3Cv1Jg/234mFWEqTvk702B5l9DgZoo/x+4Q1QR2+yf/5u0wEkJuQelwIC0fXu0IsxmRtNJMbQv0BhiiBK0L1DUIXenFOhvdsaCzYymfYGMAqlHmGqB3vMIf8/GBdKK8MLTD6wvsKYVSOoOuZ9gFYD8DJ7iLwXSvsAgViGXohRIxwWymdHfSTHBUjYOaMCdbOYRZlpg7Lsfd0hgx8VPRZiOC6TuEEqB1XFXp2xcIDnd7AgJEwsoLbPOOHxlk8ge9+HnkWgdcEoMiEqHi53FR6ucYK1fosjKHaC4nRPZ2CvLUTTkOSTEwpRArnX3RhFe7ZyM3Palit25t48QrgdZog8Odxz10iDqDfo4jTkMr5+uh3bUP8lAddbt8MRlRHA0MhInTZ4B8bGkQFQMFaC+JA+sDZ6PBBTheO9kyWAOx7d0h8MIjbfw+dkb3s/OCzfqFS4SIsd1fCzKlhsha+kIMXc8RPg8xMNo1OdRlmza70PHBVYH1FZYWi3QHfdVRoHBRoAoSscF0r7Azsxo/RQCpVMtkHqEKQX6TgSrEJ0Uo8gmrLp0ZrRDTiNGgawiPEGBQYyxUqWsItzpC0x38HpKgawi/IsWyCbF7PetFtjOjO56hL8USN0hjAIXdtFDt2M4BgoRaswqwtQdQivCzCNMKVBawCriz3dahEyBM5lHmE2K+fQFtlog7Qv8eoQ7fYEdd8iBbzse2kkxwa6G+5n2BZqZ8s7YpJi6dgqmBXb6Ag1NhVWEUiCtCNNxgYwCxwE8b7Qi3BkXSGdGMwoc1y+OVYTD0Q6o/Ja93Q8FUi2QukMoBTItUI4gi+uMCwx3x5rUTSFiRoG0IszGBVItMNi+PhVh5hGmfYHMI9w4ucjGBVItkFEg9QizvkDqEf6VAmlFWMjb6/91h3Q8wqkw/akIGyn8vgp/KsL+agZUTt0h/HIOWQWdGc0dgNoaKYfz9a0IU49wOEzg8y6yvGIUGO4UOB+leyk/4wK/7hBOF376As+37Y8WeNrC9dhASsA8wqwvkLpDaF9gsHwEE6YFMo/wTAFqpX2B/MqoPxXhP6TAjjuE9gXSinBHC6TuEK9Migk6PGPuQ4EbHyj36w5hFWHmETbbiu63IkwpMBBWQL15GLp/TIFMC8yOjvnRAqlHmFaEKQWGmusB1cehxbRARoG0IswmxUCIXzB3CK+xmdFAKfcVUGA4UHoZORzhLAm74gzx6Ai5de2ROx4SI4GosYR4FkEugG4Laxw5jcxn/lEgPXzbzSHeTbcQ/+ZtbeNbEe5QoFTlsD7NZrDeUC2Q9gWGlyl///QFfrXA+PmGLLQsfibFDGuIH9QjzNwhY10DCnws7h+P8FcLZB5hOilGVQo4n99xgR0tkFIgc4dQCqQzo8WTB1nJuQfP695afrTAzqQY2hfoR+VqwrRAYeQ+hI4WKDgaZKXUHRIf8n6XAhX+oTAK7IwLrKzWzWVPIB5SClTrzc+4QEqBo9T0UzYuMCxLKbJ7DVBgmNXi35ECxb9m5xBRF6X/A3vI3wMD/2wx8KBwbyJpxyfuiIGdkrASzgafxkCKgdQk3LGHUDGQn87a0TItBhJVvzExkJmEA/sB2OeUDWaNgetlzTMMDN9FPmImYSYG0qnR6e3yZo2BQbaAZGrc291h2QlhGaAlYX/Cf+whvr0wnswkXHt6g8OF4n2mRtOSsH+YbOzPqBhaEv5iYL29A5b6Rwir2c6wo4G0tTEZTvdPvDjeppHtujaOuSmErelh2I/w8QHJa3QoF3jGWzhy7QHOoqdT9bCsGONoBFEtJbq8v+OrXXoRep4RJp5zsPHQM45Rz1IGQkwKu8LJRAijQRLiLH7M4PXqELDODk0njfZ6JDIMHGaAbaTPlxHeehAWh5MNhM1esD/g+0SBz0+PCEdYKc94Fc7HEfJ2GCfyu7zjNa940agMMCZXvfbxgPfcKFhnkIzvevYCC7c9YKoR4zQ59fYb/DUJd0bF8LIL54s1BsqXjz3EP+3cO1o/l2LXHkIxkJaEGQayknBrEva2ramUioF065BOY6A6NKqsMzWajorpiIFsYCAVAykGmqs3YJTow/vTknDHHkJLwry8AuyhjYEdewjZwf0yvr8HDANZSXj+nJpERsMi8w3etRGejn9MwrQx8JZddFgGCiVjJmFPbtu1W5Mww0A6NZqWhH81CTN7CN06pDmN4fi+GKhaBmDhtzGQDgzsYGBnajQVA9nU6OdL91ljIC0JMzGQloRV0k69XV3h+aIYqNm/jYqhYmAF63DKxEA6NZo2BjKT8LcxkI2KoQMDqUmY2UP2x3HzKQnTqdHUHtIxCdPGwOqSwPc5t43DXwxkJWE6MNAYAAYGJ6MQWUmYYWC9NT4YKE7EKvXva/i+tCRc7rQfewgVA+nWIWxgIC0Jq/FvjYGO25oypwsBd0rCtDGQmYTpwMCOPWRQDjbdkjAVA+tGhLQ3TAALvo2BnZKwyZfwftQe8hy1o4PM3zDQzzSdNQYG5ThYdEbFMDGQloTVjQnYFODfmYS9iwJYSkvCfH4pMtYY2N8i62MSTlM4f3RUDN06xN81kAbdeq14Xgta2hEDmT2EioG0MZCVhAMbjjdMHiqBaFJlbOsQKgYq2lrMwufJuKPbDuJxxyT8LQn7SWu/omJgZbtCyjCQjoqhjYHMHhIWU56JgQwD9/Y1/a0kDPFfHdziaCwY/TQeZJGJvZNxjYJBBmnv6Vk+ce+gQHyN7hDfDo/SxnubQJqqDqw0zs5khK83SGvD2c5J4zNHFpibcgobFcNMwhQDxfcT1ie6dUjVnw2ZGOh7s92TlYTLCypxRwyko2LY1iFUDOzYQ64F/ExLwgwDUaU9P2IgxcC5Gf9uajQVAzujYhYr5yMGsq1Dvo2BnZKwnGqAlcsa7i/FmU0ZBgZOCBg4UR7bDwZ+7SH83IB4OKnheaViYEOiN2ajYujWIdQeEp7ydn1Eug3YWAIG6gLcP7nUNtq2U6M9MoXvR7cOoSXheB6fPhjoak8/+9s2Bop/zd4hoiFK6r/FwL9JTfjPVgN7h7r6YKDyds8dlzCrCVN/CFMD84n+cQlX1RmwjPpDqhksw7Qm3JkbzWrC1CXMZsVQDKRq4LIZWAwDg9097yHBheyFqYHUH/I+vNoduh6wzFAMTPtuQTRjVn02D/mogVyZspowxcDOxMCjuQIM3O8VzDCQqoFqyVdpmFjeAW0jWLaYS5hi4Gsv4MgfP1qX730v4qjZLyI7iO0sfs+tCq+i/TDqkZcDmHeyDjhL0gFgld9Lk+PpMMIjkQB2CX0sEHu4h2D4NAADJ3eUxsNz6/oV11kUHvghjhfPSsSr1TqOLJLB3+dPeF5v/fkgCvW+IyTTJ4TN/tIbRH61RTh+kP0C21Y5jFz14GQE8/szvjq4H43WVyQwDPR3ezdyDyeckfHBal0wXhAF4gQO1Ns6C3zU514U9guUJeW0AuxrNzOxxDMcb08GDPy6hD3D1kdMDVTsdgemeQrnm5e3JhHHYlsD3sL1pxhYP0PIrmlNOJN05+MSRpH7RHoJYZHLNbg+VA309mjQ3UHuokN2zGrCdGIg3UGOqoEMA+nmIX+MgVQNZBMDHRs+/9sZ2G7u8nEJq0tYNqgayDoDTwsdrv+t/sFA5hJuJwYGT9sdoXziFKwzMLDXWu+DgbQmTF3Cn81DWn8IrQl/XcKsM5BiIJ0YyNTAjkuY1oS/LuH/TWcgmxVDJwY6o+mbYaAnv/WuP4SpgRcXloFfa8IUAz9qYIuBHNwbHzWQYqA6bf1VFAO/NeHOxEDWGUgxkHYGVsMK0jpaE2YTA2HZwgwDqRpId5Bj/hC6gxzFQG84g58pBnZmxXgb1/p0Bgrcusc6A6k/5KMGfv0h28tjgwr0+uwg561EwFzqD6GdgcFWhuOnNWG6g9yvNeHAnMDPFAOZGvho4PvTmnBjtxhM50ZTfwjFwF/9IaG2gvt/NGxrpNQf8nUJs7nR2e6nJkwnBrKaMJ0V06h9GTN/CN1BztxwDWYu4V/VQDo32pzcAUN/6Qxk/hBaE6b+EDYrhqmB7eYhbAe57Q7uP6YGavWPGkj9IYFuw/WhLmHWGUhdwlQNlHEmpQwD6awY5hIWfcCQ6AFphNQU8HztX/kHA2lnIKsJUwzU5BVgLcXAVxbzzCUcerg4dzcPuZdwfZcnpa2mOAMcOZO4hy8ZuUcIN70sEQlRscDhaTToS5CWbot9DzuvoRcFG9/KyFKzJnjpCeMoPN8RTkTe2uDrtlX32s7A0JQAA+nmIaXduoQpBjqvpP/BwEzmq8+sGKedzbRv1wvqEqZqYFDcWvWs7QxkaiDdPORbE+66hL/+ENoZSDGQ+UNoZ2DHJUzVQOoP8dWT6bPOQKoGdvwhdGIg6wx8aqfpxx9COwPprBjxFD4+m4dQfwjDQOoSpnOjf1UDzWrxThkGUjWQ1oSZGvjFQLaDXG+oCF0MvGRr8YOBUzH+e6qBf83uIaIpSuK/30j4/041kBaF6/ICy2BeQlgs8FRjGBgUZwgLN7kd0URbAy9t0SctIEx11ED5ujWYGugJZvv6dmRgY15+WgP1ZbsnUYuBoVYCZqbCzCGK4sBjuhHbQbbeA7Bh+mpbJe7e818w0A2SghjbdSWExgzCOh0W0xkZSG3CFAP9s9gWAWhRuL+VATPkzWdYDG0NZAYROjiaqoFhnLWPVVUAVlWigxNLt1SMB8oysr25g6PRsBQhW1XGkXtrIHulGOissmGEX1Eviy89e4IFc+1HvQCwMPK1PYS5/hrSwvwN2LWVqwg/JXyJApQMBXIhBxPvbmkaWaEAYXFmweuzYzGMnPMEZWQWQtj0HuthNA4u8Pfrxjrj7V4ZRQOrVRdLApg5ehDARHRDAomXRMQDXQgiV771cFwd4fiXZRZFobTAQoz3zgHv0zmJsFTD653H4YybcepH7kTspXHA7e84PAcSUwPZsBimBg56rQ2UFYUvHOFjCa4HbQ2kGEiLwgwDqUGE2oR/HRzNMJAOi+FfImC6EsAyojQXkw2OZmrgr9uHUJswGxYTD40NOixh2ft1+xC2hxwtCjM1MNko2a/DYphNmBaF2UbCv9qEaWvgdrJ8ftRAWhSmGNgZFkMxsGMQoUVhqgZ2tg/pqIG0KEwxkO0hRzGQbR+SXgF7f8VAOjKwYxCZ7qUn3O/tsBaqBtbT+DM42pu1g9QpBkrkCNl/cwUsocNimmoMyzjFQGoTlkz0YxChrYHNeFxmHQxUMd9i3W9FYTYshtqEvwYRrxf8qIGd1sBf1cAOBvZngG20KKyoNWDv1yAi3vkGs5GBE3I0PmrgdrH6nUGEFoXpHnK/tgZSDGRqIN1ImA2OpmqgYo8NVhRmBhHaGkgxkKmBK75ZforC/rz4DIuhrYHBW87vaLSbav/SGkg3Eu4YRFQ9hLSFYiAtCjMMpAYRqgYyDDSV1lDUFoWbHVcLDAP9APlEkdvWSVP1fOTqA5cVhVlrYN1rALsACAWmBvbdvsLUQFYUZnvI0aJw5K9MNJR/MJAZROINRAZptG0H+7cjA+lGwvo8hjSO7iFHDSK0KOxFR0iDg1e7B9m2bfqhauAxv7Z7Or7h/jTaoq5bXx0iuAQ+/1qsnwwDlfMasPZwgOeRtgZq6QPi7att4pEX15S1Bga3ENKuB7FmUTB3BinZ9+sIT40ij6wDxDtIpSMb11wxjwJZRmk03+19fJ9C/BrqWxsnQ50ssOWvIW3Nc0iDp1Z5Z0XhZnyGtIKqgV8MZIOjqRpIbcJe5u1t3CkK05GBtCjcaQ2sdEcijXx7pd64fFRsWAzHRTcheAWQFk1G7ci+dlgMM4jQkYGd1kBaFO5sH9IpCsenzehfbMLfwdFMDZyqcsowkBWF6eBoOjKwg4FsWMxXDZS48CX4hxi+zyOUPnvI/YqBbA85ahDhi3mBmU140MOfonBMDqcNRvu5GIWH3M+I3sTV3xID/5r9QyRBFPV/qwb+TfYP+bMxMHo4FTzW7f4gXwzkeqt2htwFwsL8nQ8Jnw7bIu2s9SG1RWHOfVTYi9rskmKgOF7DY9XbQ7ZNp8V0HCK+207SXVlNxnp3vH7YI0K8LQXfMCCs731YNtR7H/5+8SgqdNMCgQjqu2ynu7gHVPKripRKARh5bcPoZ2agCRg50gAbTy8dscnRTA302iJMNXwomf/QfB/lxWzM1EC2fwjdSlgMBxDGgNhsZNbDQdTrm06a9Da2jS0rXUd2sHVSoo33Jq44axwNQgWC7Tlri8RuMYr6ZdwT4qhfHfDLL8Ood4van3PLxM+pEkWOLWKcOIvDAk8u5S0abOcjCNap08OHrJhEI3/YT5OnCK8XZt4oCi4HjGPZckZ4nWA3GkpPjCOSAKbdVOJGzgD4O3rbsH4fl+tRZA8KnMbA1Sq2GiWMcPDqCQlO4Pi36yKKBtq+lxL96NzxjihxZJk9LCTCxn7iZd369O4chOXItirmE2ZbCd92gAF0cjT1CX/UwN9mBrKiMO0NVOXg9dk/xNvyv1MD6cxA6hNmWwlTNbCzf8ivk6Pt4aX6TIs5cPD+nZmBXwyk02IYBtJpMbQozNTA932sMQz0OMMVmUNEP+5/psXY8c79YKCdw/0827w4wj3xT1H4qwYynzCdFkN3kWMY+JkWUxbpr72BrCgsTq79jxpIfcLNG+53WhRmGEgnR9OiMNs/5NsbCEtD3mPTYujMwFB96we2fwhziNTvVcR6A6V62fp026IwnRbTwUBx/DMz8IOBrU+44xChPuGOGrgeAUbLD6P4+ISpQ4SpgRQDqUOEzgxkRWFRelufXeSG0kpkk6OZQ4T6hCkGVltJ+OwiFx6O4mdazHf/EMEb/EyL+aqBrCjMegNHBmDJ7froYiCbGUh7A2lRmG0lTHsDOz5hN2rPd4uBnitCfOqogbQ3kBaF6eRo1htIfcJ0cjRTA9VAU7tFYe6t6R81kPYGUjVQmCT1BwO/PuFObyDdRS4ct2qtelg2RFwY8Ji5aPtRAztF4W9voCcJPxhI1cBgM80/DpGOT5g6RBqj1nAHAzv7h1AMpGogKwrT3kDpkvxgIC0Km9JRwmxy9OoKaRNVAxkGYnMFf1/bZTu9xBuhR9LOAL3PxdTbBp6KxlqLhfYW4iXFQEHYwfM+zZss2J8h/tL9Q1QOsDS4k9aXTrxFhPb9gRAl1+MEb57eC+Kn0cfRPDn0IF6tV5E/tZAQRSdrgtHKIBHane00ura9zYuREUQhJ8HvTzV5sqIwxUA2LUZaAmZRDPS3Cqw3FAPV5xawilsDBrKi8NchQn3Cavz4nU+4UxRmvYGtGui5BO7/LwYyhwidFtPBQKoGUgxkk6NpUVh/yJBW0v1DOpOjQ7g5/wUDaW8g9QmzovDXIRLqCqR9tChMp8UwNfA7LeZXDGQOEVoUlq0K1m86OZpiYKc3EK2Lhk2LScpjc2AYyBwif1s18K/ZQEQSRVH+t2qgbmFRof/8pWqg9ScXhc10KhFuMGi3FZrqKnr3IaxK13s7cP0BywhEioCYrxWE/dgEbNINDpbJcwnL3uxSiGhBdAfCzr0dPYohe9WLpiJ84Kg44O5w27pCgwjftEbERG8fy1UTEB5JNWSjEryfdZlC2FukgBXjZ6Ei1CwBMx+tmmS2O6T3FrkOy64FYT/ZGRWK+zOPVM8+LPMLDX4eX1udLBq1m9W2RuFQdmOiabya+c3W3CCpeEP2fW0tIerdq1CYXAdEGkRt0TEwfDTljGHUX1hOlgSlPcJ1ettEtpc5QjLRAdNml70f+UMdZcllUop4Lhtu1B9M+5hkM/uAq8qIIkuGn5PNpjXiNjiO7EYGrLvo0QYbyS2PHPM0yhIkHUf4MilmET5N+xnB96qHN3r6wcBoVgEGLnnATrx/A+ZZ2HriXW/uRT14vgUiH+F47q9sHLnuE2fEWx1sHCoWibxVCZ//aiDbNjdWEg35rJclRnKscDWygFeXbdFa2FYVPugFiXpavydE8hSwkhqFOxuI0KIwGx39MQofTTY0kKmB39HRnW3kqBrIegMpBtKhgWwDEYqB1CLCxsVYeMsTM3JrzEZHG4c+hOElAuygFpGOGkiLwhQDebUuUzY0kFpEOkMDWVG4t1UE1htIt5Ezbocq9YgDyy5VA2lR+KMGtkVhxZ0+MRsamJlBQTiVFALDwF/VQLqBCDMK06GBtChMNxBhRuGLee2ROvoNA7+9gR01UDhYJWYYSI3C4uX9EkKeAOb9ahTeVcGbqYEMA2lRmGJgxyKi1b/1Bl4eD/2zjRwdGkg3EGFq4HcDEe0W/2wmTLeRoxYRXy61Z8co7A/v+ac3kBaFg0G4WnQwkA0NpEbhzjZy1CjMhgYOZDie/b01ytJt5KhRmA4NZGpgYa2j/8XdmzQrizX93h/IgQsBgSGwFgrSraSxmdmjYI8KfPqTwFVn77fOE3FP7oiq561BRVnblibzl90/22yu1g8Khy/tWfRF4b43cOTM7r109KCM/+oN7IrC2r4d8coWyq6Xjh7Z7QKRn6Jw1xvYZwM7DOzkYn4NCte+/xcGdgtE+t7ALhvYDQp3IyL9ApFuRERKP++kx8BONPAXBnbLhDsMDMkj2P1aIOIbSzxePyMi/aDwqEQs75YJ+1zcWr+WCfcY+Pei8JDO/gwK972B/TLhNhvoD8p2gUhbFO7kYn6LBoZ7xI5OLubTZot70cAfDCR59hcGBuLpT29gMHsh5qeDeMK/GDaR4CCi/eZuK7p4f4xybwalT/do0PhodybMs0+vgm69j8WHr5Ik3tdS215iccVFM0N7ca88oM4tWUPApjbj1crMWGZtv2CdzUkeZUUrmtq8tmDegeUQ5N8Vu9jfCKgrmyx6HDHMrk8sBN1V0X7q+VFmr2l7PGZ3PP++iOfvpzfQ91Z4Pf0aETlvvxbrRAN/YWAnGtgVhcPcRqxS12bzGwP7onA7ItJjYFcU7kdEOgwshRnpR0R66ehZsC/7EZFw+EQM7LKBw3ebDfybdHTfG/gzIvKrKFyNZ3j+u0HhbkSkFw3segO7QeG/Y+AgcvH7/gwKd0XhHgM70cCuN7AfFFYu87qXju4HhbveQDZRfPYLA+3F59+cDfxnNoiMRgL5zyMi/5Js4H9bO9przYKktdtiz3S7ojWP0a2Np1+M9sj2Tj8bN+Xjg4EYpbB2r9Eczf5YdTA6FJ+lQ40HRluSEWC0pL4RC+PdAW8r7zYmvtMWNXIn9LnGryK+/3vbTs41B16NIrRER1MzqCkjdg69CZrVyRixrdm76HbeJzS7mY2vH41zC1xhJOWh4e5KOg6GIZfRU5FQUrcyvVw3GC1Noe1N2r7a3r/NBrHvoqDb8gOHlsGTczn7ohtquG/QRYjfR51EQhJKCn4feWE7EH5SmoBmVMDMlB/A8O+UReYOEMsmrwDsl45miV50gb1uGJYbwXKS9BgYRDZin4mPewzcKcsYjIXCEj5Qswzh7vsEf/9wCCw3Zsru62QJbpJNGaxf+P7xkaPxHCPWxf7ZBFZvMBp2SY2Y57fY2Ri3AKaHD37+Jmonk+dfD9zXx2I9BpKlFwGbIwZyPc8cpsteAlPjjljYTYLJTo6P9cBK+ORbCT0GUrZBs7y2ESs77ehONbDXju6ygb9HRIaK/nuPHNmdxF47ui8Kd9rRw+Oy+rNBpP5gdN1NCvfZwG6bcN8b+DfVQD/WlbTdoV73ReFQPD4Fug332u8NIj/bhMNTsNH63sC+KHwaKhnVHMTW4XkrJX02UNxECh+O8yrvN4j8qAb2GPizTbjvDYS0fv/OBi5f7eRo1xv4d+3orjdwlz7E36qByxQx8FdR+Kc3MNwCYtn6OfmjHd1jIB1fSj5YC+iWOgz86Q3staO7ERFpTf7KBnaqgT0GbpboVn60o/vewC4b+Ks3sMsG9r2B3TZhV2/sflI4NHabP0XhX5PCXW9gNyncY6Az2//ZI9cXhXdBo//ZJtxlA2v0wr8x8GeDiOe0k67dBpFeL+YnG9j3Bl4zxBrVQKzrJ4W7bcK/RkQ6DOwmhfvewC4b2EwvQy7OHng9dnoxXTZQNtsNIl02UFn9VRT+tUHkV1G4w8Bf24Q7DJRNisfzRy+mKsq/VAN/FYX7EZG2KNxNCgf7IWJ+lw3s9GLC6SNY0XT2jHu9mL4ovL+v674oHDzOgd8XhTsM7LOBHhwmXBpuXn+0o38mhXu9mJ9J4R4DDetq9BjYbxDpMPDvejG/VAM7vRjJS//Si+m2CXcY2KsG/oyI9L2BpzpG++j4GKZNThiGX98bzsW9KSWBM9/daRQv7DYtgN9ncVYFOi2mLh+SWiDhalJiWGPSHSeTE2LkI/IKWh8TvGpt184j+Y4YKJbHL3j+bJpEj5Hh41213f/BQPdy3LFd1oatJ9Fk/GMeK7aMXhhWRybav5uF9qkrCivk0TapiHg+5w/xzx65YNRWh7xgMf2zQUQrdetPUbjtDeyLwj+qgT0Grs9t7/tO/LBfe+R+qQZ2ejEDffvXHrmf3sBfGNgXhbveQCXG61F7jTCs6PbI/fQG9nox+hfD1E47up8U/tGL6bcJ/4yI+DP1Lwz8NSLyg4G9dnSXDVTl5C+9mLs6NX9nA8/vqOq1o/tsYNcbaOzGPvtVFO4wEOzkX5oN/GdWiIxEgfznEZF/STbQ+C9jYHi5znhdFA0JjJXvU8X/xPybtovZthe/oOLnWfDxVh8lPk13BVWWH49/j2TEgmK0Eyga25SriY9uxDpoFV6Wkg5s89AwGr20i9xu1z0X10OFhO/WrJThQUWzlw/yoI4GJb1enz5Gn0t0+9twsKKvqpU9E8+jJPAX+H2qVE0APcIwD7dGuKPWZ5jwqtrUxJ8bfkrfXyVAN5xjtPs9eTJt/ObJx6+jnsT4Ep/mtbLllT0W0E1P8PtVebPkI9uQEt+VMXpbJEvEKn1HCW+EbMWigmRgQEVzaA4GsP2VcXD2jCXx6VoZTN4uA3BO2wnhI9ko2fS0RcxyDoh192G7EukgpaBvqYWA98lKdMe3N9iyMENMVOqUvTcYLU8enyliWZUB2+7w/cKhbDEILvWONV89BOOrWUm0uXKNvTOVg0sbNIuPGKNpp0ZMnKSNlUdbL/PZ4bvE41M0kzwGq0qZmOUL0GdkQoDbscWiOlmAP11YOZcKE7Hx+4rBW9zx++9miJG74iLyBpaf3A/zdoRhfPqzQuTPOuFj23tyU7/kFwZ2soH+eYFhwyOcsl4wJlTil0UtPRhxMbcqNFurtpfnjm5DK0J0I6OFV1HNR7en7FrMF6ebrM8GqskMzebDRDMnToc6RssCwTDggW6lGxHpsoH9IrluUrjLBvaygT+L5HrBGD2+DDiZ3xEzB/QF/SK54ajNznTrhCMRf494Df9aIdJhYC8b2PUGdhj4a4XIn97A+pX7xeCvSeFONrBfIRJqZ7NfJNevEOl6A7XUQ2ydRGrRrxBRdm1Y1Y2IdBgoq/VfGLhOB19eLWx0I102sBsR+VUU7mQD6+0KMbXDwG5SuFsn7O+n/0NRuMsG/ikKt4vkfvUGdhjYTQp3GNiPiPysE+4xMFm3LfY/2cBXIBqczOIWC+etWG88hT8rRMYnxPZzhe9fDUQh6TEwhpHSC8Z48cD/MyLSL5IrTLxeDg5iXbdO2EerfKf3WZvttSmef+X++IOBfVHYTvHvnyleL1+vbUL5WSHSrxPusoHdOuGB9yiJ/x3h9aHfFZsTaLNHUoJhZFcUVhdJW7RsMbDrDeww0Nsu0W3+rBP2qbzWegzsJ4V/egP7RXL+EN1ulw3sJ4URCdJfi+T6onCXDVQ2Sp38GhHpMfBHMKabFP5VFO5lA7tsYNcbKN8/hP3GwMv/LQp3k8JVccD78dciuXT/TsL6qBS/MbBbIdJhYDci8qc3sA37h94KsaIrCj9bhRdtPMYwyh0PLLxlxD0fE6KyoDGCO9VfZ86/loRhvH3RVnSoNXMuz1UpD7iDv09Zby5cItcmD14xhvWJl+/AeAY2iV9OfWeDvd4ARnDTtvphrJjK1CMY9wUjkbU6FswubgnYfGKSyLW4zNwphtE6mlMS7eeVxcbDMWL594PH21rg8fspCvcYeJ3H07430Hd23OmLwh0G/j/ZQDrD490JxnQY2GcDOwzsewM7DPwZEQlGL8Xqi8Lf0/uvbGDXG0jq8SPvMXDnzvF83Vox8m5E5PHAsEs7B288HrnyWzYwIM3T6sWjf60Q+SkK/8LAfoVIJxvo3mP2e1IYFrXcC8b0vYGdeHQvGNNNCjf7ybfHwH5SuMNAzxj4SXyrmh3TbjbpewPBpP9SwZh/ZofISBLIfx4R+ZdkA43/clHYeCgnXs/zceIVdmhQd6p8OFpBvM316SGlnm2bYH9UxLo9CTMKxSdDN2Qqife5fyxq7MKaj5aGQgLrgJi22i5dcFaSgZiU74F+RuKQj7aFmXBXOmS00MkGeWU3SaIthrXMij4FVy4uRrvvOhRotKYFb8pMS7xDHQhoVtQabGUyweiwqFYsi8KMy5KO0W3mBujWx+KCDycziXiCu8uofXkxYKTtnRuN9Iyd4fnm3/NkTMLisZepYYtvjM72GroZHuxoJCOGGY+yxbypkbHR4HgGIxozFk04YmHdLCPQfQ8x7S6Dw57sCxDSM5q1pVMJTK+/c/BGJ4x2qy+sGN/yBYQju82+6UbFZhU66enGcRmMT2bBSIJmcjZoQ7Fq1PUO6hyCJ7VyWElRxrTlkoOZU4vwu2xYTBonEUx1yUriY5KlPQZSadQWgX1I2VXNU/Ca0YRE4zm+33umr4DNRISz9b1x2PByW0KwuE6S+D43LZYYtxRMiUyT2BxkFnsKA4mrzgkxgkwwOqUmml2piiviPRYq0OHtYPHR1Kwwumx77RZaPebfa/whYS2iWy+GG5vXk02V+Oh22yJcqz7OZjULzFa3rKwOPifWSkiC40qVacwXDm/eRkPCC2/VclcPwlUPo9vgVCB2prbIuPZVhDwcPl8V/SgzNKMgfIkffzyrHxFpXqxVs26zh1NnrvHB8yAzL9BaXcAY3aqifhvmT4o2u10jFhHRwsdLQCyE64byGj5v5g2miHmdbmA/IgL6Ou3Vo/vewA4DO93AsUrKP72BnXp082kFYwZVq9OlPSc9BgbwaFu0F93mrXZSOIlfd7rc4GPZdb5/9gmT6P3mpJh8SPCN8P07DBRXs5L9Kgr32cBON/C5/0swBgOM/082sN8k1xWFuxGRX4IxfTawKwp32cBfgjFdUbhXj+42yeV2jW7xbYyScPza+HSlmHh8dQndzOOLmHmaDyknp3Z/qTJCzDYU9y8M7LKBwmox5aOJiOdrJioynk+8PgQq4d/pcOfTj/VkvB6FBO/ns7qjQk0NPmRhqztn4Pk/qbMx1+wI3fLWn8n0lJzQrTZbdOPXdsRoOVRM3pivdr+1hNhmt0X/vihcn9reZWh3AqmtLlyXDWycdnNY9Ubs4wKe/+R2RcxxW6WBxRix4aiMK14F4fv3DhFRfKAb7kZE+AIx9lc2sCsKj6+83RfdYmC3Se5XUfg9/ks3sC8KJ/d90wvG9EXhpHi6/aSwn7e9bZGjTH9jYKce/WuTXIeB3T7hfkSk7w3sBGM63cCf3sAeA38mhf/oBrYjIr82yXVF4W90QQz8yQb2k8KzEO/3/ZPo4CwHesJ98+u0VhWP7803SJSPdYfx9+fIv2Su5OHKxTCdi4s31wTAUyi+DzJ1Y3fEpeSL7/+R9hbVErT6s0fk5AiDUcUomnnw2NrOubauMrYutxlMpCuGseaG35n/acPUbUwTiJcYls64PQf9GVoJPGzwWXlb6FzzBMQwtnrt6FyhLpdiDKM8Zeyt+mxgNykcfn38vr/Uo9ftZPHiPZ31gjG9biBtBdEG4RixyhXG2q/ewH5EpBOM6THwZ4eIyD4163eIdIIx3Sa5HgMzF+8/eTnE4zmfaHc62LS960X6+a0b2PUG9pvkOsGYHgO7bGAdPU5cchdPFu7bMO1nh4inRJs/IyLdPuG+N7DbIdLvE67d9npr1aM1HcPGUGyeRV8U/tUbaJC86bOBvXq0+FGbPxj4b1WPFv6ZJSIjmWj/a0ZE9P9yNnDjeDaEPqUJVzeVwRLf5uBOhgaLhLhKGTyXW7DYDbFmxWDHwmtC8TZvF0QOJ7xkjX0DoMKVEl4EiEHSJsnA916IIRPzuGMxt3fgiesZA/VpFGwtVC7gDRUl8Wh8rtjnwKfgfVOMBvdatmPSdzsDLzwzApFx1JizvRfgS1mURKqUOHizUYGPmaq0ghOfFTUnzZMrynqA0b0+0Og+sI/gmKKbx9OyXrEb5Ta4741BoHLx+06eWxfCJ2IeXG/HlH1HOYCuDSwWrZ9VyQo3uYCRuFYSvZqsYC/Jm8P0vZiwyF/j8SgrPYYgutqMP561wbIFW4KpPfCxBFnGotttBeHaQzNHT5XM1qcco7F06ZI4mtcVG4xfGdjHm8OAfOHOinUrqj/3Jwys7aliMSQYHef+JIfNBrEPxiTFmHtgkfhyQUzVrnh+bF2e5NHcRyyO2XcBljlGDD1f8fzc9vkWZmDaDMSA7tggttfgiPWEwGMV+Wwzw+fPRH2ag9tmD9GBqOhGrYoEtqdUdNWg25GFbZ37kYxudHhHMyqUbsOCl9n2fu4GGrrZVbtqTtoWdCGKAVfXZ3R7zXy7o6I0RoyazfH5z4O3Q2y4puiGxREJhrrv0w0RE8TIl5j45hSff35htNzUwjfx/Sc+/7TGz6sOXExCL8TnO/FT58J9UOfe+OulNDAC/L57u0rCqMVSCw7t389jNKMaYs/HO0/xStYJ8ScPDzExceNWsbYhfrVQC+pJrQDDS38Tb/VFs9npBnby0d7nNMbv40+0P9nAbonIMTRfPQb2ReHSf4h/RkQ6DPSKj8Nl02gS33koAn1PFwaXIUA31OkGkvPZ/IOB4zdG//NzjRiCnor5nuIWdDafV3020M+SjUDvxqXi40hBM29VbkbVYC9xxd60k6sSupXAfYx5zc+IaeUV3f4vwRg6bFfJtZPC0tmW8jA0tkAPkmi3brz6Myn8eSBGdqvkgpc0Q7dUm63bX4h5IAVt9mKDGPGVEbO9IEJMilvMJ68VYqslohsWYzfl8iVGrNyb6Gbv1Sbk41pCDAolNaVZNNV55Q/weoqNsqDk8nH54NZiiPFUNfpS6ZSLp29DgvkDsWi/izT+HTXf3Ne+TwvREd2mdL3g9bUWnzJVW91J6fKtiRetXI0SGiD2j1YC8U5nDDMKI6Rc2raCJ2arY6nUIed1RRAzgyWef3O1KPD4XmsSqEM8/4Z6arhwOeL5V1U8X6sDYn99GD+TfqHwL93A7aDVCWxHRJRhhO8nHPD8dZPCpP7i9Ro+9kXfG9gvEfksW6H2NhvYY2CXDTwP3ACPh0iSflK40w3sl4h0ReFdeRn+GRG5tFjY9QZ2GBioBO8/DK4xjPCacdIXhXvdwEObDex6A7tsYC3i7+kFY/4uH/1+IxYLwQu/X4eBQjhHTJws8PcduLKjGLztgLLvlMSuc7KY/UnmYGlvG+2xn2ksfDQD3qSFkfOry312dVqBPaoiph1ctNf1I/FglhqIiZvwa7AmIRnQcjHDu1wzNSbMVRkM6+7kUaihvZPmXg5UlSdJJHNdYIftbd0uUWKMC1rmM+cmLfH5bZrAHqP9OxmIsUPZRYym7YJq0Z16vLoKeL5finenwQS/Vj8pnOx1YAO3PX5R29QCSzze2/fB47WkYJi7Lludy00rv30zMGxyZbzeRuwh9L2B4e6DYUiXDex0A4Ovv3F6DOx6A/3nXfmzULjPBnaTwslrY/LKaMMw3RkYtHheAy6XW/y8o4329H17a1xzJk/SZwO7hcIj9Y3Y/hnh/a29JjkflM8n8dX8ee8xsJsU7rOB3Dn/hYFdb2CXDfxVFB4+27BXf5X5r97ADgN7wRiWEwIGN/y8zwZigNv82wVj/pktIqMx0f7ziMi/BAP/29nAsvK+MEvUgHEPQyFWop+E2ahxcr5cI3atv5UP0/mNk0g/kRXTNzxHMwFuwt+SKTBySBSwZtsgiUKWp4xQ2QHX9oBFaLgrJn8sAE+uFkms30jFtP0czcbhfSLwfEkWK9/JF2z76Sfxpkx8llxsAvgqzvjNP9/ZURxtwbOFM4uKlbRjWd0KtPhrM4+kEjB6bBAbzecXsS7KeMEeZsZhejwuWTQNhYw5IrkjtpqzJL48EbOK+esD0+3ST7hh1jt2OtopmHI6YbGqGxoTj+QFxmI9YTwdQcUupY4YFR0mJNZKKNgdtnOg4scmPClPPjOe2zXQx9fOY5sYJaO+vYFgspwkgOSpsXmci+DVtUf4OIwt5gj6BbxmjWbStRETN+EWsfKZTNpdcHg8z446h1mwmuLx3Rk7hrHmEvSGobHQF1nJLDeBHgNBG6AZHrzQbPqhilhH7OrOgqt3BGMbOfh7oSnZ0pUQC3eIidzTopRF8XYFznxhJz0GSu3IjDLEoNGnK8Swpx9POYm/bUv4YCvT4UNcohs4jdANXjyNmsGBci07Nsy/jDWH1nqz4c1NHCX+Dv+h4Sm0uLL9CHloXHYGVSfimQ+XZJz4E2GAbjYN7xytv5aHaojR80SnE95M20nwxVzzabIVF7w+N+M8KBaBQy/sOePK3kGsG0boBvIMMXV0ctAsb06IWfR+NRH7rhgWkCF+f81/Rlxx94hx86QUKEmva67uXkIerDPNoiabci5e3t8kbFaIGd/348vH7qUkXpyPC1pq0YAL449EwmcrhxyHwZvXgxGaWXfwQIzZvWU+CqfoRj3A1++EFoO3FN32+IVuZ3xodQTD8Jt4hfASaKBSxkW6RAybxIhV9+2AcCFui5wY18t0PHmg2X628szeCM18WdU1H7k6urkqcksqTC5jLr22GO3rErr9DgObUYuB7PqXbqD8cVudxqO3orMd/j7iO/j9I1Pd0SnELlfGiyrvd8klpxpf76Yl8eOVa9BQc02u3TQZz5eEmDVOEavG96Qi3kjY+nRvxwkXHi3mh9ILMewcrjhCUN0WGRG7m9VhxStVkZNwLqsyHc0OU958Z3g8mkng0/o2bYGA4/svR+WdlsMp8PHqhlg4XHoF5foTn+/sahJmGzw+bDRkfOwrTR4uVC+jlaSEGKaIhHh6m/25uAv8fus1hhFj2hY55djhmll+SeCKGJYI0WeN2DUkJEy2WkYVc/rkA2FM8uB19S36nrfYN9EQc53Za/ULA/+fERGx3aDdYWBXFO53yf0UhT13ts/6ovBoMxFZILVF+0438Ncuub/3Bv7skuuzgV1v4K8REa8eSP2kcJ8NJOnT/H+Kwt8qq/D31fh9juVfReFgoStFPyLSF4U73UBviGGVfLyOcm9t4P3SZQM7wZi+N3ANQghsnCU5F2dCyoQPMGAuT/L4GuQaOxpo/9gpRfsmM7Rnq/NNAGu1D/PYaJjBPk1+g+D0MRPIRKNiueYV+Py9m8TPQ5OyR/MdQLCTZ4QT82SwNEyuYBxsDEvJictsStFembMhI9EjQntnX/QtGFDg39MXPtYJnk/h+ZaYd2eIWdfzIuRiqVVtEwhejx0GkqKVYx/vecqaOMAwSQrwfusw8LB/+lw56Hh/yJ925DDFMEKr54jxzz1ieycf3WFgnw3MTni/S3mG2PYoFYd+0lrkJKnrpMfAcH95/9ki0heF5zRCe3BumFeGQUkLcki5ID6qxLNK1aGaYQ55NQTEsvvI9Snk7oZ/cwEx7i3j+b8k64KPLq1ywd5xBTobj/9gYL9FpCsKdxjY9wY20kT5XRT+kY8OqICY+zMi0mPgMOH1711yQfxqYDa/+Mm/tig8+me2iIwUomra/xIMNP/L2UB2174QJo8Di4/jpcE2u4cBbJUuEr54LFdM2A48CNJZlseTwTJjt5Wxh2kprJO4Cec79nqsdQisy5HFbrncsZTMLZheh8c8VmX8+7OMAIz34MLiZ7UU2KNwdbDM+EMid6lYTCZVDQFZ7PL4PrNTdiGpDOFjl7G4cZcWGz7FFbgyAlk02roCmxvLGozjzGPRe0VTNquXJThkFDBknJPGFvrAB/fo4efxfOUzTZIz8ERjmcDIm+yYfM5e4FSrHYklb2Sws6JvwDiL0wSq52nHvE2C0dOKTEkk+viWy/n2BOZDQDg1zJPDrm97DbNSmSXR+IDPr/TjCWaCMUvgsjIdFgVo1rw6nzI4zPD1s0cyBBacAoLOnGbsWH2/QJ2Ll8cAdcZ2lrfsPy++JWef2c8jYtv2hdH4LQOBxcvkAKyOENuqR+2w0fOVgncfTJPY0TOBpTu+AUucIJZuZmiGJ6/tFYLyhbSobBDL95J6hInYFqGPcX1nL8j3YA8dB3/foSrYbR0i5s2bMQu3H7+k6XKTcnm5Fok/u5RoRornh4s1U0iYl++UuocPYoHxHeV+Otw7dGweKnSzcwXNUPG+o9n5LHldXMfE0xaDFX2nV8Q2L9QZJ+OhQO+xNwNnJbA2G3A0mL1ol319FlIeSH5QIEaeG06+Gx3DkEso08P8s+dKkCFGiAv8/MtdmfHhsS0yqgzd+mxGWx22r5YED3PnUEHalG3RZciC7WWY0ZUTPrmm5jLzm8XApxVM91yqN6QtGm0reuIjkdcP45OEj+ujQss4NPnX1trsi4xmebWYf3ljyohh+dB1qJLW6EafNkbnM1ANGrzdJR+PXMSSebAVqL9EtztebGoWyhJireyjGxLjukG3oCA2xXAwOZmo7ZaGVM1opj8k/k2vra7Z1kvpUzEljPbDKgme5GVQcdSuJNbxqHvpCjFp5LZuPGmXf82vrWDO+qNzVXDb5Vn6q6DeDs8f2QCez3n+QuwyEKOkaF+z4DxBN3Jst7hoTiugkWpPhzLXjXkdrQaJN7ERk21xCPxraSN0Q+rOpzf5eeHfV4PXA1UCdJvu4sjrJBVYsDFVgarGteRSqQ/y4LJ9A3WVzRKx8SAl3ikYrqiyuT559U3wfExfoUEP28OZV+cYr49N6t/pZ3nYotvURRJwX8Uw495EvF7uEKtks9zR7yM8cAxvpNw7bP0V9Zqzzwf5BrEIGRzo1lmkXLK/DfFc2d/RrfJ88eoyl3NvnO8Len5N8XhGT3z9ttIqKjwwzGkSE8+HevCdXjewGxHpMbDLBvYY+FMUVp8xYvDk4K5+F4W7EZGfbGBfFN5Ul1E/KfxLMObvk8LS/YNuPl9sqr4o3OkG/l4p3OoG9tnArjewyUdjEor+y/olHx1k9fPeY2A3ItL3BnZFYYEt66TPBnYY+JUq8U9v4OYz0P70BpIv/p55NAnBW57yHBK4Ays28ym4SpCz+C3fBCbHpQuh8EyTWBEsi5kfeQQT9XlMQDouUxZn2hb8xHVZ9IoFg4nZtwR6Kv08Es+0ZGm5mgKdL33GH49o1wpWluAbJ5vFxczwGTupN5g85CmLZ/vaYMdEP4OhKDYGT5WB8WL0GXCVbfQEXvVHpg/23HHRtpvcnxzRXmWXDx7f9P4hodTKTU+besgFfYnnS1EQe8OrgmGIg1jsiwQx3Jy2Op9K0J4fR8HX++1yzMvowYJ5K+gyPgcV116PVxLo7SSvNZjLvDoKde5NZ4pPt/Nx1ctHB9Jr49DqiNf39xuifbL8r8/o5Vnweg5C0p5vjU7HLcady1aQrRVAKy/DM5eGl1Z394GY+r2bJRdvaF/8Jn39WSb3qzfwZ6XwrxGRrijcL5PrRkS6onDfG+jOgz8jIr1uYCcY0xWF+0nhdc7IHwz8t24RGf0zW0RGKlHl/5gN/JdsEaH/5WzgUZznoBvvZxJdj67BpruoAk82ChJdB0rGkt1GB3+xebPohB6WhfpgAzOMKpPYBFljwvJdgS5uXgmMHbdkRTYaQWCmJWKhuraYVSs26EVCEtDZ1mfTxUYG78QHLKbb94pd1Qliizh55Py9czO2lQclGBTeCT8WCmLV0+aw2031Vtb+ILDylpVgTqcbwh/Lqc8GjnYFpwh2JGrKS8k+2UkDfb2p80i6bVfsRPYboJP8QqIqfDismNc5mPL6QWC/vN/ZfLgtAHlzRmLBbYCV70pHLCwwep1MGsSUgn3BHyQuiYM1YuYw3uLrPfAIbISzxd7a6w7T19xL4jA8lUygxyvMqGbnUXk6tbssVh6Y+P9IlA4Tn1l3xEJHr3gO7BgDG8TqAaPrtZPHQhnfGUvVC5gjB7+Pc0PMNPbsAfb87jI4HjB6qwhDLFaniH1rI9OYYrwQ8zaBQ+DhRXj+5l8B6GwR5CDKKcaAE+kKzCczFtsG9VlxvLVFdoq/53lAsxsWisib6dAg+C5fjNYDseJN9RmQQJEOBR3KRx/C7ELz6KYdVyy/IxZ+vWiQ+Pb1gNH4iSB2n51W7vV5LNjexver5oXJeDnWATH8uAB9L1l5FHyzjA3H9gf0l+eT2BfaonoiDrlyDY0kvo7RjBcB46AH60nC9UO1Y6XF8F3Y1UiA6/hfc7PZcmlykElIpxgIOOvhng9cw2Bcn74dOlnnPjhDwyLx95wB86aSBeyBmOIrK8RK3x0qfKSxcR5Mnm80s89Aa3thKxJEAUbri2Fs89pFmxpO1S3QpVgLXGHqJwmqobKitzelvGnaHb2nCLGLX643LkgLlQWDyJdpysWES8pXYJ410ASqLIZr/h280A2rL8RU0251w0aqnHj7cVnSQ3PWeUOSVofTQrdx3i0YH+zuhPnSUr3T5rOgXPauVR68xogFKkXsq5L8y0LkKouezIZxQfCrPBwZnkDDAT3wUbhXk/DoICadFXfOFX2AWDGZvXwKvki5cnK+zC/sZ0HTF31xbRmahMv0LdBCW5R8gI6HhMX0LdN67FkwOd70HF7Do8+M5tnw4QgxKzhSX6NMVR1w7zleH8fvEdh9qwjo1nJ021moV0wlLwfM9YzlsThDPlE/ugH6tU2VO6/DnY5Ttx2hEfQk/jYh0MUifnPF2Gl56AYfi5L8oHDR3w5znx3ax08xw7fZD5mfnfH8v7LDC7FekJn3UQYaDeuXDbZ6xOtFHvMdu58lB2xhNCAeL/F6Ph6eK8Q+BbEwpUHWTwr/ygaa9nvY6waGkd4uY2sxUDCShvXZwJ9lcuF+FuxoOsOwp/Gn4u9lct0WEa/Mg5R+JmHIlXDQZifHHloi8znrBWOCSFaEPhvYYWAQSxvhzzK5bqfwSvB2dKwhBsqmMM79qmyL6H/bKdyPiJSHN/nVG9gVhftsYD8i8viIfyaFOwzsegP9w7vdadvacZPf6yRa7bZ3tvceY3BrpyLwfXsOE1ami/fvGjHxGt4NRvaDB7iz+IVhnKwUjM5Gc2BXeUlgoEgau65fEjBZR/tWPVjGyOKegnWd8jz2r2jv7hu0nJMcw1Bw2hE7nqkiXvjOLOG+Uctsv+cPMOvVjEG+NFdsFrENTCZrDNMvI3y+Pzp8eUUucuLrl6FD9U8Yc6l6I5bzr35HxHtOuXx7C3kQn3wMY+7Nnn+HEmGee8T7I4qHEdeSYpQE3uG1o+v3CY/nfPBIglJsdyy/Jg3XrFYQKmuUjE73A5Vrmo1h59B7rn4tkwsS7+lTPn+hfTe+Zh5f7lCy+8rWYWrFKgsb513QwXYT8OGYfxN/MUUsPynXLxfHNWLsabktqa6bYy6Pznj/0i+GXVmzr7gUz8o8VAT3j2AMuS0/vyeF5evyLwzsRkR+LZPrdgp3W0T+joFcgnjHji9OgNqPf/Gk8Oif2SIy0og6+h9x6V+YDbT+yxg4fy1SCK9PKYnt+T5l4lC8Q5Ae0QxsMZBl6+ysgHU+qwyq0cFht1cYgbcYjzDGOuwQ4/LmDrPva5xHRA2BVaFbg1lUas6XVlky+8wMWERg5IuT+rmz5J6nsBsUVjJnN72wouawh3BYSwmQNu+Vk/AC7OBphN/MvczEG2uAV5rdqiBVpZVcHmfwt587gfF3XbD5fXwEI7w/8kh21j473ukXzVgyJJBVQwF/DwUweCEwSN9+yU6PcA/e1JQRIxXNYOqNjyF0tTCPtlJSMLhnSzBeMk/48MFW7FXCBIIbh5zHdr5ijY+3VXCqeBKxILHYpZEkMN4mPp+v44Jt4VaBNT5jdLx/0xVirXGEWZTNCWiRlbHpRd7g58dzEkUvdP7u9vYALzx4OVgf/PxnbYtgvyeteU7x/Z4aG8BMiziL1rfcYLeEHMFtolkCR1bv2OC9vUAYbdyc22BmbDYuPdDVS0KiIp5rzB4sG/Afdy/nhkllZu+TCs3wLshjd4nOaDXQlxBE4ozAO6qB1aUOYNIxI9H3Wa3YYcwbmH1uGN0Hdp2xetwKOrgXK4flxrgzy/o2oJ+HXsJzBc34QVquEDPVWQ7KBL/PeSSbMFVGIYmWL0RfjDJK0J/FLuefY3FnbshP4EfDWRJrGUan4lpVICxdYDGiO2K+tM3Af4FDInUZ4fl4cB3s3dbI43TyTRnxNir/CgliX7nSHTYctDszTwgknJuJw0SDnGDGdxaL0qwSGJMQo0N93Y4A0S+6odvB44pVCiwk8kamWSbOuXCoh2h2mZ/SykbsasJpRbxZK0BDBwfOtWfYkDCNtR19Dr8WBIe5mcRTDzHars93xIRQJt52dnCooR5qrs1nGgkFZyDQ8hXKvFm1ywn3NbcYq8SIj6u3QMI4fRt0WLkrLp6OiLkefft0wK8JVx5ESPx8u0tpoSg2b8aXmnj6zUM3VSsuJymgm3uYZdp26aKbqcc6iyvYA8394ZWLVSUlHmxKn07gw7ngnBviQZud5FPOwRQzvJ7um8xiQ7rl4NUHK4EgqAy2sAmGWUhHeWTT04oJD92B4OEh5q3PH/w9lf0Ezy89xK6kXrH3U5qDHbtTPF8+hi1k7ZUwmxoBg9cndpixVU8I8wG6+eGoKvB6vR3B2x8x4Ps8spLt8mUI+uRrJVGTG8D07XIBbGFNEpg27cjA3MPryQaWQH7SVwz5ygXXOSBWCvjDWIZ2A+zKdnK43+qCETc/gbOdWoTP9+3Wn1IyYBZqBol25jdj3YiIpjuvxL9q6Na7bODwKn3+jIjsjPmYa5v/i4H6dvynKNz3BgrmZ8OHw6mU+PHymfVFYeWoN3nwzQeIce845OqLIZaYqreicD77fPzQS+IVGrr1wUK0uErld+KJ7Q7gcGuqXBEGeL67ZXIdBmqjsZKH+8DzKTkgBkrascr9MnreqZq6bt8b2AvGQDzC1x9Xdd5nA53PxuPjSS0mf+SjpVaO+3HC5zvJBsO8E5WBDbc6S8xQdyxvSwXwU03PU234kdl3HLfVm1GNGHF/rVh5+hQQKExhUagOU+YsNiGY38EFw1DjhWEcTzFsbM4pidOikNniKb/BFQ6LJLoGSclcRF0w9I2f8MKLdmg/UoT/5MAZ39UkZZeNpwDbzgMWU9as2Kq+B2Br05iA9MxLVh9VF3y/NAg/O1+NCTo98vFBbXdW12Awc3TFsEsAvH+GIZ6f6/6MYWno4uPxHMNEbSM+eM0Gah4G3sCiW3us8cY6PHNfGyJ26SIef9G4fvLwvWuP37UtugqnVmOnHWm7iLOGC8XklXgT/5liWGGPILjKPosXO5ay6fK2RntzogSmAmLpUEQMlQyG2HdRfIcqa52BudVkFtQs8GmRUuDDg4LXz3I4kClnD8KFJn0z791uRep6A+t19mUBSbbW/6wb2OgjDFusdpliVxT+NSms2231rO0NjDJ6LvpJ4R4D/7VF4X9mi4hIiKL8x6KwasnmqPvX/wRy/2sxcH9lOuyz0GTz5qTfLdOSfDjwnUZguMp8i72+c5gfZixZ3F1wLGtzY7Att2ae6ld9Z51cNQCu1jRPxRzAeq7tBSy+R4uklyFi3vSsrmFhf+wkCZbGygpPrxtAUDgkmWTV3XpViQ2HkJh58nTx7wP35sMyFyds7maGY02cNIC57AQspZuzY43kxRYcdS/l/LzfIxaYn3ZEopaTWFj4FTu0O8J5AFaSmAcjtSRiW7D/XIw8Xe6+lXUpdfSHkzVDGk3RwDVRtQXb8pZJ7F4nApuf1jpGdwhwsSuPSmblWQmGUa/zONIuGXuUDiLK6j7PI/Ul3Fk9LfHnWHSOiKOliMnZjkIAtzCH0CTohsZ7E0JBPLQt12LJpH2AZjBOMsSS7dXH95eG4L89wNtyPDLYMvNjCGft+y/dIsNovNrB7JAsSLxdXCxWD+wXzOLcZ2A7DRqfqdSA3dRBEs1uFNrvV8MsyPZJtPncEMtujg3WO8L3J7QAjCERa41kEhM+sRErKx0ccKrXisQfEGTWfHQNDGeEGLq+5IhVhVyBS4NdAvVrjpgwZkOYBCtI+PSG2HrZ777gyattAuZlgsdrsWu3lERLEtVkYjFDG1FwrrsDgWO4XOHjyQl0Z/JI4qXvpOzxzNZgPTZLEpPB6M4GnjzAkzc4Erj4N2B+ZC3BuSwWeVQIgsDMDTmAZTQO4W8VsSNa3DbgXhqfQHo28ftZKxE8Z5vlfGQsU6YtnRhcood4pEomsKefIkM83JDB4han7Hy63rli3JTcfwtliW770Or6bWgSucGgorfTIuZKsRFZ+MlLh76m0wtX5IXMvN38YNAkeV3ATV8u4wqJDJY8vlNw1oWBmPPFsNw1lxz0L2JzxFs3ZZz0I9j20sWwqdWJFK0DupXaGTBvrXwtts+PiCkrEzFRf3BgWa1UXGw8NfGW+qHV4nPnvD7eR8Qf22VGT3S65oPhXMzxmg9S+l1up8BozPB6MHSfzeSliec3GCbBWsDfk3+GZy6UbxndBPXvNF/kA/CNGN30epVbTHnZGtgBx/N7NBuZlYV1AJp98Hp0ZqnGXiMMO4w3t5P4GhkCm96LAsyjuk5i44nXz+2ym4LhBSmL6AQDui9aGfBDZ88iVk7xeshghVfgdplzKEnF5qaMYQiR8PxqJl6fF+uoYVhz5AQ+N2Kxh2RZeHzLiMWTO2L97E1ycPepj2e+PhWssVgFdHLDMMYUaMryxmgFSbxFjr96hGFEKfjgNC7PI0VmDlvhRQueFboJrCp0g11v4Kj20K3vjpsV9Spq8G+qIQYcDFejmnHR+KCZI9aJuitQQW0Fhb51nQTxbF9S5dEc+Uhz8HhWsltS22h1N3MDMbsuBgVNAyXmw1Y2wV9p3o7e0jjmalJ88uCTq0BlZ2pzaTv7JOFm/NTomCCGqm8mEF9cqjKVB+6ENxwx0Cs+212fDex6A71xpFT0vAs9/PwjYitt5fZrZTDggndA7ABVTenyevB5tVclFowuajcy0/YaNvj7SLsD+vzQY1hnu0myeBVwt5Twm8Bu503zVJlh2H17LBSgVaDn82TwtSzbsAMA9Af54qVkOyv27SlEz1uTc3d7dKzTxkDsex3aJiP1ZrHr+eKDJa2zBJCx8f7Y7LbgRrsIw3ROK2ZshBGEA4b2YracV+ypOHPEfCFhcXTD+9Uuah/dxeicxM+5fWcYyJbgbLYzwvekAfa5P0d4cOd4P+6t7M6mMFT49xAaeP83RwSzg45hRdK0Ydfg67C7RnzQNyrLI2mjp2zfTvp/x+2yxn2ImB00Q5ePlxpJQvWrrag8dhGjB964k8tH7Pq8Ra5MgzIJziFiuHtJFTAu1T5BK2enDOrdBJzMD/LIas7Ars8b+hPNVJJgckbgHVz4FsLqaOTR+o5hzMoLx1zJRJNFmmoY7C2sR1x1SsS86RDDztWDTnllrj+5dyGe8QsDvWn5LKiTLxiX28n+fqfwDwb2vYEDz65+9wZ2IyK+lv+bewP/mS0iokAU8X8LBrL/cm9gkNoc5tULzcBmlZUWg+UB5vMhTdITj1bWYvC9IaYlNklqZvqWrdkbdBGinSeWVWkW6HkGS7e2WXIy6p1VnG8fiNaJm883e9Ow8Ey+YHV/eST92ObOeo4xGjmoe48kmX5KraO03AA/y9M8CddmaV2vOjqKi4+v362jndXI9wy4OACSZgf8yHu7bG0JMiVpBZVlle/vBJL3h7G54HzvlnFWt7BRbIcl+g3f/+7g4/1wjGZNSPHxebc9w9Y4zvJEPEFhXaU5um1rciKgcIzpzDQ6YPT0Ped8tr1bTF+NEwiR1vLYuztoRi4IyOGUHXN4zpYOo3dBbkcwjjk3t4sKzY5wBHPI54zPm3nKMnl8AJ8dLiSuLblg0+RUgH3k9ySu2B3NwKTIYEL5OuFL9eYzyYx0YLqT5SC3SY+zMJlBkA5PCQykZckCFXTwk0mUx4cT27Hd3pkCPazjJLpTxM5w9V6AeYVLHu8+isHiHcLUNPoi1h7YAtBtWwXMGN+yiMyFkm3k/RTCY3XNIUvljJ3jyED4EA5JnB1tn31qBFxLDu8ExPM9Y+/iYoKxbzLEwMDOGJ090OGmzzuDvT+2mCQ9PGA8vRCYuHKJnz+rQV/LjxZjnylTltMFHs9SzGPJVvGZ71MK9iS/JgDkYbH5YvRCtzF6sfi53/hsaEwSmKSHC+NeuirYdZ7h7zusEYuFy8VgduQEEEivLWJFLODxXM1v4H6NModxpqCZf5khmBg3JHASlhWzvbkDM+NzZNG1XCBmB2oI3lVkeVybaJYr+g3w/KwRM3eNLjPYHUacTNUh8w+zD1AfrwuwlsRkgPGSwWYm7MAawSqP199ix6x0ewfdO+MhRkuvscvDHoM+BWAxEgA6q0RbIobeNizSByli7Z0vwNjBJOfbu2mwa3y8wCTeuSQu5NOOzT/HCAMKlZFo3lQpW6qfijevNxpy6gxXNHTPIifxaUA8p9AttomWF/AlzSXRPTzh+13YAcKDYhFo0spg630+wTBDwu9fWvj8PblgWHL08fi6trRqtzCYYL6HGYaBDp7/42rUTpqv8e9NvbozaeGvYJqlKYnUiGgsSSd70Mn9SqJvg38fKzO77RDMc/6dywJLBvUZZuvNk/GlMl6xe7bGsO3JLiQamhimPPLRHBw/uOTQJKuUxZ/awOPnZYQ3BWK850+m4L3EE56fCh+LtNqDp283bREbMdPLsgr0UFxjDPq6rpi4ueD3rceXnMvxXWBr3ZyBd6uyJD5O8PW6IGQwe5AN48J1fmf340Tjir0vkzC+PCt6x4ONmOd8iZfSrU/LGWJhrewEPHM6YpqUt8vx3k2TeJvZW6bvsXLncuqrJFDXHtBHq5uo3CySh/J1INNd2Kz4YP+Qck+mqkavy/Oey0aOGBkIiHnvzTXgIrl88+BxRsz7lE/KB6Y/yr2NgmHHcyB6XG0mGgm9Lz7/ENZye77rxH/HiKmzIg74sMg+pNVNbcMS10CsPLcYM/AyCtIUuLzjMvHfD82i29PQ5prmf4m/M1WHjnf6GRbbapYv4HQqrc9dusHCybx8IaiRbH0P+RySsTJlqbbJKqs20PIlj9eMJdNhLVjxYnkG+C51lkJjVFblXADMx/CSR9N8pTG7ij4wHTn3nO92aF+/qwue3/VnQ6LREq//ZDTYYNinnPPYuKyA3dtWEreI9yw+yeKq0w0E43n4MAiaJ2J/hgHt5HjF+w19RcpOYy+AcJkbJI435p2dh9IKfDXE+3dkmwXD/yag6yM3iSRapyzdvKRWiYEzPj6aFduW4pyreViRMPV2K/r0xRuvxEBlvsQ/O/q9xgUfSXjnxHtaYhggT01OELtJOGxePh2N5h+YDctnEnl7d8VOOl7/urA/oiO1FgW+yt7DdBqjfbmfjRXzhMKGqT6Z5bzy6pKlFMOa2ZFjQH9WKYbtoJhcGu/bJhAfz/fxtHHwzrt9c388wutxftvj9bpoBb6UAMMAmzRTLugaYiEX2+Wdk7GAYUBRMm+5bJdDtkXhDgOjZXT+MyIyaW6Igf9WwZjRP7NFRByR8X8eEVHRphn9v/7/1Bs4vvE1gK44bFFsTitrE5Mn7NZni6SqcnasxQhvo02Ru2ThurVm2TfpCZs685KknRS2tNWrhO1+6SYL1W7AiuA1hPhCQzJ/zBvDmlxvIszdIsxT4NSxvoKtQOy7Qb6YX+vSWtrbGyyb94wk1/25sMxg+YbNJwjZ/PbE94uz6gPL4J0ki/MluVtjtjxBvOMOSfNlfbei2ttBJHM0S7Z5MqyBuiwgFUZuniSzs2GBqL4A1ugW59KtSS13uiWwJE1AFnNmFpbxPZXgXpNXHg3mz4oN4OmCkUNJIn5RCnaqRkMIjs2b8EOEf5dO5rqdFL61WPcAdHvvLThBhI/no5XMpgvThlA8HBEbU7tkQJsZGKlYsTg7exYT3GkM3rO9+Y8vV2PuyHTBlfI8wdt0DGwWjU+IPcYjgTRbZ2zdmOjmpsEzB1VWLMavZYZx3XDDYie8ZEz1qxt+3maT8+P8UjBt+9TBOapVzgttYDDNGgVgjqRTHl3ce8qa2dwH/zRErN3pUspCbVzj98HoN7q9XnfWyJMXuKfFg8VSM9PY53adg7kajhgnrrdiWWl+wXlPShb57iZjp9F1Cb44GrGodjVg8nSmgV0cCWLhRLPY97kpIFQlkUXO931nsf5lANPAIGm4CzSWTtwJHsVVQ/h25aesTtw9fj9RQmyFYMWGa9cCqxWMicTVtsTjN4uAiXfEknV9L9htMPDBsY/4ztfBymH2Y7MCg5IxAaoFBXttDwaEQ3RD8TpyZabqkQJ6837m0Sge71g1ZRror4gn0VltLHZZ3EbAXD9N4nDRlMy0jhuY5Qcb3cajKphobGvEdOoS+EBcMsueLyHc5jcWV5mMGLp2ctDP1pJFwuhSMsfY62Bm34xExwQB8JpFS3AGxh3Pt+zckYd3Lpg3L2HRPhTu7LbICphcR1sGKbuk7DvUh3i8c55zYcaAHQYEYCJsLRJHaSv4M2IJujnEvPjhgMD2RrkBX3dXCRxlAVgyTgHDiDnk8aPG3yM/7HY3yAkxsaEmsHQxryHkAp6v2dm9s2gSNDBrVm8SpQPE8D1rmyr8KWHx2tZ8jB+CGF3ru0j48WRrbNMc5hgWLIQklma+xRwYI9wvjTrnIuwyljiLLUweRCZcswYOC804hFkqCjlU1dZgTu26+Pvm+P7vk4dhQzoQIBTwF4NJlIxZVjAGY2B9cpCObsai+WMNrtrg+a7WiBlvx7yA+ZrcSLRvxiUzlgsAX9BIHvsvf8Vm9wli+OlREv494PU6m+L9Gr70ewLlcOz0ReFGph8WTLnaymtvpnykrxCz9hfEKM38OPxbXcQkcA11R+9FaHP1IQjEX86GKU03rsKr6UMnoKrtMjETMXJIXIF49PlZ0bWBWCGKoZJ74kcrqRh8Gq585mISvqO3QTfX4YrL2b3NNn7x9ZcvDbj8ukrEP+WBRc9LuuBfeOk5D0iLIcPBgDfToiFh0k4SG8Uh5UQpqsTTqVpQSb3afGjXIvNZttXowpguuRJXahJ8U7+i/BLHvLrEDfE2RMXHj+8bw/7CT+YHqVlZ0xDD9GVzQPsdFE1lkVYcIYpVlySOgfbfHG4rWFY3nyzEQVxZECUSpGRpsTQV8e/R6C1hGGlVSSQ8PbQnWriH4HDB68M9bCpGP8ERfDrOCZ+JdturJlrAJreSxMeZirD1GZzASaZXxKiFU7IZP1dgD15KjuHp/s5M9saYSfJvjEf3R8H0LamBzvgsj2z0D8wqDBf8p7EgUeTNMfhCooaJHq9zzipBYNIaBkBPLEOsPKAVO1zPMh9UgzHzV+dDQbPNKwAavi3ExmlVsdNXR2wTLDv/P+S9W9Oyurft+4G8EFRULkESBQWhQ8LhTkFEwfMJ/fSrMQ57zb1qVc2bf9UYc+96L96yHgUSem/91xISgnu5hy2J0H/jnqkA48dPDxiWXGBG3lodOUFPZwt1NqFZtH3Uwai4tSx7VhEZoyiow9uurlh+OM3J2mUbFvUep4KJrNnT/HQulHCuph6rL8co+LZPVaxvzc6xftHWC9T5u2XettvJ4W0cesEnu8KmlEH3ssBn95Ykc/4R3mGTkzVNZoNgOL0/a6/Qtuaf+wauPyOPkfP7e99A76B4yr8XA/+Zt4gMh8p4/N8+G/gvWSLyn94w5vXa7ynR3ktF3sRB4+9p/aXt3VnUgsnfk5/7xoTifuTV8veOMn6YpQOKfvZaEVoRFVy/PFRKmeYJ+W7xfVvRHdpGz1DEsfg1/HKY9im37iTk+ojPUtb4XJ58JclGoc4X1r6ljLjH5OzDHG4zNqRwmlGdDORR44+zNqLtw4pZ/J5Ik/v3/Zc213DNkuCJ8+kL90Hh/LJm0qxmOl+n0ztRBBGM72NL8iRXBrRZaOtarh8oKo1u9CifXUjEXhY5vDyVWzKN0UgJHkffZBNj26eleddqwOX6ypb985dMPZmw8HhdA/Pyck7reqDUgbEvAM/jrU0rdY3Ps3L6ZJfv6UHm/oCCuh1sdDbstmct/U+P0d0qJRt9BQr86GUy8U1xvNg/tLQMyxcAz8HxmLv1yTnNBsAgUQBD4yOwMFSGStDSmlg7e7m0iEG5tPmONFaXwDxrc6hFVI9HOtt4yY/Yj/cgm7e9ygdip5C5Ue91ZBhblWnaDHA9mb5EQM6tYrr0t2SfXoZIiv37yjLtB4xwhooSjAJg5FlnJm1FbSgxq0qTvcL7AbKWayLgLbAukTajQuomS1TF4Pyulw9ifmSIeKYEDv9NXYcie2iKuHgYLTcr1Oksfc4VqVsBMHz/U2ihHfsKnecBceN9YSTYwKylNt03XL+uBuTreZ9FjV627BShQJjy8VWiYuW2bF5sesTzeNC9dSCXLNvlMxKzhyXkbbxvecpLYN3XA3ZU377DtuX9TUC0YR2kvSeADz1NK2da1dHuAPfujJoRylCH5fNuQyN37hH5B3gGmjKms8SvIKtsu1XCKBqZrJcMfXIPzgCYsntowPhbSYYMz3X0fG4QhZv4Q/5g8BbRuw8Mmc/8gMzbFJj72usOW5Zjj5bLC85XaNeKBaNuNHp8uypBdLqZzAx3nPzjtxsd+6YN260ePXLTJhRUnBVi9qmdES/XIWS+EiorfruEzKo6QearzGOj7YBotnwcRLT3bYfN9OpClvLOBZ3yRmfp5XghR83MOo6zt8eMz/1GhrWddqMziH/zBA4sFldDkerqk/Hi1Z/T3FF+LNhtAHxfc7SgLAhxv0b5nri43T80j09GLd+n4MoHyWhJcXtkLB7EiMdZMUX8L84zFpP7zthxZxgUP0KTyaEbcL7i5Zvc1VRHGU5wPb9motDaTXoi7JWIv0I/E9mvMWyFeQRmBqttQYv+D/d/NX5JZqo10CT74nqSzb7i42T1pXVfmwrK+32PXZMVMHo7wPf1wfP556TwcHYCVnl7XVqf+h4GUxC08IewNda09rNA17Up89q6kFbknWUwOozH9Xra7E3WFh+f7H33Tu9r/6VazmayDhSRa8ztXT/EDqcHbIAfmIzyeR8Ash/hfk82Rh0uB3vYusX9AWBejZh/mq8zK7y/i2B4DnC+afeOy+br3wPFn1giHI77leXZEQ/ayQWYUCkPzVrwdxkMVpevsla5xy3jCSzsX9dT5i8WwMb57H4IdC00RHg49p5Wyd7X4BOEWu0/5dq0VvVFpXgO2y2v6lHl6TjVqXxOQxYXPiOeLT4qycvMF8my09vXCfUgzY1ASMcQBTevOqfiaC4UOZoBG/PX/Uoe5b06iC6GyaPnw6NtS6YSG9edykw/WpPnXt+Cun04WTV+jzr905Tomr4dtnf6Ia3j4ZdRds8Ltks+HmWD2UxJKg96UHu4/24QqnV4uK0dphT8RUs3ge0xzosrg+iuyIjVk4j4JwM86eMrme39IkgfIL9SbdPS4hk+62i5X3osXRopLRSPieDUtk+2OtSwibcY+cTu3GTKef+gxT6SIhQNVF07H5GJyrh7y8q1X1iX+WhNYissJq5uxbk1HarkTu0Jo3m5luxtbUKav/uViF7e5cm2ItZo5r0vInRiTWeRNoZtdQ+3Ouh974gXa9gG7dibKn50MyQT3BfBQPd+wj/lwPaeU1rBVPZ/bK0P8so67SIKBlbxrf3+7vG0GBxG0FPGL8WvxitumcH+9+dbRAhOsPlzicifk8L/2pXC/8xbRIYjZaz+TxkN/E9vHw0n3VBx660UOT4fHX64iCHRkMHlBENL57uNNKh4zdeKPP2iK5fXx4Si0yGok+kCmNbbswkV2ntdi2ComLwkHtDmMBMsee8inW+umkWbM4V1sqsjld8sfA7SN36/DSOPL3bAyPi8WQuRD+uC85sypejCIhafNorH856jk7CMWBFvXfX4Mcx1ko8ZpLY/x/cnlj2gXb0NlHi4ixo+/ChvolRbC3n+4fO3wPdDuDEhkx8045leOZWPOGJycLIq/ogEPs/NWZ14SeXwV1pnlK35TImTylB53tYRydKz6tiwKpOP5V2DTGQmi6dnw+P1ejUhWwIg43XP19jGsuBWf0/ADetG447Jfke7cD9nMpxXBR8E0x1tA2chRLz+qHz82VY0u4zGSlA0wKDczQ0ShoOyHNUou2ZqLymdBDMR59PgyYPXqyX3+HgJet4mkIleOCD3262sHleTgrFqGlFYMl7LuA0b3v4mNfmXcKhEt9VOYyP7XMNdq8DaT+kRM/rRmOx7zuD+R3udP20B17056kpUCZT1YetGwDIUrHjWfAruH0Zz2jnCVOQg/Dz5cLOPSfRHHLYBSsPHNbBvRynOn+dtgf5nGe3OERdyOKxUnvX3R0qjraMId2USXw8eKyo/W1bLJ+H7O2MqaXvrcxGb3bNKU3u/pvR4YXXsngmYWQAYHdvrs1D7lU9mPvtfMurFrI7Xu37DNtJG+3vhQknqtanxFbMDYDj16/BpGzp3qsAn2gFbZd74LXueeijC/PvqNszYaKzpb27kivuXhaGALDv5NyS7HDQ1WpVxVhzDO/GBAUx77++wAcoHZfCaoEzd2g/xkeVn+P5wwMLrp8fZrVjdaW4Ne3XEH8Ae9/IAEJgF4mnww/efcTSj+e31FZHaPj3mTPsJWb4c1ZFV6lc2e5w08rsNY+jaPky23x1MmonxQQn7Mq2YxcfA4sHgAFsytFUWvhcB+WHUbTXUPFrGr8fuHdjFu6axu5KsOocH8sXgxsIquj6ZfUZ8hY6wmVheWodPe4pLiZKgv5MK2DZSHhklx/tcSG2H+zeRvz6ZdgEsPG3fGqMdKyhapcB68EHDJ8+9TzvjtGBS3ACoh0mwB7BenVocR1+PJ3VQUH692bUMLy3nNDVi2l2++L01Mwse3ke4PY8e7v+0rDy+Ug3kX3bgdVLO8f29GnDKnT3yc700Gq7migM9+Mxq2FjE70F/5BT1esivr/s1ueeLkApjxwHwN1Py0HNnVA5OMyFD99Pw0Jn3A206mjD3y8rCStrFOZjMZ1PmDtNdaz12EzXo3/xZHWiOzy177j8DfVmZShTERsu2M7clvp+iWMsjmewSTQ6BFkz6wreMVrJzr9v3UyYLFjTdWzKmE/dDi+KxZFGidSv1L8aSZiPPUML7MCAGlpoGOgBNhLca32/69oIWs9iug8YiyY6jchn0fm9NuHb84la5839BG30G9dq1d571GkyeKPS9GQuqyJdWP17haviC1ZHvA0v1bnSLJX0TevPAZ6UWGpW2DX08boXDn0ozo9gqI5EcN3XDx/sP9NfvBUrSvQeYe/fMoNwQVMurWWv8eJNr2pRnB7aNKcT1U+pTZj/mQlQlqXz9HD2gzx7qSf386HxqPGZEo9OkW7KG+G7Sh6CArrifsQOM2g5gE/JF02f0LLudIcjNaZd+53VyWUAfXqo9o/C6NYUUxV7jhnU7wMztYHtE/6qzk7ke0yzq/US4QTiwpvc70ur3hA20X+6TdUtEaGW3UxbyxGvYaaA7tFRfQR32Fo3HhqvYJNc1jtDHueMw4OONfK3X4P6tTlf2fecx+aME2P+pzIqp1vRAkgY2S6pm5vHRHfpVfgRjifcKgMW9/oKYXDyV4DnZaqy6Rio52k1V6FIWHmy3NScrGAxF1F5gu16N2+1LG8MgHK1Zw5bGah8M1cmg9m5n/Woly/cymLxuQ+F9+0VhscUwD3qWptaudn42VnGZT4Ovzt61W2aTvzFwNXSVPyeF/xgN/JdvGPPPvEVkqCna9H/KaKD+Hx4NbEt2pshOXCV+mlbGXSMYd6NljiK1BfP4YO1ZFC0tHzKsd5MAQWsAEwzIgDoUnPsPRad88/RFvOwLj1eDQpBYOpLFRg2MO5dyTlnlRpCNPjBRn7QoHcGLhOjnP8knm1SjwNj7Qu7MuuWLA5kkrhfBpHpkHXbMTZLGJQGGndWM355Pi+LfPBRiYjGVn1sxpaxpQyFXRm1y27+0lL+UtRIf57jeVnVmFL0OJJJJrbR8fFUdSvoNju+n+Lu3+qREg2qhiJ0bVryO9y+SG7ZQYrqFnPdrAYYthK3ECgSMa70AuCAUfH9zMlUetaOEylZZ1PHy2VY8ngODNnfWr6ksgG1Xw9YoP3FXJMPhTOP1bd+SzO8usG5v6nw4HtkkJp4FzLVmnGt3N6FcpguRGBrK7h/7BsbibTO5PeB67vd3BezbTVikvncFm9zvZ7KqIT6X8x5kRMH1Jra9YrG6Rn8EvwBlnaYzJsuDyfnXR9n/Y1/lmM0Mh2/vOH8Rv2wWnw/U8hPLfdoYGcpkWZDDffUCqKMD3L52BSbbFoup2IoO67b05IqXH4BZY1uR/SdOMHyhrKdZ4TDZqrOM5+oFPWEktoh3W2Dp+vW403amdpP0h+rJdwg8ov5yUYt7GRJvB6wEZq5wPePzTPJLPtpS8NtAZofd/s9nNvIoXPxw/bu0NflqY6yp1HRbiG2M692yYIf40ZZ13JMHYIma72lXOPj+6k0aL9ZpSdmnZIp0D5+Wf+3hm5bnlS5CLXxB7B/HI/FzbDKRB30TGZAsyIzfPyWMZ9OKTfqLE/lNPKpD67XWWKDmBe2GicPi7Q/9p8bTJUVqNVPk8wbbII410dYfzmvRG1DBg+1+S1nPdHB/U/PK57Y1JucwN5Q4mAQNz/XPglJnbdXS6UZDe5NyRPZT9JSIrn2dXZPdl6xz/cGZk7vKXu5pSOvH8sOi7p3CbLrNF4j3BWzDa2EU3NqkNqUX0VeC18/n7Hi3NuTx7UgJykZ32H0y2lAgnq4iZ9kXQDMygGnvNTDNa4DRdji6UMmHSyHqxwG2JUWZigewYLE3B7aNUPIpmOfLOrl7s4Zvd+hfOV+vanmZRQWPevWbZGJ7Qlxzy+OPLH9RuL25tVReiJfoGzSUWjccP+CIFyE+DcXdSuIY5J7x3y2tcb8t/D16hrBpn0tOaXG0a+HOD5wPvGkBPZCIz6mFeEnD/ROYMFvVyW/yM/njbjSUh1dHiX3xbfipGQE72/uilr+s1fmN7mYwHL+AOBCWJ6tqxmimMSaC22l/ZYWOss427yULXsBWdro/1uT0b8s6XCQzznYD7UKe4+/qwL9aT/b02ZycWGUi2u4sj32ZY5J9lVQH+v0n2aauHmSPh6kSZZYs2OkEvbFT02E02sEzhYq7JWuC/A+NiZUxfze90uKyDOvo5ikOu5nbKhjJvoFe0Q0HMFm7ZOxn/Xr9Wuwl411+gOaWNd2V1mH5DubMGt5cEU7cr8M2CfvjIZiVCA7DsGBHfz+B/cmBKt6vllzumzlts4kQ0lFZy6t1YRIZ51DEzlI0HEaJURhcYOsnY+nwTdnAJt7yFZO3GWu43Li4n/XXZcnUOkr+HTlzYPdqXUv3jfxOZoiv8vJCPq4/e9QP+3KmwomQ/6MH4s9m9Y7yAeewVUdg3+Ou4HivBPrSipnJXy1LKC0b2JKnAj0uKInJtvJfHbZIRWD3qhv9OxhMTG3oW3qd+hRfVVPEC+GrbOkpAW36BlPEowwkfzrxivzBoapJyTWPvc+3LzGmfETgPvMrK5OwouWKIf9r7eaxcuwsyXeHEQvoXLds7KGWhXt3JaTXn+ncq+orao1l1wmbko56WKNeLofjOhg3sIETdZ9QsnzgemAIYLvK84tWBbA/fn6gR1Ze2GQYRIxudiyZDeIIfr+Drrjmzi8sTwf2fdW7rqztt+9YvXukBD3UVcXdD0vHejuRFfyq67de33NE0h9LRP6YFP5z38A2+fz+Win8b32LyOCfeYvIcKxo//0SkX/JhjHT//BooDaGzGTTvseEF0G2i8Sewh02kPXpWEju+Cqn7LAKmEiiH8K675m0Gz+AYeaJEf+MKwNlp5vkrTwl40+3AhbtzxJYKVnGr6TaFKhPYNd3CbdZ9vicZLulOtk9ooyraTChSHv7SMuMaTxMTYsCj0QtyVOunH0HM2CFnzIx4mqDslYsqBhUkZDpTHX4qM+6SeZ9JGIlqj1eWHA7WZX7Immao8abPgR2d+MhE4OFanKKyKV08xFKsphYGn9oKEPZ/oKyJbpJ7/J1mVJx2K5Est0hrV8jd0CUX4FxzuPo8OveuFC8ZB5L5o7FeZ0pN5JPFzTzHc2efFK5FYkF3FzyzCB7x1/mUjYYdZteMGBZbRh9wh/8Ola+hyewb5pTPt86tVh/LZTtZ32hoD6gjJ1voc6v0eNN3VaOLB6aP4cv5rlD1Iwgo8krUPnC6SZdqOwm3XqBxq2XMaByPF/XSZ83Jn8POkzrPxZCLLeHgv82jz1lmefUsRlCZmfO3qfgslxC5o+Q1cl5n1IiBKvj76l98nK0byi668CW8aSqeKV/SkpvPspus0bZvXf7GorfaakIVs0qftm6JZVLFbIYdZP+mRTAvraH47eNZfIiEB8Kj6qrCIWFJk8lZH9X9dF+IUKVj4L8RN1GYnV8XR9anqLXaVsjHmXFvsD0/X5DcYX2JPYdGG6MPwUVs5eLMnL7mjzbTWtK3DMwO34d0f7D/kaRc5yLuD/B79+v9EabWlng76GZ8cMjCHC/LWCtsg0g42aN4Bt+7DoOVfCS3kymZC0lZHqzCUz+G6U+pcOBJWLpVR4f/0Yvornl1Yn6m6m8v5oeKa8LR8it/D75ltITRdnJZfKhflu+eU7vlKlDYNE0BxaPVq6gcLRbCDl3QmBM75NTMDsCK8vdl/O3MUopVdo5uidtW/44HK+0st59Eaxm/pNNym1Lc9/q18HG/pj8m7pHSm47B/msHzyenxFPW2u6YLK+oWPPaepQ1NMtYGn4IZ6t9zVtRk4AmzHqnv212IU2g9sK9z+cXXly2X9oa5TAxE97zJDvuD9hTij7w3VYcM1zVYoj0Ly8LruHLG7TGyWnx1okwaR2+KwxYPOcua/Edv5rOV98NEI1hK28vQ9Xrp4vsIQvB79vy8jklh60tNnmHpP2wHL4eZp+SJ48TyTnATDUZdMHxZ8G93v+BeY5BeJvFyN/k52C/Hw9jCHiobdmyV2xrvw3/bS4Py2O937i+o/7UU07y8X1992vysPx3Qq+wyaog2RT6yw/Id6s6ruuw+r6M9lzCRvMeqdEhKuP1TJdfEa0akapEuwuSsZOZa8gXx/cWXitzi1zJXvQ7N14CoVgTtZOxybNB2ElojgbFuxrjRuas9+5DhXpAL7i7EpeyxMlOEZzjx0FX9PcSUIW2J9zxrxWHml5/OD3fHiRwI7UpNnAW9TB3ghR3F1g9eK5nosweh4yNi2DHxmLSSoCc/F7smCrqOQH4YYFvx4nNnqoV/Kj0ZaFj+mA2GQtdGDYheqYDWC72deBbVhYQpFGrOj8UGmcyl0eseRVCtjmUTuHjXZCJVH6PONt9ExItD7ie9sHNnpRrlJi7AIhVg30375nGbCnCpG/IWzAug/Yy9ODjd+fWo8PckWhzSWGfgT9iPO829CqdJIVE/d9+OT6HraR+nwpEm15yPj5nkOP2tES9aC1JM+j1CKyVeTD8rtr2f5pwEZtJ9Df/FFlfPcWJyrszxzYapge/4zsmmQzcpREPcPGHIuZTvZ+9RI0Nx9X9v1FZ5qt8l4dHlZ7j0dRX9KqPcxqOYp0leXjpUvWyz4qZLsjjYW6PaDYTlE/k/BY8PNADGAz56gXk82sW0LzSanoZpfEdwM+/6YjxO/MRT7Pdy2hJsA2FPcK/uf2he33suWK5tm6UgKxd3T29gJBvHZ5HbV7cpgRHkfBUIy5EplDE1haT4nMw57Dxq66l/Eduw2tXsehcHvdduL/ZTTw/9wwxq//nSuFh//MW0SGE0X7v+PS/w8wcFMhzSK78Oo4KayKe22qE7Um0nCVioK/J7SgkocByqIuTH6YXi2k6Qwiln2Q5lmgzSg+rQMRb33IyLDUUtrBewvJ1nXB7d7VoWA3FKDIJzBtICWO9whJkabzK3j6mk4ppVUg5OHHdL5vK05bfyGU+DWrn3xnj2dUvo6pkMd5c+XBXltSqGSCiYloiL9X1xmF/Ts+/+Yi4+MgVYnOil/LzS+CjPU0YOepDus4OzWcU1yskaZ9CazZMpOzY/6mzRwImwS2wvnSzuZEtYf+yGdRw5dvpUfRIQRWadnvyW/RBwKfN90LhiSOz+bTEZUbEQBjtig7k7X7I9ofutEhQtnp3lhCwbMvgIU3yKS2Q/sL+Ub7o+hH/Hr43Klcdxjh6+i/pcghi/Z5LcRojfNpWqChLMdw0/dXV0aduqANc51azpLQ468TO1KQlkuWtBZk0pvu+5ToMTERJOivZj79UjwcAHP9BzCf+OVD8eLYta/A923NiOCWJf7uCWDJowes2sBe1kk7OABDJgZswpIt0b6nCSxLA8iqxx0R53dgTpGh/+TKQxm4JZC9s44ym9yPbi3tUUR8sXNflF3SFdp7OBKf/uofxU4f/e3aB4dvC/dAgTtcKvF79ON8tHSvtF0PYUPUBzDSeAXAYmcLLDFjHH8upwei19cRYlIfJDe84EyRnvlC3MfAlsUnvVJSVh6w6hl1mDP90O7wWCjJ2j/ofKEACzZT11bEal89+WUtKirLGyL2EgKb4kZ0z8qi/+PFAv0h+UgQHTxgmh8Dg7U9O1E5edmKPEeHio8iV0N+XAORDFr0b92V4eDx9BRxYLAhRWIoRNJBPPa145Xf94ZK0Q/xKQYj2IhdCWwts9lKSVrDajgczJ2KCpgsrSsw1jbrJ8WXw0qIq3/kXNUeLvp/OhfytTQbYCyLKDOmcyWOuPlEyc5hA57LNYuPw1/FlbowULa5W8dkA7vsDzA9nyrov4OK3w/7lxv6f0tKvPORj/EhfVOuZMCuHeH6xhvAAg1qHO9wiFTuB5eWQjX0ahGOcT3A6AntZuVayIEP/ZjMgHElCdjGV8Ku/DH69CgmjYRo38zhA6WbTYg/sEVZg/YVd8RDokv091E5Sn641iMS9PaZ0DTk3y+fDgmA5wv5OSN+hiYb0CaLfRa/Y+RHX+32Ff1tEU/q9QhsOIkeZcoAttR/M1zffKRRLoY+S3Q66vw5Th8U2I/uWebVL+PbemsHP+5XNWDm2k0iUkaz37Xs3mq0MNlsdpiT+ShPglaTs872y2YK6j+fRVCsEp3Fj3v3MkhHU8K6d2uY3NOV7GlbCEq6R4hWh1Ahd3p+KnRxxk+2NM8HMnprtSZzmF/Z79bbE3u0JyWcfq8tu05mHo4fVXXEfpsGn3c5mW30YsF+MqnYc/A50Cqq8e/dNA2zCEeyXudQhO2i0dnsLrvRnvSkBItkqDPDzBQylN+FRbnucHaKvgcyQ+PKoleSaWwVw5bu5IsQr7Vo+FwtHBLuRYr440uT3z7OguLNPqpFbMOmW1KFfsfLSIjeQr3yeKBmtOUm4nU1qYGMSdCnLftETJZH6fDjMwO2VY1E/pyPsDE/OSMxtVwhchs2EMIDjvl9XCV5bH7Ij3feh82EjYid5Nhw+yxeFFbPFWxcOmv4mcSbAlWFDTDqmvP79iEpoYoJCYfq8QXtYwoPGvK7MKEPd54Ooe/qksmwaHX+2O+/FDUBrjd0YNMHg223gUo1EaHRGJzfxmJJyaR7KOF7oZY/R+jicKdDj5pNANuiLWY0W7itCGJ3mjF1fZmQlCbifxp0z0YqaQ85uFgzmefA1Ekf+pV55ryWcP+4Ab/uWfvIhH5/ddjW3uqzJqk/F0qssrDi29upR87BeimBangFeyePHq3pFijB5RBp7HvLN2QbX+r2he2WAYUPDYm9Jkank6WydXK+BJ941T0L6rjen0tEHKFD3P/AwP/yFpHh4qv/KzHwn3mLyHCqjP77JSL/kg1jxv9hDLRXxp3E8QdZj1VgTNwtodh9NnDX/lQp+COrbAr2S/hWfyw4/22BUkGTIM37XFQ8TMmifANMFA8OGYmZ3KCM3+NamiqruPXzVhQA2eokHzHih9yzKfSGKDuBizJVHvbArA08j4gLYNpug1JWHHzIxvkB95lXB2BnOE/rZDDhV372MpeEquPrMVcz3u1lSGLZilqUU2BUpNUqpSbKgAgFMM9UCxsYsAmV2NC4w+vC8ymZPWWd/A4oE3lvpFCcnIER4xpY+0zaFcnuReBxEf40fk9URnFmBkwKDRgMv6zT7npF+/NXh72BZxL1nqEitAplbrj+9Cno5+g/MxUeB2BWlCzuUpH2S3q8zq4uMGiK39MhqvhK6bCv/wxYMqoah8/PKKvZwuw+bxWHn342jqerwAwqFA+Yaj9I9gco04V2dPjlNgJWPStgo9tEGb8MgXrZ1Qk7bJ2bXKiGTsH9g79neu3w6a2GDJUPYDulkck3jh2TKEOXiWt8ePJFU1e0XW3nKMvdhj7nr8D5zumKJd6z0vhytb9SJAGG8QUiw50psKCQhqsIK5+hzCrumci7eSKWc9xf9/34kHxpbp3EV1zf+q78qPQ8YNL3+nV4+ALMB9wE5njdyvDserlTvsxXLJ7qwIx3vr/Txu25KCPrn8nXSxw/HvBlHTdViLIx3T/RPwEBCyxgxfi+v1F6FTj+coAyP5s/FAqWhQ0MLNFfx5kNm6BGTi32t1bjx1H+JGKOJ4R6xO9HzHjBBuxCEc+1SPLd1T1SqqyBscvq0PBxtFcobWtg1SnH8R/ztE95pgPrT9+fyk8f3K/y9EE+hEPkw/eUT2k7PlOdHL7C4XI8HVPMpiSkdgN23Zr6Ddujreu46tfEb1W3oZIFSyXrDGXR2VzGtGmesAH2NdJ4/WElbaJgJZIg/mrcmKdnyo5i1b2PsRt9bVEQxPEJzGo7W5S4pg9si3G/L0ur4AVNX4QS5+F+NmHBDQdlVcb7UElGPjDqvWZf2nnHtUisH8pYvwhwvUtgVGzsYJO+l8eQiv2sw7LNseJ6hrK/eX2AbaM3fh9+9yqJbIX2xRqwgX9Q9hPtEDJ5lrXkYqchn79uKIRfA+s+fDSkrbR9kSwuwL6zA2yUJydg8WqL9sZ6OqVgcsH1Oxdg5lZ3JyT6CfTCT5C/1dUekcxyXM9kDn2q1s2Mitc4qOW5ViTXed2jTXrC768ZbKgdwQYEZQ5bF3JgycC8x0HPU14iylbThk23X0mMjx/AOPeWMSeaD2nmawoLtvrmyY7f04fcbqUw7RabjDW7C6OofDEm5g+9YCI/VMTu7VUJT4l3ZYryfhGbj6YicKmXscHegCvQFFOJNdpzvrGGgsz5VhHRQHgZI3VhEqfFq3uz8tpjabeYYrGb6wp9sj6xL24xLSb8WNPDdwpmnnsbsj7ngxLR7/pkYnA404wdlE5rNzo7lq8zre7aUIn6B7SPeZOU2KgZ1uEteXpsvmxgE9wf7o82Y0/O2XNJJZvIOmYXCdtxljYVI2ip7E1rne+2mg1MzCMlMV3e8tlW39Ju9UO+uyvV5MuTOqf0cxN1bKxV2Oj0+YQtXMZKMp0ifs5H6HfORojnGf9WvPcxZ7R56sCmmfzpPL+ZNmXNOqjjxw33c9Y9VJB6fegpIvOJ+vD5UdFz1yxx53XDX97lQJtVsBCJuBoq9z5iR0G4XTE5CA8qfzXFjNJ80Y0eL4BZ08LQutHOtZIsX9A79/sIiNyNxUTPaxtuTT8bot0EmFbSQYPtG8WI915QJ3zVzV7Eb538d9xXAvtsmPz+mPagLwvEf/mygME9tKfkDPF83sL2GeEeNsUeOyzey1nLNy1nQOUz8tVbzSp+SA1EmnFw6tjrNuhRt0eVjKEDc2g7RsXhumfkrgewBdPadpi90VbkH9ODIDcZFWyh0ISWpnFgUZPh76tzvaTZ4AcVyePCsXof9wusHLjKn0tE/ng28M8NY/6tk8LDf+YtIkNdGf33bxH5/ygGJhxlnorYU7oNXa58dx71aHu0EKZqBszb/54O0uYaKNLbAEtiOESU6UXExJTqikdTadFmygIlaQuk5dQtkEZxFSuiv2OQ9ZmzonLMBH6v/I2BidsP2Z8YKJeQfbqfkGafEBi0Gehz2jETMjQOlC6tgYG79ppCdlYSMrCQLu3UEtinhWrB3RVEM13WOP4NXp6vgscAmDgBRnWvbgOy4vrl4Rux5HsChr0rjSjZf6USW3u0x66CEW3qDTBL5coT7dN8yu6+X0u1gNv8phncr5Kifa8TMKw+tDPa/TgwdFcJlV+2fE7b7VKwuH0Amycavr+ZwW3JscuuHDB8ot09TZjoHxpg0V4GtDneIkV+yerONxpTiVJRJ0tTNtz7uX2iBqUjadZ1xqNva3VusRtNmeDzZMdUyGiMMnnlwI50BcwTMiOR3BPI5qgHGQ0jtDf28rnHDxp+n2pztG8ZoX9ODrBVzCekJNELGBNZaYJjd+68Kb8tH5mPA2Qqn9dikR0yXmrpgzbf60rIxoGbdgbANHrclijbXsR5On18aZMQ3HzGgG2TR3qhIPM9Jd4nv4Y/zAcw0VZQJpxuUnHjQMbDtBtdSpZfj4u53UDWz5D53AZ27KPP408MTNzi53SY9IBt+Ljds0jAwNVX3CjvzYGJo+qr8vkTmJn0I7SnSY8en6r1HbI7R5m4HIE9m8FIhQ1XHZEMHWBHUE+HlP56jiLVHWSduY8f7YYaykI4Phb8jw1j5NYSIpmbkPVLNwm5MS7A6EsSeXxVKMCSng2b4NIRsv+qZhSSARtQ/mqT7+YNI7qtEN/7O0eZCKVJ4fWKv5sl4uNEDFjyuJAiFgow73vqVtqXTiBk/9u9Oq9gIxIHpyuDAWxH6ON+yUJ0o/EvYF2/DK60Ox6AafsoevJBH2VmJ6++iPcHfLYfsDGxfwbWZXMBjGJNRhTKsBY0iXT+HQK75O6C73MV/VkNpi2hVEd1/JkBu65n2CgKM/TH7QOb8mlzncr5BflwTJjHtfADhH1ZwKr7DhjlebJ7dreF7Rq/EY9ufBmiLL9g8+qQc76SKqdYTGDDChd6Yr6BCZvzDZ+XDyvj9f2jUaT/8Pt0h+tXX55B2aqC3jQM+Re1dZ+KYIP4Xhj4+24M7MzviFkJWpFcudjAwqxA/9k9hfjPvjLYqDVi+hLDhj6YaXbvuyEm9p6AXmw+sH1s5wPjf8AOs33fg2FkTERo5gHn63eyIncYjEVotYXG7KR/p5UzNoWcPb2G4bbdaL79ziAALTyhSdMtJXHjKEnPeavss026JT7piAWLEMZzGqQRiW6JStx/f3Qusm70X7jAltGHoK87YVEQ2KZIJrFRcFV7D8l5tMDGrx9oHD9cQE+nyEdlQZK/R2FMRt1HKyr3oTHprRzy9tVbCQOuSyZomENlF4Yi5826YqeLX5JzQWAl1frj8WE6gj415kyJf6sP8buL/gmDK2xPPxRPPhwCA6NxIbvRathy4VTQf+cHDAxrYN6i0R2KhAv9soJG44e5npP8cQ+Yd8bfgw13KAbp1nI3VVuurGFMpLVNmXztYQOcoQwpP199JZktQ8QL+oCS1xf5NLrBJo3H7Zo2zgH5zH64X5pVfyiC7amF/vleedxnA/jXr4/2CNiMdRjcUU8c5Pf51cJG+9Mj7fYc2Pft9GPXe9oUtH3ozYkBCx/xHjbDeAXQ43FnWw+ipFywbolT2T3basOWSnMK27ljFjqgqA8kzgXqjXKZaTxn+wT6d5kzcduYV/AAN6gMNMQT7pHJp8NiToHfHf9DyAexnmq025RLIZZ72ND5R3Uonymwzd4UWFhbLCUQ5lLEo37k8Nljj86zYiYka1qVR93U8XJ4hU1ZRSvJlp94TXyjv+vgu7s/mbmaP2nRxq86vA+3Djvf0i/xyTauAxn6zp9vEfkTA//YMOaP0UC/unv1v3bDmOE/8xaRkaIMp4P/ISuF/9MYuF/tH5TpSOM/RwPPW9GncOG4TMZz0fB2hbCV1ZaYdCdI07Z0/sLA+N49MnyWBaPUugSK0Cul4YPmCndofYGBvQUwaHXLVhQYB6EkloRslzmOl25SpHmZocyEDwVlkexAie8TYCB3zDlJGQEDrx/RckecLAqdcaqIasqffKRVHuWKKVA2fGCVkSHt8nWCY0dN/RcGxuUTaVihw7i9hGwlBwIGHhOV+PTxDChNpzGToq0dvp0rGomxg7ITlErLwx0wjd5Kt+9hD5i43eJ6oxxlRR5yXP+38Thtxi8pxLSnoN9iyGRiRJLF6zvaO+cF3G40X4t4KvF3GjTAIhTlWrQveeXvRifKn2dUkdHegjU8AOOK+Sys40HTtLzfanDHp4ZquVWA2cIzgRWsRVlNBdpnN48JSdsgYFpaA/PKp0VFeEb7TkNWcBHSkpLTEm7dOM0lT7pJnE08QhnsOUzlZdst81nfUYYH2+j6JwZmpEL2Hkdg4Go1OgAzXnO4de2b8cUAGBj2x39jYM+84HOw7Z4dzYCBgxAYFbDQY/KqHIFBRn4lOVp3o3FKhOudjFraemOvjqtuNMqwgYHR5ADbsfrOnO59tSfamKdVHW9YN4kigYHZzgXm3TLIePPC+bbW3q2l43eTlK24U746r4SY92Yql/HnS+m9DlkSPyPJpV/faKPGaybSPrBOj4wBJeYFbtveWcQvEhgYmdWSicA6cH727SEF1Ru2IQl/LV+fLxNC+MAmoNQ4vFjucXzmI540F+053nSTSqkFTF5CYNFDrywSF1TGJLwjXkxfW5C4dbYjfUpCNKgWrtfE37Mx8iWdih6F+hxld1H+Ouy+jIAtObCld0W8+IfHlLL+GjZg5uD+xnkDWxQvYBNGa9iU2SX/UHjrJl3X3fnOW1wvLT0Scel33zfMgGKZR4rYBcinhmc7yjYc8eBugUlRmE4p2cF2id3gB+xOcf/yeSK60SxL58MZMDF6Ft3onAKM//T2sBnmEu1d+KIbHUW+puWxWzk6P+o8/nU2cNeNXi+HP2Dn4zGipNl3G0aNVYcLq7N1UyMSMrlCH9atY1Pmd5OG7Ij8/4bBhMLlFe2p38DKIOtG8+p596xaC725954GsASWM7Zz/H3N5YzK65kUOZog3q2eq9Om1NEe88gyvlbbOZEIgNmbHfJlfcT1Rb0z8ilfwAYZj3RAWw6bKNQ+MFMEgUPmjFkiqSco61ayNyk7e1YNTv40/D5mLgX9eiHir1XqzNx+fEra1K4T/9svmP5kV0qqDWxPPt4/+WlpQB9Wb4sltDk8+WSfX6jYjxFvs89Xct5jyHfdXDG57IcVXzduAp7dz4FFHqE/t25Iu9uPicTvhw73Z5cdhes18qvuJkV7h3JFi92mpwS91nC4t4xU8oaFLsKJYQB73ymnqFTnLPbn+250KlhSNsy8WliOqQGD7Zyyj2sLMZ6CY/OTZtKu7+J+lUPYEPehLkGdhxjYBPX9EwO3rIZenRVg3n4LPc0PU2DgRVFxvZlZ0G59gt51FM0PR4L+WWrMkuGJ65xpmkJCH2YsvoTAulOQxejfCWzN9fvV+W/pzSmqV4i3cIp8+u3bkMKDD9uicXHl9fnyoV26XylyowADnZk7oiDq9qE1PZxPZvWb4uEbtvR+biWvt+6Jit/EY8n6eJQ8eEKPd47rA5C72Y+xA5uxnbk4v7+2HD68uxfY7JHD4t/awhG37Ib4GEKf/BfiO+gZV4o/w4TJcxUV/CuVK6V9G9im06HlO+gkhce7Xyfrm9K9LgHYmUafADakDxsJ+dJJXt8rkZjdbMglM10KN6PufrShzptlvqHYJthe0K7kzTCvKB+RDZvePRsdCP9Cy6U/raP1ea2xyXFrkbmOenWYjErq1lOfadnmU4XM8PVk7rP6kb17NUrgINfY/8bAP1cK/5e3iPxrMfCfeYvISFWGo/9+NPDfgYHafxgDWVdm82SMsl2c4Lb9Q2VQ6j1cEWs9uGkn5Uvo2QMYsVp0SzBOBFn/ZJD1R4eJ3M+sPzFQ7jfKlXsWMDD2mgRlcNYt8ZgWK0oeY/jUzx1l6OI8HRLvLWR8NvhVvLq5fZKbJTDyeZfArp8GN3W1ZLfyVqj/BQNjzeYtvxaNR8kgEsCYhfwLA8Xe6bBsDgzLCRgYmPeAxcBYhytfXP+2iHG951UDH6WahOP3IVObufC4uhFjyDAcnxRXnO9aP0OSr2UA2csZcaHqkNHbF9ilmSg7iiWBqcNK1knWVzl/3tQVbVwb13tKga2G4D6VTb5WhODdJPSH3yh/mKmIbwowNrw2cMNXX6DMuZHGg6+C9qdVhLI5khqfzzyr2847RB0o0H8XB/1NN2COlIT2DVyjRzSOIdsTVcl4XToLioZ7uPV+t9K6ZzUusOUhuh2nBgVvk8zB8Zb4/dZmOl+tgRWSvaM6aXRgqJ/C3e4O/O/RwOlN+QsDk197yPh7AgxMDg5k7NBWGl8cH/jsjeFu99URZll/fP/EwGSWQ2Yr7f8ZDTw84Ka9CWS8HJT4LPVfxpU/JnVmH09J+hkw8DANGkr6Ntz++wEs6d2UB4nI+3s08FH+jYHAJmBguxM3imb4flwN4M6bFTBwIzjKxs+DjG4/NTBRPwED+3fI9u4+VSkrHo4SJ/Qjvl+xIW3ehaOIXMyAsb9aozxbBHXSs48adyYo09ksjoXoBtD4afdQKLOPxOLlHtg2Lzijor8JavmciYwPfxUjGXRLlnYrYFkdmMiXWxN1K2GbjC9Nzqm08Dn2V8A473bp0yZESRQ3C/2ffNMxRUsV2KK91e5lXSMdWDrrNuS44fyrT4v7N9Tw91uJ+Nx1k670kiSSYKsU/PIDJuWLXSiSU/esbud6KGR9lO19hXj3knZPRakLIZJxnfF97vZIAJWEZAP0T0sjBVg76cq81j0r+wpGlN/3KGum3tmEENdbXLp8iIbAQE2qBm20I87/6NUmz31gVh61yDeR4/f91WdMtD7A1ugLYLA1QHxuo2OECzghnnsLYIXM7KgWQxtYva+BvUFSBkICKIEtBbB5pw+Rb9kL7d9Y6gxl0kP83mxgZhF1WPe1Ef/2BPq0XKM9YbfMJI5/3RKHE2xPKk18v/whX5YL3B/6btB/p0t95W1+Aeb2/9hAyuueVR67T/JbAczbXhH/i69IaReWNtpnk9Y9JJHT9t10D8ncPy1PH8GRinvuKvK5NK78W7pfykQ3GnmftMTzG8soAGzViWt1/fPG/UquB0/Emz5sSPshYJQx84T0bWDHcJDXFBuzZR3T6qB3b/E4UNx/OkzEF8T7yEpflC4ZbILbLWFrD8KgsECgifmbKj4v6xWJ0ZYpIkwPJi83yOdyvlyyWM2RX+OZKKlY3ARLfn3L5OdZeofN+Kxg097A0j8xMHMQj8MV9KMibdWNxkolUfbA+PnpuiQZd7MfQQXsyjcIsNJ6REoM5eX8czB3lE8W6zp2Xeh3cc88itRRXCfDw8nkv9gZ0G7Zy2pZTHG/xFSH7QTniER2S+zMVYv7pUZ+t9Jc6YYJNEnhN4GNCr71k6f7//do4NMGBtJZ9WuxbFSP7znyn94/YLWSV7B9ITxZuCu9Gq6jW/K3u8IieQLY2HTn2xdXk+JjHxh45tCX3iR4IZ4P6P/3CvG4qtwXhYtkDZv0RXzMPiPE1vqRKvJdR6g/bxe2t8ihd6cd8mf6Rf2LNq9udmZVw9YONCRgW3fDCh9h8pWWGZRVw5USiy7eF29tTdFo1I3m72Gjf0me02ZeQF9vZxzvNdtDX1/vrr0ebPHcZ7i/24p17amgl8OtTstHDsw/+UT8uXngv2DE6nj4+Wg8q28XWly/PxG8lKPK/vekcHRpfwW7l/X3Lwz8DP+dG8YM/5m3iIwGylBR/4dg4Pg/vGHM1Xw8UUana8jm9/jk/Vz0KZtYKLtBDDet+Qjr3WvabShwZw7ceIcluwdkfVgpFb9oXRm0M5TJ+w4yv5iqW0o2ccLE9AMZvrKrS8kwEUqyL7oyYhXOX5PCZCEtdtNukme5+RsD3ytzToUdS6SRVqv8fjhYkK070lAYwEA2BgaiIOF4wU8FBr4qXI+lSSafG7jH+WQEtx/pAUt2Td09O0Rwt3nTYeuE/zUpnPfhdsVsqnjcvHwmlDxrlJFHyDSu+lpI2WuHMj+D1PNo4q2oROor8cJBmdm6zYLkvMHvWQoZ+pqaS9Jd4XofHUb+Ki+gclb5kDGtW8l8LO5/YaBRybZzuxHJnwAG9iuUvflcGhS3F2CCpjc67163TiV1ZT3ciCe/zLtJZr3B54Tjs3ySQeJy6ya5v3XFk1uxpNyuu/6NFY0vx09cj7aHbPe2wEAtAKZStA5ZUqwg403s2UTdO4Xjp3NUuf50Y9o9hSuS3fbwFwbKXQ8Y6D6BgX1VPKgUo5WIqwYYeMovd9r1b3DDu+7ZvUl8+dLuYkIWxzUw8LcCBqY3HW53sQcGTg6PlqImQnzZc6uA230AA7/+3xgItmko7SXAunsN916sH389GyjFC27dY49uAxDTBcYdIeNMoIwV+8UKmHUCBvIKZSAXTVgnt7Z7lm+J69sOG2CnN/v9NRpYGBNg3/UUETcSY0ilsv57NNBd2WOUwRzx99OBgU89AGZ/UMZiLa8lHxcflYKlQPzfWkvlIa6Bwt49UBJjDAy03YZR0nYYfyqBgdUUtkP+auQHPwADn4hBisbq3xi4MPM+BbzbgOPV+z359QMbIixgenJzYRuWD2VKSQPbIc9rnN/qRqNFtcH3v6Xo2lsPgQ0cWPN4sIbr46dJyawMFbkYIR6GthNS8eowsDpwyQeeXlGhtLBNUb8uuLXA+bcXA78vFKvi0yhQgd2hqOVW4lpHHsrsRjN9RZ40XN+BAwPl6x4IwX7ASLsBNhTRkepk0sP3GyY5BZdZN4l9AQZGpEzw/WOoJNcRzn8bAwN32x/6h0qU9cUONjDTd5EiVuqx4amD9qZmBQwfPGGLaKgDs41uUj07oP07o9tn9Iz4jQcPYKB6ldCbbwrMrLvR9+DV2UirmwT2fgK20gcGBoMv+nNtsScfTaFP21+HkZsp9EmORiPa+bNAJJcZbOn+LWualXfEh/I8Fjxyuw1MOCG++vfwydvn/kRpZeJe5OBvPm3rltLBGxjynlfE1SOwuWAlzhfl1ABDlTMwduKy+CeRj0kz6lOZPrqV0Va3HX6/CWBL+VqJxwe0P+tsTzobukpS9X8ND37pE/lMsOFWCwyvNjWw3Ath60wn0nnyDiRsCuF6T93K+eFYSWjT/mxFTrfIv+/aPQD7Fvj9az3Tefuon9DvRcZi/4d8FzdXoW3YzVasDiGwOnBmlI6nwMCqZt3KfBO2Nv/+PRpIn2ZJ6bcRQpKEfjgD2JztCxgoRRE7PO+2io1f3UMSDwH9jufFmsrygvypfjFsli1huz7xRsR+ifgsRQZMfncPsgR3YNi41WxKP6mvJNEYerv6ENozniBehnfY6qG+f5M87nE/hiNg4KpAf2/FoLMdY078O+yeNV4foU/LPTCwMvMr5ec39EdvoTfpqEVsrMY+bFT7w/WsGsTvrRs9ToYR8i2GPuUc+iYuF9i81lA+lK27JUpzBfEX1wKfp+mGwTZ0z+be2ZiKc4e9B4nP33FhUTFaIz/eE+RDWXaT5pGEPhRTYOB+3s5IOqUr5L53vPL9gQKS/bzb1/aL9uvXfY7z/y/qzq1nWWVp1z/IA0FF5VCUVlFRGrrZnLEVBRXc669fd6OOOebKSuaXrDEzxpe8eZMnKpvu6qqrqrqq93i/uf/OyZ73XtQ14CawwppcSXS8pDQ4jQzmPT1RKc16GB+jL7ZB2eOAJPKloNS3Dd1bWjYh6WWW0XXkj3RWWXPywcCpIgMDtyNg4J/2Bv5jK4X/nlNEel2p0/+PGPgPqRT+qzHQLKQrDWgCM92dTZ4k61XAjCGH2S1E0nc5UhcfDHQXGbAp25lTGg6NHwbOhbdtm6KERF3D207DZwRviQMDF3uo3bvBl9TrdH4YuDDpnDppBTM01fc5KebzNvU2MMN82RV7AxfAwEDd84KtZWDg1Bp/MdCd6sBAugQGUvkNs0YmPCeSV4o+aRFnbmcNs/A8PDqU1iOo+atoUNOSjQX1Uh8YWE04Ja2DBortPIBxmcEosdhJlGQcxf66NjAwnz1tSi8jLOMT0JOURw6MnU+oxFcJA8bo1ZxGAw416a5Kk1y6KrCr3uDvWEQvd90c188OG8Zne5mSrv28UG5OfGDdtXwS1tMcSldTjMeG7UXJRTKi/nvhFF4y7hAyplcC7/4Gtex3gA3ddQKzps+AObsKZrQ9hQ1I9Ahq8jbB34NTDrXtelz3yJKpxBDYHYcjxthRP+RkGUCt0/sEGLEeQo9r49KgfvlkOs8Z1NhZ8r0vBvbPL8z/HBgYWpdpwSL5FRCv538xkEkUGJifgVmuIfYGHsy9AUz+7Q3kNwtmqHzBG7eON6jhcRfze01ODxqP3DVjD9GwI0viF/VZDM//xcffEpEmGsi3FjBu5Yu9hzsVGHigUJOZ2USrH6uCKUsgmNUDBsbdLp7nuAAGRidgoBsRG+NN8XsvOH2jgS6NYAZOXk+mcdQ3CsafjvlJCtPpeKHzwWGnEXs37NOsd/5hoPOAG8RrBeqfnTD/kwXcCmeDOXFX6g8Dg92A6l4hklw+Lwl1c+0XDXy/YSada+kUbN6SAyLVxhcDPZi6K1l6Ba4vAevdaCOiCwID4zOHfHXfMiH3DFgUuzYtmD2GGbJvYhPFrcb3rQ0w0OoDA4MVFw2QhsBAMoaZifsbuAWbC9y2gQEMjO07zPauzzkZcbKjzklsojj5eo75wfqmEv65tAcM7GxXMuWdnBVsYhd4/iNTgFXvjeSqOdxCWQEGxvMzzGY9A0a6E2VM0+4e63ec4n2zI7As7VCLuXD7NHKeAwPd1tuWXPsi6qxfwu0IuFNweyncmNcT+kRXHckzybsij4V4X/UJt6srY/x7GAMaKXDJ2N7G++8SdUL9QLhFMGMqODXAeC/nwMBaYB61TKyfaYrxes2gryZ9YIV1EPJezIonWd6A6Wk3AQZSE9/fenOFsl0P2Dk+AgNv6s6l8wry5BkW1kPSgRkOVi7kd/new010dazfyBMlZzatiKNJCrVHGvSFZD+B8QUb0uw4wvvOTs8nObPVnWY55N0llAekO6jg1sUnvF+4EiUqyyuj2dvZMLbWgWXRevikaU5EZWwokvLDHtykbL7WWW9VaERX4JaA3Tj0xUI3yaTTK6jliZIHUwbWyPdRSu1thfVzLp0rqQeXmgaWhd/LIvrebUugV76HSzMTeym1/kWBW9rB/Nou1kOREg0Yt8T4kgsw8HaT4cac6b9FA70phzwdArHXU7RbTjdi08GxPJhkONVSuPkB3N5VDAx0dvmG2g/DlT4YaLp5jwaTOCzck4X5WeyvIY2nW8zXSJRsLbXAACaffhj47FQ+5GkB/ZYUugw3HRhIZ6NfNPCTFM67ls6tHeTbo8BA7klL9okGvmrhhu43mL/eEPqmUICB3F3h+7yE29otEw3jJ44vOIfAQOcGfcT8FtxQUjvi0LjhDwMnuhSQ6h4/aNK5h4XIHmkk8sVxBH3RJ9d8SYTMzBzyye8W4709w3zUWP9MnsJeygU+h0clShwnmK+nB6y7gmMhL7t14RkzjH9V6QlN+WIped2nk5MpG2G+6j4wsd7D7SmWj5piaFY6f5Rwi6PnsKK0X5l4/gR/T28S9F94XUruZPmSSV1sgemDOWGeclqo+uDce3ww0LbyffLpG/iJBo4n/1AM/HtOEen1pE7nP2LgYKTLvea/vzUaOPiLMVA2hl8M9KQb1Ei7yEfU2hvAwCYaOFkpMEO9GmK9XsNMNBjodE4OxLwCBnYPiU7dwxHYxMTen+lGiWikyp4Oq8sqMpRFpfCizQqvVUKtd89P44OBvMrh/ZjW8JsUdo8xN8lDUr57Az1JBwZy7Q8MNO7ylRzGFbxNiXGdK16J32f5lNrBgrNPNLDlXDrwrodiC/AYGOgsOZZlMoWZftbAtkrE7N3yBmxbL6CWeakPaVT4tOD+oVDI+wQM5BcLWHqVga3yhK5oIDl43ncOsx+9gYH2aeoyduPAStGMivqrlqt/ooE0wyoNfQ/ef3gGBu7S6xnjxX1gXUbkP0cDm6Twxb1qNHgPRLSo1dHII4bZCuqNSPregHlDks9pKneBge0r/h4/oHa8eQKz2hsAuydjYB8rz7xwrzHRiDzH30GkMVH5PE3IfWcAC2MGs9mfA7PbKrDC6o+BgWE1UcRRVC4NCueXFL4qwECLm7+9gZsuMJBqBrArSKhMFAtYxrUQGBhQh5CFcflGA90FAwZaXahhJ0zMgl+c9zcpHI0VYOBQgVna7Yo3sHsANd1UChdML2mmiTOg09UPA9NqCQzsyVDbTYlIdt2s8H6Ht0ZOS1bDnxZJ4UsfGNjsDfQiDjPW7A1sSkTogpvSp0RE7gEDnTQwCldWoHbzEPJB3zdDYvp7rJEB7fWptdwAAx8mMGNgiCTjSFQ2dgrI6/wMDHQ3Msz+2XRUIg48o155BgY20UD7BQxs9gay2RtqH4sUZjSRf0nhV6bpNCmdHwYabNuG2+KL503ewPiWpXyTwpMIVDd4SCpN9nDFPhhYT7FexG565gYOMDCeFD0achmYNNDh9pA3MNB+jWA2LbF39ExENPCC4XbHaSn6YBo7Gg+2wLyVOKVn1X2OMP4bmOHpEGanHhUdmnRfPwxcBb5Co90LZtm+wS08S9cRdY9DUXl7xO9PU1Hp+3zj/uQGDNwGPwz02BAY2LsAA+MZMNCbbWROcsOYfTDQtTfAQKsEZtDD9oeBd2ekfqKBbt/A+NtHYDM/RlTyXjcx/nNgoLNp2brnDWEW19tgSr1RD9j1iIB1ji5KSjY3rN/rEZhx3ctYLyHF91t33O/4xPzQeRtuVbN+lltgt2PPgLVLCW7gdjZuU01ZrhifVDruXcx7lFrFGm5NH5icWP6DZskS892a5jJJpGGLOtSG2+E5kJ/x3m/RYCE2BUw0TSEzfyvRbHjZFMxZlleSbw1gqcMgP9cY4/d4cI/GyzvGt0WAFYPmDN94IfZitnB/zex1qbUT+zDbN+in96XUKM9FyZ0u9j7SpXWlTh4CEySR1D/P5nvqubGps4eYP1qO7jTesjXkaQU3I1w/4OaenUz32jvo58H21PQJxHy2M2CS8jQgPx3RB9YTe7HXW+iLrEiBgW3RWaEc5NDXlfyLBhYXsesAHr3OryowUOHAwJSLhk3DHr4gDZM1ja8V1k83Ohik0wq60BNapLOLD/lsr/KAWusRhdtbYT06FcbH1RWMh+RgPT23ckDT3gpuFB1BH++WwEDv/lgCm7a7irQjYKBd+sCuSsh3Ew1kywL6qdjSgDjt+ETToAVM0h5OQPojeUO9d2LBTa/+DQPdQQ0386n60B/9J/RJtwMsJ6l0B/a1Nzqfn6D/L2z7pCEpIp2POlj/i+QE/RC2NwVXxV75BgPjZQvXl8/AQGcq1j/zKfPaGubzdidi05Toc7kSxxVMTYVS+xysJTc44f310w8Dmb92SiKVkL9wUkL+AipphC1w//TI18BYb1IR5S2JTgVCvnom1s/pqg+obYiGb+/enhLlNExFZfW84JHeMvWmfbS+kn4Y2OwN3AwjU6dz9g+tFP57ThHpKZI8/N8SDRz8xXsDZ9vLlSZR8MfewJC1gUUh1ErUEQ1fBAayS/hLCuctEd0QGMgHvMiJEuY6dc4+MM4ooWbey+d3b+CnRKTBQE91mOQpIyyrWYLrBefFr2HMRRuK+5lUZ4u28D5fwED7YvOC34fw5qU6HH8qhT8lIvLttzeQszZPPtHABgM/ewNnqxNMtiTal56pWJYCA+lewvPeXrJJdh6sgrXpc4mP15JJLvIJy2jgUebeJ7pKOkcNmHbfiC3EIuFlbYGBTVLYq67AwKMBjAriDjBwJg7x/GCgm7k6W4rK4blztWm4DqAmVjHMYGejXWhy033G5SmXicQUB2avYtInKRykwO74tXYkPtsfYNVhuqhj2MA204N3fjWTGfXzGf4+5DBj07CcADNVYMXlDawYLkT073LB+8AZBSbR8psU5reem5DewVxRbyXbArMwvtcCaso9rRmw7QkM3Rx0l2YbbaV7k6X9JC/58a0U/lNS2Nuclro7fQID7y1gmlUAA12qAQN3uUgKP60VzH5vrJLA/+0NZJ3BPidpr3hQeytOEXgGE6Gmty9qt+DNcn8FDDx35yV1WjOo4R1zvknhpkTkg4HLENjJbtZKRKNEn70TMJBt/4gG+sff3kAvBzCQ9U10SRYY6N5dmAG6GMrUl86G5NrW3iR09fhioFcaO2BzS1IwH6rYlJBOVJJ3gYH+0nALbzGSgk80kG3EXrwJxXxVbWCgr4lo4LT1w0B7RiFflw2wyFppcJv6wB4vh3WEmRTV6osSfw9F9LZJCmcW+7doYHBgkK8mKXyReioNfCrO1G4BU7w75C2LFFt3B3smotXAwOBJbJ3bJ8h7c6YwVUX79DKGmXUfwMBmbyDLX5wTfvwjGlgupIS0VGBofAM2fZLCTTTQPk2wPulVRC9kcbhYlW8ktraBgcb10sZ4RDC7tzMwJs/+iAYup1g/hyMnNMk1i32SwrcAGBi+97YEzMT9Zws+/ySFuTMQJWO+8o0GsvMVZm8j+oby9wRYJuWQR1uURAVBjPdLQ+E2UhVu5qkFbH7MgYkzA3PqJX9goHsVGJi1xN7dJTCw3gED+fmF31/bGO+JVJFPNNCd5lhbQbhSKO9WWN+pI8ZXPm7pJOisJNbaSKJBEp7H6wDL3CR6PwmU3Itmseir9+gC855HTaPJxgbmDgZjkyxT0SdunwNzBwo+z8pTVzRQgv5pF6VM3DAwKK9h0lm5xvPdl7IPTGaW7t1aTQkb5Cs8F5vCXT7Fppnhti9O2cDn5ZKJymAF48Ecj/HpAPr2asZ4Hu+80V1W7ytSJauShvcbMGFzhjwuJyush40PLJNFdFufCX0+uGwZXybSk/AE8k1dDn1b7TH/syvRaLQUZ8DfhdvNdHVJkyQDBs5i6AtZ/yWFPTr8lYjY+yHet6o6nLRnwMDMEJXqzd7AvgkMZHEAbJ23oc/uvAL3RE6ku48t5NM2lZDyk3Cr2yNg0CYR2aEghLx1dcgXtYyQepMHrm8+dYV44S8a+EkKcx0YGA8EBiaiU0QTDXQLHZiYMy0g0ysw0FqtgYH9GPrm2pbXNMpEdmh/hT4xHWBgWp6BwVm6x/tlYjw3Gn5/GsPNMNfzB/TdFuM7uwh7NS2AYVInYvzYBwZGG2AgU7fAVmvGTMLuIhp4TjFf46VO8D5iL71EML43Aky0pgCu+AT58pLH/klKotmUh7215PWHb5PE+xjj516XEl+rsIfL60Ohtk830O8Ffn8YbGUaOpON7gV36KfFYg57NT1Cfr0V9NFiomiU9uZiL7rYZFXDcRWdBUS7/sRKiHrSn9+kcLM3sIkGfiqFVd/+Z/YN/HtOEen1Jbn3nyuF/xkNY/7qw+T2ZnGhPvw6yQ3N/ZWkD71N3eoivEsR7StdYIM9XVHdNUUSqOkb2GCgJ13x+STiE8qNgzjTtyMatrjXiLKh5MF791hFnFyULIxewJ78WPxKRE5jqAFOJ18MbCqFPfNIviUiXovxwpvkukxGbn9M+WHhwzvy4F3PSf7FQLYfAAPD8oeBbp3iflf70oG3f7F01u/oXwxsksKfhjHyorI+JSKfaOAm6Q2oe4CpZ/pA/0YDm6QwV6xfUph1ZJhpLcH7OmLLPuu5LuPizAnSOakrGiprV/dUGRh4eVY2TekJ3hqRYQbNsDrTcHjyC9Z1ZZm8V+LzQcEKL5uLLfGy2NtFWo7k8iPUJl1XOrWvd5i9+vWLBrp+94+kcCUqUxcpsEKOgYlD52ri+wkHJoscIR9cVxSEx2CWhz8MjG9HYKA4OZ6c+s9vNJBFC6i1YrgCBk7E4U+t3e5KLE/aUVsNp8yF1/3bGzj2gIEXQ5PJqQ3MipfBQudt1dGIfz89KVzgX1I4EaGxKLmYxQcDbxUw0F+YwEDtNOGfaKBzm8N7DXpj8okGNhj4p76BwWyxkLx17vz6Bp7+iAb+35XCzd7AplLYDXJg5EzF82VjHRj63IkGNaJhTFMpzMcrkeRbS51PwxjvTF8aSa/AQMe8Yq7f2h4YuLJEA+ETMHA2BCa4Nr5P1yUwcCNKGMKZkP/3EvK+P8DsTiNxuNY9d3S3lTV7g4CBaSw5Bd/UZUD4i/yRFH5DPi99XN/eSLbO3v33ldhtYJe77MAtkrp4ncB/DKnt5L9ooDvGfMVdA1izukO+wpfAwEJEA1tzYFV/CvlxFpbD2PsBTHjPgIFMzeAGaB3I33anfTHQczp43uG2HH0w8JMUfvi+/IkGul0R3Wsw0H3hCd0+AQb1RUmLPxB7A6N2EZDSUSY0tSei4U0H398/BQZazx8GhhNgYLB3gIGDLeHE80U08CUwkNVAsm5XBlasrnB7Yu1dfTDQ7dswy0MXZu4MFKV0ePntDbRrwD3N0t/ewAYD3d4JGHj3RDSQi6SwffthYPAUbmu2w/fPe2Bf5f8wkGli/ZQ30Y7dmQM7V544I/eeSXSkbU1gpsxEEpCp1KkfQML4ifnm7PKm1Bzh94uZDTerR6DvNg6we9TF+vDbfpuy886RvIkqzrAuYcY9ZQ+3YjCXFdI3qiV1wpWte6d7gfmfagFNWQfjaTqQlyjzu9RxFdGZYA830+w/BpRFEsbTZHpAnkuN0Ogle4XbjoBR0bQAFhiJqNwOMT+vvmhPfGivxSkXmH8dPjC1JzX0z2oniT6soiTCACPx7k6SyUavRjRdHkTnB7Fpg59U7RMN9B4D/dswJrK30CdNw5gmGsgHEtP58fRrGNP0DWSdcBoQ80JSuKHKhgFbCPlTUpjVk4NB1quyR53BNGKfaGC/XQbUa2uYr5YFDHo0fWT1+S8aCA8uhP6BfnP1WFIIfLg7DYajpeQuJLskE01EA/UA8tLZkJzYD2AgPetA5ucIGEg53FDRCbJgtIf1n7eAgd5LVO6mRJTctPnoszfwkxTuPbfAyPZwydxx6y2TlA+/GMjEPhLCPGBgPFKiwnvfIJ9lD26RQyzMV9AGplEf6z9z77j+MGKEtCJhL6U5ZXz8hP2RmIEp8V1gIJ9hvrS+DCrWOmvJNR/QR1eLpdSVh3g/qwuMc/iwT5PVE27B+FIYhIVWj1o9uJhc6onjDdJLi8amCX2kKoVGuDgSgI9UjD8A70rOHdGn8GhjPB4QNdJUCmvH96r4RAPXDuRZK/Ymo9Xhn1kp3Pt7ThHpDSRZ+l+DgX9xNPA1610p69amxH1NJIX1ObxHeWnqf9obSPnyh4FYqYTGz6mIfohK4SYpHCQdqL3nAmpuMyojGl51kRRuSeW3Ycxyywp+8HQKsQQGxprYCzUcThKyafVa3xKRdfYHBrIdL9i1VzyBmekY3mHPLz57A/ev5NswxjsuOcyeH3xLRNjiiftV65NMg1ocfncg+rdEJNzv8byqBgy8nkqLMisCBqqKaPDxrxKRWwdqxzIVYOC1JU4F0WD24iddURGRkHimwFu9Da/zT4mIB4ikZP0iJrXo3dV5osKb7u+AeeHehTc+GnKYGSk/U3cz/UUDX35uf/YGuvcrvPXp8anR7JEz3etnLiFtI9dpMs1+ewNTGxjIsK4Ll2nw5s2onNCk3XIKlg+htifF0/wmhTuicHs7vH73Brr71SGHdy8wsOoAIw9M/iaFA9vG/cYFzKrmz4GBebbS3eNgDLNpXXY07inAQMu0RaWwJQ6D6y7xfRMYWKyBWX6nWuifpDCZX16f9tGfaGA1sI7U9c4wq+u3k5P2YfuAWbuvC4zHnpOgiVYcFLPgq8wmZLUHBlraFN7+NNtTQm7bGjJf/zBwLxWiffVmxbzVTfS5U1hN6Vs8z0N+CbMmSkSKAmasowEzbRm/D5+FKXlh6ARkUg1hNrddo/hEA40AbkK2mgEDQfQA+U1PoUG5AtbJsqP8CQPxTsCQnAED7bUM+dgRYMGa/kpEXBpiMQy4mK9qC7fI3MMODo4iaaaKaGA6Jt9oYKBMfknhaOO3cC0NWLDlcLsKFVjiDci/YWBTKewpsmSSrQ4MDFJDJIGPYu+pLzDQL/F3dQL3t87AwDhvQ76P+i8aGHgp5jevgWFLRc2pd7ph/a1E30FKgQFWuIYZvrX2on01w/jUov26ITZRjJ3f3sDPqRzHKTAwgBSwT1L4Ew18O8DAxVjsFRZ7A6P1E1jyXv32BkbxTrRIcuRviQh7MMirPQOWvdVKREtrEc1W9yX0wW9vIFM0kRRuGiQ1GNg9YPyvb2Cnl69thutDXiedP/YG3hzIP/NENHCY4nnInUEfyDKwYjIWJTczfH4/i73L9R8YaLpzzPfY++0NVIb6iIbyBvJqUSkhygpmPnpvYebPCtyCmSdJNDpv8fvtBhg47cOsu6smyf+2c+JeBAa2X3Dj8isw8KACA60zg1tbbIGBbnxd0pTcRAOdFZ5ncTYCGvbnGM9JgPFuh6eeOGzTglt9BAbaXREdvYk+qu0tMHC/I1OavUuvYHUX+s2NTx2a7vF9ntdvUUIBDLS7W2CF8cbnvRYw0JtEG4klM90gRSqPKS2uuWh4CLcRtmhEnXb3h4EjomiU78Rhm01S+DgFBjbRQHeolwbRH4lBE3cPeVJZqRHjoED/SUNg4OUGN7PBwLBcADvjB/8zBvLbEhgYmMDA2J0Do3Id8rp+VOEnKczSYGKKaPX8szfQrSPoW/UqGo41SeHhA/K+nMTiME1tKXkt3a5Itpx3qZ9XGB+2BwauN9KL2gMGt3A3gUtSimyEvzRN/L3F+lej55r66hjydT3t/9wwxvNk6Jd/RQP5eob13WAgVVJg4GYiwcXZbZ+wB2FUsPAFt7k1gHwE3TYwrcHAyBKV6HUKe+PbkkaiLjDQ4y7VvR6DPmiSwg0Gsn5bYJqByzXRQH4yHLF33E+pPx/BDR9pb9ivlS46BxQYT1+CfVqYhULZ7GXprqUAC48vBW6cGD/3LNZruLlOoc+3os+tKfrInq0u5fZCnOqkQb8NpdGTGqf7qgBOOoleesDCT1L4n1oi0vt7ThHpgaz+c4nIPwQDR/+NvYFW0v0lhZtoIE1NE5hH9Jycus9f38AmKSx78E6tse/ori6Lvl0iGuiArb7RwN4OGGjv7V/fwM/eQBr/MLBWsOydyKIFZyHMUBMNpFoAtdm0j37mMsQ6enLGihP7JoWtje8Xn/bR4TBYUaurwWw10cCmYYy3Pv9KRJqk8GdvYIOBD8/8YeB794sGxjOfS8BUvM+sPfxiIPdCppBQUx2aXK9QGx2RpNmu8Pz2ovwlhZsSkc/ewCoWSWYGDLSlVEQXtQK/X5aUujOoRS+ec056RvnFwD9FA5u9gZ9oYLeAt26nmQPM9NxvUjiNHsDA+w5mi3TKuWhX/EsK93r5hPLXDWYo8sWWbk1EA99iL0/sAwO9HFjo9zJgoDE7JCSZ01800M451EopGuhs5F9S2BkNwTNTqCF3Vb+un6RwEw3kY/LDQKc9X+qupgEDwwswkOfKAt9X9mLP+On5SQqzQQEMhMU/Ce8VmHc8AwOtPTAw7oj2sC8d3nmDgZHrmyK6MSYk9aUCZlvs7dGjHwZG7xAY+Cihpp9TYGAQtX8Y2OwNdCQRDVTtX4kIdLQoobj+ksINBrLTS5yCIUkyjYyeUXivuWMS7QAzGgUGMDDTYNYf0ePfooEsAgZat8At3Gbv2JEAA4XSBMbLE5nMU6J/o4F9EV3TwxIYNN+K9bCB2g9TEQ187X+Vwl0DLoRz3Im9e7ZUEXZYtYAVe5jdpmHMswcsoU9RgqRlIvpSAQPppA23q21jvXyigWORFM49yGeDgX4GN+pPGGiNLFw/EtGW8QAUmlQJ09nOxv2XlrajlrSGvOVTYJzXE5XKDQb+KylMx+IM77losJSMgKUsHAMDgxIYqF9E9IMCAz0vwvvWcxENbJLCk50oEZkKDMw0mKmJOLVnK/8w0K2X8jcaGKU2no+lcBMbDLT2F6f4RAMt9/GrFJYSrIfeFvqlqRT2FpBB4g3UCbW9G94/2QID9a6I+DSVwvIdWGXbMOte2QI2t87QV90pMPBP0cB/lYh4mYT7NyUizd5AT78xkywPW7ixXdHQJU11cWoSzCw9ToBl7xxm/ZkCA5PLCOuRi1Mk7NwA1g8nwKC7OBM5eAQj6i/gVrn1Exj4eDz6WK8l5u/iAwOHI7hl2XGF+Y50PG97pgXUtStgYE2hfzbmo0fdRBV7mUXSfZFi/JwF9KE7LoClT+mHgd7wXHwx0LduouGJC7Ov7VlFuTLawC3yIF/B1JdpqouGWQexd826AAPT02LHvH4IN3UcPoFBox5l7Nh+AwPbhkZZEv72Bj6yUsjvAxgIj94gdRLMPxjoqnNg4OH6O0XEVVIX8sO0lPJ7vWHe8PSLBjZJYd6+Q5/ptMJ4T5JI4ocV/NSb/wyxljLof/MKt6weBwYNFyWwx70AeyeSHFN3cIG8PFbQpyMbGOg8syU+L+ySaFNgYPBUoJ9nkVx9ooFNpbDnzCj9NIyxxsBAviiAgVNN2QCDd9a3YYxyoSNqG0v8vX9Cv4Sv4k3D5L4s3Dn/RQP5nG4YsBAY2HnET2rf13j+QGwa2Z6KFrD1DsyeiT6dzd7ABgO9aFFoRLFF2MT1MP9bBfbnT0nhywDryeJXrM8nhz4c9d4msSkw0Dq9gG1NUjg1Rn2sBxuYeR9ifdV3YKC3YxZz+1RswqgxX+kL9pOdanx+z0Rf2AmBW9BgIOSnT9O1KKkrui9Ohhnep4kG/ikp/M/uG9j7e04R6amS1On+L8FA7b8RDUzDHsymLJJUHll9k8Kfw+TcDsxQdhftnZsSEWMDsxbsZah5mJaEdMaBTsNWF58fgt8pIrwzAgYu+/BO6R3Y8TlMzrPhfTclIslaJKU2rpN82kc30cBP++jmMLl49OIFvE9JJm4PGJg8fF9yW1l5JesBMDDsbFnxqRRuooFN+2j2cFlFxr1C/vQN9BYSlmXpysYHA5khKtkaDEz6B2DggYmu9eFjQOP7VJykcZOUT9/A4B7B7Dl6wYl+p8tPiYgblcDARHv+9gYCjylZRNpK9GXj0mdvoFIkFNjYh1o7rEpOdj1goFdKvkgSyCKJU9o0VR8YDz105A8Gcl2o1WsEtWnv8P6uKba0PzbAvMX2lxRmyVO6klNWTsQpCU7hds+i8nQtAwPPMS/cV49r5D0uYXb8NrR6bolK4ZGxolQqxZnKRxne7xRm2FOtX4nIZ2/g5bbSWfAef5PCbi/4YeCxDwx0ldlS50Pr+fwkhRNpDgxs9gYm29OLBiNgoOssXypZbdg3Gvg5TO6ViKTOiMFMSQ9g2ZsBA3mvNIFl5x0h0yMw0JtIwLrWBt6xswEGNklhPhXRxt1ii/t3RcOFmwsMnOfAQDue4ft0DAwcri9Pym8iyerCISHSAr+PO2Ngpm7DDGzVhwSz7hqMWY+JQYIjzGg8loGFTTSwwcDP3sC+wJD7ZN6ijM5/SeHo/cNA7yH2cjJxMo0TDiCvS/fXNzClD8hXc4pI56BC3oYi+nVa8ICsh9oXA/lsLX2TwmGfij6O4oxqcwjsivhe7JWFlSIndhnSaPGAPLIU929KRPxSEX0j379ooLcTDWOaSuF7eIVZv2aO7nFxSkf6EtFAKqI12ppw4oZq/sFAd/PC8zYNY9LhAmbEE/MzX6+AOfKGiT6SwLipsurRZAAMZPSK52uSwmkc/pLCOwsYmCgiKTx9/TAwqCjM0MDC75NC7A2c29AP5bGkJN6RGfXtsYP19ML7b1eQv4j7cGMUXzSMeZ6GmGcKsyyXcEvSFsYr3A8EFrtYf85NGdPYVPH+wQgYqI44MLAWbtFlKSqFnyIaOEmhTwYzYOBDAgb6uijh8D1goONjfthsIKKXAf7uE12hfKX/SkRmi8eMspY4gzoIgYHtjfrFQLfXx/tsnJ78SQp77ckYf2eG/sFAfpvtnsRL/Dblwx0waZ4DA693sbdrLYvDDaVSJmfyhL4yI2Bpff4lhem7xPXpHOMnxZceBg9uq/tqC+wzhkOavl2Mx/KE+Rq5xpQmM+IV7jvC+L27py71HikwVjvA7FsxMDAYiySmXcANzue+OJXmvJF41wFm9kYy3EbpsCv4uAXMi3qQF6+zoMzt+mIvmf3UqPfqYP1cPOmLgXxzg/5NRHTPHwADm6Swd7KAgfVNVGJ3Y2A8tQ/lp2/gLxpINKJn+ZqGac8tPnsDFauEm8Pv8bdE5O4nwRcD0/n+mxSOX3ChvGGoc2CclnySwnyqAwPh/90+GMivD2DgAI4AjWTYC26fgYHN3sD4NYE+MPYUbvkN+idRhyb79A0cHZ5rYJg4A34sQX/stUCjcVccTtj0DWww0NrlwMydOPXjXw1jXHMJDNTp9kmzgYXnXzWbFnKsB3eWAdPkCdyI0k8m1LmIJH27Jdqpt8TeSdb57Q0c8x8Gsv0Kbp9MS0rDUQEMLLcTk/gwmDQ7i8MqK3n/xUCoGoznkQo3RTv1aazsYY80cRjoTBWnQNVYf94z0k2yqlTMx+4PDDR7lkrj3X4l8Wf4Kj/RwNnktmLW8e7wTzSQLHM81T/1MLne33SKiKqq/7lEZNSdDKTPf38nBo7/4mhg0z76T3sDp229BewY/KKB/r2af5PCViKRDwbSlfuLBjaHyTV7A72tBrNU3vKQRgfLlTz/Bu9vMIB3ZEUKnOl2H2IbtPk3Gujuj5MvBjrbHpb1xhVbkgnQ0ZrR35nCz7IzpqE/9yVv0iXVJynMOiNW8NqVk0+lsP+acd2Ng6ZSMP5ioPvsOiqZbIGhzn5lS17fLE0sy9yCmssENllQk03DmE80MHgBA7OtiNZdzV+JyN4zljT2RJJuXAEDe+YV3rHqusxtG4SS4w0YyCMT3vM50GUiX8tvpfAnKdxgYMQdnzHc+1spTFcpzO59sJfJelRqNIuXMNv1TLRjFZXCzd7ATzSwwcAmKczPgdjy7lT6JynsjZjARPn53RvoDWEhvyUip80vGnjg5hcDvSmmjyhtBWq+fcX9HmKLcRMNZMP2SndHrXFFwvsl/3NSeNNe1cB4YCArR8DA2QkYmPb8hc6NpwPs4cBAK2y8z8FLIbOjdaSpFZkFz277hIzXIqkTy8BAXbTPLfL5NynsBXv7Gw30J0KNy22oxQYDU9tYAHOeE+2Dgf7s/m8Y2JSIuB5/yWRsPV40lSciuhbg+j0a/zDwUL452RzFmcItbjD30QMG9s/se6awO9gAA+vTBRimR7+ksDECBsaSBwS5PH57A4OV2DQwUibwtjOx/Wopvk9smOlS7NUMeiNgWLFn2qdExNpJDrz3FjDMOYgSh/kb2G6JrL0rGoDY7wSYQ3cTYP14pMCbf8Is2m2Y0QkFBn4qhRsMbNpHW0tRYhB4wMBjLKKBU1FZXGyx3p4rgYFcNIypGTDwUBBKsykw0NtWwDAvlbfUDoZwC8hB/2IgjYc/DDwvdIn6rRjrs+kb2GCgv33+ooFr+usb6B327IuBafpHw5i0BAayLd1In/bRq7sEM3Z8AdPm+/LbPpqqwGCP23DTXDmHG1UcIb/h9o3nr+MB5d4d12+igWem6DSqQ5i5JhrY9A1MpibmNytg5lpUYGBywvXzTLSHFu2j3dMf0cAjBQYGucBsKQL2xaKvKZ2cxalFIhq4HgyB0QsNWPsU7YHX9RbYno6ADbsd9Fl6UjD2jgOz+hCVmhMqDiPcCwysBppKmI1VH8Z7sZe3DQzcOMBAz/wDA3kPGMjbJdX525IV8rpfl1h/ogFU+QbGNUnhbDe2dEYejJCtvu0BU2tg23SO52+SwrR7BAY6omTiX0lh196IPq4GMND1bmLv4BTj4T6wHrgvznSWRZ9WbRt3BCZh/nYCU24beUx9q9pJnxKRBgMtsb8ZS8IRlbsl5KfmwFQ2gb69nDE/sTrkBcvm0BctH/q6OUyOtR6FSmgPGJgtBsC02aFTkTgCtvnD+oeBTd/AJhro8WgqkqIl3u/2jhnnZyn/JIXTYP3bGxi81N/ewLGoDK8G5hcDvWgIec/u/o3SfANMu+njkuyewEDui84Syy4w8FWJbED+hj6YLDWTdHJ2gpsJDHSHA6x/iV/XcGsKjKcv2tsfbCIOde6IdujbN/lUCn+igUNz/8VA3h6uJcb3WH9B4OPv/TOGG6CIvo+LWP0khT8lIpM9MDDNLnCbnjbszdoEBvqOjOcLV1hPT6JO4Ea+V4VnZuLw0DCxvhj49PD+LRMYaE1EO+9rPsmJtdS/GPiJBiqXrUKDTfmLBt450Si1c+iL/RH398bQN+EJ7/PBwNF628J8y6bu7Y3x8xMNXNHHLynctI9eBck/GQP/nlNEFElV/wclIv+M9tHjvzgaGM7875nC7liZVORQD1uUjs6mzlINamn9uho0gWjq3Kp1eIdbqAJ+Lm2YARVYlBNz8mkY8+kbaNe/aKAXBFJJshAY6DNx1HinhNiKDvjUt9vilID0nZDRc/s9U9hlVxmYGcDDz/KUQy2Ldqa7AhiY2VO/+FM00IPUfzHw0z5aPnL9c6bws7uVqZssgIGDDdR43W7MsvaLBs7XdEOTWHTJb4k+b02lML1UWFZN38AmGtgkhbmXAwPvJ2BguOG/voFOIM6oPBBX5+ut/C0R+VQKX0W76yYpHM5CqMX9A5jYc/Pzp28gX6/k5+cUEWcP6oG9g9krLgnU8DMBlg3tqUaejwpmpr21GZ+uRWXjqQR2Ehl/mxwY6B2AgeE9/VUKN3sD/RswlCUnrpFZWi4/SWE+cToJuQ9E30CBgVyZkW/fwEjzcb9KJNnytMc/ewP5Qxx+pSannHrv+VT3lsqYf5LCfu79MHDERHvm48mQvHsCTBsYxZMmuw3U3NJ5qSTerY7Ubw9gVnsHJyEls+6Ur8VhUac91LK71uFdT94mY6PpjpBOAAyMZ+0lsL0DtTg2gHGpflpIbkubfEtEgNzAwM0aGDjOWEVT94Dv7wJg4Oss2r+KvYGfaGB7jN8z+gcG1gowkL8PBvOuM2CgHfsydWZT0UBmlqtEUx5fDOSKiPZ9GsYMPGB+Ey1q2kfzTQH5b5LCvYOm0zSqIa/N3sCUiyR9av3OFN6NYQYsaQ8MhEfDP0lhLm9/SeGhLdysWLRD3m6x3qgGDOROLpK0tax99gaG27Y4Q7oFt2moisOpRDSQjZYwi02lMLtxfH8uYX3eAnGKCLkDAzMLGFiL/ij2JBF71TSZk8tUyWmmnSFvrRQY+NizNk0L0QAnvMENy7KV9Okb6DoV/IQmKUx97d/2Blq6SArfjnjf7Cr2Brpib2DTMCZ+AgNdDdjIoxEwkKjAQOctDkc0Z7i/fBOHQ4pTVj4YuDpXBs22XadgvrUvyeN1Gn4w0H2KU0K65yewerEAtqUHnRK/jftlNxENNHowc5IvsPPyR9/A5WvV/iaFx0uMR3OKCO/lGK+TaC+tnrhosLT8JYUH/V6P2pqItjWniIzbowVlRxvyKr/Yn6OBUFa/pLBNLdEe+g0MXKoG1t/KEYc1DnYyMZ+/EpFPw5ju7pcU/pSIHL1qSe2jqFSWI3E4mkICGrb2lu6pK5H0e8U9YKXIXgwnwCR30hvS6D21ClZCRRJTVKZz/eBJbHmHPr1xEQ1ka8hfbmM8+AbrwU2sX1K4DCDfzd5AuF3MIKfec0ytTrrX2aQPzBu8y38rEYmu1Yg6nGF8x23om/24gr4+t+Aml6BUMtwEot08MNBzVqVGNAYMTN0z3BqtDwxUUjWmsVmLzghDYGDTMMbviL21qyUwsChEpbDjxQWLepifpkSkwUCXRo7x2RvYRAO5lwL71RUw0O1dgZlPSZyaE7AbzVjT188CBupDHZjLxCal95Y/SXEABmaOvdQ/ZwrbL7ihkXox4dasJnB7cmAg3c8t6XOYXDk3RzRcdyHP9yv0yypkr0+JCGcp1ndwedy/GGi/C/qJBkarIi7ctmgodXvBXsFrgH4/3zG+TaXwBwNHNfSHuoSbbb2JJf1pb2DTMIafjs6VHDpXDGdwWENelvtfNHC8grJJ38DysTnvU3u23TBXDSCCTVLYCiQ874UDA62TodHg+oC88zc+N5+wb0mN98HdIA9hLNarP8f7z0Nb/kQDm4YxtN3e/1s0cO/+d08R+X+R3v8EA//nFSKDv5YDO5LyHziwNyG9f3UO/P/gQFX9/+NAufMXhwPPyg3r2qwLnY0DwyCLjsupe4S5YH7XeBLp0UpourgddLd7U+CeBtOAekV0lPipALP1rHFA4wN0Nh9MAoUsRzvYcXVSF8y4BE+i9DspDKZZ6azqViUJikNMudQ5FG5MK43oqs0pv04OzLWTPtyvTSukyXhUFa77qlTSzzcrGoyqC+yqUldkf+xnNB3eKt310johu3wa0kzmFXO1K+5XpPWSMqNdSF6VV5Qcq05Co9bpWPDHYcHJ2O/saXYPat01PCMnl07LofRRHOHOu7VBEu9W0MDr430KwyiJ2W9l1Lt0DpJ7GStPcnM6MU2tXc3cxTrkJNPtLa4/q3WmWSEhqX7bU2s5LXVe0jogi7vbpb65vujebNDHeNjhgfqpXjEvtSo8T7H2aaifThKXs0gjuRyCowf3o+5pbUMl3nEdwV19HpmbhYpCetHOh118n/C8Z4x3NV1kFCBeSW7CFuBSNUxpfIpOsAMgWGIat4wmB/H+12tIiSxNMX5BcpJYLuP+c8vogdMPBfOSei6T1mIssl69lHn7lQ+O7IYY/8rZ6y53PZXIsb2kMRAO4y3NVXJRpxaN1qcCGNbtKWTCbehBvVXiegfIy/JpWzRp3w6M7WzMR6jZDqzqBEZOiXoB2R+m4OpBvpfcYT8wyemwWNHwFu/AZQdDI7HrrqhjrQvGVxx/zzsd2FVG98ztnHzYiXktwq/3E35/qkxyrtwljdoDjH9yVaDx/I5D48k9L9gkwedquuY0ju0d4/12zySrbYvRlNwPIpxd5WTeXnvUXZNacvdMuRLzvttQexfhc98yAnJ2XxF14uhQeMUc8taZuCG1+fWke/bWSIi6xfja3e2J8fcjzMnmsovABTM83/a00Ii/qD3M//KI5w0VDnmF/GXX6Ag7GUJe9FbKaWBmR50vxwbuv2qlNOqV+HzTrgnZaC4wbVUeGXc7mH+/i+tFYQv3jyaBTKaqW1B3foE82cd+TjrxAZxcP7E+dBnurBVB3tzOHb9/zgyTvI/9DWVDryo87xiUZD5vicaZ+1JipwXmi/KdKzp6YP3nF6z37ebl0yA/Yr1UY6yPnj4Oafo+lOIQcCUgg84N76PujhJ7e2FCBoM6po48PzGPthQVXHfIaEQfGI+dgfnO4gWnUXbB+tenGL933YmgTwZHxjKO+3EF+oUrPuRfqQLoh1WN8W5h/Lx+K1AJYalLA/2C9bKzDZl02TqhjtvB91UXn2+STkCTBzsWXkvF/d8r16bpuX9gHltg/h5rIwc3wOfk82mlEKtlezR7X0tw3gLyW0udDY1eDq5HOt0r6Xcxn+GmB4Fnq3lOelPoy2TnnApXUWbguOnapkEZQF+cjrVMsl5/S+NSOzJPqcX7P/oX+MH0wPiwqioiP1OH8vEe+majGAqRy7FLvYV10NlCxvt7WR/jMWidC68dYL61LuQxOyqlxGG2KOHvsOlgVEj8muJ980FrTbNDXhZeNoA87yKMX5R3FZ3dtT4hfO/61FpPMH/MgL5/XF2P2kYL490Zh/CbR3UKv1qqJHFkJDj1AH0Xr0LIc32GfhvNob+jtnmCPg+igLiqDT9t/iyZG05rk1RZmFN/rUD/P9SFSrq3Ozhpeb5jfjLI30HD9/lLx/2nKtZv/VhAX5UbPO+whryro/ROqaqeGJvZfYPk9GbBr+jvwcWpX5GsdcAC4N6JuXN2xvoejG0aDzt7vL87fZJ1EcLvzfWScWVXBWT0WpypU74hf8e8Moj0tEMaz6eHgh/vPbhqEcbLvY92BbdszHe02K0o33egv+YR5OkVtPB3r3MX46vkpJJrn2IFYz0UnQryMIA+cJmG+ZyRAL833YyGneog8bSF9dEKwogmgzb0VV0bnAye9YFmCcaLtaOTQlpbZUht/7qTPGOK+aB5n1GHulhPLDQq4t47NmVdcf1+B9cbcNgHurtCns0B9NNsNs7w/ibkpWpBP4XXMeRl/oI+96+4/ml3jeniPvQK62V2wIH6dYtVzXxm54qc/18c+FcyVb8//A9MNf4BFf77O5mq9xfH1vbtEL7N+lLoLnlC5rrO1KWZWe8L77GBjn4t64T6LRs6yN9WCenYt5D6bgmdVgoda5d1QN2Rgs9lDzqJKLeaBoVfSx53IJOWt4aNWWhgICJDh/irfkyD8Rs2SX/DRqZ26FI+7UBm7i/Y/HE5jaiXEjDClMIGBY/MpNnUvjCuposrodp4S+32E4w2UxcJqQZ4nsTLYDOiHe63fq5XeN5NIbmHNZhh08GaDYdDMOB+EwZgtjGYx8hqxrtSkBN+CBnNstlR6LDQINW4X9LMZWAA8BiYqjxsqbvbQEe2MzBm7wXGjFtL/B5fDUTRWU7d/gKMJUmweU7i7mk07ELHPF8LcSLtrkdjJ7iIOF0ok36NNRVeAtgwpRVw4igd6LiBDBt4UQai5zuYMnMFQ7FjrZG29sJ4EdhcrgqdO+5gvHltQucYJXS0MxTjG99r3Qs7IXyvSNisnbieu4fOOSrpljq6YODhpc+JkYBJA+8FphoOsQaTA+1hfHkBG7EAE42dNezocpGCmTq9hLSfqUnDiQSm2mx8+NYxGIuHGzDV+hFopHNZUGpNbfx+dPFVMrl0DOpWB+i02QTje8xSMNdsDGgrNcwHUw+iy2EHOtQ2wWzOfCHObFgWutdWYTOj9QsMd5R3kjufBoTIk75JaXcGHUG7kJf9HcwUHJQ9GCuFzrjfxP7mDWw051PYGCeDTo1UCeN/LDC+q3EKHbVb5JJLWmCIOAQjeO3TDjYVM0OScAGmYjZsslKAsVlp+zSy1mcdLwmb+5qOwYQabBC73IKAqBl0qO/soZM3ViWTSd0PaWAl0PFFiPclWg0d16awuUbcL8m9XsTw5cF8XuXCpkmFmO+5d9L5ucLzLYw1o27sYX6OGuR5XeD5fB3zz/0T1lefg+ltOz0W7lgG8/unDobrkODzkw0buncWPk3nN9i8o4LnURedEj6QjvuNZTBVNF2/qF/rVcHPO6xP/wYm8q0XrvfogGla+xrzE0Ie2WkNHe5nOzCBNYDN1l4Yz2MIGx9kNnS2vq2e5Hh8wUZrHuTzuYOOV3Po8GzrgkFSwSCr88uhYfcMZjwewVTPHIzjW2Mwx/0KeYZ7gvWkwidi0Bwmmb5dXD/tHUQsDuN/zWCDvIcOm1E7leg2eBDtOAww5WgJ+SlPCzDt3gGzjXxcb9YHU0WLIean7EBfzZVXQqnSxfvlcV8jzxNsUJQn+PsWghl6DhiGkRL6p2Gq64TuaHJUof+eZ6wv0un7NLFaeN/5Gzby0AJzWlkMJnql3ScZDaCf4puP9dNezPH+KpiKahhv+GBeRZQtmDKQajDD/bXA9S6tLU3cEMwyMWsR668vWI8rrIdbH+MdrjBejj2H/lz34EOdKZie+y8wpqnAh5Mm0JfM8M6Se5vBx4zznUXdCIzr7Xpg8tOtL84lGZa6N7TwfrY/3oCBXpiPcaCUZN0+BNAvscKYqoNRTi34ZFGm4vk2Y/gY++kU7wv9x7zJDuO1ObxSmjlqJfGq0zfJeAt9l7gDMMn8Cvm77g9g1iSF/smuZ+iHs33B/FP4SHWN798urR11ZxF8EvcIH/FWdXWatt07cx9DzI+a7c40JCPIz6XwFbK+jMFwxh3ydkkwH4Z0uFM2mp0Kr1PgedPEtah3W+7hI0pgqudqAQZ8PE5gosES+jOEPmGut5eYuzvIpFNj/fN3Cf1z6oPxN3v3Ap8+wfXea8ibpMMHirf6QWLZHPoj0+oN9SroG8Z1yJ9jLWBv0jmY5lDhefl5bVJ76d8l7zaDvHtn+CTMMSAf2znm5/EGc7r9EPOXBZCXcQV9G/QW0CdeGlRkucH6sFs27Om2j/UuD/sHGoQLMFUo4f1JOxlSyzmDqU5WYBCZCx/v7JcF916wl5kUYj0tA9gjrVYq0lvAPnijDuS/u8N4DfawT8nkiOdZ3WCfJ67wYewLfNBBCn3cMBUJ+mCqfgtMlQ7zjK5GW1+yBwO5/C8y1UDt/Qem0v7YtNad/J1M9Vefcza3dwaNpF7B3GQq/FZeu5R1LpCB2RF+hb66YU0tdpAZ+M85SQg4PzjfwFReAsZomCqox4K59gp0tvqqaTrr1tBZR+j4wfwGbp++Kt2b25CxLh1D550UMIrRhU2ezcFwTjGCjkl02HzvAJ0VzqbwkwwOprJOR5OmXgSm6r9CcLlgnHQo/G5ttsjJfmtHNL08wCgroVOnvruiYaGVuvs4wi/Q5uuU8oT/mKo7s+HH750aMs2hcwrbhs1dwO9m8gR+lrocl2COFmS4o+Lzsov72T0Fa+SgQoaXHM9vzTn8sKyP532+hV9m2zXzbmvoAEr7Bc3uBtZ0vajBDLu1QpPhG88frKBj+/7hQGk5wfNWC6x52oUNp70DbEwmg6nUO/x+92bAZq5z6OC+hzVLL3vYmNkEOjcMFxjvl3wSLbXAVJFrw0Ylm1p3tXlNSa9cgKHOKXR+OYbOSS+7LeV9gvfX5QUnhzWYKuK80nmWg6k24VOhWTEuCn6/Yo1n8lq0fl6mhatR+OGDRws6xSDwswoHTPU4dTC+ngemqjqYvz2BXx49czBV/cIaXpXhgnrdDXSG68BPHq1aFphleJC8gsMGuFswjP/ISomRdJ6Q3dqe0yg4w6ZNCGzm8Gmb8BOTncRZWhGyD1uifRNMKr9mYKzLC/MbOTmYqvWATpx3cH9/bkG+rgUY4Dnpr6h7JvAzTzV0mCSDqZL+K5e8uwVmOz9EXCd7gKnC85ySuP1ilPU55l/q4XlzF/PhqDMw1dIU8x0eLJrl56POxx0wVT+FvLmLJZjKtiHfyzZsdtq6wsZQ8fv+cAFmTZ/Q4XAsSpL0oONcvcLzTZ7w8x8mbFr40k66ywcYj/mtw2iQ+NCRuRl+mYpPF0fR7wRMUaY7XC8+YL1NgdIkUMBUUawKxuqDqSBkkB/7DnmgBphpuQ5LGo8SzK89X5REXr9eNL1fKzDFAZ9rICka2isRt9wYYNjXwqK8+4Y8Di9ifdpjBz7VvpTc2RDj6ToHj2YE6/vDVNdEMNV7g+fr9GBj2h3YDOuK+fRaIZjquMd4UlnH+7EzmG40BuMkoxDjcRVxkrpI8w9T8YeB+9MhmC18P8FUNwM27RiMYzCUKd6P4H5MnobiHD087/IO+agvdUTZc3DS2VKHD7Mcpx6NCzAP20lY//udDRtN7/h+xcAIepjC5+q0cL3pCetpf6kdyMcMTOUcob+CrNzR8AT1w1vdQCH0ksJmarBRrmpA38nPEPI7vuB6bDKTyewO/ZRuemAobQWmmjD4hPYrPsEHDMBUbiDisGQAeYkOWO+jxTSnwT4Cs5Qt6LM8W1yodz6DmXalcSW61YcNTU/wKbMX1nc8AlNlao3xvt1hs6nQl/GiC6aaq5i/iILxvagPprq0ID9VFoKpUr3U2T7F+005mCqch5iPyRDzw6YirjeeKtCvY+gnfoX82du2GK8WfOhpCaaKpAD6JX/i+cZVJ6VWCX3iBaM+JcwGU2VtB0x1eoOpqh2YylsfwPBD85yTqdq50GRfQd/1W//GVN55cyYkW0c6jX3vXvCWD/tgTgRT1m/IT2hAX1yvYKpEPkAf0EDEffe7O7UmXcgzfy4MwuBoYzoZmGlb9K7kOsD6DdYjMPpqsgzIPp2CObKjiHPbrkxMtQWfS2uB8SLTSAjf4/nSqgP5m4ciTh2CSZzNBRP+FnEc+l6DmZcWfLjbAvI3KqF/7MtQMOkA63u+AFMlbfuh8/m5+jJV5leYH/8K+Vl2wbw0GmA+3SeY5noDU0VnkfeAUaqIJx1imrwHIkYxrwJyu6fwqaMY+skuTyoZnxWV8pG811lRGgZ5LacMzLQDY84i+FTPAD5Astehb5IZ5AVOHuS/v4G+iPpYH5v4BobLNpCHzQlMR+IbfPBsBXmWx4pGsMgTOj6PPMkeX6dUH/SC7BOnclxVrv6LTKXK6n/K/f01p0X845iqfYFNC5e3QmeHrmIQuN2cegRcDT8AMrPuTBNqV32s+W4NndlLwVDxUxI2+lVdiWu04CdfwdH8kGDNhPWtpuG4BabiczDZxTlkNDW9SnfPC/hlVz6FjNkGZLpfizl/9X9xql2ENayvRZym3YdfrZtY46M6WlHrBaZy77tfnCrK5rBRt34fa+YBnesvZ2Cs+Qb3e07WK8pavQI22YXOmfA6pfEwggweyAJrMEn3NHWtmvFVDhuo9bEmnWsLa0ASa3hiugX1uPRjKv0Om8bXMzCgHmA8vF4Yf+JULElrTpgCv5t7I+igdwGbma/dPRiq/YtTtWetHnWXxkX3Qr+WiSGPD9T3X7841bRyoePuK+hkiYuWoAVstGVtRe5jBr9Ttl4xtTo7MBZ9w49OcpF7lXToOF/YgMuhxvMlMzCV/ApNcj/hed1a5PamIzBV33Hhx5yhM3m8AlM1ub9k34dNeN+xxl0rV6jXUUQ7vIuP8bsedBpt6hQMI/UScu6AUZo4laf2Z2DmN5jKCmY7MKkLpqqDGgjm5FjDkj9XSe6/DNgkFzpWv0OnVV34mdSsYMO2B9hoi/cd6lcv+IHZsBcQa7yD/PU0yN/Jwufm9YX7DVT4bbAxYO4V7p/ZIjd5Un9xKqv9hA7arqETj2fcH0biBOaooTOtdX/5YSrXXBjfOJW/3YKpVkd8Pj+0vnEq7h3BVN4ROsx5gfG9YAedOlzDD4bRgJ9ddqHDpM4ONlVzwNTtFAx6918R5eUbD6Sn0Gma0g/hFxMwhOvCBveyafphKvdi/5gqIy0Rp5qDAV75y6d8d8H6kXM8XzwDY9LLDH/P25CX4RjPl0Qn2ORDDZ3aldOMOi3BBI4Km+YeRe5PFbm/Xg2mShPYmCwRNm7XhQ1QjE5J7SZO+RJM89gtXpTtVMgbX0B+joaIayXjoxhQ+FBXcsP7nUOst6sGP/i4TMHI1RI25XqoKNlVYB7/PP7FqQ4dMFWozGATpRds9vC2w3p9wCa65Q0+wr/iVLzQajC5vQZTbQww5/oNxtlNYQN82GbdWz8C2OCX7dLUSMFU5x70i3MN4VNZTDBRJuJ0W/gYjgz5xTT9EafKlr841XyI8QoC/Zf7Czd2QsPRGoyQjfB5yDE/ocYxft0F9Mnt1XIovwx/caqey3eU30sw/WohmFPr+CK3JHL/GeT3KLkb6j3BoCy9z56kvRiLQxFPWF/XB3wONe5wSg2sX7atvJJ0H2tcP3sdJOhLMJWftqCvRgrW86WN+Rr3pxcabxbQL7Mx3m93WkD/vFXcz+PV/+HuTbqXRZr04Q/kQkRFXTqQKKhIQjLtGBURARUVP/17xV3V3Zs+/Wye+r99elN1fsdbGTLiGjIjIxeMZR3edxuAI7c67m8wAt54I2gq9zvG/e1aaCb7QvNUhxb4FjJoqui+LyVvQRr7vshMHgY2OPl+BH4F0Trkue9MhXjYBmOTGfA64NDEvqYiH74rwm87w/2dI4XacAMv08GzkYS1BJ5Ec1zf+iUYP7FH/I3lAhriMwD+fNKYai/sJw8qeEhPMaH5j1pW8LApWsmVrjE07X6mAg/ctxDOGvf/raMH5+0N8S1a5O8qzDLuKwo00JHW0l6b9Zt7GxPxXGu4Xj+14WkWNjTV70zzVF9ofN/I8flxMIMnMgube/0Ynxu99/1rnsp5u8Cf2xn4Vhjmg6d5SZ5DgWb5M0+VKuAfaM7diKllDw16+AFvWhOaaJe3wBv99B/zVKmtHfH+tv8xT3WKoKn87QX50BnQvLtU/nvt7695qsFO+Xue6q+1v0OU4fPdGZqKP5Hvu0ipeD6I/mOeygm+C0iyVSH9panYKhLcM09UGzFAPjYB4jWwIuLLCBpN8+ARBHksd2KCj5YqPDQ3EK+Ex7j/sYHx6WFx3eUTmu2xXqR8uZ/4wokWHlcPv0XGdxM7EPbo4f6D81QjaaL8z5pKlf+XrP39uzWVvVnvuFh+wWnbHkPqda34q57KrQlDr0/klO0NMWahijG7uchRP7WAebsCmFDSXDlvZHzuCmD6LfAanscNNMvnA0x4sC7jXryBZqhK5PjoO4CmMj+IweEEPsWbdS4PdgUw5raJOEut9u96Kv9UASO013vPs/HkqdLaR8PE18u5lYwbcPASvt6legHnmUJT5W9cb32geqp9UpZ+R/U0P8UDxs5HuN+RCw0U9tqVuw8dGmSigQOrd2/z5LeCZtoOCHPctuShGMOnapPpBRolyrkYM2C+Opi+mLwAp+bVtFVd62lwNv+AI7Kz3KoiuwOTZoVxhS/73VSfz6Bh2kU/5qkfPyT/rBkj4vAb3lfcCDf4gbPmc/jsYKvBR80/EXxba4Yc8ueO8QimC7YbdeAQdUprLQre77eleQ55U6uudoGmUrwi47E7AgZ2O+PI7HyQcZH/wOmT6nFk9R2aKxXgFDF74P0WrYfxWB0xHukQmHy6Tcc8zmKMf7Cq6YSwgcqds5vRCT87aMKvBw31nsHH7UfjEZu/emiaRVWo4hhBQ93nmsXF6wyK7nKqD3gZO57eDzfVMyZhyDLDOPHApXqZ72h6ZP7BsLnjQHOKQ4HfD4/Rlofz11VyQwkceyyNAzTjo5DchkFz5xU0XOYcS3BMP1mwftgbnDvTq+pZETTgwsT1/XxYl+4jAEdsNzLiRbNxfTXE+w0scJydHiH6PhN4hltquni/60J4n29whCaEBkgPMjTVljh0vCl8aDoHnmApA8MybXDi+aoAR76oHsJ9wDhb6z3i9zCh+J/KIbde0FR+XeH7mQJNlWXkszeeQV0foBGCjahLYZ7B6UcDmk0sd+DqZPkXxuL+elqb0pfQVHUFjrZVqqeLvsDUZQvOCa7QUKImTtOfMj0vcdJKYPxti3z7iOqphvg/Ex9oKjcpoeFWI+TH6l59uatwxJvm4HNDVMjXowxOXS8xHsYEz5f+BsifJQcH3CzZ5ryIgOmrM8bjN8xc+HL9P+qpkj00YbQew4NUPTToaIj8y67erXQXETTVedBBkyUtMH+8MOggX2C8nb+hOT9/PNJjDY1Yv6FBegw+S7Ti73oqd/XF98Mrra1+FMT7fgVNa9X4/aDY4X7ZO+TM1Y2I20uqpxr3wIfVbODy0JrjfhYDmneK4NOzywj/vkrw+XhmhzwcPPB3/YBmOSiezVOV1m43X+TzSaWexOqlVN1ggvdTVBgfP01ukljQ2tFm4Jk0T4P3fzTGL/b5FjEP3wHGk++gqX4fjFdydBB/i3R7Ydq3+496qnKvID8FPBfXPri/tEQ+K3H/4Nlti+c9GlNay8L9uAnV5/xoPIsT3ndmj3B9Jcfzr55KzP2K6qkuHJ+PeoxXNrvQWlkHfNMfisqp3bMkhiaeN1UGJv5eYTx2d3hGZz0IuVd9pqrr/KAxg2eH+JvsEF/7PTg8uiF+oieez1du9H5m8NAibhto0AnNEwkPeL0soGFGL3hGb0DPL9+AP/Y9DtkusPE868lNdfs54rMaKBfudpcW8T41MD7Ne8P9eP9WXXcL/Dok8NyuSmuj9xE0zXNAnr0c436vPsZj87M7ns5axDN3FMYeh/bE+b2Fx4/Wu4bNJn/mcRHv7hNqidHhazzjo2sptq78gmemDiJ+jPzPDsAf6atBw+1w/37nhDrztQrxKlE/55GL65drw+TBOi9KT1uC38TA3nNbGQGfeAf+i68R8K9bvEu/svA+2RSaLnZorXJkIB+aYQdP9aqhcfc24kX6wMM6Lq3DJKvwxvLQjDD+5lV4DXlKI6lu3ClGN2ggfTdlp3Q0+6ueyjNy8K+0KeBJ7jE0qrZobgy3DX5anRAvVgr+fHUexlMvgeftCRp0P4aHth2GeDldKP+OGB8RGKXwpovJlDXKKOHrz9QvHT32jmrzHqV/11OJ4J+spxqNZv9z57KJOv1fUqOu/JvrqUaRueVeeL3SPEzImBYUgkfSHjFg7YBRN9dOePx7wLfGOXT/o4aPi+c5xjR4gXM+D+SoHRn4fNYgBqOx3PBksG1ha6bAhKtZpPDBT2DQM0NMnuoWPl9XoaGqK3T0duAJnrxUYMqBKUfWPICh4bJohD+ewtfww9DgueVCU22PRsNkiWoaUwk+/B0rITOtCJjr2tBYI6qZP8ce9ZFWytKF2Toy92uk3Fn3VC9QQQNpO7vgfG60qm804EBDAcenpw2tPayRw1GYXeFTBXx3R/MOrLVxvfMPOWio+P3PEJjuKX4j+fmm5fC9Ws7926FBDtG80s5dF/CZl1LyD2toqse3GHPbWDyoRlyBJtt3JU+1slG9YAXO955UvxYU0FThA772a0IzhbJRSSLtgKHHRou439zBoUcDmC9tFZ9b/Rqccm5pHlCFpnJMCRhYrCKd2Rl8uje38Hv9eKaz807JeJSCo3wzhe/8GErK3VuHz686NNVtq4+4N9tC0wwP9ZdVXk+djvK09OVh7bJ8BIxJp/BRfnDzv2w8NIFZ/egiiesNOZsu4JtzRvOc5hCa7FtqO2COAt+cc1rbXOHzP2sV4k4cvkxA2Zba3IQvaRMXvlbReLSsr6U3mwHzlrmC8UubohRsAR8XPXH9LFHx++oSmkr7QlOJ/Q73I7zdlwV9ZcHHQZO6aobvv2TcX65eoGnvP/3ILjZ8bMCbi/BvR2gqm//RCE6hevvhBJxxxOfx4YLxPymI72Epe/j3UVt6m0PYsK6LTG4X5BNnATTQkmpc03NBazcJ4sE8ehgvQ6V5JkUPWUnx7m29WhW3t5Iyb4x/n+UBOCl46At2fHgej6cOrbVo0AhtkCH+2Bjj02wQL/enKbgfHDD+1x8wdY8fAacdoDH8LTht9u2hYSVG9UM14sGc01r9QMb1Fzk8xfnalzwqHsi3JWmadZx9uNi8kR9xgfyUvB5kNWjAaWve6GxfayZ1+kK+TTxopN426PDtHTiFzcG5k2sEz1OswCHmkvYRn6key/TBGV6H/Om1IuTRr6O1VtpzMVRbm0c0r+QtI+RnMxrAg9RzvI+RiufXFPJY3wj399rg+s+5DbzpO3DSIAUA5S7inS8nVEM9x/PnfRTwbOgj/q0xNBh34bmswQbvD88PDS/h/kT8RH7WFvn2NTSVVVG9UPTUp2ybm8CrMIeG0OTplGWLikOTA29cdYLxleduzkGvwL9JMf2ydzDA+wSeld6KAPE4sqGpfhHe912+35jfFxEXrQWOli+TlOo+cf/7Ry3EZ7pN2WPach4qFu7nN4u+rHZN4MOhwvcDBffr51XL7TZBPoADb+wRUMm1Dg3n3RtojnHeCZ7rJd631AFf7RTx47yPD3iQkMZbonkoqwGHPql+cMI9lSfPqCy9b0Lz2JFy5ILXGL/xBeOzKWke3Jcn0IhUn8o4PEPgJoivgTtlbP9QPB6ejxQPT+DtyADep5sK8bC+KMiPGzyd9+IYvzZH/A12WQx8p3nWxNm7bPqDsvHVDzRMawB/fkK+8ER+A//zQYv8NTZrjO+9kzz/gPhT+4KeP0f8XNhkxFbTIuHuQrkJ971CfBne+kXnlMBzDB/A0x8vTtDgFjTTwZnc2PIKDW3H7l0SLyM+slIgXJzT7Sr82c1r2PkHfLCZgfyfbRGPFbKaZ78Fafxzw5iyQ/z6Xxv5u5gHXzY7DI48q6g+9HhE/ipivefcC/A8AaN5qJrw56e8hXd4QnPB4nj4vga+e8h6wxJBGr8YY7zmFe35eZoZ51UOPFk1yCf5W0U8nP2uqgsLCb7IKT8nS9xf7cATbh/U4Fd6Ae8+S/Dv7m7bUDwT5JMzB//oQ41Ds0sVnRKOfKgSA3iz0IEHrzuuL9/hkfnmCg8UvKleK5WRHwurBF+6wM/7oIn5kn99ldeRpqva45vyQ24h5bfjUfoPaip58S/W/tTZ/1FNtZrL1EbLBafpfbhi4axzeNIvryrGGL7hS/tc3F2AmMkqcPD73AXcW84xpo2EMfbI18EpIsaOtB5+u2U1MBuaxavOyJE3aRp7+AKngMMvzK7X0PUtYdq5Bif/RmtwCDPx+98AOdzVbcDT7bKB7ifOaKnqw9738Gnp2rixg0z1TAMDmuA0jcDJlR1wKwtq6Pwt7vdlteBkxy+F/1zRPjCf5q7PHq2dTaDZzi/4KMd1CAuf4NDxsQcGDitovMee6i8Us+CptwSm3lJaH39VKY++DXJQc+ErqzEwP9vcmtLV/YjasGQZz90Qf39pXmlZecCU1we+cXSKOHvlxohziT9KUc3bhkkn78rFqq/pJGZw/nDQuZxPXGD0N4OvjVIbmsnfAZMVHRyQpFnIxcOrJLfcIsdtHZycRBNw1nwAjEqXEd6v1jbCnVwMxqrWTIGxC7zvYf6Apmpb/N3T2ub6Q5pLHyTw7RO63hk57slfiYvP8yr5a7d+sSCo1jz041QVX2AvO/0MaJhmBx83XsKnj794v64vLqX4vqGh7hea59Bu0GTrBTRO3K633C/PeP4wpxwvepN7K2o6aw+BGV25BmQtSfO49wln8qJlnJdzYGI0wOfFydB5fqJ6rdMbPu48xfXsFPcnpod6yj5Kp/PkcCokcTB3L7ZQqH7kfAOnpSV8Ht8ZVB/oQ9OqNTTWwQfmxqfxRfXPB2Dq7Ix4cy/3C/6JsdPZ+Nfb3IZGECJeQQPea4yHw+pWuIxqsH8/2eRurmP8wxQc9tqa0BBrG/GrUQ3qQkL85WtwPDwBvn/5ZoiX16tWvf4BTWM+Wmj+O/19lcF5p2Hl8tQ2oaF+a2iE+A2NyasnOLdVES9iqQkelArV9J/gcy9tn8Bn0+dySPuynB6+fe6CE5lM87Jmi/gJKloLeyPfWs9EfLUKxv9ttCHrjvabZ5858mm4QvzEc6pffIgKHumD99Hs7SNPaxeay3apHkOsLW5NT8B06wTN4zwUwcMmuJX+ndbuNxyazBuewBl72uPQ3uABvJ+M8Qx24BRjBE0WmTvaJyeQn+cuAqfQWp032eP5f781NNVhifzdPKkk3KR9t78f8t+xES+DCTySvYdm8/sKzz/bez7PPZpHfNA+xbldhfi7xftLd9AokzISnH/meF92AQ/nugbwSqV6ljflz+5bQVMMM+SP9YAHOUIScf95hobTjnieuJ5mXEwD4N+qx/d/uezyWPFvwnO3wLufbBw53yvQAIrpg9MFNCSPlzSP8pqEiE/P4d5ij/jzpLHLNmlLa6nDSrgHbnwZv2kZt5sS1z/PQjpi12643REH3yR4zMG3pfi8gBP3jPaZFfC0/NXjb2jWG2tNxE/MygfwdgjNqMyhmexpiPHwLODbU5c3PI77UriqjO9v1OhImzagCRYd8E1KTJ/7Q2NSevYG+OSK3qN+OeQhaS096Gie0Jjh/u4P3J8y1GJuLUUjPLGExyx2tEfAsBBfxwm+bzwG+Pta0j7KfsbZLG0beKI3PFR/AP50W/vMM40B/6cjZcQWsb/igS11pVvRvr7VCM/vOzNay3pD04RfxHcelTfVdd/gE1V0Tx6/EsSL/myAp0vF5KLsgA/He3BhToLxTrd7XH+8hWectLLFHUtcoWlL+cI2N+BDVtP9VHudM3Y0a24nM9z/Lm9WrOLgl1weIH8XCvCOm+sDAuJaqP5CR/z1ZWfwLEhvqtAU4H000wzal/0WrvGekuan+rmnivF5nXC/uy3iMXm/bqXbrvF9QXuixPiG8d9PwB+eO6AjUd+0tndCvm/XRckdOwM+3lo8//tznHI+vRdCNDHt+dkP4Dlluv5q21A9n8x5ZlyguTUT/LlY077vCB7BG/S4/mfYA99HiAdxUIBPj69J82Y07/9LgM+3LIz4Wul91bJ0WVclR0/4Wtd8yV7e3X9SU03k6b/QVIv/rFCf/XfS5/+Zppr9m9f+hFNo8KUBYrZjyLFvQnuNf7TvasHgk551HwEzbsjh8wAxOvwMkKOjKcZ0vKEa7qENDtIyjKkTANPDm3HnwYRqHOM3MGsRQNP46x8wPisRY58X3DmfddBgHgNnSjvD4flqAg2jvZDDaoWYz8q0odao0AyT1UYHZnsP4e4uyoU9XkrC7ehEays7xWVhoPmcLyT43ntOvlMvwLnTBSBJC6Y6m+7WMRf3IzjowqCBLtbgwuNb35TirIADqEsh93Y9csC2kMOfYl1wx6d6oPJMc//vLMG/NytqnQiMT3zkSBZsoKFctdXZpfJSzuUavu54BmfkQ/PMw2NSlsL8QMOpS2XEk90DPvPrQ1Nttu2VR7MXOOU9p/o18l1uMIEP/PF2xDq7AmdJDJiTEIb6uQxfcqB9KmncvNi2w/u2ujs04ucATjVvHjTj4AzOPPTtisV3+L6ocID5eytmwDZoUBF9wUmLPTSVfsd48JOOzx81re2cjz9gzBScEgd1w7iirHi8m6bw8Rk0z0PG+7RbaBwhVHBK8a52PKjjS+leV/BZv3Fk8tSR4CNX5uTL9Imi8TRI8fy8aDizVe3IvQs40x+RT9wO4DujNIbmSR6TIwtXEQNmX66qX5zweS2vdWAcK1TxqIAJT15BI+/ja+knEq53GJo7aIwTNN70PWnYYDQwefYq6f2NpitmDjR8rptl6XNQKrsaGF9xv54lUVFNvSRon9V6dSk9PB/i7Qebl9gtONaAo2VyBE6zZa9V3QvV2x3m8pGHyY7qX5opHcxjgqN1mpctE3BeM4UGDt5XaIheRzwdz4jPVI9pX+ykdVna09rYZVar7nAGzlNOneCi/yJ/Rku8/1YtoKl8i/ZsbBGfp7di83BPe+3tAzD0WIFz/NGMejm89AW7ZjRv8hJV6ccSOOqbQINF8/ReutMZ8u0iGQWPogDj20WGy4ZJ1XG+KmpJGAz/vnr2cEDnU0UNw2gPQF9hfMIInqRJaK228k48YQIc903pbF0TmsGCaIVG8qh3gmd63H1uyYeb0FT34dqHRzDx7z8C76/UK2iKDa1dvv/UR3Y2NOVtCA6cZeDsR9cin/gQ9+eNMB6fPdXDbBjy/3Wn7z+hUcPTAb//9fH80440ADiw9Oq7rrP6A42UFj1+36bfGyWRw7PpD5o3yKn+ZAvPI157vC9Jx+dOCbyy7g7d7xF/N5ph8fzrgKMsDk6apMeEe7crOFlbAD+skyG4p9HazN7H/Yzn2oHbS06aw96miM8M13+cML6bEJpK0FoiD36Iv2x558wZVid4NBmcPe2VF5vE0NhhpsMjDY1mxAay1vB8qAMvz4SH11UP/Klm0LCeDs172OJ5AhmaTvxoD83qA7z02raFxjTxeXSGpop2E+DTSEDzurG85s6c1no+K+qVcZcPPDcW5OkSaKpDDA3tXrcTIbKYem90BsY/lirhh7NgwVaLSnBLSfF+bAV4snQGMffWEfBX2NDw8zlpgsK7l6I8AB+tlwKNN7ri77yawVOujIa7+xPyfU1r21Vo5tyS/mgqH3j2nuyph1fTwUNswA9WH9XcVzPakzSavNhopMQ8MKpScrs1xuMbZg/gbYB4HtO8pn+hfXeWdKUTJnYpG2a2w9PSwPUHzWPFroF94vGwKKCZ51XKEg/57/KqhIYjzTm01zV3S9qzwCM8b1NAozvaGfkr8eDFZpeKevWkheo+oOZZYBB/SEvg02eLeAoPEfDofuskv3jrLssHpuBJukY+bMfhhY33iId8dsX4LTg0TXzGeAvLAV68DD1l8bULuL96QVOpPfD+uLWv3B3h/sRHxvNfrscxF+sG1w9vkwXrHHj8P/XAfrrE9/Ur4jXqZdpX2SNeEkcB3pg3xOPKAB/Fb+RTFL5xP3KA++8rxEv+4tR7oofHLTUe/T1PdW40pGO0iLlZbKGp/uF5qun0f25XP1FX/0c1leVWjOfV+KoKvseYXqi/ipvXRSlGHnJ6YpIvnOwxppcLYkbyZY/H1QCYNbwjph5b+OQ8u2BMLeqVkO8HFbelqAFnasD4PCxiHh88aKBZSfumLvBdme7fJDGxJiOmNT0wNaB+HIsOOTykfVn8SvUKG9pbO8t/Wx4p6YM0j5Iy/2DGiGFBnGEb4Ow087hQf/j3K2VKayXRjluraam6Y0ln7GlAt2eMakYlBk2hMQ0+CvQn/OoCX7HbmhYPCpMw0AXmdL534b5AjrifOT5/H7uY88HoRr4JGP+KoXHySdMIl5Mv0192wrMZ7aP7voCZz2J95n5sA+OiLzSXIjSJZ8r2oXr5NoLPnZoF92KaR5rS+v4hlQU0J60dpVb0ZQ8Dz+MuaF/QnfofHTly0t5HtO9qBMyPfZrXskxwuKJPX+z6tmMejqtagp2Hj5wMItprzoH5v/UemurWU38Z+HzP2EKzymkFjenQ50jYI7N8/uFO8wCn3G6TG7s69oq7p3UiPLsPjtBUeJ9+d4SPK/fjC/vBufLwtb4IP71Szo69Iw/EHppsFwCj1KnNuOU+SyEuDjAtnUQHLjqqubTv8InRugMGjp7QPIvJTmf+tVKh8Y6F5F8sfG7cvB13agfX26XQaI/FYMdjdwrNb39wvUPUbnl4ywr4wC00lTsZwJcPBHzoY9VQTX+244kslcIvrtAMtwQajivRWXK/092CsT6yefJILsKL7ztgstZa3LphfP1PAs/wzRWHu1vxZy0X8f1JzAOP529o6tUUHPaZUE24w+ExNho0xtazwfk7aCp/4QPTip0Xc9+zaR5xjvhcSB4w9c946Bo01duCz7YzmhdYL/F7yQiaz7+C8/11QBpdQz443yXGe0ycO6J5lyQqwMm3MTS7eaR5pSoBJ2490lRPcGJgvnD9YgkOWDy0C3fkHD7ffEHTnDdFx5NbVZducEA+2o8BOIGvcb37ERo0K22Mz4tB43fUf2s2ME1ulwo4rqLeFakDDeoaQ2iMU6Aj33emyyH3ofnkDBxzuUBT8bEGDrjSXnV1qYEDTog3N7y2R2ZOuhAcq+F9JDs8P9PW8AC1DI05nQJvmqWN8dBK+Pz1GfGinmhfpn2hfjwvPP/2hvcbljc8v7VAPsclPEfypd4Xaon8eA+gQaPLHvn7IA5UZ8Cr9Bni+WzqfdKcI2iqc0P98BJ4tIz6caWVj+u9zhjf+jCKeWq8r6qnN4QfBjRq+NxDI3orjOd1sN5zJ/jg+svb2GVCh0aLl3eaR9lOXGauZNz/y8D48sRHvjiIt/B5w/14ZUR9Q8Gx/sxHPtc6rt8pSs1tvkX84OZSZjbQYDyBZhVHDfm8HtHa6R2aztsf8b5LexDwaMlbyd2c8Xlrynvuv2uMx7NCfGsFNFV2u5Sq8PbQXInR7zn1Q5Xczxnjs5eod8gvmajiE1FvAIvWSnMP8bzeIR+8dS94rIzp/i74fh7RWqNMvT8mVDPvLKGhsgWDJj7NqX6vA/659wft+1w/juwrNGgke1AKd/0G/iQG7QmaboD/i6vxZUG7HnLnWHfghwE0QBqad+5Nqd/S3Yam2P1o3+xpV0LTDaEhaphqHl4J34op4mXo0DzSag2P/5nUISvMzuZ5GOLzwyZesUJBvKaTBp/3dL79+bUGXwwE7WMvdKqF8CpuMfUuRDidTNnEAr4GSk9zBM+gYRUzMb7G6iK5/R14mHFZ56GiQZMFKe53aHU6t7ZGV4p6OXVZMGoFT+8rvP8F9f5QI8SXd1UwXssc8WsOqF74THsMpA3yyTfg+a1FWJTuZITx2tRUwx8tgY9BsnuxY85knpVJoXplTfVVwdri8S/G+2gu0MT5HPHkA5yBNw/8PbvB09ifhPrp6fB84oJ8ys4Z+Oos4/4DH/FiRxPgOZ8CjwuDIYpfT0+y7763+ktT6f7aL7ni/aOaSpn9i/5U6v+W/lT/bk21im0VHGRCU3klYs66K0jx6aso/VWMMfO+yClrEkCH3xLEzIV6JtoXWnsw5WkK36Hh72iAGCsm8BnzV3uDr5008M0f6ql5MCIe3w/gvHqGHL/ZGnIytxEjTQ3ONJ3K5n75QUz8aF/ME0aCJ5UJjPf3wJD366pBs60eqh9mRsh2bgsNEcbQVM87MFstPI9H6aeGDxrhfi3VBCcf/FL1lC0wWNvDfYT3Me3TOkFTxKN1TvMojRDGHRy60foTt/vlTXInc2rxbw+oxtC6qf5yjGj0Oc2Fhwdwbkg1yMW8Q44cd/Bxddqu2OtI/WqWm0b1bzIwyeu9nPtjs6Qa7wg+n8k/HhoF7SOTlAtLOe0lj3Roqg6SiulT2YFEmsBHDZr2xbYW9etJT7Q2OoRGvY1pHo6HwLxOA2fMG3Bo+qIa9ukJn/MrNF/wTYGBOQMGipx6XZwG+L1sZCzYooam5TptnDsEyoo9Zxr1vKN6LP8IzBk0l47naw+csv9MLsCwAr5SzhLVvzxqnd0X8pbDpV4kr7v6wKzNYMuTbHVRvWcGTCzC/sCtcg3N8wO0seO6Y9xjDTRt8yVM2wOzfA2+Tmyof9XTo7l84w0MXpgT+DZD2XDPCYA5sV4v2PHTY/xcjut50/rF9jtoKuvxvar++Yvr3UxNg4bqoLk0v76x8ZBqSPkPmM8XwKS4V7bQuHap+iKCZhjlnsljk51Lf3AAhwzuGvXmly/Q5I8t1SxHwKx7C00fjKjG/QhPkVh9I4nCxXi373bP7QH1ftCO0EDFyvDx/Sni9XWgfYIWMM5fFuD48Ih4eZtUPzX4APM3ITRNM0a8hOkcmmJ1I07XOof75zs0x+KE8c+V7MQjQf2Z5jfE59dZw6f6C8TbcAJMXigYL/vRUq8SOoJiV/dHaDyBeIgtaKTiqTmcm8e76moqNMEmqc48OGTQ6IdbdGTztH9iPPeItxNxxK+FpovkIfW8NPE+wn215/F6RfvyhsiHx701OR/q0LzPJTSqeaWa61kGzbT/Id8vHXy62FHNbKfg36dUM5y+GTigoICOS+qPxBier1jh+n1NaxVNTL0hJORzb0JzBlkEPBjtMN69PeDcl6n3RjpAvDS/DPHuQlP5Oq1F/kaGy9NQpf5NA4ynk2rwdKsWHuFHe2Ra0sh+R/sU4yny3z+uAx6MKV/edD1z2OP7aUf5M6e1vaxDPMQxrics/P5j+4Lnm10LSfQu8Ovgew40JdVDjmXS0KNsz73wTmv/lztnw4VC9XZj5Jf8mnCm3mQOjjaon9Zni3xuCpNHTQkPNjONho01mmecvHD/VUQ9Gu/VnScNx/VrFeNb73E/ubIAJ4995Le+KDhPRzGtpWakuTQF8fYN2tI70t78PIKm4iLA57RNlPVyv4KmDq+S56QN8JIatkVjgfGrHg1nex8aKn3lY8mdvxB/Ba0tp7UCTRUGwHutjBA/IaP3vcD7Sb1ByINBDPy93KDhuU6e4PvE+MVr/P1wbXB2vwb+2MZDZztZu/NMHKFh+Ab4k3VVyuMCb8BfVMAz/ooGPClenepNaV4wIs+dvCRoDn6vG6ZRPV6ykHG/Ix3x5epRw91IoX5xATzqdjzA+4+WRemZVhCyyQL5G6Y7qi8dGlM2XiJeU9cqSvF4yC6TD4rGrfsG+c+pPlhfgI8ceYX7nSzxvIpvQ1NeB8jfYANNJQzF4O5MXEr3T/3g6Ay8yVc7eLKbQH7XkbHjwf3e0UmuyO/Vg/aJP86l5L0OGJ/i0XvcGzXQ4B3Vg/6ePfip8MEnhwwazD4jnu1tXggxnSOf9IV54dGjhAaeBbuGDfrVCPFxAN5NlcmIjVTqMSx9kE9CxvdnnQ2Pc7iAfx+Meg7X4FvXmSIexyfg03MgR1zMVcTD7ofrT2je3Dl7wOONWf+tqXbey5OsXSAzlecs5tt+5gt+uLruP6ip5tK/6E+lqv+eYxX/12mqssjofAoHnLUzaS2OA1Iz/VQI35MQ46cWOZSaR8TMXULM7c5rFxx+oc3ttHdTseBzgvkVmmp6RwxeQJ88ctaN8F4OfOD25IXc+UzufzjJZVkCjLAV2uvaK+DI880AJn2NG+2lh6Z6L6mGV//W+P4UGBL9Yo173bCVRDtT4AtnRcTT6QecoWSKzvywA2Z8AVCuQ/1ttk9ty3lF9T2KgM9ewj1zv+YV9aU1VswOaa9wrNTAZPKhag2OtzfwAV42ovoU14bmskfImS/t7d9FuF7WrqABwz3ex2cLTk3XtDc+pprj/kx7ZYNLLYm1Ccxqb+TTVgk0xWsPjgTK9NzyRm0pvkmbskQ3qQegBU04eYcrFnVr+C75Ah+Vdm3DTou14J5CfZwfOTjz3Q487spbaKw6ov4oRgFO/v7AWf4LHFmJCpq1+QEDvSMwz/pBw0Yu1TssJ8Ccx1ymYy7BKf4ixP3mbzvk9rvH9bYYbja+uB2PKl5IbvmbACPa14DbbhxL7mAbgCPnpsb9qXOR/JMBnz5/Rhrex+Qs+VUPTGw68nkNNI97YNBUdBIPz1L5KonuA0wbpBkwPr6DMwYcHPptqyO3hiHej3qvGXywsQHnK4Xwbhkw77goNB7o5qX0/Digk8Y9aCSxxe+rOvnaETRV/EkLVdzSGhraVuBjizWex/LxQGEtaxjPKThmVEPDDThh7tU+C3E5kuZKI4u79feiuqHpL9i6WZvc2r0xvhpx6M7RbJ4FW+qRGcEX3h1oDuDArXSHtBa24VQTPgHGiXcBTEvfpDH2EcZj9EB+vHkXce5RH/SQ9gS8SAMEnx812Ar+1BdWDo+/qwoacgmN0L3Bqba1h0aZvBGf/KZYPDpCI7g+9a86fjC+fkkaYWtCU/387sDDXQlOXFb6jYUr/F5iUP8vXUBT3Nj6zF1O/Z0ORwPX18wnt+Up8qP+4PNJmeH6FXy08Ef1lDkL24AGHNHapEA+SNeI+sF5SO93gve3FlSzftRKyW2G05A5J9pHuT/h/goNmsqVgQeRP4Lvlid4P9PpAJpi9KxK/7BDfjZKRPsSwYHeRgVnr+8DqqEljem8Md7jwLS4UGifrEd9vd0eHGVNKsT7kfovkTri+XKGvw/0vrRvBc8xNpDPZRU2rKKSdjHbI38tjud7n7OAW2sL7+fd4vPtCprM7RN8/8Xw/g8m1SRP3jQP/QLpDq+jkIsvHTtoRfj+g3ohBMq2LN3DGhz1mIJzI4XW8kYLH89jUY/iNa29e9SHX2lsizsr6nVy+WxXrKLf9/kD8eRcowv7BfCA2Zfq7x5n5HMXyxX3Vwnw7pzCY94P8pG77RYaznpjPEdDOncgDPC+DQn3pyUyOHt6bwX1aL1BA2K8QkE9jXMT+FG97SV3ttNr6d8veN7ZujW4pTygcRrCt1rrBI+T/bj0ug6aq7bh4TJTg0foJrsR+9K5Bv4O79v3FlQvOpQDLu7AX7Hm1HsjNX2e8JZq9GfwjKMJ1WcVDTTtPokZq2frinsL6pl62YZTdsiKhFsa7TMdRdCU+aFb0BlqL0ncqGb7djBucIgn6r3Bgxs4v4UGDn3EzzGFZhgoVc1df4zfb3xc75F7Bo/7ATRJf965bFpAc9rWnTy9ooyotwI8xuVO5zqs5SMrPp7GhXMB/uwewP/RnvoF3gR+z6RzF+4K8DWcwxOJpT65sf18oMNDvYE3/WEKvNP6LQ/fGp4HHgR4v1pDY+luJ3z+Jc00VaDhx11ZitTG+PxigzQarRUOAYesT9uIO4PbjTZC4/2XDuI5Cjbg0z5F/M73NvD/TXsirAzP/7mtfjwLx7i+Pd19WTftTZ6ooAs3pF4wdHAoz6QR1bRrocsu+4z62W2BB6MA+FTRHpg4bnA/W6pPHHaGxx39eVWFmkCzXSpEwe5ceeVf81Qse0V8fZd99Z/WVIvxf6s9/ktTMWnOpmv5z3/+O1X0/05T/Ztr1KEiNjwvJWCKF0Anz37AdGc7AGct1+CM25R66mkcMaPr1Oe18qChWq8SYu8gpsZB63Bxo5rkT0BrY+eq5PZVblSvaxGThZ1BUykSOOVRAIOFNfB54ENXe8zdvdhLkS1ubWtgxGzUTJndVy5P5ltoqodCNfCXB4PvfrWSq7uRy4In7SVVMmiGaB7RmWrQ7c6b6lfoyBU2dJQtOCxCzCYLcPhdpX4zxpjORnlOF+z5tlP4QOrRV/vNkX04YlbMt+DML2miMlxn3LdiPE9fhMe/+kYLeYscXNBcrC2vPZ7TPkY3WOL3Oj2KeDB916XHNsAsa6ilPPHIN349Bb5E677cG39a4WtMSaGhqOfmdnWXvA31CrCpRlr4Mjhn9otuTNrg/YrfGjm5lqhe7Uo1kWMZGHSMaO1lQzW9B2gq7+FQfYtJZ3fc19RXfayPWBDQvskxNIaXbaIpu0bwgUG0BMe0dJZJ9obvFH/20v8UYE5zXrx4YN3h0w0epIzNLgvu/bRYuIPXDn9ODPi+Y3spfSOCT9eW5AOd+lyK0xogEnUGMNwIED/DDTAiPBYbcHx5LUWzRY47ma3z1HKgyQ0Nmqaq2wO32BGYNbwHK+YO4bOF+AAT1yniLyNMzJX5RbhMkEb7AuOSusLv23vScI81nXPJ4Ouqd0D1LR40jxdS74kC35+2JoNmG15Lb3GBZggUqudqpmfhzR18/t1F8IF5fgZnHfwvu0nQ1B44UICEgIn6ZMB5XN8aIbKOMOy+NhC/rxs4zcH76u6IN6v5AuNWPjSGXkJTBdkXGmKr0PPm4AhPGkBTbQpoirNXQIO9LIxHTWvjk49pcyuieYHlZbJg1QYaJJ36GJ/vMlox62GfuNP1iMdRDA/yeA4CnugYP9HSvrRq0cG3W09ompx6GZy0yoYhP0DTVdRH+fwb5JzfJGjMfYLr/6TiwYO8Q7xdGfJz49LavvZDPKUqxsMUFe056OFRzPf0yIZ6f+B2oYESShmfB3Flce9G9XHmCc+7v0NzWO877s+hHsEW1DA0vot/Dw5gLLbwPIFNZ01Ni5b9VQ9lb+kcAnbF828lBR7l/aHeCB9wurXSoHE/tM/KFNBk8ZTOqpETmnc60B6Hxdrh6eeK5/9JeF/TW+Fyf2bg91MDGuKaQyPbIka+1CGe39lSb5LdndZeaC0vOGiC831E++pogFvPPnKRrDB+RwP41bxe1J/pUJRe8aX+ez94nPiE5xFqRLUDQ0/n/AzN4VnNljGfRS40O/UIVnxoqneM8eJlhPFNHXnB2Cg78lxdkwb3oakWzzU4rwugYa5T4JnVwHNavxXh5ZXqDcsWHuP6/MOJ1EfeMyzgbVWWXrvF+x7YHTiyGbTAUxpvkVH/N0jm0i3IM3AbmirVl4j3q473cRgbOndKG5z89DE+6dCARvyGYyFcAU25klubOyatfTUm8qE+y4if6kHxpEJTrddGwJ0Xnf3yU4En94w0bES9AX40z7pLTWje5AINb0T7FTMLaCoARKn6XzrL5TwaJNxe7uCp/aFyY0lbzHmuZS/gh0Qe5DK4YTwkjNd2Mrmw5xl4lGsFrSvkiPe94t15zBHPfkVn89h7PE8wHwEfpo+as2+VWdwfVMg3TYq+bHXXgCdXv1B9s6h0drr2jOfzITTVQ6F95YVc8qSgPR/GbvJl4g1NKR4+NO0ggyeTLaqfasKL8NsPxnv5rKDJdvtSFWMZ73+0lrfcVqROFRmt/ds3aCp4FoyXQb1VtqKFp3D+1G8WwI/XDR4oeyIe3ccP/OII2pPCrEJ1T6/dgh3P1RmadXIt3VzsbiwXac+Tn30R3n2P+xvlBTS/Y+H6c058SedI2JkE/vU++PsypPsfpYjvIV3f81vw08iifZ80b6ld4eGEYxTwlF/gcc6+AV/mrVc6Hbst1L03jblmSr5qfS8u/+c0lSxN/0WNOvvPQ5/hFf8vaSo/89bgXFp7mebBlw1D48STRYQYff2gIb5vqmd4U8zAtzNm077A4LoHxk1L5ED8Jgza09z/7U5rgQc6++WsNKo7d/B3NFRo7zUw3u0GwGxnpUC372Rg6GsJTXUY0r4t+QhNJafNiA3jCJpC2teqGJbwZavxVeXWroBwH7UKZ/HYDjmfvO6laycGY/MN7QMpa3DCn3mzQ2hrPJ674PRTvvtbU3n7CzDxM6T+LmqUctdwqScjzbu1N6oHSjh8a0dz56yB5gJrImeKGXyLkoEj3d8R93seUz+hxQC+5PzA98+097ib436sZgEMUlL40PVJSXjy9pAzZa0vmOFHHx5Z11a4R+o/pHtGTvNk8OmnCXz6TIbPjuoLMPogAYOdV4GcPU6BeS3V63glrV28BDC5aagnokY1zA31TE09cKSVw5d7+Q7v61yFyMkO79su3vg9N4CPG0nRn7NEMF79Apjn1MDM4L68qz7fweeKIHxA8+0K3F8UhGztHufcPqvQVOu+XrGTUjGetPVFiHu21dmmlxnev38GpwbI2YcETua/Me0Fdnbg+EW05kleXIXY6tAgcqnp8MlvcEhE/WDeq+zAeZpdgZkGNNVkk624NRXAnO8C8ffbQRNF2+iiekmB3998Omi41ixK333g79k8U3lkqJdSjLfQVNoePjYNJnieS43vqwW+71sLvP/DEL5UU6IDNPjgrAr+pX1GQ9MERxZnyeOLMXz5FJwWDnKM78wBpk4mJjjeE40qHg+qHxzAx0aBoPPM9ngeCw6Rxy3N/V83wNxxBM7yTV6VbnOGppp3hc+Bo/DR+rKF7z3b0AhM4P76JTj97sFnZ9kYmHin3hAzD9ePB9BIvnFqFuw76ZB/1f0m/PGNMLSlnozlkNae54jPuISmEt0TmL3RwLGrOyjNeZWIB4d6FlZulPFAcpBvBvWgHYZRy3OJenC2KuJnS3uzveOFON4Gp+oeNK/LqS+zOkU+jOm8TG6XVI+4QnyOpMLigb5Afv+I85Z7aLL8a+L6Wwv//mAVVHOf4t9PI7yfXqIa6pNN80Q0L2w60AS+L1EvEhP5vFHg3r3NDO/j4WJ8mgueN508SsnVaF9WnK8FcQzV5Erw+dNL5uD+C2iilwSNXAmax93S+YPHHe0ZGUIjW56D95V9oZG+c+AL38q4v4kPTbXew4NgKPC8Op3VMnpWB2h+ExxlWlOX9ZkLz/j4FojvhR4yo4WmDtRNKTzjQffzhYaxrBTvf38er9gqoLOsGhP5VU4nOquL/sSzVYO/N3sZAVDQWjSjGubn1EhZfhnAcz0y4liaV45mfcm9OzSU68dUE71APuTxAJp0tsJ4egfqTSIOeN+nBu/bvoKz3Z/bSO7G+zPedD+/MTQf64Ipc+eXIfd72mN0p56Uy5I0VRqCk1cV8CvgBfB6dxyr3i2G5spetK9sJtM8TQ4OX0TUM7caAG8Sel9KCM/rHCXaw/KFhjckeMi4ntAeihc0Dpgb+G3UdDbTx1gwqYZG8pl6ldzpQv+ya6jEHEHaqP7zbVxYNIhm3HskL+E/xni/3hbPb2XRrfTw8Bc21tZ4/9fBlc4RgIYeauadp5RP4vEkDfyF5sncH/BhNQ5Iw9J4swU8yXhn4HrnAu/PH10kty48aIq6U4FHJ+C/QvVi3GmvPLbofs+f4MXkkQZPYF1pbXVYp+z0a3fc6xcXVdRn4GFSwjNmlgd8yqw/PX6BP7Z8eUn+Z4DhDcc25wn/QbMqb2jibUyaffyi+qga3/djeNg8BJ/4MYembed01szJw/29NGjgnZBzHj1yaOCNBby8xbcP95c34KvzAB8WEvVx9594nw/aF65A7/O4mtBa/I/OkvpTO9DTOQcz2pe68qlfYZfhft4t8m8uk+afbeERZofJ35pqr9+9kmseW6iw/NHfmip9j47/oKYazf/FGcps/J+dFGar/0uaKhTFmkc/Az6g/mBM7XkE315pF8mTyKdHJ/jC6CiQ491tipjZVA6PxK5S3e0PnJPSXvA8KTDmkgSOuRlGwZ0V9fH2v4hJ1akCLlwdvtSgsxAsmitNfz9g2p0FDTva0HDphXxwuALnT8wWvx9od9pnQefFidOG58q2Ff7nrhzZ0dOgCWZTWs/3qc/4jno2xnM6A3QIzdN/aG1o0V+Fu5Dgs48VOI43tJYwS6CpSg0+yvHKWriuSWs9RwM5+TvdVHdJe+Pvr3XCU07nJT1pLcJYrgPOY9yvgPHlzNJ7YH6/goYaxNDXU8uApjpTn+Ez1cg/LSPhgcyu1B+KzkQ9m9BUL7NV3WzXuvARVcZjc4z7tV1wxOZkW9xr0kpyxam9sH0Kjco/C+QkX+H5DwvqV/QkXylmVCCwB2XYoxo+fRVAQ9Yf2hcY5rTvrYamCjz4vuw3p/5BqfJlctgFPI1i+NCZh/cbG73P0/qB99cfkON6P225r1fglOxRu2zTjhSeDE6R5CaT7YKd+oLxdHeCjzPSOzhaNVXufquz8Ec6fGZF+wLz5Q2a6v6cpOy16qHRm+YK3059fAuqcQ8eHTjkRjXnhx84Oz5mwJT7wZ+yfmcueb4YXiQBNfhixqNSefr5XFT/98bvT1yN9lBIiM9XDgza7Qcbzos5fN2K7UL2sKkHaAPMF5IGzXRqDWiu9Irrf2jeNfO9Azjll0tuKiG++6F8pLUkaEJyq2xv0OfjDeJxZwOTztyweOy0teS/aO3kPFR2PJnM4GvDlGrc13R2xB0Y524ZMO3SGTb3gyUw/k71EnFANdsxNI43Gyortp50gltRRPM0J8RHMoZmSyYO9dD1oVnanwYMNT7gmJTOmxNVAc3ndLjekPaCuzPa5/M4gZPDJTTVMTQN7iwTaI6rgO8fRXQeYXpFPKw9xMcuVVJuqWtoFoP6lt/avuF5y+lso4Rq0L89NNVcwe/t3R049QPNmwQX6lMeUM18v96DM2me9XatR+BkqveaSsgH8UL89y+87nxLNbF01AnT1mtwVH8DJ9Y93s+mUqBZPg1pnu8U8eNV1Ouhx/t4/uABmEfnHX5r3F9e4fq9BLzxXeKMzZbmATWq99p8qOeiiec/NZnNgzU0lquukS/pHhrBzda09imQH34Bjk0fEfWcHAOvVBOcErcvvJ/s1lzYTPKAJ9Mb3q+8gabxFx6ej+N6YhDjeQb6iM7GOsJT3Km+aXtBfmVpU6r+aYTnqXbdjruuRD00P/KCvV90JnehId52HJoqvdkmD/kU+dtvqxEbfKhHbjrF+G3nCsbjK4c8jGlf2Iz69PeyUUKzhKSpaJ58ty/2PGW0VqdS/VTw9jD+qwf1RnhQvWcADe+cpKZ0Bxdo4i/vdB7OPfz74Rr4Np2lA559h1fVbWL8vqHRvtxTAE1gU2+Sj0fzKrUhS8I9NzfmbmibYrah+tUW+VY1tC92tQG+LH74fmh58ARTC/g7eukvNr164OjvCZrE/cEz3pgG/G6ppn33UKbMnA1Knkxn0DDT5/TFRkvqKz660TrATrmwxulnPJro0FSxB4++sOUrFxmdzdI/oWmcyMQLH07w/WALPpmqCkzCNq8E8pl6d9wHOx46EfDBOu6gMba0NqZtMP7VUGnYNskMnn0SaJa5Lq/YsjM2PLYT5P9iC815UQcFT0pRCdfZ1C9oIur56vzAZ0aA69uxssV4GMAb/YfxzmXgDcaCzmZLEU9XE38HWfcq3UQ0jH2VFh7jZ5Sql52ADzKdgW7ruIJ7esAj6QY8bazfodmeFfLJ4B7yXypx/36I+L0ZwH8hGcA/M8H1N5n+5rwNoemMX90w8wHN77yHuL42DnW2GCA+rPkQ9/tRp0dWhxoGcEl98sc3xO8sBz6E2RzxuhsCbwcG+Mk+p8BjKYNm/bP2t7xdPWF7I3eqPhfT4P/NPNVY+hc16ojd/9r49/+npvovSfXv0VTbwFjxZJcWwrfvE2iqkvZR/KJL6WczWg+eKMDEyxQx81lBhy85YtJaebQXmfY52R71uKuhk/1HhZzxn8qF+8OiLr2eepBVoiXfTmfQzhXE2PQqu9y/ToFpo7gGp22BIYkdACOyE3zRd6VQfUgCDmiWtJf9M1zzdC1aaKhXpLN3TfVYs/CueoYMzL7vKvsvTeWlEnHcOGPA+A1yKk8Rw7EPX5WfdMQgm9IZq3QGqvPR6AxQG5ww2wADw7yFZnLGwJzOlhPKYcRooOHzYhz53F3p+Py5BsYFV3BkpJxq1c1HzZdtJDqDtNGhaQ7kw8MWvx/aK1y/oH44Tyt6c6v4NZIYnwzqA92nXIQCGvP9AueffwNg2uVD9Sd2lDLtQ/uIyhKc0tEZrocGHJKn1ANO94H5LxOcbBlvaMT0ST6qhkbK7eNdcg2fei38qIZ6YQDjH9PoxfQl7s9vPWDm+AsfmZUafOH5gc8/D9KcD7cGZzSF6tUTmlt30il3bSWCZvxB8/i/SOWWdrqoXjvV/vS93/CguJ1VcY+hoUbPDBj+fCJ+gCYhi2tzxfP76UoYRTWwB3vLA/Nc0pnLiC9wkMFj4wvNm5zH0IDhYsjj+QAaXnGAefKZrseGZ8l3jvWFndhaxfhdC2iMDTTVxFM24JQ9fF1927lsvqF9OWlO+7I8aKZnvMbnfnFVhZJBY13Lao946/NSnBe7ho1HdNZEdz9Tj8bxhSlcO3DXz4FZ1qsm3037BLdBXbraA74wWMs77iiPEtz8pL7EAhrC0ZfQAOMTMM3RoKncMfXBXp2ppntC9W9XOh8z2UPzKy/8+/hEeyTCNeI530OjxCsN+ROfd9SXXtvzRIUG8CvS6IUvU73P5qZ6nkk180/P+7veq6UepMPO0DnX54iHOa09NgfqTTGc0bn0EvXHWcop9U0H5zfDZsEumVFDw1N/thmd2Rxq1CO1oj724YT2aT67LbdfGfKnO4GDfS4bPMELL701aa5Cg+bJWwf50FHPzbdiUL2lhu9PLeTHZgEPkCUCHL5bgVNiQ95zu2jobJsY1z991i73JI1qxjfgbCtC/IVcryQ/KnH9k9JhPKI9fH5EGl+TTOS/1dE+4hDPv08iaDj/Sz1FvWDEzEFhQ3JGyGdlTn2vW8XkkQRNJd4Onu+7gwbIfLwfd0c9LxdeZ/NIpl4F1x5/yyo0vf/0MH5yj+e5fTnwbdEX4MCTTp4HmjocnK50Jjc9z8HY8vSK77vXpAKeXKCp/CWtPf1+VA9IewagNvB3s/W+zDjj+R3Hgkb/fgyXLR0z4NG+BsfaC2imN7ev3NPneF69BGdeXtRPz8xpXomKqmOb9gg4K9pjQb1OXocMGnLhNOBU2ve1/0HjiVtVqu5IIH6MLp3z+ED5Vj2hua6L9ZZ7T9y/b03hgXcJJEtquDLerxXS+Y/0fJz2FcYM7z9LaR9kRHvxuznez2cADx2ezHvpblJoqnyJ9yn2NH4r6vuuHuEpvPJN+06bdsReVlQi3h/Au+mBzpax+4inCzrHQdsBz562pvBIzV6qf70Dnz9MKyDqxxiv27AO2cboXe4MumvpcpqHSRrzxp3NlXrA0rzbcIT4DDY1+GiT1TobHai3QrDH54u4bVhRRgbwIrmU4nW8IX/XBfJfpZ7Vsxfez/hgnLl7uNC+7nkAT/PQOJ09A00rw4Sy30bbctENzpLbzpDf8UEB3ixXuB+7JM0tg0+EuXnR+bJ4n88W+Wa9qV7TXpPG+UXI7wway032tNY4Ax4HBqM9HZcpY4cJ4hkEgfs7fYD3XdhRz2U6P/W3AX6m07Dj0WCH68fRpGHXk73nAdvj+plCexA44ik40R6AYYJ4qe50/mG4g2fYXPUjWxQ2+FV9IF72/YTOLvrTm6iAB7Vf0GzpovH5RqSeajPHHYE1j8i+759+VeY/Ok81Gf+rtb/Z/5JeCot/s6b6XLMVbKQOTh3S3tJIoz68E6rZu1mIqRX5lPRHfbL7A2LmkkMmO3v4ZG8jqIeZCZ/sbVx8/r01LnuP+wu3Dh5ySqK+yrc4ojOZF8BQLaR9CQI6Oqr+1Gco4Mj7qzhyy+qg2S7j8MUcw4YvHTbgACdAjpuBD45GNkvio8EYf0xai1Ru4IzvB75e0qGpnKdyF+JO+5CsgQxOfp9pH9sTPrtScP8B1Q+4YgvO0r49fJQqQwMVHTjQHnogiYUPzTQX0xvjdPaMa22p5nINzmhSXM+5npGD9Qs5lLwQs5Fxu0vecgWN8lAGPudiiL/DEJwp616Ef38HxjV0FshEbTvubzpgoiNHR7ZWoNlEVN3hK6mXxLc2aO0zhi9jeRuyvCss+OYQmNNpwMj3idb6HJpHc7a0D+xO8yjHATjcO4JTFxc6a8KQ7qW3p766Ubj2gNEBNMZda1+s28j4/GFQ/xsr/LJK68D5HTSI6KnvOXe+dx5cM/goZVwDw1/6mHPlHqk+r+4j9pP7DTj3dZa8cwBOKc7tBuP7Oqtev0LOjnI6W6baIH5+9i5kXl0t4ZvUgjgdHGiV7ZZHjPb56V5Ae/+hTP1hjPcjD+8vFoe3Abfu54vwVyUwRUj2hvvj1xmaxd2lTDrTWTnHfaG6rwMwKDwoa7y/PTSe0004E3dzx2PpCB8qvfB99sjWPH9i/N3+Bw3XzOBjvbeSq97Lgqaat9DQ6Wl1Vv27d09ZqZIGWGcY3/Ge5lkiaIh4dqvp7Jmpzk5fD5ox7sHBUYv3FT5JQ/RbeAiL9gkqNWx18nhDQxw6OhO2oHhndP7X86sjX27gRHE8VqW3fSKe1xf7xG2F9r1uhtAs7wwaUzjw7SJ/YXyUkwmfejNKyX0R5+bwl9z7DsB5WU379spWh6aZgaM76lF61dYnxKuDeLivqaZVthNumxNw/GQynbK5VNScryrkx1yjM5uH0HRZTnu/cw3vh60yjN/MQTwu6PzN/k+9zhMc5+9pD8kkpf5cB2gqD/F8ZJcH1fvsNNIwpb5ig/PA5nEoaC0jB6ZD8sBX34H5fu8iPyeaInj8PkLzfSNoioUNjyI0GfdXDYE3yXV95P5Hp3kwOttIY3i/QfSinodXPP9q4FG9ZUi1Ago08vICTWXHLfK5elKf8yY68qAzqJ/QF/m/amheIFQR7x31vOQP6kEq0dq+ouP6gzs42J0scT25BCd9n19olvv9IrmXmjhUivA+n95VEukZ95Osqi3Nw+P79v/H3Ze0Lask2/4gByKKzVCQRERFkiaBGa0gomCvv/6u+OpUnTs6e1L7nvvUO/PRlyYzYsVamZERE3Am50a9ZCw68xHtwansLzgVn9Be/GAsOvaYYD7DaAw8gfQJ2GoHTZklJfw31CgXInvWtM4A+9nNgC+XFvZZejPE6FtNPb/HxZ7n3wfVdbfwfMmR+mP23472zvD9r4c/OQd6viHVH6rO8YyHxqGWguuS1rEczKc4C8xfGQPf+BsULRqnMuYvpH6Ue6o/9oJGFMct/MWcygdwMNifSCuMT9MNgJcO8CQ0qfbGyKd8wRf1udDojEz0rX06p4fPpxycaulMT8A7aNjwKMD5a8mOeXFIoFk/RytmIzFQeBTP73/qhQVsd6Q+E5MU81vSOb6tCw7nr7qT798ntJdctWdwDBWcKXkrFRsrhgF/CsGpdvMIGvhLe+WHDvY1PCdncAyx4cHNq3yhq0xho1cCbnrl8P/Z9/phqdQeeZqQf87onHA3hD1lsxH1w9Nx/8uK9jXc57EJ3i7sd3hoVzx/53ieeEnrhBOhQ6N1D/0fnEr2Bhg/vsb4izfwYelBAzt63VAfAGjUqYv5dlsPeKGW8A9pUuB7rQW+Halu/Dul/o1yB803AWlmibt5cteUj5IfVeB83gCipUydE80HONlLeQIfxpRvNvrg8/3uOjzp5T+1E2gdLPsiPhVTcGh/SX0nHGi4op0Aj+XJBBx9Hwtu9qXQvdY/K7qjqTFXVy9EZ2sQbP5GTqVM/2rvb67962/1n7ROdQ/qJXQ69Rp5b64dCzro9uJL6wDmk+oW+9SrhlF+hTfAnClLDTq1UsGTjR0w1hdTcKolzfnyC0w65rBh8fnCpzJax1r+bHCg5ZH66VG9oN4Crw8zcJRQ2U8qpgxxv2gfUQ/dAdXan1MNxiyAbvboHEi/2C6567876C5hMVatwQmKiQeOdrggZsQP/D5h1H9sTWfZc8mCDxwbxGx7CJ/SDaqRuYPO99sdONCup3N8AfU2CHX4yHhDdcHzChxvsgXm6DPqY88bYFq4ieGlRQudPQzggwGtxdp6C4yzf1T7oFEeLN7KeD+L8rsaH5iWkU4LH9Rn/Ek9dp+X6YM7DdUYDVYWYlJVZxiPJZ6Xf/B8+4TW6coLdNS8TgI2mBcOOMwQmPxISLeuaa26k4ljzTG+i5zq2ewX0OlRTjmddA4tW38xXsEbmJftE+jucQFduWXQcVlkQai+oUP9WwDd+YiJI18ccLhpDx+fHHnLi6xHTHF3E+ie5WLM3diLpSD5XGgdwdZ4cszg809fjFiNIA7MuJZN2HjAJOM8pZjjQudXP+o189aWvFzXdeNbPq7vR4WB8YWOCx8ncJr9rDd50X8RA/jx0jFnqsx51hbAnG5igtO+cL9i7wHjygaYcG6mK+iuTSWFxyswSOayxtOfhucpdXCqd0oxpgqAwfMTMMmowLmc+7iWQrEHh/suiCNIY3CqOMX1H3dty1PFPup++rpAN08Ni0efd0M9bYGJ+tu1KWcZnMqS6BybCp1cKHHTiJ0NTjVfFJTDvqZaEAuqrbClfocm1VsryD8WJvXr64+Yz85QFky9AHO9EfUgb4aYz/uHaqT+yf+RgsmHzWPL4u7Tpr3FKXR+sAOnKmzaW2TUO+Si2AEPK6qrfPvCPvvcMnm2or1KPwRHSnaaDV3tImZU1E9RvbspdycHcJbQ7xSmTQYXHnysCzC/QYxodfvA48ULMX5TIqZu/+QflkP4JyYAnJI9Nzzid8QUaXl9sIUKzpAf+5MUdHTuKXR6cHphwD4bCRxUGQ0gm1/0+7GC+T714BRiQfXIrNGGem8I+PtJoxqLZ3CcvQt75R7VNN364FSDZw0dHunAF6vA+Lq3Kedi5iHmF1+8/6/E8wbXiOpsO+BUk5jygQzqZXL0MZ47AU4V2NSbJV3h/aDWEVNGtBcY0Lmo3wd45ZlDfLbPwJPTDe8nqh3uN6FeRc7p7PG4uQH/+jHGb259MT+JfgK+DaAJONMMLjTqH6ndjQebDb50ParNcD9cVWb2X8wXhz+Fh5XRMWMOewsfdC7Mx6uwvaNR7RXK1/N93H+UTSvO9QfwrrIpf+9hwz7PDmL0lvJz8pz2Djd0bnl8IU5vwP/jVOl00Z7BSaythfnyR3SuzQGnyr7gVM5rXTehbeF98y38zXsswHEeCvVTTcCBneAyAr5T/Sc7pJ7B0Z4434/yIbdT2Pv9SfW4CownorTPg94Fnix+0JjrsAfnlIizx0/Y368rqBaIDY58/fUfdhJyjfGZAu+cmupPUc3mOOPEqdQpxrsTEx42t7vkBzu830V3K55JOe7/uUXg+Oce8eXPupKt4X3l+ttwf3QGvq0GVOvii/EP1FHlB0PbZOwtI16k9ys41bKyKrYoXJOLiUu9p8zgw9YmOFXqlPD/AdVeWYyTkudeA3uMC8QbYdqIV/IA8z+IzYC1G5fxZNMAbyYl7O8VUG2Xcof4YZCmOmXWCvi5fugBuOGCuSHGK3uPTk2g3YEPVgp7SDjtte4l2L/0g6bNdLWh/oXgVMxJXOqDgHiaT+BP5ctKeXSVwfkcHRr0GPM79TLD/W1ncmZBRho/ME5+MLgiPuVOC3w6hrCX54J61ht4/qKgWhsy5TPyQx/wbHKEPZRP2OvrCHtJ1wPY8yMDXmZBFfJtHgeSMzgzRd8oo4ivtFY0f/c61XT+V3t//1cphf/V3jTzf3M+1XQ1WHK/txBT1TvmFJwXPv1WYcMR7fffJ7TW/aSzqfIWuk2cE/D8itbm5QAYm68Q44X6onNuW4UzfTQ48szKr7qfa/h8iqYBdN2IzmmklEM3Q4xJ0hs4WN+aOdstnzvuDgfAkEcATnU6A3LFIoFu/lPn3LOLIXeEDU5SUX7IIQXHCYQFXXincyY7mDD3A8of2iV43mJXr7g3mSBmnyxwlmMjUw4t1fC8LRCzunkdc59Tv/lvRGv7Q6qTuxaIkWUGH85uVsxDz4LOq8R1wX6/AhykzhpfnC3ysQl0eehMqY7woOvYWAXHSyOFet9cgUmjLf4/0sAZfPanR+vUgs9kKXSmPwQnLFUt5eJNdc1NhpjqHlsbGDKivZtRj/HSZIc4LnxytQKGPuekMy9BIwXzBpzRWdTwae1GtR9UfG8rBjgf9X8Krxr1sphQTL/9wDFsoz+zl009WT81MP2X4nkXNjhyfLUQ0w53jE85HzW8GEAHCvaNNkzcHyMesXfc+NvRumOrdw9OtZ8dm3Byax/sPalVLtJx6f8DE4OtbBDnoP5/vytnm6cy4H6nglOtImD+cfcFZnWYX8HfxGkcYfLwq9aSULJ1xQItmHHe95Xu//bQkbYxhc78KEff382vATOE0Hjsq7j+fYrP6lJWuSdZR0mcoytiYAqdGTwbcJrZIqqYuhYqz4szYkxhQCNcnq3JA08tGvG4mhX7Vi7leL/LJqirNThqCZ2b+EOEwDf13zIMa89jLbnqwZP2fv2ZbXBXcHy/PWK8+hXVU1LXwGReglPZVOMydSgneuCCk2k5rZOE1HtkJFGNyz3mLx9QHf6NCftor/YenHOMGPZogbHVsNhw791gfp4c9jKwii33asqXmajQIOHGonpQ4FTiNUFMDJ/Wmsce1QRcUD4jd8keDMr5/Z3ACXC/hKcNrdvJ1Ntpsxctj9QX9fStoJHqBL93hEY1IWvMx/NVMx68oVH8ixpRPpRm8rw5ISYPfXBgvXXhn50Lf7g+MB7bVQ9ONi3AGTIfnOo3gQYQfkY1WdeISWYNTpXIlANtUw9az+xpL3sCTjWmvfmbDDxI/B04fTwE3qxOtFdmW9Rv9AN/OP/Z26402mu18f6I5Adw3ANisHql/J8Y9yuXHfxZUL6nuUh23Gt6+AtP8X6S8wQHeNXgnMd6A845xu95TWdgTBm/V3/GhgdOCo4f9OBsfa4ihGkK7P9TQSN+nd7mwk0oH5AjRvZ2gfGZxrhe8ZI71qqIoQ6jc4B/ONXiYW958qc2xWhmwL5acLbkwjB/21+yp3OlggfVHP/fjqkf4qs/8jJ/IwbPXMTIuVcQh9VOjfB3mE/5a2G8P1/E7MkHMXu9Q0iOj5NOD+MXOOPYN6i2TI7fZ1twhpeBWJ82bY33L3D97JYwHk92mI/dm/aqX9qB+9Fv1AQLF/hmGgU444g0pFDAMfYV1Ro5XomjfzA+9wPltO+ot1BL+Wcv6odZrKlvwNTZVOwVTWkfYUR17zfJh1kDUfFyoZ50caQzNQOqc+/u3n9q21BvorE15lFs3qGRKtinwWq8/3ZL+GYAP+TI9rgvm+AYiof5EL/6xJ2fh+u7tK74lPE+oZUCH075RGXnjvKLDKqXOJOnOWNfcCr/WFV6UL6DB/vNvktwNqqvOIfFMj0XBQ+GHzpjMkW8iW4DcMqRBP89VsCrawX7dy7Lox/Mtib8ZQZNF7dDxI+Hi/gmXdsVL7TgLoWc6jfGHZ0bTR+wjwngkn2f0BhxT/lPkwj2n0TA23hZNuDYBfyp0OH/mRbj+b61ifgjD8CpFJP6lCjQhOXofOPxF/cPnzvMx3gxAB5oFsZT0hAvVXeKzxFp/KvZqcx4WNAY2yn8YZ1ivBaiDqjeDO7/OcBe5TPuF2920KAsB17iGQO+fGXgVI8VG/1jnWordULyFjn7O9ep5qPpX3Aq7b9Lfv6v7v39uznVPt8MePLTqyZMVcS0s9HDZtUnbHhXUL+vI+U3RGPMaezAZuoHdE55kxATNKqHoQ2gk7OLD123uQCTxmZf8uK1vEC3H8BxBms6l1fQOY1yAAzeXGz4qHYF797tYeM8a7c8SylnWevhk61CdZi/0M3+mc41LNbGgDvyrfODbLZZsM+T+nuFJq4XUL87CDWH+/cf5Y98qb5Nk4BTrYd1A5uMKAeXcoR/BWKS+ouhIwfw+Syn+k0u5X8o3xo68XIExzMV6DxZHcSIwUPoBHUSKcxIcD/vSWu7VUZnVccy6dQJMGfjUp14F5wmjKi+1IvOiVRiGnHhXOEz/mEDXXuXb1z81A66mepVDVLqcbk8to04F4gRQoePZlt+lsTQh659jhGzxDWhmn0NMHbhtOCYPw8xtKKYuUophjZ0LsphwNhTN/B5OqJzfpsemFfKiMF5vQHm60fouJZ6ssbWEDH0TucoO+lLddsNysdagfOczvzEw6kFHTX9RYxNj1zi6fUegzM56zMbjzUVMWQKzNFT0TH1WS95qoxKXUQb6LzABmcKN04FHbiPgPmLx4KnH6P2g/qE93vsNR3ju8L84nuqDVGvwcE7YN4jHufMyPZTcHb9KIWT5FqxyAVn8rXwqPv7Api7nn9V7tLeoNg4+HyZADNjkx8bX6f8Cv5oGc8nJ+p9M5/kGO8nns894f7qEfc76gU4QtQXfmC+YG+pSetSNw/Pf3UvsE8fMdaPaW9L6cGZLgo0Rf67gnMnHdVDyi28X0j2Ech4n/0ZMdq5DxETvyUdGSigKfzeBsZHJ2CadsT4BuECHMv2lBGLC9rLnecY75ZqI7gz0ixLqsc2vk469j0YJq0rASNt0hTRTrb+wakCcUDMzXM6E/K5Y/4SB5xq/enXPMxXdC7sBnuwbtqeB3JCOd1ncH5j0cN+3xk49WisfNhh1p95NnzA3hYS1e3ffffc0R74/1YGhuetYFzUHa1rJdBMs6m8pt5EiHHhHJyrPoAzRDblBx6phu7StGwezQbgmBat6z1TxCj3PkcMEB3GDxQPnOVJe3cbi3onfWhv3h1TTVWK+Qcb4wPVQfWaxrj//Fpb3P3KwI/BHv7aNMRRgwOeL7cQUxIb93MHQ8TgIgHHK2qMf37+AH9MOhe4jJItL+cfxLAkwfsnk6cLjdbh91kH/1EXU/iTDM4V7qiGb9dPEYOFQ5yG0TrYvnPgD16FGNhSvsrNQMw8OSdowhWe56xNGdXFxvwcTvKZbTnwJsupJuv3sFbYOMD4iNmRahEIOccle5PW7YBvd9WCv1oCHFL+k5Ped3heDs3Jf0/4g/hAswUj/D76joE3Jad1RkPb8vhB+Tw5nUN9lIjZ/nx4lXxvBs5YbunMhtXg93fa6+bgXjzonrUv5j3lTKsy476UYj6elP93/eD9y5U90sWB8rVC5bnn6WNLfQYSjP87FHuePCQaHwvz82mEx+PsAU2rOErFlm/SkD8FeJNSzWNRg1NlEfW7S8Pkwc6qW3Ex4LUULvf4/YvTGY32cJGCxgaexdNa5oES3P1wdf1zjlqU1GMc9vOaRnumzXC99OJRfbwG/tbK35oX9/WZCjQBT4+erSOedLQu/VovmH8bWDz7tsDz+bePaR8EeBJfjxLGa9Qx8+wuedJnNTTQmWp62n0ODfkEBzc2Uc7Ob/vAPZnyzaYaONVp1Os88qZHPew47LdxCo1HVx/PI1fg9EqfaNy103sjxndoLknH+BUm9Z24Ur0pn9YBYxGAw4Zf2Mt3Dk3lfQXwgmmId4sJ/D+7FdCA6oNqfIo24WLaAP+mDu6/nD06cDQJ9x9SPNzRGQTeB9Dk5gGcbGg9Tc6flNNeFLQu3FNuggJ7FDn1dvpcqC/Dk+7vxri/Rjn08WtWwd5WwMt4xAW3jQSc6uyyj776dNF/carXnLG/kVMtJuO/4FSr1X9nVP0ncSrtsJ/zfCtTzu8SOt6PhMXLMIENj26kExmd7V+e4OMzOrd12mtUI/NDOdtUD2M4koGxO+ovNF2CQ5XWtODlcYeYNKW19UtqwEdvLzo7bsFG3hsLul1QTchyZ8Zs4VH+RUz94qInfPK2obPJ2rdtAnEDRgyexYJni7bT/afdLRhlW/JQGkCHL83NhzlKDcx06FxKvwIm6rMvdEY2g26bprR3sUo87kkdMN6i+jRi9I140v0ufriVqJ/c5Gty500YqJOOrYQbgVPNTnpY0Lrc7u0iBkwv8EGZYmyfPx3oNHAYEQzjinX3GhxmusbnU4z/X1O9FafbE6eLECMv97rnxbO/SkGqJCrb5eBsfivROS0ZmDia1Tvav6f6U1R3ut9CR7rBm+r4TqgfH8UQ76NBVy5+4Li3IgEGdlRXV3cx3u0HPpX+npSTXkGHCgU6M01LYPw2tnK2BbuAjs8wX/5WQYyUKT/jaEFXl6Tj5qdRzRPpTbUS/AljKle+PN6aETjKbI3/V4oldw+foy4uNmKKWeOzf28KKVjNJ3t2kp6Mu/yCmCTV+NyNqjlidl7roUw1QU030XnQHCnnc0U6bExnk6ceYkD9DAO22+YTHt9rcKo9Yd4itJY81/e4X+QBc75lT/d74foM7AgcohpybxAffXEfgANej9CZ6eELzJw14FQr38bvx1Pcvx3ifmUPjpB451wKFzow637uNzyMj6Ue1r8LY3WD+Y87OjsNe/yw9JfsePwbgHOfXlT/xwNni8IX7FXXwKmUG50zGxvQhUyF/bcJ/CF/0d5cTessh/bpcSebn5uwuFH/tHYADhDSXoVCMbVp6Zzh80LrJgkw/0p14qPniPYWkw31BrItntor2COvgKHfgPIj2Awx75UrMdNyy+BBe6Kz3FvEYGVCtSlCWoccMNjHgHqzlAfvLPnSsHuwG53LEr8e/pIf4I+3J37v/kBJ/TtEOhuJQofObmCPngd/mC4Ro/z+CEz395Mzy1ULnCUkjrGg+lzyE5wjVAr8v1ZA19+NAjF7usXvzx/Y0zUARwjWsDfhBLROKxWcO70Ee8049SMbDmCfFtXXWjqYHxAOcKqwBmeTfYzvOMX13OLZ+KK6QPN85dbmyZ36t6k7xKQd9ezOUk75jzrhgye2vDA+iGEfHe/37Kk2QERnCJ4xxvu2eNo8OExwPZVq+NovvF9quIhRB6ol8p7tDzy5muDsxhnzOY9lqssf4n13KmLUcS10nvsl7n88tRXTdi64yYVhPvfpmvAD88WHmF+hPltwZsta87K7Yf5eVB/MfNjAj/CC+5cFntdqnuAU5RWcaLj8EzNhn+HNAt40R+KECTi1M7pgPPqmU1k1AscUiX2l/FXM97JsdZ7uwKn8yR740Wdc5iXinO4rc+DFppV1nhVTcAJvgPl8MNfmnpVK4JDtn5rLZC9vDfYzoXUb+a7tuOdYDdU0xvNttJbyxVbQqMG7y5kriT8aEhyH/yh/cw5N6Vf3sy/al9WxoW8fefI8Am+PIyVnc2NAdfX3lyYY+dRjPhIjHrD+rouvCXw+OUbJwzvVtHx1wItEslxeNrQuVNK6TH43Kh51D+q78Mbzrqb9ige7NzhJ/sV4r4pkwyPj3EhhoycxU7zW4HE9PDYBP53PbG7xAfeoJ7I4tdczG2bTjPub1VkPDyKKWbECvsYHcJQgqXD/7Qeaz7suwGk+pHFNz1Z5xpbgPClpCFUVGk+b+N6E3Qz+PWzpXB7XYB/rHzjxiuqe+4sH5nM7MB9M3sP/y7ff6IHDET9udAYgWK4QT29L+Hsdy1AUpkma8nEF5x7yKy9dE/dfUe8ddwyUcyYaOOq3gab/FdST/rDGfHdDcOTWpZ7u2zXiQfeFfxzuMvypJvvpqG56FsJeimMETpVTv9b/a53qD6caV/uQH6ah0D15d/4b16nG0uyvan7+q+LnnE3/kzhVY1UzYPoKMUvzEZP8pQWdfJIBuicNOi6awofE6E21CRawuecIPNnbv6CbB3uq57EFb4/2BeY8WgPTmWMX4EjxpRGbGv8vfaF78pELTrUh3m7brsMDTmv9YgUbul2gO9yCdJrzAieYqAZscCq3wGwDGHg5fOdcbAxwqqTZKCzfwWYLIUHnvirEjJMDm83sADHj9Kc+kNeCUyURYvbiiZheTG2XR4L27//UHQ92VMN0cAIHel4RE/iK8lMWtA73iOHD+seOEKNdynEs8X39BScUc3BAMdsA4/Y/0gH+Hv/vnTYV2wew6fzGWimsN5uApV4fcjGmdZLVqDuzqyd6nj2baxPKjqWyGbNinv8ycJpsCUxUSuhcl1Mf+voIDD7NbOjk4wsYvE5Il3aks/cUA/0tMGlou8D885Fydq+EUWvcP7k14JT+is7tnKkez3qH6w1l6DjtBg5VGNDt4VBQXXsLmJl4DmIC+yJGXVJ+5N7wC58/xROVzSePDxddEzVi2oYxG74eQ84V56gHn1bkbKx+8NmvCz80jpTT3kHniVdb6eL8vW6YNQumGC/KWV8YuP4stldcVAvEiGsE+3pb0P3i8kQMmO/BqbrZQ+aJuwYmxvUkZqXCwJkkUTa+eoKOPa6MJS/SotJ9923uWZDkA56GeB6/2oFTJRkwsZjTXtDiC3vyHvsBzwMT19dn4GjzQW/w0D7mja/l+D6/CBPj6YIU5P5YZacDYqBz24Ej9VS3neVUw3SRIwjmP6qJua517gva2+5rvM/pDU4V78CphB7A/k/XGpoiCDAfl8P1Ty0Hl7v1jM6t9ZRv51E+0GWEz58ZYuLMrLc8ayPMR0j1veLyu6Z6P+DQ6aKrmPVBjI52GnH8KTB0ff/TY/hEMXmsBFRbwuC+Q/Vxmg4x+PcZ7Hixr85/ej6DI/o1OP31B86iV/GD8VPS8HhxpB7DZ7jnoH4ipk4k2FNBPWnfkbUCB/3AHudUH2z5wfXjsAXm8zKq2GTTWjzZXIHZyhMYfnkipohn0ejhbEh7dRfqYT0Cp0JMppiUYTwjZ4aYdwipJ3E+BUPxifMWCp1T+lGd8kmF57ufrjn7rsFxy/ML+PG+wR+cE8Y3mVC/tpYhZs3u2p7n1xHGp6vA8fQEMTHVK/jz7wgOMbuDg6TzCjHslMD/rZJy6Osh/t+ndXP921PvFwPjNXri87Eu8HwzQXhG6+ZrZWTz0FzBfifUK2qW9lses3stCUlMHqzZuxifIsT10hT2/3Exn+EooNoX4Rrv/7Lx/PsS/ja3wameL8R4b7uFvUhtwpjGKF9oxPD8lxL3ny+0gifHOfyh4CbVWmnB8R4TxGjVoJ7ID4xHVjfAH20AzrXtNGjM6n6Fpqjx/dWAPXoTiXqOU861eINTZQtoGFFSDVal/oIDLjc0HzvgV7wDPidbUwInoL1ivaEzGqMn5i+mc7oXF3iS53uqd0W5E/PFAJr3MWyb8LoAh5JjaMgyHoAT/xZUP2rxxeeJR3u7MwsaoAdHDJZv2MtyT7UgDoOA53PKcX/o1p4526fEy93yrgeRR/m0K7x3KtGZhI1GnIrRXpXaQ4OeQ6ontZfB0eov5SpQfpn8KDRoyOexATcbj9hIdTeILwyc/aVZAdvG0Dzx5Um5AjOWMz3aL7jLEoxH8TUr9hYiA2c50t4r1Yo5XoCv3uIKh0qO5oa9lgXw6fcqKbcB/t3a7ZJH8r6mPhPw72JpgGPN7bsvpsSxjYm25fmA9u7mKzzvcIp4mNVb0uB7cJqRsDzOPx7mf061XFztC/w2NgDwL/VTtY7A/xgi0g/sEHhmlJuWJ4O2lMTCAz4Nns81rUlgPGePaMTeoynwieKrqLewl6ql+bSpn+nmCv8Yr+BPRUZ9LDLKf5xf4T/F5ol4/vvi+uK4CLj5jv7JqfzHRvD9+Ch8z4yZ+jdyqtHifz73p0jSv3b+JvP/KE4ljaacXy7AlELGKEs7DTYrdkfq1wTdcM7Be7PxHjazGIGH/6iHazSdQ1evFrCpZwZM5w/j5IeDDD4js0HO4+mCejfsoPvugs7pGMFZCl0bvPtwhm5PHgpsugxg42Hx3PBwTv3i3AI6x2Bko0FGHGlPZ1Uv1pzzanuVxPoVj9ipbj3uji1aaz8q4P3tF7rj9APHygbwgUlZwwcamepyU49df0N7dVINDvjKqM/9sQ55HrGLHi4tsvmRu+ZB2SBG9hl02nYFzuXZT/jMcIAYOflNXe4p9P08wPtOp3SW1tu3UjC/AkPMgPqDSQ10nS4DM9utJnhsXuEzzU45s+5idNyrd9CZwu8WLF5/I3COYauL8ARMHJwL6ie3p3oxVQ+OYPR0lv6HmNqfgaGJAh/hxpDOAIyB+TvxRUwbUw67ahPH2jwRc29624iL38UAE9fljp8A4z3Xitkqp56sygyYmZ3AWeeecHmWj85NcN9RjvJuUfJSHUIHzus11d8JXvBhNcLvqzGtu3XgUJVdSsHyacTMsh4L7rOq0MMJ5V998xYx555TrQUbn5Mhm/BgrlSSn3Pqx5fVGs8OPWLGeA4MP5TgYFyhmrKDeYgYYgXQscH36AtPAFMOh8+CO4Nz6YvHdLJhmwYcKxru8XwS1a3OJjHuH72h6/y3qTJ5Weg8MDZn3cfzBKyeswWPtRfuz+mc4LPRDJ7FsxwYKU8ClqhPkxfNFJxwcjIWbEf9AZNXiRjrvTEew0ttQfdTHfof5U805QCYOxaw14Lywdw11W8TNjjA/Ew1/OJ6z90h5fyKCzDNLQzO+bxGDJoOwClGb+vAvRd0d6BvEfOOVbLlvrRvmsD4gLMwr4b9/UaY38igvZZlDR0uxyfJ9yLo3O2S6jOVNeyhnJHGuCCG8NEJn5UznQPqBuBoWQwd3nxg//qe9l6ERecK31QXe/Q98bKnHH6dagIeEoPytRT8fxuBc84m/YqX8wXs8eHC3p9lzXj0GNVUBx/PF9RUZ/3uwP+95J+cKrhBY4QS1Yw8/cCpUrhlE8xz6HBlDY7gnn7Q0dUQGuaoQUOV7YT23i34h7kH58x3JzyfZWF+Tp2gHtkJYsJmgfHNRjY40Jn22sMOeDF+Al/8muruB5T/M0VA4bHzwfUvX9j/WBUWj3lHe3k1NM89aIEvQ4H/v9Be0yAFJ8t+lJOedvi9mQiDF7pKPWaXFJO6eI/xUWBfLtUs9XWMT1m6eP++hSZ76tAE7tfAeGknAc4/pnUvm+ZTLtcPliwpf4pfKF8Hns+CiM6RdZTT/5lAQ13vmsczQfOVqKSRLDvn5UvF+76/iJkigcEkPTgp8Ap4eeGDDQfAwF8APgtwwAH839td9SAhzsULbcX5IcPvs9u1YobgIx62VPPy0G82bMXAAcsHOI5IK8xP7tC64o3BPH9UT8m2wBmDZw37anrgffGhs/r5FeP1HWK8PI/w8m1Qj+1DHLNJDQ0Z3mXY85BqTfgnzKd/ndHeWzE9M62Ehk7isvbDiPpqXNok4IG6uvhhdqLeRLUhgaMvbk3obfF+50OR8WJFfS6kEBpM3ggH959T/bmc/M3vwalK0uwSnXHqMaw83S6O0Bzm+MGGpg3/xeUa3ygszm4a7LXcnPG9p51zVhzUGU/layWFizXGJ236lKct1ayV5xPOVh2t0/bgtOFzZVIvJI3OCZvgVIsd7Hd0EksOU4Imc8AqWWkUSy4k6Q5/CRH/Ljs6NypTjeOpRXurxtTmTkt1y5+018iofpSwK2i08xsc7J2C0wcmNKOfPGG/A2MKzeMeaj0YWMA3z/+0vKy20JCmMAOWj4AH4XZFe5c64pPYueDoU7KHxx2fyyXiQ1StqGd1A44VRMB38XRw/70LTlj3rk35lJXvBwfgpS99fL6qRdB4unN+6HazENx6uYHk2d357+RUY/l/XqdSpJHy35XU/5NqKRzkWOHOjiMmhvokZuMKOiB0X4hxb6qlH+jgQLyCbvKPBq0tptqOO5kLm35SDrf7g+4R6zd0kTEAJi02T+gCj2r6fegsaWM9OS+8C2J8lcEmpkIAI8oUvBugAxsPCtyva0+IKXQuaGGDhztbqul3cqkOcDSY8fg4vDZhOuk+jMuIMVyiXg+V0VHdcuiOLDoiZqQe1UZQZZU75xt8IispH+Tyxe1GGWKYtIsrJr6t4FyrwYHcIfUA3tUGDz9L+ICrQKclgmrQ7ZpaCia++WFag/8vaG/C310pR/GFGCKKGhzmQzmfUO8uD6WqbYJVC8xs5nIAXbeAzxypxt+xsa+8yKnO+iWn/lkbOYTNn/H83ADnYAPEhEJHDBanjcXYc0sctQYmhyc691S2VC9MP1NMuNP7UX+9zBXAnPOB8tm4jRh1mrbQvRkwTxlC9wk3AuaX2jRg0wEw0lkpVKNO2sRsc6JzU+MlnS2nc3JAyALz30EHWpMQusjZgFO9HqEUaPPxng1fwZznl1vp+4eRjOt35zk41zKXfIPONo9VqgczbY5SqBwmjBVXdcJdoEQTnF/Qie5nqgGjqbaEPQenqX4yOJX8AOa1VQgI4h+JR2l51H02jDg77Ko5YkxZSIHpAHP1QFnwMvdxfS3G57PLZzz/lOB4sg1OxZbgPMHUwXjIO2CSXClzLnB92KeJmDFoZehYR87BuX18P2MJMKs95JLIL2LEtLWFmJYRxs4s6o+VTKEpauWiB+3kOmLjC9XDejNwamULnTlL5T04rgx/sFZUO8ECRsdbH/b1UoCpIfUjy5UrON6DzqIH3xr2klbU361ATD9+wVHiyml8EdXA2MX6afBSJ44zsjc5O3rEMR4t7NHuzRH7DmT4X0ccQ9BeVjY0dF4+e6o7PaRzQR3Vimg66HZ1C07lvQchF/ER9qSZ8A/FbGtg+A+aJl9QDjqt67hX4igmnQu6bWSN5zWdGzye4A9tk1CPxS3FSAHOk42hsYLLAZypq2H/4t6CE0ZP2Of1gd9nvwEwPpkhBkxmsCczpnW0mPaqs5T61zkt7ZXJ4Jw6ByeI9nQG5Us9qNsKeHN9goMBb4AfjaD6QQY4kKss8X79C+9f2eCgyXp3ot5UGC+wGNzP7Ugj6BjPtyM23FdUzE/yBB7ZmXHgbt5S7YcpQtyQctidljjVwwSe2DHl5H//1E8LwdnsSKW9r9dR+sdezuhKMfOt1E34XdK6hWkhpmdUK2aRGgGzaB3ZaRnVCPbWHXNDm+qzhVSXfCo2bFTg+t7ug+d5j6GhpjGd2zWueJ/XEe//aIyci2uB+2d01r8Z9Iw7d8pHaokT9osp5j828XlT4vk4nTML/NlVF3h2SskuVjyd3IBPh9kV+LPZ/3ghN1UTGgrwwO+eGucvBxxlssL1wy/sM3SuEvDxDY060MDB/cEC9vV7QoNMO9ijvwRnDPsYnGw9Bofim6b1w69CfSP20AQ8PoND9dRj+2LaB54PKEd6WUzBWdS+4H54Ad6tqR6heZJ9nm04/EdWoBEvo8GPu+cVONV2jniyTaYZj85rzOdeBafJXcvh3lYBXh9HmO/1ZFDCfgLYc3ek+myhq0Lz3o56UPuXjr1n1pqLbNr44b3qobE+0FS8Hx118bYD2hsfKeDEBvx/F1Cfhe8gAb7O4J+f13XPbHm644WzRvwxG+BXthO4vv0qock44gW46RCc8YX3mVA+2j55DLnzSG5SuKNcBkXAf8KlDE61pXOqc4NqabzVWvLrD51b3hbgpPaQaiFQ/LAS+Ee6aMD5bpT78Oj7kBdvr9aFmOL+7oedeaasSEOOTc7C6dfg0UnQ3uWazq1fbIPHKXEmW8b1wic0OGAU9tgwPJ88xv2oIGTj2zfgU1FY4NDbKTRCfyLOGI0gHpQgaLj0CR66ef8E/7X3l1nnvzGfajyZzP6CU4F3/evvP4lTLedsQhiBmOWWiHkvQzN5ts/BqQodGKzP5QMvZxXpKJAaZo8Q851gTWfPVfh8XH633LHp7OqLepF84iTlYZaBU/1k+FB/SBxgvET1RF6wiR+nuumdfvKDeAgbL2+Uo3n44fpdCp0TnKD7I29wlsSPzrKH2++U858NTvKkWgiXCSiVM2opP2XVndmF6tu4yQUxoTxC1xWD75K75hQ+0Qygs71d7SDmT+CDWqbkrAyfAfddhXTYHTHh5EEHhJqP55nltDex/1PzTgOm5pRj/XvC5/PJEd+ngvrHcZlqH1xb3x9QfSjvTjXkngeqo019wc2s93n5nVaSP75QTueyv3I+/QAT44cyYqOjBk7Vf/D8cgQdtS7p3FeWA6OvtDf4moMzFfM15VCCErDJtoWPDHTous5HzIwZ1SycUb8psQKGhhqti0QxYSDVub7R5+hLPTdlRAc2W4PTJjUwM1iQjpQppzJ6fYCRhzM4j3L/ZNw5reHzwW/9YZ/R58HzMA6bIHivN2x42cyAQRHlpKsGZ9Iin/JSzXPff+5Mxh4arc2vfscmmC8mKnvePjLiwKLyQ7k3czb2epWLzoN9hAnpsJ0FHZ2MqkZcTqHKzhn/IobsgJkvcQWn2oAzuequaALrC8yp2s8c47uFzntSjcX5eT/lSVEAg4JyrLD6DM6Wrqlm5+0Ejv76PfC9ugOnu41gz+/M1nniq5kUtAauf1/TOUGjy2HAqTFi9p04hBKBI1WESaf0afLEvMB+ZyYwPhLgHPzLMP/tA5h4HEBDZKcR7PW2gk4EpkP37hrKqR4CUwf7AuNrlYg5xk05M+8CDuAvDuBUlYqYLjxoFv5jiGHeB5i/3FGMX9De8v2E+fHWzzWPh5SfUYyo7vwYOt7rqK65RfWwzILq54DjNz7zKEfWHmzAYRWqn0X1tS7nqaCe0+AsHzqHpT/qigezKzTNXQdn8H0LHOxE9af8DvNRDgyV+x3VGReUQ7tbf8HZfp8aMfjPXup6ADzwBdXGoJqF+x/1lB4S5ytU+E9I+VwBhL0eznO8/8nWGC8XSwzvyukqNrxpNo8XPvWeaWCv+a/nVIuEcthbxPTqJNY8MiknuKDxvd4R83JZBifZyYgpY0NsuWh35A8vqmE4pl5DxobyzRL4x8OUTe7rm1MTtC7er1/WBx5tc4zXIKJzcxf8PlCpVsGppvxPDo7tUU608FK8T7KqoFGKFTRF+gae1V9oHEcNwRHbNexhqLYaD54LcICnLXOqmYnne+0aKZTaccV2B8o/243hb3phbFjd4f3DAfAiVIMYHMKndeHggPsnKTjek/aiwlFPtUQS4GGrCcbT8wh4M1SAX7r2xfswxOzgMKZ+iAwx22f9RQqLmnL2Y/hbaHuYj9sZ47Hc7r88q6jm5YT6a15t+FugD2lvyQN+hbfpFuPR/Jrw8SJOabgW9+Z0rnBMOcxNNQWH1D/EWQuqccyBl06vtnqwdZWADR+012pQbYutSXuHhydEW2mBowy/fc7mF3DE+A4OEB44ONi9cD1erMxWgmagc9rVF8/3im9+mOWYn9sXmtt3qaalM4xUZkymVBuG+sumbjRiW02AU4Uert+btLcLUOSBMoXmkk8Y79uwBedwMf/hsko2bPeApvJ3OvBjLBg47+0x4f76UfmifYOze7GIeVDTXqO6nOxZHmiw38eK9urewKt9A/sX8qQAPj2Bh1fjseA8mFPtFjqD0cf5APHteGt8rkMzBcl3A41+h314VC9NG7jg5N8l5isTsJfqjHCFCT3pwb66PthLEohPLw3PNzjB31cr4H9Z2ZUkagMadPs9N9z5XnB/lkFTnkzYZ5JvMZ7Hl/lgh9UUnPsqwNnowAHTW8ynMzvCH1YM9jF1cD9Hp7rpoYJ4597gj+LjUA3RCfDS9SuP28ku0Pl9CU51O47+uU71N+/9KbP/OUddkcbS/0hm/t9xqn/z3l+i7sc8uB2BKfoGPvadudABTQZOtUvBIZqM8kVOe/g8K6iPdw6MK1cLOrf3wZymDmzUTSXSdS71iLTtBBhV0dlsOrdQ/6kH0j/p7OsGMYIb1Mth+jzpxDb2bFsnJncvC9ikPow5iyUbuj+rz5Kfb4ERo/VAgW7+XvXw6sUP9lmBI3Axhw5/eJuK+oTvePRrzk3wNuGzJ69dwmda+MQggI29bpSfNfuBU9hjcKDLHDoqvXxaXwxl6A6HMA2DguepKzqX8pUDnu7WsFGmkk0fgTH8PIaP5GtgsGfRWdr3EP8vSuiy63LAebFlrS6CEDrvPm2h09YXYNy7xP1CLi68OM2BiatlNwKnbAV3j9Q7Y9TS3ofaUkysqA/9D7q2OdE5yPiMmGWFiJnqkPpZ3Sin8ttjfOtGs3g+pnM735D2+y3qTRJQ/ziT6nOZHT6nx9OZenb2dDbcoJKkJ6qfQmfLP8cpYv7kRz1kSTe5tzjlItCPfrCtxg+25dWdx8swbPzHas3Y675QeH4R4DgXU4ZupHXNaJ7luh/tgUmsLxCTKek5mE7HCzYoK4lnplf5/pnh/aDRwXGnR9qLyMB5TBscJblXGJ+RLy/YZj36cFfxSmAw5ay238WU+6ZS+MFTwfUzEyDlvX5H35d+wGCp2Ex4bO5LPeh/FzrLnajc24NThccZ7OlWnifczWpgavGD7vOPrY4YNActuFM+1mhDtR0GNzz//CQeuJ/F8PwPxNhPDY4bUo51oYwQE54p7PX2pHOHXx/2wSvEsLVKOeb5ntYxK9i/5kL3JwvqJbLvwCk+T6oZOZZpb2ocVyzfU7+uADEpWFPvmmTagqPMI8SEZET5E4WlgxPSGZDrvQuYkoIUF9cf1VAcIibm+y80iHcEh3pvwanU2FjxrE6o1kcKe7cacHLEMFDsjPK/hinsNz9TvasqVSp29pOKF3uq9XCJqb+kkmx4st3jfgMNnGpD67piaMGf8gyaqSt7XP/zBqavLJCS93Fq8ngranBYWlcxnwbllBd0zonqW/Ep1X7oSXevT4hJqg9OwW2TzsleoSnYs6CanFTrwNTBaRoPHNEtDYyHTTHdyJ7Q4SqtC8ky5XPeoSni+QicqhSIWVZO6wLxD897u2G8fFq3CrIP8GczpXo9HJyKd9XJ929f4NXQHdjgTDv8/kCaJExdaJStwPWmCsZ/aj1hD+aFannImF/F4uAUtwj2BSSCRjRtjGf5gCbjjyv1LK9VnuxonWxNPXrPfg9OLYMjhq5M51YnVId+OMbn/COrbLQtdJ4t17S3RL2pqE0ELwXVMxo/4c+npk558iU83TeIubsR5QOuVcToKYN/n01jzZMQMVtsDKpNIVF9sCy+SH70xPfaEpzKvcxqPyxHmJ+JsfmC0+jQKCdap8+2xKl6G8//h1OlQ3Ao5538GjGhfEw9Bd5E/Zh6N12hMbIp5V7UdO5SXoHzqSHlVAsZGnXOwKFuv6nNIYegGTQB+3M9qjVxUcCZnR041bk0MuCjDA25Lje43uBJtTNK+E9n9Cozzxb8+3q4+b5NtTo+B5EAj0vMl/ozVRb04Gwe1K8Umj71OJ70BU8OlNMfLDB/h6E6JI4OfFhdQnDqujZ4OTnCvnYPi7HNMAGeTI2yCeM82DPJPo+5p9wrP+ASnRt+PCNwjBHs5VFHG9Z3VD+N/Fc4G+CLKgGfovGt8EVPfRpylc+5UwKQRb8Hx/NjvuDRTtwa0eSIf9ndQryazWHvXMXzbs5P4PPLwHzwGvFmpLjQ8N0WeDGlc72/FvZS3seUA9/CIM0D9WB3LVz/4UU0X5+a5+asaESRAL9a7wn/+XFwrjXlnD9yaBzf9REflx+qJUI1gj2ppXXcETi5kyUOL4sbOHRGtRjWPWmc3xga9E4alx9zj6+uh8DnzSHo/sGpVpUQuqeaf+ve33Sx+CtO9a8Wyrr2v8mplv/mdapTRTnCb6o/lHPEPKOAzbqUkyxOCWzqoso2L449OIahXc/sfbKAaY5FexUu1eG+FRb3z5t/cio30BLYVNI2oXaH7rvu4KOJ9D37flVQzTOq7yHMCDrhsIQN9W29pvo0+P+QegHMDuAU5YzqMPcddFm0EBNejJOrLiazTcc8QfkSI+pRup4qOdvdv1ueRzF0dtsDEz/f0ZBDv8Am8wkw+qBTv7L40ugijMBx0rPhA4OWrR+YV1rbv9TAQP+E5xlJ4HDjhnrk7nVgHM/Auc47Ome0F+BUnxdiynVAPuKewaH8FThK0VG9rssMHDCi/DHbHnjcWU/gM9kmjtlDNlrEhA6YuNvGH/bdCHC25+Hsg6MhRpcZ9XZpd4jB8rxT2JL2cvyezuoeUmDQ0wBn9A8K5SjuoWPv6WDDU5P6zjcpxjtZ0rlAuz1LInGUPXu/wZncUdxQzqO1Z12E7/2vCk7VKMC8JjD+nFNBDBj7Zs6uB5ZwP5hAR+m38Rm6bNPz8nIK9fBbX6Azjwo4VMSKxk8zwVg7pLPbq1nW+G4aLpjvgNP4Zw5OtutDzPc5l7jHppUeuiEwZHv4DOHjO8SItwEd5oQ9YoLLwLm6i1DY/RS8eaTGpR9WQxOYx6sJF2uWS/7Nu6ps6+YKYoKG639UYPBszsbgoI9CEmoZPlh3onpVFZ1D60LYU/rD/3v1p9KFHsGeb950xdORyPTgreD6yhAxLD/JmRSMdQFOfZ5i/jcpMDaic6+KOVjzoj+1jTiMYK/qxVV55N3w/TKldYG9vOV++wDGrRbAtMEbujHwUtjXfEn1ls6U//ZeYD6XITj/5QrMFbMpYhLkNjiACw0RuHuq12UiJo6+1IuH8z/rPkrABscpdLiRwB4HJTj9PKSz38cr7QXmMZ1r0zQesynlH67AqdgQ9pM8aF3otYH9pxpxqjbH/C7pzMd29D3yoKVzd0c6h/QY2ib3blfY01nHfBwf9pJn1RvfH57ghJPbVOP5oID/2AU4lzFJ1jzzAtrLFrB/pdAo30fG/TcnvO/BB6fk21n1Z+8jZ1VCPa53Lzr3RP0I50KGTp+GtFdDZ1qeD7yPYFuqP3XE/X8O3tfRBvC3T4LxPf4McKAj1YdqqD/jbICYX15o773ZgFMZX8pHqxU6h3unfnyGvOb5h/BkNQVeVXFBtQLAUUW9wXhbd8vixZT2bo8SjRc3dC7sDHhTcqoP9/tsINF82NeSzqS0W83kYd7Uum9Sj9/vZrDk+WOL8Z8aYsPEtgeHPtwxn+VzHDNNA6fKQ6rDn49GC3YJ8f5lRbkMN1OhdW0Lmubm4X22Nt7/upjC305f+ANiZIcYC/t0jjZi8pXOeQ3uGI9gA84kLKrp+SwxHpETXYBvB6qnp05VaCYX379C2M/+vnnD/xr40+KF93scDZWXAcN8pQ5i+mSE948vg58erOjM0PQtg0PNXIyXLqA5Tj7mM5HoHKQ3ox7AdE7SzzI6N/oDnnRzAU43VfG+kzfsr9u0e+4IFfjzFXTu7k39UbMz5v/S4vfPUe9yx7q0jV9F8YJ999qbJ/vdDfhp4v1W8TfhyXFGe+0r+PdnQNd7basm1L+Yb23l5tzZD3D9kM5UhPvRgBcPG5xpXYcBSy8Fg+YtwSkcBk61XkKjFXe/9AOXgVPtz7kMe7Eq3edU/+k7G4Q83c5gLwuqFXM/GtS34If5N5P1gpnXbgiNFkDDDfeIF95TmfK0WON5vAL2PujUOc+i9OaH3Qv2sPwYJvfVGezjRjnplzHmJ7kzyt+VYf+WRGewblYt+a6O+FFlVBsjSKnfKJ3Jkq5JwIu3DU25YsAzZcArjmsXvm9RT+7uCQ0YXSR8v8xJ43zw2S8UcKaDSTVM9d7iqQzNIJwn9ZZ6uAce3i06E/WG/9SkIfJrQ83AQnA2vovdf6xTubfFudLnGdjVH07lzib64m/kVHP5r3LUJ/P/Tqj6T1qnYg8m8XwMnRYKOsf1ZC50snYuG389BuboV6pncquAeRtOOXYXxPxoQWvZDeWoelSXuGALyqegcywrS455cKzAqcYz2jv5UY4uy866GD9hI/oJPlQYFKOm/nXDdlEPDjd+wibyH3SQz8WWh78dONhvAIxouQVOJVpwkjPlT6k9OFI0LoDJzEHMGApgXJYPwVEOH9IVrIMPMgU+cdzCRy5UTycuJfjUg3rl+DLVduDUH+34QUy4uNTfaU9rqznVeLzPwYm8fQUd8npR/oz9hY56NLUUzjbAuOBM557aFThMTXWBHQ7dzT/Uf2xBtRYOOxuYcpIq/x/1eOKrfOZBfro0oRErD/bOBj53AhnjkQfwsZlNvS9mdO7rTnWn/ecXnKktgclfDzFjXsngVMny5Ad76t2hNAm+7xTErD3V9MtJV7om1WLQvlRP7CpofEJg4PQIbtlbiGH8SXWhfyY4lXnF+4gT5fgmCjD55cYxR3QppdBaQHdnyaKjXjJC8vWqVVjZP8bw6VOh+5chYob33o+50JWMeumsFeZ7YsnTwxUc3GWXEXtN9l/uv5ZHKdg114BVO1o7bynn8sKjPQuBz9zdRuA8vJY/bPIYPXmpayXGO4M9PE7BmDvhKW+CjQXOdv2BwwmmQOdN2BgxS1VlXgygK8PPbd2xoeFCZ9qUb7a5QYfe3HjMs9UQ9z+3uN9J+Wo8k6pU8kWC65dL6gE9K7NGjB8t1fG3V7xYiBox+BDlbH8Eh3DXfev7J+qHJm/6JXc+P6rh+sJ8nR2q/ZGSvTsp9cOrEovnS9IYS9KJqwnVFqk8xIS+73LaGwbnmlHf+EeH+axkygexqS89y8FZPAf25292mN8fZgKcSTCejY+UP9GTzjXp3NqfHPrmBs5+DcCpRFvDPuQQ9jB5T00OOg3dnl0nI3aVqfaHNcf8lrNNTGf7S556HextqhHn+Azw+yhFTNMrjM/9W2D8cu+shyeqmbpeg1OV6x0wveoQk0bh1+D+boQYwqhGqdTRGZbkiZi8nOF9rSnwIL/XlRR+6VynRvktwqdaKceOzt7HT+qpfAbn27/w/sdvfeDxXqZeTwqd6zxbVIsjA6foz7TXuNAQ8y7EKa9jxKTNiOpdNT3VBX9FARtuhcXd+gOO83JoPC3ZwPxGtO5N/QD1NzhVeaEzL0fq36j7lC9kUQ1TSLkFM2Ti2IjP+D7C/HZ1AI4bw778jM6kBA44bz62wClLep/7ARqN21twOuspVKa9SVO+dlRHfzAO2DSmfLwROFWY06GB3xrX92cF1aKwuxEbtbTOfY3x/6+A8rV0O+EFrXOEZ5ty+t/FiseSAw70UeHPJ9tmwJ83PmcvxNBoDvsJ1fUFl7vQOVArWfI4tPB9eY6onyp78SI5QcOILTSYGhjggKM51ci9QgNzi9bB09NXCjvSfHzr4n0b0ohbG+MvD6EhEvuA8fE/4Gy/w2DPg4dKvbw+G+DJjPYNPHB2cUDIZ42i4fOVOPxxmgSsHGspL3ewFzG2gN/BsqeaoHgu34nBKa1H8sL1v70UZlSn/B0lwBuLalVMR9Bg9993z6PHFfa2WWM+7IWV8cSg/MGRDI7X7bsFj0/bUg9LbR2wLIO/iDX8JxybPTTX6qty7nqF5O+zEWPvSzDioWEegdc5OPv8T++Wt0m5E9qVUU9myrUowKkOQ8KrZDPg6caEhsto3U+2K2i46aoCp6Oe7LNtN+VJFd/08BVAc0kl1dcztX9xqgfVV3P+cHCqYb05I96V5oQ0WkN74V9orsKWwPnOtNc+fVCd+uunAt6vgGeJFB85AlmhB5ENfLpSboTba4hfX5XqWf2x19cA832mWiJNRvNJ/RWDrwMO6n/ofosr7r8QwC+Jwz7TB535uT4ulF8ICbT6mr4Ephicdc9BiN1st0HjHmVd+Rs51UIZ/QWn+v+lh/K/m1MtPf4Dz02PPjiFuWePhcF4vqpK3zdz2FSSFjue+i04z+0Cm9FghNDxGeVjXKkfmEYY63mYUxFRT0+7jXipkU/dfWBcGFB9FMqpDjmnfKwr1QkeUr5SRTmC72vPeDx+4f9dnfY2LtBV4T45+2K0BgZ5RSLzNPmBk7BAObPXANfLP7tG8s0UmH1jA4uX4n7W/S2d4/MvmzmPjm/46PUGH/neoLOC4fnUBEuqT7OakI6CbpcCfYwY0jE6R7Mi3fqmnPpIdT0eHl6VFBgBMGl0QkyLXnhef5zgfdd76I5y5ILDfKkH6+5BnI36m/netvsvTiU+G/hMaWwC9oaERUwDJopJD074tGuP+3PrrAf1chKzhM7K+tECmBWbMTCngc+IZI2YMl6CozriC588AAP9ZozxtPbAfMfZUB1vi/ZmS8RwvvRob4cw77Wh55nTOslnNGUssmvozrV5op7R0JGjApjpvxxwuMma+m3NFOg4VSsbsX5f6Nzd+cLT0hI+YrQ8YmVdycAoNZeCfXhesN1nI/P8F6aSOInwwx77asCT6wucaqKuEZME+3BnsT5KvjeBDjbFZsHDp0FnmzNzw+IMMbyYq4gB91X7YHm1f/Bi1xWNkB8TxrKpOuJJUua+n3TAPE/wMU+5U0ri/cHnz2shcSdPC8Rca3xmZnoecqHOwZnXBf7/I+9HPPo8cf/0hQF5V5YGjrRI/XAZmIyd8n7Fw8kJnHB1aXM2An7yZPynRiD1wplJT4NHbNn6YUs9TY3KWvLEsagu/wgxjLfUA3qhQ5c+I+o5HsEfgo97koLjETpR6mzYm6BeTfkEnGZY/uFcN8yva8OemyQxeDhfUY7wCJxFPYAjpTcV8/0tYE88svQ/+TDghEtwis8NGsQbDymn+Ub5NJta5f7EBYfwT4hRH/MPB6TeFKMrNM77ans8aVLM/4HWZb1wUCDmCdhbSvXlFpsvfp9fqL6OOdmz1R6cN5En8KfZ8lqx64jy38wTMF0bEwf+gFMllQSOEVI/0HOsmbwYMsSMH+0dswGtm9YJYmpN+Sv1GOMZdgtwxo8H+z8fe/i7ukWMfM9pb1KA0xdr6nd3jnB9JgtommAI+9CHiDm7h9jwMrzg/S8r3E/6WBueqQre98UpN+GA7/lng/E7Ut367AUOGnfLmtZJqGf2ebrjgUKc6rIBx7gleL5wOgGHWFKPXPP+BCd1wPFDqUOM2vrqmvNhDk0xpvGZKRifIIzw/k0N/9BXD4zPvKd8yiejHHbD4mCg4FSHwZizRwdOGF2e4BjTx3nEDo9E45G/oHpd9/jDMlrnjsor1UQlzoPxi7kYgBP5U+rv9vj1GueLB8bXIPyy35SPpVOOdBsgZs8K4FtoGJTzTf05Tesx5N7dpRj+AmdYg4bzeDWDhljHkcIeS23J+eFOe4ESOMD8M6B1uP23CUPq/3dJizXP8w3G1/4ghsdnyt9TjrCv4ZLyuRSqf6dBo4ZvBxpN+JQ/xg+wX4NqpFoa1dObl8AfeWkFTM3qhIfKHHgXUt3xhBmci6sP/P8OwSkHS/vFne21b4JOgQaRzgKcSptifAY/+PNoi+uJrU7/X2O+b1KRcbGERvB/PtVDC/YzztuukEInCPdsSLUt8vZPHXM9huZOn0vuNmrRBI0TqGz52/x4MKZ6VfCNPTP2fQAOA3sM7KOpsrVJ+buJBv+9jC4fFk4RL9L8mzfhsiPOHqoTcMgJ8Kmm3lbDRa7wzDdvenB04N/FA/6bCzqDE25gP4c3nRExfpg/mdYNf5Q/6MsHxBNxQXy5nG0LGkwFJ1QJD88LGZp+v63AobtwxPZbVvKsdHB//QHO56/AsbPr/+HuTbpWVZat4R9kQxBRaVqQKpYENT1KUUBRUdFf/81Y59zz9d7d2XvcM+7qOZ6lkJmRM+bMjOKI9SML9vHcQxOmN865KvgMoJfyOTfwHPaUAh+a6szxijWer7JGr3RokvA3BR5HJjjr7q2ZtMyN/+FUA8dwaPc1wKn2evkPcqqhNP5/96ZRpdH/VKdS5/+7Mep/M6fayfIXusblmmMVfN7MBEaZpprrzoZ7QShisCM72nEP2yVsaqlYBqXAdK7HwvEAK6wxeD5015V7U8TnQUBO1NW6Z6vQfc8j5/LWHtesZN2kc7xEvnuAoyQCPm54zqBT2wXr4Bd00ejOmBp53GMz57u8qJYpt0/QafHWKIQz4BhJi3O17zkw+34awWb1GD4jfwWcOzybUCSSwvG8KWxcWcLHeRoB4zcdOEVMXAe4L1Wl90mAOQcPPteUVufSbW98l/DJLIp30HmeyXlZ7+F5T0ml4n2HNefKvvA8r1dUpV9x7nEVLg/A4FflONcdMCkdZUSOzL19niuDBB0HF3Kk7RWft2ojEpn7ka2/HF9jw4eIMXSur3KdbidvOnHIztgzPc47fKTA2G8LjpnQHj7w5nLvhLu1onjYhw8dnTimcwGOafYsPD/g3g71Du9LUw5ZpMloJooP15pYXPD9j8R5PTe+ixHQ2c6S73b0X8s9Xkc5MON3dYFBbk3Z1vd0boraifzuSpTZr9Rx04erivNO+1GeLGPJmX/9VhzvqUbWO81L9/W8NiL1tQ84yvgEH+TeSPSnHTBrwf3UCj57X7+oT6ndnEr/9RlUYhXMnsQBOo47HgPz5nonAcMeqe6JyRU6LBQyxa8edF6vWLVCWsFe860BDMru11SkBp4f/2xeXwucKnyLH2VL7t/VNwJDTHqjKdmrdax7g9FtJqTHARxG5vf/DpcuMBs+LdHX4FSuhPnw/Rr22FNq3d2XsFdfg47133xOm6fAXEU9cM1B6FI3yMC5eqm3pnSv4vnfD+wtuLw43g6c11tq3EPcAgcLXwQf9LbBgY2fBc42cbmm4xrzo6wHc/KdAzByJcOezn1wfI9a7u1zAKZiPXew5yX+7m/hY8gCp7Jn3C+xP8N+u4TA+GzNdd33U+y3UQTNQJsffGB2D13RLNggTxPY25/4rJkNH+q/OXd/72N+4kk7ocQvuYZgBs1kZfWUfJdgv+4CPunTvAR5pxIao+H+fEXFnIpczimxh6mYnuGzw/UGPsbgvOHJzoMPiCfg8BrfjftBvaXIpgs42IpzWlawTwfL7/jfH55/NDBee8D7LeU6+eryxb1jevC5RwXjP7Q1NMe1w+fAAId4Mj6YCoEzpWuOf7oO8H7d8Fx6/Rd0u+Jzr5uW+C5/Cg7VtRzDPjti/nbcU316Zg67BF55T87rO1vVkvKPnYPjnsCRR+MapEDAZ/q95RrjWVUahc+C4y0bWRX5eAlOpzjgiMP5dQ+8gCa0fz2s9zF1oTEuGH+EVSvdb6u2Iul7B3BO3s8XHeM3Gq6lEve5l9MH+OOvRzNyj3f40IBjkA+rSKfwxvPxu3LOwA0+2x9z7ZYx1w87P5se5QOOt5HHWJ+vPmuBF/FJ8jct8EFeaj3uOQ5NGZ/x+5chx8Ptzl/HFzXwyZkCP6wjfL63GQF/peFgSfEJ9gcFzDVfXdhbeOF7hTaBRlNV7gWjY3z+5MHxgHVvS17Gdcib44jEdZFF4DRO4TjHE8evBXOTwseI+/UJQxbeqX5R3H/eHb+dg1OpRQ/+gTqOX5SVTnD+CeUX7tsxarHe5/Abkz3UoVF2HPvgJMaI4pGXlY48VITQ5ocFmVOB9f9FhipmF3AqW50CP4KTrgkPewOcl3si3zi2xCrnLiUp184Yn6/Q6O8e7GlxgL85jvxGXE/yhOyLn+puZg65x3g1oHz6LHSv4XgoMJQh8Lu+S64IOI+YNUZy47s7meOLj4MR7DWB6vCqH/BjPgAn9TmG3VtL2B/LAzSB8wvB+XS23720gebpB1ivLIcGNaYG9qfnc87PKJiJWgXnT38dONfkCo3TDeCfkjnW2z1zH4qdhvUz4+ws+T/OM7yu8LxkuMfztwqfW7LGi+aPXHKdN37/zznVzFj9D6far1Sbtpu561hLSZf/QU41kP7fvWlUafx/lFPZJXUU9TRgylfmc4JBDd0oFpnk7H7A0O2fPDSDMeBNwMx+1cMenXCNzuqDPf9JgdHJ1eMYRZ3zdPzaJyuWK8lzJ8C4y8/aU/zkOtC9L9dTWYyAsd0EPmodci78je9ivu9C8tM7321M2QZ7Vil5xoDvKnaRRPlseXV8i+v63pnjBL+Ac6nXKp8DcQ24EfdZf77hM+5pOyKyLezRj3/jflKcR7R4wYc5HG/UzQZE7tqpSneUgyMeuvMcPH8D3TpdYQ/HAi6JDhb2DElcM/LF8UzLFccvaNhDVcy1D1Zv6LiD4H5QWgZdl+7w+YIXEm/LI4r3LnTOyOMe1FV9oWSaXnU4TqMSDwOcLqwmZelud6wzEws+4VWyT3w2raAzfIAdzLkOsgDGhdoZHPaS4HPC8SzpBfNtpwdw2m4IjDpEXHtiSHh+zPWJvt1oj/8/BcZXQQQOEd33ZBcdfIIARIjh2tuR/+Oe1RphfkaZ4WI8ZlZ63NFe/GStIreyXck7PZaN6NfQfck8Acep7hXW96L+wIGrmON3FPzgIwQmzcbgPJ7uc++f7kWBtzk5zsnhmn4pqeAEKtbX5Bqdn7jrgZPHcKpjZVmI58O9U+gcM91b7IApx3PxI9vxktKRfPz+MNIkCvwJdOp5iM/FjDXA7pY6vrH0Qz47n5CZxBzDfQBnSgezH3nX3wmYu4PuM70BMLewIvicFf6unjL4VLMfl25tDkg8jsxRRI9rlO6BST3BddktqZKc6RA6cyvNwNmeJ6w/NAeJlPMCHVMHJve4vpfkY72SqoEOdrhOc9XcoUHCG981cM/baQOOYD2u+OwkWM+H2xPkf/lu633A/KyCM9f+4LxIvtrhuusLzC/H0/Ry7vmqwsdlTYv1X1Uco+ydp1w3HT475xqjmT1aUpRd8XyZ4xXnuzsoalGUXE9OBae9vFLK7yE4k8waaPbj+KXbkWtCXrDfxTSdwKdxf7JpBZ/hNPj9iHW6196HBuaPY+hpAc407QHTzd95RekmhU++HbkX0BWayrncYe9aBnsyc29GyeeB/bZZcs/cms/p+tyLZeBh/JkGjRZ9be6p3WF9LtxLKu6zLvdycMxHDU2RZAk4ZS1h/LPHckWhecL7pi04RLrz+JyM62Vtp+AQtjrQybHNs+N2OvBmveZaES3XdhEOnrcKuTZFecHnxMT/d4PBjLJHAnu8VBiPrkP3JOYB9nsbAe9+u5Eg5yUXvN/xPncdnMqKmAPU+0oWmx7nGAxs7Ncsu4KTWpgfOh+wn4LKhcaIePy/mGPOK3CqqwUNaKsTfF++QiN9srlPWbaDD3zrGN+xO8wopSXnqV7x/ubotSDKuLdIPod9leHA4Dr0demP+K559QWnio4h5su9Yj6EOnsQ6YuT5EpHjG88BEeIfnfutSMD38Lou6JADL/c/zPgeC+un7XkGHm3wfzXNucIlDy+n4f3C2Pgs+93wNOC84rlO9aPMhnjtX6cc6Tyer5rrOdFGe2Fv++FFIU/rP+Ke0Jvbr0j+f078H/sQSO693NLsWbdoUkqjgfqjbjWB99T1EulFe/iC38wcmBv0znWY7I/R+DYc+7L8cWGaO/dkDKX6+GFa1+IToYGys0fOOD6Bs72vu57ZLqvVHLyq6QKfad+KPEk4E+PY9IX34FDWa/PeXgTRRanFdcjDG3OUxz6ldh83DEll08i+Vvu//c804CyiGsRuFyjc8nxm24r3UunUsG59PsXPPCeQnMUEfBhl2D/W9TwOS1zsvkB9u39yYMta8x/6c+x/z0nc7yCz2V75tmG/+G66vsr8GzsdSl5+zTV/ZcNf3jq9WZkhW/4L/WJ779CfLZ3J/jX/gn2crncV9CU3LvmGIJTrbkfZ2IleP5kjefbHC/n9Bts6IUHzrodqyYZh4VT2uNELvT7ovs3p6L+pfwnOZWi/FXe3/g/1alk8X8pRn1YNB/yT1gDd9uDzwlOPR068wkb6Dl8tnjhu64+x1d0HXzO/u5x3V/pwj1DsQdkD5hH3F/IX3Ovk2bkeeSkX+iUCwEj4NR3rDPAgUquIThljLW2Cmxu+lI04caDBSXfD2wiJ+zhhw1dZblUgofvgYl33ZIoETbXu9oYqbh+ud6HdeRzmMAg0RQcz7Wt4TMeOvcUXcCH502OPXoZDkloswN80smETjlfGkPMDO4nVlWV41y4WIHhvoCxP5996obrZg+49sKO7w5Vgs/43QbMQVI+q+e6xdHkYJDd4xp/zgUYYicc76TeK92PuF7ILzzg9xuCDiGuMaip3pl8a1xLThqohQjTOSBqZ+J9DQ0+tV/Ax9pP6HgIRKMV8Y91OX3gU0oXGBoOehjf+Asfpk6hU+/PDXTSZM91vPmuYsg1GP1uBV252xvYk3fua2++4bM2fggM5JqJts/xHT8X82tON/j/vnqRnDjH/HhK41D4jTLH8T6+IdZuV1KwP7ml/9osK7G6ii8F+ogxZw4dHvTljoLjBRzlOQMmjfP9CBwuyIDBYx+67Ni03KP4BPt4AdP2jqFCt2HP/wszmo02IW+oAfMuyTIVb47fomydlq7f91URjvf4/Z2dOM4gxu+/hPzDeowz6PTkWonbu/twDkACnb/xXQH2N6agjrC+o89VFdZH/ZKbfk+Ou5zAnvtT6Fgz2Uelm3b4+/wCHxa0Yey4znC5F0rJ8Ri9M3Sg4QBTayPiGHaua//kc8y1gvfN9iusf9CHDzs6XDNUX8Anqxns4ZQMoPvlDrp58YJOvaU1fNJWAcd51eA0p+cc9ozBQne3WK92BA0RfJ/gSL05dHT0gY93wdlLP/Q43kXjelF+g+ctBTDUn/S2FLw1/N15cU/cpdanLG7gs8e83/wtOIB7PGL8RQ/79aEsQbmuN35ev9mL6rFJyH6sSsf9XLhO+QscPqws2JPWG4KDRtqITBqU0NUmNJMUtn3yhwfo5OkAPnd2AWfw8gt89McBhm+4nluSyPh+5OL/y2EEjj+eY79Nepi/2QbjieQNx+tEITTMh/sXigr2OuT6OpPhC5xqxLUjznyuaAjue7BPwSGIz122WQ+crRzj9wvOw9zP5vj9O59DCT432/eAP6nGnEovOe+p8MBpJK6xGw+557OC5zmHN+ZrxzUX45Y1n4/xuneOD92Mao45h+73lQHWtzdQdbIvKuw3OGL+Th7XWjB2heM8W4xnvk7HZCsm9qNaQVNIhPWMtRjvr96vQjgh10xdu9AwI6yO+HTWjPLpHe+jVmEDDQZNE70KfH+1BZ41P8+nNBxgvNELmu0hj6bkhyM8j+54f61aLij409/yCZYmrgTNmOfn2nGjDni6iqoJ1z7A988rzEff0R4Ure/QKOsG83Fs5TG5PxXr0Sf8ftDel+Q2cgdOyHna+x7wxjomwLvjFOubrWA/yQAcCxyFezMl9w2F2Yc5FfcJuBeYzzzZAi+MPdc360bgWI8e7E3MwKlSYxRQ2oGDOK8b8OdlR0cKMu5l872F0NTh4EnWO7wDjzme9qQtPYpOmA/f2EOD1fFyA05bgJMpE6yHN/MiCn8+OPmFYx96ZaFwryLgQ/IeaELvbaBBwjHwbP5WO/gbMaGkfaal8zs6sjBO7Rv+yjrpHJ8HfzLgc6EX184wNuAYCwP2G1OF/Z6vVpXYZZ1KNg2S0ou3HKsgt9Dwkg/81sZrPgPoBlzPEJzwkUMzOHvsh8gvMb+n3joVkmphf18CcKxzDXuJvrBv94P968sT+Jco8Lg2Rg7N2Oe71k+PeycpnBOWfPH87WmWUJzqieSWmq+J7Zo5/9gGR+YwWbF9QxN6qgv83MzhPyUV7x9d+J5nvOPPGsf3PaF5sH+h0fUL8CnhPhTuvsX8/rn72001x7GiuEr19BdaZFRjV6ec9O4f5FTD0V/V/Jz8p4z6ePa/yqn+5nOqU2G8KW0uueNZF2Cs7nIvEeFkuruRmAd/vxvohA3nQWxgU5BkwKj+FzadB+Dx6iZaUkAn7PEwAiadfy+P4sWhKt3yC92nj7HmzpZrlJ3OnBdxB0cIdhw/8bzCxzVDPM8VCtuEznvyCh5um5MSuiwbMqdY/uDjZrXk6nYTCnMJzuBYGtfwq+Azbucz9yUvy9J9esCksLcfUvyo+Cz8BRv3Lc69npUc892CU2TxEjpqxD04p8EtFIsD9wS+jLDH6haYNy5GJjDVhQ/5XrEnFvc/53SLs+4OFoxxg7tBbpVUujOYqDPxXH938HnTUnJkzr0to/mR7NH7BB/ANQadw6Yg15KhM0lVUwwUeyozb+CYnww+1dnCJ0T6BLrsmIfco3i+JGvDeSTBl88VVqzLZx0wyNT4XKSEzrR0ru9lv/H3YDaHj2o4z+t7umnQ9S+O2Z8A87Ovqgq54D1+xfed4I739c9cT6xooTuNCs/3xd7mPELoQPusCNG/pBfy6oerOy6QXyhP+UPpZJiU/qyQG+F5zZvM9BdJrlmtsJ5rcKbQV7LSv3rXUAz98Inx1Seuew1MC/gsPZ2bmE93Dcx4GAUw37e4n59YhuKuQB265z50mqmuOjE+4XlJc4glN63B0Sb3piPabbLSne/8QpgXYKZ5WCWl8/mu9sJcg0O7WsN3PZ+VLHK5BeeCNNCd6wYczmtnGuYrjMCB+z58zhbr7Y1zcMK+7hkilrMp2fYB9vflWg6QA7BHjfNIBfdOkYbwUfEzh72+AvxdZvuM5wvOUxrB5+8KcKrwvsbzux84qiJBg0R/+tYfON7uPmONMJtdSj/fwmddaa6Tz+cC/mI9NMT0usHzPy7XI3pgfXp057voG+ztuGKf+OEewR3nUgd4F7HLNY3SO3OqK8dwb3qcNzjkGPbkC/ucPWtogu6I9d9xb5bruhcDPTlG3Oyz/U7w//3rkPstci+ioAhVcJA79lOagBMmQ1cjX5KA6ZMoEGIbcO2GIILPeJvwMf0iY58k4/sO6/auizjHwsD/n075nEkHp7B/fDe5HBiGWFZfaJB8Ac4Zr8BxFusMHPH2gI/eu8GM4z84Jt4Ch9hwzHS2BGfKgvXZ8WuO+Z3N8bzAv2K8vWJtiLmN+U4GHAOsfMAxdldosrx3hQ97jIFHO4Hn0QYc1VPWmO90uuSYYu6vtuD5Py44j8/geKP3HuPpinBBplZk0CgnfD+4wWdmbQcfv5jBx36nNCLf5Jqnueu24jw4r8CJub7S2LrOxEbDeoXDPcfkd6ISrmpNyZ3fYS9KqVaiaM/Ah3CK95G5p/vAuHuU/37YD6sX8Kd/NsB9buBQbqdwLY5VNKdM9vD5zr1VoAHW4DgROFWP+4PmW+wfa0vgYHGM+TBsaBLXsrgWSs3xfb0OGscLCt2pY+BXZ9RLyp7rrvQPnKet68ypr4xnScGcOrtDQ6wKzPfMv3Vi/juD44wc7pfINZ3jgHNmWs4LdBRwnJPqAb9ll/OS27sQouOe8TlzumU61ATW8UDORakctzKhEU/K/UE0fjWS/9KBz8Zr4FIUcjxi76UU4lly7EZsAC/tL/bbW16GwO8YnHzgcr/Cai9Dc8ep45XHpSrK13xK1pjr3B/GTSvK8WxMzj4CfhwOUid+i+pF/o3AqVSu1eAYZ4vCZAZ7iasVOG72xfgvZ/irfgl88fJOITgkaLjtCngYasUP+M59RC5cP3BtFjIFc+XOOTTY33k+X1B2+cLeXc4T7CnAg8CvYS+1BI67VuHvIlIKyVmM4S/dHji9R49UcvQ9x9bEXGX5o59Kt/CvhZiO8L9DI02gKX8+n8sxHpkn/H7I6wdJMqXoyrVp7pxzVU64nh7dYY+SxfWovlx7pwthLxH3oukV3Hup9811/5aAsxn99kiLycwpaTNx/82p5nEfnIo+evsPcip18ld3f9p/Sd7f7G8+pwJpbcnOuObYQr5q4q1iT9vtHbrgN8Menz024BDbBmsml8AYU4AnuwOu+3ssuK/86yUoUzg3XqzBoXbfkUtuy/WiagOfoWvAqZy41H1nBAzZzZmTrObQiVYCH3jlmM5sDIzxdheO4eygS8Oo4fokITDCha8jR+H+U2vZ4JpuzHF+X+5twL0e4hUw3fGH+P3HAz5DGKpCfvU4SV7XAaNpdAAnLI2L7iw4j+S47B3JCkLuJ1UGrrhKB+jEdglOdZkAUz7L15HCzR063R9gT7wuyy2l3xneNwwwXmfJHE7meCh9id97ju/4+5DzEBccI9zfDw7k6TIwYs419OTWOnH9r9rhHqehqEruaz/N+RzpFhiiPz3Dx80bzrupDWDyxVty7jifi/W4vxzfrdp36HD/zDGJ0oZrRC65Zp0lczxIAx8VXblOvMp3j32ZazIOvsBAyDlVPL9cP6l9sW7XOO9omEFnxiZ8wnuK+Wm2FZF/CtLSmxg+fMRrX1AQGK7ut8USHPAJjAryZaL7w71b/YtT5Z4JjlLo4FD9scb1YNzM8Wa9FYl7vr9TGqygk34jYPbTCQfQqT3uB+gDM1aNMaJw2p509zep92IYyjWFD9aJ1VVpmWO9+G40Lv0gxO9n5+JDueFnuhNNweHmm6YF56uBgfFeAUYd9wolqzV8+CaGDrVqfN8vtFzy5AM4++LXTggkMgTH7PD7wW8PHza8RKU/53pC8D59yoUNHxutMB/eq4Y9klc5TvgLQtEcW5Wo5bvvc825zh0wNNR/wGR1Dcx9FdaSaPnhmGqweaHf5xvMd8I1Hzne7jr4ggOMuF+XnwSwZ8UDJn8YE6vnWgjaq33y+j44weHDPVGH9QykG8/zjAcwNXG494pSglM4DjiVrKkTim9cz2i3hz30v+DkcbPkeLsM9q9xD+LA4rvhjYfnKz3o/qT4crxPcKtE3N+AM9oGfOpjsOJ+Ya1CcFfQPE+F47sq0ijuX05c8xU+qXifgQfGGT769wHH+S4y+KRWBmcQCsbbeqMlpesCGiZmTvTj+BbrFAIf4kUDDjTcrMm9cF5eesZ+LiavDfl6ynmoJ+DNY8Y1F3W/4DxE6HhvcF+S4+ac59QNQ7Hy4UMy5wX71+sh9tPN4rtO5igP3h9rjt9KfkeOJ+Eandf7gXvdVFxPK+WavvMe9pPFtQo0nv/CxnoHyxvHi4XwUUUxw/imY9gv/Ynp5rw9/3fDeJQ1fKzpGkOi+Rvf71rRCP8I/HPAqaBpoloT4rqZk3MTfPd6kguRjtM+WQcVeBJ8m0L0zhwzH3H9op8NDUQG8DHaYj84zy3GNw8rjXJtC5+s8rnUaorxmLXM8813d08fnNC/zmrd+Z7BqUJK4YWVE/ZT78Tzoag34KcBDTHb8fx+G5UC78p14SVwXkvFeuVXvdP94AtO6XD/SntxgD1vUqz/sPjq5KU8P+GOa1dswZmsIec4mHPOqYi5H+pxhvGeJrC/csQ9588y9yq7RkLcA49rWBawl+zHPYOb755cZc/10bZNIw6j+Z3M/a5hjsDnusuNC42+BL7NEwWaJX3BPr4r4OWE7wUG/iCg+M5346MSeLp9GhJ511EKjjioO6FdwTkoVznHoG80It5oI0qGt0Ryb4eyFY8Kmi76THPJn6rQcJf7APg251499F6Bgzg17CldFpyXvgpFbHIOzE1PdO/2wv7WPvsfnq8yR33B3h0Vny2pd9ed9Qf2IKu9BdmRhfkNcvize8w1hNdYL/9CfO/wOW8Brx7sseC8XusEDp4/3bR0LjU0ynQOzWPOGj6nv4PTVX6FJfULPN97XMG5D2Gforri/oYD+Kftasa9uT6wh1UOPPJdTxDdp2fHdTQ8nx7gwE64wvPvHJ94y1nzfNJMcuwFxmvEzb85lX0fyaE+6hOR6GngVN/5P3r3N5YHf8Gppv8lvWn+bk6V/donfOolk7zyrahiHJ5nlCpK6jiWAx48zqGzHenFuaXMUYoz68bDns/+Na4DvVgKrPmMe9tswcGyFeeKhn34pLkGnzN3ODf6xvEHyRIYMvjNsSdXI/gwLfNbMTr0ZuSOYZPuXApUwV3lyB6/gPHrGTBIDe8ddMG4drxVZpB4vvB7pj0EZwgdYLZ0BMaG/RV0dsa9BYZpAx/+HUI35UvsgTSNDGD4BD5vxzUyrxfrQP5oUUq+WMHmNzfYrNfjvCVJAab0w+xAtF7DhjcZbPo047PukjHS5FxV0YI5hKcC369y+EAz5v5wMz4nC0bA7OxPXlNBJ8cXkToTj0t9gs/Y1sCsaROKxTU6ktlML5JbcZ3wH8HHxRcNumzxpy68hD3vhx18Sn8GTjodHVZEgxoYVHGekLXt6eBod+iuJcdbxMdoQ95pzDH7CjBvYoAzxVvuaz8bG51o+e9RxHcRNtfF779f0PEl5xjMdvBhvulCpl2+qe5q34EstrMZONV06Uj+k2O4V6+iJUt1YnBITaTic0lbSu/HSHfziU9CnqgDCmA/wJTUB0ebsm5uBrnjTYIAOnE04xqgBt8NTVediEJ3CN18z0vv8F0a4mm7FTD1kzh+L7s2wvbdloK7H+veUlJIjAz3RdFZpODUVzzPuFVPCoQLDJq6V/gUXwzA4bn2QL6CPZkJ3s/eP/LSl1O/E7skHHHMalg6knKtwAlkjkcZR7pzfMgYkSx6ROoRmqDmXOZumYFTbVtw7nnOZ/cdfFTepsBgZ4O/RwZ8vq3G/P85DyiQofvzAccnVQ3szejBSr0X5wSE3IvFvm+WfAcDXb9suLdFupxDZ+7h86U7OMs622vA+B04lWZhfdJmNKV84eB5xQucfj1lTmU9wGEGN46f2qhjCndc5/zmBnxOPFiQ1/Yw/uIOTqBrXPd6KJhTDTh+7nyIyHPfsLe7wXcFI85zdbjelBhcZXCwYkDmhutl6SO8/3zC/dImBtfFf8An1TbmIx2r4BgPAz6vMWB/oc7f78fgVNcQnCdewqd67yEwfdaEPXIF+7DED4WoD/Apf+q7eTOuEbqZYb9wPJnjvDLgzaLpTTGeCPs/uXM857UHHf5kn3sS8BlixPFSHce7zbju9Of3xX4f8u9fMnAqoXMNWXAyyVFj7vWzA+elR4X/P5Ux3/fJCD4o47uu9MLz72oa+esUHO42BB5NfXlGeSKDsw9nmJ9TxXmg+gA+8/zCeh8iAc2QZ/h+fyLzXTCfI1/GWN94U6ucYjIja9CCQ2/MKhW7C8YftQHw4sC9sE63wZa85RbjWXF8asx9FpJ0DB/4OmN9284Fp7of8bxjynhpb4C/P47nGe7h0x98bh1MzFp3ny9wkls/HGK9uRZJsB5yu0j1SonooFGAZZiPbaWQ816euJ8i16l3sD6WM/xIjuBeNZsE9uKoW67jnUPj7FewB4ug7LzbhfHmcwBeVmbpuL33TRZmUXOe2Q34BBEoi37B8YSKA3tb96OZ0IKvR86I8a52gd+eetiRN5xg/6y5N9FvFt0pD08NNCb3u/uoI4fI+EKjigcMZLNe4vcP4Qmag/t9TrODT+k1Z3ve4H0BvT/ynDqR/H4zaMX0jf1rPlljxnO1EW4rA08sD9qjP9cbsardB5nTNnfc5wT2FW+4p/acY8btChxuq3MNTTfE+tsLBXMmhTLl4y00XMk5NPqcz8Xj10n3Bwr2/y6afbm2SCN5rx33JD5wXuf5BnsvuTZC0ud+gxDNkjtgTVC+uNbN+1JgPFFAYupCc4S3Wep4tcJ1433vSNFrctI9aYXxczcSotEqlvyihebbt7Me/NWG+0YI2MdPA+e2FQ37r/zisxUesP/2GtZru8f7vT+cM7WtuTcYn1uGFjR5FERZ6YhKCcXWl03SxcjRLetehfqrp5o0VYaOBJQv/8m7v4nyVzU/Z/8lMep/dzxVdTYesCH2iWEIjI1FNiP/CB/rtyn29OUDnWK6XP8kYsxU7YMAxkbw0c0aPmVcA/NSJ+NznQyYdPhT36lrKt03Ez47DeDDk+ccmN7nGDr/xX22S+ZUjb9qxI17l2QHYAyEInTOrAGncHULutrmXPZDxjXjZAIneZNK4meP+P5dhs/Q+RzoKXF9q5jzRM78fJAKifySeb6awsbNI8eUivpcunEFDnTWuMbc5gIOcq7gE5KboZG5yLDHshP39Y4Pe+x5AYzzuWZcumPdFmTwcasWGNwsBiuKZ6sSPu8KDNnGzBm3ixI+kjlgf7zck/f4AOPUEXykUn5zCuRrrXv103DFPN8cyOq33HvDXgvhjOfw4Ys335VMgcH791wn6rgucbGD7g7DOdcAFFy3d8/9pM5815OEXP+E43ky7j+VhNz/rI6Beb/dwPiTJ+g4bamCUxWbDVm7DzDoyP3Ddh/uj3aDT3PPJjDkfCgOlM8fCTC9G3RCMoscmN85jpeOaxLw3E8yqYgdp1nLqYgJOtB1XqHkfWJlL+p+J0HXflPJqdIVOO64u5KXUQbdqACzk6L5UVrnwBx5AM6U+KpCVrQE5xrMPcj8vnohd/BIdPco/EoYawM6c6BHktsoiiGOxz04f+2A408W4FTVOr3DR0lx6Z5aTxOqM5MJ7vpc+o/etRCTZP+gMFNy3Qm6VSuCyOBc6CB0/PwL3fYbc53kmwAnNHayKpxhOqFQ0WB/ez43CmVrRsnNhs6uP7DXxaBgHcvxPmF2E+AgS45RveP/L/nc1bbAqVzB/bZuMuxtfmJMfTVcz+oHSrDl/m8kEXySpHPP6jXW211Z4ESuetVE0Mp4nwqc3Rtx34Lbx+K7wBjP+3DM9yXhux/mVK455PgpGZzKKwz2STns/fX25uQEGexHicCpMq577ekOfHxocj2hzSYkX0m59skHnEiODuAgxHWrl77SCePBdyuDG9c+SOAzaqkdkVcN4ePmZ/ik2otmIN0z+Hg/hf0X30wn/9aCM3xi6PLyB84S2N2Je6Yzp6r57vDB9Z/iAJoiGUCDJO0F77fg+Msb3wWm3JPdqyfg2PfVHrpccA9vt8fxdgfgSbS4YPy/LXyWx+coYYbnOb16OBNhD5+DF/ez857YD1OOOcdW5Hp0D64ZyjG85pNzCDZ81+ldBuB8PsdPHQSfa1XthKxZyHlVY3CO23HXB0dP0tJdOvi+sfmC8364V81qAnv45qpM4ZT7d1oOOJWqgfOZ9LiAE208Wcjzekamw72ErKAKRffA+J21UpROeDJSob0O4JCPBu//4bvZQTKwye8pHKP8u5HwVu2YnA33ISCB9Xtp5ynXLsHfH2fM99WBhrX1VSX5O53zIAU4lWNC87nbgOuAX9Ua6zfPJX/8wd9PZ9hrpLp4f67YL9axp5M9E5/SOVygGbXXGZyAawH4Qz7X1TTYg3vmmP0v1+7QJK4he+ReVokbyGJ4zZijrrmHrxV0IghY440SznFYbGYi1iwXeKSeHOeQ8/9fbHYUfH+l5IFIFWJ6+vLdpNc47uwB+5u1L/iHhGOuG1q5wmm/K0p3A3CyVsF+26cjj9I85nP1Pt7H86uOktc8gcav6kZYVqNBw69YE5zVSixf7YCcQkBjwQa4b4BoKD5tct13HtBU5ah3JO8y47v0gGMTrtmCUveH/XsxgV9D1nwevuK45gH7u2jEG/vZBqfqL4NQvDbVh/zLHQDbXoaGKExrDgi8grN6Gz4HLDPYQ37BZ/UNe9ksgL9W7wHNpVrgVNv1S5D9aBPJyziHZm3MD5ScW6xXeYRmLM29T25uxI7/iYGPtzoFhxqcsJ8eLdbvNA01ivoO9kcRwF6zQ70g22JOPGV8muoDrtn6BKdqa7y/tOB6b2MlA76dwBmX4/BAs0R1dLNrXFenH7bzMm2d8p/mVNror2p+zv4TTjXV/y/FU3lX+Q5ev4dO057XTnjX+5S8hQYbOPXgM7Y2MNGc3+ATEy761r+yz58VfPbItfY/GcdD+X84SAdMGvQ3Fjl3GXsqG2MP3XsR9+KIL6V7nsJH7L+MsYcNePykgw+lZzYl65exTez5bPkFTA1U5SJx3fZG/EavNzhfUOvOUxh7sf5E4DCWBJ/R/Mlze8zB8Srus36/4vmXkZAoLqB7OP5AiEoerMHj53jf92WoiumRe0vkoGT+6B3sxcOZaUQydIWz7LgmqX7fU7g5Qyc0C+5tMr7j/csx/t5j3XwRhyXFYQUOdRVrVdABPjR1VHwe+qyb2wyYIg/AqY59rhv87WXQNVxn/fBqoFukwYFCGT7MqVP4EOmMPRofr/DBkdukAlxTJ/epMcZ94TM3p94SPi7m+ic7cFQKoDNNg2N2mxH+3jOgKxP/Bg7aDzgG98e1LqIfMP/JudyvzRy6cw+d7M2/wLykOsNHc3yZk6rY4+aFDuR+FgkwNli2YnSklKzl0dFd+VDvxfFt3Cnz3rHu5DfXFaAHd/iwSeg48/EVGNS1EoVGnjp+xHk5l01TQ2ftM3BYayWLqtp3FEbwGZ6lYb3rPsmUnv1McpRwORNUtxeKRwI6LcqvqZjfuztF+jQqvTS/GkIfCXD+1xecLxwoApgKTpV751j3f1w/y1OBiZzj4/iXjQ9OvcH7+scF6zQTnN2owIyD2grAQU/4/dexGYEjDcPS7VzRiWIowFFM+FgfVAHjecD+KTyXktsbAhPXn3BAueHAXqMo4JhdcP5kavHdC/dumVQvnfL4BR+fHcEpEu4/Z8sF1zrgntd6AMx1ez44cO8IjjyZc6+TNfc3W5ngVB+ZxkS3I3wMcc/g7Eq9PzHz3CsG9qeVsL/QGMEe7uugFeUEutx5dRz/xecqdQ1OlZ1a+KAZ1zbYvbnH8H7MNTMJzxdlL6D0ZIFTtTo00vtSz8lcOvD5ugXOWXBMrvlLwcHNI3TuhFKVYqsHHb0fgPNgv824xzh8fqwBw4MAPulPj2r32gEP8usI9ipjvzlLrjen2AQfINV81zW8aWJaD6DTP5zHutxAA2gh2x9zTL9bAm928w66PNgDPz4+7PGmgjMl3gbvt9Uw/mfDeXDgtOAUfJfjhHxXNTrx3eON697fwEG9HecN/ulLsEn4HFHDfnHnk2Ehxr8NNMg9xPcbvlvra/sRWa8KePbnrnM3/vSgqapUd8sQ+/vtbDCfD45POrrAj7stw17rHX5vqFfgbC/O4dmcsZ7Pl9eKtllO4cMn4IhwY+CAJjh7arNGW78b4GO+NOAjp3h+FmP9xfJrU/oDvrj2BBx2MnJHFBh8dzbfYX30ftun/PXCfnEsvI+h8DnTqVfh/5dY733rDigLuf7bJoT9WBu5JKua56U/TzC+rZbKZF1kcGJ1wTkob8yfWc0/jqsOORZjDE4VczyXt2VOrc964OQTzI8zybiH8NUCx9n+LpInv4Ans2YEvPMH3MuH87i9YLMkyDdo1J1taGIpvi7RJwDeLdt1J/q35ZYc5VuWbj0JweGN+41Mu2x0b/GGfX7m0NwWx7P5x3q1F3rmLcm3NoyXc+YIzcAjP5rj90M+N7Pk8AMOcwRn6sxBBc5WTChW2R5+ETRoMWgGZKp6zL3IdPgfbYbn9YZZ6W/nfiuWLcdiXF5YP3G+knibfE435HPz+Ap8Idv9wV6DWHe9CvZ3HactBa6ZS87V536hK/dNzmMFTrjt2L7HB5CSygMHDKbAB3cMjZsEXBzEJXAq42mtKXtPiz/xYHto5Br2114TaKTrSgXHh+ZJLC/H/o38vXgdKhd4IoFTpU9owoM9g/0sI3C6iu1jrXC82PTM56bHG/ehOC+gYc9YL/gH7I8t58y4d9jLYs53izc8D0YIjbvoX/cAZOD7QVFsyS4M+d/nVPudCnb1z3IqVdL+KkZ9/v//W/yv3v39zZzq/dRuZH+ttPRfGnjyyOxNyfFq+Fhjiz3dbLjmn+mCJ2cX2Mz+wbnPArrNuXAe4JzjLZJHB5u6rLFnRuHcokwP4ZP+1LMaCvgECJmL4xVDxpA/NQSdPva0fVZScST4sEznno9v7daJ5fUAzjaXwMHcBpipGNmLwngHTtIlDdfT4d/7jaD7R7YxEw+O8fblKzjKS4Ku87PmC12Rn8AZOMZ29WTdus44D2fOfbzLw46c5wJbYKjwWam8H1MQ8t1jwOcIb669QGv4EH96u3F8CHxAUIJzuTbXk3Ked0G04xa8FIADvnVwGFeswGm0J3xGxTH01pXr0IsxOFX5sFIK1aaS3Ierksi5d4Z/q6Br531Fw/z04GMVOpfO89TwXQcw0K4s+IhHH/N5W3JPzQnHnwWcJ1R0X/y934fPWgWYn8F7A864U0ro5pp7pg4xP1Fv+Kemn9GIJOKerNaH65vQTRb+hPs5xpybnnO/vrml7slT0kR3X8tBI66KlgCDRnbpSlUtxLXRGvjQXVT6Tb/ai3O0b/B+cai7dryaCV+uvmR+00RyZ4taE5NDUVE6b+Bgjk+lhaqefSjXT5jP7g3MWFuVRJkyzhxXwCOK608tKJmNY9hcD7r1sSka8qevyPGdDTiUu9buFBSfpHTM73UmuoV7oyCYx1xjdtCJh6d+KRBc5/v4WoXixzG7AVngdIPxqhD5uxpQZGVB6bxrHws1hQ/LC37/VewCc7VCpXRSwr77DjD1yHWoE+MNn2Caa8ZgcEDTKPkcds61HiTubXLjGFUlgv3fH1ivIOHeKvtrwLnk0N1RpWA9C463+2zBAWgknTmvDZz4OR5hfxXwsc6ca5oqB847+oyx3qYEnzRzhUZ5reB51Xu4F7M126/N9rCO4GM2V1khK++wf3LuyZql3gzPl2HflzfH53AequVtOIb7EWhirHx9cPIAnCkywAFHDuelHa/QCNxuA5x29iW6cB5ddsf7dzOhUGBq3JO2ubbifaz6FCUKnyMsoIm2d/hg12qxH7C5sX9GwAPrFYKDdSO+y5xjP0V796z78wOef2tZp/ffeL8b383tPlyz0B9jPrwVni/67gQcgcApvNdKE4f2jvk8GeBsrQ4fIr/BcVKbe2IvVV8VGxPz6U5ufLdnwf6HOp/r0argOtXAq/JUgwNc7vj/JZ+Tmyvo+szaw4fXBT4fd5pK/tgEXg24d5H6SXrQWDk4+4lrJsZ9rE8yXINThQqfKwTtj6wV56qnEjiTBepE4YN9fv/lNeJm1VMK5jvst4iPmi4Fxh//NPjsQoShWHId83CT4vsF9ywPRsBHS7thvN8d1jdTVJWoKDG/24br6TVuj+L4yeeE3HPczIFvZlNVjic4vmf1gz168hE+9BJiPtRHdyG77XKuJwfO9buGMmXrLX5vdQF+aR7G75neR/eXW2jUNnnNKAwUrP+igebI3SU+D/lcEByuENfdcknJ0+Qclx7w5BocBGX9J8f/jfneYMl32fM7311nqir254NDUdHPMTmfYSv0Z70Bx+NeNmNDTYWlQyX4C/MmebaF8U0HXwt4MeQcoGRlcJ4qfm82yiXf5nO10S1zKbU82MtyxDkDPeNF8WYSl+5riildyOGIvLULPHv3wNk2diVTIgrgxzuQQtibXJN3LDOMd6/An325BvLjzDVcdWUvVl/WFAX8mbt4rYRYb6uOosMeGs4IwNn3ROBUuZED3//UTtntX+TneqP7W75rHU2AD14ug/OMT5wHPB1AU1kfrlt+gr28Z+yfhqtCdyzOqdgQ1xs7gBO6A8OXhTGf77G/w1z33QeeLzzXpXzkR5IX/Vap8H/NGJz7hfm4DrC/fnI7ImdjMsd+43nXLzR4nvQ5z37LOTHv5Qqct8HzJRt47vd6WO/Zk+td1T40aX+/p91mYEvWbF25+nYkm7SZPpyStnn5D8aoqwN5/BecavGfKurS9P8Sp6Khe6XgMkh1ZzTh3NJ506fAMxPHM0/g6WF/CZ3kjoEB0x1s6jFl3ZgCM539AX+/isEcGMw11lKueXiOLWIGXJbOuALGK7uI6/a+wIHqK/b4cgDdFcl9YM5Vgw/sbYoeeRrXaFRYB9364OHpdcU9UT1gcNQbtMDIjvv/cd7eZgqO4z99+IDPeq0J0i2d7Ejj3h1cH8h/hx1hK3Au/wM+UKfRimizAcav7UDmGNEt2T+uJfDxYbO9u4o9msTYAw/CHn72Dlvs4RqYZLEONyq8vyfzOUb2BMZXp7OgVI9K3fmWQSfk2XJNyUgGBlk9zgX2N1vy+l3u+FEHzjXe9RLKZr+qdKqy2YvdkHtc+hu8/yxWVPEKN1Pypd659KNf44pTks3Ja5hzOhyHM31ifGapApN7a2Bq/8J1wcWBe6xewblSC0iUGxqen88xf0OVc9GfNTjTKGoaUe/nK+ggHRi0T/C+bT9aEswEPqAcQOfOTyl8sCpiyZsXy0Jkcsu9Jq526XuuB05ayTdKXpvIcY4+OFXaE1cKV2FQeqfvQBP9RdpRUnP/v7eylKFT3ZLcSEklP7XB0acd5+nNelyvqsN6D+7QhVldgHMtD64snMjNyd0ugCnxG5i3++zB8X/jUPKHlj8ToEvgWI8DMGm0WWrie6SaOTwwcFnWrTj35Q9lRwfjK8MrOG8s4/3sNzC12IOzLzYudHuwDhznXnEM/TZVyBxKgeSYJBoxmYghhV/WefYKHHey73pkbZecl8l5gK+G63PdHrBX7wQf1t/CPm2P85x+T+jEY8I1+oLqDE7KNUv3uxfHMP85t4qHmJ/zBvaZc56e8cF6dvZhSumR47NO8aoThbMfEg1McIKdxnWb824Mznb4H05FR/gc7xQWpbPmGHRxAacij2AfCwX2bnfcA/mC5/uWAs6TLKwdeU+uk32dYX90n5dPcc69SGZP7Feag1P5FddoFI5SiPdB7uBzNa75+IBPSCRtQP58mZfuOYXPPeW8P1fQKF4acq2EIzSAc9LwvuEPeOCdR+AsvYL7mZkY/+ghVMr7WA9nZq5h3wX3Zei4l8+fPgx1t+S8pCl89EfzwYnWPN60gn3oQ/icIgdnC3bs8wdRsBdJBp8fGQ/4YCXguyoH+OPQGuv9jfB7VVb1yOxdsX/XPP7ug/0ZrDinZv7FfPsd1suVuHcKd0QSS6fAest7cHxDwfzG57VGdgz79a9LrtkYelNytT7nUMTc49aDZvDKB9ZrUQoSAwEOGXDeldOzvEpIZ6NH4P/n0nPXYi9yzVDJTFus3zPkOvIqc0iH+7etb3gfWQOFjesY+HKV4HOvN3DYtHkBr+6cE6MdtQk4h8Qx0inme11h/4cO1787asBT67j/kTMEp/IHLezH97ozxb1pBo5/w3y8PPoRVWOOWb8GhmhWwJPIP7/BIU3g20bHfMYFx695cx94N8F4fXWJ+Q64X11pcp3wPz2sJQJHGtsbQWZYYr0Sg3vOr9gf7EZYz99XlcUg2tjkbV/gIC3nHa6m5w3Z9w80q5tDI46fXk32rb5Jzm2C+a0eZ4zfKTk+dwbNVE84DzGdw94uP3CGzePrkH/kHsVZBHtfS2pLbnaPsZ7HOhTbgtR/5TQ5jmTg98vwR/n4Dfw430pXvGZNBY7KfR9iGZqqWYLDRKOC65I7HJtwgwYJ5wH2++MLDWjcofmChQoNt7Kuqnis2gef1DNHZU4/K/D8pLw3uvcxYQ/X83xK5k7C/LZzzrPT2R/W2B/uZgL8qFTYt2vsT5IvcbxstzxwzsMO+JqssV7dmvdnv8okv42uQujfxgGHPEKzjtbAx6+G/eMXW3CqIML6ZVKqkuMyxz5zfDCdwKks5Y39/2jxWe0y+KcL97EQCjhhe8TfqQpT3R1OlNm/z6m0j13a5lUm/fwqjv+++9OP/2Ten6oM/6o+lT7+TzGF/928v7+ZU326qqZg208k18dainjNNQ69QSz5+wl4ennLBCWXG/b4PAFmVsmGeykYheSFrCv093dG9oF1FvW5ZuKU6y/VU66HIwEjTqcl15vZAtPTFBgSTLFHw0KCzck2bOi9NzRKsje+H+XwKc+FBZ/1lC+O159yruhs05J9qSv4JEC8GIfgSNmB+4rv3JsqGmW5oDDkXG294RqWcwM+4rng+3CTe/BGhyWFO455je0bOFDb2xCdua/3urgJ6OJKBUdq8T72DRzu8J1vwcGASV4R36Az/pzTnd+cW76GD42H0Kn024DDbGTOXdZqjt/YXST/FHJvj+N8Q/F5kuvejzlcff4mnIcFTNTuKnRZDs6V1XyOFFeKLA5T7rdWhPDBq6XqionF9/VHPjerOEby+ufu4j2FT5kzRzUeG/jQR8oxwn3o6rABZ7LmDucdFVzU8w1MdD2uwz311UrUBvacOTlxjDXnXfVVzIdnLMDhFBnPl8zZlkK/F4NDfLxURM8qgk+tbbzvx9VEfmqu5FhhpLvJShjCe89qyio/cNzz15PF4h6+ybHVRPfI8zqxKcWZzI+dlm53AUev3yHWz79gPuU5OM9TB+eN820qOSvT7cR7o2XkHnrAFG2gGKIbqTVF6jIsvWtbq2K05+e/U2DSiQaqMCxwKtOmyHHrCXyatuB6VYsnfJZXrfZCtht8/xClGK+AfUlLjpHX5ED3vyv8/XcwBvAJu6B09UYuhDHuFHLLDzj9eQ6OW04qjWgsleBwb86jodmX0vX3hOevV7J4WvMF5SuOH1keAtaJd/j8K99FuCZ0Yi1Dx+eLEhyHmkAVnYf/n25W0N3D7S0V1GrwwZ9pUbp3rvmXV6pCzpXXe7W5teKjFiNKquQkOUXKdcbP8yXFKjiXpwzB2Quvkynb8N1CyvFAqxI+0Zq2sIce17jthi+sZzWED1wmQ1Vobu1B1y7+3E1xvzEJ9oatCo0wHmF+snv4oXww4viYK3xGKlcSBRsJPrLbXStRLdIe98OEz6AOGD4KuF/jkN/3IMCpYBlzipUiLx3arTShqdzbox5jPa6sKUg562SNJfjIwwQc8ChGsL9NfHb8keKnYr5wRxQqXE9orMDnrBZcV567vfrnBzTNKuK8QJPrY2U7cKp2AA5r2zx/ty/nRd6wXunvgPX5GZiPKJxjvwwM9tkmOMJngPfjkxTHVZfgNHrIRX9HMz4X6mF+5bgck3l2oCEPNtbTmYHz2huuQ33k/pKlBc1gjjmXPb+BM70JnMp9zMEpDgevEE+Ox8wvF4xn3JcxH0twdOs1wfukXkMiKrjOflvg+2D22F/Z2aTkd8V4p0Pgj/4pBhSaOj5rfNc0frVjvB/3tyR5zXlmd3DID8f3zVd8DmmAUyXxAPtpUa1aIeKuIPs7zUpfUjneU95/oTmkXHJeW+Bt1sd62dvVGz65hv1o7ncKDsy9m8b+FZx0Lfcpv+mYn3bF9ZAUcJzkUQJPlSZoRDasdUrPX4xvwnXtkzvW0xPE8YBWIwsv31jgCNznwP2Ac9kDztEI3txr68E95rVXRVH0BN+xjlifQ8q1BIwj5zkG15k4CHC0TBsAL2Wu30Trl0O2gaf4xhH4P6LmSX5cR+CMP88FRwIHjR9b2MNYgQb1Dm5HzugQlW7zcUhosAxy+lnq+M8rx08p3o6yucu1KfbgGLsUGpauCThKdPJUYa61F+XPHzTjUGc8HqV3CoMWHDX3/2iaBhyrGN4kT3dg3ztJ7gEPZNjHZoz1ywd32NeJa8eoC+BHc2YNu3mAs4EDw18+l9BcRh2Dg3+hMd3teUuJtctKp4mhEd2tbFF0XwHPxAb42HzTITh6P9fdUMH+wpZTKNc3eN8uw3r6MvDfNiuubdLh85v7KORRDxwvW0LzDTYHvE+uJ6WXrlf/5lTLoWRL/+JUSe0eaf9oHMdUXnrzD3Kq4eivetOI/5IY9b8970/eV2RFg6R0Rz50/aZTNXLO07j0LyPYlGfwXRz1gUHrOzDm0s9m5K6OwMxKw4KDt+NzDAzw3ss/vSU8k6J+W3JPUL4bLODD064+S867txaiDTzs0V2HPf0+r0i0bjqBjluAs83OXLPvBhv09wU42FgDBht29qQkeYCTyIk6E/vPYEXO4U9vG+5/N+9zjHfwhs/QOI+vV2sfsvRXXvonH+8rGcCI+JhBp5QD+KxBAc6T3yWuNcA1BwdKoVBwP0P3jdVhKvbRaEOhEcKHRB3HHJ7gI625hr/vOCaXPpFO2fsIDnPhflzBqbeieN1cSmdccA9NOwKn6g2xJ6dO0ImvP4/JqptKd5cyKM99OdqSm0iYD1lTWmFS0Sf3suRc+rNB4qZiz1jfHTAn6GH+njWf2404t7p7w2faNvedX/0Kydlxv75rwfFuE66X0+NaEqOXx3kmF8yPpYSF2E45pj5r4ZPn03Ur4hEAMTrvuY85x3DGz8oAp/Fj3e/CGvN3MkKy4sKS/Bv8vTjW4NykrULJqbNqJsqBWpGnXAO8z2vZCTDKF5l0BecZ0KAFR50VlIhXqvujAj5zr4onBVgM3c/cK4nXHOvjW5PUcSeq24jvpkrh4/3Ige/xhegH0JlRcAnhg6YDcLYxnm+v+OxfAWER0tUowdFzcLzbackco31hvbjutL+7GiL3qoocRU0dJ9WBUVNb/pHpHXxgmLsSYnJrZDIjC+8ffUQq3jPuX7gbc/yJC58+HYUT6Hju1+cTMKuNVOjYB59LfU58LnDleBTiPCU1gs+7D8GpbHAMyVm20LmvEXyEuec8swX3NH5vuCexzHWV6xo+z9zThLwUOt1fpOAsxtiVKU46rO/ZBSdO01Cl5DwHxxsKPD+6cu0Ch+sXvT34xNWMe/c8/8Qo57CPEVV9Slyd+xCEHBP7Pmwoya/wgbK1lvmcwiV3rXKMONdbegn8f+sHTePN1kooqgfmz/5xjUxbu2riGDbgVHyX5Npr6Pyh5nJNxR1081sDB/kVzKkuMveXq+AzdpMR9x/s4FOnF/gkrdIUsgq+S6p/sP/HwAMnkCNoGtPG+EWP6wNJJ7zfogCnsz+qSoGSgAM8jGsrfu0BHHVzwfs9Z/CxwQz4kltn5oAn+KTqzfEsEnOqgnuF2N8K70c13udTYfyvTQ+cd3QtdO9O3P+s5wGfXkPM177A83djcFLvuQTedMw5Ppk5AhBoie7/GO+Ge+Cf37sBP3IVHHruu2+sR4jfW75lrIeD9TS/fO4dzJep8PfGmGOesZ/WD3kmcn+mkLeOuYd4He7F3jqswBm5f9ymw379cMRVbpTAl90ePrl7cJ8A28pLb37F+pwv4JjxqoXPbrjO/j1nPCy+peSZrBlnhfEl7wMf6jc6OHlzb0+wxn7meOWfHIIFNGXYnPH+BedUhBbXC1Oct+5iPmE/W5f7BfL6v86Y/+kq7OEz3s/JTMznXeN4nNMXmrbZAo+rMzhqNmywXmuNYzEImjLbDGHvjtl0oskBD2E9Ad7JQ+6dso7WZKWct33uqSTSWV1R+uEzpPNnSGI3uINT7jnnIWuhkZTHl2s7XDLYF2vuWB/YZC+vsOfpmDleDI6TWj9orsSroWkN5sSHOdYzdsGpFjv6wH6TSPekX2mIycI9k3d5prrXf69cMeB7A/Pk8LmlOQBHnnGvKukITWQp0ISjpGgpLmXgm13D/tydfKNoF2Slt27wPsO7e4c/PNxK77biu9Z7q5FbWLnj31vO2/5gfaAPMN/WwpfF5QuOEzpfvpttoOkj6oFTDd6x7lmBgvmRI3CqmYz12oRLFRrPJTIVK9IddQp83DkG/JEGTe5MuCbvfCQPKDAC+NfrD+u5D87Q4O2YNbcz5Dxk+Df/HGL/fArg+f7E9e2KU+I40x9+f3ZXd/86p6KhX5FuutqBdJVbXJtbvfoHOZWq/UWMuiz9t3Cqv/mcKmnTC/nrKIGP1eCDupMYc15B7Hi9BfZ0wf3HgvMFPHiXcq2FEzDNXky4v1MMn+KsYaM0/aOb+n90VX2k+KOWuh9awAg/ngtwkjX3v4rAYaR6g9/7wmd4Q43ve7/amNwZdJtXCeiiZDKYwca55+k9AUZ4ivUg5zWqdO/14lzzL/fHOwyhE6Pdn9oB0KH55v/j7lyaV1WaNf+BHAgqKkNRSkVFTSxuM66ioKKiop++n1z7xHmjIzp6T87uPuddM8P1F6jKy++hqjJT5AzteCMRFDWk5CKBzv5z7uy0v4g/PTGhu3qso35zi5KZyn3rH0tDtFcBH93skMO2fHZ58F5ZlO1ijnF8DmSl8lrCxeT77SLGq56DHNGpzlL6Le5XWtDdTufPfhXeT9atuR/c7QQdovcHjegE24jCRVkq8hdoQgQR14LQea1veANTtTViePbg3i2fEWLwuJNNaH/nej/vA+/ZXGdTMJ+NmP4ZYTyVsjMhxwBT+bcI359v8OFErXH91WxZifHphfsJoLxlM6/BVN0pn0uxeA/2Fjl7ecR47Afc+8RSeQ9niUwbnwzu3ZIgZrVm65OnbpxS7oYq96Ih6L6yCkvZ+0pdrH5qSf6g8hUk7Ust/IXd0CGpwDzXAp/fp/ZIeTxMSvkgMFVvW98pKnm/xCRfYPxc+0XJ2QVz+ZGoMCB2QgdJiCnxGLptPHFLyqfdQPEPXfxe0IZguJEF5pu680Z8T1Be8peF0jv6vVRsYujY8E8damcDJvttwjOlhN+X351vC+eWQscerr7pmWvo4p6wFYrq0Ffc7VJFTiYVTJNbyFFzCd2fnmH/e6flmpQJn1UfqrCn0gJTTX/IYVMdOT6YEXLi987vAQhMlbgK79k2YG8l6In2Zz6Xc9nfVPH86z0u1+JwK8xXejLG5PdyzMfHxvhsPtzP0Ob9Ha2GnLTywCTSXoHh0xX3btlwXfeki5w34Zq5PaX5UZQuoUmuV2YIWXUo3Jm8NmzjcyHvK3IOzOiS67bnkSfJu1/hfx2P19JYM7lHrl/0Dvsktt20IXk+wV66+4UmxploKY1T5BRnccX9+TQib7Xmc5o5mOpaRfD31Ob9ZGcw2KKNDMq6k0zxdutrK1xL79Hhe+d6c9wHIO04sN8b93j9JXj++t0xuQ8D7m+87buieqV96PQLctJZgpnmu8uEa63AH/1DwD1lYe+H84r3vyzBoB4h/uw3f+pL3aCh1p1qSAF3JPR7Z8SfTICp/ID3oz3OYE7VYQZb9OBP2wuu7ymuQql1QjyrT9BMi80ADLs0mNm5h/w3qsfQEBVy5jpAjhrGvJ9GJcyXgcuLaQ8MuTfAiJ7mzUNhE5gqNrknczEq4R+6rpKr8fzt35ol5sP7nPKNy5roz3v7aLWj/PiBP3Qj3n82qn50uDxxvRPXjBxzDd39k9d+3heM96mCZoSvltCED8wv5QKa5D4Gc+3LPhhJNDntP7zWfQrx+58rvg++BeZLfgNDrFbbCcnv/qXIeIX41GStTtG+x3W8Z4j3xU/VKdVGYByN98d+kN1Jugto1Ftyq0TfjXh/zgTz1eW9GFYvm1EEOlO8+zNsRL6ZE8XfR1b6FdfZbxxooygyz4q33IYkLl5WUpRnNzw/v9e16mhHh32N+ZieoZlGS95DXwyz0u3eMR+v+O7wOUv4S7a5pSIRdk0RTSIpF1x7pfNSFe69AvtNCL+/dqw3Be0wVLzbTCKfEBWUK9xnoTNc2OLzRLx1QsQ/9z0CQ206YMgk5JrDnb3XCkdVnxTreVj69wT2twcJgcGNzPRoAPu7k1FTcjTBhD/uGd9+izFl1y4Y0m65J/MH8SAd+hjv9xDx/DqDZkgkmM3V7wtd+DP4f/BJwVQDrvG5KnE/ySVMobmVuSqkme7hTpdQ8d074uMkg+Zz7D4Y85zxXoJFoVL2HOW8twH3U8qmyz3XMV8JnwlJT9yPc3CDvYxvYMLOITMwfmNohEOF8TXm6oasx+sg94Hn2qZ2snf/b5hq1FP/hqlU5f/6guh/LFOZTx1c/zknYKazT+KoVRohacSmtBswxPMGnwrNGjZICnT6a72aULhfIofpTz47vSu6JIdLzOlcAYONdW9LrpPBp65cz0r7YM6dA5+7G15hIy6vnURX3i9g7MBUK1VolNkSf7/ewyf7azBFtIlPijT5XXgyvNzJ+QSV6e+4plzggxGyLZ/VNgRyxmIEHRa9f9zb48f909rwRfu0l5t+b4wYPy74XJbj8rk+ZjZ5WS0p21d81vwLm/cS5FT5DHkt4ASd9pxEzFTwEf+ask7Y8Z5UxHTpK/ze4pRup0RP3nNPd8Sc9Ro+dNB5P0r/CB1Kxor7D04yKd31EjGnH4WIidOS+7BrhvDSO5guMHg/xscHA3nhmAI1AyPFJvfycHsT7pGMmCHg3ch53Otjeuaz17xncrXWutBJ3O/LKPF9suX3To0PBv140KHv0Z3Pel+494RVp8IN+NzQgGtumgX3/PxtMR6f4cmU0uIcVlQLSkZahPlYe7aY3GoPDHl3pNzO3VbsLvaZguIbmtKzFU2E6+ZE+5Xql/5AnVdiuRIP6ORZLOXp1iugmRreHzVIpF91YU9p4NYkTd5fllV9IWZG21B+6IO5qqNbiO+2ini/RFi68RS6ynpZsMfwGZRu8wNTWSoYy8sHYL6l7NWi1zUKog6Yyn/7F+S0RfWgbG0g56mHvsFV4U+Yb4PPWFwWQmQX+0P5IPcUiYeF/XzCLwX93Jcym6vIKZ79o8xHzJIH36/FMVM1Ss9b7om8B9N4eftCHoPSdWdvJNX3lPcTxVP8/+SDHLBewB+87hMMcbcXqij/7BGNQ+7BewJTzFteG5Rz6Hq7j/nbhMWQwnKGGF+E/VT0RfqDDo7A7F8+x9kbtj1ywwF0tPXk3jqqZ4Khr9xzlWsiulbTUrgOwHiSe7KerpVO8sO9o74+n2NdQDOk6wQ5yRzdGjH8vCSl8wMYWnvAnw9GBaZ7zXhPeIKcM7hqT8pEDn+qL/ze8qjj93+PTLpLZp5Nihyfre+56eZ87qm3b7u0t3ReK11wrx/urRL9JtAQFx8xvU40lQ6/guuRSe4DYL7+9BTG/blTrrfF+x/jIdeTmt3AvLemgf8tftwvcuQXYiPAUNlrid9/cB1sd912KFI4B2cBvrdrMEKmvjF+Jtcg7ubFAOPN57Cm3KulV0Nj+UYGf8l/+P4eYX7iN8bXHe1x/cVW/5Jzz3PFGxuYv45yw3wf9Vi6Z+4pbU4xPuGGED+CEfzjI0VDcY973l591xBa6yGHrgowBWVzV3QyxC9v8IM/9R6lJrIPnj8eWbifDtcn632nczCmib93R/DXgTztSC65ftrr4uvirokv7J/3Q00NzN83bfvkSX5Pdlgi3ogF7M1/fzDdB4H5Hug6NEm6zkuZmGCqo12nFFsd5OiSe+kcPsabsm8HjPuVGL/rZA5GPXuv0l/ze8LhNh3TIYthz8p8ASa3eU99J8P45HPeO3G+zyjtQ6PKE/dg7my5/tdsh/iklsw4McY3FW/MZ9kJMT7j6Z7i9I54p/I5zPT7XdD+tT6Xvh1qtvjtXic6PMub6alsn73bdEu0536fc+oxoyAf+DsBe0sJ/rbMM6KoM8Xv+0fE42lh3Lg/Yqi4Ur0IcUNYoECwprillg0Nwj2kLQ3xI1yYQjxWIifazRMpbRuMch1xLZyQmfpnM0MJaIo4e8N/h8N5LV6thfihLUIpH1P4N0L4hdz+MC3dAZ/79F3tRl5wv0nP5/eoz1PIZzC2mC93g/yw9the3yUY6JctapGOuH7UxYNG24XQKFc+RxxNr1Eph9U1FHLEtQ8OWQoNk16QnyxjR+F1BI24WV8FN6cCMzZPjGf7Rn7SIlJoX9fQ+A/eA598iw7JwQfPc1Fx/UlwBwOHJfwnW0PzlYL3Ay4C3tMvMb5mbNl/rf39xVS/yNiS4dxgTuNQFv8gU40Hf1OfSlWn/3pR9e/EVJFAjqRZFJd+wzUb9zMxoH3SjRQv3AwsMANiIp3TvHSdnOvZlHzOpeI6wMsFvh92bZ7jE74P+vi8pfuWvPUdOalewofuU+69kjTQwactdNOThvg94hjYQtmLapIOyHfCXMrpHjqoP4AOjmuuFTDZwcffK6+mwLVLxRukAXLin94azy0Y7V4jZkcn5Cz/HkGH+xauh7TakNf7cs9d1s27+2VG7p73NB4SMNtzF8HnK96z++R3+1eQAjlf3pNqzfico/pakmd/c1Pmfdh0t7udUXbk/WRmCR+bPC4GHaZcq+ARBJVw37DpWN/g84/X5hb+dEnucZWZblSC4dzjN6SDcYDOtB8DXShfx8J43xCDfz2u67vXRsjpZ65/ZYeWGGkhcta2gxx74/5TBw06J8kN6EqXazK+ZNPhfoGcQwOO0ZMtmO7O9YmGR35Xnpz4nMmZ96Q7Wig2Gu7PqbiGYDLg/nGih/HIF8gJwRc5ambSnML2CZ2X1IhZv9RGDh6ZpHiPxq2F/wbDxNY+UNyBIVVhxzWYZvfzTTnYg6EWunHnOt2x6b/HXip2WpryOcnE9CoPOVvOEBMD5YkctRlddNFL7QcF2hrMNXm6odguREheoYTSHQnoNn+tFby/LJDu0etV4qGDsdzai0p3+rlwvyv9SI7ZhKanXT0w5re400EJYY9F/6KJ88HC/UVOwv0agd2fofoiKp9eKX99xLDTXftQHNx96W581xbion0pnFaw36uGHOWDPLm+D3LCk3PSccj9C+dH2Mf7jPEq1oihuWIgJhsZcvK9Z3cpzUdgiOUYOrWnch3uiufnt+F+dP4JMc4uMb9iye9tHzZriPlRcS/3qytU3/qSHPWPQFYBJp610KXe6YKY/DK51sbcgQb5cc6zuO62fQZT+RM+R1kLMARJMECuzgrp/7rIwfPOHPZ7kciBM2b6tjk55BGvTY0sfD9aGEM67MBs7knzhTjtwwdFvDbpLkO/EeWzeZMvr7Dfzf0KjWWCGfZ5xHWZLTDVdQLGyS4mn4vLr6oY/qCbXeuYSe/CTKon7Y+cI69N+nP45/wF/wzjUyHdwQL2OgxPM9r/FIzHw7pCk3kVdPhmmJve+sW9joyqS2GG+CB9k+vwL2qd6GXwWfWBH4r5Dv6RnqA53GmE8dQKzNch2R45J+P5Dp0I15tzfboF9xLhYwXkuTW/9zvg+p+kasntKLx2w2c0lPukT+F4EMNex/Dvqcf9K3tNVrrvHfejS3Tk3N8O1x/4UheNBc0TPoyidBNnTuLNZxzk9gF/qq7wj4mp/ihNwOBenodC1Cfux3g44X5O/F7xIrgm8FFFvLN/GL+lUbREl3UGe3PAdEqQ9vhAMX/v437WbzBr3HKPa1XHfH/uYCp6P8C4H663FK/AVGGTIkdXPp6vN9AQ/4Z/7n+G57vsjA40SviSsl8Hrpj4YkRJyBry6YM5DFnBHhYR2wOPD1mnKYCSa1+MRmCo6ecLpjp2EE/WJj73HW9Kh2EX83nrcN+H6QlMNdZgL40K5rcy3n9qrBD/H30w5TW4n6DptKvinr/ID9rWsym9s2a4L3oNmNKZUmasM9Pv3MEMHQWP5w3ffI7zgfv99psL5RFrrnUzN0RvWn0pf+fwh/NXAwMPtAd55yviwWd41kWcGRl59Q/xZ7CHfW9+X4s8rv/l98w5GH9ajCl6RBhQ5wNN2D83d6LPB3+fKNcUmqyu6NApU+l3G/Y/s77SQRxvJhwZzLLNSQPDjMA8UgMz7WpojGByYMYSYLLZnnv9CH5v1J1BoxxU7i+5VBG/+sHCFfHkYpFMrFS6qw4X5b2mW8S3d2i6K2dhCHNXIB7NBxgPq+0jnpn6j/LdD/HzsusjH21570D1gj0iX0FzpFyz9Ygpkxqfc179uI5/1Y+RP69e/dd7qo18H8rDsqfapveytrRZnKT5T7+n0kd/t/bX+2/Sm2b6X7yfqpdoR9o/zrH0shc4eZHXPZJBHZXe64KccXxlBu21a87958DhP6vukCubwvSTKXRFs6rHJIe8J3vFMU2PMvjM+nmWflogRoj7CnPe+IjZQQRdJrj3hieeyBmWMtdF0Bp9yg8zxIhKARPYH+4dkgvo5gn3tN2NVtAJSwKTrD8DxKzuF79nm1zDTV/WYnPitbKVD2ab7KHDRy509+G6RUw5VXzuLEcM8OWaeypfgkIc3sM5Zfvp2ZTrGoyYbNlHFzPo1pjrDq+104KyHWKc7L/gMz0N9+/zuQ65MvG85eBPfSEDDHXNwShTf26Sa3C9mk+X6wn96ak7V9PSv/3AXAX3Yc/v+Dkv4zrxX3W4hM7h/RhT+JNI9JD75b2QE40SLnYuBXLWwkFMvnI/QOu7BVPV0O1S8Of1GDk0qneIOfseGBJRyaRDCV3pD/g9RmAMwVBQM4pbnyxX5AvcX35pEIN2az7Lnt05RuJ7z/SRw4KqgM7pD8NSNreLId4X7UDhbQqm8m8CzPSEffi7Fxgntc1WHGVx5PoovumrSzDUoKveiJw9YsbNnIOpIjcBM79jMIW+ECJ6ISZ6C4/7qX3nmtg41Z0yUSLmKR3VhU6tAuSoJFA8p48YG93TnJzSC0w/Ws0LcQvBdHtbRNJf7/H7PaHl0PH4/z4d5javXeH66xti5m3eU0WQGfi+ThNTPpZguIyKhvxw6Unv4V4aIWX4psNm4+F6S9USWRG2YLgc9t3ZYDzWWz4X2PKZh3n3qgnXKJ6Ur1654vrdRSjarQr7Nwz8/4T75XW3lg7dzDUEjT3s7crn4LzVm+s0W0EjZhMw2H42xXwF3F/xvsTvJ7x/z93KBXJ+2ba0L8Ao/ugB+wfZKBQfNMRkWJgmjDGf45lc8HwZr+2km/qF6yMn+Ycz71F9FxpFOu+vWOjwV6cA02OswCzOc1CLqcW1TcIr/OXLtUUy7l0STn6wr+MPzEkjvaZ9cML39RL+3e8UL0puZqrwWXRbeMKAxvJC5PwJ11Nz7XZM2XKMnDjOef/TCYy/b/aZ6Y3PiOnaoPlS4Cygo0fcf1P3p7xWVhR/3lODYTe9KSWfPu5vvl/wWho0jRy7meL18r4rvID3xMccH0ZcB/swh73L7RL3++FzUReHaw103/CHNuC9BteiT5TN4Z+HGs+vSD7X5UveL3PBeHfurU5JnPMeXz6LPui6YOoPmMSfn6CZ6su4T9F+EYOZN8zID0OjdLsCIya9ayHuDnL2QeZ8lj02NaE2NRjtY4GZ6xXsL3iLHmV3B5/lWbZifm6/lG6g0fw00wyxt7je3J77OizvuJ9PcLIpWm2g+fwGmk8Z629K9DKDPzdgqG/fVulwMMCwagUN6ix6rGF7pSnJ4Pt3wUypes/53LMP5jAq+Jthp6ZvqogH0xjxb3/i9xyF01d5/51O7sd+mfI4H7jid2uHFFcK7k+d9PG8AzC+N+ReLNFzYAvbzWBvtca9XHawx/2MmTjimrf9JAiFUWF89x2uXdFptEL8ep0d4uMN8U7xuebqaiUolsezlL8G4f+YTAtKZ7tr6W9XzPTl3aZEMpNvdWim2wYMHJ9Pael9MjCDs77syfs9Yc8vk2uAJmlJ4SuA5mpLoYlwkH4oyPgccfxEvIxz9U4RzcFEhjfTxDxVE9pbRqz43sPTRWd6WlL25f3AwxaarBnQiGTN+5VeQ3z2yYJmP6lB6Q6NfijePyrJj/ep6R6euJ+JHla03+hgQjmGprpzL664DMCQ/THXQhkjHx5un0z63odrA83AOK5xgUb79qFRDilrkKgbQYPm8Peefl/wudJE8frKpRIQUTYdoiXinytxv8pbtORMp6niZYmvirtIwdzOju1hhnz0fICJI/cAex6fuGbwJZtRctzCfzY9H8x75xrWwRH2/F2BGburak27RX0w6apWlnkNa/uvPeoHdan8g++phqryd2t/fe0/X1QN/53eU/X6dk7kr2NTxh5i3OVhqRSsT5HpWW/E0L0HHyKT39ukvJ8hilPM2cQ6Qqcr4OQ/TLXnvu7uh/sZafprQ4lbwKfIhC4xj8gxzodrL+yjhSo6P/692Rs5Y7lAjv1kKXTqaQ2bGE24RqgLXRpGH+69ceX+Sc/hlaTN50gOXL/na/F+LJvfvQ/nQY3kXCEGr/nsLQ0QE08pNynuaIiJ1YDf5c6mU4p93K//XICpHuFqTgf/hpgx0rmn5tBoKYl0+MD7zXXVf1w7wb4gJr1U2HSb4e89b4X7PV8wHrcVr3Uc8xOfq2GmOvK5ph33OLY9MOCL+8B7l0kqvaiH6/V7L5/chOthbW5cI5R7avrdN9d45N4EwUUdUKIQcrB814YY6s0YuufIZ8uHYNLUn0MX3/u8FjTG5+ExBVNFL65FoWJ8FZvfw8HSOQYGXN/Km9EB9Fh6A1G7YrTy+N064e9nGcb3ZEB3UjNDjFxkyGGLFc2QY46h9JZzVRfLt+qQnG8JjNGvUnE91jlFVhOAcSdlI8bdMKMs2HlgmM08FNW2vVLkbCMpOzsPOkxYMfe4jsEQi6shzieqKBhPwbjR22vFOjFuFD25DnrvJWzx6uke5a9ewGtf0G23pZ2BYQyf92d5oVjtwXSRewoVt/z1XDE8qRm53xj30533oHvx/+jw52y5n3mN+Jb8fX4H07k7TxXHswvGfk9dRc430G1zm3V8PvOk6/VcMIJs35jfK2LWeof5qFNDRQ63zqZX9WGvnzy8Uyhs1rUrjFezAVPFvwlyYtbnfnUHjmHbB9dg3HAdeO7XRjuen3oDppGnpkvSWhbSO33A/K+P3oNOV4783nZhi6on3hQXPpjgN76FouiKL2XrOa43yGF/l/lrSvKp83sPXjvan8BUzmiCnGgseC16Aqbyc76+yfXjlDBDzDZPyPHG91aJpR0R5ncL/3N4rWDa4f5mzu5out0CmkZNqhuF1qVQfGO9qESluxifOaVSLmvo/MWKa15OfPiTt+D9I+92ROl8g/t9X8GQT6PR4V/dtJTxgd8z3Rvej9UBM/7yAa8N8/4/qwfmTD98jvGC54lfM+RkWoHpOo4LBunYyEmfH3LOn7KjkXvG/X1KzinTdERk7zFeEwXfe4qrU6SCceR9zEzpF2Ca7oj9cwsmyWxvQnmNnCMvJhjDZH/KQ2gB78X+0/upb5JLwTVnf/j97eHYo+CXRGCKFAzT/JB1k2CeYbzmyKGJi5wdRnPk5CpSoOlsxCc5ZH8dCNjfuitUQsrknshdsxHzPZ4/moPBvfp708VovzUprSowhLYHE035LH02LMBQPz7H2MZg2Kzu4no5r0UOUvVHfvnkc2Etcnr85P6E04b3JyVcc/mjgvG3FvypVnxbxIcqpqDdJIrr2NyvcoLvZXrn+kxz5Py5ZM1bnxvFtW4BiWaRatDQCsZruMD4xyHijyd7PL5cG6BdQsPlEZ9hmX4GodhuEH/kLym4l9DSFZfXl9e655hP1wJT7YedLaW/K+ylPMN+Oz/upze8QrP+tpoQnU0Pmj16XqXr8P44ZZVtKF++YT/Td68QZwMaO79biJeDChpiZ/d2iA8arx1zfTj9bJ0pfkgwx2WhagJx603+u+H6g9y/9dlvamgoJSjlbQ6marw6pnifxFKuTz1NXMRwQeFBwl+KgDXZMWUNUmH+VzNowpWP+LEvo0B6yv7qilJXT+QcFknpFTnu51saJR0mQzBhnoNZHmbbI79xwYD3Q597chc6HYY5xnu0B/OL6XBK6XiaS3c1X7B/cH6qrFCRHQPzpZYd+Gdz4x7wJy5hZtoYj0+C+287cxX5tf6A4R5p6ZZ3MFlvSB/KZkv433sLezXeKjRR947nzyt+z+lBo5DF7826xRXjnxtjSk6jqPRdpZcK/Zuu/9pP5bzPKi8F0oZW5/igHN4Dmf6DTNXr/U19KnXwr/JUg38nptKrOvtrj7Ks+Oyl/qsUcn+DsJQjrkXwslcTShfwca94I2b2TI55PehEv/xB57Vra0jpbQ8duzBuQjz38JmoXZ9NPz8jxo0+3JN5/eSes2u/FXrpQHc5+xz/P5q3wjVqhZLLFjYzXcAnzdIFUyjc3+up8n6CjwOmum+g0ybdWyOWa96zuc05Z5yWFXI2dK1PU/x/T8BnH3PkQNckxKhH1i+EHDjQVT2uP9Ths+y/F5+T0Pjc4EKDzXcM6FZ3MMul/xxAR56m8zk5qwP3r+tCh88UrpfzCMBcly50wvoI3eh7Hv7e5/pRj4hrH3S55iNxbw/ve5qTvxylpueHXJvhlnkUXfal6c4ugSp2R4d9KuL9U48rCTlBjvO5vo5nTKFr8yN0VN7jejVfYiaVepdibYuY9x5hPE/ncERevzkq3mPH/eda1kUe9/NzG455o/uU+1Vxb4SVRmI04JqsKeu0F9cU/M47YFoqkeOFzufwvBbf94eIWTcbMavtuntKviMyfbqroVg8i5RoMoQKnf+UQuwGboqc+/JMf3vgczjT+kLpJQ4VP3U8WzxuRkR5GYDRT2/oLmuPmJSovVTxaThvRJbYF0qm+N7vmZUtbqPGpf3XCKRb3aAbb6aeIofxfqfb0SPxvDUZpYcPmK+eXaDL4zahOLsHsId7Dwx6pAvlOee8N+ve67tJyLGvYLpse2mFr+pg7G3HLaUezaFL4/RJzqzjmV5yVXThhchp+SFDjqsNPoea1T/yyg+YynxdW6GGhJhtJrmEDuY6zHo7Rs7bIyZ/Z4i5vQt0YzjgPdQXPjfbNV4GdDh0tpRHMI28hmCuHhjLX/Ba+UU2KrnjGjl2NOuDiRdhQ75a54p7zvgc201tya8O+Z9ztq14rrn/24nr4eg218DcVE/af/ZH0wst5OBAFAMw25n3jD/BTJ01v4dNbph/4rrhluEQueW64HN1YKK1Y/QpNX/I+esOmPMQ2Vfk9Br+WbW4f6snnpQ2ndSUu2PfEL+wgX+u56ni5ifY/8Pg3jUDPmcUdK+FOMXcW0V981rGHcyZ3as3pQH3EJ/HXOf9AybwD08w30Tn3j5L3tPO4+ElsqeL26D9kGxu8NdrDzlneOB6VSXfn83+N9JdDbqfc3C26NtC1+Ef4R32LCPuHVPqhUKhO8pLL7nh+dUJ4oszfIDJMgPjfVbBZNmV33tNYnwe1GDSyBiD4dpfH78fbFTK5Q2aYOYinnWasAdNdUJOG7lg7Nu1viEGc7279UppRZ9rNyCJ4/6HDezv1xq4/p2Z6uYptUgV5MTok4CJRx3eq+DeZ9Ag/N4s5f1ayuQCpuqM8bwXl/e/vMFA/mOelv5d4P4fi+JLwXCB79WC9+OsCAw3H59Lz44wfu5EfdD+UuN7b8I5elyElE9iMMCV1wmOv+ZO/iRIFdm8Fo1oA3eI+c+b0g+4b0TDezvou0H8TTVPE/nYAFNuBhgv3cXfV+Mpxi/ic6r1kM9Rfzt8BolrHr+5V9eg5rXXj1uYbsj7NW/J0Abje2A6k9fqltrcBGNeTohPRzCPffOO5HTpasrig+c7db9rOgQa7Kc/Qc4/ObzfKDRS01178Lfp+7Ilp/KggfMH97DWxIliOQlKV/xcaLLYbqDxTNzvY28ZXE/xRt7PCZAvDECDBfSlfWFFite28P+t5cwpT0/4/9Udmq/8WAPKr2vkm16Cz2aB+CV/ha/IZwj76t+aE8lkl0i/18L/om0LxjpNrtLbz8Es4xz5MdbOYMCM+4saL8Rj+XuCsTTe83+/Id+Q3s0U7099LGdnjWjfl4hfX3NhiWl/OyeZdxNorh2eXxvSitKlBNOtX4iPV99602E7xXhcKuSnQjPAkFszM93CwvjYWjWg1OFz6Z66aMVjg3gTWwN8fw/gf/q6HtL+eY9K98HrCJ1L8R/vqZzLVzXMgbA2ZDQBmOp2Vf5Jpuprf9NDWdX+1Zrm/4Q+/2PX/jo7PSFMRoScy/WAnjp0cj4UIfT/zNcFbdQuHZCgkPPuXKd6hZh6uM94/0cNHV974GYv5vVwLYLPSOe1pvy9PynuktfHFQu6x5evovRNxa9FN6870LmXXMpx7IFZLu4POn/JMeY04PVzY0TBYYMckLMum6+yirLyVMLH62UDm+b3XO+Kz6IvkLNOWxsMll65/9gR1/99DOTA1ywzvVEKXXGMM+gqbcHv3p/QXe8R7386Lk6l9zwhJ2gT7U1uFWaKW9tcO+IyFBQtGzBANEfM9Q3cfzDn/Q3hlPfk3sFwh5UEQw34XGI63U7JX7Guy/rcgxdoByaS0CHXPtfDeX1dci/TsyLV/hI+Ljpz6PAhcthKIiZm41Yl6hjIic16oIvVQQxxfxwz+i5yRnfSdCi2obPk/ICYqq1sjdIh939612DIyuJzga6B+5lzP8X7ZT6lnPg9wHjNe0Qn0E3ZCDnZnb04Rk57Bjn9G3L+8NXn/VkucvZNBIqfvAVixMHe094d7BW/zIQrdpWb0KGj+aX/XJdg1Jcdk7dI3NJ7H8BQm2lVkXeKwtI76D0hFmob4H7KqPQezUUVzqE60SE10hJhY16Lt61WFDkTxLwHVJ3Y7sSBfIUZyfohxkQfMFFwi33cnzkHs32rlOLbDjEp7+J60m4i8uPQL93dvdKFurJLyn8CjGGoYLLdEro9G515P6DA9VoJHRvv7q50tRo61SANOWllumAEV2piXokG9owc5X15PtxT8aODukVOeNmY/0wFU8XijhjZ3+L7bYKcn2dd5GSd3yPlluAezWB211wg5qajLe9JnSEnLMfLQlzPFr8n4HOcTc7nzK6pAiYZ8doW1+cxfTBMsuC1xCfX0D3mxZvC4RvMpm8RszfBfELuhHW2zjkxH1UPisscDPHnPfKEeyDTdcQ9w1ew/0UnEiQdPhv/8cH0O/e+J3/wgb0dzL4u9mNSoPPHvHa57KlCHpoLBTrX8FwkuH+nRc6OVptE8YdyrouNCcYMa+hygCByjLtqBuSuNfjD/H1NhbdrNMrHYDDf4v1XvS0YlYb8XsZrl6mYdMGU/k/D/RXvgPf8fyeUzCzYr9kD04UOGCT47fH7/vJqCeeaapQER+R8moEJQNQD5GAdjLWf4fuTpCEF5RuMspcYz3SF+fJncS5dx73qIl5wjdLNFPZwv8Jf5BL+sje4H54zwvX3ifUEYyBHefPwWotoNwEzno1QcemN+fxsbZWiHz/Pnvul9coCmm6iw/8+w7IWM61iRhtwvTpX1cH8xg/jvQJjre4KmL7A83sf3I+frAea+AyhacIpn5tOSz7z0HxXFPoLxJf+Dzl37RRgKrWbSt90MD/N1OYarGd8r/N7umoA+0ms+Fz6uhIYwlLamsL3MlW882AB/3fAVPsmTvi9IfcPndQ1JfEFOV+6iLdmQxqFwbiRbu5D8x0naY/8PWvIyQPj/xQhGN/l93zDG7/nfNddyt3iZLq2DobPfoj/mdVyLxfivRh52CG6saZTKQzFksBU7kwkiO/cnzHYnWYkS/sEhn4tdVFNLznt8+yieD3u7TTz72sKjg7mN+QzJl9f65JzjLj3VAt/6z46W/KuJa91fxD/H2l7JD98gznuXtWIt2E8KWx6+Hule9PEe59eaP9qofm8ZgZ/7acYj8Mygj/IHuI31zZJzlu+XtAjcXi2PZLjBZhq60CzBauwonyBeOI7bF+aoR3psHkkXAsF97OY1SciUV2hIWEJYj8Fw+fxEQy5XF0rkWwsjQ6DGvPXLqDJvgUzTtxkpd+Ui1TMVeSzPNgjfoUWNIo5QH6Ru1useDurFwp72Frk3FLEv1+B+z2EaUOJvU4Ur1r4ldCH7Yuy0wT2ALBrRIW8QM66A2afT+Afx5JruQwl++ePayaPCvjP3oukmz7mrhi+LIss9fq/MdXsszuUB9mT4T/IVIPR39SnUrX/Jr1ppv/F76k6yODkTJsIMeSKGFsW6hc5yYANaCl8etVyXfVjixhUJ4gxWsb7N8o/5+QaMFU6xxx7YQUfPz4R09JZtCJ/bJ4Ufz5EjNBC6Mb8FBbg+gI2+Ljy+n5WIGfImVeLs121fBYXnG9xHWPthd938qAoZScfCFF3vyWF9DkrfvvkPd/zL3Suzf33iuEgFYuFPqJDyeeqog+ub9jtld9jwMaMGXLEajGcUBpFuF9fw+/r8ww66sE9UVcHMJfKtQCSsc9rj0voyOnri+9XV8SkkdavxLOBjvLX/F4iDqETBmvoxiQ8c++EC9ePsldgvAv3uB1xv7RPsOJ+ZZMEuqQGc13soSS30yAm7u1BK8Yhn1scbLmHtOVbIuI98vLBayVdDzH4vG81yjIlL938Aib9BLVO3r0PXRf+EJM2Q+gsf857LjXuKeu9oPsTO+caoFlAIll2wICOgZx6OIeWCEz4OLl35JgFWEcoR29C4Qo607P53CWGe4IY+Ayk/HlqIyhUoRM7Yl+6TVqReNdgqNBWfdPbr2Uq4pMVUzwZuaUsR3Mh5v30TLQYhKZ7pIsQCVU+xddPZLpNAJ1YPtOCnMswRU6Zct1pKiryh1ZU+vNtZYjpsnIoHZiIibaBGIPsAmYa+l7pj6Y93P82jSl4ZqEpb/kc90t1RGRbYCqxcjVxIetMbveO8Rmp0GX1OwwpeReIqdvlpRKaHl4p6fdcU05GiDHxygVzX2zcf702VaHfwgdypApdP11gPIKMWpLPmJnbQk6qj9aNDrM7YuRpCp1JNhgiuOTQheIM5rkMDczHvkWO7/I5x/6GurT/8jmzMTPN9aoOyRvxntqYe1ssQ/iXP+O15ltnromwbh985oJz8Afzd5u4b4pSfi/8beEv0zmYyo8X+P+fBvY5M6s7RVn3z3ushS5+3N8t6t65Px33bilK7mUkuDfG7nfDfMlsR950C2aqV31V+AdMgTssc9O7XaCLL/BdaCYF/tl0kRPCU32n7DfgPgojMPF0WbR4ngo541cgppta0yd5r3H9KvddsTcwHmCQpHTpdbVFoSInRL0ZGP61h3/+hmCCLO3DXs0B7HfI+8uCgs8xJnGvFUmhgUGaEL+/ei8MQS+rT9E7zU1pdHzuyW73ybcTMGQn9w2xPYERoNDBKLMjmDKcgKlSFczr2zaeX/2zN+F0wP8/G2Co81MMKF8iB3kRM8nhivH2aI/57h7g30YvATOOa2iCM6+VFbmhkLPfpKbnco/wZ8P7aSYWmGPryRo57E9NVmaqnatqwu8YGJ94xe9VImiO4zN9Uj648dpSM1BFl/fMe1WBv/e4BuT8xL1b7lyfTdG5HuAtrckJbvAPSFsVNqW+ab+Z4f4sXltanFhj6t+zdJ98xsc8gakO8QAaZQcUF0ZSwN+md+Ro886aclDdKOvIlPejQTM6MZ4/ulyfimuXsJ/DFMwYFxbGS3DP9DJD/Mm3OzD2UcfvLyjtUlo2heJ38iXs+QgN7CwN3mtwBtNbW+6RXT95f6cbgjlHvQ2F1zKR/ph7/UTnbIb4q5xKqfTBPL8r9zudGpfS/3T6mnAkmDITt9x09wGYppwzowWdRMpbFwyhRXebAL7wF+XG73UxdBSfRsxMrVqJz0i7kxcJ2B8ZgSZeX8xP3Mv90lMGv1rcTtyTuFEj5Jv8wrVlMkF0XoO5t4sL5vMBhsxbHYzyNee2OK1DxK/u1JderYF5YqpySmUvRn7agbmtSViQ/ziACX/1whY62V8iYwt7V+Zg4sSC/8tkkZpux0H8WLvcay1eQXNd+sg/CEcDCnojaFZv7GniNp5D08skLuXxCs1oL4ClwabyFTddIB+uW2oo/3DNzssUv+9u3Cc0NTdDW8SIB35DPXIWeB5pHBaVUEOu6+6cYE/dK+KTncFf8ucnVLxtAw066tGKzHPlQEkdKmG6SCG0OTlgqoX7jzLVUPm7PerD/yyjPjL+nd5Tfb9GTKk9hU6bZ/NWzGx+1+gPYAP7ZNEKUi340HAE5mnW4HQltAeUvnjPdvtGTrmNrB6Fh20q5fHAe+gAxuRbGnzq3eDzu8d1ep9cy2DaIIYgooyJnmvEnMl4XojFsf0QohEYZrLlczq61gfjcH+tWx8x8/2bl+Rse2fkwOWyFkGf+7HVH/j4JAhS+Eg7pDQ9MKNwHew8gW4JFcQcb+ZdXbF0BHJcfEGMPybMQNZ0Bp/YgUHmJ3x/4jq9TtvJpBz2uCbpb2qSY00Rk2oBmz0+9C7RinsC+3vols6Re1wOrZPpX7u4393sAsb7aFz39851dRvWadcsMd0b1z1vq62ELrqfkXOiWyPuHwc5Ly5x/9v4iutt9B8dUq7XRQVicDgIoUPCPWLcaIrnv6R8dtctoUseBz6HYmk9onXEOZzfSzwGHq4vEAPdfTGwhZb34GP6CzHfVmoh9A18LrlBh3rBl889HdwuxdWY9//An0UYyg5FA94Tbm1c+GgaIkYWtJfeTaq28F9GSHKKiOWCq0Lhz/E52Nxd6RffiyFq6ULHeR7s5byvdLGtQ5e8bwOfln3EiM9Cy5FDKui6Mpkjh3jamfzbO8J49xVNrGepQ/t56Jv+QSLGjM8iJN/FX/uduSfEq+NGFEVJUPrFCsw2PdQhpb2FD/u7CO5Vgin0djWYY5yAyeZ7F0z14N//JFwT1LYvJKFZFW+56XENwvZGdDVc0++Q2WK+9Tu5egZ7CdIrxjcxPtx75iR994acdNOMC8HUYB9lBzmsK2uN0njLddp9PrOhcy8XZirew26Le2p3YP8G5vNdwT67WTGg2KiQI9YvaIxiAmZz6iFyfH88V4VduXc6fAdg+ukVOWvVsRqSxZ3XJvisfH+nY34eHmLo0+a63yH3Q3TeYKL8Dv9KZvzeaw+m8nQDn+28B/tt50fE1NkyFW3kbYlOB9jbNIM/z3dcxz5Z4Xra51KLa475kNqxgMbo4f6vJt1ILjzYb/ADU7ljMFV0OEM3U4Mc01Y17K9fIydfzmAqy2iQM+wMOWYwRU55qOGTIpt7o+iXWygSg9syTzLk4MUa9nrg99QHX/I5LK4RW23aBprtjJykhz1d3I+8B/gCRnKFgeffKwI5JI6Rg+99TxejFvEnTrkf2u+N8dy6uL9gHIF5fQvPF/JaTJgWyKGLBt8PNcQTP31i/CyuBzX7hhjvpcWaS7+mYqyZyJEbXptpEvi3Oal/RNoqQfybgRHLwq3I6yyQw9OOWYAh0gGF3g3Pc01VVcw12Etmh/C3rVemQpRgKn81ABNretByT3SDYo3fK9wKaKTe1UN89HqIL4MHaz5mqvRp4Hq3JTTsWm9etL+/wZivTr8WyUMfkj8Nz6YXLn1dvE71FYwJzecmj54m0kvqEfVWcemteO13Oi5gr6UCRrseYb+LXO3RIdo8S8/ltWfEyx8Fy2lWyoMJphKU/ig+uBjv4RJMNSAL9naWRenTk8/IVCnXlvC5lgSfK53qHL/7Y9h7kVok1klvTdFolphSZog/f2rcxn80icU95q+rXkqpvr/AP0M8nxzNLdgf70c8814Bz9R0CuZWYvoN90rKvycbzJTz/lE+I9Uobka5PYCGUlO3EJ0bmDLe/3UObqmKY+GWlG5seOPyCGh4apZH+cwIFd94w/83B/aHfgl7v1Q9Ib5v3q82ceG/Qz7nfK7VE+zjBs2oXnvcr9RKKc6PsXSrL5jmt7eOtF+0l9JrA9j3xLFaym+PhGvD+KHQ7xqfcXAxfzLsC94v2qF0NMigIbdcFx1+QdFpHpSu1fVUsV0ivwT7Syz9swbGe1jVguQo9qW7CrxCtA2Y/zA4JtJNB/1QTNbiQc6zAuPvOn4qzn1DJV/34Q/ZBfP74vy6b3N8r80Rz1WP68xv0rCUJoEZR469Iqt7dMr9Ai5lfjf6+j/W/v5hphr1/26P+ujf9NzfUuW62V4W/uHmWnxf9YvieRuUsn9HzlB61YgSzwPztEPYVLuDj0qxRI7eILQKY8D1aPIVfNhq/VZc2yl8husKy9bkGoIan+MZ836SYrJIRW3VI+RoHTnDsnvIeWPrRW6qI6b2fPiwOgGHhy336+pxT9vpdIgc/Hucpfc1lpW4HcAI2WPLvWRyxGyqCo3cP+/BZhl81uH9NVk5BeOdhtDdUVPBZ3k93R8gGosg3065H1OheAsFjFi+LejyWw5d2Bf87vvWm1FmvcAAv+si5DrdyAE0xP2Ofd7zbmtDij9LMNSh4HfjV+ju1Nzi93odxOyzjGbQOf0YMbnkejzzzoGCMD0jJ/9uXMPSg0/96c1w8pAj3JfdUvKZIEaru5sqZgtm1N8IMS5jRnUyQkx9FznXl8JnvcX47xU+p/MUC104j++E5IR7o1h93gO857UnrskoN7oG5pp4E+jkL9ds7LLO7HKNP3OCHFAFiCHr5VinePTxS9+eiUJ0K9qQt+zsTfnJVSF2Ty0Ak5690hN3OKW/0nzKR0swin1xdQECP4IpD0Hp7UwwlReTpOR0D0u/fXlgNL/OKHQj6FD1MQfzrO2CwuYL5jrNTU10N9oeOvjrKV7L5/j8AtfLhgbv16rwe9nSDung8NrgxsH1+mvo8ux2wf/va2oj2qdxhH30EWP8D3TvNbB8jM8zMmU2wvXkvS0pascSuvqJGH55wj6cTeOa8nc3azHvYBYjeUMOq/eYD+oip7nXG5h7EMBezbleIQZfESMNF+O1GNTI0Y8MOU30+ezyXIfuPy55z/j2aonmBubeFx/kBBFx7QOurHmgL5hnyHXWvyPrgxiu56aMauS034L3g5CBHFyHS1t0p+2T8pebKp6hIGaXX8yXmwo+p5bCPg+v4gpd/QbjP/nMx+qDnOh02L77Sp81kTMjv2+D6VIT/rE4OluShgN7s3346xluSrGpgkG+usfnKkMwabbhmqMS919IcaVscYgVL7tfGgFEflNydRLMZ+hXIj1yHfo1nwPcz3zu/9eAsX5b5NTFykfOKt0HeY4Choi5D8AoVKF5wjH3rnLABJM2RDyQPpjqsYV95IX1pGwJf/N/+4sm6mejkpP08XxbHc8/C3SF4jCC/Rf+XBPnkd2j4N3h92R9aCgzKd7kbiL4p8u9Wq5bF/5CH4zvV1x1UWot/r/a4/dGW3zervQbJZsXcpDtIWfVjdKCabYhGP2GeDecp18K1z3kzOSCHNk52iWF8yuYbDgFUyXcL9K7ci2Aaa22otPR3xR1NK6bPZehuFtgZF+54H6OXPM01x1omgf3zJ2oYDxhOBbtL/tEkT0bTPqscD/Zg3P0RGOG0sKGvGYAhn1doOlu31ajKJmcwbwfPuOzr2C//gJM9r6CedeP1KVDN4yhiSpmrkVYgYm+SSnPPpgt7FcYz2bylO5QZc2nF1/Kp/cMmk6bV4LuKhgfLof7WeDvv3U7JtlHPPUTrhEb3+0h5V+u7VJPwWS2ITC+wQ/P787AVM+vsyb3eYK9yM7NErUOhky6LfxHZNCI5e2ewN/dC+ZnA+Z9v70lxdac6/dVwK6V4Y5ZwyFebsZght+be3d5YHJ3PsP93qdgnGQjwEx9s0rFKWOmtFrYn+0MWhGb9okCf4x4sLvNCvEY6ZK8oot8tth6KZjtPqN93mA+BpO5IexliPn95Nxj+InPhYd4dDAm+Pu9BfsrzjqYqsJ4uoM911YItYyc0esi5TLmc7IJ5pvGd9j7qli4QrZcT454r8c8nCMeN1yHn3g/3o2gUcwunwsdZoEJzXtpxXe9hebeZZHiJsBr0RkacwqzCTSl857/qbF7J6+ex4os530wmdrcKc1nvBZo4H6sFswf/GZg4oD7mf5i5LfDlPtV/ipcP+9xn4DPKpTu9gpmHK6ERZuycJS/1v52S21N80EqzX96P9VY+7u1v/G/tlP9f92j/l/NVK9pEVBip6HJNRdrMd0Q99e7wQaKBAxx8RGjom6OOe0FiDE0CcFQPc7R5YTX8vxKoUNRgkEGI8Qka3NfIMZs+Wz2029EsxY6SXsP3dxbwgbfy1AjyiaZ6c+SSyiqvdvAhsH5MuL6JeczODw+zJEDrg8wxOl3P1Foh2fp7spBIZb3tgMmEvi9wW/pih2vDXhywXW0P9CZca2VlAyvSQktCZteuchxNLhD187u0FFmxTUBB1MwSFj7yLHjuqa8b0O35NzP8Hh8zcgRfeiEzEHMndWw2fxuIsfpfFZcDqsBchr3uhnz2XBnWIG5KrUo5YzP1jv1d0oepJr0t0vcXx2uHNrT4mz65ftWCX+0mtHhegATLm7w4XKnfkiOZ4hRnwtixPqnqkTbK3LscIoYujwYGmLICzqrPl45h3K/N4vPamdL5Oi18ZpQoPE5vqnNvRRi6Myw8wCjjfPQEHXidmj/GYM5LO6n9XmqI4rHzHCHDDr36yZjcgY+YlazEqm4TY01HR7RrvScS6mLXdn4lKxzz5TbnrRFO1V9kvu+LN1dxTrds3LKweCmdGb4nL4Mh1JfcI1Qjd9LLVPo1N05VtzP4EJCw2NQtOuH0GlZ2QrlZW/Js19eKVerOXL6sPLo4Olu6Z83qibmrQjo8Ax8Rc62QhOjALr8AKYqvUFa1cLR9YzkCjnTr689W2QIoxQ6yxC63e654ngrzpT9XGm66wY6dVBw75vSBROmNphqrIMhvEuBnK6/uK6zAnt0pQdmzrrIeXmpwp46AvaRNbz/ZFUhRrYNcpq8I6b1Yk0hbhUPHe+AKYaNzntSc8zPVoJpnBz2TH2ub7U9gvltpQEDrBbIYfXXq0VruVeKB+tMuosjn+t0qgcFMwUx+Xrlc4Y+cpy3gc52b3/qNptgqvyYIaZeeQ/ybx62FFlnaJyHcoUm0hCzw/0TzGLfwTT6b27jeS7wl9HQL8RU1T4U+in873bqpWL+aI8klQjfOzPcfzvB+DjtJC7dj9rjfor2i8umJ6b/ITDmIKy+lPSXGdeFZo0V8xkTV8f8XoaI6V0VOSF3uHeH5g5cMRC1RvmJeE/9hs8tKZZOYXln5jQvhTgtqzsFBIZxbwswwu2WKkTDA37/cuTeQjv1y2dEkBNfJzCoTG3kjHgLRtlzL5wRLA45v04VX477lZAKwV9+W/hPVOL74bHA+GsH5ODW8jWxCpGT48ri+ebeRWGafMi9+AHvKeez8jXXKe98kNMe3MPb4Rq0Tsq1HjyhIMdOwVSHBMzsb9IK4/9BjvV5rUoqDnN2RDUlB65FQc6tEWrf7iJ+/KkVcYS/jk+dJeyhz71DFnzmwXYvFG5lYro2136ZdYwHyaOPePgoroXIL1WfguP1pMh1DGYWo4oZz0M83j2Qo3tZKCl6DSJFOhWv/Uq3pMP+k0gvOiPepkqo0H66fWK8boEh5obRUn7tIZ4duhj/VLE/tL/zubJpy2ufXJ8rLHmteBIiHrcdoVGacu2M/MZ9MGLEo2jyxXxajmaL9eW7guYwYuR0D/ZbvqHx8uZzwvf3AIyfX2JojOnFlKcLnk/K1ZLc1w8aZTWHPy7PKTTqJIxLeeFaBp8iWlNEfK4tDGHvL0WNKRofwBz7gcDzDIoLuY9dxvvboFFd1QITlRHiwXl3ToUuNUnhKw55v9wc9qNfprRPwNyu8kU8cXLYf5pjfD0nVXVx8Rposs3Cg791YV/uOo3pYJYR8sUBTHpf1imu98D9D+/QVKN7+yL6LnC/8w/yx/sEjZGGezCWniCeu4tmTIcXmF0GS97b8edMynaE+LXs9mqRxsMpObrK5/Iknj8Zg2vds4L736nIh/e4ulHuZ8gfd3m1BVRMTfI3QT4LAsSj8wnMn9W7TPrLAPb7vnDNaCcAk28RcYVShT/auyJAPOj1uCy2bpHZ9x3TcfeKboZj26KFbx+kc5kq7j/IVPr479b+9P6//v077ac67HSPYvWCOSh280K0onnCRszA9I7TfiFGQ/iU81phTge3hSF6vP8nzLvQgZ8AjLFfcf+pCHOOnAymetymCwrm3LN4yf2N7Jc7oiD6HUt3cl2QuH/53ELJ+xkGKXJev9BwPX+MGNC14cPXcwNGW68Q46cXMMX4MCwoMF7Qaa9OkAq3V4Bx6iFyxnVzc0X005Djwk1hSpX37M0lcqDUPNzvyoPu/vTqEWXdPWL8zriBgc6OQUGf+7B3jAVixku9Ujr7pqZbcj/DzywDE81nielNK+hwU0JH5aJISw8xNhXagmsM0h+GOoCprrsUuiReIwZ1WYfvjiv8/WYHn1ilAcFHh0TJdnRipgRTCe7VkfRHGI/LAz78WNhv/P6V+wtWiMG0ZJ+Ii8x0fxqY9H5SB+S6T64JWELnDdrix2tZiGkfrmufTMBQSf8EXbnlPbAPrm+VxEs+F3W/QRcruk77lcK9I3g/jrkOcUN3GznBvXBd4VoZUpaQb8r9EjErz1uL3GAAptJ6pib8CowTlJlnukfPtMVy3Lq0Dzwp/ZvrtmK/NVLKNxMw+GGGz6HQwVS9UwCGinuhOLpWgpybIObG/TnG65XmtF9/wFx+UjYif6o2Zf4FzBY+uT5W4Lq8H8WVcjzG78U9zYPu7YH5IqMC03SRQ+gO/enZrVuI+gMdGd5M5ND454GZfhp0e18NTf9gz0ksBu6JDu7noHhKAF0apfYZMTaQUt4/MhXfB9fPEjHsd8PvjfTIftLe4feYxqtPItMb5NRuCft4CTCVeYHuDw0dGmIyRw5IdA3zsfzkpS/n8I/zU+NzsA2YKuGz58e3qpC753Njz+G1EQOu+xz9EsT4wcerxDs2kFP/MHvG/bxOHnKyr09SaIg+NIG2h/3Ggy90vb9Gjjn104riaZZxf0Z+76SGH/Ieh7yULxM563bhnq7a+ii9JzxNhL9sQzQT3M+yBRNdivRNzvGcKm53jJyjnoojHca8n095gYnKbl1Sdk1i0zcN5ICfyWuRHhjDn2pcn+sEporgiYp33YHB3h6Yyg/tuPRc7nGdLe0bBXYL5lFarvEZh9A823cOXe5fWwBsOsLvcf9H48C6PDdulHy/YIqI93dtp/YPguSN+HB5wv9o3n4pvvJ7Qu3eA8O8rR8dAq4T3htBQ/2ctKFwHIJB5x/EK+cNjRUe+Vzf7Oi3YtnAn6LxG+OdjPE51MAw/o4Qb9QYTGPuPsiRvxkM4mvCv+uhhvGRbzyvWyNHHR9GQdkN/O/tqtIVkjXl/jXhc3JNVYmspzfkKMVRutcv/KM+4/nzwkG8SC5BLTYV15tb4+/9zovPcV6/C8pfb+TgoEXOvfTaimvGYvxGOeLpsdPeSXZnuL9pAGav3LRHMTQqrn2F/aRPaIQ4dsFkXn5phBOEB0oH16j0ZgF+f/kiZkD8vjuM8HyPL8bTP4YPxe2PrroIF9Bw/4u7b2laVlnW/EEOBBUvQ1FKRUVNoLjMuIqCioqK/vp+8tun+3RHdMSarNVn99mTHa73U6Aq87kUVZle94H4Ig2a+pxzbY5fxmdy9pgff9gOKOwKflfMdfNXM537amzxfOoK8VkPJnxmoISHWB5qUzweL5OC+Bgb7vnEvVOc3ZTSrFso8rpataKlYUyB6FaK1y38SsTLaEmOvkH87ZSKz1nier6ZxYb0rsi35aa3hkbg/XNmAk9dXJuIot0HmqN+VCQqJYTm/6T4vmJjfK+pnkPD3oBPruOE4qU2NsVeDfyZG1wTmPebem+JeOqYQhXdb/WBht8h3zMfGmvXazKSXgr8sWrE1+o0iShdvTGe3gt8pV3CBJoqqMBXEdfXq2rMN6mxK9s9+GVp8pmWfAeNFboLFXgKjei9NtDEmzc0+X1c8X61i1969/uiEofvC/gvrMiVuxnwru+rBjlbC5rutAMfdrp0hYd8xK57HSM+9lPzRlH4QDy8OF6VgWwpvI4xX7slxiu6EPDBrBBPxZ49YURfouwMj9AQxvfPHvXZNLVLpzMXwqjG1ZpmqxU0VVgo9M9pqpGq/tW5v+m/SW+av32Pug7ff7huAmCwDoy7rcWd4mzsI0Y06PR2C5/kY86gLc7A3KoPjAutGr55tUDOD4y2pcTCnMt1/wqfsLUX5PYwX//SVM5ZH1FSBMD0yaZvCXVp4vdcD75fmj0Sn5eETx3AB7sX7gXSvBAT4aF/VGReQTOY/S98tG/Ap9UjrnMecM/SzRQ5fg+418cPPsDbcM/Sogam1itwqDv84X7aEJg/czWN3Mk1N7ySz3Jbk8uUHFeDptoU4MDloLmSu0/AkdmK91AuobnsZQOM+3zgE7o/cKRX8f4G2fD+ERccQXve03vYQaOs35L3F9SF4cchfOgdRpOiXgjf+E24XswMkB2sPtBUtzAohDuLoLmm5RE5u4CmuRz5Xavqg3Ma7uu+/OhfSj8daKr2h/G7B1UPvs/H53wDTFWX8CmH2RMcHuXQsNZWH0PzHrjm4xA+dBeqY4oOGb9ram/AJKWGJuwzp3xr+Ex6TOAz99BkcqwvgMGLD5+1hk9zZUe1xK9brCjsnfcGNIarijfUDcnxQ5auW5eC95u43F/OUdxzLRvRhFpC+bvx4dHtqhYbqz0QGe+g9Hc2MGK9ACZ67wgac7XtmYLuVUrREZrLq3jDV2yGW8riQiremetj9TYTh+TmJg35vVaN2A5VScFP9Q1phLjeayMdog9cpzeChxM7R03AEbyucZ0vICHz1oHGLoCplw2uF20n8KG+6bje28PvP+4tNNZ7D40Vx2Uqhiuq6FCdEH/5Fhx1+U0e5O25rv1gCB8aVFWB53egqYoKnL/0eU/0YgtOW5/6Uvh9tcW/38NjvFlTTBNwhPNnf9dD5bPnHv592HOheUwXGsjZVw+CBYUmquSlEGpZgFNTru/026wQrzUwlGIrgYbpALNTvdAw3gQOOamIT+uSliSjDvJnIREf9imEJr98c1feBrwOlXIP7vsM8zvqwkPkDffsnn+5Z3AMDbhjDRBdhqnrXTrgnGonMnKGMTR2xO/e8GsneJg6UuSk5HOYtnhSuNzHvCd5KcVlUbUUfHi/os21MoprjXjsTKDBxtzjepGZF4pWrwzP80P8Zxvq0SHi2gInrhkcz5CPoa7wmYsB4qPq8rqRsoaGoWYBDbfg8TQm0EjHDfLvdwMH+hXX4nCHlxqaAx7u0H9lrnebQ1M1s/SJ+eH6RtYW+LO4AlXsZIN8WfLf3zlo/dAFB0np4XN/pmG89RXX2b5hfOWqfFF0H/jQyPyubCWRj249Qf5bOjh08FJzkpdTxj2ZXRLns/xREnWRr4WAphIe4iUvBtCIF1UBx17w/DmMhuvNO1zrZabBA14bfP9Z8f1GswXZYhUrrnkGPq0U3g90UcDRVHNP6T971sMc8VgFPvD3yec0I3lyve1vWYnrID1RbhkJ9+ridc5S2vCgfoR8DYAPrm4B/yz2MM6J65/xHvqsWDxKdznjmppP+aJgNk8Nt79f4HotvSjPEFVu2yA+v0Y9oOw9PCp+vAZeVIcGeDfh/XEn3m/VS1SM7+Ocu+7oWAth/3Ymha8u4uXXg+a3u7JD4blTlNIz4RHD9BVi/LZV6drck/vxWC8ou7TQdN97pQnlBj7wZrOolBmfcbgmJ2i0PffV2D64vtYEzhQayoPGzIUl5iGd4fnXKVMIxjfcTDLK1AvwQM5+Uuij6kDJSYVGnr4vpljtoPFCu0ldV3FEI1p7guc9Q4N4xU1tRe1UGflaDI/W63KNzEMREgI+4hq4uJ94qUdE6hWaqm6Al+kR8eZpLfD9NQJ/uEH4JVnAU7hf5wI81aQGD6El0DQR8uM5RrzK8xz46PK79ukig6efisjwXlNonp5izsn/fqHpjPRCYvJUL0TyGyn+3uN17x1/7nux4hVfaKzfQ4fm5/3CvttfmiIbQfOGBxv5Ixzc39Q0W3juHZ4fIapyjdolGXVml7aVK9q/3v2ZkeEYto14/gc1VW/wf9Ue/7um0v/Xhqr/0t40f7emWitCUraV0FS9H3yr/2hryp4OYmDRh04Pjuwzz/Bt7pR1enIHpvqtBGYmvFZLs+JD9qzEnIscPvj9ngnyxh58yreA5lIWlkaJyv3SjH1fiG/Ie+xM9v0Zv08XjVaTNMf4/f4CPqftTFres851iyPkeDNZ5Lh+DZ82Cld8+h6ayl69oRmmb3DG9wq17fQ/0Gz6BNdvC2BKWHOf+eelNxGvrBmQPeU6s3UDztqe1S5FdQsNsv1BI64XXC8pytgHZPBpO202JW8x4Lry3SWuVrYapa8hOO5+hE/o7Ez41GQNTfbls8czQ8An6HlhuF/2xbNxNKU8LKPS/XQHptDV7EBBFZ9K/9kLUmF7M/im2Qf3f/+BQ5pAf1JweuWutzMHwMhd8wHHwXd7Sz5r7dWpSjFyWXGfXWBqJ6EPyZsJDr1e+F3HfDIm5+bDV76sgS5W/XoEX6gcDa9B/gilz/VTEo9rCi5xv5ccGBaLGa8TbKARpp0S87Pbw+d9UmEK60FL8rLDTvEObtmK/GI5dGgjCQ1hGrqokgK5uHOc0o0VFZwRqTHJ39Y3/NFELUR8rIFp5hY5fVN7lihyCUxcHIG5NdeTittJQtTl3jPRyS1ER0GO56cLfv9VAAPcPzVHt3MXmqkHzlLP0HB0m3uKO5KiFiPMPnlPR5be11ARD882okN4SuGDT8CoeFCDYzCkimcsobEm/RqcmCwc3L8FDM+24ggOWjmlnAJ0xGrbnMkJU2CSeulVwljWNblPsyi9tQDnrv0CmmzQJqWURg+aoE25X2DCe7jvwNxpBN8f7bKMe5xCU6zVuk8wwdAQKde1XlyBufaCe9qmfDZ62wsf8JUJ5lNxoFnsrjhT2Fmkhv/hXjhTR7tC896g2eIM8QfdN6BwceSz0iY4ZrwKz+SKHeJjwfWkxnfZUOhxTd6hgfhP+MxEsOd+hPD7uL/Xl/+feysR++5YqZ6U9o3U8L7xBZqr26YU97gXzrALje90RUEpLaLSD25eKPKA9/C3O96zO4UvXl2rN/mrATjN+Hma8Dr1h9LRmDlVB6c8PHEhv+Q+Bq2C+P/9kO/pNwBHXo+I18KuBuR3p3wu7wtPtRwh/5wXNIUnfIx/RbyOMKsxHvILvHjHxRucUrEGvIOTrC04I+un0Cj7HL93VdMHkWMmiqePffj2UKhcnwic0yzw974JTeEMWQO+eH+ovinO5HcM4JUXXYWQ7bQhf/3zS7mGehDXKcbz0FlBI8otOGpctjkdmgKarKNDU9FKfskf5pjfY12xJtfu0Mg6YqmvQ1PlazyCHRwwvm48qMSs5f1JA2g878R19usZ1w/r7zGevRz4pDwx/4GZ4nrdFTSUXk6uJJU4Rmw6mK9iYP4oTgxoqv4QnvF9DlnjI/nkLPYwnpGEBM+5By9NfeTHBvF9qEYYz2+I+H3rGp5/8nxg/Gmpiu9JbchdfhLFHcuLFLkeQpNOeH/RZoDxWj+ggRPAPjToARqqIHi6JJsjnqLAB15+W+C3YiOe6RLq4i7XK3KPGeJlbgJ/2sTi/UQWNNXgHdRiMLyHwNtPhfh5QbMqApoyzvlcpXesVLHkMw+HdzcCPyR9aNLGXtEB1sjwDsN+i3yxfEqNNTRP3FFNoc3EiQ7bAPO9rQeQtV81pcNGSmi03Zm4/tyekoMC/Mn4TEvkT7rkBgPE0/EE/DCXbUPOLsP4mW94NIK8onC4A56MPWgqJRY+JUsjVOSgD03zyTTc/+dRld7NQHxf7nSn+HOA5unurrr4Hq2WyLzHhvfjXjMdzRzAU6i8f7RZqKLVMP7elvGx6fAZmhgaj/ZZiPxwJDyYXc0onYXQhGLvWbyftaJouuZzywPEx2+RVhRa/C4+4jWCrOB3j5MLNGnKZ2acjQYPdzhAQyuTSwWJr74peyUBNOMOmrGnNytaJoHt/ktT9W7CpGmpOwYN9q71D2qq/nD4F5pKn/5n0c//Tvupjn3ToaRY+YrnN/Ct3bW8kWMdfcM98tqxuwNGheYEmkfcgLkrA5zuvN5c3+UHTjEz6wXO2CCHNy18rF/YgoLtis/tJfBdwzXm/NDtAbPXpq+Lhc1nd299rn9DnhC5RjdKwlfs+rPjdSLOMsXvb9fQVMUEvrs77mWUfi7QJLcykOI2azTmJK7hNl9ZSAD6UbRt+FwR+/D5nPvT7WrkzNfinrnNhDHixHsURzcdNMl75vfKERgcgxMGV/hEYF7i+hOu/1HPoYkyYceGO7KBudYw7VP0uIEmH0/4vvoyUSjdTQv4Ut5Daev8ridrjvAt3KtDfUjk8PwNn6OGfE5G2+3JXufAxEpwvZ4/9YseB/g+88aYeKsfmOM515aIuR+hDY3qfpbggFSAM5clfKrzdOAjNzbGI1ZM+BRzxf2d+PPNbobkXjL4ynTY14S6Ig1/L3PFW0eBKiKV6+66U3D4hoB5WgMMy/YDcIJ8cD89dQzNWZvIaaMvwem5Bk28sHbg8LkCn38TNsX7q6vIRflDjpewcZTNHNdTSlj1m95EFHTWnuI9raoQg520yO/zWvc8gE/sP3Wf5IB7HX14D7u6DSOKNCswZLwvUzHSyCQbjO9C4wEDtHsBjnhCz8nhVxRiPoCGixYnr3RPW9ZwXetAMptJwzc/FYnerw7J609T1/dmQhO9PD1Q7kLTyc1QTsTgLVOSw4OtyMNetML7qEfywi7uf8nrDvuaTtDEN/jM0RqYZGvpDRq0D808cvu66LxkxvWdEB9RgL8/wxAa4rYBJ1++/O6r5ZqVoslcOTORH4sN9+sruVbBukJ83ve8Pyczobk88lNRPdWaou4PGuH+6UnxMSt4AL0Fx82uiH8rqipyVR+YPCNgtulLxG/E66R668P3J+DU9NnAkywsxPtrLZ/gvAIaRj/3pah68ATO55OX8s713ahcr6GZJfJP3vqWCB7iTm7vhevBTZhifkjBSRAIhjyeoLG7X60AZ7mR689j3J9ewfMExgScEfIe9p5bvMi93xJFPjeeivyo3xR0t+DU+8SrxfWrV5QP4syQ+vpminSr/kjaMzz/c454/W5NxN/Wy11/PYfmNiMV/z7idz/9HkI+YA0V7a+4vz3vZyIzfVFyN8Ah8QKaqrfEeMauBY0z2kNjxF5aU1yvkJ/KB/m5OejIl12A8cqHGO95xhyTf1PDfXBtgcndPJHv5Zjv5QOcNas+T8qi1Mf9jMDp66MJzdlTI8U99y/QBK86peCN8XefwjBFzec282GWw0OoMhSfJ8bHzYu89KVa6uJn6cCTxQTx4nDNU/9WAOcCifw1uXZDO1sICvcRNFSsgXO9uj6Rc+yDoxdcy2KVqBc67K7AU+27NMVroH8p0ZyT4dMQmktpZE7O2YhLz7wueP8QId5rNSzdPfdOGT70nNxSi//09tFFJDA/jmgfhjf9AZ+2ixrPay4wXv5oYQm9bz7Ivt0QT80a45NyHwHf6QN/nc9yIu6V5N5BhHha7blu97dRAABFBk2hrCaiN18sKV1biBd59fnctTkmasbIH8Vc1WJxnwVI6H5l+Cv1KoXdAz+Qccb8xh2BeJtoCjTHD3jp3n3WcLMV+SMrKz3RQgPbnYmkIPBkKe01HLXdAt+DE/dgb/MbXGCnjSn25xKe8Ds3xX5CwB/IesX7tcCbVcx9D3pfeKKSlxZ3b3pQKi7QIOmhgoc9TGJy10t4upbr43n31oMmm0DzzGbA/29cB8jbonLd7RmaafayEG9VE8EDcK8tbSfelKxvkeIlrMnihd6HByLwT2rwudkDewQt9JR/aapHCk/vn/3Q9dwSeHR4tFOK5+wR3Qk8YJS18FjUj6AJD/D87zuVFDsx5vM0xuefx+dKdQfx3KSY370HJ5AeLPDnlIvtnbg+mtwv/dKdTNT6P9ap/uyn+qOp7ldorD+ayt5O/9F3f4PJX737m/2vDsq9/5sq+v92nWo65bPsVwGfpl3hWzP8HyVujRjQB8BQlfdLBEfek2devUYYQ+0FDFqnir/3gWFvpWWf3Mec0xs+b7i9G+RZW94zruHz9kvQJPmT6zY7l4lYatoPmilJSs84ezqvtV4peKyhYeozctLd6y9KNwn36rhxr4tknVI04HOEp8cAvlYN+yS3Bvew5f5+ngUfmgruARrcgUnDUZVDc52h6/9oqopIJXujpYoX/OCzPlRPKHO4rvoz7LXiuZrAJ9IUHFlyfZTrijqUGRZ8t2OC07qh1aNQ4/orYeyb4vNtf0SzPjTZkntZGEkzoNR5HIHpITBzs+b9TcEmMrzRNxBidzjtKZ5uoKl61i0Ue5gQSsYmOEzjHsSLnnUn+2vxHlrJPXTHrFHfH9acBTAUQgGascnhs041NFY54P0bmgrMOTXwfddPpVGSJ7i+O8P4vS8C93Phc1GqtWpFf4fxCkYROGEb9iciDKCRXZfXuT79Syp+5qEHTDnA5w3WlS7cbm3Q4RjucL8jAz7/qBEdWuGWnu06mshsCU3jkGPINhHQiE9gzuG68lzfBoOK9Gltye8gnlzX6QmxTVSPAnUaGe6+L+BLx/j3yfDgl34fcyQmBN8U3beu4h9eshbxAZopgG023IUpU1GE0HC52WWfesNnW5h78mvdVbx6JS3RHKCpohgawWtl1YrHWu4pP0TwaRu4WpF3zYTs1doGhxyBMebMzChrr47hWzPFEskNGsLevqAZ5BbjcfIsxP8wLQzPSbyJ+FZWSu6oGyv+C9YP48nvTg4PcNoqg6bq9JoX5Y9xZvjqE5irxKFCsoXG8YIX4rNntNAc1YrrAXHvipsND5FlXGf/Tw/e3BbMEVriep/dUhPQRSV8rsJ7XgkYqm/hQQ5RBg1jaj44qgmPlMxScJLSct3yWj4oX0/hcQ45PNBoCV8uN+B8L5zh+nYwMymZQmO7S97/Mfb4TEbYQ/5pG/j47wicQssTNLbaQBN1bsifLJ6Gin/x4bGiaXsjeYVmcntHcMz5UMDnfwLczymGhlzGNZ7/jnj368miEM4N+eRGG+CDNUT8T8cNNMH6nZXuK0P81v0W8Zc2GI+eB01n7K0zJRSAk+oAnPPuTp7k3Lk+T1cHXvwe9CS6O8iHdA0NUV7BYVFkpSU0OTSl24MG9sYrjJ87XvLzaV/Koc4wf2vgx485JjrnuN8ixudbWh8p3XqxK+2ip+H3gge5Nz7Lvl/i+17Z3ilvdH4XlWM8krJIKEUQGHJiKJzP3Ctk9eJzfIWUIj5pN4qUKfLpJaCpJls8v18mwAuvDw9VVlJDfinck5fPwk9ukQFO/kKzrV3enzeAxo/bLTh0LH1LzN91RUHfBZ7+dMxXdldxPe9UKB5d4Fm3GTS+jH/Ay3F/EYqLR3vON3C018d4aJEGjTzBePraAPHr6tCk7j65l3LPtRmqo4Xn7fJ+q/cE459sw5qkqyN/zhbuz2krhcJofXT9R8x9I37Wj6BPc0MqV78VX6v6UrbkvQRzZYXxaxYLchbbUPGEwzWgpT4i/xMXrvQOt0rsX0Ofwv6jVPzi5pOYZBfgy/6J+Zog4oQ9Cn8UTKxQcacN4v11eC0p/oUZNNkHeOwXvNegD83kt6oLDXdRc2hsF/mhcF+I7rGCRwO8Kt7V+kET1+aWkt4EGnlaqpo4zeUYGuSeGJ6dqZj/PuY3Ce/Q8C17NvfI9fCiEJ6xDbkGacd0yf9eQsQPn6O7LkMf+OVVhutlF+DzUr9Ruo+QH66F+fPF5EWHr8D8pTr+vk1VlcIiA1+Ouz3wpc7v5i0VnnD2RD7dO+YEHjEPMf4X2YjZN52Styy5fl7iCXGN4PF82C7DpRfXxHU5njpX8NGZ14X7AprQ/ubIj2iM+NX2qUqpGSJ/tlvuMe+H/G6f3zOt+D3Cz4LA2w4c23DSrqEa4w+taalObOWffvc3VP+qN8383+Xc39+sqRYv7UDhN/FdT47BgZdpewUmteDIxe7KPTCtLwU/GzG4r71KHH/A1OwLn+2+a/x9VFdPCiVgxfX/1OVOvDmFHa53s1SgubKjVCmaHPPSU/bwZSPfBOZ5T65T25OaGGwnvEczBWYrOnLyldYNBTsHvlrY0Az6izdQ78yT4e507lflwOc6uyO/S0kHQrxEAx/gaPj3hwTXv2+AOcmX19b3fWD+0RQK+atzqrjvChihx5MRuc8xNEh3d2m4vsmJ8qAGv68r+LQ6aMZkTyO+nzGf49jwOh3pwKAB+5bLvOb9XtZRkYqERsk2BXzCen2E1U/hE8VCm5DbuYQlgnuli/K721FiWCdD3l8DKYa3SYffPcHXBgK+KPmA46JNnbnePoLvelxU5MSC90wPuEdqXavQjOYEnDIW4OTBTX3Cx5/43BZBc9Eo7ZPtbqAREwuYZz+4Hk05yV338ho0wmwt3F+8B6d0HxhfoxPyfqA0U9x0AgwpsqlK+WUEzDpvXU3MAjknW/Z3wLCvW4j3tdlT1nNc11NGv1Z0+Zyeu3nbpdf2Kyn2ovC5brOH+Hji8/ILTPMOb5/PxcmJ8J7SBWZwX/lXLVux3lg+2Yu7Dx/WUaCBZbqk/Gvj95tGViLrtBbJ3d1RZD7A75UefHi6tODjgrMq4UsFfOhy6vJ+DmmK3anySX5TjJcJRBf6mnbkPXhP+8ZXcb8lfKyjQBD6dl5VrLkTcrod3L83KBG/XnqkQzZG/D7PCynCjVZR8thgft09MOu+gibLeiniYzIFh10X0FRxyesMyR2Yux/zmQ73AQ3xKS+VeBf0Iy/oYj4v3H9yE3O9od07M2Q4gwYSmXYhx+7yusqyZ4nxExom8aChvCbA/EkSZ6Jdi+sNn8DUxwOaOiyhoRBvS2BkR+Z4fl4HaXRoqFXL+xGLT6rI5s17nk9ah8LsCc2yWuH69bK3onjJNTA3XOvgOON14V2M6wUa5ocyCU16GUOD53Pc/8hB/sTdMTh6GoFzN4fmSvFmFLlSG4Oj15cCGq7qIx8WrDlGx6qhmEahIgOV95yftRMlL14nsn8DXcxnaUuHk4l4HQzgeZ4WxofuK66VMIanyvz6RHaRg5OS7gUCe6khvo+HBJqH3528X9AAeahjvFaC9+floiF/zhrnwOtym3d6IboEsQJTwO/qe1pLcqUiXxTrD35wvaxsg+97k6sU/QnGj9oUmuN2v8Ar+FN4mtT2+NwkNNzTKWqMTwNO+0S9SvTOYUzhJ8HvlVtoplMPnkc++VyhXWCytm/M52F8wHjPVfYcBzx/6qxxP0tlwPujRJ+SzML8fVrkaz73DPIXL+DLrAb+bAXu5/CuoElWMe7/PIamzvIWHGms+N3SjNcBs7Ao/W0Lj1pklFJYQ5N57wzjYeiI9/hmhIY7m0NTpXPWVO9L5PrXPfCr+6WG5Dq4u+61vlYIAO7VdLnFipQ2e54XNII8XKBxlBiaLRsB78NWZ03VWbYiW05a4PkInq//4h7hj4I/53zuzBxoYk4XaKoqBt7JS78Vaqtq0KwhPMnkuCqEne48yj9HaKr7EBpxlfXm0Aw/xv8CnF8kky9FgeRaPgvkWyxPC4pPfIYp/AGPpSgcin6Fq7hGa8Bzx01K6ZP3D3UuwNM2LwJouKNbSt06CxHe9A153saHJzPg4fIz778lGxqn1WUompOsiXoXaBTNr1KhWGpA9qTlc8yXHuKz0Fz8/RsoHvBAFZ1El4SfKvncLOLbXLUX4L8PPIs+0EyvZwsPIH7w0OMPPMGuXyuUnoEPrtxdahH2dfDlbCgVt5sh37tpy73XegH3X+R1skKBB1ro0pCjWkzEbN4WdFhoGI/zFPw121QFNL0d8d6WXgvPb97pYLFm73QRv6cb77czfcST/+txPSsT+TLJfcPbvtUCngL4ui/c/6mp/qxT7eeaXRJiVPyDmmo0+Ktzf8a/SW+a+d/87m9pWns6XLqe4p6X8K3lR+e6ykPP8NclMOZ9bvl9/BYxaN/g0+s5fGOk74Bpy8DXxWeCOc5X46j0FgNojmBzmpFcJkfFawk59D1oCsUur/Vf5KIVfV22ZA95bTTKpMrnVkryZjLiPurXRuSK+STX2cI3ZyYwcC57CUUxnyNZJANL9OcTFZoqhU/0z9As+Sd9w7esc8W7D8Ap6dtMKR/yuleP+8t93Qo+a78GxpN6bcXlJ4bk7vq8h3vTq8XnPCnIK53Y9VvuJZBOihFl+gy++9e9qGLyaxXyLN5P9uBzXd11+CFXgybzZOFzbxPZI3cY4PfCMTSPNpUjIt8JXX9oBBifS2bBh3LPZ73kPcvjakLyGPJ+KN7PcHirF2gU7qXTncHXNj/4EG93Q86YD/jWxbeGT31GSel2V+CQ7ap9/KufoSxW4NSmJO7XxfWqauXPWewGGsm5ZYrUO6tarEfwTXYATnDtFJx9vzRfclLuWV1cPGii00fF88H1edOBoYq7qs8o1hxLwd2Vqdifqx1Fg9Y1pD86w1deTQvPl9muZ/fBKY6WepStXWDG5ChILM7amrzPFhzlSWjmWlguMJBCV9428GXtoPEofk88YFpeWqIz1gR8ee5CQx/hG2/DxqJQWzjQpA+VxPchwBkxlJm77eJzOdPx987eNdyDIjAfWiopdDaJ4Xe2ai3iAporFzYwxTvjepsvfKxT56R4Wi1TMd5YMTSdYbvy2VF08TjpOTCIzzYPU2DqrKoRj3uC5r5EwLB1X8Tk9sfwFJ8cf+93EP/edoh86F8Wmhi1Nfes3aSld1ohP3Zcb0weLMzPQ7vp4hDLJ2WfBJ87EfeumFNF/jnkc65cO+Kh8h7xegeOuPFZcydWC2iINHbd+sfnujxep9zz8zmrfiG4TRQ57xSf9Qnyq/Whkez7NC3d0kH8NwowO5H3rHSXe+4VpcH3JweL6y6r0ICLNeLNy3jPeRjBx2+nekj+Qc0NKS5eCl9upUTqJuRzbPDNOvdD89sh1/vaQlONlynyfdvndbQR1x/7wVNJdwNOzQfA9OsN928nrKkGEs9fBPJDhyf3IxvuEa9R2yL+3twzuMdn2fM+gUPON/h+e+hZYhU0D8o6W4yHPQBnjFcCmkfyOb3BBOOvJjo47MPrdI0PD2VsU3gycY1LP/L7Qlg/Ptc2PHMtgQM0yH0JjoncPj6PB7h+/NMy8q9uBEjKwFnR9lOTa6Yen6HpAe8S68q9tqARs9miEIMXHBXsCNd4fEIzjXPgk2O9+ByhlJYYamoFMNtDI1Ym/r7w1CP5HQ33s3/eQrEIcNc0Hyel1+yRv58z1xzG9Q1/1IGGDYd1Su7XwfX21NdFPZucKZuz5tINnq95BU2eaEXpbdOrJbS9lZD8ffH3/RAcfU65B2/PCUq54X5ztwU8RGALPN+6C7y1IwG86FV3w139+qkIajyf7PNeiwZULtQgxPNifA1fJYyP74gvJe0LHtVU/Uacaoyn87jjeXcZ1ycL0w9GJMP8OZsBgledCTrMo9Dw1IzLJN/UAWX26si1Z+ARD+3CI19mZSktvW+KrMe1ZPZRXHoXH5zvX8EH0WUTGn6VYD4C/yvI514sXo/XGVlbgy+6LvglcFWhbOCJ7KuO+49vNxKaDH2M1w54UDezifjtVJOSmQb8aWy1Ee8aGi///TlD4QOvlinvV0szjJ8FxyycEcHjzcbwdKZ6QfxVuJ5bPzGe3w7i7xarLuVeW5a+UPhd+KGqoNE95Mf9Bk/RnVUP5C+FwD/uH1i48ktuosWGd2+4R/Ie8ZwWGvDxbXkmNKiFK16twPV3FjSlsN0O+Q00oT/mfFzVfA53eAZ/3BwP+OVaR4qiLeLF5zNFP9Jqyk598JG6x3jlc/wnp6jAn8rcC8W5x/v7nAx83gyhIf+sU60dG8prPFFaY3muV4Qfsl1qO4r5D2qq8eiv3v2Jf5Nzf8bfrKkOWrOjfH8DpsRmTxfGuS0pgKNWZN2Hb6hXFXLIvEWl9Hzo9NbRkaN+nZQyXy649wzvD+kvgLl2D5gLxwdNNbghp34ufFeHz3Y6A5/3C/UWtYjG1Zvsdw7O+I353IWqnklSGhnyUoNTLo/6Dl8FkvV1Fzku5SUmP9kWin95rkyxvEN15HufayS2/kRkfG7lMDBzRTpdaLq0qyXkHcpIcR38E3G5wLemu29q+PfzsmGfyjlfHg0ZjC+FGHF9JcoT/PtOAUzaG9Bc9nSHHBnO+JzHJYWPut+Rw5nL48E1SsOJyT1RS2gUpdYVaLrqCFXy86VIDuaQos0jUPx1l+vRXO9b8t8eMLHrBiTcbT0ieZ9gPIoFfLkg7Urpd8FnwZ0gFM+9dSe3UBJDOhk4Ez78BU4Dh3lr7iF76lbw0X9qlEafpSmUualSvOf9Wb24XwljI/ld4Tzjuuw3+Mqe+eM9pvxuadivxUYy54x8YOKI6+wO76sf+X7jutLaua2YTyY6hfHbcj21NsCRr3BLwSOHxtn/5rU4mGJLNJrYhpcsVNzPSUrKkq8svdEcHPPUG5Py1PdcKZ+iFQY1NmVNiPEYJ8CQZUe4dNgOGPNS1xQ3pxGUjD1H8aKdmorfHNdLpj9oh9mIeyzLiQVN8JCu9Pf4/Xwz2VA23PE61k+ZiHkvBeY9a2DM/VMV0MT4e1B+8PufhaxFMOV1mMWYoIGn8KXy10QUbwJorF3npwnceYp43UeunLfcA9rlPeDqEZrZXAPT0qsWEvW3wGSX340PXpifgxpBg73MHjzBGvGa5HWiyPNnEYpPrr8RbxE0Vrbkc1AP5vTwgs+Xri9ENdVKin/s080tNIv1he+meBm7clVj/spvA42fRxE0YBf50lsgfvPNEM/Xjvndzp4SjHcS8x5dXkc2wITBOYfHqTfIN5k1Q5Iz1jCvx3Ii9r/1kjIvyBS/WEIDShlWlPhrxPPiUYFzx5VP+TpFvPRv4IR8KxJyn0FoSBgQXchNATwoTHB+X4FvL+L0RsmJ9wJUe/ZY1wrjkcch4q8E59x77ZG8rgoPcOTrn1/iRUF+SF2ph30+91m34MwrOPM1EqoIz6xBnBl8ucnvoppGgqBe4FxJBjhjXug1rwOB818pxv9YA3/oaeH3sxi/Nw7hyXzH5/1DOTzgJmtfZNs28kfyWfTuBBx02H2gcZZf5JP3bFNKfl3gTTRjfFgdbgT76Bky68FDxf3JhdKmD424IMxn+bFCeLKI++k9HVXkHZ7PbYP8m9TSFOcn8MuLoRG9ZTFvoYHanNL6CnyznoEU/Rk8jq/2+V3gjmtzlPaMDlfctbsR0KTxTmK8VzE++yvcv/i1J6LFDXj67fO7n0f4pEM1KFz/3HCd7J4Zc39CaKbVBeNlptaGwrcDjl6OgAf9O5+zvc3x/XwHTzA4q3dKF3qtyPTC/Rxn4kpk9uA5Jxs5Eau8rci9rjDe2zePZw9479ohPCpCpBaLQ/1GPAbAi+qyLMTMCd/kz7d87u58a8Xwlhn4vhYo0pgtKzHLGni8F+/Hes6DVJhlJskxzyXwZQ7N6McdPvcs+HqN4HVE4GneMfD9gD1E0FwMiu1V6ro33p/7GOgHxEsET7d8Gi0IJY0o9DrIj0MATeXugT+HynIU/6OcNHG8NSsK1xXw594RGN+06FOQ9IHvWlWZouilF4r1L+Y//MEDduFwKXlkDjRPjvGsSSOyP17gepQg/+xH7VC8WJSuNx94JFLAPrnvOe43j3vI101aU05N6LqXH/e+yU2MX6IAH66fCzRlAg8SPX4S3/8hnwZarZF79gPg7xyasuN8JpTtN67rblaqKtqDhvhZp8inFdeLvIpJTnIX8hmE+aUWj26D+ZtJaNJmjfGiMfAhux/AV2mE+2uPdQ3NdvMQTjU0Y6tb/4emckrdBO737JK6ufJP7lGH1PkrTfVvcu5v/je/+3M9+Hp78vJc9+gLTZx9cSL5sKTra3x2dJZyzEcH5GjM/dieaQNfd3IT153z++T5vb5RpB4xp5kFTDhpfJb7OUJO9WZLneu6tuT6Vub6r/OiEnVgNZhzFTmddUUtyJsURBeN30/fr4W4j4Gpqf/LDe/RA4aIZRRRqutFKZ/aTYjnIOVeEj/4pvoJzTJ/wLfGZyOHb4xwvXBcxeQsz4jpN9dpBpXAJzu8p3HF52KqRcXn3rj/3aOFL+/JJiPbPwKjDsmSxPvYaPA9GnxCw2vz5RY+iibAbNkZc++eu95QEt94T69/bcRHUX9EHwOaxop85GhXG5AXhlzvy+5rYjLw+Cw71264ety74YXfR5BnXK8JvqX5CfjcTwmBtuU9+J99c6N4kIMzfdXH+Lm8f2ctwKmHPcaj9wanBccEmDO+glP1n1AoNLq4fnP2C/EbwGcetscMmuh4q0Rbql/yPBO/9+Marn80lT3mdS7t3WOMeX7JHt3g8xAttXCNakpy1UBTKVNDiutFbklOM6eU6etXCXOtQ7NkG8J831VTBJ7lUPY7SHDYXf1zTov3rArPcKOHbMRKYHqz1ghK9/IRhShWhUPJZ4mcL2JDiIcjDQqmulO6zkqV4j0Sa2Dq21bkcgYMvDy0LffbcxW/CwkjnJ+2BifsoPHGP/jWRwRfKYcmODMZqaHoqO2a8u4Ev2/WEvHkTnyKigVBA9uVFMeFHlBw/VIpP/KsicDVEzpw/HkZ17d6PXDDB613dD2QSCWqRg24piTiqRtjvg5DqyYvqoHJVdNrRGcPjRu8+NyZ2oWmGPa1F++fwvzsQl7H7MBzxGTjs8bv0p9JesL3VWDiact14mfg1Ghu87mvKTgLEpB7zgbwMNc7rv8d834swvO59RSan3dkU3x7gpOC8ArNs6ILBribKO7H5nNkvYr771Vp6W47PjTQLFtQ8P0i/55raKJ9Z3Km3OmCk8YkGpEfJx4dblfkU9ddSBHA8hKcOnx6kHKd/Cg9UxBwDdXzHBxN6/RKkQEN6B5+8MVJXd0ofA7BMZMVPMLx2OTkPA3k25brvFdnFfmy+bOnfoXnD5EC5Pehp2XQQHPbgyonfziB7x+X3D8y5no8BTSJXPSRv64/we+nGeZ3VGN+JrcJOOzDtSyWXXD07wwNLM0l8CThuuLdS92QFxxj3n/SF2I4QD6l2g7ff7Y8/lqYUFyqwCuHPdVaUa7kOAepeM8Dns8zmgrxXoauF2wvUqxbk2sic8/bzQeayb5AU/mdFOM7k1KI/ApNlb9eqeJvVj880QR4El0qcDhxzd+xWim8HxQaLymg8b7Lk07+UYVmG/fhUQdeE5M0eD+UyjVnuxUdwensUTuXSyuurnxSGGaF4X0TPO/sZ0aE/+Hv79cFGt0315SGdmD4Add93+ybkNK8wHyVQ+6L8QY+uzKrS/mueI+4hedLP69IwcBWqtB0WZFvFxBQ+R2a/7KzEL+GkkODjrgG6jJsKObaoO7E5F4+NtdeOI64d84VM3ioO3N4omtQQsXg703BNVZz74j5Gw4QT2bPpXARlPDMvYsmTgn4IcRDG761haZ6GOqL3HmL79+/rGE8aDTncMXvC66JuhrARZCvwXNtrkYtnAc8EvnbCIExW1liD7Qib3CHB1M+tip83pNt1z9o5B7Xr3u94TnD9gB8H/crXQxXZgWNFYXcsxkeLR7ULjzPGh5NL6F5DlF7oGz08RXf2fdqofW4VsWpLA13x+dkzxeu225NkR/xA/MXfsKaIu8JDzIaLUzhqlxnPbR5f9XyEopjye/m329peNTh2gk34n6tOX6/XeH5jWg8IrttXcPbDqtGwKRnFE9lwH0uFoU4WhU8l1ZBc4/7wIOpwpoQMGvIawtNN8yqN9e5RzwNTHjCCf47yVsP+Ofye4M/mmrm7kk5xOOyMfQ4XZKpKNBUj5f7D65TjdXeX+yn6in/Juf+/u51qv2WNuTeVMRgZ8B7fM22QM7UfA7ryv24sgo+KUrBOUkNHzts+V1DrsO3UYKcv+u8Vp7foUGyI3Kmt/amlM+uf05y4TM4/Q0fc4GPs7q9lGsmPskP58jpXiprUayrI3xhDUwdiH4hlHV9pfw5yhSIbvb1g3UI3xtAk1y4fs9cFR9y1juuWci9b+Jz86C44fpAB97TO+AqvNmO93yex7ieHoHjUi9NXC+e+ZWw96oKjafnpVs8wIHeBpwq+/fI8E9v7tc2kn1wXBUa3mAFH3uY6h9gqhLhekvef7FQnyStMXxc8YJGaab1l+KDxOf+ZMlngZs++Uv2jUXZb2E7XxtyfuvC8Ifvmym2Iz5rK5eZ6+434Ij5pDpjPNap4UWHAYl1UWB89WHses0Kz9O/QDMedAecen4BUxdS8n435vByhs+lA80Ua2tgoPpahuKzmcC3DNcYn8dwVYj6EX6gOVx8/93H+BpJ01DYzLgm4Qoc9pltoXmTNzCLHN6TLt0ueafVVvG2y5LE8g7MpvXYMeRseC4wv6pJ8Ru6Wm5n4JQgNG2izt5V5PAidRF85YLkiGTpXSZqJfYTc0/2dQfMf4NJxCWxbPLHoQSmT36a8LV2Ru5i5Bjub6OSCPx6BU23seHbC1UX106zpizw3VLW3HN516grArTj39+vbsuqHJLitgCnpmdopthrTDp0uN7M6FhBM9uNR5G9P2C8SmAodQuP7OEQGqvrnFXRa6HBD+IHTHpdFrpYD7QjyStr5JCAaZ9V45P3CSI8b4z5Ojvg/GQ+AMYFGjC3VQtg2OuG+Dr9LtwTFhpCfhap4a6Pfe5BDM2RDO68R/rXQz4Y8BChwTX9jKFUxShRI3KmI2icqo/56xxExj4UnDGgHjSWDU0FzYd42A98S1hQYOSvn3heM0V+Ka5Vknfu4Pp1hs+rRzWgZO2Akx7atRXbKBLg8CYz/G3igfObCp5pheu5hzlGb6U0Epw8Q36GzoLEbF2ElEhC/L6NShPQyic6HK7gDD8GHkxEeKHgecX1Zz/ggZ9WV47vwEXCg3NmRp2S92edKExx/WxVPSh5DPH8Kx/xOvFrXuctMT7OSG3EomhSylveE/y7YvyFrl7pIGVseGkEzePlfA7u24HGSlJPF2oLTZXUT6598YOHu/lhQUnew3gVS3i8hVIjP5sX//s5nzWfcP2rE/du6RA8yX2iRRTrB8zfMAMnHu4lOOp4laXbJotGaHA3RO8WnmizXfC5Ut2n9L6EJqMHNJNni5ponKau11GNiVhFakHy9Erdf2mqY4XnzwwD+Jb3A0uMz1xvz22Qf+sAeNY/DHVydxOM54xrru49CbzSxoHiL2vuXZJxvSV9inhUW+DP72FyvUCVaxtM8bxRKULK911osP0a40Ej0yTndgJHKx409iuoAvLLd8jrnrw/zguv0MT3GtOTXzn+zTOlJ8SXNzqprThVegmNfsN4r7Z8zrTVXxTVHXjaKOL+cm9+dz084fnuQV+KIrGeFJg8n4c2qIU6jebkfpcBfl/4wB+oL3Ik1xTOD/CI8WrtkHepzoqnpdD0usXnqgdz1pxDcH4VC+DbtsdFeOfQCOPlfU7+/JWU/twGnobfeof495zS07MSHnEKjeuf1tCUg2BlCt8zHbLnd+ATjWctPDj7p+kUGnl8kKnY6apCWbONDO+cYb78Fho8nU3BV5DYpuiuhENhrwtNZtnQPPeR2BG9Hn7p1RHyP7xbkEjr9qy4vx086PirY77vOe438KCZvDm/S60jaKCNjb87F2hEv5+Finz3gAe9EJ4grVbAx3WiaiKttD7w6edj/n7Aq7X6GXG9RgeJ/KxqUa4mCbmVDg/6uCxCEafwXAdvhvksbK4lskO+Z0mG+TJXwAfnV7wpNDd4ntEYGnvdYc14KoCvy5lqiddxImj/tqh0tqnR/ktT/WudKrP+UU3V0/5iP1VPHf2nqvrvpKn6G3AWDU1Z+soLOjkciZzsL5+revO7h41ZPMm7wke555z7pa0nF4qOXKPv3QOnTBcqfN28FxquNQHmfj73KdGkBSeVmteKfs1nO0WUKt6J90S/uUZedi2R05ezWojHSR6hYQQwZrkBp+xMeSF56GelS3tgSHnvBJQP0gIckwXA1DM0GrwZ1wScAbN/T/gEX2j497PtQhNjPDwlZYTff70Rk9OmaugQn3C/ix5+3xUThYIB91hVjoh5pS5icjZlqPgh18/SnUkPOaoDU+dX3k9xa17k+FM+2/rC85ZO/eB3J9BkSxMaRd5TaJYr12v5joGZyY5UcvpjX5Hze78WeRutKdevhSFX1wFi/gnNlXxK+D6DwCG3kYDveU2TUk4UYPA5ty5Ed14X2zvgyKyr3inDE4DjTnwO5Yq/2wXXdlgMPU2c26altOX6P1YKH5oP+Gy/wTVVz/sAPudjfSgavsEx5ucaClHAd8p2DE7QVDDkJ//A56iRA5+TGdC0pEzIW4tt6ep3rrdTTkyCDbO5jvA8Fc9JsyTfg6by+6oyEQb4ifJg65bescDn3t6Ez3xl0pW3G+b3Yqo7YL4HxL/5MPZjKogcW8hSlltHE5EW6pRuZ7YiRydgnJxVK4qs2nZ9LwUG5ud6Tcmz54LDTu5EPGftitz1E/9euxqN+JXWgQ6DCzB6wvu74rBYUvYNpOI+N9Bw1yx1ySvNQymnD35XkwpJoT8naBLTAYc50CjedAvMEgOuQTircoreXIsiHXuI16LyoKl83k/0FlyX3rySP72Fpfya4Kx0WCAfOj40xDlGfrze0PheXGI+LXfZiu4EnJb1JTTP8nVRxWlf5OCQCvPrDGQr0nsKjlwiH6STgrNsmqSIhxk44DLB9V8S8ZuKJTRBWoJjfkt+F3XegrNNzq86sM74vpUY3uHL78p4V1hucL9Lc4z4S/Mv5uNX87qVA46uh1ZBh94XGiQcYH7MDtcfy2Lkk1FfwFE+BRQ0eWB4p49ogQcWNKbqIR/Wb143u4fc/9DH9X8/aI7dqrpQ/jADQ24/0JyjHPlE+yk0RPPE9e97XncuqqT0rDXyudtwrYLFPlH89QocsgyLBJzdAYcUjdTEY91cyP1RBE3uQfM0j6aipN1Cw4UTORH7F+PPimtanq7c2ykNj/D9C96fxPXW9F11JxJc72l8R34YU2jA6O7xnm/HgwZaQjOmtxB4Fhz4zEG4qigtdel6Zw/5veO26kEnDYCH8cIU37EmKVK55+1mc67FM9SvlI4TeKB7aPzpVQJPeExTw4+DcyU6Nzx/YBHmb2CtLLG5Wu1/aCp5wvOn6m5KB01AQ1Vcc3WZtwHFsyWud1gCPyNFzYC/b14n+0BjDD7QkMHIPZbefovnudt6AI/5Bt7uhxiv/kOsoGF133UniBgRnguf4muD+eqqwC+/a1WULTs3RV54L8Fg257Inx0xXvMt8D6w8byZqyN/LiPgZ+YA7+P8mSm8nxWcrosHOVGB5/WDKyF/zAel6QDx3J+sKrG1oxnQqQe8K80lPOpSwuPR+QgNflqRMNcnm5z96Fz66+6lEe8v+CFYj4Gni7iyRFylD2jgO77v9TDfWjickTe6c322Fnh8bFOL8s/Xcb2W8alr6R7wNIDHf3Etm9LS4akSH3hQnU+N+BZSUHq2pOveWbNEk+oLz8rvzsZjVxXCNU/kTUyMH8FCirGS4v5Wc8fwtAb5b0WtRbFp+K78VV4qnGW7B550zqWsMsT386bmFE+fyI/vCZp49RLQMHYfmhKROoGGhGdN/U1YekMN8aNyz+tkLVxo+A081HpAXIc/8Q2ZdqApLXnTKFufnNJNIvnnXTD4q1jwu8EJPEs11GNK1yNoNrdGvO4WE2jCMoxKP55ivOqz1ZB9DgLMnwI+eXFvtqhNwedtjedrxppB63ADTTV/Go0xcqwl7bPaNg69u6v/g5qqP+7/habq/Zuc+/u796gfDppJdtUCU57s+sOoycg7Dl3MGa+NT7c6OD1EDjPGmWK6BMZFxHV/NyEw1j/C1x3uU+RwNkXOtGrboeS24P1Kq0Urmq4KDE24ZmFfXKQY/qw75lxFTitz+YfgMmiSGphqEThl+mxLklOuIz66wNdbW9unsIygSc55H5jswucezEHqykvo1+LbWDfyTl7m+rMvfJ4IgVHR5IScO1S4nq3BB7lRGJfyyj0pd5GOHBv7XPc67VlCcC8CWxkiB/QIPjo7SQU+dIT72fCeXVEW0GTOC/dbhcC40EprcpQ+NJR964fiUYkX2Sc+a2z94POGN2i2ZMv96YLiWoneYm1S4q35HNkMmmqRqyr3SwPnBRP4ltmwgch41sCQXwPfpbktOOvdRtBYf/ZIehX0i8v7vaBmVWEXyGFpLfDvBx34vliFT/FvF95jrMCHruchNODcTg25mwWpeCzbF3wk19t5tMDEatM+iMqQe3KGfNZ4H7woWRAwRT0oqVCN25iShrbg3Empcw3YJTC+b7tyPjlDd5zqJcVPH5qkT6Um7J+2p/x+dw3/ESiqUA+6Qf7GhC8L35I71QATvXTml74fAEPbUbUj6ayk4W2Tc4v4+nQpdSa2680UqYvewILPnAtSvBJ5J65+uiIgoqP4UYXfj4JmQdnsjvspZ0ot2tzcUXbmczffXmUKTw0X5O9VxLOzgMaiKXyoa4iD60UFINUaSYdid3lQ3JbAkaTWATmtC0xyfxXGl6yUDocpNLO7AoZlS2gy532BhjJPGK/1BeOf7fqh4W9DxMfXTityLY/rHY0WCBeF9xfFbWK4R65z/xzpwNxdwfunQuSDTM2MwtMDmuHU45qDPXBk+Emg2daKbwn7WseUry3E4/2A+O3m4JwovyAeXp+lEN7BCii1YvYkOjSU51gnaCau++3b0BQ/T0LTu8dEcVdjvxLafTan0Da4p3gIn3v5NEfKXlzTUO0i/xJZ21BRR67ByOd+l4XuExUjv5RuDM49H80j0VsErj884/u0hM93BleuR/QGHiyuVUXhVoNmfhyB6asjNIVHvE6UPrkXSZ9qojnvFSCd67SnGuLvwjURpQMOWQdtRE48AicFH3BOb849i5M8Kt1V2gtF/uH+dg+Ml4RD0ET705Afa97fZjnIh/AXwgPWHp5nvIQHvJ2Qn3QZ4d+3HjTIwTPxfWhWaP4Trj+wuX9kxjVhnzY4ayuf4KBXBA/ZNNAgxn0CzbmswZnGjn3/p+UFeReaTJ0jXkxXh+fjWgAyrg1o5HWL+Wx4z7y2PRdC7xUR+Z1pqLhix/3yVtob+c3vJqe8rrgZqB1KH1wTNxkDf8K75cMTrHE97etV4tznd5PzEPEon1y7I1OvFIydY+kaJeKnHU88Sl4ZOFaNhMo9jZe8X81T/MkFeGC8Uklyw3usT+UlFcWc47UzvJVyeWN8O8DUODUyShayqsSjhiaNwiU0Tn/VU0VysKBx3gJ4GrvAy/w7AV5vM2jgt983xeMIPpDdG/cdMLmO+bGnA09dxItjAH8OE3i49MHr9nFzQ76PPaLAyc+uf+b+lltX71J443pUDx0e6mVrdwoVwvetDzz3ebPWKfr1EsPvHYGntLI2FF3etuJrEzcUwws07qH0QtdPO1d4wp92IJrxud7ueVaLy9iaU6ZFEh52V5GYPLhn+fmIfO38jFb0uIav9HKMj9qDR/usa3zfDvkc8FBFPp1pS2m34yne5syaJgJe2V3j7LrvBpq+/NQZRV8TeHbR4KEaDxpGShXz9z4AHzrX8IF89nF//TG/q14S8mPfBT7GKvLJ11t4euWE39d3qiW2LdcHNBbQjEDDQqj9NiSZHHwFV4Dmfg7hAQKjBz6Sox6J6NCcKNaYP7c9fF5vuD/kR+G+FVyXfsf17pztEJ42+kDzvzUhaJbBh9rftVEbQW4u/t9oKk39izrqvf5/LlP91577+5v3U30T6FbP74EDVU+txMcxU3L7Z9eQ0y5y0ro3NfnfBDn8mHLPS9hlSmYtMO14QM5/Z/DJDjSR61U2NNarxzXfylle+rPqAp+8Qo566w7XvZ0jRrJXeqPUuAJzlqkaCtq08KnPBt/POtxz8gHMTm6rVPGmGjCke7r4ZBdHaJJm19fEnvdsemub+yndloXomBNgTv+YKu5L7fG5tBSc4OVh6Tvcs3fQhHfK0yN8ZpffnVx6sqV0NM1c99GAA1d9cFRSuLyfA/5F9E76Dz70gvtZmL1UTDQ+m1rU8DmOye+3Q7pRPppn7Ht8yS/vGsqtVYac3OH7m1nzp284fOPWWQLTBsMVJfOM95f5N13MJNckbMBx/ukETBz+D+6+ZG1VJun2ghwIKipDUVJFRQnIpJnRqCjYd+jVnxW7zqm/Rueb1PfU/9TQ/W4RkojVZBOxNXcMOuDcYDiHxDuW0KjZi+fFCmjUS4LxUn0DHBZ+Oo2wlFURZVWmKXLBqasGGmqXHLZV9GeP6Tkl3v/wxPgcil4iDnXxBOdvwTEpz/17XwFMpHEOH5VBQ0TX3pOCcc+vVPSTShQwxZSr9Yo3CNuW6J6fwOyb7tuqnQRKJK1akO+fvEoWCTBqrunAHP0aaOHelo34zPUxpX5HAmOneL/Vw1lSWMUROOWuO3jAZE3B6SM16f6Cpzh4eZt2Yejb8rXRLbEmU1CWNFQpFVWNoH4yo1yOgyosFT7HrINktMD9DF9VKd4Lrq3QH4MjqrEQYrmHjtpdSeF6OjTW5qET5e5ro6n1BhizLaGxotPLw/ifJqXY6hQBs7bArIsvGmH0RU75+gGNeltOSag0CaAxNcTH1cd4nTTrzxkO7ifGPtKKiiOlQkFDtNcnSxzO5RUapZVp4bSP+DwmekX+55FpMl/y2etJXeDzF5ro20K+5d8av9+bIb66W7y/NC5SSoe8lu7w2lOvAUYHez2VqjvomEKMXfYYd3DSj9eGFie3pGL5yGR45p7HxzFplCxb0Cx1OyqAwa0JZfEGmimeIJ57cxec8POQH/YE7+dSE1HSWXHN0U3I46+HlNU9Xo7I4LGGS2sLPOD+n68BNOTsmRyIBsjfaL2BpuoPS+T/MUG8p7EwRbhOoPmGQ+BD+sbvd+fIT79Y4fnTd/gU8zHyMbg8wJnbIZ9J2IEzkosV29H6jPG/urw2dXdw/THvzzoJ7oEtU8Rv/QDnlRIcFgxyaKR3xnt0t0kBDlV4nv23U4qflVwodq7Ilz0hhPO7caCtCc0ahRY0x1HVIaWVEeP7PO9+tL0jhd0p4vXbDhNxzssdRU2E+/mZuilWA2jOovXD7z+XQSnyuYn89HH/8vNE/Muk4bVLaKwo2wd4Xi9JKJuvkwom9SLEZsTz3EPJZ2B4P2b/QUNKleR+qrcT8mEMDZsHRzDoxGMPe3Ez2m4VOLIfYbyX7+b0Z/8nNEmE552tTAWNx+fGwKxP8W2sKZ+pAEe3GP9GbiIpeqXQbELCE/xuvId+HV2k2kYnU7Q8c0+7/JHIsFlyjd6HBU16eiF/DhHw5W1BQ0VpucX763ZdUQybCwWGm1dq2u0KYYe8lvUJgT/+uFeKwdQfUb7/RTIKKuC3lok38vvAvZKc2BX76ov4Wg6PdvSwwQ/muzYpvTzxe/tDbQnT5h7Bd4fP6V65x/ogHFFY8364LddjGtfWgtIog2aKlJ0IP23giRzeI258uZ5hG/hDE+Hb4ef0rcWPrDH4IZJVqDfI/5dhvqG54ffCp2FfxeCNeE6sCONTbuAJGy4ZSPeJL6VhwONUlbmkaBuHldqa0LwrXbm03TRHW85i1iytMqf0fAKeJV7HEd0MGkcZATzF8AN8GCbOlYpXgPs7TsCXagBNv5ulgaZOD3UFf7rcy+kaysgYgj6C/NMlLykDWzp3eBxjfE0ouBnIv3Q9dUVYg59i6eN9fzfAA43KEppqzGeoQvx9qnTguXEAX60WyhCzLtfZP4LP5etoG/+Yp/qjqbxgWT3t47gQtAgq0v5uTdXv/kUd9U73nyU/h+I/uvb3b9ZUUXKdUmBaUovuK70U3tTIoVHcABzwQk4+F8CoaHUC5zRLYOYPNEFeAN8ohz/8PbKbknL/CIwYWtAcB10fUHFwwEn7EzDi3QbHAKWhqVq8h27Rqc+UGzo4Y6npJFYnJ6PE7sa2GnMvhZ8pDpS2vjwPNef6HE0aUpRBk0S75tyISw8aJ14+gWFl/5yIjwPMSdNhUanxCD7103FCSrxZIuXsjJjbHHmP8IExLSvAWZdH8aZtx97ayiw7lthZVkx+ynOr3TfX4CueDSVtijQlXDzf7AZfRp1ewmd5+VxXR5wpWpfQML9lROIrmwflK7WV6q1zXekB9ECybke20qibiF5xm1E6ifmc4BAY0F7Tl9LnEb5v9YRvyc4JTHPCfdm73I/PMHluuncH51KPfavgc11RBA79jk6NWFz1A3mdQ1apTQzN2hm6D/j23daW9oz3sNvWg5JHB+PTNeYK3+a11qjD3+9gfHdnBc5RC3Buy64b4Vz3+P/hAZhVCEli9F31aWdlS011PgHud19OKYTOhWYa/UjYj9KGRqk8YPJIg4YaP10qMu79kq54Lc6/WqSKn5RqVsIn9i/6AhrtA4zabaF5DFdfQXPNZBVp8eQqZoFmQvR8SIusvjTEZ1ZPyKM3SdXf8fW+7pR2zxLXV031FPmnxu+vY2iu71oW4qFbK4rcBu9HKJ3Xhh38PVvj+ouqFmLUqz3yx8tNFd2UZohYLyC5W2fPjvICwXxiDaGME+JPVwKcn5kZeYPBVpP3FjjvcuD+gnfG8OkNmGuRhfhXXeRDzfsL73dojGDBa3n9KXzsocX7V0xem3o1GNLx9HqkyLvgs/pOa6FvEO9ePkztcMprb5eNoyj0jrj/Wpzha6cuNMYyAgc0vCe+fSVwjifx/w+8P/G8wP9XuyU4+8Xnxh61s4PvfuD3rwXvWZ2LhtIDaxbbjxKhtHBMXv+eV9J9nZTQWs+cgh6fBS8XSonjyfSINx9Bc/u4/+WqlrQtkNfyOq5rsdFMeKzXhDljMFWiOamSvF0X9zsYTC1wcHngc4XgxIR70lo9aKrtlfdrHdaI/7SnnyiYz7ludZ9raHaYc6IK8av73HE75Xm61RPXnxww/lr6LCnOIlz/OUL+rufMEY6Tcn0r5Mv6ZxyJ2jny43BG/M/sJKeE9w5IM4Vm/JnqRL6aY7yyYecqHjvgU+QvwEHhhs+cDBIFj2HzvJvC+Pq/Hu6/aEsZ7ju8v6lJdrSz8bxyZtWm6PERmuxQIn/O90kihgq/nzZLaEQpoKla7jOj9Moaaz0KoGGGKqJMHyZ26GpzS5AoHhTn7JFu3elTpLoxoKB64fruGRp2ZuB+gv0Gmio/4/6dtIEm0xrc3358SoRT/Tm7X+5tPiNxxfPpAcariKVStX6FhsdvSPMNjm6eGI8j0JxirQc8XrThYb9eDTxVxwvwaAqNsp2VW9o+Z1xzUkDTpheueHWe8x7oAzQZjBY846EPPJ13EI/33RXx3Oojnpw213aIjDOppMPvk+vp3Q5lm/LNF5ruGAN/qhY8prQ+O3jutOeI43Hq0W4ETRJlFfhhOYXnDhfsYaUNj9OMjAv5o5o1Cvc8/3g3aKo0yaT8rKGBv4PnnHaPxJfKyoHJvSU0bpp8kX/yNNOFZTYuxYcJ8Cme+lxz1hgRPXW8z3SvQ7Iur0/giQbNEewACLeM6+Kvxxifz9bWhfOFxws/bVzf2MFDiLJeUHLfh/BUQ2imPBAr1qxHO6QB8PKSqozyQRVCE3qhELF5LUk+yqgKdxPuf+rxmYo/e9ibCfLjvm+OlD24l9dugXz6nbneYOsb2tEcjyd8w+5wP1t42vW8Br/MLa7tEIA/ypz3u64ZnyZb8FH/Cw/jAA25dkdSqWUJfOqfrjCQczPSIsH1/xKT9pSP9tCU4RUe91E1/1dT+YOBfbWvi+v/01SH3s/8GzXVoP8XtRQ6vX+u/A2s/yZNNb67gsL7WYJTbyoRr76bErVgOsJbDM44rAz4pMpCjv9O0MGPt44YyitgxLLF9ThEuackAUaE6XxaCNsq+qRGX57HMeCzhgdg6PZSArNHBXT7dA8NRK9VwvNg8BHmhfuOE2sYn/dYVh3EqHd4wVfrvH8pKaaS/N+R97yPoqcYS65ZN89yqarpLBFvBCr5HYP35M7AWeMZfFx0/8aabHPM2UeeF6sf8LU6aw5vZb4oaZJCU+c1OMQ9uCHFqxI5Wrx4XqxHH/jsFBj34rnWsXGFT2tsaDQjAyfVO157eK6hobIxfNzqVN5oW/Ee34zr6aQv90NJz+C5eO6zXhUhNMmlgqbSvpEuBue6oZ1y2Pd54IjAdAry5S+T4fx2scQxM0rukQoO+PGezY1j1SR3Ap/LDzTjRIBziojn3ZY2MNYOxJ12E+7TLnj8Ut5/pS58Vl8fx0qMqL6B8z/4/uUeWWLpwg2GzgI+8DIHhkT6CN9vMt+OzJV0Rbfd61F+7C5l+DkfdXGulU27DfexNu2JI8pZMqHQPnp2KEC73FN3STnJwFbdTQWN98jbPC8i7SjQhCMmj2JO2e4KDLkcJThqRkuKYwBqOHaOtfge4iH5xz40lNkDBpi1GpMPnrQjf43rt1NHkFp58HFlY9eidMsxRfJCVdhZ2H/2FyzI7+3AYY0BTbbpw6cW6i6l7PO812WuNhRW9UaGvx44MH0YGyq2n40WfV1woBa6ktIVn/NxusC8Rr+mGM96K+Wlz2t5bcej6HKAphpyv7Dz0YSGukKDyZYLzl8Y4Px0/0N8lQsBXxjRibbNDe+zvZ8hPyYJ97wtMzv8XjrQUKsmxfPtwWFTl+dpsqeEBwEHq8mqawlnaEaUTyvE46IPzZ/Ezpn83QQYat9PupCZI3ltDp6kdJFvKfFaYjtLK66LDU4eig+F4grOO6qugga4WeQPobHlUTu5wjwUOWWtJ/JjsND/9IjeULbiGrxz7r9mcI/q/P4Nq0gPuV7YTs8o6owj7okMziuV2hNXi5VhncFj3a/wzcmzh3gfcW0GzaKIvOMSnktfREr0LV4bHOoYj0ON/Kzm8FS7IuN545WAhpldIwqUDl/esWvke8U1WONJ8qf/HzRlAo4o/F6iKe9PjcQ58Gf7uEMzuQHPe5gqJbxHfj9f5OdZJ+TLuJNUkWBPkvvAp+1XQ/72uQbjOoFzyKsitqPkdrJEdx9DNC17gRYO8hOJbmwVyI8Nt3lXeJ/TfuGRunqJFlX9nxKniwHPsx9gfMuhdoWGhabys1UGTl1NlLiGcJBKZbEWBcsZ1/pQf+q0QxM+XeSrcgsDIu0cSXXsY/z65hUaKYAmVdRizfqpE5Il72czEUlCDXit9dtwb0re3+l9oKm27RXiVfHa3btrTrieVGjLuMR4nM6uT7HVhWZ7vTquONyTPd7v7gwNx+e4be4LsPvtEF+PETQtrbkHefjFeGs53s9zBZsBJISnDRrE4/yV1LQdnaEhl7eOIXbrBu/TkhnyMb0kYjcvTPI0H+8fGtcUrVR/kK+9gP/74YX3p7Y28HDdgyZPfWhE+37tI5+W0MCRD48zT/GUwe4Zco9naIb90GxBo+vIF61gT/0ugJ+iQ8DDj+2K8ovXJVt7eKAtcBgxcl2Rf8C/SdEaw0OIT5to9g00deVaK4iEB2VZC+NlLexSxHcFTzExoIFWJ+0puj3LJW8KTQZ+0WtxleQQPQrg1Vfifl61sQQ/Dg9VtAmB10btpMgH7pU17uqmOK0QX/Tb4f15UDXiuNfPJO9P4EPqwmN0AmjardoHPG+qSphe501eMeA95B9eexxUOjz4wpfS13D36xU0tjcfQqO+UuT/YliDz5aIFzlWwCOrElvarbme1yQHn47GfKZpMQRftefQdEZubHm/GvDXkPCk9/w6+VdNNcU7pom4+LaXX4K/U1MNzb9a+zP+ZzvV8D+pqf6lTta/RVNtD4lNWTOW4LQYvrVjPxPyyiaQsk7BGY0sasq6yGEFBaGLaV7vKRh5wIi9AYztLvGOk3gOzL0vec+nY4KTd+kWnP9GDtUrxlBHg8857oBh+4j3uP4kMLBv646INCfBM0bAmETBB8U/c0dhC6pN9bjXRbUKA/JLZy+j8fIMTA0QQ4VQmRa5FTTLbKIqyqGcbBUtwlJkja7I74ID5f1zEuIW8TxWFaQ8N43rD3LkfC5O0GDXr9JF5CKLsjoExlpvYN63Nt+k2h34pmIGn6f2+L308Yq10OmDkxyh1xS6/UILWxZ83HxTXClcv4sq8k7QgHGpvyk8HUMpk2nkCm4WQ2HS29vheXNu8HfzAx83z+GDPsjh+guOC67XVIvOZ2Bwv0aOpvaI9++E4MhH2eD5Up/PAW3ByS/e45zvzFQL5exUiiQwuV7SvahCy+mYYn6qr5R2WsD8hOvOj264P1h8fP/H42vdHWDkYAtOw4/X4lBfbrynGhrl5Uvego1RTWbVEr7W/zVi9yBoqPebbFVfJnicHVkUSB+aJDpqpfBVuaDwevS1qL+uSrGfeMDEWwZNrnY8L7V0ZrSVI2CItwDGlb/Ewfh/gHm317GAERsNSJ4CsuXMB8b9To5FiXn1NOkYuP7DAGco/8k1Oke4vl8V+PvxTHbYe2ok/Inh0DZw4Qs3I00XrYmO+3vdoNlOh8oQ/dx0KVu31+CUF66PYVlDwcuNVEuMiIhPRkDh9grMCvt6KcYXFVPENVXDgYDP3J6tDSXX0Z+1YLyvS2DsaZfqfNbaBue7M7Wj3dxPJfhUh09MnYq8NEyraHc/k2gqC5z+Z3/P/dtJxFNQQlFLh4a6DpBvHhiFspcfV+Gmf2JNw+cUic/dfV7gXK3i/TunEv9/2w6fAjovoKK6QUMOuH7SYuOAEwtomHBUhonQQ8RvIefg+NGc+/uF4xGlLQ+cSBE4Qnl6SsmUz75vhjWG/yPWlOwj7k92x/17R+FTYo/CSn0VPNZmD88j9xby0/TB0dMr11nXQvx+cobm2GYl95/rId6jCJxzHbiK1PgCfHhwr5VDXFa0HX8Qr+cJz1vX7okkNJatFqHO67RCgfO34KTXhvOhAx++/bahSUZdjH/WcXcUVWfkQ2ekapFOuJfLK8Pn7gD50a/53NxE8rmxPjTIbuse4fEk14E/cu+nQ7KjYor8VReT9yrsah8aaQJO7XAd+VFpw9cbMkC8dTE+c6vJoQnXuB9rJRrxaWhDu3crkSqcIl7mJ/Y8ZR+cv7I13O8aeLndLzNei/y54hfi+eXXwPvTp2dDXGOLazRyX4XnGfdzCK0eFSMzsqPOC/jz2JIPT7UL8X5i4M394ES83wkcOR9hvN2YDoiYN/fnDDuF2L8aol2Xe+lkTg183CM/glEL+dU3uc73B5KgSASeT/H+13sb4+nBC1ThKThBQzygAfM05npWULti81AZec2C32fK+DLkM0ejLzztogFefE23gnbh/YI9n+fx4yc+7yd4n84Jnu0wSYa0ne5DqQ4zrq91esLz3h/wnJcv9wR/9tck2y40iR53/tQCMeDBznzmQdl/9n9VJPt6CE1nA6+1N66Xzne4/mAIDynfiJEMz1jJ1bFyhHGCR0qMNTTjPe5CA22BP2qyhwcz3APiv6hMkttNUKk1r33VR17LbMBP0VurEjFv4BEK/R3J6CGAB+LuLCmDjwJ/dUUhtlt9xvWjFDzvCXxl/q4L8OPhUIXaFpppsbfAj4aHePffCviy+hNfqxAaLgSetl6Id7IN4MPC1nUxecKDBO+Br0mty3sh+MxU4T6VjLYOz8tHPa4pXfq2auAehTw4iorvGONZUW2Ko+9wPT/2HMMBNBw3JCV/P8f43br4/VWJfAoXXcTTZYf8GAo+d/s1Aj4jhfj8o6k2rTZkLzCjtosF2eT2D6R5m9nfqalM7a9603T6/1vO/f2b56lWJ2tCxdwPNF6fd4G5FFOSOwFyKgdnAEqPlI8jaKZ+rBpxEMC4wn7AN7Y30Bjrqin+7FGUYSo7JJbtokNe8CkQQyVyKMie0FD3GDlJI8TIM1NHSsfPWCr/oVviTXVM8vCJ7HDS5j3XKe/5NNfw1QueC9/464CCR7G31fl7LkXYqDNlsyaTcnM/O8LPrAPFnS00WBewIDanJCCZ3OHDJry/RUkFTXiFz406Hz53ZcI35oc619TuoT/FZWYF9KerdzisO7VoL4onqd4PMapZoSPqLmI21zJw0O6J8bidyiM0U1xUyk0iSxR9cYaPK7g2wQEewL2WT/g0AkZUva4Q2TkVlE79HTByD034c3XklM819toFMPFxBcelYwnO7RZdQ/gbFygrU/i4BPghOup6pN2iBU69TMNCtAQ4Lb5l4OzDljl60FygSWaFLSuvo4unzz2wT3xW/yt7rrCU4BqNG1wvjOAzFz4wLLr+MvicABriGXpXoo9HFTDJtsQ9wlvMb/uFJo0Wr81dnTFFL9PT1Gd5tMQ4dkdEF9pUUXavcD8SGikcWn6l/A4+G7O5SZE7hyY/ToUl1ktzSjtV8Dm/vNKhWS1e2+c66b3dLxHfMDbAcQWu/73ZV8STiet7oVcpbaUVohPpYwrOKx/P95CJ8N5xGxEaelpUl5UrRg4wMDvliKdBJZ8ivj3aFA1OuP67hMYa188V4uu+xhvuyVp08gafb8uNLddQJ2KyS4jC1RTx+x7phbDXbkTquMb7LTQ+BxgYa0prxvAO1YUYfwxoiCkwTnkP+Mj4RvD9LeL9UC584m9qHYHBkxQc4UPTtDUdnFaeobkeBvJBDJoIvjWH5r8KXYljH8Ofz97QbBeuITpcKUmSNtD4YYnfP/64d9PQw/tftxFf2z00T9xPoSFfCTyNSbz/69XntV32OPOB8cTzqlST7f1MgBOfLVIhz5spgq89bIuY/IB99NCtLeEs4PN3egBNECf1VZw2ukfp6oX4bSTuD/8GDkm4huphy/0BK+6NYoXIh2kAjxX2yy3lXje0VdgFpueS59GQhZU0kpkjrj33QP4mw/O/XMSruMMj7JIb4leb164IOiU8TS8JuWYhOC2ewqP50wLXd2/cA7cvCsoeNZ7ffcDnTwnjmdy4zvt+B8/2MaGB00DGtjqkoSuuT+dA2zf3FlHcD2+5dgsKzBY+n5fQYJvEJdo+L8Cb4A5OoqQHTRyYgVS3kjn9WUBDDh08b9EFPvR77pqygQvNMesfXa7TvqN0z3X0zx40vyefMUQMr3Vuo58jfhM8/2575n6Tr1kj/LNxoaTN9a6yLfAsOTddyoZnPC/QrhHO6Yn3P5iBo7POyRGbFJ4wdE/cW4n7ZZpSlBR23Z2tBrcQmqR+esCfO+7/VUDzNo1hQQOaChp7hfHVBvAAclUhPqtraIl6wJ43v55ltKBTLW5cM1MtWojn/kfBM/MZgWxTYry3Gr6/6LIm6D+5x/IEeGF/LV5r1aAhK9FpRE31kQrYTCnHPXi2pVB9irttpUn/x/UMDe61NYgLTU25jn/vvnBJtpKDDP0A/PDOn13icqhSbVvQNJ2HcSRl30M7WkXA6+xgDKCRb/DAL+5pnpBpI9v/1Djs2kIEiuCJjBwe6POIYK5byZy8JddKKcoxCXu1H+KdDgMZDqbQbNfr9cLzStDIs8BWopephHbfimsCh9Ac6UEtiOYW90C1MZ7XFFklr56SMv/ohhiNCofUbX6QclmKEvGhR+SDRbRQ3MCHpge8juN+WMn5FH+PGF/9U43x3x0RP0uL5wg6DjRVhkwW+sJ5UJzdlB1db1Uj3trqR9LPCHhw45qkxRUer1mFdth4rJnmjU/BsMT9LxfAA1vUGfB3ArzYZfA095JrCDPaqGrLvWjMBJqx43O9rqddiJtdTshVLWiqw8UubaPj2ECJHTTV1fk791OZeq/3F5pq8D/lqf6j5/7+3ZoqDBGJ2WcYVHJz1B2h/cyICkP5WjSfTIUoteuBcveAGGkt4bK/AB1grp3IKBxDc8xGPM9y4lr46QCfP5WhUyxMrhUwgW/0D0VNnt+DL+UtK2JhJQfKbMb08VUzBYV6CN83xfe91akRyyjB9YNZpkXbEBqppJZPxeO006LcmhViuENa51M+K123ZpagvXGgoEhzqWgHzhr3XZ92Bz7b6vHcunOCJknZZ4Zeipw3PHUjvy1zGX7LmvcfwLfm1RsYszG4doJp3qnor5Ajqx5yfKmsmrbDOWK4tIFxzVcdSLlBgfy8cE/Li3HC9Wc5OJfPVb0H4k5ZeQPGOBk01zcc2+RbQ67d6Z9rQRp8ilzl4LijyXv0u0lCeTTg/mJB1IizBo0a3mJwgDvC85y9gs8+r+Db5RccoaBP+NweMGezBsY65vNMYSzx+8MR74ENeV5jf+J6PKPYFeOmgCaMn+AEKTG+WgWMTK0UnDAb4vc1o4ImPPygacR8Ah80sblXjbmowtQIatFtGSPynaXHe8Z9U6zdeZv85waaxJlA40zmwLR00fbt0GgqJdLVcEDpTvpaqFm2KdQPzxzrUvGeXPvJa5HQQDeuLxWoIzQG8onS5wXXn8XAuHwMTVR0LM+W3zmu39afFuX9G2kq6WHMaSBblObKq6KzkA40bDOlyMxiruMNTQZygMDpAVOigvd7HTJgpj89r2W4aUtgnleuKDd/ay0qJhNXGIUJDSGfwNjOnte+x4jH7S2GRjUf0AzK113yTi/4/po5LEp1cDwUlB11P8z5IFSKFryfC5YUPlYzSox3ifcZEzT17XDd0m4wSrQwGMCDkFuE5Ne8Hys9C1dMwQiUVbyfcLcPn+LZgdLzZg/8XuvD55C4pmT8bMdVJFqdUmwqAQ3YvcVSDpypKx5rkcK3cg3DLWusYdw8SBkTaPTWDL//K2uMx0AD53/3yAfzxIr0ViPeu3tpilLBp+f7K+Ll9tBrUenlBr4e8Rv2Vtx8sCihMVu7sFJhB/lQKcopPE9xv98B8GD1KwuK510FjdsGp3zOuP90yfgQ7JGfesvcU57NMB5NMlXi2oGnKuQYLLAsdCGGT97/8w4QnTRHPEaE8S1MJ+Z+cuA06Vn4rFXQoJ9KJKIzhucKg2WM+B3wHvZARRQeJTxR8gJenbnIrPJZI7R4LXDnGhmFvT7Gb5xCM3wkxk8tBfBG7DC+r/UK+WR2wLegYUt0TzxvPhChVLONuIqDZq2ouA/w/bgfQCO6yE/pg/Nln8/Jtt/XEPGY8p754xEeCjaPvHkYaWqvZlch4uZMSYs1saPw+4erq1PaI4yn4LWk5SLxEO8NONTgtZx9CI257QSRLQ9L3M9zCg0v5X2rqd4J7/ew43pN7zvuX5l4P5WB/Ey0Bzh6pGE85JHnVc9f/P1S4vsr2wCe3uRJU8cePFkx0GMKxhfEl/fA+Lcy4E+QzHlezQfeJLp7JN/jWgn6AHgCowHP+my4N5kKr8J/liVt85J7+4RzEvcFGZRNXqoKm/T0FJt3DY/3PBWVVB14RGpOLjTW+mCrhuc5tUR1KJA6a2AT+SpH4gBPPwFeQvEaYvCr+1ToFeJl7gOP3dSYIH5f0EzGCfhUjh2XQm2B/DN/Z+CNpea0E0tPqnX1hYeZywEldg8a5nqFx8qO8MRqew+rcN9IF/hq8LnZFX+2K1z/UuL7Pjxa+H4JElvkBMmuI7WwjKFpdhXNKem4Bzs87lUhKon3TRhv3C9BM8kzPE02jrjHu4Lnep3hIeTxCM1rrfWrcC3kR7Ab+1KNhtCwh1V5IxkeJPjSAT5d6seXEqckeEh+H3FgIX6sGfIpMLjWBYQYeU2GeLkYvJ+rm6TkaQ3w7teCprsGDTRp6uPvHUPnc+gO/i42gR11ZlXCex/GNOtPyP6Hpvqz9rcKM6r+7nmqTv8v6qh3BvY/C6n/V+1RDz+6RcnYC+zwTVyvY10oomyLGAi53kagkpKCzSrUIotrOC7qMieaecC0kwNft1/jHaZahHfaAh+IcvHU4Ks3BTTIExprm4ETvERx74gp9yoJwDmpCQyU1600xClUitJjAQwrDtOrMF09o3S2zqSsH/A1ceWDtTbfHe+XQg6pO3R5KOATI2WGJnxIvadkrUGDzX1gijcziKLjJOY67XyuLSJgwiPm3gFy+hQf27xS8p3ldnju4nmKDs+V51yD7ct78udeA01lwDeGt2UHmLThPYYen+tYX8ApRu0Cs+uGe7QuQ13cJs+adtdjDkzt4fvDp3EjD2qokvYB9xfoa2CCUe+4pmi3EK7BtQyGAXxf71ZDIyiT9/QewNLbU8S1KDC+fqcGJxwCcPCn6+5p103BwdaT69ks3JzyxQkc2r0Co+oCmjXfWDl81hmYp/10aMCVn2rhqRtDIh1daNreEZww4D3Cp5hK8n9vcMLCxu/HmXei5ON5mny+jtAQzuNH1BospKx6v1K02582bU+OJ8Pe4muIZjA0oXGLtSbrUCNBlTulYreiKuo3cECHtdanLHj7uP4APmw5VjYFvikr7pl1Fb8ndHAgftBc5fRHoqcu8O29p2dH6QSaxx95Js8LbeA7M0niqfZtykdzgrNcViSCGf6+fdielDtTwgdvrzbFZRJV0mgDIx0rN0mWDeK50oDZ2tucU+SP19D0ZVWIZt8sKFml60r6+USIaFBvSM0icPo04D3bh6uirNXJtbDN/cKc63NJu1PGGM4dXQuzycjvsS/U+ByQWLkpySVzppHDJ17LBvF43kFjlfLEdZNVTom/wmeDOSX4GopUBE+hQj6XeOez2rvOJqpUznXT08T0uad2JCProp6ieD+Rf8dXbIcP3o+yX1v4/wWvLXSYg8sxNFWcGPAMpndyxPnH/fJO3Pdg2OrAx/o0pNjieEi4xujwiiiK99BsIBzNENlB4Pku3MuJ/pwDm6k1+VmC+I34nOaI+zl6wQuccU65J/aUMvjmEzTD4QfNMZsiXmVzBqcObzprFnDCjr7Q8Oc3PMfFaHYUXLmfnb5EPue1BY/WXiJ+Dz+uwYj0IXVwQzuaTRCPB4PrW3k8z3PF2xJTDZqIrjbid/nTlchuDTxcf4l8+N2RHztLQQP/OWeb3aaWiDfWjtKqDQ/0YQ3yKvG+5FZgvEecP7ooubvPE3ilu+CsptnntC0+4OBbBxrO5z3zofsNbQgnVQrZMTE+I+Rf9D0hXpZ/zimPktSODA266BEhXkIDGksd2kdLTPcWUW5LaJbpIyrF0StP5H3giWSU435o9fxRWF4wnocVPJ1bNhsqVgY4dDKA5m18NyA5foVVtD7ppviu4GFBl1vgKdcP+7q1S4F9gya4GNDk4tRDfhyWsoq8PfdWuhjwAJCZGC8P+D31nsBrozlVUZfr9S321xh4tcd41SshxGvSxJQMR8DLrgP8bMeIt7z9yzSZtLg2TsJnkC4m8OJagI/rcVESIgJ4NSh68AhLt0tR8VRSlp2wFuNzAg0z1woZjairi3SUriiIJqWmRk0oRF2Z8Nz5mutRcQ1PM8T1EzVXUvX4HDKCqEvqN+b6U0OupZE+4fnTzKvk8fkz4CvwPgKTz+W17zNXFCfgjz9IgRdidHDFL1j1KX+GPjQK73erbXjiyAzBL13YXBHadUT+bQ58H25saOKRO4dnbHtV2PvUeJ5hMaF4o0t8/wvNnU+NKTQ77j8sN3Ui1ocSfOXifuV9iHw/CDOjWCh4EPuB+Fxo0PTRcQS+PF+RT7WO/M/Nh889rqGpqrV7pWBkAA/9rryKSM0bClc96Kz2W1hiYF+JgmCD8VjNgT+bQmwou55xv90H4vV7F3h/w3tURQcHnsYf1uCjYBvaasw9ouMMmjG7DICvkQ88/rP29495qj9rf+FX2DRbhiS98Skw/kZN1TX/6tzf8J+n/oz/aG+af/d+qt981KbwnvmaWrcrU2SpJWnX6vrAtBk449Jz9hTqJ+ToNAfG+Dr3xuD6J9L6AGMVPRNKkg8wsSWBabOn8yXfXhR2FLegQZqJcyBv4KTApAEwxNKBscmV63s871xvaGpIyt68dnBpc91oumZUnPuZLQc7YOakv/DgQ0xoks9uRqIl6yPJEe+PyuXUEBu32FH4Av9GyE9HdF5P+L5BGxqoFyJHPVnsqfjwub5ljJy/cc2+9Ln8c9ad62wXBTBt4cDXTS4d7lGsrqR6R2CqecLz56cC96++4Dy1g2/BJfeUdl34OGvaadi3HSk/bnI7Wm1OvOezvFB895QdLrOOLnb5YcxrT1t8340SrtkHnxLFaSW7U51EP0aOb4k597051/AZGF+52MYYzzEwtPyCI0LtDI7wY97P9bLgQ7Z8dnyr43nv3Me+aLt4ns8CzxddMT7h64XxsaYXIS5t7qf4zvl6vAfVuxp7ol6T2iritV5X/+AX85Mno433a8RsuYdvijsLW20Hx0RsmqoFjRFu4Ktah0ZEl96QdmoFTYJncMVtgxxN3wN46f1Dc0X/WBkUlNDksjOGD/udDWBiA8mitmutFt2+M6Ht2vZl6Nx/wDgx1KErnY2GO9cS0eVeDfkx3QBTOpUjbJG3KI3PwJzbDD4zkqshpY8f7mek4Fvzpp7Qrj2LbNU/AyPNoTeARmsBU8K7rMV138CHZne3Us0M17+78LWZXq+lqrYTS9yP0CjZiudJtiUw9XfjPdqdSV5JfYt4/Tj1gvLyxmtfFcZrvOO1kvYvlNFeg0/MlAOfb+/AmYJrA3TO3Jvl+Ehs+fIQn81XZKT8ayKjXTMFhw2TgNSA5zGMJ58lj8s1he8V70EtT6U4j4Cp5J7gc88ZfK6quM9AsYIHqfrcK8W0XNrur9BUfgXNPzsBY73VNYFmH4YW8qG+QNO3+az1dgpP8RLgmFOOeFjuwRHOOQEnpLy2vZ8g/8Je6ZB/T3n/0xQ+/ELC5fFRMjq0lRBb0AXJITSPtMaI/9GHUq4HhXxYBaIWxrRIadvtIN4na2iqpTA9rnmJ8QgzaKrJoOSDli88//AwdbgXFDzV8oR43/nQVNfM8fDAPfh+3eH+kQLXT+8Txoc9OOR5xHjnvzE0kfghX9qjJzRWaxlLebwjP2KwDzR8gPFSJTSIMswt8AX5ozwX+RKXV+RL/cX4yXmH97fxWt70yPMKvOf9/bZTouUV8bgsoTmnvzKkzHpD47QcjMej3zgUja/QHHGIeMk3T2jY8Ir7B++SSD5X4OXZgGacD3yonLW5od0EKRvWq1kprBj5SSXyV5m7KeJ3rr60rbgXTr8DPIWCdYnSEhw6XwBPHaVjuG4D7tdWAGy6gzqn0OlwbZkCmsRp1SsK+wnwdrCC5r3qWosC4jMZ6R54kGr6ihJ7DQ0xinRdnIMkpUS4JxlJB/FjHlREuQ4/pGLNNsQ8EeDXYYbxGR4xnrsIeLm9c4/tlcN76keIP5oPodFvD+CzaSjE92wHjxpueo5YBk6HkjpXtrJaU3iwPp8ROAWFLXuC593brwVBTpWaPI/gwXeL4kexw3tFBrZdikHP2NG2sfD9dwgN3UlKXK/impnPWajEq5WMKNNu0FRpHeji8NAdUpMQ789cnB1RzB1Bcp5soNHysQDz2T3ExwQa5vGDx7JPzyM8JuH/O+tKiNyxFHk2+Cr8bKCJba+ZUfCdA/9mC+GIheuMibicWzQX0CyuWdukppeS5+BrEp05RlvNp7jf2x6aycibhGS/gqdYzgU8ZazvqDBX0HyuDX65/ZD/YRwRnn+M67cOyE//cwAeqgU8X5F7b/L9BzztFpQjXm1nQ+FMl5p6/llLt4wN8uWL/CiOyDc1NSIqsgvy15jwnvqfgocL4IHUwcbvz7jvQ5aGvlQ3Ybv/mKeaT4ZeRdZJK/6x9rdOfJLBSzvqf6Om4vpT/39NZf4v6fcn/s3zVJ0qbsEnf/1KTsfAuENVBpQsLNLUqwuMKfrXLUUjJkXnDc5orY2EUiMEph1ayPnXLuG595dCDGy5Jt81+dB2SnkVngpg/j7jcxEbCz5nn9fwOXtgnj8vIqk6M9mI1HR8+OqeqqLNOOS+UlZCagNsCJdT3lNr9DfkW+lWC9UUvuRxgcYJLD7bfON5otFaFJQOsww6vgfMkSY0Uh7cgPljh+tA39wdOELx/pOqA4zcOPAtR65JuLWBmdbm6dJOesgBvwUMvrv6mRLjAZ++TfB8IKk9RZdtJCOtD4yiwthCY6bco/U1vYpHrg5E5z+apsT3TyadodEyqUWf1pTXujpj+KpgKxWIQonZnmtLPK4YjxxQJ04tUxHduRfOsOkWYn/RE8pqB5w5NOFbc1MvyB9L3vPY7cBY/syUdrcGnJ0xRxuBcyTwPDDQrU/gxCQ5UHzhfnTjZc9iV15CczCHu3dg3jzn/RWtKqmkNsfv715VRbnXeHYUzI7wPdNVQ9lCOlo06vyUOGu5SeFPbKqw1Ro/xdv/DMg/3dd22CFNYDysCQXAOTvsSxsjHuTAtOuV9wcU1VX0uleLonkjgZmOxO/fdWhMh3swH8tAiF5y0cgfTTZVNKs0JZaH3oCC/mxjq3Xfhg13vSEFlynZUjvj8/Y7h+YafDcyWlRHXUyu9Zh2Jx3vr/lCMz2m8z4FcoV4fo7xe1tea9zpuiujXgIOXPUMfH7NXS28bw6m+LbBUb62g2b4jYB5XiB8aJgW3q9pAbNGAppDHQ3Ev/cBh600eIjYgQZTUcy1FbpOTGrd4v2BvB/jfK8LaKaUNRbXpMzfyBd5mSTg+C6vRet/5qE+USXfI2WJaQccqDpdaMIp7w8ajAsPmuLLz7MEpk4JnOY9c/z/vBW6Qr+b4MyC69csNd0QH9MKKc4u8DjDITh5ei8Rf+Mhn1MtTo3otQyDouEMmmkeQKO830ZA8TUDp3YL+ymirzUnpfcQL0tDKSFtXD8d+bzfo8PnJl03YE2OfHhw/a7Kd2NogCny137zWt+vgKcChWvRb1orcVowB/y4d8d+HTZCOvDpu9Ec8ToixCslvB+ztU6kyvYa103nOtV2w9efY3xn3HslGY9w/QOfS60Exlt5hPifdaF5n7xnftvuc62DATwbraGBw3ACDfOuka/u2CgoeuV/9iQjXzpjBc2Zb6Mq9Lku+vjagGAvd3DU0uA68nGVUPTQoanOM2jOG56WIuorKR8fXYnB7DqnpHsGnmzpa4r+nesHiYTPJXrwFNTh/S8XI6mUNxvDw62MNSW/UViFYXcGj/YS8GTPChrv53Qc8e03wMdmyvs8c1GI8+W5om0ATSJHc6GL9RD4Ff+4BsZzjvsxrSSj4BMUMnQLeNaK1663pznuv7TxfqyVNiRPpoEW1T/gLR2e0DD5Ex51kEHzRy+8r6w7qjX5zafsUYE3IX3gkX9JpYubKIE/VglN33UwXgNf7CjvA09VfwYNdeb9m1ELzxe+Jp1E+G8C3vZ4f1l5hmd7HS3uZziQWkjE505/bkX+9wNPcn7Mamj2xYIS2pZVqKXQvC4eioJVC/H+7tiJeHaTLaX6UuJ9cF33Y+XoVCQS10+30MAdd9XG+OjQTOcLPN8nec5pG/14f+ZiBn4xgT87OYM+ku0S/HUddik6Naxh2vBYw0yV+L0B4svd/0yhz6CBo2gGvqlII/HDGFBkbjx4+DPGszeAhqPeXNoyj8BXfjuZkJeFpYxuHeBl6wt8SLeBrNTpDQ/xthCfQbtEvpQbxGd/yP0ezRvwQc9Fwuu7CdeagI/e74UlilScKF46eF+tEJqvWT1eFH8iXif42vBAHa6JTAdoqtcX+XUcJzAoVxP3/z1Bgx87T2hgWyLe3TPip+oC4uLrBc9jc6+d3a8IKdp/ga/9rm39Q1P9y36qn2lO/qGpvHnn93fOU/V7w7/QVKN/Sirrv+rcnzIfQ/ioPtelPnJ8tSyiaGOQDN8XxLgz4j2eGnIU/wiMqT3EiJ+VkRa+FDRGb++wplJKhvaKMW3rvknt+zkwdwvM11bI0eRnwcetTWgYD4RAMZ+TkH0FTO/LhCgou4gJ4xEmorqXEQXFO60iP4fv7vRva3DmZCulGXeFOPcEfPuoDww7dcKnqGd8TqfppJrcn8ApXt9Zk9x0gBGvGD4jaoPj0m4W26FIwVnjL/dLCvls+8cQSoynhUtFp4fnM0xg7jItT5T07ojhrlc3YupwTc6ijxgeCWDc8MT9vKJpVkV7d1qLocnnutxOJiOTv59p5oloUMM3bgxorvB3sGhnTuEzHytoQjuBZiuec4zHyFBCjF41fC49Yi0qZ91EZMNrTJKmwPCPXZvixP3QcqvB5x7Xszn5zxjvZwTOTphD5cEsqbjOgYH3EZ7vlmN8aCaSKipuXVOUpQVNNR1EvKcRf+8NMB7wruDc1wS/3/72jtz/DpomagW1OOnDD6nL3qmi8zRQot32oKH040aG2+TA/e0efSpqw9WkemqWMO/GmOL65FXR/Cwt8cG4UZScqAq7tqyFN1IjYLQTVGHnCAy9bSAzw/6OKhkvjhY08/BLqRhs7Mg+aa7ww71B8ddeayqwgAnawR5Q8Tni+oOwwu8dRwYwiza27H+OjWjeBV/f5rXak01iUPPf72fSIqeRiVheSFD++Lh29IulK6aimFIWTNwq2l18XawWzhIaXiJ+RxNIVlk9PcRTnvG5PniI113NqCi78LW3DzTQPcD7yYoxOM/14BuXeMUUjkxw5s1GPMHR5hRMY95/s0V8vu+81rJw4ypM69oQJz4LnpafCBqRbEMEDTg1Sy1onN2rowS9aU3FqY3neZ3qP3twEW+zfmTDhoMT9zdzSfKc4P8vPeRfPYKmgmiFpisv8DQv7scnN9zTuMu1Nga3skvha8w1cMP6Cg1SA08jn3tYT6F5rVs5peK9B2c2mU7Ca4OTd8Fb4v2d4JsTF54nMAcYn4HSn3yGIqRdzfWErl1wxvlVRIjXEzhm/AKn1F2uAbt9xXifRecpVO5m5K8SaMrpj/cSvBDP3mgKjdXUVSO0olhTPgYWqO0d42tc4bMjafK52wya1jrVwIMJNJaMjrUjghjxn98X0EyPDc/rLJRP3mMSVjIg5Gt60HOKNzxetz3yxeb7LUIDvj5NoEmWq3IJX69BM22meL/3xQqa63InLTwseK13bfE5TB0asbjA958daHLSgSfRqT5AAx6gqQoNGlE9HhU00pvrnzUG8knex43Yt3SXVMZrpcN1ROK4NEpwZAv5+2ceP4VApXi0557ja4yfvrYWRI8AHGpyD13rBPwqqh80082GZj9BQVM2aHJN9TzET/AtFsBj5tDBozLF8QaPE56vgZTxHZpFz64Ohfcl/j5p4X1ndyui3buoq1BtoWlv6wSa+gGPEC5zu4FmMAP2xBjv4RHfjx4N8OHKa8HdICyADw48wrWL55tyP8v8Cz7wS67FMWkueJ6V9SO/gEVUI66Bm7isIY/tXIaf9rkUajV2gDdZKRWkuyHW8/JDwWsQIr+yCvj7hWdMKg3xMzGgGT7G9UfFZg2PMG5O8DjlsEWJ+EIz9asA4zOsp+TdxkpGT+NkiP3WhGedhhs77B4J+D/ROuQNWojx6ga8MQbOnpKsA83aXwaGGKygiXb7Fd6//ZaOaBuFTRQGwL/dyTbFYkIjyoZBAI/8RHw8DAF86/5KW11M4EM7/VO3fQ9ZM+deWw73D8XXoQmDtc79QEto+rSjwHc35NO4jfz3Z2t4zvEC76u/02vK821QRUmsFWI3nD8pv/Y93G/AtWSOAny05WOsp2MNzfkWS8qLK/JvnIA/oziRJFsjPmf7At6YvF+uAJPx/jbg+SF3oRmhsyt5NI/Am9yxaPEwPY3g00t70TwniOoN2UEZ/K3zVIPBX/X7s/6n5Gf/v2meqvblkOIwBwelCTAumZfwyS+LbHnZqau4vHmP520KjeE/ECNWkkRUTIdc3+ODnN92GkV5NAJGtGfwRYtt/aSd2IGT9nNoLPj8LfnulGsEBohRMWXfNblDx7s9rRY/T/dI9e+I+bMOXzKS4Chan1M7fGeskdKWCx882kIDDU6m6G2bLe3GCpi8FNAsi7DOSDWHtFLXVJii65lrSqsvn+NqgMmrtpuTD6uuyZ09VSJblwfyh+NUU5srnifY6EuiDe+xzL8hz6uZFSWdWtnhbAmMa62hQULqwnde9/pVTJYFfk/7QcPM7VMp9itjR95bZOCMGJg1WV4rCtOPtMPWLqzFc+6PKNls4TO951mI3VXntbY2NCEUhCUmez2gXYv7fb1uMxJmBI4M+x44QZ8Bg/IQv5ft2NcdtsC8d8RrEyuuHRB28ffsxmt5u1OqhccImDce6TsKfEqksnpRI2buc0dS3cBJLSMkEYcWxmObx1pY3MBho9H+QLuwDUyq5bEUxe/xpmAxdOzoVASueJtzaKgbaxjeWy0696pHsP2ulB8rwPvwGotkKjypjO7EFKN4rlM8OwBDnj9ZiNtIa1FuaMB8x5FKvP1mRFteT5KrYmyK9v7xheaYQkPtS80R9tfrUfrw1pWqK/hKuxz1KdW+ngxlH5hI9Yjn9q21JtM5MFZ/xG0q1hNo4ptbuWLxG/ZIAVcqtZ/j9+TItEntslUVLV9SiDjVbcrkxeVaIeDA4AQNEX0eiL8wAeYd7vWGovcF7/cigWl2TFOK8xMw8hxjvNpmjXFoH5RUxQc+8nGxFDAb+aD8Nzj/eeOz/QX3cum4p6swpuD07fEMzdVrQ5NPeG4/Jmh0SFj40rfLtSAU75c4PrhX0tF0oRFTpUVrEx4m0iknlV/x/8trR4hhgf+/21+gIR68ljfbQAOE8Yz3jC+hsax+UtNOP4OTwm6nFPOC4PvFC/HQ0nG/A8+EReg+Qu53aNfCVcmUVO0kMqIFNJGbFg5l0xUwPSnhsZIJPJZ8LjA+R4H4H5ku8v1b4/e9GTB9/4Iv3kY64v16UI6Y3ZsVBZ9HpEU32cH192ZKyWeM+5lvkJ/Lm8qp4H56MpnBU7UirnVh+1IL1Yvrl9W8f+uX4vr+GnhRsO/2DxvEv2hj/Afja0Sp04fGKQJlCJMrOqbOGBrmWwCPBtozRT71oDm9IzTIa4P3E3U15O+qjXwZRGJBiTkCJz96PK+mI663RQkPmXjAi8ez8UkNAlnJJc87nJ1E4Pclxn8voMG7P2g8de796S0DjX/aQ1NFsse1YQ7fpzgvnksKFDyZConPJa+vwIfXMJLqys/vZrjjdNuTVZQOgD9TW19A896hScIHNPo2NKDJGu6XafDZ+M3MiWn72uRVhJDWxb6dzClazIC32bwyxGr46VMeXgJbtnd43v2pnlNQGdAMqwOud73wmYvuASbvZXfgeU6mT8WONddWl1cRLxMf8RPA45YHfP93TnJKF2VaSbWABytGwP/t3E7sqBhA01+nIqPksISG71qxJY5z84v3bUhbfXht9Sjg8bZOP9OkeM8KEez6c1Izp7TlbALNC0IHvugt4P90Cw8UtaC5qZlLO/oM8L4ptBpKRjy+nRHw9JHD84cz4JMKoh/w94z/kz4/iMduPW1EONItKixtrUXLRWOI7uqiUZ5lZCvfRf43b30LG+9Bs170XyPazhNwea6hgXpNJQTU5pikO4BnnA8Q7566tCjbp8CrnoCGcc4GPHFSljbznYW/NxvKjAKa65sqxEeX9wNfhoiXxxp/f+5cyGb1A5/sEq7/xrOecXbzNNUYyHdA+JGytR6AL9ZaInZx/qDU+np2FDvyKZqihsfrjTCeNZ8L1rnfqarAR2ryQL59Ce9P/XiPfE9A8wf2Fe8nHmM8ejXvr3eAB4HkHvffNzzncWCM/nXt7/zE866aJTRVOpn8nZrK1P6q5ue/bKfq/gc1VUf7N89TWUnVp2RsQ9f2BsixSyg2wJcnYsC6AoO73YL3T3CP0fAIjBll3BvB5Zp1Oe+PivwCuthcwNe9SFxF6+U+KNxzfZx3AI21vzyRo69rYoeIOO5ZaqSUrvms6GzGc58JfJn/kjx3HPH+h56uiKp9okViDd89e/rA6DQtqug7nYJTeW0ltLgG43gHzkD0pgSLncL3c2+A+bdxyWuvQlzvAt+TfEtggBngfmdcl3lrIud33i6V6izwPPezs6C0NwfGPB8I+E5VHinpbpEjZ177GbSAMd4ywP22JTDKb5AzuzVoAN8A5tyD65ZUyv3JXjd8f+wWPO+TwwlP9RM4QX9CUyR1Yav9NzSFOaeKvMUXmnDHvqW9cMFZXI8oVPLsit6Nn7/hebz2Ghj0brnwxeMMn98+OCRKC0U7SmNoCN5DmfaaHRXuGL9vb/B8vyPuh173WItirod1bMNnBsWG54rnUxJPh3P+UEHDtUsJzXYd7smbDNdaeF0GhVCa90TOOnMtvM2PjtgNRgZl4+26ijbyW4q12ncprjsuc+zEELvXo02eX3l2eFyzDxz1NPhIPtu8NTQlFi3NpMTnnsfe0YZmiOctUqMnNHtaj3VRafaH4mC9lkoF4KjPDz5zFz7WtrR3Px3vv9ej+DvaaOrxmsBSGL0OSZ0113w4qcXxIFsUVj4wJmygmVJf65JnACeV3+b9XovrmKLZeSWVfrUtQWeeyz+0V1q40MCB3a5yMP7cN/6TsYaAoKc4OqZa1N/VJHYdR1CwU+Dg20aDz5Y14n9iQXPveO5/3FiSsm0GDa8G8In/mFcwef9Ot0J8du5CUTDwokp+xnhfmnFdQ+OY0FB6rTVi7PP+rhtrwnAZOiIfPVcUtmJw8tYB5/8sJyN5vIQy+hq1KRobmirf8+f6w/u9FDB29+tA073ONfdqoSPJ5RmaTr6n8MGu0Cjtx4iH364uxII14+75g2Y7OtC8prra5AdjrplZwoe/5y44e5tK3tPP/dFexoYUzLGmTmVdivvUkZTmOnzybAdMVzXiMWnXgSZHazz/u7ku/w9339asLLJs+4N8EFRUHkUpFRUloYrLm3LxAt5R0V+/R35r7Tjn4UT0S3fsdXZHR0cbzsmEqsxxoaoy4QFY8+xX4UHEpY4hnZvce+YGTTBRJjh0xuf6NBd4Y0W0pLBrQlM4iY38voKj/HqK5xu3wCFVqiSlPzMs1WJmm+J+4qqaxy3iuc1rWwaijeTPRzbubsjP6YTr621Yc1641sN+rkvy5lyj0TryWn5RzykdlcCbc4j7799GihTG3FYrH5x+4Dr7SmykjLqvSogI7hLxc8LvC92vxbyL+S+qLp7nPYSnCJ/VmvAHkE/77fEm5gdoKs+/KRuarWuJYpnlFNQ9eKTMhOa9v+snpboHzdpW4OS1bs0p1JG96nLWodGntxXtkgF+f9bnfowzjFDsm6kdHqRAvutqRsV2ivvX9rIRF/E0SJ57vhZpD3x/ijJ4gCFrrmmF+cqzSsLTbSpbWqwpvQyeWd0raK6G9zeWssHzei40Z5vfeyZbk2taLoCnjuIzMZsm4Rq/sSb3nbMQj5mF74f92A6bMDKE4xgfys9cI/rD+z3jO9eaWBu7UplVF5rGe83JG6z3ULUtePTeDZ47Ny5cp1wCD3SAJ2UGQaOUgmtDnOsPeabC+FZtPqc6TQfk7Wp4rsN7chDuK7FJjrlPgh+foWGvwJ/i8l3LsM0NPTW/1BCPjof73UtXZJNDhr+/RHytU3iw7cbd0DZJge/eBXizvJowDfZ3Y0dD7rX1rWA6dqODr4WrCPmXiNuIvCbaa9FnA83yHWO+5XAZlFLmXK2QawbLzZZrGCsN9+sLjE/TUtynAd/PQhHSdqp7ZVQNkO+XMTy9DNfAQ/pAU+ba58GeaKNFly48zoo1fz5wuKfyEPz0bgMfkkuNeFne8TkKdKJ8Mef9W0N4mGGd8LpRC/H68IDnZhuaMdv74O8l18IpC3NEi07Hk97H1hL7UCVjGsULaKrge2r+MU3V1bTuX9X8HP+H9Kb5u99T0XplUHR/gYOeFeb0Uh9cykbSK1V04TrPwgGnWwYwddcC5p4qcL70Gz73dIeUbjQXupi3SEqN10I6UfMgP/egOVoOMH4MZ0bBmOuaaxn3onnqMTTTDByisjIT70PmUnS84PdNPhfyKxPJ9ZsSKScSmJnPW0tKXD+zo1XaaYRq4Nu3bRc+xp12YMAh1DBGt0QLuwEw5WJlK/jGOTB3tgFGjSTXhbcy+Nx9DUy4hs6ecqm2tqIvnmcBlUHJFr4nuvD+sHVJR1LaTHK9GmiyOsP9bxcbpal8AIzTPxbGw1hty2geAnOSCJpLieFWhk/eYxq+rAPtlkaAnL9OE6FdEuTox001FX3OhuhfGmiuQzfWwvWPeyN0GmDceQYOnr+6Ar4zCYBpZ94DzWfzJ6EFn1r2wjIamdBYgxMrsCGf+1r3oWHNGzAjGRdbO/pynXqbMSRaz+JSrl/RTYx4bTTe8Lm2UXJ2uBYA7v8axVw/CRrCn/b2FOY612+aThKo2BE0MelzYED7Z4nI+HQptZ7QPLPVERhfxzqFhr7SosMQPmgblNA04XgDDWtBA22eny/l/pDXAp8aCZ33jEe7uV9Gpms7ovcrTQp98kqpb4+N2Hyfb9qqy9oOp/ye6/Mpcf1Tzy3l7BQ04qY/u/D97w3ux8HfM3VNJ39dQHO1dr+DkDdvCI3ygeahj2YJDcYcGmPtadH4XjqiEyfwma634j2q0IC/fm2BQ9WqDL/muBJRUs8obzeY7/EUHJV2eT+R2mB+V11w3sC2gOFFCY4ylmUj3MkhgOb7yFKVM2iqYw5NEwTLyI6OYx2asHJixN8+KsO83Ulwv+D0ovuE5trPoYG6b7Eif3ZH/K/P9k2kVzEj+X7yHtMffLltJwvyYnBe2L1yj1WuMRgOwEGyy/WqNokxg++dK2heWVWiGJt8TqiD+B79kI/zoXuk9Mu9Vb597hF8rr/cByAuVXdbJWJ4UBvuQQ5OXSzhkzcxNOZ2fsf3USos0c+NKSULEZSq1YPmyYY6OOQ0B2avCfEfNk5A8afiOtNjvr9NhvxvKnDAlPeczxR8ddaaYzxeJ3iOqahjiucJ4hVyqRFyc0gwPkVsy3ogD2JxM+HD3a2U4bCN8c08PiNjnnD9IdSauEjgCx/kKuW1C8212d4kBdctNEBz4l4gNjSwF/J7wzUUkQhOvNbalOBs748nedYBZc0Tn08VPu9/2RzPC05WhYf5nYJcKR12wEHPDjh9tHc9yvt3eKJVHy7QmjtjCt9c6+ClxrUorYOk+NzF/A41eIjptXIpnc9iqab+sRKfbuWQv7rwHuOgY4hjlzJoIh/3e5kDn7o9elARXHH9TlA5YvDJoJHw90rp3oC3oxfX/nh3cVuDBPPl94G3afbYacqcIH6+Z5oS4I2/l7IW1gv54d9n3IN8guuvj4mg3VGXZVivcL31FXiyXSxLTX2JNdfWwfwPa2UDEDR45ic8dJb9MD5ZG+MZRbxfrB/B015WoSuavIrJr7jm7fE1tUT3bsSkHgme/92aNeIcNS+iYxRI1V4hfjO/zikuQuD/05lxDcvpDJ7kty9DswE/VFcCvkRvaIKXpTm4P54vmeD5Z57i/qnJm7zXGtd/CcR73Hh9Ks4On4npB4mofHdCwW8IDfMtp5V4uMAT1TkAP8yWVQvZT78EOelJ7hfqQDPCk9Cogmbdd06VyI1mTUm9x++X858pWm+7TenVgac8TuxamHttSDTdAK/yvnDFfOa1oJGzPfCsz57rmqwo7RmBlM8G8bH/cI/2bw/z+aiB56rD+4E/vL8MNk6IOuBeT8M1RPTHKG9i3xJ78qO7X6qrA025y/Z38jvpRoaTPebjO0H8pI0VSNCF7ohFJrj2zJzXPSrEy3jLnqgTgK9ebeRrr+diPnpD8Gc406DZz7wf083w/IsI+FjZlvWv91T+qLSV3YONIWftQlO5x8k/qal046/O/U3+U879/c2aqtyskPW7BrpeX2BO10NnRTRpe7b8hcCYK/eOoEwhR3MLGkQTKqB8B18T5bzHcgqRgxwopB3RnT+ndCOVJNzH/Q2Ml0Ng6C7txGUobcTEbaxHpEbsK61QJlzLAL58c8Tvz4rQEhe7ge9+eLxfaCZq0c++wFxvDU3yjqe1OM/go7L2lotdVWc+y9xE5H20pJSnEJjgu/ze6XjmtYMxOGAis5jk9ACf2z3h+se7m/N7jaRUdxcc2PXEnIoV77Hde8B8vVPvkaNC2vJewte7GwOa7cPv8n8vPkvb4fsfcw3DrgGNMragueSjl2gyMqHJTO22p+hVIueoD821SvQBhUmQSnnRQ/j+NjRXkofw6eYOHPKNzDWlFxe+fsa9SbSL5VM2HAHDxz29Ei3C8+1aOteA4/cSxdDh9xJcE7Cf6DexHEHTpdoQmrLNdb+3Y2AI5CB8nmNfKmGNkx35xOcyX6Jjie+Se5/U4Dh1ncA3fZernHzF74mK+YTE4QDflMI8Q0MNfFN0zWuHdlPH1aKRPU7EaiU1aCh7VUb31aQWntyb5HX3MPabCj5wvd5/qJhFnh0uIs0V9bfXp51LvozuR2ieN5/bS80rct7zwFHLwqsRH40LDHLAUfO7/NFup7v4/hvcxGO+h8YKzI0tPwk+P3efH6mmhZ8fR6dMqGrFe+bbrPmZ4zqdvUZbOYBm675sIcI1MDMuh0st7NwCXegLNSLlrFfwfTNwYN4BR6XtFPNNFjjK/9ZLyrtLaNTZC5hYzo0xfO0Y8fHd4ftunPnwwR73E2vDN/YuBij/6CC+dmFpiMnECimweT/QrZgqYfYPPqnjlfdPDfjc7PWG6xM0etieyUosP9WUspr3c3X57HswAqemG0tq8rmCD1W2CQ9Sh3xW21W6+Iz0KTj3Cg3xHXJ88jmzxNDhITa8Z/ypxIGkxedUPROcGC+rhra6i3yJeO3ePNQu5XEBjchqT9SsMf1xgHjRffjs6Izr59kxkGEWc8/ZGD/vxV1wUsp11SemQxRaFfI35H5lI4nxKJTEz+eZBkXugRNIu/C5t1eH19aVIrUPo1LuDMRzqOARoluF+zvf7EyU3wQ/X40CTb7PGN9NW/fJN8G5UvAZjhbXOE3PD3B+EYIzmnflw1P0QxnulvAcl5Bc2t0Oyg4N1hBXi9fGnQAeqDogPwZf3F/wMTB+CLkaJsqCZtzfwEFxzf3gNk+i4v7yZBh+BIl5jXwMnQia0jfh+y8OOCmee3zObPitxFpCU8sF933QPcRT/3ZYkXS6kRaavs/9Iw9zigaKt3/tQnDs1YGnafOe8TufI6179Y0K3k8jxyXwJ2tZggqE+p+DZsivoY7ft474+C2hKSfTWpK8OzupBm3Ej9Z2bUoGwKdwfYUHjnXkZ5xAz0atPu+pniib1HMCj/AeYb4eFuNFU5SlGqVcm2MOjRzmJfAc451wPaw17d533gP9we/TnoCX3jEpo13EvVAWGdcny4AXGxMap54D/2QrxvNf3G4t3nZdE7lhYCtMnSkak88pPrjn9HN1cUX3t0V8X957Kb0IHve0raEhItYE33dpiV3KvYx+x8AO/T40rij1mmSVwINUDdczzO0epYvZWkZb95eIeg1NEG15T37WPsPjDfdDaIyXW4Zbp6nFZc/1Qe8nz47GfVx/9AB+R5t9UIaWFmTiuICHDwm/L+d9eMCeEbdIlad1qfoG8lFv9gPallef67oj/y4DG574tMD9TxXXu/PdJQUYby2MvNIUlwyeZtvTcf3jp+S9FhifqDZkieeDx+jXQF/vsd1ocs/zlT/rgpI097mWg3SEd/ncKJGzjYzebS0TuYBn2s13gS2ZToS+a6a000vcL/hTCDNPMF+XAvM3Pkp4GF1EFC9ifP+L4Al7ngvNZfXB33bnlIhD+9km9/bxbH+u7MT+eob17/1UU/pH31N1hvpfaCr7P6Tf39+tqT6HT5eKac/j3iY29wo5LElC5WjhtuSzmZckJOm/kMPHEZ9b4HNRSo+BaeMjfMWyz/3Ujgvo9Defe/qK7ELRsoHxLHrAfL3gs52aC5+zKcBR9zswL3jOwCFJC5g+voFD4rHDv58gJ5/jhCjppjHX3EQOBq2pQ9vzLZXR2edaAZ0moWKoI8dHqzOJfIzrqc8+AcaVwAThwfem9hv3l2qVEuptMse94BP9OTgrUvxe53PDzzdTcIhhgtOi7wS+TxtCw+V7VRB1XkEZPbjH7DeDj0osByB54Tq4Rb/G3/uxjys+HSFaqZkAo39JGS53vMf0URXQLA9fU92U68zLpI+fH+w0ORp0akGmVVA++8CnH4bgrFUEn7t1FXy9fE8N8Vno/O42Ayf4Ozz/O60U+RcNnGDwfos4tgg+cBJqihI87yLns+31g/cYf5Qh9C80p6wYAw/nKBFyze852nzOxa2EKaiD+Swa7vk5LOVNGN4wBweX0EzN9OcKp7W/UZjmczu0vkfucw5Nk90ubqlOk68S4/fqC43qr+xoufzdxPAsBxTvs40d3lanm9j20g9tlzowRN1LIU50NSj1E9KUOpxM1kh9ikUf39+3PjjmOKwpOTquDE/DSSPmF/tLWWi5dhiav0oc6xQarn6sNaXfJpVYNdBU8c0Fhm7agRLJcd4nuXTBIWd7YghjEv/Iu8+BKXsNPlTetRYV42RZyn3AvXZGnzap9W+pKXE9Zpjf2qbsNwYmXqKyEu8HOL4optDo1hfx3g4bi9SuAQfnG4zXpAUfGOxG0GDvLjyCnBge+VsnlNGlI3Wx6ZkK8c3n6pw74nPwRjyn8ojPbRcaf2Yg3lXiQKN3tvZBFLZpU75fQ+NUfM7WzIGpXu8lS+WeKkuMu7wfhk81hVDINfdztKlYdPHzqxHyy6yNNXmzCn+/uENTtG9mQbv1G/H08bh+2dV9U3KaY75jXrv/NfDZxbIHTP6+pSuWk8oiL2khXiTXq7oEiQ1Nwf0Vuzt5EJvxDR6rFwZaeNaBBx9D4PnfOjhxyu/l9F3iUdS3fXCcCU5ZeNAUwbRizXOGpkPKA01Gp0iCU6qDSEvgQej2oTHfvpYI6Fb8fLyAhrk7GvJnz2tv6xrPe7xifN8Yfso6vL+M/JJrHkJTFRsH+TB5QGPke1qRmh7AYe0r8r16Zvh7hzHi/XhT3PtJEfk9rhfnnqHp3GcjwHHcN8JjjsrLkQfOvnm2ah91V3xs5KOn9ADxNMJ46MIY/akXhPwpj5ivK+7Pn7OmKj5BI8rssADnTvF8i5afiFnvgPlb8Fpef9xphH03tsBXrj9FB+TrOOdzwUEU2NHJ43pEU4y3t8rweSOAL2e6zeEpXIz3asZ7/kfQcLnT3dlq+YZntWt3gusL7nvRBQdPrleda2+QJidHrod0pQk0mgW8TnjtutcyPSrmkHDhtoXn78QuNOB2Dc22hc4S+aJZkSe+vD+wjd/vc7zRIkugUdfwoG3phpSuH9DAlwNGo9nWXIuAa5eMb4jI8+P2oOwh/VK1l8Afb3vYURFDloTr6CJE8+wI2k2GezvqnhGf6ccFvgzf0MCxjfzk7rAUeiHiZ7KHhmmfuOf0FvkSbnkte2uBn7xAuppsNwFBY2M+tnSBhrfb8CwvOx5AldXwYAc63ITazt8UB9YG+Vb92Y9ZQcOrC+J5vPllwvf43GzPB753r5i/TvUxKd1e+T35BfEevuYGhVPYgmjEZ3gu48+QdsfuHh7bseG5HMuhoKf5pTR6NkRPpXskiwDXp652E7lfgS830LyRd4cmb/qIX7973kBz6ZgvwxJAbDfxbSlyeL77b3SlaLSHZ9QyyWe0bvA0Px7PTRf8tOuTDc/RQjx+N/wemGueJmNY9PCl4OHyga6AhwrPs+L33lHbwPM5JSPG9UT/0lSL4duzgxiQbG9SfUSz89TT/OfmVP+Dmqqn/VVvGvGfsUe9o//N+6nixuuQr7Xg0zpf8Iw604KiH/iD90S74js0JFH3gRy/rBEjt37tkbqMgRHtO7+rvYs1MEYiaUczfJ52Dhcig/vCD4/QWNoZPidVe2D2ylaWOJfIydSGD48C13bFJeV38aEJn2a0dV1oQbNhjcE1+ybQFGe3M4cx/u20cMk9mbUc19uZH2Ba78L7T15QgMV0EWtRb8Y9X22+XroNbdm0gSmLNjTJds71SF41rt/SzZR25yYGh76RE1rtCPIz+PBwxGspIAqA5vceyOhIXI/kpOADBBRXVF/5vcQ2kRT3uecofYA58w98UPDi3i9nH77YLiknWnWRc6Mvn02Omh58YA6f2dKm4Ox2lYMD+Gx856rBt2sCHLcywjJyMu6RWyd4/nMMDde/V4kY81qoiveqDE8nYJ5c6BtKv01YSn0PjMpr+H4vi4CB4x+ez3jUADTbiMqoZ16UWNnAlN13hOtpS2EIM71J8jZncNo8wd8flTIl+dq7ZZTUAQjQWF3Jd9KZFo6coy4uP6lBgwpg1qTwXdFp2w15brPU5PJyOghrK/uUXwbrUl4+k4NItqsXxd5oU8plAp94M2WXgoFFMuq04ev9jm3QrqvwfbEdH/BZco1KCQ31zU+1gNBt4GP3Ky10DrhefJU/SlcJrr9e/Q7gqGdD4TjFz58fExJb9rFevgKH3Qtei1zCpwLbN8xJJ0Pse6VJweS3tKNkPKnFvIhN2iYONNY6BwfSUk1IFWtgdG/Ka1GBgqbaaNDclwQ+0Fhf2/CRb8THk9/j7lPMj0w20GCbJcK/cnTuHxhDA9PUboS10gP4xjk0TrdBfBYzx+N+hPjsxMiHtWYAk69DPjt/hqYIvMMEmnPGe6JfqhGDBJga/AZ4ns0OGPqNkC9heoKGGUrE1+IITZW8L9AQj6viutrA0J2mhcDcHJriMjFy8vM81KL1ivNDWS/4VmiacDrlntYra0H5gTn1c4NPjk7uiBIjRrw0Q2iWYAZOJjX0yzDsl4mI+9AMNBHIz9mBa29cxIb8PTRV2OlDc7xfPB5jcIDUbmUthkYCTrjz2t311nFEGJkBbYshPE21gSZIanBodrRxf/eDVMI6qinyj99TbFPee8D7XYr3VWphewLKsh7mhnYHaNCo/YKmdRaVR7vpDRrgPuO1yCXwin4WNPU3Rb7up0lA2YzX8rv8Hs8cYfy9I9c/MhLuBZU6Ewp87kf5TsBZvSxdk7S/4OBIgNNTT63I96zAVv4e8+lMtDZFdob8ubEGb+vQkLtbJ9Tk88r7cw4Yn2jHa6+fzhiaboCYktUYeDkJp8CDmNfO4O7KMOe9FMbbPPN7SHiu1kXTxWnVjInmM2iKw0i5oiXcKcXNDRx5auH510to8uhebUsVvfSEe2iPKUxsaNDLG/HzHpYaBVud4GF93n8VOhZtVx7+/qyjO8KrgReyez1pcvzB3393jCX5AxuabJwBf9OY8Hkz59ovfe53t70pUp0zPG2L30s9hhbwx+f3rLdSb8SxC/wIV4r3IlSzTDiP6kbpceLLsL1jzcW9X6LJK9Gk8e2YIjcWiNdkC03Vu+pK+FxXPt924BkGfA5v02skybbtl9FvyuegbfMOTbJEvrgdeMhRXUIzvix4qFKeXBEX8EjxW/ha+N6eeQcv8CfpDF3kB1mVMK69Gho3A391hj+Mr8ZnRF4afn56+CnxNDJ4eHWFhn1c4Ql79mpI4f3gamrP7xS+h32P5GpAZRRbyP/bBh6QvFuhqfEe8TkM9TlJzfNtPK9scB/1BvF08DWZReWfPf/A1ysFmjQbzG+n20BzHZsN8qeGpvoOb/ze8kNl2D8GJkS9PBNIe11Gi4NG4pS44CMr8yGa2ONEC2sCRnGg2coF+Lc8NEsqfn1+T8n9TbsO5iMLEK8S4F2JzeW2BD/xmaOszT3vl8Cvuat70iuOGndttSyaWm2v9I3PP6qpjO5f7FHvat3/88//6B71v/k91ejz0SmfBRsNTrwk+IjGgS6PoJvjD3L60k58ykQJzfQQ8OG0OiBH6xq+7831jZY5fGw8aQMTBwqfP9+movzJPU5jIK8YFYYi+eT6Lgeuf/U88f6L8MTvpg2EgWocaKbRCTFx/3B9klO2hu91oz+aLRG6M56Reps7KX+racJ91UPy2il8f9aHZtHOwGzZrWIZbVzuHTJhTQUFU4bDBpqwH5qsIWYKvn/KdXEHAr6RXD5n14fvkH5m07Z9CoBxb2g4+1GnpL5fYN4+Bgc1X1NRlFngvNYMGNURbkDeyIKmmrfB3fmD1xpOJjRd48IHmn6TEl1/vlSVmlrCFEmXovCys6MgOQPTQz47/BpDE1YT5MCsqBYk9+BEKS7nWphDaFQFRuez6ODIcOX45J1dfDb47HevA80ZyTYwp+a1gv7LgO/37FgL+wuuZyP5Xf1R8nuKeEZicoSLC6fcuyLnPa6h4YDj/CHGT23sgxg1vR2Fm4uLnL0GlniVvQvFz+sMPt/+NqLoz798f8As2n4d4fRGH6LOfgmMw1gLqa0M2h5uaxlWQYDP3/mLwqWLnE7lyRTrYt6hYr0jaFx30oj9sewBg1YbGRq9byZWA/tO0eOwgq80J5XQ4uuHImu4grHuBYk4Tldfovd8DY5LT9yvDd9nkyU018//gYM+wy5te3dwyGMGzVQ39oe24gef1mr9GrHbe/CZIl1wzc6gElsJ35ldR0toCu2rxLvH+9lbc8Ykp8zEz7RmFNy4/lfnWepi65Yt8sMW4r/JgYnPr1pTfsuhMfwuMHd81l2KuhfEV5ffs1xaN0CwzTUJL/IsBOgOnqO74H5mjk5CfTLud1iBw+S+VGL2FBaF1RHZR1d1g0ZRNvGja+rFa4nLThVQNOe1Ry2GJrjPwcHRtSvLsI2QFm4Mjsx7J6WF3RAa63tG/BWnPzUHd2do/r1eU9Dmfmd/zi3K4OAQ6YkER3akJWbBvoV89MCZVR8++/4yLdopAxypb+Gbj+/M4R7lyO/1HvFPc8Snd+L9Ok/oQ1FWyZ9aJ76MJg00j/uApkhOBHzQef/ipKf7REUSyvDGtQN+NfIxEDk0FnQuiXsiBKnuhvcE9zH+54W5hgbmbU6ric01EBuXgvUcGrSzRr78psCfZOdAIx1OiotZkkPZ9yPtqOL9UeZO+VR82tB8zZVrFawwP7tOS2pqcIImuQiupybH8P12+89+wqFLtFmCg78P3UJ+m9BomQlN2X/D9/8WV2hw4yE1Gds+axo8r7x3kH+ddHITppnNyLufQ8Rf8iUxyqDR/a+H+OhY50rUvSSC5Mb9SPuB+xlTVhFSExr0eAcnFw9lUfBZYfxoBk13MA2borGGeOx3MF+rG59rPEy2UjUvzO8aNgYeDfMRrblmpWeUP4qrEvlV9gXwduOMKHL5vcaF167zx21N8RXaIlqtoJlCCbzxlwU0W72Dpj6camjsjseafgC8vpXwqN7hGEvZzJUubjo8QrS/AE+sDysYiXjcMl5FddpNhKNzjePll7Twxb12ih3FFNh1As3mdAwxe4x5PKxCC90Amvd9gmvfNdD0aqMDD44d4Gm2jHw7cq7Ip/0ju5Kc8X7bD8HjfhfwdNFt7Ur52AeOWM+fJiUrGxqmmoau2GqeQWqyBV6chw005V17Uqj1wV/LEtcffoDf0vxgvMP9jwRsLeLfn+D3iwfw4HKFJvNdwy3V+4jxDHLg1e4quH/MCvknWtLA72uFlJdLeYCnh+eJ5mvS5LqDfAnnB36vWSBeRi14roJ7LeUXF+Mff2QtWiniJXzx3oVBl/M9VTvaZmdc33n+kN/G/Iz8eK9lVGilK1bezabifiLGQ8Rn063HlGygOUMt1uC5hsjfMD1Ds82GuP7gBX72jwU0+R6yTrxnyIfoOFxrquuehCiKtEUjBOS/31M943r0b03120/+SU3VN/6iN033/3o/9P/6yf9vz/1Ji9dS/AXys+nYjnh0nBl3Ml9rkTvmHqtziyixC8RIM8McVj/DpSxhn2otoTnKVC3Je8JnhbN2JcRgn5Tk98JEyusYOWT7Aj4n14A5z4eti9ETnJNIn89ez21LhBf42kxbIibUAjk7mpsrSsHXMho8gSFU9+F7t9edLefLUInDypCU9kJwhsNrWcmO605bZoSAeQoSRujOaBuulQzzKzDqzvXNCncFX3t74vp0TthHCe6ZvOV3pR3uffC74Pl6LjRLrWgH34scifwxNKUob8iRbg3Mbpb4KAYYj2DDa5NBXulivEwUeUEcy7A7h0/sFoct5ZsMOScH8Hn3ua5TqhdbTU25p+vsbOzgY0Lu0eyDo9dT06G4yz05a+rcRDmuwSHPPXy6HGH8TGWAo0dbfF58lYIP57WJtcn1aybAwE3YhBTD2srI5z3r+4WrKBu+ue53q+vgs66o6I/gCwV//1GVD05qgeOOtmSxvN+Sn+YrLZoujqaIrCswL9ZnUjr78U10zVFDcW6tymjW98HByfCN53ktpWxNf4kYdWxoxvbFRY5/4QONPTCN0hviZ/ILdBG/rhop4+xpkb7hmqK8lhh+XeT87A6OOuxT+NzfZSXD8P2DZghX0GRBb2WHo2UATTmDhstmust7gidKmO/9i3b2fVWqbw7MGJtDnaLNDfNXTeE7F/7oTdvxBpouPvxq4UyH8LF+siihIaD5nndeK7QXS2j4cAyOCg8Wga78UqU7TfG5JEEw8ACgE+83K6+pSZl6BsDAYwkOAXGT2uWI9/pnGyJswTeGnw7ia6aXlYi/B492jlRaVP6EIYLiwL05TqqMvvye53U2piSnQykjYXHNwXczomwwCLToyXvMp0tnQsldBXi+G/7+ZnvwKd9/wEHPmM/ttRvuYc3vVVcS8d1568DYaKJklI1x/cWq3pIiB5y0vCP+lJndadeDhpbUgQa628aM97Ti+sslfHKzHA6JHjEr5Ab3f/zpFmw5OE56ua3EJVRzzM8XmC5T4EE3s1aUWyVstPOFhsx7iQuO4LrV0KaVMHyyoTnbCvEz1JGf+4pop2vQmDWvBI5c5oDnJZQK7tARcO/4eX3GZxg8LRHVFPGfJtCY4c1nTbmqV9AYF8T/umVnQj3AYdH6Bo3TioAP0wnNSXU8PM+4Bw3R1QEHlL8k12qAJ4l8aLJoccV4Z2ed+0tmFm3zOzj10JSNiPX5kvz9bANPswCnewbGM37e4Im+U3CmNSuHpJB/ZbiPx0p8u5h/b/GnjvcKHuC9y6YU5hWeJ2y+rjjaNCE1zLm2gezgfgkeUM1y3P/Ixf3scnGiRLQxXtt2eRNfgfksZhXwInN5zzP3EiF9Ag070hFfe0tAQ26bBBr7jvn1+qM2pRfMh9rN4IGvo/2X0uDklWHXqFxRzPC9ugzhCX8O5ut5y/h+6STDOgR+3CILnlOzkS8nB542mYCDd1nCZzRawJtUci0J9wF8fBSiFtcN8DWecI3b+g3PaORcFv/44/ps5QUe4cR7PcYHKmX+5TMSCzeiVHJN1KaeQgO4nTHweFHIUFXQ5M6+LilYhoj30xseyGgfIGFXvm/z/OqiX1kX2rWOwLc//fVe8fxH0lm5dng9wfPNuvsBZbsDxq9TwTOcFvMueUsHydD6YGDL6/NB3nS2LlWPPZamA7+jbA7NZs4mrugMDjNKirkvZXt+Ogh/OTTIH7iurQYexnOx5HcMeRt41cmRf/37qAeN5hXA/w7XuxtzLYf7kmTUX8NDaCO1gqZ84vrHM+Jzbv/Z/7eA5q034Bf95iD+zBmfW+xIEs/5IaFs9CI73IufLsynjfF41a6mthbXO+M67kk8gkad/OD5n5PE4nP4GJ9igny7H8WMIt+HZgfm3cSuA0uQ7HfIn8US97drwRNiBuFxL5uvKbLAa9E8em00j89F2I68jci5mtBUcT65/YOaajD8i/pUXf0/o9/f366p2hPvS4lJGxnKIe9/Gdcg6OUNRuIrSlPYitf6Zltonk6tVeI2aKB59nuuice9NVaRtSDvdUCMzs4CPu+nHym7PWNNFQFyKHL4Pdc7gwZazrhXiWF48BkG5rdWP1P8vFpQaHrwxXuu94NUXVC6eISaGvO5Iqt4CQpqe6uFX+fsium9DsDRNnzSkes3tbaJ96eudCn9ED+vH8FZu36fz7K+IYHUwgTGehV84oL7My37WURZ8Yuk2i7wPPsdYtZvw1rJnPd0vrnurfpdkLPHFnxymTKnWbdAC3uWZoow0j1otGssldThy/aaA80YqdgOx5Mq4S7tCe1GUyqjxxqcFm3Uj8JldyujJ/e+EXdornT5CMHxZ3C4Wx3m8GlTVarnZ3oQz3eypCJzJHxuUTlCaQ2ez+kA85YWMO+24++HO66X1Ob+UbMbNFPXhabkXmZi07WgOQcPjI/2vFjgbBVQEfSgCS0gqmgvcP/+IghtWcfQWYfJJ6Z4EK1kdJ/7OrRmWuF5xzM70idHaM7eBxqqfkPzPKdjS9Sh9qJiPFxoUdQJSIgnNE3sC7eUzxc+W8fPg7YTzunJgt9LhR4wUdSeDA/GrxLnlqcBo2FUQ2f8VUJrjS7kd8fQULKBRhsko5riXbXUwsqHr3QH0HBepnD9zgafj8e0pt3AWdlR7wuM7Ycar03OwEHf1gQasafVtB0+11qoZxNgzq7sQbP/FpKlbyL0pwbf6b4Xpaq6Y0ek216bfH+B+Huugan9e2LTViTw6a8CmFhackiJ90B8vM7ARNUhjP+jhu+12nYjbhV8fhgq5IOR2AdR9bINba+81ipavNbs4ufp0ILmOkwwn+UMmi2vTa61EUJTvH/zNnndIzDy00AzdUt9DI3I8bhX8DBJRyHevA3mb7FCfPY8+MzsFEJDiBIc/DpDA6TzI+Lb5XOs5q1KqEgiPhd4RkQcQ/dGUdfGfI8SqQujACekWsV/78xnAprPkOQPnBlWqTyIw23fpvwzAaaveW3ouHOnlL4a5PdSAg/Sg7WERpMSHMQ+nRLEY5AH4FSj5v5pjTuhqMqRf8cPNCXpakPpu0B8f7vIz+1aIB/lEPHb+dlCRFNzTHFr49tK4/4znxt7tG6BfLuypuym1ZKyH+/5fjfQXKMe7wmvHGimaxua0nzh/sjxoHm9GPgDEeMhn5a4vwXvXWgPDpivQmH8eh14LmckRuR3eK2pNcL8hcfngnZzPqsflKXOva7AScYMHDlItIMwrXgAzub3erM9NPjijfuLF0qVYeBNMF4OxrPIbO7flx0xn8odA88yaLa6nCoxvJmSkgcGTIo9NFH8yA603Z2pVFd+D3Y6x22KjYzKcNuG5r1tXIvCBTS+fHr43DfgYeNVkUCTC8RP1hm2KAjGiFdMiAPBtW8ouASeVF0H45Gf8X1+5P2cjeB+ihnvqW69TtBo0NqiMzLmwDt4AnXdaJawbDzvVgV4vgPXVH1PoXFCYwY8nSzUTSw7vH+wZYWYm5k6COcHvA3UGPN5G0WuaCkF0ayNoDHcDPgqLxZc6TKKtbDRpjdx6/hjUmGZwwN68NxfPzmRd3gFpYxHATSJaLge4o2Lbz1lI6zsVlGgmVzf6wUNrHm9L2XubFXK93tsissl7tNOa0ODLiplivN7pNMu7K54XQUId1blHfyjgb8636AS9jAhUtAtWpje4MEGoZiSV+9Zo1xOmbD2NvBhKVbQ2P2S+1vGGhX+3eOTo9AwxebZofj+zEvZz2xozgyaOXgaZEezBp60/wJfBcctaepE8FzFFfgaj7rcP9KHRwmvJu9H/EHjdU64fs+3YvKjENefteH5dq/ribbGls8ADbiWzL22KBsDo4A00ExBNQQ+VSnu154gXtRVR/6qNvDhPcb1B1NjQ37/iu9DzKmYvsCn/vgDjXZZjHWRz2SLlovrpgxmviT77B3+W1MVr9M/qalM/S/2qHc7/xnn/v72tT8Vxh/Kv/pai7YO5rS/dGyKVhVikpgzsru7pqj3AwYNVsDc/o4WVJx24PiuhK+brG9zCu7ca2S2wueone0ptUI+57cGxqc219NwvsDsdwAMbofOhjKzE8joFP6AIW8+G6sZwNR7KDKxbwv4xDbXDji73KsCs0nxdL2VobsPheg5fO6qN0LED+/cv6zrbrivfCQj34RkSbcHGzngwVfeNHBAvMT3eQQ+CO/cN3xzM0LKtWEkuWjnQXQf5ohCOUUOxDkw51dTRMn3i5ytuHdGP+c9rsYFGPBO2Ddf6w0V52lss4a5ib5vBuTHk9iOlvz7i8aMqYh9eAvjrdfCFvqX/OWD66avuSan1STk6XkoZfYEh39/8BVeBtBXqd7htQqxoK3kc4fTMTBI3Q9ryl4lPh8TaKinD0wvdgnXAT5ifNQiCyh57aIy6u4xfprfBMC4Mzg0fnRMYZ4NjFeJ3w8HNb73b8mG4vUJmAWCh89N9hHJwgcmLTbHRiQL+0TxaT3F806P0Gjt54tSu4aGOTYHQwxezyfJdLAoo7QF3zeooWl22cSFr3dO4Mzz9U7b43dtS2qgaY6t+RcxfPdsNeazvd13DxozStZ2uPiMXXEo0zP5rd4Sf+/JvXAW1wcpGSy1yByzr5SfF2UL37XlenLiHqnxk4r8utRkc/eh+XXtR7nJe1zzwykRVvJ5kr+Dh1S0AqY2yuvSTr4X0ESXE67fgq+NXwk01kiAA6NhCY6SATR0WwdHLWaIx3gfQiNXd2CWOnkDUgGffV6H0Bi9CBiqbi44rZ6C8+e/Gj7/bMsy0jwtE3WdYL5UJjX1SBCfBnuOYH+D5mlnuiUeE+SX70yDMhz+wGmDzdOkNH0hH8Rcz4RKGwsaY4h8W4/Km3CmBE1yBgeFUw2cfK+ebdpOkT9Sxsi3TalzLYYv4js8IN7V5oD4Pep8pkKJWpSueaHc//C5QWmzp7Fs8uYf+OisC817WPFZdX0ITTCKwBHPz6pF2/MemG544ID4yfsNWx9wUvspDeFPLY5PCU143sKTLHdc+2EA3Rx95nj+dsuxoAGfvF9yonThvrgufLVAfHdDhNzOAx54Q6FK2U7x/HGnsijaPZFv9wCcNRw40KiPFTTjySxr0aqyBfBI43pZN3DG95FBo54N5EMW4HrdtSso09+8R1hCQwxfDvAq/LMWzDVIB1OuTbD1eW2/h8/f7Nmi4jn0pVokGN9oN4fGeF8QL5tL2YiiixGPahscSRWvBS88g2LnEsBTDhAv2hcaWQ4EnicaThKRbMC0yQj8q+zmKMQEqo1S2YcGjbgGb31CPqpfxe+5t8jX/CL2tCu/0FCdCPgjTlwn3A6BF2Vugy91gfF7QeOrzMbn05J7eE/qxI7eFluyX8+kbEi4/mspheh80w+lO64Z+UpYU7+0IW1tB5rM9qChf7q5oLxyjpq6DxiPZTIlvxHciywG/k4L6F4adoFvXV53eP3MDXnhN7LDgNfekgSaOJ/niJ+soydiG2M+gxQpGm27XUscKjpRMV17mswaeMrPmzVkX8VlVHHN4077OKL8tslLNZnAAwSGeaBdFSF+09YJGo2Az4prrqrdtuT3Sk5Jxf2sbJW58JBi8QQ/PTTg0/l8BP4ozEeqWhi/Vco9ly89jft4LMsQiQpPbafwEM54DTxOgoOYf4VHYWwiPvXZj2scQ3NkboJ4+zmYv4Obdigwl6tSlUtNCHc++tH2A40aqZ6s4OFTnXzznNtSwm2JInfGuP+LB095hcY/WYjX3bQHTzG2uCelfduQzCeYn8kB+ZS7FeL3uQafOhPbgaa9RaQGH2jgl/G7CeMwx/gVbeBnWgWmOGwV9Gm/7Wmqt7IrUUwRr+QqXH91Rrw8f5VNKa18zAf3hF8RNNVuPgX/JlPcX5cOyNew78rQ/3xrkT/iFrm/26b0okZz7e0IHm5udzxJrXRS/XOaSte6f7X21x1oo+7kX//536SpJtvRm4ptti7DweRnCgpuE/Kit6vJYAEMfjYNfNKshTlrzRAj/gppEHzg+8LMR872fAe+bhUiRudfjfc0GwUFc65J2Y6AcZOzhZy8lwqahffQha96RcHgzJp6FuiwXtWYsv0CMeN7yMlqWEOjzW3eg61VFnzKGhy0vkKTHIuzJdp3bm8z6COnPzp81FGaa+Qw17S8T/Dzyzt8xHY9lPCtXck+uV7DF/L+FGsGn5/fdYDv7xzCJw65Ps9PtimcN8CYYF65YplZIalvTiXvV9BF8HA8SnsnYEA2x/OVb66nNftFpZpfFUSP0RBFyyyS4aQGJg3HfM5x0PK00JuA0z5D+pC39+Azfe5Rmg9FBE4ERkVdm3sC81n6oNtlDuqd4WttcHRgfLjmmwJnDjVyKd+NwKnXPTA1Sl18n1743AxztIwVNNMxgUbscQ3KYwKfKdUEGNj7dgyhS9jIPHzieouhSMRiV7m0a6+4hmtfcwQ3D4VGGCw1VdXfm/jqnyOp6WAqo19zTMTlm9bA3Cc0TJIB8B8uNE/k9qFJbPZ9cv750e53WGnRxp3A58n9jTwfPik8PieVuCVaQ5H13pRyaPwS4VbelwrXhS/D/2G8lF1RPj4upXQfPz57v79TNG8teS0F169e1yfGg1ZaOCsmQjxW8k5577IsVZ6PDdEung1lpebzuUxopiOVDwrCCJh6WvwyfB51MP5LR1MzF9c3dvCd2WaysNXgfLSEmvF7mm2K+d48ub+gze9NuBZBeGIMs5O5Qb5vgOPGOjB3MHd4LSxFvBdneIRsd5vBl5/A+Tnvj+r33RXF81rifp/6TaStZg6O9qF5Fm9odFUexkTrJTSNd5KWeO+8IXkvXjtXL3DI74543NY7H5y70Q7CWzvIP6+G5qof4OTW92pS2D/j9/0POHf4bgQln4brO7mI91WdhRRPwPBy+kF8fs71mdJ4jXjo9KEhrssGHsapEO/NDRErLK4ZWc2Qn48aORkmcxPPy700uh7Go88abDtrY3xSDXigX0w8z1wGUvlj3F+7UdCUa59siR/gQm1iRNQZQPL1zvAU4me5JAMH9wNtymvn3HvFeSg7ckLgjX+CBgmtD2J2W0HTvj66Q57FvVbOK4zv4Knm0CQ/rpdlwQNkV2gsCvm90agAR78XLjxU0cZ42TOMb3fOPaDTHn5+4ehCvC6cL98U99v18TksPZPUWYNGVBto5tniM6PkOoameqztWsxTS5AEZknVWgEf3GTVo/TeCcpo8YCmshXv33poEpw8ByfbIpuQLLmH7qDxoZlzu01K43Ndh3vHEZuk9ikK3sjfAukj6FBzryt+z1Er4OnY35u0HY3IVg8JjX5OoZlTt+vbEZ24znzN+y2Pz5h7pXA/1lgbAA/5XJo14xq2u/RF/uK70aK0p5nC2uD7OJ/xWuwS11uWGE/p5Ueucsoe7cc9Oo8j5Mt8ONEFnyuhYsH7y1o7aPLnh2vSrp4hIujCeFJjPItgCA2553PQxwfX2mmP8PxFF55tkdGRiirzSmgqfP8J9YDC/Aj870zPB7HttEaUdRe5He1btsEaek/ZjGteQpsdhGEBn/12D5osviE+160G10v33O9uxDUut/s38uG0ssPTDZ6vu4EnIq/G/Ez3wNfdF57KH8gl8HdpuaLf8y7k54VbhnP7lImS61EFwwTjPWK8EDE80+78hsYqjhMSkf7UKTXKlYwCH/l4b6UNPHO60cKrj/ieX1YaFctDVqr7DngZVabFtXIAm6ONRuKpIx+yq+L7KYHnVg/8kJgf8OUvlomYJcgPr+4B73oNrt+acQ3gqw6PaeyAj1evPFLQqlw7GheBIU7+p02Jt4Rma3bAn2QMPUi4Jxm1h2UiDFeBLxc9zN/gYCfgoxr5dQygMddUumI9Bf/Fnu7aoRkdgT9L5PNkU23+vUddzqDh/6WpusvTP6mp9P5frf31/ltQaaPe/6Zzf48EOUlOtQbHrn66mO/dMfn9H+8J5PdKoqN4v0GXz+reocPTCzgi3rvg6Bf3svlaxpTikYU5nXMd2tNMZZSEFIGjetAg1ukA37jhnqHgrkzE02RFu8UMvj96ANN3V/gyBS8gQ4vP2QnHmkLTLYDxVgAM6eYtxJD0kzK8cL+oR40ckf3pv+pYH8RUVrhe9uA9rzlydnYGJ+a851zubvj7L5v7vqdj+Mzzhs8F7XlPOx2g2aY1OPDKe1CLuoMc6B15u0VYKcqePeRItwXfFO11+IBhCxjwumjwUQqcubXbkYw6fLZ52xw8iBjuJ0bzCppJct+VaAuMMV3uNbGpX5Qv80SqstexROpwLQkKVKnONThrUxo25piLpl47oQsNmcA3r4aBDFt7fi/mc/0ufw1OnQyAeZuewPeDSpZqW+PzoQ3Nl614v1rny2exxwTNeVorKUfNtBG7BfdCiZkD0ye+12pcL/hTn4gi+NzS+OB/luMlnud5hOYNywNlRSW0aGmMlSgM70Fxt7eET6utRhgKmiecxo4mq1tgiePh+qUg8FZllO/x+ZsC07ze0y2jfh+YdvDgo3fNfSPDSy9QYmd9GgqvNjDPXcDXb47PEhr1vbTDjf5zIJq8G4Xb/kJTjoSvdPblk7bXDXzkZo3P7xu+L8Yd3M+v+TaiVtcPxe0TOEbY0EzixPeX2a6mZGeiRJB+NEp83ZHRujg54q6vdApmU6eULWmZIi3B9VuP46+c8jnFx21E0WkdQSPUwESpRj0KNjPSVH3D91EIDxE+WINN+T2WO4amKn4cX5Fmu+LG/QN3S0OCM2d6Jd79w4zIzqF5Pndo9HTPe9I3XY6n4mSIZP8ckGwXvgy7NTgk/tktUn3mxMcPf/+cWIi36zOw5W0DTt5W1wFREUJDwLfA87iNTXQ5wDPkN3icGdgP2uULzqt+yI+vfajIL2bIlzKD7z1WwOSi5eD6l/XpJl4qRqynFjTBYg/NcniDkxNjAJ+87p5MEZzMCeUaPIZaXcHx58jE81tlYCt7rGVimEDzhNUXP3+28fvt66hN0fmK8dBC7qsQ1Utonp8s5WjIe843hkseLI8mx/bPEPbwCh9e8xmG9R8NV1czSluaj/Ec2lzPi2YUDb5cA9GE5hr2kR8ZQTNFvwuuV/3AkTLA+EWLE/DoRRiv4jKF5lRzaAx7bUEzjQ2M3yDBz09bvQF5xQcebrrns+36agp4eCBezmTfRKJqPqfGnHvZgTOdwOb6fZLPMJwQr/6M92uaNp8ZeCPenr2E9/RzvaXMQTxtw1GL8skF19/0p/CEg8Sj8PSERnzLP2txwMfQ+YEzsxnH13OI+FsYXhm2u/j7jh63KF3tgae0kDfhi8yhfI4MltqczwQcPn1KoFNKZXUn8Ez3uIaGa+BZNh98r6VPfH/l/VnPB64X61zboRgfgU9PjMe4rqEpNoTrn+1fIwbsobf4O5qcHoE34ZxW8Cxzrjv/g0ba2AbwYulA46z1itfKBeI75pqpxiXURd5z9rTdDqER3KEOxBvAgnnyE3E/104iPrdDC/hRZqV8SMR/eLNy9sh8TjSEJv1FJvB7vgReTvPyIG5rXG+35es7b96fu+V+ePcCHqpIxrXYd+CRouGd92dG3M9Qfr4k3fHSVqO25YirPz9TlEFph6r7A763M+6nGeD6TjLWhaP0Me1ec8RbUJ5csb96GqVRstSi4wPx6EmPe+N0NsAvHfPzbno/8sxWBssQIT5nKTQPDQgatv2DhrFXOvivPYGHHryhuZytAl5vh5ifWVeS+FS8f2115PpZO3iI9amWFC5NrmHs/Q7CCZ97StarlSbdA/h3tV2ZlJ4DT4Zb/vvqvBpS3N9Bc57g48VbAT/yH6/N95e8V6FIlhT+3ngel4/+lXdovrRTc8FR93sQu8g2aZ5dNqW3HmmufR+A78ZG49m+7/6Ta396x/yrtT/j38Wp+D//k5qq8zdrKpvfA2S7xOVeHKdGXHbwyd7JWWnRj8/ZWNJaUPZiHzkfQoeff7zf4HoHR0s+O9oZcz2baguftd9CgzW5viNP494UNJCNOIY1MI77hanflM+Of6olJfoQGLifBjcxF+zrtgvkyMdHzi6mNwHftVfQWBl8ePHxxwRLkEiZ9PRG7C98zqJrwffvtn9qCdCC8v0ptMMPv0dqvw8j8g41fOroJ7nGH/ffKrh/k4WMEjfDgQTydqEtCwcxPzUQs8VuBYz5rSpLvBYioOR9wv3cbsC0UVK5lPsr3sMcAaOGMTAlmy7h4/JzlYjJDn4rDBQ0XTQRlpBb7lXQV55U7QHvKU5VTVmriTU13yquocl90WGV7aiZIAfy6WFCXhOAg68ydISbO1Mq1h1wbueB8eseTXDSC5yqvg9oRusITguuvLQAJQXfNeb3dosgLKOXA062TtBQcshrTeNBCMzRoEH9ehTY4WOgXLG78/r/YgyO63iaJX64U/JfJjCJluODOJC3p8KdQDyq3pHEpr268/4KaJ7j9VCLcpLeSB0vTqkq+wvOapUfKlbmSoZv3hO5fwDT8n4E3/W5naAJ9qs35uO8QcLfwUHVbf6Gr+0BAHZDcFAZ20fyN2oBjL/ynnN/eCXViRbQOj34SvMg79yjeAWH1T8a4jBaXeHrOgstHDcw0bPkCv4LfWBYNIRmOj/klbb3kQvfWAckOt0UPvZ+cGxVVdB8tvnE57wNjaV/Gl3oLc2gXdjCfNcJ17PaeeCA7S7UopjfO80fvQ4lqwrxEWcBNNgcPj93oIOi4VFy7xDe0140rHkvwFQ3FgsKuZ6TCk7Q3M6QawtsDGiMAXsOOdFHpLwh4unWQ76NmrhPfjTwbfWyEZ+ntYZ4bNnQiH/yZRgYyJf3AxrKmyE+qXXtUx4IX6qC65vJUzOhSPfgcQYGNM8v4nOpj73k++Gz8X06EbljcGK2hO/eWdyLQ8O/IfUmB5HxuUkpY9ZcBThCa6DZ1PTiQZOfwNmftg5fjpyzlX/S8KyWOaXgUYIT37wfsPEU4vE99sooG3GP6mjEdfW5BuG4rg7i/LphPJw1PMN0C85uGeA4X4Izwx7h+Vs3+OhUIRbl6MUabsdrU98jxud+KTNxK5EPW83i+jwWNNWlm0DTLGNopuACfEifLp4nhaaSzgB4dLxyXXZjyvtNWGM8z82UwpLPic1saIrhqBxA88Cxh+0txpcLYVPSPSJecl6Lc67QnN4MGkfuThiPH1CHVHKCxmtPxpZ47HE/Mi8xvt7g54qylWA+yx/GtyILmqbbAwemgntsmpUpRpa7oSCf81rrQuOev82OsuUdnOkh88R1ZxvkvTSM964Dzasp/P523MacJLqdicGI5rQruzE8Xwk8uD3g9xIdHBoefHDw2o+f0Iz7jR19V9DUUXXF9WLuNbY6QvM/MkK8uvVBC79drvO9d8YU3968pzyc3MTXQTwU1Qbx9baheV4vfYF8tBR+/qxIhJt6Qbua67Z73PPd6YAPpOVyXe8LPNtiIHKKsx00xpDPBK37N3jMbQFPXX06JJY9F176tsmkag0Qn6NtlpI3Nn076pYnJW68lyE+Hz07smvk02agF9BYNq6/OSPeLX/4/LNDDvMvjzexePY0rluP8UsjcRBbPie8e44WmrzmByFu7VFJyWEL/NmGwJtTm/dS0M7j+n/QZO4HGjiZf6CBLgIeLhrtf5ReJ0stnCuM567Q3hQ44w00+t6GOVlfG8znJdXUpY/8vzlli7wjv3ePZrYj3h3mq+rglap3Ap7fPO55nAyAR/cj8uEwrKfktRiPdkdotq3p+uRP9Q3irQV8zGbzAvE6hmeM+Zyi8cL8e47r2aHLeyZbKTT0f3F3bsvKasuWfiAvRAUPl6J0BQUloXO6Qw6iqHgWffpq+c+9a1VFVMS8WTP2rr1mxIoYMcavHDJbfg16zwxOF8Tj922QeA7AdGXN96+5QW88rn/ewYZ+rY/Q8yJuEY+qZhvhpvYSkf6mE3K0w1b+xVQDG/m55X2AdLsdq3+QqdTe3/SnGgz/9erv/4U+/9+uUYete5A8/pijneNT9FswTpJUdh3KBzQtfl9NlNkVGdHGqy1h8ORGL5XQmHeHexZW1pxyZe/yXnIw2OnF+97mXzDH5wLG8hpe/zNkX5epiImVA40oHx5qht2FppeHfQeaMOdZONzuanzT+fN477R+ARORVUxp1+vHtTz7p6ewd86aPCWTMjjpvURcSw2a4xXw2RXv0zICs0u5f4KGTR3UnOrKzHWooLGlJ1Czg8qlaPbE3yOuLFFYPNf93IcGxmdo/q9pPaLHBDXiwe+zW5X71bx538jUw/ldrJ7FM3jh4xyrFwiUSYd2kRdK+R1KTViV5lO+f8O3Dc7cCdp53im+DGIZNin335L4fdCa8OnigxxtfvqM8m+X+wLP+kLIsBUUDXn9Gq7yU+hWa/Gza9SEfQrNe3DPQn/J/WcCheeYC+6LPJ6G8DVwScKbTTbkvgNooJr0T2IlUA8z1cK/7zzBrDFUgYLqKmW4an0wym3qkzR6KyUI9W8OX2WUVPSmopbJ8euI93d8pfJtrHjWhQ7GfMUXStTAgm+egnGsU/am8INrFZxGXk9cJmpN5d4Hkx8NPxBd+QFTfrYbJTyb8IX99M/6KB2/v8aVJopMqagM8pUMjctRF5e8gc/8HFcycEt83mMEhtod7+s62t7gM9W5eaHUB4MFtu5dxem2f8IHu4jPiToX4hDZF9o1OXzqWvqOuDful3zjbirBbHyAT4xt/NyPwFhyXvXEoJEqyUMCzbKX0FSL+ya75TKUwRC6I9ZTpQ+fqYDb7Mm8J4YXnlWzhm8MiXsNvF5gYu+N+AqKNTSu7iMecVK8XirlHrgl/p6oxs8/3uc1LKFx3mThyfC0hIYuV6qK78NfBMcCNeRY70dU4j9uMoqae1vg/hfHq2eE5hrx1TxrleJFj59DPBCfc7edUbDcgznsTOF3J3+2iudguirlGccH/UDpkueFmTcc73yZIb/7Dc5Hcea5eP8a+P7MRzy6X/hwO4k1Klc14le9HXsi30CjYzsD84wiMJU+nQji7bw4vFQhcRkGgjIfvleOP6gpVj2eoKadcDzbFkz32vC8st6d9yl+kJ9tY/Gac+7LHjTQm+sgBsNFb1dG/SfiUeX3Y7mfgzGD0khEd4yf/cD1lHCfG7qIGjBXFDTQH71E8kUbZ0qpVoAR1wPkZ3cC0xT/DDBZaYIh9kvUvJ31RT7JYY186YNhC4H7F2gqrq9djGfwRIiXYGkpuejzLI+oXiAeNkeumf5HoeDJ++zcOTyASCyDso2P/JMX1GT7E8ODZj9ZR2sTjN65KCOiUY0adxmfwHy65oDpBY7XEtwHvpOnlC0lavxyA2Z7+apGUXLZgmG4j/bxB6aVyRrMVNrQX3PqLInsXlQHa4PfBd6bAXkVr7eRh18rPh95J/e73+Dza/x+9UV8JGOed/mzwNC3Oa+fe3wr/Psc13+nPqdUrM/8bjf2TzwzfEo5zXG947PyFM0gh94Mc+jjuYWebPm5YMKjx8KJifj8TXmG92qEet/vgyfCRM8pe2hbKR8KPKXlVltym3tkyNE+dEShT3B/80cORsoR/+1Z38EzCsTvyDuCeZqTRVG6BpP5QzD6tZcUtJtOcX1DIeFxGuVO9FnB863N2Ul48edHcnTm50QdeNrDa/8i6rxXMpoVui4W2/ERzBjadURP3J+i8+T6FW3hafPvVXQWSpd4o6iUZfYT4rKEHpRqsMa/r8H4at99kXsdQq/SFeK7DeWHis4sk1HcO2pi1c8mJF8TZqJFDYbiveThqQTjFbNaF2FnAn2VMa7/sQc9qKABVNRD6NFl77finfWIfA3MhusBptrmSkFZ8YQnVTUw7tU2hhSH8y30dgb9MbW9RnKJWhVElgJGu/I+5PkDejdYwWOIi7AonK8Qr6MXmC1e1F0qRsa6DvXlLBDJDYwmlPO2pmJvWH8x1V/v/v5hptLUwd8x1ex//2/+P2k9Ve3ZN3LbxpGR+p6fxHlVTyiejnCPu6xpo0rwPCofzOPeoLnz4XVO8W0PjZFT+ArbBBOknQIxtdvyXtJIJIT7FdZRwj0ll73EAtcDOcJ8Bg2T1ANT1Rp8/0D3oSGLx5gCUwGXG0U9EfrlCZ/4477m+5u8ildSdcm/EK8BHwYnEWbwSVF/CQa58t7sjXXldzEmz+s74O9/tdIhyDk0GAyIg8/BhLJuPV4TbExErPIshtoJZNSoUhf7yB2SVz8Ro50YmveEi6LgtcL53LeyEv0Nr8ndBmDAK/uo0x05uhsFoRH4CfcD0jWb8pJ7IWRP+ETlnbhUrK7bOngq3NtBsW7weZ3YAMicoIEpSlLRHYMJFV4julrnU5KfhQ8NaIOJWHWSOUn1xWtUHWiQfOH4c9HjfT46NDE6Xw0Kvi+f+w9BA+d161D6zQFYE+7LLJGV5F0hGVG871civ+m8ptfD5yVn7k9UCZOC7tNXZPeAmpm+Y6Jy0AHTVOMDfNnqkVNk3YUR9ldfCzVNbcgLwThytGxPIrfcMzS2towwqmet2GTySbvdEMzTPRxacV8+jhQUH1sG+ggMZcbxnbJpuJHytQHzTCY8T3Det6V0Ry3vnXb3qCHXFXx84U1ELeQJjP+xlEA5f1vhTsBQ8reCTx0Qft6G5hmaWq+MUGizSpzDDD59t3HrcPv+6QIHDiaT3L+qHvhCDJfKh8qwNqVsFp4mthelpXRsm4qMWv0ptrxmPY2/qOnF13+KJFLGtIPiGYF1hGYpolHga49kBLmLGuZMwfy75xDM3f9C84Z6PiNqPoi3m494OiQ9xONuxj36CMyd2z3cz93GN0LifHi/Ee9FkIAB9ntoKIJzQMkyY6bXDE3cAzmkUskQj+On5DXNXBO6V8TfYGlwT9h6AE0PqI5aXm/15H4z6f6Nz//sa+6TrbskNZtnGvMa32N+LSn58ppukcN3Tz7jDpHG63dcH5o+25kKuROeMdv0wCzH1lAp/HqoWV+Ha7badCkbj5D/rztq/M3U5lQa3Dth40HjCyMwKLoQ91iN8e8BryPyW4njURByApy1xO85vrc/xOveBtP7EXHviMnxJFJyR+RxH/PwFoNZ6cDvwhc3XJ9Dget7yCdzCrn/T6TZv4mYTMFwwUlFPr98MITt210Kmw58+5dn/fx60Bd/64ERQDZP0eN8otELnuhtIX82ozH3R1uyh3PANNe5q1N+XCJehkadiIvsIR99H8zj5fD9Vfj4UXzg9TF6H/H6WIk5GBtMFdzuqMnTNu5Aj2a4vt9p2wqxUIao2TPEY9KIVnSWrU1ytUX+GQ2Op/pRSmFZ4vpObNTckWYPqLh53Msmhd6euB9SpMdg9vsIjPGpwLBpwz1b52t+7pTVPcpeHXz+cAYmDbbySsH0vamlV8NDDjdZn/J1F+dX8XobdYr4yx7nCgwcMzM1YMAkfzGTVdDf+Qt66RP0OBIPXL/NTl/yHAHo6Y97rv4qa0n++Yvz7fIepPUF8Z1fuSeycQgr4X64h/KlAYNkW94nvkgc7o0RwrP6Z5yf/dQoc+usljsVHnwRtilivcT9mvK7+IjfjZX5EQzxPchAuJ3njjw1R7xYPq9fzfbcU3QBDzVeHiqxmTVf8gxlW0ffDfQ/7mTwVE4O/Xha+4koz58DFaFh82Mk3B/XqZZULL9goEv9PYn4HU+o+OSIt93C14U5Nz60K58rRQ5myP95qz7x++OmDh/cE7dvcl/26LVTwqMBvbyObDDvPt0a4bNCPM6POb87xedFwWI+EUncmuR95ri+XQV6MAscg3Y3xa7l/I37NfD5qVsbbOCRhz8SHcfOKbGO8KTp8ncVyf2B+z/bbGXkfGpLfLLpAMzcARNaezDc4WuPSV5u+PwPxEnoLTxc2jAjdg64YYO+DebzaM1r5OGJo9djRPOg2BruYqtYxnKA+r5gz091Ov8nmWo4/Ls16qPpvxZU/Zeup/o3M9Xz+7iSm7SOEd3sYyUcfTrGz9+1IhvVcMRKfcLnaRvUnPCDmNmEAXydHEBjKh8a1B2ACdxPvVXkrldDA/oJBHM14r3cFzBW+nguKVkM4DuuPcTETL8uyH0NoemXDvcfuri8V3mNHPmVdU/0lAk+77LiNb8fAMCko40po3EEH819gK8TMEagHP1a0oX38bxIwGd8pRKtYvz9Ucgx5as+NOzDfXFXjragvEmYKSR8/vjM/UTSj1TCxRXnM7V5r/2O54arN2ieo/L8tLePGO6/oEkTZprE/8DXf2Kc7/KHHPUT7iOfdHk0QQmflQbXoA6OvN4qbHlN/vmEnFDPJ0eM19eGklaNlKCe9VADNrSltOT+XIk2b8X3wetJkpzXp6xPmjgwo7rXGDVFdaFBoxEtqOxXzHQn7neyyfn6D/H35zvvC8lPa/gc7ivdu6Amd1xnBQB94PNfizNqRHvifVk8G8ZowZTHRYDrEXehWQ+ezaCPxi6RNVgZct05OKK29xn+fSqM6DObCVGqzZlQdvD73RFwN1/YJ4qaI5jEWX+fIvu6T0o3JnzeM5w9xYv20DQ9s42w+EIzi5PBa8qfDny7wT1F52CseKrZhizmqEH4/IKCDJ5a5vUBGjrjfi3tw6rDXfvlGdDTMwUur+fq6gfUJH9a0071wVRN883FYpzBx/YcxOfuMtOE9xzXFHsNmG56PurC7zdvollrGpE//fZEO4JGZhPXlFEQ6ldhy7pPrm+DCT7ceyF77YcUDt8833GGeP0V3P8HtqAOS5ufq+T87uyeQpPXN+RHruc6+b8tzwfbIp7yN/LFFXtPCY427j9NeU36OoIHWR0V5INuIN6pQ1Lue3Mw0ZFnPhtzMuRYATMBLjRKAMV1dNhDM+30tKDE5vU5aQmG6J/2fV7/iHh8X5REFEveBzgEg4f2B8w/uWob8mPu19UZ9yyxveYFhWfP53dZBs8M/kxwvGCKcOMcA2EtmRl6IZhgMkUNmPtjaLhdbmsZn/yrsFwwVXC6oWZEO+5/o2kzyrM54nE4xPXxd9AD+amQ/36G828vH/hsdeYpMhn0SIyWkwWv70INjitef/ZKTIqrny/Dwwp6M6rHQ0p1ZrhiBYZzkxPiO21wvrEA88xH+D4vAhMFlsp9sbVgDgYwcb7ujofL6Dbyx9/g+r1GyNfBt11SfPrg+NqDchUfzZnh+BH/UWggP7uL/YCy8IHzeXAvh/P1MqRpvbXrsF3VJKJB1qG42eB4BL/rdWLU8LjPe/evIZgKAoPzLXjPynkNhm9f0Jty0CKfpKyeQi955rc/dQ3pr0/4vnGF/AvGvNf9jPM3zSqi8udvpcxTMGijPPrwFBl+jpl5X3sVTGt58HRLfk6yXoGJ8lIPlagpoWfuAUxVzFHDZXU4cr8ot6HottkYYcs9Kcddnsf55rkYO549M3auOmWetVciqwN97PkPeOaXBeYaj30wNUCJ6PiBHmsz/P4WcE/Lyx6e1uf5j8FWF9y/DfE0f9ct73sG45UaPETZWSTicOslFNQDMMjdR/zCodnkjs+hDH/pGZ41hBfKTSczQvXL+0LHTkxJpwfPcDyBeawj9FR2YjDKds351ElS8u4S+XNmPdbzuKF8/FvJqLp94fHf8Zu80w+uR82h/++lfPD6TejH8LrXhN82vElnj/rl1LOJkHMH9ea+BvPJrQePnaG+JWcJhlsr0ItI+7zJt5uVEgya+UnUL+hJ6tkb3pOF/Jt91BftlvFOyufl9xTSMoaUqX2c7+YJhpnveX2iq4GJwxbMtRjA4xcbfu56Hx0nYr/gPvldgodcEZiJBk/k53oCj3nP5g7yFXqb7y7wpDsN+TB2pEqpG26NiM6Ij+ylgJELC/VxvKvBaBfkS+j3XJ7d5GsiMXG/wh3qVRR9cHzzZAyPYvB61O4envjPGnXzvv+/mGq1fG4Vakf/KFONJn8zQ3kw/m+y7+/fvUZ915cNFa8jNOWpzxORhTE08ToA58YpOJ3GvLdcDXhfScfvcd9m3sehQ/PcnnSETKbQIN3FPV894Csn0wkMefxFTVqcwCCjrSYowenDN/WgUcXlasBXXsHZ3vRIQh1nGu2sCgwyLIxWbH/QcLnswxelX2h41cmHJI9KBF+9PSXC+gTwvW0HPrjX6+lixe9icg75cN2Fpm706YgS9Q0NNi/QqG7O/WPeN15DP0COqj9eM5vc+N3hHRo9HBsDCr6oyWHZq6+4MtcN0e2NHIkqXpMfnkwqaANvte1C41BxBdcwMExdCl1odW4hp3hvNXT1KUy9t8H5uFsDInCyRHNyLqhxI/jMhGeUmoPThtKaZ1c8T9yT0qw7lMY8a6Foee99BQ10nR6ub3CHBo1euAe7zhY+0s9YkzuJTmUVQ3P8FBoaUbKCL+P5bw3vw6y//CzY53lljtMPxHDiwMf8CtTwbw5mnX143lluosaVKtdM/eGSJ/eWEuYTzxL21d1RfFkYNTc2moj3cH+ieLCx6uh2axPxrME8+aIyJYP1ifc53cBYi7UR9Z0Drp8eVxS+GmhEX58LEZSfhvzm6tSh/+L1UIV6hW83oHmaRlexGrg5FaehBWbdzloxO42PtDNjCzf0hM8fH5QT+adohZpynZ2Eyr/PdzMwV2EeEhEn7NMFr5EVIZip11WO5D6EbUSTKzPWMX5Rrt2X8P0hGHAUNC+Sd+fPzlIdn783eqhhJ8TvZA9Nfax577y6w/38dNhDjLOWEnOP+PAe/kmM+oh/2bV4TXDIe6PH8P3ytPHAiAXi6ZueDJKl48now333SwpwPxXuh5R/eR/ZBj407yxRU+YxmGrbugolu8KtpXHj9VA7BTVZjfHzTEW+rCYVatqrz8zVV07i+wVT5bImI9RLBUw0fXQoinkmq+8i/hMXTBV6MZg7j4UQi4+TU97d4n4veD1SosFnuyPdlUGzgaZvFRe+P9yACXp91IieipodKTZqfGcMjT93szH5S9QM2V3LQJgnTac0O5KM6hQav1JxfkX/s5XB7MfvTncfjdIV7yu7bAUYnRBvWTQBY2US8TrgGbGxOUb+5uYvF8EkU8FM0I+A2uNVbG+83qX44fxuH9S0tWzxs5HBYyT8bsZWeL3TkT3HlPdFTQV8eT57ukpYvXA9utMn9wrgfLl98Xt/a4GBr9wvDnX7JN5k9ineJ2Cqp8b9gNpuS/ZjaMuoWyvI1xY1qOwMUbMjfo789uMPlcqE6sCYVTgXRZ/Cwxw8JfrNDxNR3eSIQpfAWEO7uop1ye9S2wKMTivk+7xJLIrWA+Tz8KlUopmJkPww3xrBbnTUhHHlvfrebKOAWcAU3QcYP2sKMFMnwPE8dtxrYv4OpXQPOL+nk31Jejk83zT0c7EbuxcqEngWHDD0cuqCqcpshH8/2YJJ/XE1pfDa39dhZOH696w9PGp3y8/hVO7/9shGFC8a6HGjID47Kvf6CHmenPbkPRUWz5ccr/k5KO9D1AzEd0wX3N/rpE8iaduY8slpY0SjM3vSvrUiXDDe13yFR8w3okcUL3d1RFwP6P0MqdyvXUVefDCpye/OvJ2C87dT5FNHagmllw88yIDfFZoZ/ES+dS0les9mgdCkhEda0kbh1a1CXFP7RnmQWNDjYNoTm8m+pHTwXPN6VujNvjNBvekvNnVQnqAX1bJG/CsPxOv664GJRsoTjPdcyXAeIh8XHfNGu/fVwf3j2THGpHkQNcrOiIoNmOgpVY2yzWkDT/ZAPC5q3rfai7fcQxSewB7iHHN7zevDVmCen6h0CpUb998zoR/z3LKpEAcw2zqd4/6a4x15o88a+bub58Kef5jJ95ta5ifoj6HH8Fw3D/Wk6iNe+kmtEm0OuL+n6VwT0k4MnpENRjyynn8XvEdhclnVQbH66rzn6D+eU3k4ZvFXLwU9uIGp3OaY/4NMNen/3bu/ifavrp//k5jqa8VnyuchalDFa4h/l6lG4XiPGqmY8KHtDj4xUSto3v40h4/0ZYeK7xW+5qDyPpx5MyG3hV4Fl8UfxnJ8CsJhgByc8xq/kme/CH4O0zrQqMyCb89HK35Wqfn499NGBYcHyCnk7VW8uipyfqqBCbj1s/Cpp5K78iMjmn0DElfoGBUt9132akMTowt8rTwuwSh+Al8mtEYjP1tBczsNjscdPcGEbx++/mrLq7ifntC4fC+NcCdxPv1v3Kfd/QeNmg2gwQ2wgvJ7BN9UHPHvb7kQFE0saA5SwxHNBJoj+0OphLONnAjf5z7TvicVqW6g2athZdPuZG/gk94nXQTq9UQ7t46M8FL3cnFyWptKR+H+LLzvyvcbnO/zgRqcjk5X+Kp8SmXxQs2tD7h++UeDxnX5XZD7A2MNr84UOc/P4R5XaOCXZ/tkZi3BoNzPR/IMXupU0EAnWzhin+BnqQ1Qk3td+RThluZUOLx337/C50ZPm2dXrMBMjToTIjqOU9ptfUOG+6yCjxvENbm7HMxTvyoczxwknB0+phEcf7MKPmp6pTAQ8EVKi599191TJhfrOlQf8In5Mr5QdPg6RphkYJ7FEgzvtnIto+WtOonO55FRce1ZBnwmmMxK6orSzsAygpc8VMKuPjV5394KzGp+K7G/qhWOvwJzbeQhEIsSNSU5D6Epr4XXitvwceB+PWA6RT30RFGZTyqi3lJGl9P3KsYn94ma6y+VKH60qOm35geN3W65D/0xF4fPWKVAu+B6FgE0sVDlB4y/RY28MAOZD7VDcnPF9xUWav7ywO9+ItRcmYRc80Oe35eknhHdfmDuucXrE7tjUqJ9jXjuWDZ86PqJiDCbXyJeQwPff1Xhaz+SmV6gpgbNHIy4i468Rp/frXknMIN3Rk00JvsfxTcJ5hr/EI+vI8dP74nPnzPzqw08g3z2PO6NEqBmFfqOworvt8JrWO8uNDcINGjyzkb+hS6/C/USMFe0R01YB7FCQWKiZt0+fiW6KZghUmKcbzNCzdeC3pTij494DFL4cGMY4GdtuuWZvTj/W7cZUHTZ4HgWQ6Rj5Zzm5E53YJCyrHPh2DnP/TiiZi6Gv0Bsh9MBASLAMAueHbTzBJh1q7uoofzuxMngsVK55v4/2fEpJmfSKX9ewDj3Jc9nO5pggoCv5ySsoV8mPJs3y3lfF89XG05xvKHY4+e9I3Nxjh8Keb0PGLpd4Pifozd+5ytr+Pofv7vUeD1Ubwk9G0e4HvfcfdEO329EdkhPcb2POxROZ9CfeRfxZX/kkPxUR74tVKrE7rVXyC/ApNF2JSrx3QkwZKPD09CRe7c0PG9zeuL1OjkY1is+P/I7OWro6gSG+p5dMK2W4PhiCL6YPsBE8uSERrT3uA93L25xfcf4/H0KD6wo9plC5+mAyQcGz+zmGefKCvFa9xGf2dHlvuva3ggmczBNs3NxvSiCRw6yOQlj9hki//a8BvqLz6/vzxmFnRP0dKpAL4oe9DrLGsSTtZInYV3xs9zyzOaNCC0x2F4DyqOjI2X6wu8fvm5Rcm2DOvydRA+MrOF6dLydEbpH3J9y4fD8ypDXq8VgnhiZT2V/BeaZTA0hOv0gohD5I+U5g4d43OGpdt3CqgN5Ojiit7GfFB9K/H1S1xMxck3ew9JAP4IYfnFuxgV5+wcY5d2BHigu4q88eBsZNnsvEK5hDykygy084Bq/Pyb2g4KDWBmh9z4mYmw2V4rPb0eGaYv8Wwz5ufpqm9ah2+c9HbvHgMoHM5Efz8GQ3hT5bS3APM8a8dmZ4XzC6xDX99zzW/EtbFz/rbGuZdkFM4lNb03ZrMO9FbY/Id7ZPiXXb9ZGOJ4eud8ZN3C7DTeojz6+f3swFeiZjfiQjs/vHl0w+8jh3jRDePKkceYUTCfIn90Ax/cw9hol79nKCEJL1/5iqsWs/E+mGg3MMW2fh21NVjz/B5mqr6h/9+5v+t9kjfq/+93fu2pOVLzyNRLo6jtidZEDSosGnLs8/CYiXNAUMeqA64+K/xSNYUwoOPXgM/QNctazkKPhaQ6NWNnIiZXoeeTymEmZ2jz3Xmnn8B3k/cc+n8Gyp0OTef3Eb46Y6jlGn2ix3dQhcLESirOHps3n3NNsBZ+18JI+pT8LPm2gc89D3gucfz3PkCvuSbq85uwDyK8Dk2cLlIoLjv/yvphwAeZrexa/m+DnAjMNn2/deD1AZuHvG2V+FcuRolDeQ03mfX658BLEfH73wUSjPjTu2eiCUqPv/pkrLoSENFFSXSU/N5FgBNIX5H8KWYdbiZphDGjN+1I2vIa6Zs3WjxRJnv1h9XqBmE8Tm+LsCsbUX79KeF97ROlOQQ265L2TSOJph1Li9+XvABo3neL6hTcwXXTbGvChF/iMYidx/j6/aw0UXu/W5Rmy7UO5iso7LcCME571ky6E+L3gm0rYVyWon2BKvQcGTT2d554vkIOf+8chOe3D55Vn+BojURIw48cwQnvd9sRyYh+oWKwsIxKhTkJ7MtO8O8s6StJDLjRNBSMNjysZkYKfw5tRUPY7gsnL1VcTsx7vA7TGNmvIrOUefRciP1kpkRm1lbhtZUre62nWUVh7UOFNvKd07oES8zc/6x/VBwon/K6vH+PzX4myByN9TCVy9jNH5B772J+G+Jx2ZlfxGIDJykMJTR343MOU17i609lSyuIHJjvP1Qe53QQ/JyElYlWDUZLeAvf7+ISmda9Nn5hYajnh3iJX335TJqBhgR6Bgc4jZUKxp0KT74SafCzkmGJrDE7YvxBPx16gUzJcUh1OuB/PpvOZUC411KBFiXx4TqHJif11ZThczQPRm9eogdUPjOP5qCH9R9aj+MjPfbclam48oRkVd+5BKBbct7mX/SgQ3B/n2+X1FX1e0+w6+L6bj3xRzeuK5JvXkGs826U3OCWUjX+8ZnvGz72+mUZe/sdDbI4w+mN+l7I5gQkeD9SI98bA8Qwi5GO+++XCmrnwvdGA53++DUsA7rqIrznicbaA5ndfqNnS3uP6uTvUFFGDqdIPGC8wq54uxlswUBrCA8jTjHtDsCcpvzb3rMy47/5v38fnEzzV0Ec8XgqlQzn3OwpnJfTHKusO7Y68VuAXw4fXJb4vXS15fRvnw+tqgmmy3JWBymu+L1xD/WPG+ZLj9/oQx1ukDph0UIMp9DHud8i9PaLv9cczfEcW6W2GmjfVcX3Gxz0YI/wif98R9O6X8F7+B+fj0dNPwsvH8JDfrwdPtgRTdUvoTax9wFj1Q89F388UilTkapTkQSJMdbLA9Xzh+3s3JRDkWB481wg1c8IMutuMWwrPqNHRjPuVNSPeu39YokbG+/lENB0XDGemYBRviOvfvuWb8v4IzJcuED/ntX2ieGQ7RuD0wdgHzWyp/MPAhy8+j+LphORoWNaB24E+bl4fjdwJarBsekdLxHPEZrJU3T9zFRxhbiqdCuJZP0oXHnHKs1Fgp3G+/RaMeiaelZL2qI7yrA/ms8GItPzBM614Tbw7nZgUfspAhgczaEW1OX3BBI+0ls8Cnz/NW59CK3PhES+znkhOzoziWbEBw/L1V3t6SJ4teP3bEcz8GzY18mNt8egxzxEf1XjAo2cbQ6Z7CWZYGQ0l36WpBFODZ3Lwc29qGuhLL/dQr4bIx3y1cxSZb2fQ09UD92uTgVHCBh6rHjR3Ssd3S5EGz1gWxDPkXyMH+S2Rf7rr3sHMtxR6nfs5GBGeh0IXDKt04Um7D+hB9AIjBy2vhwr7Yk6yGSB/9/zcaj2Dp8qH2zXiv/ITVDBaUdoGDhiy501EKh/Iz2CH413/mUPRB/PHnweOt23x79X48aVkEfNzsRIM1TzHiK9hymvk+V2iqmo6GE1D/TU2YDbt5Q7I3T7BoNsltX8x1Wa52/AbYeM/mMo8nv95puqN1L9jqv9spID/+5/EVDTh5w5dFzWoN0OOWa8POHm8WxlRxGtGJzxfyrMO0JhmdkTN2Hx4n04JTa9jaN4KuExZDo0IqYAGLBeOS2WykKhpFTT/dNN12um893uvIibSH8+G2L95vcLlMBHJB1weZpDyCHU+F5dc1Xh2hVfLQio8ygU+J319A0VSxOuXJsgR2WY811sDIxQqji/fJWCIA+9L9BulD1+ugfmiPfdYU3P46H4HPvbWg0/kZxHk6TfUEO97rERpxz+uudAwZ2AEQhsTfFYzQU2JHCnEXodG79oKmpMm8LH1+qkTnee8HqpRWkGX1qDdbsV9yiN8/myoWZTPu/AhMa+PMa7PAyVZFhrB+9Ij0eF3dfTkvtwfy69Ecq01St8a911fily422ZM3tlwpezyc8BNBWakQR81OGFN9I/qhFKf+8vYD66hPNea3hv4SqMLTcumPMN2dfEkzC73x7nqBvk/i/elLFCzn3d+zvA6gMnmA+T4qe/alN46YJQgoIlov1lMu2Q8V8LfDjm5nBgVeYEGzWqC1hGhCaaJz5OljOzCg0b4yoUy1UW8GHMw0Hip5pRfOqs6ijbcD8Zlnxmf7TpqWzBPwTVAUrBSQitpec2/mpD3bUwZKkevEuPZtCT/7ZhGMBvAV85h5Mh1v5YSFFN8n3goJXxtaYIR1JklqtI84X4P+N1JcjiJt4G/j7pjfP7rOHsKreB5gsPxQgkCHUz2Ce0bari+5N4VeiA+L96LLVBDIyVGjdrs9j1K4QlktI14doQwX1SIB2owvY9goMNnTL7f4PuOvWNPjBr2FMUINXzE6yFmX+JeCT1CDahwb0J+11KMid+V8czwjZ/BI1RPeIqY9+IHB/VDnv/gvdkOatZ7MP1RvM+gmZMVam5wtLjfzAw1SDvz+80ma6GZBvJns6x5n2gzRI15wEMMB/j84+9k8fVCTYpPNTzMm33/54P8uwlfE8uGZ07bPdTUagxNt5sxzk/NeU9HCI2+eOMvRcYPNT/q+oGIVJ6RPQpxvmrK67tC1JDAP/IejgLH9zui5rvyw+9W5mCe4xA1J6rHiM/gJFEzTg5qdNyiJjeoi+I6uyKfuj8wV/qeO2Lumz3yR0/UuA/XhG9/P6HdOAUjuT6Od9rL8PPc4n2WD35O2Mf3Rc8lGEcvDQJcmhplVxvXw/ni/O85M8FoBSY7IUZEucPnJc+By/PP8P3dD86v/G7BgJ0z97LwwzuJXIcH8PnnhgwV8bzeGOFnNkfNRL2lvI1wv6SAB8ie6p93fcSzUg6oyR23T+7FRT4JQ09EbyJbSo7Rhrdt8h6B2cmgfL2EXk40wxFt+CR4sq0Dj7PF9fbU+IPzEU4dPXs430PO93f/wfV+cK+E1dZA/PhqgPs7qXVxPvJzs94N+uQIxM99aR4p7u6QX9YL599Opm8E73lrhGPeR+k60OtolBd1+JtCL0bcMzPYwgPLT+kLsUjsPnnhCvG34NkpbQh93o01H3pM0JO3ASbwt0diT8z7XGt+7rU+ci+Hz0kT8lJ5FDdk83NyXN9WbxcUUwbPafjBVXzO1ocoG6QyNAPo2XnmeBRZ4VaRPZv3nLxP/FzyCMY4vJFP3V8iKZ3mYDZ5xvedouwI/WqgP3l8EKJT4364EowUiBH0txOO4alOhsnv2j/Ql8zYUbI+reBx9vxcej3uUnld8LzQ1rPEh3D++evD66Xes5MweL1nNDhYUro8+2q4e5wpqgycz5/nQP31+EpupfBsIAN6eX5JePAdM6ztwRPbI+hBemo3EvEIxnJfGu8bldCLivd8KTk8FVXs8dwRmCkpWpPSfceRQf32NKF0xxGl6Z99zHvfEcrr0ZI3vYDZahcex31J6EPGs2byGeLFrx8/QiXawIPH0JsDPacUrXnuSZ5Dv3bwxxQ+IuSaU8EDyDQe0jpNwVROx9AN74b4XXTLrXTHg3nyDzLVQPm7/lT6f5PZNP/ud39BEh+IPr21Ie/qTxduZShwKYaFHA/BycMPz+6wXuDkTwPNaw9yiBqvcj+SJXxq0c9U1MCeo4SNjZ+DnPuWr3LU+GENBhnEnJOnC3x6rCLm9i18aHKH7w3bPcfUuvlRtl/i328j5MlLxColQReaW9/BaPvKaYkOY/geyzMm8Ckq95nm9SVPg/eSLxv4sAPPWtiMjxMx4/UgRVnxGj4PP5ctcioefqCJ1IcGix4YIzvAwwfjEuej3qBh3kxBTU0b7tl45zX1TQ+MZ46gSRcPNSG4cY+2zQW+VjwyMFy95XmUPvfDifMZef2eX0eHVJKwbvmSAiWGRjozAz7061SUOry+zLe4P1RXM3G9N6hxwxF80f2lDsh/HbjnodELhJcZQ/KaBzTHmYEJu28Dvr17dOFLHfjQzvMxIt/ZgsHkHr51VzznEGnLl1HWgQ+fPrgHYs9HTd3yvLmjx/s0zzNeX1Hzu5cFNDFplzxrxOe+4814Tdm0b+L8bV0Tr8wEHKvqHPe/0K/i3YKhKA1NKe2gskT5fhTkVeOlIddD+L5b93Eir/tGvDgjj4Q5+2SooclKRuvmi1phwGfGd9c2okHpIcfvSk2utcDv62EViHenjinq/0zEwwnMpF4fOfnVwzSij4fPe83knvJgis8fHL8knnt8f4jKIIMg+gqx04yasnuImv6ZzHLRa9yC/PttBSa+fk9CXXMvhrm2qMO3OgsEtR9oZDwAY+lFRQI096Zyk8An27ejw2ueFSofD57Hd4SHUAfcH2fGa1xfS2iiueaei7REvKhPvxVp34Wn6KKGR8kVPtbZmR1ew4+a81LlU+QG78EYTsAAPu8z7ebwmVlB2zqIF9DQ7zMG07y/W0PaDWrSwle+lG9M1LzNd34V1YPfLUjuMag9cf9/j/hNuyfvtaYL4ls51ip57gOf/xwgX94LxJ9rl1QHoaKAcUZWSPlHQz6tIjCDYoL3guEDNfsz/WrItvoJwh0wc9GPZ808PpTF7saQFe9174ZgDO/dg2f6ffF9Qx81xFset0qYekf45sQdU3LbbvhdOZhnMMzgiLsJGHNo1prwNJ5X5vO+vFeJ4/duDvcH2kAPjvHPEr1H/UONP+L7rjlq1rqWYFZLA0MeOjhe5839110V1zf2f7noBzaYTovcWvZ/vKa54H2bhzGupzIDU5x4z0x6bBDvzQO/z5wYxzs74fNyvn77kdpStM9Rk9Q5amZ3fbNpPg5XtVz9cP66yfqxCxwZXo1jIixCvKRuD8yxnyBeY0MBwx32OD/vDg9grlyFpMX72IqoJeG+3Tc8YoDrwektBhqv/xr/8P1lASZ91WILprygpgY6vi/8cR/04oIa/rjieJ6rx4sCxJcBi4P7v7krQ8oj7oe1H4Ox4oLX+zgWfv+koy5eX3ieIB8iv0wN+tTcVEDb6Mh94VXU5Kzl51DrVW6ENw33r4ozeNj+Bffz1cf9TxN46OxRgbFVu+aBzfsOmJt7gI549gpq8ITKd5f43RQ83U2aE4oCD/HmjAPEUz9xKVuW+H4rVkiMVlcDDAFECd5feMRH1HtR7L+TWtolPr+8PF0Kv7wm3+qDSZcD6Hlwuzu8gAvHm5pXyFkvhB5W3A9RGZkVFcvArEPr105Es1OuFP2uDpC/a1zFOlehP2cFHqzo7iuxcac7iqvDygiW728lCq1GvCgz3M8j68X63PQoOmmoN+FpVol8Ixsi82wZ0TNDPM4V90Tp5MO9GBxc/6HILlQeu4kRhlueb3o04XnCla2Eg++c4+MxRr7zM4HHC359FYFxymkX+eX0wTz7KeIvPZornmMAD6EunCXJ3LOVqGd70OcyDhEv1krKUjsiPjrjNzxBingIXfx7pW5eVFbQ0eCcIf6rpf0hd1MgX7YlGGqwkhMqmgIevniDsZ9j5FP63vP1Sin5i6nMNtko/hP10Yh/YHR7VW/rf5qp1P7f9aea/avl5/h/0nMq5dBU5MX5imdufifCFMoPJToD5w51/ynUpTmGzzWhEYrHs0V2UxU104Wml7zXOngZ8Dm0AVdHvJ5k8tRtkiNeL3QywCRzzlG5SuDTXRUM41jjMXzDGZo2dw6t2ETGl1xTx7+PeV5R0RnD90Xc3+Pr8Ptk0XuTOx3wLIsP90WPH/DFLwnfGh7g6zdaNib3wf1szDu+7/QwfmAKXqMZ87Pb4UlFzI/7W45p+KT7w5pR+jqBOao+mMI4Zm/ed4WccMfIeac7MSg475Cznw9qRs7zlrLtCTVOGeJ6vD7TCaURrxFPCd+v9lAzsveTZ0xzf577mN8VRkfHCHdHySsKqCBaJwHPmQ900beeC9T4FD7sWiNHd80YNe7+gy8XPLf9GIBRKZ1vjSizcfznOz8XsV/87inD8U2iTAPD7tw66Ka8t/ycwBdZPXy/aMF0iv7UyfVe+HyC6xR1V59Cs03UBHMD5qo0+P7S5X5cow9yPJ5nK/jYrWlA49pW7PNxQPIUzmVYVNVJRB0wTLY2wDi7XBfiOahzCqP1Qgn16uAILa5r1EjESzg/f/F5p2ZHFDQrQx4Hh5M4afaBvPVyXQcrcajEjedbhUoOzfs+dBLZaQqfpi+X8NkxmMd61BnFs8uyDiwdn3fwzYLKWQea9yrxffoBzOUNOkslTPyDLpKan7P6Bj9XqA+JaA0TTHZRoVHLAJoZfdQLavRxIYPr+UBi3TfhazV3UQe9AfGMagM1sJnBB+6tuSVGO/WLmsZr+Pv8HDPpq7xP0drUsonAQGnNa8yfZ15PcUU8vAub+0UxA8gKGtu/IT7yPvdrK3Zg7riYahTzc0Zp87u32Tz7UTlJ4GMPHr/7/povIhojHzSP10M5+w8+X/DeeOGfxLbgmjaFrwy2uQKG1sBg0ey3NQL9Dl/f9Gsw+QzxHrULxEMnBTfGvQehJiuIv/MZUeH73Nt/OkPNatZTBcdTwSMZX+TfeALfH16nPO8wBxNpKfIh/kCjA/2L8z3X0wEFAwUa/n0hH+/KB4w485H/2wOYsxqCGf1s6yhy8uM1tg73WC1jnH/5+DNX4dPB+f7J5wOOv1j0ppRUkiSY3EcN7yH/vapF/sUX5MPqY4yIsj73H0rAGNuLPUTNuSA/xhfoT+nayId5hPwuI3iKMDf75HfHyBf3Bqa8KjE8nGfCg3iX2hLOwB5RUm4R//kY+ek95Juis7HhNfW8Jn6SlGQ/WO+SG75/XNXwcMnNBnPcfOTzQ9ZEXW/D6zdbeIrHQ6Fk0cXneTsw/2Fnw5P5Bc73tkbJvXWMB3mXPWri4Gto4sce0Ntd4SEPWzDPrk82zqdBTV3xfEr7DUZKt5N1Hfkmr+eL91cqIsvm2SiomQ9V9qEXU3i2P2sVSnN8JtqpqLFD7iueT6cFyau6NqL1E79/jR83Ar6gxr4KMFs9hJ5G8prW4d2bQ283jy8Vvws8XzHC/Xc/8ND51tpwT2Lo5zg3eZhgCcY+b+Fx+9SMKVfB7KGMcb3rOWqyV+qIZ3LFUxxvwYYShY//uufn5gY8ZpYIeGoF2SnaIrlTHgswiZXw539pCw86Rbw/xvA891qZ0M5mhriov0roUYvPO6zx+ecT9M49jfcUbn7wUN07gdFnj4ZSa+AYclwo8Ew7Xm/ZeNCD3m+ai3j1iSkZweMFows8VrJBfchpjOu56tBEuOyZ8skB9SasoBfp8HFBPOgm8m/Fc3t645oipQ9GPN6R//o4PsODjWKcf+cID5CAySkGfwZKjvpx+2TwWOOc9zXfkP/vYN8l9/BAfO16YKBNy3tCwnpVR78H/v3lOlng81Z2HarljGcHTUPKJsqK6xWYKtMeD3gsniE/4PVu8+vnRm5g8nrnEPGp5vGdUhJg8mOMv78doUfl9OIYUVL9dDFOph8KL9FSCYJ1BQ/zsrX/YKp6DaayD9xbQVZgqnf4jzKVpv3dGvX5f5d9f/9mplK3/K7FEPD1E2OmicHSaCl0XVORGT/LHCzqIZEF5gm1ljVnvO9T0N9Bw/QMOexo8DluH/dUesQM9snXFD8s34h6Q/h47QImyFCHjejUgyZ+euaIdoPBBsylHPD3C+ND/nKGmD/7YJ7Gge8rbjpqwtZGzVhv6EHx+yDr4DOvW/Gcsy9+dZBzQcIc8uV3j80Vvvde4ftGXvOl5HzY1tGnhSab/D45njb8LPbF87HmgQ4fxXurhx7O56Pz+/TsjJw+V2CorXeaEu25l4T//ZHIz/D4pFxRY5wdNE9TJJhn9uR9QAMc71GNR1SIlsB4BM0MRsmM/L2GnHk/jEQc+wF80zfA4Z55Ptv2mcyp/H3Y53nwRXXL6x+6U353VeD8tCXPr3vzvKruEb49VMYDyuIfauC6j+v7NMe4PhvutxIL1MjTEMwYHh9gqDvPmjlVdod8zcfnL/uiEusSvn535n4rewOauNXMIe2WPKtBptCQWJ9aVMxvyMHuiXjfTiOpML9zIzjYLZikg3vny+9SkR231UUe7jNKH3+e+2gzIbRNdqCot7MMqa88Szz1LCV5V6BpnRQ+fkJKRXlRrWVgXKBhW16Dnn0CSwnsPjmiKfcBucZhKcOgD2bye+6OovtpKYOnhc+LN9OMPN0xofk/T4hZB8wWZ86SZwVBY8keV+Q/fjw/cOwF4qfj78vtz4IP/H0TYY6bE5egBTTJwOc/q+aMeLssjGA9qcRf6zMSJwVD90vUeHtTf0h+a08JLzo0cZI+rtDMCxjKmuF6lWEDxnAX8LmTZH4S7QM1PTmZqD873kc11nE/8sBGzV8feJ9b+lFpN9lzzz7p94S1nbZ8/3G/Dxd4mK/YPyg4Smjwl+fdGYqLmr/2wDBhjHgzP6g5+XaDv6+eqDHdmXwSHXE/o/sR8WD+uF/Rl9fEPrnf2GtBBood9yT1dkYuvO/JJ1p2eZ9Vhny+bDIwY3fHHmL7fQorb25EP94Xe3/z3vrQfVH8vOF6RAlqwD1Ve+SHc8R/xPkcOsiHXOH4+x5Qc4KXC02vC8SrnSK/R0J+4TEW3Bd8Vz9F+asn5Csn5PNAR3y+uEdmdu1CD+QR539jhnTLIWrcagXGDyP+/OiAz++cwDwLy0T+nbnH46lEDfMF1ygr2irSHCGftw+zR0V/B88zTueIhxi+3buEyP9wpQhhzaZDMAS/ux0t8f3BYAyGHe1w/zY2mOOnggFXJ2PJvS3AKNNzfSF3fgaTb3V4gPIKxo+0IfThMP+0YuhnuF87x5HhJYUHiRzzTmW2BuNuwz1YWFPA7GtrXcuJYVzFrAETxqmG+Lz7/C7R7C3BYO66DgPuSTtTspqC09xSwt2V93DYbol86axq+UP5ElcT9ztPBe7Paoa/NwZNQd5cgqH28Qz6USghJVfDktF7wO8CbTBgPIzAhDHv1Tf3LjzrfBDKKOb5hOk9e1HmlWCCKgHTaDfEQylL6EOp4v7KH5jZ746gp68QjHQfghnKSnNlqP8Qf8Lm6xl3Ec/m71QJrwAjRiO4rtAyDSHGPxsMOdh7ilwNTpb4HVowkHGKlPCwYab3ebaNrW9k2DPBPIO0USmVN1yvK+F483W+gCf4gbkSXj8XvuDp/PcW+R4XbU/ow/pMu4di11FdIL6n1QMerdjj/tnnTyKuxweYqnzievjPbyD2W37u751xPRoBprqOP1/yczBZ2Lng948tYjPt+2C2Vs4mYlq70LPOGx5wwswbrsFY6VuJjYgSMMzozr1ZNgEYZ67ieo9CV6ViugOj/izEfzRG/MnucGME1x7vo1+pGvTrveIeodCPBeVw2cHJlkF1/16FEUD/4vfSqsNeB9+/OckzhVuxkqF8eD1RHdUjleMC8TikLxjdNGsKezUYNhjPTrCpyg+ecoTjVSOvFe1qeqO4q0KfV/OpJtwDPN20H25qcNh/vvsTu3hruI04/pNMNRz/P9nj/2Aq41/b/vr/pbNp/s1M1bu4BWriFZw853nl/fCBmnLTTBmdT/CdcQkfnq9HPJPxg5y2pN2jKJnxXs8OfEW82iu8FxhMVGygUTtNtygad706WvzAXOkaOZjPvqjhXvgLxCLEPfa6U2j0T86uQh1LaNxgYqPGS+Sscfj8qEhN/L3Ga35nt/ZGufEAk6gL5cl9qIe8Vx817GvzPqopOL2Y/OCDN/xcaVBKMJrFazD/9FC7uvj7eFqBAT/8bpB4L2nUWcInv4dgmmeKGu/vuAYfk8NEzDuxwrNGzFrqc+R8x9o/KRKPtRG8HMT49648KauO/D77g5r7NZSWCucK3zqLkUPtQBlRaFTQmGUN3xz5AZjB5b7uYQcaYBzx/fJ2573QLnKkc5MXnH+5VoIVrz8LSnmk3dhdyWjwOORiEUCzYyVb/8lZS4xK5UpZMYUmGntvIpKuAo2IVtyvZYaa2cbGADm94V4OPIP0PnMHVBQ+fIyqwqe2+qMHTUaNCdf+QROQPJNSt1qCkbbtVRSO69HuvpnVoXlpE9Edxagp1IVmmY2LmhVmOyoXYJJo5H6FWF7iioKsMevoPTnoorTcmNKDC98/FV6OorYvCZCF6/E+c1/fD3xnZJkWNJVbJM6ndkDZerdQZFOBoe7FOKFyRktek+7poleoYKjPGvej+57pYqLuUwosG8w12uo9sRmoe4qdFjUuWn5JpJqakhdW0KhgBMZab1Cz/LgvwCADMGD4cU/kHfdCkXtcDvHryxul+pRnQF9xPQZX40Vu3oVP7wf8bH1WN+R2QjBD8UJ8lH3uNTDrwUNEV+RHB6BM6W7Jz51c5Ef+/QzJnd0QD/O2TsT9lfUpy7l/TeeL+PztEZ+JPtjUwYo8TdQH+NBiyLOhfhepi1WpPCg8PKHRhyM/R7UaeJrNhJlrAp/f7OWDMoP3MXVL1Jz7b4/Yd9JtHU5DMFawd+bI19iVUXvG9/dGlktlq7l1kMznlVCDcUu7Skf+Xbg3xTbIbrinvN7LLnC+tTF94vrycxBvMtdFdFUUihfw9dFjhgs205gRj7z3v+nzu44TasrO3oDBfhsc76frfih4ncCUL97tHolsTNG7xfePuP/V0JmC8Te8C6Dk3ho/1/4gPvndzHSK+D5ca5Xc3QuMRAQG8X5TlbJHjevXHI8kBmMwVhGced9e8ZsIoZgKauIaTDDr/Vqxu8BzRZqC+H7wLBHnqagU5A3yv+J36d6ieaLGzZw6eAo/F7PtA8h5cedG+F3CU2x1NaTiC8YKt0YLpoa1p7i2LdzPeakZ/d50h3i4Wka02kxbxNd0T/l0CQ9WeVvY0p2b0W7qoKYPVTDcV4Wehq/RWkaPL2pmOuWem6oBT7FXwXDxNosomB0XhqRAf8JDNS65yWtRB8qrgj729zmV8x8Y+PtG/qx30y2l1gQep/uFJ3jEmUl5Bs8gV5MDrv+G36UPTBzvpYB+SOXTUNivuHfNbcb7xJAP2RV6Fv7EAddbqmB84ue8aXHkd4/cczRETHGPWktUczCzFKprhK8d9OwWcN930eH1f+sgF9e9Y5P3GK2UQJ1DX+PlA9d7yvtCG57hXP3yPa+fC4zI4eeQp0EADVkryDfKv2DKGa6P+ziaShTtcbzK89Mnv+R9u+8J6pGc1QWFg8myDs59XJ/5KTuRzHxbRiHPa33q+wr69VoawXy2T8R7uQ8p1Ya4P2U1I7H+gtHjqrIN6S6pJ9KP3VI8z+F5Zyq+/5yCUbLBYsnTB2c9YSaPPTzOBXq/Hc8JTFYfqAydiPUd+T82wKTlZYv7ebyAkY7cszXoX1EfS7hlcenyfL5JH/m83aLeBZ39gMKRifrSnpFP3fFkTtG+YxshrcBU1xkCvTh+oJeRDY9RF3VCbhRC36qi1cT3mgV/7q8iY+43FUWfkGLuYRyGD2pFsh+DMeMtrp9beCTiubvn2WmGlD91Cg/Ce0zMEfTCz9Kj9tdzqqntg6n+4edUY+Xv3v2Jfy1R/y/d9zf4N6+n0vwGOTubIce32wOv/4CP82YFctblfU76XR1QafrcF2YBzVuk4OJ0N4GP7vBsi83X/FGurhGj9R6MEWsJ9zzre0ZkVdDEVdZoFCTwOfL45n2FE9T86Mc16nmAKDgj9Ulu4YD7d5yzq6dsKSgr5PDU8E/ifbAaaFbgK0HAs2/0LnI2v7aoYdMOGMSKswF5Bj+b3nfAdIfd9E3JHoIYHC74/q0RqxQt9qhBUsDHtpv9hNzGIkMmF1+I8+mxJbkuDGioolfi9OH5S9vBTAnc4oMa+oDmpbzYUJ4n+P1rpibIebL4uZzniOjOa7K7waqOjltoXvva3ykaZsta9uVciC73HYblgs9eDVCTzqH6RS2FL0eNh0867syAwslhgRpw4tkLnrQp8VCSQmO0nwgl+gS0W7yhmfVT18TSeAQUtRtoPuDtJIZqUwJZZmCw4gNN+u4zXC99Bkbb2zIRkyS7UjJ94v5aJXL28Pxcqbik0LTDBRrcvRsLCrp3aBJ9qRLH8ZSXZ91mMtztdPz+Z+9Qg59LI9Lvn564TmUKn7TAgVUxfN+JcxhVCTnuTNuJyEdT5PxrZyph7OP81oENTTTO0NyqAw03fjjeIPvg+s1UXRfb1cMHk/dRQ9oBmOy+g8/cXSb4+fSrNH62n1J5hAcO1i/8/N5mMfnD0UIJvWELRkk/Be2KPZhxfgeTzQ6fhHa9DjRqe4JmVqZ5pMTxBK5XAkZres2Rgm8k6gCFHff3CGZKFoptBL8uao5VNQ/ybO6R+l4ewbCBPFGmMZMWvObe7ey/FLc1mFaPoZmf0/RLcsjvsuPuTxd0qwe0+y14vSDPPrmaU4V2+ylq+rvrV0LxHi/KohCauz7PWjEcqRcqNzt8vnwce8Jxs/v/4u5ctlZVlm39QBYERYUil0wEuWVAcrGmoKB4QUVBn35HjrnOXpXT2qzsedo+a9QY+gNCRo+vQ2YE/n2GHiW2z2IdV4mMoYk5uc4omLhlHfCdYILtFJnArWr0EOYWj+/36HHuF0OH3eaC4y0y8Pj9Uw6hEDXXUYOReWJgHzi2bcDTKjw1dJq+7mIdEcbPGyOZ8mp4incVojdVgcw+3dy/kG0N/P5PvDscb6857O5fZCp+QB9PcmT2pHz7Eo8PeL5Gg0x1TMxI9C7hDf3m4rlo/0LG00W/s3PbqsDGN+rBmpmix3mLenN84u9diHjhO3+GPn0fog+vxTqmBvWHKWe8fnqC+nG8Oshwxytu1zvc32pFxPkhpeUOIBO8HH8F4H7FfKlU1KIYMKftvjSUsouD2x/mv5Dp+4DzS5lsEbW9BVuoyoqwfVHjeA+OKzCYarXpecsMWqbzB6wxPPB85aojlqh3WronU8rM76EjhuidWFq1LeqzVTJZlWwD6ZXi93cV6uXuN5TAuIU5sd9ijjwNmJOr7oYH/pSiA+lhIMiEg4736zW4tJp5C9AHzyDZVqlF/zzdhjLOMZ6uu8alNXotcJPWIumgHAMC4+oG0TTB78dBg55G5QSK/RFvTHoxAmq1ok9Kt8Ake/6MDZ2c9Rjvn4eMsmGA4yHA8cCDKJAyV8zfOmyIAsejjwy2rdHjFhcdr99KzCcbxXPQExnQo81eOL5TW07pxKMuVKfthvP7J5FpIt5dZnSLjGFJuC25MkP9WUWIDosTMj6r0VPP2w1JVQ/jt73yA8RtY0nZZw8ufX/9CvjqhvqyaACoEvslbBMHbwBtkDH3W3aG3RM8KXc1EtAzlLXQJ7y+z5MONNOLFA4Mr1caENTneVbM8fw2HnrGrulpA+0H8hwZK48FU35d9NSH32LNcy3A/Odd1ANUzmODTLvA8eiXTg0xvWRSWuzRUyMsPkE0HkBmjFFPo4SI3lUYr3wqem+9DXUFh+0Z9T074fZOFfMspsRt01LHeHKsyoT9LMHzKV9ibgI6MfQgB/SYhqiXZasqMqfVmC3vUtbQpTydQjQ5GeiZB7z/m5DoyFBnHJ/f/VDR21tBBq8TQtJZjPd3Z+oBMu9O5zxgoi/WEj2IoUcodq+lJZOzqD/pTDA/MuN0hn+QqbT54u+Y6n/Jur//6R7KC03dwyHjLueFHF+ofxDPtusrMoGxRO4+SeizeSHm7Nl9YtB6jTklgxxjcCfWQcXfO/peUd+Ky2fx7H8UdcuPL9F7YI2+GNMnxmDE0Vcqcxyj2ZbPoJIOQcvDJK6oT1DjdszFMf6nN0X41lGT6RJj0D0go+l8vAJbWAnm2EjMn1ohQ+3vgXjWLksG5czB89O26INt8dxIFTUdt0eGmuxa6KOHQJoBeCr6sLmo5ZBdRC+coEOfnM7Qd5j29AH+JVwR2Fw+DdlUigEwWSg8bs5vINrvJ4GZpZoUX4tpT37ufAkBextSOnXQFzXflwksdixkimTo6WbtIGudVYPzBGGTnq6YQ/d04UrZhJhbypO2AvhVTsvtsQH62HxkIJ41IZCqQ0fj5aoBkjTLNg7tQ0XS5WdAv/6Y8Dh56S71m+MXXIh0kuZTPJ8D1BZkX8UiXKlqWdSjiTBH/1CzC37CHN3cAfByWKhRddPQ/k0S4O/BIXyn4fEluaVQqmAjc6mwpTV9MdTMtUnS2kZNO07JFuLP3m4zz2IjdUI/B5Rr3P/6KGotiPnQVSitpXQm+vdZhYIMqN6cNgvNL9DvWyqhULUN/4upLI1UkFc//P1PB5nmO/NR4/nb5ul0Z2AOHzj69uvS5tx4Ys55Z/etqE2BjP+9Cp/Jixx4v0PmuoWosZL9qmBvhsgAX/NL6QRvPDBzhZr6akyXfm4v1MyixyQXMtz/BvwTJAoa+KzJGOb4rL3AYW2gbz8+kfGVk4RMmkZM4v7bxM/PBH2qPEXmqrvThR5I8YF0kaCmeyUy+XGt4naGPp9/rFjUjuASMCkOxVp2UevAFu+ijw4yfffC+HgV0hN2NzfA3JiiT73mQwt57/s8A80S65AGUc8Lj5cnsolMXTkSHL9z9DRPdr7Qu+sj4+WATExzjM/rHHP0oc9DgkYEGcd6KhoUmGZJ9ioJpavT1gdMZxHn+Q6ZJF/VGG9TG6/X7YLMS/v2BtviLOplrX8BLX73J5TvEc8nF3Wm4wbPP1cEs/IePUuhvWQoNicxH0k8l1pMfRmOvEd9MGeJS+d75w3Jnxq+vwUyvXnRF7BlBZoER9S36yS2gnLFxXNa7dvTbFX0kKlijvZDPAdcihyV+LeQ85eFv2cl5hYUoRlKvPNw/6xw5lAsM2QmZ/kb6awiI8bfKpD4n1431lysA2xqHAYRRT15hvUM4nDA86XRT6ajrT8h/sl4vFE+A420/ZGNkffhoEgTg9jNLQBz4eutSIkuCdzdEtYfc0KS7WyVksq6ZRChdSSxUe9lMpQtmpBPp6OHrL2UPMr9E4Jks5LAuSEz5Ew1YXft9DZtG72hhiaeM9z4VErCLebMrHuewKxeCmEbpuFVPk8zMFarecsipAviLqdHWHsFerwXDmDq2T8Au881Dlx0fRu+XxWcx0/hibuY9KQ8z0twjmQqoUYfO+IoJcXrB3ab80I36CuxRogGinrxsweKzIP6VJyz4M86tYZWc3G99qL30vqIHnS7FnPYG7Eu+rfD+3e3X2J+VolMe9lc8PqtRK8r8RwmU+KfWEdZo358NIzf8XEKqNIUeD9fLXqiIkWPeOXtCeJDSEnGZ+xCZ6pkAZ9dlyR5NxOZ1Op0Atb2pbXxLJ4siFTre+Ci5U8+l1C/2Nc5Aewjj2eq3+J4MJDJDusnetJiWwf0EiGjVA/u8PQpGrwS8w+jE4zvbw0dfbjDC6rvGZnmHaLH8kZ+BLY52S1v8m9F97q0BzisRE3h9LSgPSkqOGxuKep1g57XG9GDlFtRz6rr4p5OEkmC5Cv5nIc1js94Ki2Az4eApJV4V+snKsbHfnB5fpt90ZO5Cx09sefx/LJED+ymouU0WC7Jm3WM+el2rMHfW0spWR8OAYnSyIfgymdirUsNtPT2IfjWTiWAFmNBPrPzBzCTaHj/PfS8p+R8B2KGcpvUU7UjLFCVv55TwWqbyKQ6+AvMdxyZav2z/kGmmkvLv5lPpUj/LqZg/Ce9+zt6xQ74MXJJppyRm32bveC4M9c8C1scE/eIYHRON8hMG/GuqQqdAbhsIRNNZNTgvaiXsjcGzDHtLkmpXIi6riEBnu3Fs/VdIcb0sUJNf2jIZFKOvp1PUUMzq0JNP6Toi0tz8Npcln89fVxrMUcWGSzdUvSRsE5bZJIyIfnugLqoRcj9ycPFnGWzs0btj4r7aw1GUmsv3n8z0X/O2KKGnsX8juxTy1D5H/T5voc+9kDE/DDVR59cfjBmomk4B/uUvwnrJj4l5I1j2DjLTyn+3Vcu2a6+EwgcZ5DioXhtyd1eE+R8VSbJaUANfNF1AJsxUziodqURFkcvCPpMapMpOabkPClDyC6pyREOUEPHr2A2pzDEHH3UPPv2M9BH8KGNB1XrCXldkaHecS+xQcHjN+1bBR22g5R4c39B0Llo4P/Il8RhU4o5SvMQjE+JGpyfUKk+qXUFagSqxMa1vqAlJB0Ex/2iTbwfMiMkvwE2cWrwfLr+9OQq+wS2xsLmuf4YMUeOBTIZ/xkSZyn6xvkoFcAOLmqk+2Q9jUwHmSpO0Acfns1INa4jIw0xMvh4HEfxHAPV/swFs6XIUDup3MOWJC76yM/JoGrpC4208HMa1wt6LO9MrHuiUhaqjUynGknhWKY2SScN5qTPFgEiXtnoIx+A+y8+PIX0vLBJ3p/gQo/efQ9JGaCmld9Go7pXY84qc2Q6m5iUvrmoxUCWRMqvF2RAHKY1JBMTt/dzZMThcz9CnFzRRy410WQbRUPM78PxqufIUFv9XqFmLjdt1vET0Pfe7+CQ1BuSd/kXf/9brCOUxVpy+42exLujJ9gZe1E3/vVb0O9KzN9RxPbLEPPz5OGOzDcT80GYWdFLoSOT0noj8QAhnH4fYs3I1dpI2eaEzLVfDRhfJuaAVH5ivBk39M3liWG8jBv0ydwv7nC4C0Y4KD9kyk27gKIqkUnWNjIF1xYOsOEQou9NLIM6rXjX+OHiXXMZu1SX9CvE0wkj2cTAv/9eWQf7c4RMt4vQN8e3eoC99EGGQwapaADIVNnHFAy5FD2xbWSqnVL5PB9FP8fhSnrY1kf0PEtKtnSgkgLZPRX9yhz0NHQ9LGCv1Ljds1NPnUrM6fYnPk/LABmOygMy6ZaiB3pFlliX+pJEPTUx18DD8+9kUfd+FL1BvifUi9dF9GubbYIW/z5Bn74kCnrCD/7+QdQHAlGrBXY9nq9+TXoqwf0B5X7qt2nQIJOm9YozrVMvnO29FyXDZtJCsGLILF9nI5N0xBQeGhO5hX7bbUnDD08gWfjmyWHSVcRWpk+wVCK38efcBcR73RygkxcyWmcOFX2+PjHQeSMTlvnvC/muawOO9hfDiyRhSt6bjwnr6XEgid5sLsQbbA3WRvIh8YJserLezZbglKuVFMuzEMjdOkmgf54zKU7W246c+hky3tYaJHY3VguiHuMfBF4yJ3G+DwLSb9AZhsPcQv099CnZf1cGbJ4XjcRc67dkbeD9Ko4rvL9XV8z10EVti9sP9bRfCob6tRKk7RSZdtacO6prdwmgW4k1GwLJb5lmQwxrt82R2TtqDpjTw0hBD/oKBhzvBz8DGCqdp5E3aci9Vyjk8gOPn3aTiuwmZ2TE77qXoHju8feMngv0pg08CcNnQyIybKFantFDNSoGSvHWa4irwCPp2ScGNQZWwZa7NjLilrmit1UMfAXo8ZoZIMNNB7S29wnGE974hp68Gk3mPcTtWEX9siVlB7tlQHkathgPe4Qh2O+myICd6C+4k4sCPc0kwfHUi95dkdJAOd2jviz36JHjBPe/vZliXfMc89tcE/PD8sqXuAwYD5c1judiucf8WqfmSL9iDQUsZh7J1eS0xYDVGXo2Dz3gWvTeguq0Avcmf1vm5F5HcKjV+GPqZwtZiPrdWt8T+KI+bRy6z4D4J8tEm/iRMH84ekVXxmOJo0R/kMTaYwT+YSq73ISESU8LGRWUxV/PqZIl/P5JppLVv6n5qcjqvwup/yc9p7qL+kDZJnMwx3TIzefDCzVnUqAvCDZnlyb8jmNmekJNDxPUPOcmfSCZvgPCS4ZcLvX6G7Ln0uNpIhisK6iFGtoD5sw5+lhphhp80MR8ptsJfXd0KXCMH5Z+y6XdF2guejjvFSp6CbRWR6uZ0iMDPUXNPLF2dT8IUZOvol8a0hXlnoKM11Fkplskekbuyy+O6T5qs89BzOcQ9WQg/wUiZsScYQt9BERi7fLzjj52UISPnaKmc7s0MYcHZgBrEykg4bELxC5nFRg+a9pYV0UHrtFkYF/g0rI43V7I6nfIwPP8e5t0/OFiAE8OYCvhs2WL7U4m/ceeg5ePNyl29ZdBhujYgD9n6DM2knYhTWp5YIUfWUrY99UQeVymsEbqwjHeoaaq49eGIF2dpJhjbiRsnEXgr7eo+R/YauS1tyNYH+dXAs+3uyXf864CW8ufBDqyW5B7tvtBNJqflr37t0Fe74cEVv/rMbpiPyB2sFEheMeo8cYbExKKIfros45Mo0gjSstR9SH7fgye2S9MgR/lnkE1wxvJl9f6gtlBTXG8jKRNi73R0WOi7JGJpraU7ue4/WJ1IuYzrVHDVPSB1o5sAR69y9Ovixp3O6CGFY22lvLko490t/AjzIERbfMsRmbixsABwKAt1yr0ldEc0W53Fu9Osm3TIWYzDtt1geerH4yKlrMWPYHueRL3NsaC7k7IXGwhOSQ73gyN/hxygL0zEp7qJWro4aAfgPkdabNjO/S0OQgNtcRzOjZrtrRCQ4/jdYPSqi4NmQ7nIYHsVqPG2p6Yz3FWa+AXPP/0vjJdeoprZBzvucE/a5Eh31XZ4ekbPklDA32/elTuUBGCmru9nmT6e0gnOJymmBOu4delx9+A11fy8Hxd5dvQdIrXe3fqkDk/D2TQjUquyCxPvH6f8NRR/6LmcIxCF8/PRE1OpuwI29N306a/BD9/Xp0vHOs2QN8raoVctYUJqbTE36PIcUdPPwk9CiT4fYM0CypXYo6u4oq67QoyWuw6d4gbH69nIWq0yuK5XEYnglkpepb3iHrAu28g8ZOJTPVivgSZ1SOjFSYyz5XpL9jNqrBNnwUHGr3vMzgYUcSz6Inx/e1KzDmlLJ57bJFBd9/yCeyxR8/GC2Q4MtaoD90J4ze3z0AXbfuDeM6QsXLBkLsbpoVkNRPrLq9iXZtOPsjYO/y9Uoq/N+X6HKpE9GrpCjyeJerU7x1FrMtqcLst2R3K6oq/5yXm4PPq57Hl8bYjLF9h/AXGw0QP8luKVQpKT9p6PIL1tD9twpfrCpnlQMG7kFZC4boZZPX47CHgyquNL8erTLLVpgcqZ20L+fogk+n7eodo9Xzy2FjjsIu0qAa9Zg+e5AHqw1OOkdEO9YPHJtIYqavZAzxm3JHJ7vcLcYzHAbxlKrXMjisg6+Fdg+2fvm18zmcasTOQIZoWT564p0VF7lUYg+mN6MGK3ksJXz33sG6/Oudfa09J8XrnEHX1nANjT5ecovaJnkS8ax5s1E8lFHM7lgdk3rmMDJqY5Q+Kosf7uQisC72u8f4cGXrW/EVlgyau6Hn9oTge16LOeNueZuAE9dAmd03VyKVcSRA1568UP0/7CuNgxfH320MLz83qQorhdAZnw84EjOC+IJ/ksQfn9LiQeAV4/bsOPRVLxdyH4QYpncXSEbJW1EpZi3eN35HsobLFu/y1PlAKT5UBXwfowWoD9aCZFiPE3X2D+qM36AnW9Qnyk5jDvi2bhsb3AqDaqhbJbhoy19yUfKh+X9pmcmGM9DKyELaPG+aLrER9m08x0MuZg57uc0W9Iu/7CNlDx3h5rzC/jddyDtnQoWe6OMLDvDE/HXwZ86vamujpKZnAzlIx/sgpTmmVvhhUTeuIOuvfC50lmH/Wl98L9TtfNGR5DRSINvWJQ3TA8TQ7jAvQ1Ql+bi7vPUnLbAfuuOlxvGyHgAbFJAabro9tXPNbSsILepowD0Ly13yqP0zlVnbYJv3wC/5BpprLf/PuT5kt/rtA1fI/iak+G15AmTCnzYM1cvf3hT6VRYPN87mYo3rc4JjI26PX8ljMJ+HTsofjYo2+uDufEbO1ARlI+2GOCI+WS+VvZ8K++7GWO4A+8BnoGIM8R5/z9eIFffzEWt566fPMXKIv2M3QZ8P0sMEclYl+alv2hP0RTUMqbZDRZsq2hq19jjGGWRtQVUKN3d+NkOSyjT6q3LHxT68QnncBMljYCSY8lehbLyFq/nLrf6FiqLmZpyUVXTKuwN4T/cxUInoT2JcYQlYgEBZaeiHUbB5gvAgQNn2QLXGm+LlO8BIwq8soyb1LCYZaljwut3NK2unlAdGzqHk83u+UzFeHDfjgo0bPvQX6BG6+IAqtrk3e0x2acn+5BaPRujZ+eIuR6BKigxfIGY+9xa0j2qUiQD0Dz8evOJDjYODx4zhvk3l1XZCt6CIfTJ8FiTceZrx3teiAkmNNmP1QMGALZDKdfVoC7xeiT7KJHVjXEcbkZYPMONSTCAJtcm8h1LqePJ6+AeCiwePnGTJUm7UeZHanS2nlMY3mciHmUJqU5+8F+u4vwiCUrynhmTpBTfJS9JHbSW+3PJ2gJgUZIhE7vdaIQOao0d5DDUouN/RpvehBuzySAuLlIOaY35FplK4MYNvZlPBjhwx12JUx/r2GV/olen2MU5JAUQLu/1sZDV1VTgzJ80Y5T7ZjSidOWcDh0Hk8hy2MNLCcBKrbIOazTZCJYm0oobBelpRLLjJZrbES0t2UIOPQAXPulVHRi8jEO+uzP/OJLCh2R/ShOBR7Oj65CXl+tKS093Uxh79AjfVtq82mGqJfciYMsiJeo+ZfGqDKAk/2oHri94ZfmUY3qYKUaS7n3huZy1DwfKFrHYmPLZ7P7urbsHUUq01nkbGl7FvawM2jhZo81dGDVFIGxbanyFAFXGiU39dwWK7w+txk/P3Pox4BtL7dZpWLzHfmxRXPJ0PGm2nfkbq2WGMyv2147ny/Bp0dkWmhLB0xH9FIaTL4LWxdiFo+OZ8WNPwpN8hDBa/nbYIMZj2KN8Q/DXOGvcCcWywxhyTGNxC1OTD+GxvjC/aBmK/Sfxf0WqoPSEYVc24/bV26/hUyQN9HJE3pWcyPROY5ZoCe6Sjmk6xmzgOqiov9z749nYNYp9a/0QMttmL+5qHG420+yEi6ifvXjwSPl10DKZ2ImotlT3qAn1iLX4h+pVmkyrBfq4GYe4DH05/qF7fF/LGYIxP8VuoNjuSDDOe9fwY9v24O+/4KJMOZth3J4tA5EOwLhbD7aUZJnw8d6MrsKSWy2Y7k2W0jMG6LLUmyItHI+3FjEF1CZKyis0Zy/oaoD26KeqFN+oacVhmBzbs5tXHUrQLyeloEfNVukKGOnUb267gEV11dJBbnUk+OjX0EU0VrAP1AO8yBGweZqvgQVnzQg/FryGGj7T8kXprWlhgYu7B+JXcpuXTXjrwz+YVMsnxJOIpw/9vxE4EZSEvCzs42JUeXPsDmlx9ner1IiZwpeL+W4jlhKFuot56YL/hYi/51Kl4vKFFf998NMuxFOld0rZdiPuEdGTW5tAval7IFOy45UnrTfmIux8SFMBzbNimTbkGsiT0Fb1tdOctTZAC93rRA4il6yNgrNBJ7qQzrwEgkdmgvLpGS/goOrzOJ0Rlej0XgoOe5LNFzbd4Q0PP0Xor8syFpbZ5FT3F1C/xBUT9WrDZoNQwRbJslxuO1Rj0op/oHx6+orXDfNCl1ruhJ0p6I+VlPw6Cd7Viw/daTNj6k+oVu4uccgmdkoB7s6o6mdL8AMyOulG1m+LmXcBvQnhtt5u/rnuKNHgHUt9emfCfqLeriPcq4xuu5FD3du7eP+UkHzK/PWNTjIoUKSZRiPGbTOKD9QQkh7n2HZ3Qh5h5MJhQ2TXHnSRogw88Y1cE4flLMF+tJSiT/PoHNTLrzuAvlikjfcQQ9gRuJc8IoNczmBPZmEbbx94Djw1/c5/96TvVnPtUfpgp0gkz1Dz+nUpS/qfmpzP89RV35T3r39529MBnVLWrsOv2mtBHvJrbK3sZ7LOqcv2N9hKJ9ejzNdNToSeC8YLu7+G1qholYp1e8oFKDjZQ/F8hgZiV62SRM9PPzkIn2hzv6ZvkR8kw6nka63g4DsAE1NLu/v5R+RR3u1NggU/0k9JnTLWryXg7x+8brR2k9UvQlz0D0hbdEfZ4Xxnxy0VAze+E7w6mD+9vMIsJdMaf4Ltbk7pbrgOdygIy3LtsB9lzyJb5fY8zfuhbHvByixmtZ3NPNhG2BqGvaJovIWBCjVV9gxDNLEk3DXPJxihz8+ONw/D8zIPoMfRLJqcfjgpsaIbS+g258QwlKPxnJx7444NiRK7HtBN3bJk41MSup4sztbg0pbDhBhLEvwbK49mT+amvY3Js1AfdpNYT6AwC9og9KnMsgE+vGCvBTlJkk+3xlcvedLURHx5FYH5sGmZ5eqPmvMeQJf1k9ieWKgr0UVXjProLKML+I7kKYdmO3SjtyX48MQisrCZs4s46ch1aH6hJizj6R0aDxibiQNFRv0/LEZGQqZJj9KiJSFrhsS+H8AihYj4xSbkVP5YuYv8QfNmqcDFuK1hk1bZfZUppRkKmFYgFp64teM5aYk+r5GWS70Za4VqBGVS/Jg+OwJ20eZ2ND7x8lgqOf4vbPxP3bkhoD7ydU4hETz5EiZJhURXHIJzJq7NYpMhxvOTKEMYwdfW9UZLrHa01Se2iQ2R5sBxyuVstXnujH1pU7yAvLQo3c1Q0977wSIqrP8X49MAdyusKE/wCT5zNrskUy/aGvX75XErOGw5ZcaP5Gx7hcEVCzIyXVbj6Cfz4bhH8XnwXpwmENcbFH5pxMxwu99cUG0NLiNsKCQa8VMlOVP0jLFyUymzKdVuCb5yVnEv80ZLo/7kC3ohVnJnwMzMnTCY6veEJiUxPzYYr8COEtnHD2XkY9eTf7Ec/npOPv02qgtxkBZOCDzVOrxutxHzgy0neD168xGoOGVe1COqTIlMFCr+ioDScAc4nxk7yRAVtd1Jp42h7JdqJmqqSJOd116UnpsUHP4r3uAyD9BiQfrrFG90vMGeWhRAZ7ByeZdg+lg30lcnD3IZQuJ84PylCsc9yLmp20aGVIb/ew5RcZPVz4bO+wYyGit5KaHY2Oyge44QWE+zRBfTgUg+iJi/EsmcIDyahHB+2CnumT4f5yhkxVzly/FT2PgVaBIkGyfqCHWn3x82WE51vcP7i/4IFMMA7lFeCzwOPdNDz/pxVRNm4Ti8cXjCRyC8ge/KSQCavDX0dCUtvg8kdHIOhPOOx0pwZ/+fKluM3GkSj2cQ2BH4iupr8RyGd9xfhK+KaNW10dCXJsCL6M6gepu3OJeV1+wHgLz3Rd3YEEhh1D5LaNBIaB+7PrLwb7drlDj7W2DAIPbQQ7OzxI8ghUl8y97wb0cPZCJgn1BZk4/Al6ym4EmtoCwrlrwIZ5Dx4fH8qCLJ2IAv00yFBGVVByS5QB3KEZePJNc5m4ed0BPETtmO8PGZa6yFBleULmjSz0uJqkD7DdOshQcYnMOuw53o9LLmpfuBw9zHM0YGf9MMyvQbKlheNuwFNOqZTw1fVCBj1EPZNeBU/GupWJ+gtmYPkTBABYUiBlPnxhHQLq70FuLuRZqR0Yy6VD4kwxXPIL0cMdDMFMA4wunXbFDj0Td3laXPB+nqmE+et+JhL3btORDLM2gPKdoceIQhz/gy5qZjqKy7NL0QS0/qJfTobSlDKnRQb5fM8l3q/br2XV7g3EuX02YEvXWZt0ZBKQs/HE3zOezDazlAMQPzuW4D+285bx57sh2o1/IMv2HslTiuO/F4+CdlGC8dKLZxDPavigHj5Fz/YBmeke+CtIv6I+X9ibLn2t/AANe4yfh+aporMGmXetn5Cx6yuvyE+rU0As3XC2PmodsQOegOUcrzwp9BOQ8doq4MTNibCMRiPJtv4T/PfVbJMv3kriNfUcrJ8bSPC7Y356u2hV/2KqOvpHn1MtlurfMRX994Oq/ySmqhSWQXWtHZKvpqeAOqp/hUqimCNlF33hNm8/UJjyRuLb1bejhas8IUVfQ/JSws8fyh9fam94Nj8jg13oMIXMukRS1ol1UMVJ1C2ezlFjP0vBMFvngzn2gb72rsQG7Sf+BfJ0suFcN85b+snaDkpvjT403Z8xx7eVqMt9EzUsM7HWfIUMld4K1Ejrhz5V5xKO6X4i5lcI3zzZoc+O5wMy1OGMjPftyOdPbxSerWr02ZmoZxMfpqjpvcgZ82L+YxhAKx5E609n2TvJAVMPF1IU9aFmdf7vzabmcSL5Y3HsLN3az9lCvqPa3d96Q27TGk2IN0P3ObnrPfmcWQJOvdB5vKmMC4nF/K3wqwQELgX6Bus5nCE8/nyJpR/U6Nn+PGfqmGooBXswUDOfLzZ9Iq1FE/PtWmt/NTLVj6Yk6F91QD7u7cdWRTmVwsn12FjRrDTBfOUWSYKo7sir9zkEnmRLMW/RlwSYkkDXKBpAR44NcrPvOcak7xMWqaeRREG0hM0RkYBLMMh0m9zXkFvbaZtcFPRpn6kUQaGuCE9vUh2Iel8R5N3DItlQoVr2h4JD9r5SnuY1bu/9l485VzznLD/Q0XHRJrDLv2spw2SB19vD75fKGz8vWszpdIrXO9FCC5m6NVJqPcsAkizC7XqLGrjw7ng8tsL972oD6EVRQxyfFhF94ZEB8w9e760ubUiWMKOhX/6KIP4UqKnmzbjQX4M+9rDemxIfHGS0YDkUcPRa3MHnMGzpvr4+MadtHhKbmbuKXMOwBbdcziSYPlcuIebhCmtr9ZagWT9Tct+/0bfy25vHhvtckPuYaeAkVJISvVJ7crns97CZ7lccpsZHIyw/noB2TCVwWk5kornWATa6opHkSCYdqcxZj/vvewIHJubz6XYH9j19o5s3nyN5Bc81OCYZUHYTf0TyQeUPaTuSuDuqWzJTHyoej/3a5PkQnYMP8xeQlSrW/RwjjfxU3YeqWk+kWBsmGjkn+xOEP18l8XWCOaJxeQOlew4l/qvQ81jn+gIF/26kTL3EDW18B+PdFJ7q1aBHmUaoBwcYfSl/bJBJEhtNQJ6WHuoF4N//HtIdeNEFUlZfW4MeJjp6oJijRzpmvy1V1j7ShfIOOZqSeEvrrYPM5zmYk14WxuO+xBzIlcJH/eCoH1LGPsAKZCrUCNSPrMMcv89EXen49EtpcCdPyKYLn/CY/QIKqfRDphR/DyfM8X1dIwMoqi+lxEUm4CD05jLg79HseEHPnkWYVmsrHh5CvCtpVOhALt8Rmed0csmr+nVMKs83ngxuU5HLvjDBtVvSsn2G8f9+ZCqYbzORWNgcL9b1F7qw8T6oBztNBRL7Oo4nUvgta8V8q5u7K8Fi3MX7N5FlohQ7DwytK5FxTswgXmcGsFHKuE1MFxlDLdIdeMnlwhNTWsmkm+8McGfRXUqy/C1bn0QtgTzfV5Iwl2kknvEW/Eq/8/hpFylRDksV1q/1i8dKfBWY4IjSpKRvWT+fURKe1Dsc5prX8tMVGXb7RAZIPhgFeXhNKrpokXFZZIu65RbqZ6OIdaOLFK+/tiV4PwrRGyU2xbtx2QI6kfQcvMxBJqKveEHmn4WYc/9Gj9kvoSIbUSvHP18ckpB9IxOq+g5srPeSB/HzvbBkCz2HJ+8nbQjGRLamOgfYTweM90qs0+1tvwA2bdCjHfBO04cm6ukNR0Ky/vC5kIki1l3KJ5vkbAEVLY/kAUd03m32sBHNtmmSQTCqCymmeXAhTD/0YBsGXq/FxXPxeoTIWKf1A1X0t9GIbu0KcOsGU0Ty2LuEfiYd+LvqSVjX74HMzv4bku12gx5yNHu6z9UfpA/da9NVgB4gNu+Yf+hsjZ7QMyscz68lbhNX4tX8ROk6q33gz27dpp6LHkOXqgQ997nlbBZ9t8Q+rJZM+f2sNg4jzSDJAt2dfN60hBX+gJ6dSwzM86SU2I5NU2K+70j/7/OcI8tG1HIvfAbGBpkYPTbmg7tRK6A/LfTg/iFx/0GmWmp/N0ddMf/7n/WfxFTTX5sCS9dr9KGxYKq9JPqn9bTNjiqOCWXO3ujrp5s2r2anC031+gHp/e5J2fhBX5uuhg6y7oQ5zQrNBS2nXEOGYRFqWIya6EioacVT9Ftyb6eOvgl//1UjLp3WoFFTG1o4WGex1n+OMSJx/w7gAn6/HJHZ+hfdwb6UgOeH0VrQdo0xfmhRU7MyO4v6QDWO6eNC9LYwkMG8O/rs3Ygalr0bZDw6qqgB+1bUapCTgBoq+cERmpCnp9hs6OF542yyeOFxZ7U2WhP6lNk4m0kkeu20zvKiX8KWXjAnfkOCi1VMVjmbXJ0lCQ17Mlr5+DzgmJdXJLwEYWMpm8+bTW5zpQ2b+aey6rMP4H+51bJtUi9I9bpNGYa82cawZyl5XqcFm/qLWRuan6NmzQ77nH2n8pzjH70WVt49S7Y88rnk7513YJ0nqy2TjbfS+sdVMFrLxfnKhuSkcj+4vCsrNm8rtszeUx5JU9iS1fmMTBYNKgkPMx21dJUgQw6uSUAdGJBl9JmB40+tNn+ErKMOiBUlRjfh7LDWGzpX6gB209xqeZYPlC4D5kFMHbNNL3WDGpX4McSTL2mRyVGzmppvIGnwRqVlOVZ088bfn73SNc/diYE51Spi2KFYt6k0sJT238GGxB2Q0XRHrBXeSxson2uL5INkGPSEFwL2izXuf7fCZODMJA/Ku2HhsK3rBWXEAUimmLbScYrMNQSlD8nDsgn3xHOz867MgH1/ppi/I55rla8UqmlmYs7Y1UADPzNBdM7l8e6WL8iilpGBT+ajBa92GvKoMDOaGWtJMtGdnuiHXQDreHbmzO47SuqdjVfRW9+l2Pp1MvF/pwe4l9O7ZWzvX0i2ywbw5smHMLZc9cRaXnvYNP1A2L7dd0T+7ghQe31q0R0vAvK9ZjpEq8+5jR/TziDGwd6CPU4uHL5kIaN7v+L3k/LSghO6DZn7JoNwqd1a5prLlCzd6wL0W/CTkpSUyNj1vEFy2o1Ssi6fMkn62QAbX/5wYMlzS8hS1Fd6RGK5JEdmCZf+WfReErVB1BN6HFl/QHbaeITfNQvvL2vfsFcN0bvjEMvUmWJOYXMfv/8K8O8He7hBkawDzulG9P+cSyNUf3p3nLbIQHWp/5CR77i9N74pfSQYr8AYMlz3OTX0dsZ4rpzUb7muIPOwH+4f2hJzOHnHHbU3+gd2pcjptqjJa88xZ8bxwpPSmYqeKo2HL2RxjvG/qvB4eV0gIwQPPN9++hO9Y5QzegRkOD7TT/JfTIUhLkuR5d1HchieF/bVImTmmTemxF/NORtf6qWNlRu7kF1oXfGcap2z9hldLFXdvDF+FJ8nF61fWHqxROYiswn31UQ1iC/heDSkwObMuRcVcU6TAKzb3JDg9bMu5GIdCEQkSHl8P4WulW83VEz/9KTE/7KREBdJBQdeLTHjt0KGi40BwrNz4fEprbaWYg0p6OJxcTx5flJr5xYpeI1yleKTvL6QJY2/YEx/yGSnU3ohL7rqmfYiDylePinm6EmBHvoz9zivfNTP9lK8Yfu6I/NeQcyf0149IM7h9TZFLRz7i/cje1+QUVe61NGS36cYgLBuud0i0874WmU/eWcQFi/rkRQ/dobNnJkS2yymqVWf/A34bD4l0Wx3pJY5SR5M/Q4/Em4ROazLIXkzRR5R7+w3Xqn6rIgHXXv0WF+xpuR+VDiaTxXz1f6D5+v6JcDOeFmcb/oISD/V18BKlfK8O44pBVErpVzJyDTvAplMb95XcK/vnrNlvRmJRmwKxD1VLQv2SkMWFvRg7N81SexGScklMVoI78qDs7eBenBXeg1sJapbgJNyISexxqJ8rzdtpvNvT5uHqNncacjsbwnHaymXOH53ybrNrED0Q60cBcrr0uXZm58MWliFD9tQ1MbJvDjFuzMaYJmbM8EsNYzkuE1api5UtLbLvnTJ9bKqmHycnCT0ZG9q3Ve3GRt0I2vx/r57Qqop5qN1M+Idm/aj5VS+DJ5E/89zqpPL57CWpshU//BzKlX+uznqi//u9jf7v1HR/7f1qd5rn8PurK156k2+Bl0/yxbYfkN5auxOPX0Ueg/Z3N2gJpJvQ/UdMg+bWhiDIJ7FT3flHQpHE2tpB8HlK1UFiEU9mUY9LWiXvzBGyTLg2eESXyhM2xdUC28j5cF0lOmkIGfIrnu3zeAt+iG1yg1280dA+PyFzLb49lvYGgcm8X2byNQf0MfuLrroGSrmzG6+RQ+7axtI6acW769v/ALp5OLz/HUX77df+guSQ4q+4T0/u9QjYr6Gc0UGO0RxRYfbzUPN7MbW51wLLH983tg4MByTr19Prfjyc5lk9hLxv6rfW1lvbZi07WZt0ByDhfX45CGTjsEcfda0T61L+suZZNgy7m+FGqvQlw7rxXEiRcplurVCkhzY9Jsu23CWh2CdTMtni9/q1wY3bWpYqHIRm35KuQ3LlxpYx8GK2XidI/MpjQbWNr0FbHHc4/7ns8CwJN3assnaUHiU7yqwrtmnZXJTLRAADwNqgpbs2HelzHh0pWFnPUIvRWk5LdtIryvNYnmCOX89MVETM7alXuDrUEwLFTWXIXN85rqLPm/Az9s06sky1x0o7sSQ0sW0lulJaF7y0iyJ/7phQY05atrOBoKaOxlF7xk0TLns2C3fLI2AfkcnAiiXlGTdnqEGj3cxHyMy0QdzZKTDQrWhmuN2Gr31kS4i1YG9ayLz/ZZMpvHrjvuff5DpXsnQ0eiqBgDLg8PzjW241NZRs4+bHe4/tVCM7+o9hvyxM6SMvpHRXq6SQFa2Jsnbje7Sb9WjrzsyRphboI97Mr4E62fUbRLo7YJIElfBOm8zHstSaiDzNKLqVJy2bCpdZJJnwR6sqjrwWLVzSiQ1NiAcUmSiyXRxIeXmgJp9/pyleM7uGkmQvcCOxlZKMrIwSNxoa9xfwAkbzlQmx3ujg/FYpVLs1GlPIrQisB4mBY/1KBvJ/rdAX98+CtzPAi9zcqZb8LdVSZhTzHty4rMAgr13b1kr5ssZfNeDXx6vPF7eXIoMjznEXj/Q5wZ7B88fyiPE2RzjQbt+LzSX1RMcPB/jPRjMFO+/6CFruZs2PYvnRnDE+N3ORp9k0xDjXT07Pewn+w3nSYPx/eMvZKTwip5HTUUtg9t9ADirQZt2Ncb3bVKOAFYj5juqZkBbRW+hsB4bnhUa5pwgYC/IktpDH58g88QrzFn72cZv0+0EPdBxpqIe1VSscXlgDteO+h2OVuG1+VxJDLq4iJ7YrSzm1DdnoO7Ox++vUp+kxRe//9PbM+Tr76bl/Cv0DZ4GkzP/24bf/N6QPpjnTE2CJ8GoQqYpfxif43tA5h2ex4WVBLeUTeqVSvzx8cbt9aQE4zjaPPmtNGqpdf+FzaFeSKFj7mWy5/mCLd+N2SbGMq9IggMQNsV1RSLQDbw/RyqBM6phG78B4xsVDHPeN19zeIf1lsSW/4LocisIvMTqMbXWctgcm6ZlDn/JVrZ+AZg/pHc23A+uRbjkg5W/W4nl6qwiy2Z3hc01OkgMfdCFzO/5jo3T602Kv26L+98rF0juvUdydkK9TC94P5PLLCRpjPRJHxO839yOfYkXc8tFz4L3o3pa4vo6bUPLg+inZ9XIBLJYswTL/ZV9/Uhtw4M91az3pLaR6RzBULUmW2dl9UZG+KF+PqpSttbv344pwWokwUJ+VVa02zdsfsFICM1bOVryhm2AnX6iXuACTVzzrhkwNbelrNS+HdW+TghbvUA92HuhRt6HF9KIL5M2PRijS8uF0sKxvon5VVvUk/clWMHGoac2rs9FSopD78CavUIeTw8Seg7OJCBEYjy+nElDuoQ9IThvjhLUSzKSpGaoB78mkpi85iO5L9Un8DrF8f9qTTxvux4gvy7QIzxFby69dF4Qe+WapF9V9EO9vubAvNQl/Lc0FnThlhuohh9+fm9PAV09kMHMWXoiTC6mgdUd8oJNErqSgm6B91/UUmBK79RSwrfouYv7vmaTEwPO+l2/IMUJ89lk7w0kPM37wFpT8i+mYvHN6smU+vP/N+/+NOXv5qgv/5f0pvmffk71buoE+FfCe0oD5OYruj049F9KuJMiZ9/e7RNykyMz3T7oW+23foMyqNDndaPZ0ZlJbpD1LjJRE6JGHbN6BfuwD6VcVDam8MUY3cYzZCRzPFWU+soTc+qAXL9QGmSykDewG0TTzX2JMfn6+uI5WeJLub42R7rNUpT9pcdaNERWTyfHAsfoVfUJH1uhmS55QhrUQZs9xJzgb622UCkBav6y/470og8vKA5TT9RAQx97rtsR4qWC3z/+0BfEOMrYb7MeSKT5qFFDYTVs7CdDG2CkLSxbmhOmbo5fKZCVMrU6LuZfPI8yD9pVVVn7981lavFDDbgWQgP2n4DN3+2P+9OwCiwrsr5Ms/0Vj7TXobI+lyna+hPMJN94Vq41u3trNqfll6MjnvTW4TF32WwMpDY03Kdm7fI8YGo8/NrQrV69xdMEmS7gEjIR90drv46AaRvUKH8zLxdWU/0OTCazGQm0b4Qxd/YSJk0DZDKNa6hxysdFX/6eSYGfqbK1Ca0bRM/EQF9VDJT+9qsZ+rTVksdmEi3IUUI15/OFwfMLTF2SrV4WlNNQ5/lhojfos2oXqqONzDWxkHHWqxpRZrNGX5mfwaDTRbGBNPxRZOr9oFH/d/eg8hghma3rBr2RtQbRy9Cl1JuyhmpsMCB96QbJr4mY78NKAtW7NDk3Zfy8TwoLcl01Wn4+6ynV9ZcDSbZdk7wrkfGYNlCI6ZeQ9KzUGnVrJQI+3HH/iYGfdymPoDgHhugd8RlJW/IEvO5JSFw7+ki6I/fA3VxQo9bzsSH2wAIwHycHNfiJOTDzlQP4seYQIFGckp3oEW0XMmrUtEiQJKZbA4j+SUnStXZFngRssLdBypNRuwRkVaUG+mQZfeWc0gtZRWoCNPVt1HA/BsKeLIJIWTo8GfJTQB4pf4ChhhsSR+vEIM5XzSF4HzecvbJvR4aQNbDJkDHgFSY9WblujOd3rSSkN8ypcrUzwR+WW8JetdyQfegSMFYMmfB4kV3M2aKfoi7mgBcNeqbefDXo6x+ulLb5Caj0lm5wXK6ReWQFPdLUFzVtHcPDnPFFfRgUB3PK0UN9iBtkntDG63F4/pCB9rro/+nwNxwLGnD+3vxcelwSzDlsLuagDzGlsjaccf/JhvBQ+qZ0mmOO2l5F/7jJVTCPjdvVxPV5xqpvRXeATMVVwUxV+KcHM+pRoSgeT6moUXp+3z+w67hP8oXor0Yu6KlY13hSuhPP2dwKr1calfh7SI3nvzxZJvvOL0Mb1qKyDydHYN+r0hFwYwQIzcR4UfZaKSXp/YDxQjGnDdcFepbocbhYp9UD7/DwNAmz9hj/83O1g80mm0vRwvEaEi+jB5uLOQrJNp8ByY7BFuj7LJNIlwaDSF6QA45aR2Kji/Go9+4ZohPCfAwlc4k71BwsVYnwTtWbC5n+JBVsb9whjSdqZRnWPQTbQERMnhcttabEt8AzykaKP3AxSMhOCdj+NOFAIKnI7IWebFnezhK4PLkQd4UeehddkJnbCvXarCXUy/6EHtVGgKTqjz+hvB/Rww5hgiN2paN+T894fXlBtrSf1CpkuynmD1nH6/vZPiumPCcLyc9rZAJ9sZ8zlbVqG2hyQK1k/6vYTFIkEu4tb2G1fI2MukYn6KuB6lpWF1Vs7sgSCdYm/j46qSnATjHaPPYYXrmn7kHqRJTnJPoC3RPJhUyJDZ4lzhsZaMl02MelxfPoo8tU10Tvta1NJcRq1A9G/CVsPjfx9CeWLgSoUkD02ZpoCXwD410bHHBdTgjLGAB5WrqFUcAiDopo6JE/8PjRj1g8occRPWslaijbXxz/kRc3FM6FmCtjY347Hk4NPX8HzE/fJ+pT6CFT/eaifyNZOlI+85sFtY+OC/vKtyVOw9ilE1+vQK+LWmIHTUO9pxFng31dtNENTSkJzKPLvp9kz5Ol7G+t5WSesrk+hqhfb7Un1wbH8+BPPsRfj6/xL6b68+4PHnPUB0XTZ/9695e8f//guz9FWs3+hqlW/1vW/f0PM1UyUcVjgxdyv35vNHrNRE228kUkfuSid4VZPCExImSm5wEZpJ8OV8yhe+TwyQ19rR4rVyhrCZnItVEDs4Es4UBnYct37IRMc3qhkXqtfCkjFH3oyNUHlJVYh+SV0NNBVxux7gGzdbvBmB0oMlFJQ4zh48bsaawbGWQGZ6KHq9XRn4saXjVr1Mjkhr6TX6SHmOOMmt2PeHz+Q42O77LXpjrHv/dOYq12LSMDPnvRW0RTP5CtI9T0uWYCNX9Pk40DQa5vPdREJ//VyEzDp42qQO2tWs0NJsXx2EZl5rsW8246+9FcaoNkW4E1oR/CZuUbGYinZWNdN0+HzdXTj0fWszKsufp8MtmVljyKz2/XOi4/GzauM5n4dw2ZaDx8LCbtw7ENl1LYWKl5dJg205DJFrfVaH0PP4yh+vLl4bvyO2vU1g4bXEDN+SRlZ2mHVcjUby9LwV0qL9aKenu20F/IfJ03baz9xouYNpnj/ra91ln36GazQVXw88Wt3Frb860Er59MORsxsxK6O98gfElzDjz+GORz8VZAB3XaxnEw2ZLd8s86mFDjEPjMpVaum8Axs0m5beioef1NaP7d5BlMkLE8y6GQ1rIlZRLH7Y7cbditPfSdy0NUkbfnfSAsdpoUy+/BoPR6+0E4FBPO3Kg26PyzV2CNXqbNd8fapbelp4B+/+D5ZNZHJuRVGFD6Jm25Fw4VnanJFLwsNUWdaDyeIt1dOMjniQTOBxnt5rQb2C9CnfD9B8mn2vw6tnDZkgfNrEcmlm4tW5oTG3NaEqVWcL41TFqrUxLEj6NrycengprW4Db+aJfMP3cD/Nme8OQTDhfSea8EULHWUuxb8YK8RK+MTUTXLSp0syCa8mKgK7EjgailQOq992ILY1SlIN0gSa5+zyv69GTKA7VgBhlOXKwb+y/u3mTZQRhZ130gBojOwNBYAtMj0ZqZDcbYuO9onv4my1VnV5x7I2qyK/aNPVkRBMsYI+Wf3y+k1HuZxtuhL8lNmwSqbjdLRHuBMuKYaMnwTlx1tF63JpEVrWH2XPMzBrM7EF26G2y9U92OSldwSmjbJczemDZJvhkbiGjP+zd6ZZDmmh3X5v1dNawJLKcrds0KkmAB8Z4n65l5DkfBPLP53T9gaJpvjvHZfJT2g9HrDv5/oMA87hGcDgtXPjC6BvH6uPtvRuf9PLNhPzONAczTxBwc27vRNA+pf2TNlndQyq0hHjuxf7Bc2nlpkc/rDp8upLLdS4YcfnDmPbJfcBzfTPBU5rxu75UtLyx9bTxS1PM4dYi7D+gF9lBBq7k+UIKebB/P88E4DRtm27watpcuLsmfBujX1kiWv5qf0aa/wfPxGp/K3PFKWFNyOq5XjUXnOWlp8jHBk5AsgXjsZDmN9m5YY3t7j8GTRFwX3LbaGZP6JjJPi8QuJOIuIPGSPwJBvjgSqWfTIKK1XMz1pyDe5XRv4jhM34y8HNwl4/l1xmt0psy32hVikcDrmB4PK2bJGyBh731XiLS4NWzd72nHPsmL4aTofOb1TkfiU6fpOOEbgcpbf9fFMrQEie8OkMe6cFEMDJKR6sjblCsaYETjfXyTyJJPrKgGYKo9jgfzKW/g+dce6Gm3AA96XfkPxj7gUTN73o+uuYN+x+4I+ru+gQ9vTpUKTP6Z19HN+zdSY7el6lsG5vTqj4D56/NNJy5WSShDzsfyEW8oF3ojCW+ad8bXo8foJGqfLnxddwI2198NFcfrRMJ3owX49UhUFrx6HiU7m3+TsgKPl9cZmMtra9xNc79ZsSpBPGEfPRCIrhQCW70PBsq+Da1NmvQli5sveKzzqg/MTXDwWTD2FkoUZSiJckoGyrtHEUVXFOpYV9cHOso1MIxufgbQ8PWW6gagWyL4cOylUkPVaiuhAH7CHQeH153R7bwX1s2F/u9V0N+3R+aCpzOOtckH8z4Wj5XV5Tk6mqb0mOutoZPd5ev7MJiRfrAZTROrS4UNxMMQ+ODp3nmdxsr3pWNrZvwpDiQUcvfbmezunkHVehF38TnxA6zVfERRu/W6+CntHBLIsU71Cly9//G0EjsGBZK31IAkeH0aSCZr0D8bHRhsrBLzP8hUgv7v5qhr/0v3pjmwA2OZdba6bLQMxaxPdst26DLPj1kBd4cGurNGcJ00eykQnR7agIdXLm5X5DlwuCnN+0cddjZK3z5obHifa56tuZDkYji+TXm7hBhkb9BYk64y8yOiGysKC3xw9mF3U89vB9Z0yEb59zbHbHaDGB8ln+Sas7qby+6esuZNI5Sf6TTXl4KY3p8m0FxrBAaLtbmGWyH7KE208W6WG2DC7XkJGirP9XwGC3xE2dUuylanWIH7oR8WK2NAMk6EnLFz+SVFpzPEdHKuanwVrxUd7p9vF2LnVWL59ODARdo9CjACXzUmOQ+5I5yAueTawe35imnvnifwYewV4N2qWFP5Uo0oOF20AV+wdKeLKJaRj+b5FgXl13QAp5b6FwEY6CmApvN4NRA/HLgS2y1v0ekgjMivybPFpngFhnqdRuJ7ml/jZQUMN+j+lAZCDMcb7utTLTwj5Jejn+HMvxYUoQqRCN+bDCtU8uiAzmMXCda7xK3VEKrKADjBuwZfuGONz4xHvehY6+gKuYPjZ1GrjCkNrXog38f1wlaX/QIxcxlk5JryF8jRGzllYdKYBKPTwJZjrSGmHZsMNPz6ZtbxvOxyxT8E5j6WNBbs9uAz8wcw2Pr65YCJtuAra7oHty6qexbcNjKishEK5DMWDYsGrKQJ/Kw3QXxzZrjqtY7eF7xJ/FMC338+qWm8tvd3UqynL7MXJSbFRuIHUqbfnkX2GRivfwKDXQR/xXa7m0pYbACjfQUNs5i0GqJLyt3JQwLGFZoQGBgpOwVLX3he8sU1uuRL6hLXLIL2OG1EEmjE1zG7PAsqO4mYBhXiDMxfdifKbUqdBFayD7AyzfPVQoEHZuaAsQytGem0yeZyHIgvsZ7yHZUtcUmS9ZZXcHbAAdX1HHV+nugKri47l8raWkqDx3JmvLZpqByrUup7XDhvdxZt6HB4yCTc2JDjR89raH/eLeD8NTJwSO0VI2wH1hrSSUvcTZoya7cyOgbZWMHRdPpCF7xzXWiJUYmbiu5YjM8BKZwreB4g8j0rgdXS3P2Mjrkbb2eWZSL48KCCnLsVD3eWXOe68/4D9OFwsu+sarbgqeR5nGkvHI4sT3vIwVqSnM26W75Yrn79LpNec81gYfNhm2Thd/m7mudTNv2BlYe102WCC/HoZt2dFbsc4vU+ryHxb6A/abgGj+QYx8wsLzLo0SKda55uwSNdF8sza/Kr26Ujmfdrex9erGFz/H/xyTC19gbMt1eAudQQvp8r4ffts5vTAVNDDvx798cf+w8Jh1IayN84Mb/4nlPaQIQAUyWEcvLWTNmTBAzfz5FNx5skpSF2wwy3pVYzSwq0Lmq2rxbzeBOwYBGIJKqThUKym1fRsd1qnT/GeCAT9H22vj2/yG8V8FwARysWRks99enylWEmmAYLstBIk+3UvLFV8jc6kbWJ2GDIOjHbzmTWK1gj9pkq6A/Pg8u8jX3qaEfAE3ZnqaK6u4tRsjYZMJVpcwyngUmSj2YYZHVcm3SwihA8QDCPy1yqIysvwMy5G8dvs5KhPeN2A/q4U4BZRW55Y/Hw9FAqlEfFRBHoNz238Pxv3y4wV6eNwkoxsLrCTEBfy8ED/bm+JBK2W67Fe1G6UWljgWcRX8CcKltndHI+PQpFwcuww6KIKsf23UWZ9RSw/I1y8Kj12IUC9zLxJsE3Fh7PC5Qc6b4l25uE2BJdQV8kcymYr3XUM8vdLzrqLWuDfIznma2eS75L9mkDz3+uNdK4hxXJkzNfE/WIz1QEj0XCr7nXsTTxCRXMa5+GjAOP++oSn/aPfCRB7gDTBKxxKBcrXOq/StDzgH3XVNSfA3he2Rfw3jpcWX7YO2nx+kB+A0B4MTD5EC+oh/56COiNNdzeSotdBMyUx/7E9hvdTrP2ZbzNDN3WrH65VpopojHv8YwHOjUkT5ODAx76j6lEzQOGOy4vJfkujxydGLOB1lll4DEDDyAanN0x6Vk68HvFBV28hg+JyotmYNOWEbMuOOji8Xy6/5hq9V4AU8mv6T/JVJIo/zum+v/J3jT/3Uz1FW3K8uFlpenDbgWzenQNy3BPSG6/xvI3xy8X5/ojow2aN1nQepvTAWKwN8DXHgN6YlRR7K5QRODyHfElOH8LUL4A52Xe4FtZfLTAVzZ6DD4h6q5su3jMvnbLzqY8zGOz/scGTpfAZ56Xs2/NDYhh3ACz+SoQ2T7xojRbUNyaQniDGD/2oOmsnOvWqvTK9uY4z7fYAdNpPgFGS104L2ZwLAzw/bur4KZZ3saCuVhu3tAXZwarLpAzmGtxdJCaTxoGuCpxIeItHZ7VJ/VdW8t+TCWnHjCPk6gKXj5XGpXXNjCTnmkK/hKOpyjfjl0wUd/Et7bBVNmnYxpdsXbHqziCHBr5chfetrqAIx7OL27bqQtPDmjo+ILrc9zQp/4p+AR4hI9QaTGBptw7r8YvETRwcdwNBHgN7q9GJ0xFyYLry0OV4cv+6oGPPqIuMoeKYT6ZEtqjckLByoocHPTYphppxjRMu5pht1KXVIljYK4uf+rYKGKR2ccckQTttYy8VluVeYU415RrqoA05yZg5l1AXVLSp07OTy9g4WU/djHq6pZcF6eCebwigqbTWiH0Mm2YxZiK4sQG5npE3wvzBVFHtGFfkxBnejCLYxyJX99aICctsdg6LYHhbvrbJJ4P9IN3hxHRbF+bJB35gLkHKgIyE/1O6h5kjQyjQNhtzhROdcqYmZR8F9MDV5LIvu6YLTTaXB37axD0VT+MHBdiyg4xN5Ar9x1ZmAVyl4zX95mkyUqn6Fj2XRiHXoDles9T/nnQUZRVPsOstxQ6RdbQBTmIIF5/PIvK32BMg+cEOfFQ8zFFnC91/iXUdHwriy3lXwb4Sv0KPr36quXcnhKKvt93hqXEW1PhQCAna+L7jL+Ty1N9ZMDs8CwE7PtbnmrnIzDzVgFNdQ7rgE6L14iivQqaLzx5n/LcZUKRcPMV7GzBpypCInRBjaF/MW53plqkL7tESPYt7g4T3P/KWZAoP+lvvJyeOe03e2DCzfiG+8/6LdsdKogHko3z/BlSs3rR26h43UfDRNuuY/tVB4x1PIDHITzkECozYJ5xEZfzOlrIKcPCIfm3PzLzZVUtS8sI4nfHTbVJP+jBCs3x00I9QXzLMnoxGs/jWPcneDjNh36xuTeQDS438PFHxb+y2OuAkcoSmC01Xje2WYjgoaogZqa/nWuo2h0cb8SjYNbR8sTK19VN8+Vp3usmqJ5sQyNgqOI4KnPtjBvbMgL3m7bzmpcQft/2lEEOVAjo27FsllS192+I/+zakj7+OlRc6KeOsfNrZqr1ii5atEAhO/otvrw9k4o3Uez8uwuSsZvWEu1bD847C4jH+HkC/RBdIY36xfZOboW0BWa3FqAX+7gmpbHTqZaev10URBq0h99QqrovuN4fUxVWLzH8fgPzgpdscV+oOVVsHjoqWVxrkhvXM1XR0kjZJ/F0PEsx87TribDqBMyyTSePctSYN7OMvwwfKrtmxgJogyYVNcjdUcFTlcsVSZxzbxDivg5sszXmccIb6OVTAGYqEfZRfvOBWV8WAr0enXm+2t+7wROcj0sKz/9SpI55lFMZLO2cP8hprhHb8xmV2POfTEXE04WKF0NBfnLXgOGvX0qn5xPiTZl2DJP1yaPIur1R5K12dxxzz5SKNAOm6XRggp39DVmgRQixne4rRD8WW7ZkdwUxvY3uZF83BQu4BqXxy3gK5Ih3ETNYsiCUScBgfoIIy/KI62ja7wNydJuAIjqKKHx7lYKnToL2fLRvFD5t0MNRAf3VnrsPio57P8CT9FxS7bVSuoBj4LmoHKp0VLIP6G/sG7hDmwujlmaj/N5C/x9P6Ml2vA4ewYnguDzIV1bWjkWKxxbi6TGgkWXtuEbFdq5hfD8TiyUdmvekvw6KuWVqQaXz5HeJZUL/m5Id3G+ki10ork46yW97nUpyBJ7v08P9xO/EBSbNSUqpZ4KzW1/ARmvPdxdYx+cbmxq4Xd/ggpS6Iv4HU4GCAVM9vf8oU8nKv6tPpf8v3Ztmig8R2+udRfJh3gvE98HHJXmJUb5/AmdnZgoaGs1rV4UkdszRfh3ZVq0gBi0UZ+a1RcfZFdtpfn2DxkI+F1m8DIMuyy5ja17u9o0leAE+k2Fgqpf9urDY8cHXvpqhBVMGMV9s57rXhj/Xt6Fyy8rlDmK4CFe1Gb4EyhrfjEjxGqfSvLyrK0vaCjTSvM17WM57ayRmAxrt5qDBWoUaljqyi9LxBJ8/LKFPZ3fXJUXvHgfzNW6eLP3ONUf3LvgGSwk1ykcb8KkrvnLw7n3dAFPBcRDegFGGk6VStVv2xG/i54BL97Ogk2oB83Qi5LSDtuAoH8/jUo8QYrL+G5sNCfgYfKzaH1PxtIecO9dR/zHV8BWBcf6LqVD+6kkgeaH5Yyq9e4CmHFa7DNccJlT+lODrplIL8PXVrKgymPD5a/8KMAobl6ryAaWBTeH4j6m4D1hbwIavgVVJghz+md9dsuZt4mMHGoGcAc63KcTk4X2s2PrcvFBcmYuavHbcnvkr95Im0PFKwgsfUObz5Z3So7RgpAm5L3MOoHyJ56l3kqJQYQ6QU8pcwE5yAFVkRgvqxnw3yMg32PnMPsVix9p5L4zVU2LMChUJwY1qZ3KC2GYebR8dOHTPIWY3XplbDs+ONtYuIFOx+DJTdT5pkpvPgfDdpWfLhHt3MZerASlqS2ahuwD3ely/ZkaalsxyLgJozuXNyPSaq/F79IuS3QgMZmtSwXz1PXZ0UbwykrFQpuPD+KZRfXsIWEecTrnMU5EvLoChztJlopMH7R90S6/Fj2ABDF26fRrF4+uMTyB/FMmWkPq5D+0ZHk6UDt4bdSGt9QFv5zUFUslD+zhL6A/7AjRZGncTCTexX2JmrBS6UKVv6h/0V4mf6kqmgpQAw8UZ9EdvXWA67q9DGhRbYLzdpNpU3JwHFL3WWotHV3LocKZT6vfHOsDv87WkmnfUSXR8vEtMyLWhvZmIxI9jYLQk59dwPXUkES3AA2CxKsFDSX6aduQYmPd5z98i1e0uW79b3QzMwzy/cgLmCdHqbI6v6sJquQePsg0h/iPPvjDWzfNDwiXEN/M2DWuYBjkXjbg00X72VPnZQ4WhQ/yR7PBkezGH44MNTW5ZCPQmUG2UNhPkHFWb43k1ACMBJgOzOR3oBc2AkdbOvH9jDzl+lyI4Jhe4XiIvj/Oe5w4qFrvj3ay9zYPFzcft8k88e6gWGC2hLRynPeR8RiCq9/NeXIU6r7P6G6ea4vWL+NPhGhDpmKzphMIj9HesMRw4POTUeyOgiBr+X8W7FZUfgvAPphJW0wEYxV10/rSF8+DmlnTqbYFEZrttSVfsCqr4gtJF9qN1/jwH1R7s0wXKBfrLd78zqL5zId6F+uXgjXMbwQOoizRahU2ATe7pUp7ImCTv+FyS8/IZ0YU5LNLgj6kKr1qz6HE5dnGCqxoLWoLh++d3PSYGD6WWN/BEH4dLo3YJjL0qC2DEcI9S/3uqM+xG0F4b+Q4el8172mcBtG8SfICBkwn0WB3nddRfyyNpONcnzOwe8sH666LizBPDvHVAUPHHM1GGuJlpb1/2Yyq/3HDw/PTrgfKqrJBousHvNTgeGMG59V2E4VP4LJ4cqojB6x9MZeVRQsV5EYe/24GH9cvjl5HF952y823nkOm+XTCHNgPE+6XOyM0JZebIW9CvunUZccbjxJyPOhHG3tVch/15Y97RlNIE6f6dCB9ob+7OwKO8ek/BpzECPWTCKw10HuI7aI7ALBJ5d74uqm9cNy54LuEIzOu9QI+NtQh6sXZe4Imj5x13LT2zePuwu2LVrgJTCKC/b5USPMh23t90nNdsbFaWifLFC5hpQ/yelZa/7ooSG2fT8JHJiv1cB15Aw2BWU2MB8WUrEr9XEO+Dl/hUF3oBBfXaeINHFcEjvXsu9Z/f3YAnEzsUGTZHfNqtDPK6hsD4jzfcv9iAJycd+n8zlaOKAYrPamL8B5lKUdV/w1TL/6Xr/vYdCee9J0xUcAfjPteXAcbJMe7ykzHvb1aiM0uWCzst5HBlmnJ1aFmdbBzwkRP4xkY/HFhcfIC7P69VZtqPDWKxsg3S3GuBaZb7OUa30ayxJmjikslnVrsYNHrBs9J0tlrFSmcHn3dXELOmCDEeP+b5T19zVZq6UUYsXh/DriDz2mh+4V9Y3t7drmi8ue4zmu8veczzq3rwnSdS7cHXNqD5oMWl2WDQ5OJ1BAZcL49vkz+DoGX+XM+m+Rr6j6kU1Z/HnvegaYAXwFTnGHxLvAZNfa8+ChUN/ouCfoAYGrZbmfITBqZJUv+NiT9CDt6moImVD338X5hK3WsZJvfvker0IaWRMgQ1tt+g0QthMXaBx1cGhluH739cvsj3Hx8D35cQ8yK9zjmzVdmPqUSuAA2yFLg/tSoMKj8NyLnRADH3DLFF1U89oQhFmoMHnFDwXe7YRef2I2CTb0zKc/6QhgOnG/i54ziqJR0wYfnZvbGsuAbDSOkQM19ySxzpsmL+U2xStkb2mUQqRxn+pGfweaF8J434YWy52p8QRYlzJ1bx2bCV3V7T5Gy5Dulra8+iKHshhvhnQLzV6sNM1n4QG0qvJME5HtnS5vsu5omrE/m+n2sTXCEnKFppkv1h7zCrbDuSXC4OI+PjETGrWF26WLAcgdwni7FAsS+EHcs7I6GyB0baFR9E92+3Jp1/PMDnD+80CdgzI6fmMjHiibc0bgkwWqS7EvPTGzCbYGzv5G4/RMpJCvjSP6ZK0hA0a97DNLzIwNDNdz9QlWjfFNrrCUxjijpVPeeLQjOuSuyfvw5VLwQYKvCgPcXl2gNa243EP8zz7W6oWVP13Y5pdMuAYWU0Iiokj4H4cqsKuLRBo8Xd/dOF+ZyTr64oUdWwob3tFK4XR5FBpf4ITC+WwHjeJBGqp91AAnvun5kLzDzwEbR334LvdnWPUVXfqigqLTg+j2pG+YUGTBc40H/099w/jw5cz7s/z/j9kQuWpPMe0eY0zxl3qy1rlg87zd4EcsD5sDkyGiQ2yhYYcm45VhC/q4NLMnqE+LcK+wy+vIT/zwl4rrRM96z6zjV8xfKUmWK3ubHqyMAjWa/4bRofAox148FjPVbtYN5Wac3qYgX6Eu+Zbq7DV8dSrXZJ2s56cpzg+7ZzQZ5sakF/4gzifaMiYKTXPH/TpcuWNaIFevR4HlsznWv+brjKTdMoB4aq18B8cbUHPbByyPmfvT/XgF0DA+oC5MDYsXjKf4wnip7qRSG71RpyWnltOxqefOfHVIqyQyhyDpqJIc0adLwJQhq6d13H9naqKNo5ShpcFDh/aBcQzyCHyH/I24yUUZFTEb1kFGUfmhEvBeYQOAs8m0cgfg8E4lG1Tn36Y6rs0H1YKCYSCQI/1PEy9yy62A5GF8shKolkz1uZew8x9dcJMIGtbghbpdYx/TFV0q2XVDSBkZMDB8zfdQSzldFroD8saPHttuWpFPLgEeoV6EWdv/Zs163A48blsTbzuV7gTnj4pNh/QI8X/jyH3UrBo0II3k1fup1ZgWp4/syddDM8+wKDJG52RZrD+T+mQupVTCMi7c0fU4HeKWl4sKB/n/LGp5KTf1FkvXYG/uwTG5iRvkmEWuiPDVcAU9kM9A9r8PviPKZsFT7PXfx+lAGpw3jDXA7dQW+w6hDV4krmL9MzYeLBvpPou03ZkmyfJI4U907YCQPnP8MvochfzPtO5Drte2VAwfO8a3FlL3QqC5cnCrOdV+KT9VCpTL+vLnAEFfT+81Gp+NwAQ69dNcDi9ShSDci2C3cf+P/V3T6xrS9B/70tof9/xHkdPMohv+3bo2metE3HWDXMtWUK8BAH9/Zh+cTWpNi8WsiPd5uwtP2YabrBEA/qNVfBw21RGr0b8DyPlepReXqCZxNX1CCrK7eg+tSBZ1JDdcBc9bSoZDwQifgxBMbbc8KPqYIzyBTGfY+Y9dUCwrZZcicjQiIzzAmYylVi/T/IVCr6d+/+jP8qo/4/ut+f9N88TvW0wMdk4xpiQvoMZ3MlVxWjbw6n+dkH39qe5vlS9cUmBe8Dg+TMPrDSH500W5hwvtRpw6rTfd1B8IPGbnf9yKqS91FWfcAHcn9rdT9rYCT+M+//ZlDoY5A0QAM1lpll2O1YQ6d1l8YKxGT7kWuWXA4uym11nNfiGwFrbl6YFkw+BfOes2d4Jh1o+voBPnXLuo7Vi7PX5fz0t6knBY2+312SdxvQ5FBddqz8zvVA9iP4bHE7z9dQPdD0rGCKqd3iBUXX5ZsEWl2ZOEqv2Y+p/JsJx4/jUQZN0L5dpPbqGZvuRaFCykHMi7F2xtfXRaPTMhy66PTeCTjupSVVqxUwlVu9AmzL34Yq6V5EwSt8l9g0Q57qyQk+7+52On7jUKUaPQFTSfdax8d+Bz43Pg7pb5zqGszH2wQ0cCeBbzu+XP7HVD75gk/lz5JJ1W05gWaGcPzHVONjPaY+z+/vmK6ByfgNgRzc65WOu1jUqMjP6wzpFTTFLFrGbBFkNVnuhTfBJyVh9nFM5z1kTZ3wZ+PBlmpQkyR6XRxyzLInWz0NUK5zJt3JYqFLLNy+mnmP2Q0j3DNfsbWDzyRJAtDAgOQhi+LPBSV8XQJTLceERTf7libb690hryQ7M3OxLhC9Hi4DwS7bs9Vp2nYs4nKdrJv3lZnLxb6Lt29JITZf39ny+qg7lt3hvJIaAnPX4iVlJd6ciVxuVwxvVdBYnABzLVafBBhs2absmMH9FOe4YNFyO9fMc22FiHYsUF15f1I/MLd3zCWjRNGKW6RRVEAC5aXwS9Xl4oPCDb8LsJqNGh0U59v5l3h+96pf53Wjq6kLdRfa5y6pNtXK7UhCsgmcH1ONpwra+z2ADxembU+na9134YeD67PvBdE+u3666CkBM9WLvUA1bwXMthnVec3Eiof2b6H/tYon4Lc6ragsdsBcx+vLxPxqsqh8DoHxawMY6o7mOas7tiBRcQbmf249SofVayLRbg2MNmnQPyV/Cf3t1EFO+Nw2OWM38CR5LUJ8KocUmOp0BY/T+ZADdh09sI05QM5InsfSpJs5x3YH8CiqFQemNpCObQrFnvfOWRmmiyH+EteBnNuiuXYB9a+MgoFIM/cE8f2N+htrlNKb6x+xt3lvwVMV6h70xQoMxWyumxOjkut0OSpATyIpPUEOGiGeGRp003kjYK7LXOM1/xxBr/xlw7bQM9M8LOLa1Gz4vtp+gD6I8/6GKNWAAY2Ng/KFEp/N3CJbthEDO83FL+RAd7ngqcDzkCOFq3UnXDu/CzobLfknU40cHU471AUj+GoMmRw80Qt09cdU4TjVlE+gJ4XPEhjlwUSVCh8L/l+4LBwirdcZ1T9XOY3uUSPgm/oM6OKxBH2pWmAoxwTGkSsXmJ1XNQODmryYdYsl4u/tzxkfdAnTfv1ZgoepkUnaAzDVQj0j4i9i6B9ClGJmGucWJd4RGBv5wFT8XfChf+taja/nHaIc36okSPw6wDv5u6T9ZoD+Oy3AA6YitFfsqjbKzyl42C+Z6wWKBXjU0371Nuu5vlTcHYFpE288m/fv4cRqYV43eVmcBLNObcQKgO8071zQV4eeIvCcJwEYsvg4eNKjPdXru0xCeobfu+KePpWvwTf9MVWkF9Y/xqmWHPTHtpJCKohr0KtJBT01HvqV+eOuTmn4KgzyXZsSc+9Bi5jqggfzFUVh5HKCfnph1lzz8/1lLi2OCIz55k7abd4yC+2uKdsrt4FMHejfqB165Hu8x3AaXYBRsuKZRrsCPGz+cZUfU4VWr2bY5HI4LsG6B8+7auL2uhqpPvLPNOQDtcSHXjuyZMogXog07/20Sa8sFmK7m9+7GGb0XR5Z/FFNkhu5MZilOM9hL54WyqfPUJrCBO3H/M4k2ckc3mZwmcfNlenbhetK1fH1MblUNY/A9LIdgAfmHzJ4ukztfuNUf0w1GKAXgcFDvP8xldjd3tDfVGBAY97LzUn1ADwlPp3JS7sJ/3j3V2z/o+NUmvT/yR7/wlT/Z9WfspL+J5lK/m9mKjfSPFZWPnDyqp3rUBvyjpXCXHMx4sEXXjhyZDupX3fFamYQNdcalsihQ3J8XjnmkMt7VvNknaa3w9ExPaMb2d4u/K6QX0dmCnO9q8p+uagwr6CJH+N2YqV5BF8rx8BUhSVv2e4YrdNs9wWNjMirZhnWIYbPizEwu+btsZS7Bij1ljgwLzHE/LY6gmaiEnyqL1aneX/CuYboFr4vV5YVizcINP/jzt9fzXPe+xR8mLIDH/s05XmOJWh8wQ2tYDbLo/pjKv/OgS/wapz/mCqoL6AB/zdTJcdQ+jFV8Jo0yJHoAT6HeMBAf+NUa/nIUc3UehRyKmjs2Evg0+JWRFH/rcHXdB/ux1T+Ye8bGM2MplyyLwnaW6DgcrPiaJ/WA/FXLeTwf2EqZwPMtCRwHl04ON+H6j+ZKi4gZ0ZvyOnGyYuodlLhfjpuf8bb/XX1Y6ros/AFrD0uKh2+KeT8ZB6nKITlk5mPO03jcDw55MBpT+adbQ+Utcc14aWOY25hxnNFg+lM3hbhGdESSuKXAlet1q3LVsI9QfTrCyV5rPWYLXOhIixpLJ3sO3ZnuJAPaSJ+1ozcJfZhppO2JEYcnHeLSmHLTg5SStkJmKnuEMMbTFOq5Sm4vcIGpVsbCYk9hgTi3VOOkcKF+3kwxMg2GCxG9gJ8j30xBWK0QsoCk6/S5NKCBr/N4cNWKzEn7JtfdCLO1e9WLb8FX69ZNanX4UgX3gVy3Pe4qPF0uoiQ4xbAJIrknX9MNa2UTxp6Dfi+6vyB9mLrT+fLI+RcrIOmTZoxpUH7eA7Yuk6zxsU9Cvx5vh3zICfqQgyMnUTQfy67S097D3+7wFfh+ndpNdGB371RpBbQH8ptjChv4p78mCrPgeEE8QA59zHPoW8maO8RmIpE4RqYaruYMB2zENrz1PoDdjQ+pPo6UiCnkeqON+Wco+THRELrDP3j4R952hvDl/jq/hngk7TMWF4gL83hvnXzviAbttEReJy1DTnAR37D2HMAZrpPx8zspc2RbU4U4mnYApP0Z9AHmjqQU54RfB5IrGJ1KUHORX0C533wQNBMHsmpCTlZ/doXBl5hXqe3N87m6XPYshoMEspVdRjMZ2eD3qTQQwo2gp4U1D+ybDs4qBhvrWJ+zXld7wPiO7dFiGd1q+2B+USHpE4Ul6aG4Pp7ceN0xWIDeoK8Du6XrcADnvq4NZNFB78vvtkkV0rQt/vB0n/v/oLdaGWkuM/vxvrdoUsaA+ItcIByxqhCyN8egHn+mKr/IESC+q4ruF18S8rzazn1jyUwl218ZCrdCEr94XzXSRaqCdXcVkLRwfnW+IQjn0668E7DWFEF7GmjTtXPGuL/j6n85nZnwcUV0x9TXTNo3569wBkGdaITbwOMLRkzU61HYPLFjhqMnLs2jY2Tn+GpgvOjMHkdFfSqxPfddKfjN1ZQILm1+WMq9dB8UIDiZ4v1ww08dDXacy0F8LCGOK/bLI7AwO8SmNS8w/OH/4D2TK/wvONFdWTb53Nes7BNBrP+kJFlSxuY4eSMrbmjV0olvRW6sBU5A299taLy7imTIDyBZ8Bc4dGFSb4kCm4L5cdU6LN8pWGwfTK86MATCB/coyhWnm/snm4aW08SQ4lzSyHS87fNVvw2R1Q6WwM5PM4enH9SkpQkzUgrmytgUmsDWechmsS6fTCLKgH0p1cvJXg40HNtmfQQz+rOwccrMPAfU4X5CIznmsAsk315kXDJdiXuQ0umum6j9MdUXWP9g6mCIAAmq3O5ZXSRQH6sJaab2o6A5084m6Q9hnjgmh7OjxJBudgMd3PcyC+2U1qryzlqZOaWvlYsc9eky8apBc9fg/4MzuaTBgsVPNTfuz/ue0DgoRfzXJJ5nAo4T0a+HKj3H1ONKw2e52WrZfB8H9NvPlXULjzwXCkdWdjP+3iwLjkT/QYMTF4DtD5zpv8kU+nK4t8xFTE0Rfj78z+6N81/9zhVJd48Fj87EIHzta1NozmUbLPAK5Q/38DZh1gGzUz8dZqbMfjWNXerWa46dld0Evha3QMGavbNmmTseTTNB/UHVvejn2aHCXxs7d+OLC3nPV0nGzRxeQLNLIYCNK2xBmZ+UFqy9JlaqLhpY23ynL9jKSIQw6fl6Jh4ylyWVMegy7jjZJrdCmI+r2vQTKkb72bH2y2r2wA0+10eA/O27Xcs0Q/gczlnrimIQPMb0bFRQYO5UG9MwccKCP5/mYGG/zHVRHVgqlMFOU2tdikwVfgGTbAgZ97iXPoxFfiWXYudhyv+K1OV5KhR+RgN3Y+pwpulUfWxBJ817irnX8epOl/PsFHt9R9Thc3CU/DWWy0ofPiDQu+iC/8vpnrqFkfVjfMloSGBbxN9OD9Vi74Ldp+ngq1aIlT1838ylbv4+rQ/8XDJP6ay83n+1ZPvu/Atvwb8WrgLqjXegCIfP2t8rFHAPPJapwzrg0H6Kg2ZUwukix1IjoSfoD0wB8+PnvFwJhE+VGx9fK/T+BQea4LTHvwhGt00Rs+jAswFmhHowH3UKzuD6MJNZ94jy0gcUFITX9aXzDi/szTZQ54gz51dsNUnIShOw3m/syvNGZY/NlwvHU2yPd1KFryYg+hLWQGJnSAH+PbgpPTxbHViFFrLgtJO4LjEjBhl/2Ju1TBCj6c0IKb/XjEibv0uod/OIRGvE7acgogkq+IkkPy7Hf8xTnXD2xaHu6NAFSIonb8ugHle3/gfTOWf96qBXzUw1XiyISe5DHLgPjthqshLeP6Z+xSwHz0JXUgptF8k1QYOtfndreKBL/5jqvw0Dj+mih4SAHwpbecVj5CafF8ERv5jqr9xKv/FQDP/mGrx2EP/qEvQ2L93fyjtICcoV8hRx9VEIGcGwND5AfqjU6kBlQcKTJhg0OAtuwZ02hzGNAg7yOGHKgSmdx5wPecALbsuXikrmy/EwyEaFDN7awXbWkfwSO+G3c21Ms9ZbxtgpvgUM/MWblqWb5fAMJsHxP9dJBB/9WbdZeo8XKGVZMuqdTYzD38yTHUED8Q40+3yrJvHkQYZmMeWwDNdN6w1z6FdsupuwOc/l/ZtskA+sJKbafq0B+apzxDfqdE7XeZuwAPFzzlHMTTviSseSxPZWs3i5GJ3+W23yszlYJ9Z0ckQ/2YBeqLO6xAbAlY9Zw3Ef/UGWNsqAzBcdh0Nc7jF/2Aq/1xfTHI0oP0m99mg5GXA83074JmkYQMMky7n+ZKI46j8mabO7+8Qr8Lqu6PC2pa737u//2KqMNfKeU3Elf3Gqfz9rQGWVNce5bMF6MsfU/29++OXwBj+e1cZuH6mN0ZkSyRhfP3UeJuphAr9Y5nG/esEDBEtNDqppxGFbQyf1y87jYrh6YBoetQCnBBgKvUCHvPHVEzFHdUnT0nD5V03fkzF+yV4AndQa8xaumNZqtlp8ZprTrYCPbJ9UEF/KJfx2dzp0L6biAOmfV/G0jx/of1Ld/v3/PEdkGsJev8GZkhPd2gPie6A4aPjvGZCAObEnVTR4X2SOv9zhOdnvr/Oj6mC2NoKeJOtLcrvNGDaToX++Bunuhn/ZKqV/tows707cyUp0APptDkzRz37HTVlrBNsL69s/YD+w0xvHMjmRmtw1lNIYkxBnZeenjIfq2kaXxenM8l20D7QWOBRPeVp/phKjnbAVG9pXqOij8BQi9MTBYtBLX/jVH9M5UsO/H8TcgOdOvWBwtQHT3L1Xg1r3od1mi3383wpSevYpvfBgySfQTAToTqw7edIusJ8DGczS6onK0XdghvKWwb9b2Ow7SMi0C3ttjWbbCWAJ96C3qQyMPM5nufT3eErw0zyGf5IW/D0fSOmYRnu3pjTIky11Tx3Id9UJkbhiOD+L29gfgUY0aCHifme5KOYtqeapE95Yth+BN1/mKkUpP27+lQY/1fRz/9NTGUAvrCk8EmXv5ZDaS55e8OKul51RX4wdNN4Hg5sV5trkq/bdjDbZ1qxfJ6TXmgXOE/IpmJZ7FkoW4jAYI9F9WHluPBQ4V1H0zwO6ZHVS8ElxWUDDLPvEVwvVddzjDLHvB7m/dfOj7mWw3NVmtXptWU7oQJN7k+g2Y2r2yzfcQHJPf2om9WagqZWi7ke1uybjn1/YMXhAhr9nt9nC5tqyxJFckhx28P3vyu4/wwdgAE/D9BcEbSTMct3UW6Fw9uUrqJC+056of+bqaLz+WVisrCEfzBV/fXKH1Px7gJy2JZpNf5U8eI3ThVtnxADT3uuD1L2PfEvC9DYU3TaUTHPxDQKb7WDlyTUqXi1BxLZyXPAwSKUf0zlH6wacrIEjCauUsiZCx5iwqlj/l+Z6m+cSj+ooDmbCO73x1RuNgIaBZBzp9XVp2ML9xfa+rzuK/cM8InfLwrekv/GpgE+hzejkYT2wQNfqxY9lcYT8A1bfx38ihIgTKzwXaDvqUF4mWLm6/sVPBUfMqn97gxm8LFBGLemAnG2N5eRxl4hGn6oTk5h5zHb3a872ryNgTyHzY6594OXUkkdDbISgclwK7ooYXo7kPMr0akcuFznHwl1yHK8LdnKfRgoXq6XNWl1e8kc8l51yWU43AlzN+BD0Xw/RrHMyOLRWSyKof1jZ98GROQqn624eI1i2TUUcjJpw7xjY5I4aweBcHd5z7DjmyiZB1TIwxIHKhVPYJr/YiohRkrqn3Lw8b5kvelCk+D8H1NpAvhYvlxDe+0GYCA1OxHKT/zYhezh3fHtCwzL8f9nnCpTG4OiZwDtNQS7Gs9701BuK3z/1giUeAzFkQpS/oacIwATe+VnoLqvfVM/HOF6HDe/a6wa8KFs1ti/d39/41TheQ0531zBMX/253HS5euM70QK6MIJlC6KT36N+2Hn/5gqquZ1QL56AQ8gtZ80zPSng7XLvF9iarko01zIAcrlljNmg0cqtBB880pdVozem3WXPj3wSN5hc2CJNMcTJxqKeaDkwPJ4A/oAPnsAqCAl299PwDSAg7r50bsjq9KDmxY7C3Lyxamgp/EH0IMhZuCh8m7D2KCsSbo7zD696BpWcY3dpe4dfH/mLRvw/XuH5IbM3qYmvQ6s3s1z5rPHMTOfsVaxyjHtNF9sx8CU3eWJ7XjBRvlVghxveykw2t2HY1eB/0dNn7H6sACGEw5MMcvmAzn1Lj3TYG8J7984ldo2e5R4B4i32pjjscznd7uHnfJjqsVrhHibHF0Hz/XdQryv5TTIFGAGUbmAPnTGhPz1qmzJ4pNEdHHZSWn4IbyDi7Fw4Pu+b4h/2QMPlroaHa8I+pekgEfC4evM8FWfa4KuuRa/9e+KCsJ9SdjdO7UEXUeIX/04ot84lRlGI0Xj6pDG2Qr0gCUitG/8clPGNC3Di23U0HFG4/C9rhS8+3L6XEvhk0ZuNM8HWslbtiGZTQp2mscdR/Ao1eYG+nhSj7Xp6qhh+ebpdOmGGzPTvcPzrPeKk2bceTqbp5PWs12fQ/7AxjzXYrML6CjsBQL9/63gtw/MqQqNlPpBC7/vakbzOmT500X06gJTviST8rH16nxbhv74qU4BFe6zB3SK5xl77ctgy/dnlSaBdijJuOwd5l410tFCb98ErUjAlvJhiehTGO5kAwDOLFDuNOmebN7B4HUD2rq4JK4RK39MtcgpxM9zA4wEuAMMjM0H6E+qOnggF+HHVKFPdxk2rZVM1cBDcL82xP/fu7/e4p4kGF5qgGOh27My4SyU45UhmPq5PzH2mffvE0rId7phN4wSnaQ5KsFDcPFczyqULJLW0gD5bwV6xzyVAIMt2tKk5IHoAp/Bs31K8OjlA6/poM7rzBdiFWBWjAqdFH0EhgrmcW4fFE5cSfA8/5jKtxbCj6n8plRNvLQ3IzOu8zrC/ji15NJVArOmW5AyffOfnE+liOjf1aci/6eKOlr+j777+2+eo27HBwc0TiRpypIhM9dDVTAqbFZpYa1Ac4o95KQ6ji2UBrIBvkQlO1afOPB5rJ7XQh+Wu3mPSKtL72/QwN2BflgOxqgr/CQ2zXJ9gxhkX2AkZwsMo/D2ntXPN3D98dqapqH5OUuCbq7PcQfN29cdaHKfQwwvXWC2ip7XbPu2fZSdbkfFDC6g4XV1mfd3s8D3fo6gwclhctNUycF3cjFoerPGYCye48owa/z3rnJhp+lyXuudr27dvK7RTXNNMsA3RJAjB24BTFXP40aJ7yV0uPrv9F/mU3GqMI8TzExFjMdEZVkayI+ptC5X5/pVwEj+HXLw3ziVpqM+/TFVsP5WVEhjYKriEQRYxa5K+TfkQH+fg2ZflVGiorz+dKF4fg94WawWP6byvw3ExCYrlv/KVIMHOUDbSj2J9gH41Fa/riDnx2PnX1/qgF9u4VK5kQcSvrR9jZdndfkPpvLz6o0vBmiE5GHAOMeAnH7rm5SOWi6jYH17Z7i4rzdUvb2AKVSPyzD/+l4hh0C3j6LXx8Hl8tpSLlwu0rAl3xL32yswgbDRSEQ9/oxd6QtoddgZKXPXvUPu62rF8P5Muvi26Wtyiw5L5r8q3MXyiZqEv6l7urAUifhfJ8zws8DHuR6LTnx+H+p4ENUDneb6VP538TVw9VwfqbDt1C562J8BX3enBx10Otfk6yPIgdA0VNG3RhqTTc/IOqVr5uFwSeLNaclI3XcmcxSLT4O5jjr+YyqxbOZ1MqstMI+aIzouPzLyexEY6FK4H3i+wrsLOO6fTCVG60/6G6eK9NPqX5mKl3YrKkVRD+2NtAFLuDB+41TBwYfnfXLDF5XimZniHK7f8uH0Y6qAImjPkXETFb3lt4uG2IOcKUJ7T/I8ThVsIIdG02RQXjx90W+cyt8CU2mNPxAfL+dxKl/yKdf4ShqxVVXiyim8H1OFXfu8/5hKKvfAVIct9K/LvmdsK0bAPILW3k0Wzntcc6rVFS5n1Oaql3es6YN1mh55iKfhnO4ZeyzBU31FyCG5Q+BYtEEf2mf7NsdIK9h+FTtpcdrG4NvX87jGq3ZJdnhD/O3NeS+qynRQIT/bzFy4GghJe4KcFF/Bp4c9XD+LazvNwnmdlN8DA+8fuo0K1oH+NP5rz7b1ZKNstYfrtaW2ZUUigEd7PI6m6WnLI2NxCkw2iiMzmxJyWnmSgbmkW8xM91WB0OUjMOBu3wq/d39/86miwchKsr9BvHDvtEbJpd3pP6bim2JCwXkJTPWsZqbqhwH9xql2x29Jp2Atod+7v90ATCUcjXmvqaI0f+NUo7+VoD9g3sSxo64pKtpXGvHi7o2l9KhTLXu+UehsPR1/7/KRkQoLyLcsrsQL/WoAk1AeBZaKM9JEkFO1pgVP1I7QntVn/QF9WjUoAWYRcL/7LKjGHi5h6lwL5NNKNRV6SUIRM6sB35qHBgzGPiRsqFpj/goYEu/f6w4cCnhQlFYNy8QE9LSOgUmjZn7e2h3aE7SVmWQD+aDcyA5Jk/upNseV/GXbJ3jrbNSAaZNl4lPhWiP0G6da+tftPGIG8f03TrV+r9dUvaifLvCchY5XOxX/xqlCUQFG+TFVowDz/DFVn4MeSFyoIv97/9zxxzoNdGLGXGPV6jOyNyaZotVGSUNvBbcXhFIF7bPkUTgAWgPnvULm8Bin8Y3xb7w9zXM37PUX+Z4E8Sw1K3iejvHoILIgHhptFOiUN8/u9+6P1B+R9oOFyL8w1bjVHujHVN5Q1SzPNavLK2OeY74+tKy5nyFe6Bk8wKWSa5btCozyhdrOHeIw12d8ml0hK4Npat2XZ8ElwghMolH+xqmmewD9Qd1A/B+OO2Dw/g16Dk1j4sP6AvqtX/ouIC/Qj79xqn4lQDz7Iniyp3ic6ISOLxTuNnC/XO+Pv3GqH1NJX21idvENuv80U0nSv5ujbv7zzR/8+d80TpWZ8ya0Tx5iwtTbwLxmds7Sjq3AR85rO4n/gj7z4EFjwxNobif089j+Y93ldw987YrcSkaVIzCRsQMNXHDyi9F9Oe9ROgATrZ4pxOhNBEZ6V8PdROy2Z1VxXJMsPDDDzNVXxkrVgWAGD8dMNr97yHctMNOjBaaLmGOy/Vnwu/ywOwomn4JvavaG3eV7Ic5MK6c1xPQemK18wPcdOnnDGkOH8y9v0E17edizmF8CA25LiHn9BJqeslnjJQS+4Z1zEtW1/tUFTwl8wY+pztabhPwKfNWp5QSqZAhy2vRWGS6GEf2YKrzFVYsFj4M+/lhDzgxd8A2DNL+fn8epwlCBnKfupZKCMAhdkDh1gBfuYkHRlu/Rb5xqMcDn/5gqELD+xvjrLqj68iDm/5iqElYc1WL3CwyVQ4zVT/ChykYG5nLfwFDfd2PQxYKNacTN7x7TOHF/41R+qXxAU98fnkrD9dv5Xgo5l7OB4aT8Mdcw1Z4BHobnik6WhEiQIN/B75p3qVitBBSm7Zth/tFkVK9PIvLda+1g0iQh5bKn0EUyV+s46vkaBF+DnJE1kGO2aZRSTQD0DuTN/O7i0Dwo35bLLj7egIl6srvS0TrpXRg1exNLTIKcHx3HLrpJ8HzWHuSg6V7JcJzoA24RD75XTkQUEfRusfxIYirJmZiGI9FLfF1cCyoywyDMWnMBVsJkQ1EmqWmA9fCM00XSU03WF10YN/NeItn1QWVnkrqgRAHkNGvfU16q3mmwaRbsH+NUiy8w5jZ7ltj6cE9gKvGN/A33UP7BVIMFx28GOezv3Z9YcyOJyjtonBnNDJwE0P59+hrwZpcsKWqXwMDifRf8xqmEyxf6Ux+DD95mXE/1k/8mP6Z6D+P4G6cKzcFrf0zFHytgOFtW71jDX8j5KTBVcLtC/xSPX2C2yIf2/BununVfj6qtq0AOMLQM74019AdrN6AfU+2TuTbI9woM/8dUV5tSVhxsl6SROpzNrWsnbPctIZ7NFnLAOehLVga+hYp89ixdkdasufE2KQ6jMZgeJTWrKsnqMptnZ9OKIX5pB/GbhsI4mOnkH9j2JTldfqarwMz615HtWOt02eljzHt1HDK2d/bweWset9qCcrP0q0C82j4wG2f0NdssK2CkRQUeyH+CHm0CPK9xmdeql5lWAtOZ6y4L86NhTo18YHk3AvMB2gXmsYac1pyITXKyjx3zKi4TtteUeVy9MN6/cSrh/+HuzJpWRbZu/YO8EBARLkUSbOgykUbvVGyxAxuaX39Gwrv2Wvs7EV/d7IqzT9VFRRi+SxFyjvmMObOZ1wXxnrurSSYzxItSjLfCkoxt0XDnG4WK76gJuzoVffU0WoOpEF9zjPfZ5pt0TOU7fL5bW6eqzuMm9NeBnJJdfGG0RxcS8a59721Yk2LRMZUjCXiebZ1qOP1gPLV1KqJnJ+YEOvTCNhG/7Rx1aeD2iWcOG53M72CqsuJn5L4DPE/PMwra1ON9RpUzX6PS6kN5n2cdUyU6PJI2HyOe+mf1ani8Di7v7bfQ1akG1iNhh688DZPBCvdPipw9S07fBUk8Ex53bEGv41ECjzrNcT+vDJ54s8LrONCWa/P2EN4svRMwQ+3g/qozvva/2giZMxJT0YizYktLc434Vcd8DYewNKlG6g8Y85K/jaUNDyLa5wIedWCbxqzo21RcwzM6cjw6Gft85NPRM4UnnRy11MhJkdKBtYPePG6+bsyO/hnjvS+E/u5I32S0+87AaHPEb/Z8a8Z5byOeC6RNh1RcnzhTVQ8delhEC83QNOj//2Sq3ngHptp/wEzrK56nYpNG8HaPXDPWPanE98t52PX+Ion3Tg9DiyT9B/Lb64B8lz54fiuXp6v5ro47tl+PjSza3XRk26lwYwFjJu43P7srEKcqW1xvRpZMYQbMoQNm65jqI22vxn6znFE4HHg0GkGftbsn0drYQh9uL9yfQ2jAU0/qD/HNCPqx/OzBfLsD8pknKpWhHtSyq1MFq+Dyw1T+qQBTxWIg/o1MJSt/MUd9KPxGquE/aY66MtlNWZDcDSEpdpypHDViK2utZ1HOfacpZinbp08rjAMPmukZxzXb3GPEoK7g/dI/rlhEHYypL59vVT/aPfduNkmCL5hoeisRk8aL7/B6hmYP2BgaPCuhaaKNMZXpq4jFs6spRLbHNbf3iFm0hC+Npkd8nnOrDJZOS4fE9z00erA+pmy93sN3egJ8qhxDg3eeAo1eUzCdfcwStm0kaGjgnYamfHVSFvSGnAEfiPmpHcJHOHzO6108pab5iUU6ovkr7JjK4Dm9upMXfKGOMdr2/uRLiZw2dAvk3PmnocJLLAUvLnfMYK/FkA4co8z86QO+L0pyhWp2jRxqSdDk+/6yolVogVF6maZ3TNXvvRAjjQAm+pwWElWpzvcYvaRPcIA07OpU7na/0Yx+KGlQy9lHcGIRvk1p8lHHVO7pDZ+rpcjhikDr0Mvt0btjKiVtwGx0tF8boTiBDx5l39BfLJ2rEdMbNORWV8QxUzCi7/Xgay/9KnTZC5/XEL7P+rtoBP+wAxP0T7ZNey4TiBNcXik0/EJoYxzqzAm3KTOKchpAIx+NAEOa6oYVTAkd3kZS5ud5GhkPp9nQnhmpxKlfYBi+PxWVhYWceVcXjLeLvB4dlQP4rr39OhnSCUzXZwaYSf1oc8Nc9g0qlKZAPJupopE+vxZtFK/J3GyCf19W0ODSlXqCF5w113g7gwXV+owzGF87vvs0Bzq496XMeVm4HuW2jMEwQi34pY/7waL68ydT7S+eQHveS4YPFsE8Tdx70bonvTPf7kFTW6YqjSl8vsOQA7MITFtt+TrQlqku0zvp6lTume+10daptK8JBl4Vo6hjqmr2+sVUipVDQ6/+O3T6fK+FtvdXhfJHcO8MmprF5yHVrBTM3TLVpeF1KemCnNC/g+lapmpMMJUzP+L+tXUqdThFDvVPL/YHU7n+GMz/MDYqFftbXH/LVM1d5gdGjvn8mF51MhdLOWDbiYB4LOSKmdP8tWLxd2uFiXJGPLFluGPp4TDNEvDO0ySU7MBkU+jDt9FPplwIEQs3fXgaW67hobbqnrG+MSdx3qtNU9LJke3NCK8XfX1umtdZyFbBDfoxVKvIdOpyyw5Ha4ocnsDTWZ/HhsXFdkai1bdKzU/52LH4dJmFYXg7m2YQqiu2cwj0iAZMM7MYnmsVH8FkqljPTXIRUpYSH5+XXfnZINEL6FZ9rTCsP7h+3B6F9kYCcvppIFTk+tj3qJS9NqSbo/6eB0Mq6mFDfGMMjySqitoxlR893++OqXqmBUZve3/f017omMrZz+9zcunZHjwHPhKR5j2NZ2Ag5xe3V/YHU/WLxztz9QR6E6W8Vy32xNB7Wl7U9f6kp9/PnHo9Ebs6lbA8I97bOlWj9XOMl/6e0IcOZmmZqlnd5iFD/EbGS76EVKaKTP5gKoXO3oJ7+GD8rdVVDI+rT0lS96CfFwoGDWgxF6KlAA+K27xj2200yxLB5OskCzzveBPzvTbWRmTu/RJ6v7pgoNbOxDT1sQ+mN7ZC5kfNGx5AWK7xeoN4tA/Q1/nuYEJ/ROhpRPKqY6o+fgr0Zm2DUQowp5iI8JQtUy3XvkmbhoBRX6PX23gsv0sqTDx8vn3UhoY8SGKqDAV4Grk/TslsuQcz5k9B8DZHzTTKRXKio10xEJxXqr6Ng/IRO6Zyi3ikG4EIRpF2Sh765hJMN9nh+f3BVJ83X4fb15vMGU+VYcdUbZ3K7xcjPjfEwfg0ElOIxyHyI0vBpOx2sLJkt6n4fEG6YTtNM8J4vToxs4hWV7Zb83WAijTWzMF5O2L+zDZCCEA1N+E9Gx6/7+yPOpXwWOF6J4Jq/synipIvcWD/U+OpTn+YyjNEePTRLa7paHF8Zf5GRv7QHqRixBEcYfmompQUh6xmenb5+3t/Q/Uv9qcair+PUP5/ejbNf7r3Nz6qFos28BnhwTrNTWlzDBn7mnoYPxm4O3JnWxYQYkHTVmCQ3JklLDWQOZNweHqatwFeR8HNzMJMqN7mTZ7lbFW7iyz6rDkTncE0++wDX5PbGGOjB9mydeFYWTg8H4emZT2WbCctTL62GZprjmjElrc7NNm8MTAdTSeMGq4txOQUPE16Q4yz7QaauTicXTNX5C1j3n0exocvq0xJdSJGL/pUSCwVmjzWXtBo44XrdQT4bP2wOkCT83kW2iO2Nhe9WvqzTtU3+rxONXkJvnAZaV2dqjev4OvbOtVvpnIcxIZxaxT5h6na3p/xrcFU989XcJUIOU+LkxXfkBE+tWUqdbsZdXUqt2aImbZONbwRPr9BT69d76/3oWAyynN4y1TDx/QDTeK9gv/Z++uYqvahKW2dqu39tXWqjqnaOlVd5N+sYyqrBMMN1Q/fl53XqeL3Br//sPlmXj7hGrK0erQcRWCEz2DnGv1HQqg0nVSZ/zztTOObIqeU5qoinitDo3bTy4IOF7sqc5t4lxqLtadBkw4CcWd9MNhRmeJCJkzm83fAXOn9O6U9dSsIbi8Ek7xr/H7VCcEY4wya8aRfAsZsBK5ZYLps6al0sFXx+wwfjKAN4z5VyRyvv7wOIzAw1uiSj8AUY/x96sC3CeVQIP7qAQ3Ow35CB2kmEm+8xfuzAJrfpzkYx1b4nH4NN1vVozfpen9tnarr/fViaNYPU/F1Wr39Bter3cSuTuWpFa7/d53Kded4/u18Ki1yStIx1ajm++y3dSrftqOu99dI50/YMdXEO1c/daq6AWM/9dvPfCqP+29D9fYylV87vs8/7/3VNp7nEEwVdkz1mHzHXZ3Kk/ieolO1mP8wVVunEo6jOS2FGM9PT7frrk5Vvfn+ay8ZPt3yVy5bDe15GKVytTYP/KintXsCnOQyc81GPcZsPdgg/vP4JJrDDXLEtvGnYSxPwCQje7xhy9XUIqF30cE8URmyXePMSJhnwdVcZiU80NybCcn3FOgm1cE8W8b3aRd0NjcHvQyMo1TISXkCn34VM3z+9ASfrw/w+dr4uGFhvEC8e/5pba4dMFawNhDf2gKft/DVmMUSX+NSbXTRvE7g4SBg0yz03xPdVI+7LaNTvsZmNcPr8BBSth2u8Xs2/unaMVV9UArOwORKnMrQ8bymcRb0Dnge7trD+CyWteB4fH6VQXoaLeuqIv5rzs8OmhQxlbbWgHjK0K6MxfAs0MGlDwYbPbJ3N59KfRERnmHTS7veX6VlYKoexXi5XhDPQ76fmreU8flKyU87sOHxHcHomR1Tqa7TJ24vOadkP/jIHVM5Sg2PdU1Hdyos1F1G4xNyatv7Kwk/8/s22s2NwfQOppvIYIqNDuYW/XhE+2L/Hfqii/E3eoCBYzuGHk+cSjTT5xH36zCYh6H5mMxNPquIra0l752uoJ8DSd2yJBLBuDO+V0Zmv6D3o9qAhzX4PuEzxJc4WiH+bkvtbfiCvaLDLZWIv+3jfuZNn0AfXh/iHvqbk7G92GCq76MAo4ZgnG8B5mx7fx1TxeVyDCETqsxxhk5kDOypQ6vJGB7huQfVidbAp4OmQLwpexqRZ54LVAzWeF7aFvHg30chPIQAzzfjZ/nMakWizYZA72xhMTScOJBpFffysJtP9Ufvr2Uq47r5YSr3MQOjMCn/UlEe5plrFYVu3GZgehabZpaQAfKjbY1TFp5UeAzhifEa8zpqQFcGCUkNZlo48oWl/Ypk0Vc5YrwuDgNGts1ESIyTbnZ1qupi4vmMRPtkBKfC6pjKsZut1tWpWqbyahvxvDBGOh2NX/B8bZ3q8gngycjuFbrxgNfVhXHFHFY6GZX5Gdre8tWwWX1wCZuFf2udaiT+Re9vKAn/K8z8f8tUC7YzWVCswMlBputmOisDFn2+Ogkp3+d89ZE3bFN8obHbLcaIdh0nfC8CSwjLHbi8LqBpwbri+5NsoYFHfnYMpdIiDG0DjHMfv+Br5Bg+R9lAcwdnaPJ6t7HCyLGoaAoF7CXdE5Ovw0NMHm8CHBb14UOPJ/Y0P7bcZ3EwtLNoczxfze/e2YIB42kWMykwzck+W7P1dDwTQrs+vc1Phn+/sbbTLHIu+puv9cb36TMwlVDCh5VMBlMdszkJL4kedb2/Ye/+Ik4ggXFqpe/TKutB84Jj8Tb21a2hgwoa4M9fxdwo2b6mZdaUmTv7qq6x2koDWg4V+IjxdLQGY0CDewZnmLZO1TKVupaQ08WLoxlynSt0OK7AYNXbvhrbB99PZCTBpx6O2sl43/g+uNYCMT/bKaJxIxuFDgT8LseI4GvPxh6+mcLHea6L67XdoN/Vqfx1vj0Z7gKa1Iue0KRi7TFDFoMeVdnuS9w5dVJj4PM5kDNkPr+/goY04UagpW1/BOdxQI7lZ9PQ0ver0NElaFB/MACzPdRS8EPe+6jED/f1DL9vvOJ1nrttUnmX4P1NAybazfhaZbLge16OXnNDfE5tWvUbKXOdcPc01ulBp+KJr+03+f5Iozl8mbAx3oI/OIIRmj7fV/54g4adn7he1oAxZQaG9XfeSzcmT+TAfmzi/g91RzcGFf8886rgfu93kXHabsBg2avO/IKoa4MWW59K5hQ+l35xPf4K19uk2idzv3NoUqLd3nTobt6hy8abyBjaVkOVsJBxvSKe5ziWclorAphntV9UYFQ+X+FrwUf+rlPVTOPMwpn6M0102t/afE9Dvn/ZprD6VMtk3K+29zceek/aX+3h0z0PTJtfb19aJbOX0PX+rOG57OpUXe+v2MOXtkzlj2Xk0Lb3J4ecqfIpZ3blq1NVtMvM8cdg2geBz5cvMzCVd3Jc4yAPZh1TdXWqb34b0nLp8/EmgRFH55fDojuZCVHvfor4hBqf0aGPeF5N4bGyPp9fpawQ/6oCj7OS6YqtLr4lxGsF8fw9jRF/t5sZRpEFJltuXgFLCmXKe+/nkxkpyNGx9EROFkd8D1E5TNnumc+y6LWvdHNzUhmj64GJePfAcJowW7HDKYW+rG76yQyd3YqtNyvem5qyyBRGGd6/TPA6XbCh2QtkeKhlaIXhKUe8+wPoTSKkeP8t64h3PdywuJoi/v3baWgmueqzUOvDAwKuUpMl55/en8+Q57s6lVw5jATlgdeB2WRAR/2g/pmj7mbKiMp1WWbe4/l+dkw1fJpS5k3XeH942jR8fhD+PrLOcyK9Bw4d+T0wUhF7cyOtMP60IioEf/0tUkMB2Xe9PzcMt0/jvhXWbKFB5t3h5K0Z4XvTp1XF13CkgwkjzQFMX82P8ExhjXj/pN8j1fzhNmTHE663ZaqGHmYkELbOHHpk2z9M9RrD4+h9S6HqwsT4FXMwQ7akIRj2iPv33sKDmuPVlqXrCvp4laDHqgomOMSnGUku5UkzRQn5IJyRqRCOyWVuBn3o/dY4TYRI//K9LsZTjL9nIhCP1e+TMdwZCe2lHjxlvsf1zV6NRfvjG37vaqK8DUHZQl/WVzCtXytDAxE6x/P4Il6+QhEZTr9WqXYroJfXGPoSL4opFaZ83fNhB496un1dOlzevsSZvUuXLM4e4keZw2MsByp+/+fg0HLOPeKowP1tmaqvad/Qt0Xlp/fX1qm6vRRWxq3+k6lWWiDQ4YyfaS88OIPdzh/KZ3uEXZ2K1ULCktUE49+86GvzZsDD7zQLcbQhiKeox3urGzbJwhzp1Hy1e5EMExJGyrasTL/XF9jsOsD7zy3TzWop/TCVdwqhJ+0c9ZEaIt5bpsr6C5EKaQCPrxfwaGHRhweYlNDPvgDPZcdeReXNBvmMxhsw+kAomXN4OoR+j8t1V6dqmYqOmqD6G5lKHWh/xVT/0HV/y0olLCkbI4xnm7FmOvUjYMvyPgY33zh3y7zXZw7NMDl40DRn9oCvEddWFmnf08mU6TFi6zw1SbRk1dVMZL7n3uEzF6JmDw2O+drqg7OfhUnFfWZNyjWjuYoxR8NxZWo2pI3leyJE0x1i1htmS5be+HyKyq74fjavHtuPl3YYCoMgNR1T5b64hu/UxTM0WQ1XbJPz+RazFAyWn45LXG+E98cMr78Dfi45yeHDrAETzdeXQtMn3qz9Ptb1/kR1XwheL+b7CzV8j0Te++vmU415Xar2+RzStk7VzlFvmcpXvtCs0SiXujqVa86gkYtDDKZij39jquH2LWRONdlphhQshlQSHmXobXPEzIzCF0E/eS2eM1Xb+5M/FmL+rkFjglcOzfcmH+K0vsW73OCrY+krOPTF9x2+Wj2qHJ1KcCYLvlaf3a0/mWrCexUtU3kLBp/qJ3sBOT3F9bdMlRh5zdehISarHnJsxHr4ft2tQm8hgmH6nHHUcAAf+O6DMYX0DA3SwVTuJdmtjdyfEipKYDS3F4w0Y/4I4AMJ30viM7Th6/qNSYX+Ucw8lzOdsZ2MqJLwulrZ7p9y/NR8Py2uIT37aez8vUab+twQZzlVIyOefAZUMRp8/uuD+zngZ7n0XgRMOBvj+95VoFGJnYaZV6UOP3MVzKV9+J6pa53v3zQp4GtJvxZcw8HvCQbGhMpN+g6d223LjEzzXrQuVmCm215xjXkATWt7f12dai0pBZiqeQmOvYdG/VGnaplqah7GYGbtV++vnU/V1alkPt+uZarhWP0KLj9bw1ieN29o8hVM1zLVIo6rH6Zq61Rt768XSx8wa4nxtJT2Mh3Ntsj36uoXU7V1Kv99R4465p9+x1TdfKrZ7rvAeJrLQtf7s8fNjA7G61+9v7ZOJVz5WUxyhOc9m6xsFh228DCPnu6a6WvssiBTiBCfN2Ce7TgM2Z4zT/L1eK+spAmLEh8+nOyRQ645PFbkxYh/e4J48qUHY2zwRPwp53ptikt4KLYVpkIy8nTRtGblFnqTzkjUyOOhScYZZUtKTRK6DsIx5otfduenFSa3NZhH9WnMotV9ivcTMFe2yxK+ZgaMZH3g2Zq7jHh3GovE7rp6msor2/DelYXv+55E059zRhsfrSxeaHplCgLQLY1WyIEHi63NyvoMO6ZydvdGJJtyoVFtK89/mKqtUzVPvgakrVNtHTCQCqYSPDYHU52UIsTzsyTE4/pX769jqtGjnJPCbBw6LGS+Fv+rvQ3ryc+a6m+R89o6FbPPStf781KuP8sBiX+Yyj6nGF/vy5gOommPONNbYBLh8IFnGRyrzDsGYCr2vm9obyxtSDDSt5XxHeVDOvK20zCYj+D5NKm/oA20M+vqVC1TVbgS4oozvj9TWS5ZPB1ZJGxE3D+6ASOvyBv6qJ0qzVwc5BXbSj141JvMn99WWLGo34BZycrQzf07g977FExwukNf/2Cqc6BdDcloYipfbVHomGqxswktxycw/U5fPA0tsMfdfCrPiLemcQnuUypO319+7sAoNQ7+DeNVvkHPopj3XpWLBX0WoT+V6sCDeXebisX1I/ilO56T48SCR3EsMO9Gwt83YjOn0oVA77IZX0O0gIcc6hU8S8EQz2TH9x1/NTnpen/tuj+53hShPylGuvEWFwKVojGfa3BTKiOx6rJjKvdpg8Gec+TDoC4JvIjEmLlbYvwtD0vEi+EjnjA6YraOtEkYu+dSM/c74chWzzEh0Skq3+bbbWrmLIYTErnbcmg+i7yCPqtv0tWpwiHf726y4YxZg9lbpqrsGB647f21dapq/EX+GAlgxmZvlbT/Wr2IFyaLnzrV1Pg4Ydf7m22PNTPuG0f4u+tUmvIX+1MNB/8lc9T/03UqljsTth86BkkMkWuc71Boaj3OYvsEzSlWzooF7ys0MxMxRmBIobHJxSJRvIHmnfp0yYL1CmNqwvfXWNqPK9sO+Nk1tAETySaYLLlf4Ws2NsacdhojJg8BfOJlUD5Npz/22X5vkSxkE/icnjQLGD3xPQcXE4D94QsiOPT2CyFZ7yfQ8OCFmN/Axyb7Bxhsrc0StnP5up4x1a9mMaEBW6XjKYmFPq4nP8DXbmcBcsBlBQ0elGXK6P0Lxttc2Ny8WNYvphoKxdPYjCDwVaa8wBQnaNSGgftbpnKIa7vG7AQfJC3eyJFf6jDjYJ/Frk7lqFP4hq5OdbjxfYI5Uz1v8GmjbQOf2jJVuYJPqlft2Qw2GMhfLZofppprWmQ0PIcKq9mvOlWyi8FgPfIJ3ZOAHEtGuULlQICm3F+IuZW2+GEqz3xCg9LnYPrDVJr8cY2DA00qK+5rWqbqS70GOWENJhkr9tzQR4jBlqmcSN1UhjC/DeiATZEzysauwFR8XRJnKsfa43qlKxhUtl0wAUmcyIikgQ5fvMT7pwpM8B5IDZUHGjRNlZAj/GRkUe3q4/fLi5drVEENRhzzdSw9Pp9hctxUyPHCm3g0xf1fDRYqHQjbGhp4Q06QF7i/1b3C/Rq50OTpShFpYxlfnuPw+bPKG1FJPAzJH0w1jPel0DHVO7/YtLkaDfFGORgoST892mc2mDk6QkOLaPKi4mEJpnn1NnPjkytgKukuk26O+vJTP6ki13i/rVP1orNAy6f1zro56nJbR2jnU1VPvi/5v+pUHVONz7nWMZXTW9isq1PVVsR9JQXTBftFSYeTHsZbyNfGT+bx90+mqmMwastUvrBCDt3buP6yvuD9lqmM/KPRfp/XqeIjnsc9vMzA9EQmvt1XdcOdIQf1z8BKX9mD+fTJAuNTtH/VqSpFmMOD8P2nliHiYf962Cx+iCRMMgl6EJtOwOIgJkKCh5aa54MTssD2TSG6bXRmRmQcsb1/JVl8/uDfm0fOSPXNEuJCmjCTRoj3gB2mWazzuQGzPYVHOzLEt3oqRfNevMBw0QP/Xo2pZp44wx3OfD7XVYVeZJMZPNz0CsaSg8o0J2kWsdWrBiOlC3im+1oGw6mGmcWfE+I92PL5nR6YLKqs09vc7uWYsX4K5op4L3Eoqg5yaQq9Wl8q1tWpBoM8zzxbb07kJU/gQeprP/R2PTBsynC/2joVPA/i4fqC5wFSlWHHVNGiWFLV53WqtvfXMpW4BlM59bWHeOF1KnkgCsQdnHei8aUDQvtaUAiu6PF1dxu+N4e2QQ6VIzzP4Wa1ZAuzFkKvr6eicXoHvY6p/DJiQzIb5FJXp+qYynETSke2sBKCZIz4/BTwPHWUWNlywtcdfz6jOTzZS0I87KFX3qce/vT+jk/E/3cxY2zlMlOIo+npanrxa8Xoi9cR7xUbmv3HI2GxvgMja/cT9FN+JSzcn8G489VEM1fi8cZ2ij8JE92rKvM0GE1pcwqbrGOqQ/GNqFbMxcxdjUYn49UkE1qe9+/QPWt52tWp+v0wz37qVMrBooJ2hwdMIsQTjaUB7X/O0DsxQvyKeUJofW2gr0Dp1FCk7ZyW2gmeU3uPkaWG0ouWCx3x91ryddCRb1FxM8TrNIMnXjKloT34YdIxVVun6np/w1LRujpVz4vAeKoDxmuZqq1TeavpQjSmMTzR6CM8ha73t1rslvAQbxLGOx3Mvxbh8aMRrxE0FuKhmckhi3qSLsTN6Tg0p7vZnkVhY2SR/Cmv5nBnfJk+GetCtJsfRXOhKN+OqdwwwvNsmUrhe+24GvesW0sRoGcuPBZbjCKjXzRj2pu8ed1xub3i/UlJB5ME+axlqlEhl0x/v5ywq1MdDg5GvX1yCduZ9fDvYypF0P5if6qhrPz+75/EVGrx0hEzt4mQePexiCAUfASZNg7j01GPzJLXNgMZHB7fZX1u+kuyZHvTRQzqM7w/f6oBW0pjEkbXEXzrKthdGTWW8zA5PMFE9g0+ceVH0zC6CRhjw60DH/pu4BPnL3o1edOEUfqBhveWfE7q5kEZWx+mYZhcwXT3tTpi8eexCCOb73/S+/K9HsK1lYWxAQazJwLXzOVUiMYS13xFpoxunni/V/NeYyAnLJm70FRhD41N7+qWbe8GXwekQaP3Zi7QQXzCGGwCaOin2TJanWVw/vqAHD9aBxUdGHwOafhCDt6xGAxAXsjxS0+dG7TZ/zCV17tvMcZ5L7Hr/Z1DMFnxvkRUWZe/mKqpoKEdU7W9v7ZONbw2iAlhn6673l9bp3LykfI2YCaGtNmMwVxeCE1qe38j2nCGcxBD77CnUWVmgVFapjKrhq/VfkBDToPPvKtTVdsNHuvUUZFzv15DB2fGmWswMo2rEnxov+Rnbg4V+Maljhze+06QMzqmGoBZxAX3haseny+U7iU6HHjwSVYMRtL2YCpxRnE9LVMdffisXqGU7V4RlXE6GBM66LtC1jFVrvfwe6QN32siyOHDp9KXCuL1Fbo7FYz49if4deN9Lfihhb/3FO77Te5bW6Y6Hvl8CM5UbnrE6/Mc19dfpnLm3HaF1jHVYLEDY4h9MI9fG3OqxXId+nrB99Q0Fxrtvckrc4TdQjP2Ea8bLb1X9kedqn48ZeQsYesab0/KwVTVK/P7Gp5Hy1TDkYXn8WX8vETOVIMEw9iZP8HUi7sHxkr/vfc3inlvuK1T/WYqV3oXc6N+bz5U9A18vsXgM7Wnhder5oPfWyKnGNZmQIXNFn9frMBEC5szFD3/Yqpgwffltxf4PqOvsq731zGVNwaTSqtiCsbk+2O186laphpp5jt0rGSjGWRApoxGMeLtxI6aGd0dMNarNISkvo4rc2rD86xSgpzRu54Qf3N4nvT+QfYa17ppzuTxkkXfiJBY3+t8vg0S9Pq8BAOx92RuiskrZvF+PiXJ/IacvbiU8DiX0BIiGo/fZjBUbRbtHvi++wz685oJjO3oxwzjRwK9STbQl4Nwht5M+fxLNj4uWejjdSR94OnCXPbY+jKBPpk69KJJVzE7jK5mlqyv8HTLLcxaqonwcJ8V9Ig9dgu26eP3JMsMetTWqXrmPc/8aLQ0uzqVJKV15l32o+dP72/J6rBjqlqQFCqBqTI3m7+vxiMooo6pnGpov//s/dnGnhnhtbB/6lTBCs+jrVO1vT+H8vPi8nr/w1TOpEEOXZlgxI6p6MmtjK0Z92mdEC104rB6d0ylLQ9g5Lb3p2jTGR0dy4QwT7efXZ1KWS5Noev9Of0pxsPqPSCOeHTWHVO1daqOqfb1kbKNnOP+PCbsZM6+IfSZLWdt3ZCvOTrGbCUu8PxyX3+bovyIWaAxSwjT77ky3zH0flv2JiSqlNPTbAb9GS0H0S+mOjd8PmNjiaE3TzG+7e3A6Hp/fnpcXI1sMYJ+sFUu+D0B8dgyVVenkpbwHNGB72OunhA/ZmxrHVNpWsX3a+NMFfW2M9pcDu/MT15HnRxP9Q9TebmA53UPwbBKDP3yJAOe+BrwNSi/merkQs9E6fvE9XzBIM8tPF6TM1xPW6daEXjQ6ijC481MxL+/v33ocCPlxCsXYLCtPUO+Os4wft+EmSYR1YhFgzXG1/0Ij7Bkq4BFb00Pw2iJeHrNwh08iIC0te0fU3OWjgo2l546icNd+TSDCzyu/Bhwz1ePwJTzi9kxlbcrMb5apiqX7BM6x7yAp29ufSpPCjBqW6cqTOhpy1T+QsD1tnPU297f8jhuUnJNVjXfL+Vvr1MpkvRX6/6Gg9///ZPW/VkOHeOZfydZnDhlZU5u1IOPtMYk0rwTM5dCiDHymYOZXsHJNNefEsiFh59BZPB+ED8YCzYOIcnsDc1dXuVLux+MEJcDMNZMgcatznyOeLmERmo1xee5U2jyXCxP5kZRXbaU7/j3dwsxKyWOzw6LGJpb7sBsE/ZQWCBmCxLbh9o13z0SsTQ0+T60H/imhfGI2O7mTbNEeJ/WpioefbavoekhM6q1GQgO3ndLM4vmK8T8J2jPUDWnQpyuT3rHVG2dyt0waJR0vniIoRqM1TKVNtzXHVN186mCdVB2TNXNp7qO+P5CwwEYaGBBA/6oU7VMFV2/MZXXOZji2FMr4y1vwFABn4/U1qme009Nh6fzS3BmO5cZd3gaKpb6l3RMNXwhB9aXPpiuCZFTxSaWaeXUX/jYokiNmVCPqGKZpeBM53xt9MmHj3OP+P5j6Gp/1qkse8e6OlU/I8jBw9DWO6aqLL5H3GSdP410vRBpL+6XxO/x/ZH6fb63w4T7wiotkANEfnZK5HyyjqmmFnxSffO+P3WqbXL7YSrXFKHxt0+j/zCVN4Vv/s1U/riCpnl75dUxlfPc4Pf0vNuQ1sGG76d0xd8bZ76vuf/B7yWcQdUx3yc4m+D+KUidhja3hnTw3IGBDHU7NK6bGky4WeL9WQ/Xv3h+wRSPuiZe9YDGJuK5Bw1VXsQxNtDQdj5V9XbAVE2qzDum6u/Pg6xjqkY63zum8urer/lUHVON+fl9OT+vrZmqFXGv83a/qQU+/zqHhh/q16mbo97Wqbz3bPQzn0rp8XV3qYPxpIje56dOJVbI4W2dqr8r+R6QX/jQ4R4+ud6twUCJzOtcBphKpXyO+3QKplaDHEytg6mcXR/j8U74mc3JZJD5i/5WM7xyaVJh54O5MxWft6jB5Np29g59UueVoRelwdgT8RIbafk2lfJosZUnQ/Pj0fFkauTlsLV0MsLk8QZD+asZGOu75/vZncdD8z1T8XpCjDD0r6VoHud0wYLLEUxDk5NmTotwybb+2EJKUaEHEi0jMBHfq+G6gKeSyWvG4mhhkNigeO3nMOCrFWe44ZUOzWD38Ng+8IkQWjl9m/P+zmO7osJr4cZcU9/grmzVE/TjlVVzcxLRJUv1iUkSm4CxsnTGWDzq4e9JD/p0cB5TttsaRhZCKLWOqYTlNQ/9/BikpPfl86Wi7+enTuWuJxKtNTBV1/tr61QtU/nNEx7od53Klda/6lQdU+UXzzXa3l+Z8rNshtJON0arqd4xlWu9uAfjdarhNwDjt0wVqYLD5s+vQJztXoOHMb0erU8TjbjR8rTu5lMNq32J8VmD4V+wUXQweIUCVY/wXF/7JlOp75uEXvn8rrZONVJzSXAF9TU39Bv0Q9E+GM9HqzCNQsTzXJcZ74Wa8KDZE0yw9qGn4XsLPY4PvG5orsBQiQRG9Q5g1LV5wPNb3IO3uZ6vLiyV37oQHy0dz28wsDqmcr+1mxp1cQlpNTJE0tWp3K2v03ocvUlXp/L0T/+Hqdo56tqpb1LReIJ59s2IdXUqud7jdY+vkxYX9oQOoxKebqSAEdObb1GlOX2If9mVJrFPt5z27RH06NMUbyMTCjBcXH1D15qAIds6ldII+PeLEuN/HSK+WqZymaOIHVN1vb8Z7+2186nkhYTn2dapWqbqWfUz89wCDOj6pcO2/XoiJCMF438z4msuvszI4n1OK7MBrLHVgo2zWDscr+blfNywfbmaZMn3SyPTOtg3Nrkvx2Fi2ePUHOX7D8V3YjyMAnigdo66eJthPA5K/H7m5TWvg4NJv23de7uBHkxuyB9VgPvb1qnEPCwy1xLgkQfN8cum87tDgml5WXdMtRBjB7/6XP+N86mUgTz8C6ZS/lvW/f2HmSpeJn3mSLNJGPk+NEuZlC5j70M/pIcXNMqMSMiCswkf+o3AIDdrRVkwtBCDGDyu6e/hc/bjyGjnPzHzm/OzaJg/y5KrCaa5rOSIrQamJcQvGT62v1ZDtjs8CN4/lampljOHrSwM/ugd6U/TU8ceC0xmZeFIOblmcpzJbGX351kyiuu5eUD2BFNNLJLsIvY2TwNo6K5cT8PEafD9h1XosXS6hY81a52Zuzm+bxMszDD5HOFTtctsxXZ9C38/PozhI4S6pvUkKuDba/sXU53LIvPTPnJ4UmGMlsXlTTzf2c6N3tP6Uk16gKEkV9WNSbEROqbyxCtyJvP4HMjrDr4ibkZv5Gw/pNI6g09NNOfdMVVbp3I21ig1zjSGGvolfEajvhGKriTSamNAQ8Tt5m3kAnxa9ey9M69oisiYX4JBx1ROXCDmRkRS/6xTtUylLk+4nlz86MaTcCbSnU/o43lHHVMpiQqNkRh81v7M6yJn7nPKTf427qeJSKVZ719MJfH5VYT3Gr29nf7JVLKI398yVVun8k0KBm2ZStQF/L6FgJx/kUYTyh9/2DHV+bQYUAnAHXq+B0axD8GbqoMzGGelgAlbphr1Qt7LvCIHtXUqZfiCRnoOXwfHmarq6bi/5z5e/2Yqp6faYsdU1SMpiXPZF1XHVPKmxOe9bngea7Wn/slU7XyqjqkO/c1PnWqwuA6EP+pUtVK9QtfWlKfhaWe8vzUxHg7VrzpVO0fdi2Zglnsy0eCbF9/MMarX2sg2fJ2VJOF+t3UqyiY/TNXVqdr9qcqPCF+Z8PMkt2zyoer++xY834dmLrxApOV4A6berngONXL1h6nKKZjuludg5oKfwfs9qKzr/QmGPgg7plJmNj9rZVH+rPsL1rnU1ancYpmLBl8vyjxjSIQ4KqHxR+UIj3Vz9CxS39Q1B2I4ZctxOiHxWjhW5nA/nrPDMDVIMjHLq+mk6oJFO2MSxoU4PoGBiMUOyYJk8WbPKlPOSsripwRPc1whnqsMHiy6n80wNOQSjBOrBvTC1bPEDvB9vZkA5slM5KhyQU/mXHTmjL1sMNBkeIzMVx7OoUeVkSVraSyalyP+fqXSiRB9HCqaZw/6EX/2hER+AP2aliU8ljeGPjkLvG7SkjCmVxMhvO+R8x49vqcvr1N5g+Pp1DGV9L4j3mYpZ4CWqRgFk+d9MNaKgKmEuixD5/h8w+NM7oz2UyIR5yjj+e2fm/qn9zebfHgdku/ZyHt/vi2AcX73/rr5VC1TSWn0+pmjnt6zKdMHFRjslPJ1baalUW3fU0OfnZlJ0sEvpnKUAAy/vE6n8Ei3IAzMIzxJ2/uTBjNDWCrDETxVPPjFVNODE3VMJW75uRH2HUwle0eXhZ6K5w8ki0y3AjMtlcU0jHcSPGgwdkIWp/Cw0efGTiZx+XzVcc8i0eAweZrDFT2xZKjqYVg+q9Rc9Ptg+i9riOtWuP6291eRngAPuuVz6s/fMa3GWzB9tgNT7Sswo3LZ5vAE/qYyYsU2u96fr9VgoN9M5Vgh4i2rDR369cH4v67VtfH1+N4t7z3fk3d31DFKz0/oE/TNlxmex0FY6mBg6EdXp2qZSrwW/GwezlT3F/RbUYun4H28zU+dqgfxFDzpxfdc/l2nUm+Ld9f7UzLxV51qMnOmLB3LehY/joiHgaGC+c14AiY1EA8TW4DHEKw+38cc4108kRgeQ8DfX1I6N117emDOZdgL6fkwnpuvhQWPJ9evzD9XXO91fspQy1RtnWqyl5qOqbzeE/lGbAIN+ev5Jv6gwfg8v+ERVTVA/mrrVC1TdXUqf99EXe9v6q3AVJ/g75yjrsijv+r9KUSUR+Puf/+k3t8zSzQ2n2q6kNjS8Wmu96HN0qHXy6hYnExTEsslW56ZIURInppZBoTXgQ5EiFRdn5tnG2Nou1hC4zZx5ZqxS46MLvl5fuL9xMzNYxcytr3DB2sUvjB7yQHfG4GECMTx2ixCwWbLgsGnQoNPZnRBjG9d2SKhtea9Ruchsq2xnYfJUq9NcH4GhopcM4vrB3yRYo4DFlwFS0i+Bhjqoasui6yFKYQvAdcTCTv8PQMUxlZwSs3DRk4YtfdTEuf2cWi+HKukTbgqMu/N568E64Hd1amcE58/1NapRuYJvqrIEUMtU43KO3JY+nF+mGq0lcE4jVm4hrDPxY6p/B7fP2Yt8P1U0j1852+mautU3uaMHNzOp6ouBT6/nU91FD9iV6f6g6nKRnuH3no5Whu3kSV2TNXNp+qYyuPnuG/nuP67vjWpxC74fDXydCNxJsOOqdxb/nKN2T4G80wFaNSg4ev8IFdUDrbcJ/M6VctUbZ3Kdarttev9aSqvix00fP/QXdS0sRdv4Q+mEvb254ep4v65pP1Rje+/h3j9tAqdVhguxPteC80QnvEPU7lpDkaZD+DLhOHx35hKfa3q0EMCNY1qwvdrKXJ8ftv7+4OpVgf83kvFmUrbysSXR2CoTSANOqZyXykYqhoeLDqYfSrByS38+y2v22lH6YXfp/3q/QmnKZhJ0TZmx1SKepOJ9wmhwYqXP8BU9a/eX1unUlLOJG3vrzQxrts6lXN6wFcPp1aPDooZng+r+Zz8Cd8vR/nCF++mo7lxnEmPn/lUpEBOm2jQ0LZO1TFV2/sb7tp1YD40te39adnmV+/vbIOh2t5fV6da1J8elUZgOFfqv+bGdHeZImdYcujbh5duXB7JrzrVbLeNjN2cr3Ml/Tfpen+nif1mXn8/yeL8+k3Jt9l+mFO9EP+90XdN2OGgMeft9AWWjY5goq88ZtR8j7OoWX414qayztbIkllyC8emmZvbPlu4E4OEnwKeaj4Ec6WWAU8mDMBA23Rss92FgHnU99E0N/5WYNPDpkdYMvvOiVwsZTbtqWMSCs33TdarQZ+NF41Oku/xcCL5LemxcVUihyvKGJ4uueOuq59xGAl3ykxj/5qyoLDgEWfy+M3PK52z2NyD+aTH8W2+9ZHGvMrQs9Bxj6lJr7gfAz3NiX/Mjy5Jks3wh6kmGsaXu5KEn97f8oCcpYU1GKz8gtnnczDVKAdTCSdTCv9gqioa8f3ieJ1qqy1nVJ7WjeBmfN0ahtGYjgpSEFfjvZu296fp/q86lfQZj3/VqUbvuTF6T1Ray2Aq916WT1IPeO85OmC8tUwVgG5p733wfuZTeUswlRrqE4HO1r+YqgxuEhg6ddyOqQauAIZbLDC+H8eZy3arMxh4e4InVTQnYNH1NiXRRYMeZ0QN8Hz5GoCKgZm+a8h5PIGQJ9bifDLXKT2yjV7oBEx1WpuTb2FQablsQkdl/Mz4JVBZWqjCz3yq9wVMVJ+Dl+DfN8raMJ+9PhjPy+EBKBh/cfqSrvfneg2ub7j/SB1T+R8B8QZImdBSB1M5/pDPZYiX024+VcdU42Ge0953iHiTasSH5TQG9Db/CG7vDA+TPz81Lbfnz0/v7zdTdXWqXa2UdGg5eeZ7XO/fDl+z8hrUQtf7I7341dWp3PNTqYz1LBkx91b3suXeBSOt6BieYBWOheRtlqb5UKjB86Ma0mHcHxL7QigLwsM4TETZf5KVvwXiC6ISsuPkEBFj8vl2TNX1/twKej50LPxez4eePaVP87/VqRQx//zMpyJL6LmcZD91qqX1bhiRJnLV1anYxKj/zt7fUPurdX+jfx2hTCb/JKbq37cj5rkrXQifK3o1H4UM37nVNWE5iSrdVJIjmGW6McJkwDWx2JUu2x/nJAvjO94fzR8ui6vcINEtBIMNzezAknefn1PvMteczB8BYw9e++9tyqF5f1HGgojv225twe3mkS6AXCP40ksI5rFSAs01L2Aiu2C6KYtUYMki4XsGvirNXHFEC5M5GEnuIcblsmQsdb78vMArfGjCXg6jHoMPRtDMzdEK7wfJkPtmiph/NPAJm8cbDOYx/J5qd65o+QqK0NGpnRreeemCqT7g/JcGzZKQD3/qVFfb1o1jqSDnfW6I8Ydrg0lypYLPKpHjXtnWNJIer/0ne8TwrYIGW2Qb0DpdNYK33IGpikQRqCYbYJSWqXYSYlhwH8hxbe8veccNHaUyGChWNlfju+S9rL6C7+8t+R6ReQ//nnzAbLmN60t3YBBlTErBE2Z4fywP9K7358S1Jhom7Cot7cWHOGS2mxuyxvesW5dgNqHMh8ZobRW0keJX2DHVdgaGFFd87f+E96L6vRoanX/g64YpYvidWhWVnzP4wiLiZ0DHZ43K6gLv30swnvvdfKlSVd/MqZZ43cSLPlV6SpM5m4z35gbQBLnof3+Yquv9tUzV9v58zwNzrZa/6lTLxQLft31yTeF1qvIBTaxWYzBW1cffr+YT+NjTepB1TOVvFFyvx+BT295fy1TN5lGF3v3K62icqUSvKQR/mUBD5TAvqNYnYKx2jvp6c+bnHx75WSINnqcbg6kU4Yv3f9epenO+LrRi9tVYmrFKewOlzDqmautUmmh+CXLgjhlmEIyo9Kjw2rhh/HhlfIfG8zO666vCz0L6vOCjB/j9C784GcIKr5vjC++3daq29zf01vD1lxWYc2WAqZQaOcFt7vD94iJXuzqVcz6AqSwnIVT99AfEn++LYVen0iZWCeZX4GtbpmrCBozY9v5o3gRwPiGYZn7QTkQoGsos/z4gy/vdfZJHsTyxxUmUMzZb9t4k1rYX5qfxMFuGhTcn6fb+YHN/p2TB8OqdiJUtn8zThXEYVv5RNCfTTGdbgc/RjfMxPE9vjNehxufkuv05GVj3hE0zImXBm2q4r48vXie3gRCMHXz/55ycmO/kSra8COmVkMNgz+xYHWVsa3/WJIy2e2bJ4pAE72JfkXw/FdmUlX0SyIexbibDKZhsKyLn9XO8zsk2x+t1jyyrBmT5m6mc+OyujbPPz3ZJ+PzJzw45TaN8na/oVZnr9vl8tpf0w1Rd7++T32lXp/IXnHlrPjdg5EtV6E4nnmnco4SvO3s1oWtV/LxFvjeJpukF4u+B50Gee5E2p8Ur9G58D9CpnECP7g/8/WDFz4t8SQrVJGWUuUuvnHdMpRVtnarG+Gh7f5oVL37qVO/RXqKj1VAPacL3ZV9++Jzv7CQRzxrBowgS1wve+/NtMtKN0WBns/A2B/MuQuj1XFEZi/oV9FQXoMfeUmCMTiozC4U1i8wFhf4ejrYZxq88WJvD12zP4kM+zuKDqUemNviCASK3zpyiciPjayyXYLqhAD0a4n56i9H4T6b6lh+NKoNpztfJ8rrxaTqhwvsAPX0DJzqmqqQNXyfL6zDkBCZVDzmej7NGfC0l26TqcgdPqq0OQ+Ok75+0d+J75o74XI7ei68rfPDzLQ9Hfqbw6faLqRYvxPPHjmvaP+6eYcdUdLP5dHWqjqn03b7s6lReeIU+qhL0spuj3jLVtvBT5n6hF4wln4o88gK0Mv6MMvpU9lfiF5cvm9iqJAS2+7mS6+xlscSYjoTlrt4/yUG7qWxSVQIJVNN9k90Q8d/1/r4lmNsaGgYtjwb0u2WqabypfupU3hwevmWqZnzh+yvyM5/r9+YFD+gVxDeaxdUQvs67Yyr2SS8/TDV3fSf7u+tUI+mv1v2pv7dSGP2Ten/zejlken+vh/HgXJ7MvhDO2WohaWHgbI9Dc7kDV++t0CDx6FRW5m264/MrMn6+04JqpjhfOWzl8lr99nLSzY3u7Nnua/I5r1O+L+x0BqZxajBSOjhWZl48KDu8dUNIBqsj1Pxbzlg85v/+U/O9GpLHgi0XqhkmygKflxKhZtvDaZYlb74XgiCMKdsxQoTYuMIH59ujz9KNAh8l8zmC/iZcsHUzw/tLhtflY0XZcs3nf7yCKjIHUHsWzTUrTO6v8t31/vqxx89G4DF4O/UdWp1fYKy2TtX2/sTDERog5Yj5tk7VV59gDv01Gv7Mpzo0fF/sqz03nnH8w1TexAcDtL2/Xmo3obfY7J5/MJWz7sOHtUzVzadqNpprbK5gso6p3sP8ZByLj0hVNsD3XwLk7JapGvKG5rTzqfwXckDHVIsHNJatijGVfV4rJ8t0aPjb/eBPpmJmXiJ33cFkjb8ZGvPnGb5rvEJMpgPlZFgrMI/m8V5VV6eSkEOkusTviVIw2zQCU1WH+S+mqnt7Fb5qDs2a+8gp5BB8qFiUYBqv2f4wlbCv+H5UZ372yoyf/ZK3c8w5U7VnFKv9FRhWksGYl9gadL0/RyL8/EXOVG2dygkd/N4/mOp+2K6Nik1kKrPNQOiYahcg57R1Ku/C57ybpy3fMy+vMu+c4ffshInS9f68cwRNRG7IO6byotFaMzwl/nZM5RQ1nnc3n4ozlbfScjBuusfvX5rw+QHD55N3POqYymW8t/fqKSMqGAaej0dfkXHLee/VeUPjW6b6HsFo5Wb2Dp0RPz/s4sQFFW5lkTnbL5i+7f21dSrf5nstMAtMNcpXYO52PpVn50rHVN72jt8z3+TDf2OqF3xt1/ub7W3RCL6NTst8/BVcf8vXGfLen1BLeN6DEr7bdT9vZvc+Tba8HjeA9fEmZxOveIdL19oychLiEbN06SPQ+8CZk0Ko4cv94EsCOyiexHUTnc0KMDD1V2pE3N7BAkn25XAZH79PYs3AYPPpAjnmqCGnPKXkwvSbqIZLdgLDHRWpYn7v8Arx1PIraazFi/mJCtpRn7ZOZni+bJbdSsLE73ZOysISmbMZVGEgK6M32a4XA+Y+7Y/Arh6+/1gnASPmVMqWlp8Oibb5nth4xKRwuWzeQ2KKW5u5u8GAsJmYamQc3STapCvkyNsJ47cZ3PC8Thmf85tyz0JrMK3/70yF8fAVujrVIwBT1QURQ1fgz4cbTCqyAf7+durphpnaU6pF9+an9/ebqVx/hvhf63ge5dKFp3ECjKeP7W9pZRRN5s4ivmcl4ftXTUQlc8jwOzdm03NDK21fhh1TtXUqpe+YIc3H/2IqO+1lTjufitww/kebgwgG0PiajxgeRG0KMFw7n0qfqAu+psAQovle51M9Mr4nqm2FsTdla/O5znwWzfZ8T2ZaMdMaOz7bBRsiJJlbM7PQScpSWx6T2B/j/ZapemtIlDMv36ybTyWGAzCVtUa8+otbnzZ7B0xXrBeRIc+gH8qb5VnX+6vmF4MKRQo9aZnq+4G+9uIEnkpagjnDp9Kn1fQFpljI6txYWFPyJ1Ppa3gWbcDPvxtW8Ciq3etTeXH4EH/Az5Zqe3/N4PEJ4Un/jamcy2tRGXU+ef9fdSpFaerQeV3BKG2dqtxU+Pv+YgHPul1IbJaq74w1B+dKLgyexJ9EdbYcJ6+IPO9fmy3y8JMtq/HuSY755c0WSi0IwUh+aYQ8rJRZ4rIg7Cpso46phNX9RfzZB/lkMuPnJigE1197+P2HHvRH6kN/ndcc70sBmLtlKufI1xG3TKU4TkEcPVCuRpOQNyP5wc6Cntq4pFy8yh+mmn6D59/IVOpQ/Aum0v5L1v0N/8NMJc22IjRvoMPxkWMK1y1MWSjMVGFZ7alo9k6IqeBUToRQF+jT9K+OzVYbavBz3seiuROIzag65v3jYTk0JzTbMaSJKYmSN5jIGfN1JXcZMbnwxpVZblYe268kI0vOjLqmmqlTltSvSRilzck1H+PZnO0APwTMNB6a6mNVstVEmZE4XOiVuWGCz8LlmITxN8SfecXMZds932NtdB9rZi8fzxn7hiSLbhe8ZicZGrC2wIBBortmUu+WbBWHFgmVU/nsen+9sQ2NC7+I+R4reO/vhjFZpshxy3H+6Xp/HVO54/pNB4/rl3gbBz7wjzrV/VLohiMt4Gt9fu67V4Ip2jpVy1SuEqsn47rPKyqIfTBPy1SXHhhEcJNX6NeyZhphBA3pN9KHdEzlGvDRbe/Pl2rk2N9M1c2nqoSNTIe1Do2V7ni/XPUnVJmvkcNdllbGaXnD+yVi3s/uOxN///ng8wsw0qcAU7R1KnHmIYa/Up52dSoh5L2qi8/XekufAZX3BZisrVNFr96XStoU17Pje1RGXqxQaTPD+68PYlpKoEmj7Rv3R+FnkP5mKuc6HlVdnap3H3yJi2F6Mtj+XPwwVbYCswlmLoJBKHKSxeta4ye+T/Af+PyjY0eGMwMTSkkf92fcL9bG9dGTqCyuwBD2BprDNjeBKhP/S/z+DswxXkNz+69TRZzMtJ/G0QazCfmryLx2voGtLp50EE3ATPpOgY+fbErayAd83nxZzH8x1acQut5fy1RdnWrC9+Rs61RCw+fkt0wV3XpqV6fqmKrt/bVM5dk8h+0fixttpj0w8mvB5wiHi6KbT+W6Ln5PMM7hU7Mn7m/LVOPYaqgggKn8ZcL3RzPAVBI9vwV3cUeOb5lK2c4xnp79nW7cwsSkw5cmCR1Tqf5oAublZ+Mkmy3GW7UQabl78/PmnM3/4e49upxVkjXcH8QAJ9xQkIkMwmQCcjPkJWRwEubX30hQ7a+6+6y7J2evc2/3oFdXf6oCQUbEE29ERt4RuXBTulAOrzRK89kB3wIHUWe8uMVRaG9E7CI/pOZGSoVwf53f8ctyKHUCP03pmB398lhYa4p286dALkVWYdabS23zVUEMWVYmDnJYB+PLo8GhhvcmVitJoQE+NgKdhTsPl8nDoV59uqbUcTYevr5XmE7qzQ3T+ep1wdX94dPxzLqn8GRmGaZ6Akxktk9MdtZ2jneOGlC8vcL9UEW541kZPil82xJHa1fzcFbD9cwNKQR6uRYexoV0o9MoLoVIFxYXPKta6Vv70+KkQke2b7emV4jR0Q6ed89Usuw22JucFluk7iHHGUkfdrZJdvAGpqptYCr3swH70Of+5zdTkXsw+61TTYOEG5gqyJ8QE/+dqQKenYG+fMDnpXDvoWvJ9iU+WhXsKaoyNP0wph+YimpzZNvAVPJozAm+MWb2EbGcbjtWUs/csLO1GFMZ7lqM/Y1amgNTcdkL/E2vU9UamdF17aB0iTE17X0+8+lGZv700DSefXf2Pt2iHPzp7UznNong35ddBuGi8q5zey+Nd/Skvvk0DMbw7/XnButtAU8teH4M9nw6MuhUwZ31A/b9VL1O5ZWjhKLxOdQHnSroPuCPmhpygIGpBAI5yOQB30csQ7bvmelUPVNJ8CRhfW/An1FDM79M5a5PFZIuq9fAVAFPmI4dsX2xzo7NFGZM9Wn8hiinJfjDnqlO3QT8Xb7N8MBUqFGBqVw7j4MkUxVkYci56+u7gZwNQ05lTcKStG/IFvzJPG+QXlkBRbJ0i8NaV+d4eudSuujeL0xdayvi/eh9oeBl7sDwdW5jdxXA/2oPRUwMnFd4WmQKnbnVRSDW9mXgpQk5Lt9mJfa0D9irNl6bA1N56ZvNI2RM1VazH6Yaq5xKausK66dnqtwGfzIS5rngGRRy5EGnWp8XKVl5EcVjiXyor0GGTWISVv8gUxna351N85dIJYxH/01MlY8XIrWX5VhYe5N6a/vzzYTuhI2OKT+rG/toxsBA59wCm5PJ3d7WI4eSU4LiOAvOjY25es60YGCiyx4YS+jYWQaP7URYJruzYd/vtU8je2/jNaVsr2ile3QbLtlZBuvatmNrP6FL92rhZdqac3ujlFPIe3ycxuhDGvv81N804VZTYR1QWtndO4VUkOyAkVQNbL5TRi7dvaidrucKMCA6vaY0ogccryU2D6QtINjFRx0Y7jOCPAxrJYW8S7aFVXYb3+35Ta2JtrFzwX/5xQ9TXdNcGJhK2ACDCNUe8qqeqdAM8ogmuQLTpAUwwjGUIC+1P/DzHbEZcEynGpgq98Gme6biT34XB6KoH9Dz47SkvUPeHyAdYnCvU+nBqUz9gwY+uq/96WLDdIokz5ClPVi/lgR5yDyEGIvDv3SqrVMsUYqvClEyvsYDU/U6lTRfwf28woOIjChkDMGDDd4z93ftz23ebIbl5p0TJY3AJh9rYJw7WX2Z6qtTceoIfGAFeWLPVJfKqr+1PzcGn60/Vtq3n6p4w/30TDXoVGIIz0/zWoNwwhvy9A+b9zXfMN3lrn1gWb3AR4US02mMXSH4jaR5SK6Akeo2bNJBpxIpB8y7hLzSX5eMeTfApGLDsX13jKm4msXAz/ZfmErDBP5+r1Np5IMGncpNLMhbjxqb/2Xdi3jQqcKIy4Z+Kn+mJ+ZvpupaiDlT//ogrfQpBJc/wP2CbX2INsVlOuhUf2p/gTjVbLTzIW/8pVNN28m/6FQ9U8lXk+17ekIe/EunMtje+j9M5U58NnuBMVWvU3nOmtWK/mIqV5wCUxE2l3/QqQamwtFP7a9nKjJCiGilCeujZ6pkLAlfpso/ToaeUzOi8DhOcbRRl3N804DF7bG9xmQc3Css3w8phbW1EaJLOVHw/LO90rm82qTR5Tbx8Ci7l9Sem6eYNtzTw6e9IVF7Et9iWs5Vip2OAwZTro80CgTlgG37TalH7CcOz85IwZtkuaLovFoK9JHFGeZGlUeDyWoVhze6pHim2geKTCeJQ+TaB7wqqg2dPQ6HmGzRY47Tw/ZMx0txk1Jj91DwQ0gs6iT4iiOxGFU4VsKQos64YvqwZw0+XD2Ould6FULPZCNHmU4lLUgW+22UZCgLwhFRP2eI+X3tz9vk7cBUwYfTlgNTtcIH1pc5hzvbXZ8BMZ5sX9tVBsaZzP33UPtz0dhQ0C3WJkRrLmxeVbhoBp2qfbHz4nqmqjJJIsbahPW1qmF9z2LHIPXi3mFv2oK9zkpOI/ysVCBH+OjAVFNYn1J0+AgDUx10yKHq01tM3c0ZchLvxnSq+gn3c9iAva39BSbScfvDVIIB12uXN8ghpHMuouQIOe3qhVG8slXIiVdt7dGQsFrfqwJ/bG1d8K80w+n68YQcmef1BY2SGcarxA5t+3XTE0oMj8fUr01z6Kfqa3+B/TnMEVU/AenKqmM6NPiHz5Xtk9Xn4E/f6x+mqiMzEzz7nVdgz6cxEe478Dc2XdjIfAPz6K8VO3eAMZWwbTkidyznEDYl2MeDrW9vy/blrj+QQ17AvoxMAH+BCNhTr1Px6Zadga4DA00UyKGH2l/usNpYHtZETc7w/tdzuH7PVNx1+sNU6z34G2VUAlPhFPyjerRy8A9vYKosAwbPosOZWitjJYQqHtn48rB56m2KY0rul7UH9rMcUet62mJqFM8Kn07HLWSe2UWg9nV0wPV8iejMMuM03LPDMN+va0aM1wVyrJ6pjM3JJNrFYPPwKvCnPVNxt0kV+8kL/MniZmlEHh+Bwa6sVviHqQLItQ6oSUYlde/XhTDoVFl7rim2HDeOFN/6B3UqTRT+7myasa1Ykj78139T7W8LhkedKRnHsVnX1D48dJtG4UKLyfk5zmzTElx6UAULr2bb+mKLyhnymvCOcGypJLOLZTyjR7y2cMzfxsBYbG75qSaTdEXLWrSLfO/RaB9iId5r44vNSWOXHieFJSzX97NpZyZcb8XPzXRZB41tHxxgum0CedD6/B5X9gbvS3oQ2/4MZPNuR5TA74cryIfXOTASb6ZMN3NtvGzHZxFS6/2U7gIbCfGZ1Rqfue5SermBz5hkjWm3eEToKWf7FrfS+TAwlbzVwYa0CnymtY3mpDlfYU1qGvMBrxXkDcqxFIJwBjb5mV0Los2OYPM9UxGnrYlSvNj5aayfSvP97jdTzRYaIcZpBkzByeUFPVZqC3lSA8zT61R1wHQycc9qb9tqjhYuMNovnUpAR4GMmg7yyr72d1Ehb+qZKrBzyEtWKTvrphzXcXB4wf0q5xv4bDsCH9SQQzUw1a/an3mHPFq9sZmRfe1PIOpXp/JHK+cwMJWudqxfjOl2vU7VM5U/3kOM72t/PVP5R9YzeuMS7T9qf71O5W1Yfb9nqqH2p1psDvpH/fZTBfYDfFTPVAaKinjQqfp+ql6nGpjqemnfX6Y6lJDn9kxVizz4RPsEjNfNVJHU/AYYomcqI2H3z/qpvNmOzfM6Q96slts69TcXNpc5gpiplRdAbZNCnvqr9hfsVGDiq/+t/Q1M9dWpKmCe1kgOv5jKvTXg4/raX31TPoJvPuHzfe1Psi1A/zGbCdvX/voedS/DiTHU/oZ+KmcCTIWKPCNtnMH9fFx4fx45FkR9vCp4/u8fppLJGtaftS7mwGWPEWnghcTB6AnPw7JyhQiL+VsYmMrWI0SkVpPiYGLs2CwMiGHijfuk/65T+chnTPXRX9Sy9BBigBle8GcdQ5693y2E6LNrFcybgkiRTr2YBlLUYN56CTTIqIeJANSDi4YYdJIKoUCrWTyH+E0R9fRkndJtvrExtrI79VbSPg3dRDLwXZ9fqVvND3HUlksFJ+2+oNMOOUK0fF8MfK7LO511NcSAxLve8X61byiEKj8l/OPa4HmrQ4wo1jSGbwkxAnmzjk7K3IMYIXYi/vheQMcRWqbk/RYbnBnNi04zd4WBFJYVth1zQnE2XcXRqHgAEx5WItG3XhYHep0fkCo7o69O9dTZ+2BMxR8WwFTZkc0DKt8CyxEgJzEyYIaeqUYnJAjucQ2MczHZ+gngykHKzviV8BOe1OLWpn4VLO6DTvWLqX71U6kNm8WRAOP1OhXr7zSG2l/PVL5T7YxBpxJlplNNQ1j/ksDOe9OuNdjDX/1UdbhtY09da9WgU43UvZj6l8Q10c5+S0Ptz72YuYLuPLZprGiWsHJi8Nf6iixo3LAzfi8I/PF0gRd03TKd/3Uihm03wFR7DfzvMlyahg1gvKGrs8PF9NhBDtvrVANTjYhHEafK4P+ErIv9dAX+js455g8m4M/+1P7+g6luW/BX7gfsI79z4C9nMdj7u2UzjykwlXF4/TBVr1MBGoI9dhJ/R+V2cgfEa9kMUGafy471e/a1v/ERcuLbJnkPOtXAVDSR2LxB/yUEkxwYaTlntbepnqXB86WKqCjhfUqTVxMPTNX3UzVpDQzWM5WZCx0NuPciDYuraGMqKXNqihmF9ah2kIMookVteesK4UeNIcd43TtqdskSh0gTl/iE4j31o5GDifPo5thugIl6phpmjvY6FfgWiC8n1vuwlNjM6Smu8KBTXUI2C8Q6AJP/0alqZ5anrlznW9Rps4oGm/2PTnVoZx86Prn/PFNJ8t/NpzL/P9Kjrvwv96i31e1DIfkc4ziViWdjMcX0aMZqHG4P57tNnI1Dt8rHFJaeQLY2vbpTui58K13t2d7Ru42n9HQGtFleX3VmUyve0JM9meD1LASmudRsfkepQZ4jvcYH+3oBm92OHStdP28nBY/5PaJHXzPxUvapaUNwAu93okhYFe45s1/yOIfEtpziJVWbg01N1sNOWmCkaQafd96bOaWFDH8/60hltzWe0Lg9o3TdzoHJqOo6dP1ULCF+WLVhn/yZT5NsZ+M47uqtjW/Hz1D7G5gqmfGzQafyOr3YomLK5US5bMvYm84T8T+YqtepVLtkM9is3ECmAT/XCn3jXzqVctXb9Fftr2eq4H0ovkylXCjE9GbtmcjH4EOaRV2lwWWr3gedqmcqzwRPh/yEzQHWM/AxvU5VuMcRUZ7c53c/Va9TDUzV91NxqgJ5DbLBp/5hKq/2nK9OVZdzsOGeqTZy+/mX2h/H+p/O5Q9TcW5bDbW/gamOD18h/GoCeWBf+9MCthd4UbyF4FLD/Qw6lfWEPL2v/cH3bb46VYzgeomXvAamGnSqk9GKRD26DXYfN01ErqnC/c6f/1L7qyOu6mddfJmqidaS4L5Utm+OMZUssbnDPVMFs8IiGrervzrV+QpOvjseCzww1en2eJHuoRWpv08UAx1b602EcwJ/L2jhfSar44OodQnMwxvOdmCq0ROxOcUEmHFrhyrhK+Wn9tdOWpWo3hiYesHOLiq27WhgKp9ccxHxm+Nz0KmCLYY8WLu1+cBUg041q8N8YCrP9OB9Tw8crKfrGvL6nqlqxM7rI4ypUja3X1WBsdRmBoz+OUEM7nWqgalsXWO6y3NMlIUMjHzcgg/udSreyko81P7k+cyhwT6aC9RE5zveHcoJdU8BSsPyPVYwXWxiuphKWKBGaN5xqbpL6hg+/LwKTQ9Ll3FCF/PCiUnTXSo8HpMDdaTTQiCfMhVx0bnAYFFCMMU5EvH0jTu6uMHPoVp1YMyT0YIu6jeK2QYxD7fT8Qzy/BTHkXWuRXzsBEotDk8wubVnEfLsjUfdeQT09gmB7DR9FFMHXeF+UNPc8ZKQF8VgDAJZ7uDvx9HeoOPUg5i3W14VbK/IkTqq7cBdOcBkgZB0g041MFV9lKSvTpUAPaADYXO1G4edRcOBvYYxMJUuvWF99bW/pfP0iaj8xVRCA+u/Z6pBp1rrsk30e9oKXl0XGfrIPgeMLOWpr+PCRjvwTERNpOLLVB8HGE8+nOHz4ofVbkuwX+FajoTgVsD6badsr/9p/0mDiMLvE4G3wBsewf4mY9azrq0E0q2COh10KvEY2QQekSD4uVIY6CkmIpFMiMGDTtU2pU13+85K4xci4K8VgflTCaerywP85TaAn8MH29c99mvFtlv4eVvdwf+exxfRnunCisbjpxGH7+lYtI+fk0mUbNZ8a3+9TiXrD8ipBKn4MpV4HLM9Iaz21/lgH/VGBoYZu0mGFrXPD7U/71AX5qBT9bW/QKZgbymV+N9MNfPk8aBTBY8Vn7Gzq+5Ef36AmRY+5KA9U7WTDfiL805tkEse4N+A6uPAeUKO9AitemAq132CPfQ6VcehHAeXOeScq3RVE73MmnRgKvnOfXWqwJs7FWq1OKSzVkZpBHzT4NW2vFKr8WaYjoPLHR+2rz213g7GYbajIja0u0UtHzkxvRRthieSzJO6nVkptSAQY4mAP5ZG+yL1rmzmaM9U0mlUQU7qsVkU77AmRmGWgqs8wT/1OtXAVJsA7Dv0JjmR9xNYX90nXw461cBUdgFWQy/1m3qhAfY5Prb/JFPJyt/1qFv6X0LV/0RF/79lqq5dVNThDD6lY/c8tztJsOhRM5WYymtgoBPV5xTAyozjiDtT+2zXNt08JAuvFJ4c7Dx72ZSaL2Cil1pf7MukXtEd8u10zY1IZt9b3aGxf4I8x6TAZPyawN8LS/h96/qpcLXfmHRVdWMhxuy8o8qYWTRsHJTG9AHX7+r9i64NcZKuNcVc2oL/mtFDsAOmS9eQF2nCmDXBw9+PL974bj/EDaIR6zJYBx2520n4mtPVnbfS5YLZ/OsBwY9aDk6Xe66m9l4FRhAqCWxIXIANtrNiCkx1zlPP34IPqDZMS+3YmaevKdj8bpPkxPBPwBizHHyk2b7Zvr0n+LSeqe7eoyZNM2f1+n/Vqbxm6R7QlXNqyKsgb/I3O9ZjKAHT6Qu/ELypVAKTpUf498sbfAIaqYdfOpW7ayFmbyypI8LoBT6mZntpR/pKHpjKdac7b9CpODt444GpisKRBqYKxuOdiBz3Wg1MNfRT/dGphn4qpQbm0a81xIzmzc4+kCCPbkgG3y/dL2w019U3EekE8iSfzYupHiE7K4edydrrVNVELYmkvYDZeALMNz489IGpAvsIz8t9w/NST/DvA1Nt7o+MGFO2R2AXQ17W91Mp9awW3DUqxEGn6plq0Km6MTxftWJaeMl0Pn8Gz0Ox1zIemGoWAlONRj4wRJLstuj5ktFXp/JOuyW6WewMUlb787bt/8BU80teEsVaSV+daiwld9K2JTD39gD3O75Dngv5PztPizHVs4Lv/0unmh9bhegh09FSNmd/YKqa7dPrdSrj2d4Jl6mlMDDV4nbM4POPAvvjEt7nY+NkhMvZPh7D25no4QHjtuoKmJqTIYaGi4c86FS+NoXP90wlXGbvb+3Pdhcm5OUjUQimh6KBnGAFMYoqwLD3Dbw/cZZ3xEgfENOsDN43ws83qUc3WAhl6oto6XY5aXxDF4J59pkjQ9tBTLqz8+aOAbFxdxmZFF+3fOwtbh+2l3yEKFLuGEcnAkyE3yOLOoKMMTnv2guOrjik7rSaxhGWmwzPT6O+9jcF9sPEwOFz9wF72+tgb1cfGOXYwXo8FZzg5R/eQ/u4MIgsN+M0Wp14iur9AnIKniAc1TfeQMqoHlMn1PjUX37Gc+y2ukdnSo5iunpfbCxJ+pEujA7u7wnwDiSJ4f7SGGGKQgoJoe63pC0WGfbsRr2giGPrT2G68ZnNnjAIq7UwpvLGHPgHOYXnpwrAVC7JDjaaJU9v0Kk8KgMD3BSrIN1CgPV7PVciyssbIu3z0OJg5S8uKD+2YA9hlWM3M2E91NQXSZ3yTGfw2eyMKzBWz1RB+CmUL1OV+QgYic0Ibj4rWA/V/hN7FYXrIZ03SfM8sPl2Y1jvfT+VrnrA+MVowean8Yjwk0CAGLsF5va9UBiYypM4YIJdOQN/yeoMyy071+LyJFNKr2y+F2eCv0zL85TGwRlhMFdgLt8upzQRIktYu2czs+fjMqbxG+txdAjPlS0+dybroQam6mt/GtPxdPfUpgNTNRRyLPkgFGkgRuocXU+h8mWqrMjvaBuoBqzXAOw7AgpEvgg5VM9U7pOyXgczN8hIfELO8VlrBuKqNzBWt4b1TJaf7aBT/WIq0jka0S0Cn28StUL0Bcw7MFWO8+3AVN0RveLgOAGmOm5WL8K9xhAP+Ad8vt/31zOVT7Dzn7U/fA1Uoul3sJfp3ZzjLpzN6EKZmpio6slAS2Br6j03ehp4CoEc4uQe6WSpWSlZs9kYgsYfiL5canFwo5876nWqNjwVqbuswF5Ho2AM/k9i8/CYTmUc2XmGkAuDP5mCv1mp+ehb+0s+EB8uupoNOpUnEsgBP++yoJZ5hJyiSro5Xiv6e+in+qd1qpEu/w1ToZ/hVOLo//S8v//tfqrzbJ1RLztwaTjZnk07ueMx3eaLUUym7nlp+3MyoXHNjYXVNq49m3YEUfIam0J8NM9be/yBn4+4BSYS7sBY04ydB+aENo6FI9ho3eEZ3XdjBHnPaOzZEdnP6FbbmGnctp8LdmzwiSdJHserUVdX9kXdj+nmzVnCan6ql/ZZHt3pWjlO8OrGZoqWUTwFplpaON5cwcYVkk5oKGrsbIAbXL/IdRP+nmEB0y3JxY6MGfiA8mPh9es1rmx+Hi8ovbG9w+ET7ue68N9k9OHz2JsXwCSTsTwban8DUw21v0VSxgNT3Vltptep/I8DsfUOZDgwlX+8OsqgUzXToBK8kPUcC4tbQEZn5Uen+sNUQz+VUUnVwFTBfqkbaORab8J5OdOVGFNNi7AlSiH86FTF9d0SjcshZp/m8PsDU10MiOn+A5gkenL6UPvzl8EhQ7QFJuNIAwx0uWoKusZhRXg+hBifz8An/GEqz1mCDfZM1aXZO/6p/T0kAiALjDjdgQ//COqHdHe2763vp+p1qq5mc8U9H2J8w3ElkS8pXP/B+gF6plLCshV8wu8ydFypDfjUEmLS+wrX65lKtCkwDreE79MzleBM6zSQLa1B7/m7+g+m0iLWT6Vx2hyNX6owMFVwUyGP65lKKl1gQl6Fz/e1v5G7rOOBqfoedW2WFNilgXr/D6aKqVQNTOUeQoh5A1NJ1Y9ORQ7sLJkLghgoEmBOyQ41It6VGg/9VH9qf4NOFZhXmfBl9k7dyw0Y6h1wd6IGcpm649QRh9pfxx3AB/a1v56p5BRiRrAsIaZIlVQTLo2BeSUZGKtnKpVcgMmCJ9PprsBUcsFmAs6P8H57puKPioQHnSpeA2P3tb/AGgGTTc7AEL+Yyk27DZF22TgNSeUtkZidtoSXghF2m7PXIPNSPEitiqPYS3fvO6q0W0XEzVpNXfd23CJqFsC49gV+vzi8G5SkiycRc55LfaU+G5jjkEZkI7cw2dCaYlNYGEQbT8wUVtFpi9rnJyH8uZNjn3iw/m9RsSey0Cmxd5hw8H2t7gE5SaAJgbM3RMRr3ZFISjDGdIveW7TPThBDQklJvVg7AuumO52IyRuub67HJqazjUstnuPjYOt/KjQJi5QAjeo48C34+YxbyFmUWQb2QZMLsiYtrPdoBznMKGH9SiQBe+3m7Hw/plPlbg7MLr0hJ5hlroJE6+YOOlWwZcxL5k41MJVnjQ/iUPvrdSp/+ynuSOOOGqlfBevJtli/HpG+OlXgszPaN3NWa4yOwCBpsGO1w+uI8EIqp57EZqdM+NV70Kn8cwP2GJQqm0POerQvZ1gPiy7siHR0a+zPZMhhdK8wierMBezrI2A04T4BZtOSIh2YarOemXTpVWa6xDbksFs9hSe7iFG84rVzZh+frk1DQ7fSeG+c77ZIzjZdNw3431q7bO1blVK6mZxUIfS48cV2P7sx+EOnxf7tbdjo0s+mCY9t7Eci01mvE+6rU9VS7g06lfhWf5iKf76/TOWlQfKt/clJVLGznuD7C3PwJz1Tue0IcogbG5vY61SuJfJbdCXSjejbNzv34gPPQygSfWAqP9PA36kE/H17m4N99Uw1v4D/5uLJK/U/9/yCKDg8wokK3I8yTRq01MEf97U/73ADfyx6wCx9j7obzyAnw+vbmciUg5zufjxTPDufgLl5W029qX30kJDscvATlQTMV7OzijRhToOs0bC3VX0FPf3CJp3wgByomB/nv5hq2PfXM9Wvfqo/OtXQT9X3qPc6VXD8aB5SMZd/marvUW99Viv/7BbxoFP1tT/riICpttr18g8ylSr+Xe0P/5f2qL/un5RO9iMjhjcRVDh0dxqdzh1JiDR8ntuT6ozovu3GOL7kxLRF7TWmyXVi4pV3AyZp1ZdJI3U0xsuJDwzWiPuQrroOx/HEOh/sJ+t5P1w8hJfancztVwOMtg4s+P0HCZaYfyKNjq9zPibubHy3z3tZpcH5AHkTGcPnj5fRhcZjZMfx6dDYdvR4IWAq14yXegmfRxgjmkCiiJcV6webbj4cxXcLbH5+ASZz1dim5AM+fLUKwCcc/P0c8jB2NsXscrZtNbyCD9x1meBfSzYPpGcqplMFyw34AHc8KQi3XZXYvT3BhihZ5aQVEmConqlWKptZ2etUe1P9YarbAmxgUkFM75lqqP29ov0Wnfp+HCUBprE24IP/MJUHj05BU+HdfJlqO4IYPro5rEe2BR8UM62/Z6quTcEnLDLIY7zYl4gylz/YH03gfnumqhFcf2Cqm/oA5nAE8EGmtfgyVXtne5OLLIe8bcq9vv1U9y6hQ+2v00s2q8HT2Fk2kPfKsIK/TNXrVI3CerTPbEZhz1SNj6t4qP2djm94PqfbG7uzYOEh+7DSSNve2viXTmVsU2CO2Vj9YSpqgQ8oBWCSPZsl0df+BqbqdSq5SOF51AXrLzo/PoSvdLbXnTGVULdsZupKSn1xCwx7DP2GiI8F3D/dsR551qM+1P7IeLEddCo1jYCZ+9rfY5E8iTEe/TCVkqkVqd9bKXVHFN5n9f5hKvd++Kn99TqVl9bsrJcK8my1AKZyvemPTvWLqSoFGEi6psDQ/AV8dM9Uoij8C1ONkuKnn+pP7W9gqpMNDNrrVH67BqaaoQebK30p00GnOqgPtnd+CuuxZypcTsfAuD1T7ZmO+vQ5wtkirI8501GKzerLVH5QAEP4M94j3FOBPPp23l/Qc9ItiLQshdg9b90GxWS3InqeCYI33xoZmhXrI+HCpSS4B+Rt0WF7OxE95g3BO2qHO/K7YEnkRwpMZDrnOX62p5TI7pTD/qLwDWAEcAOK0umx/9Y8+P63IiDcAagBLqYvkbvhfSJJ7Pknl4oiby4npMnwKA2QdrDR9FbERHwdDOxfbrC+g+3uQIxXK8X+Zlv1f68kzWOlpO794YtIfIwsigsHMvPmyGUovX8iompw/95r+wbmZbW/nqmG2l/C+R3pDmuw91Zl9knCz8BUwcpg/T2MqVqBzfE+zV1jYKq6QQKsZxkYgGssyClQzc4h4Iw7MvcfTFRv1+KgqIoDStmejl6nCvA5UdDxDNfvJL1I3ayEmFhewoZI9/5sJsZUCB+ByfOHLAxM1azD96BTuWqTG8iKgamMy57taWC1P+fmNEQQHMixUpn1b0lTPDBV4MuFiBKd64j2jGE9uwdgDM9hRxpKk3G6bs0xtUWB+fN6BAwlbyBn9tTSpNtSMoWlvCdbe78nkPMGRxPHE/9i2xragKHZECBD1yDLoZ9qYKrQr2y0cAIX7G3ZCF4rwPNs6VEnEi8zpuscG2kPYEZRqLN4qP1tn45GhDUF/6W/wf7uBviLvp/K5RvwL7cLMKkYpJBj9jqVYOQc6Qx4X7645A9o/VJvROvYDGXvDQzc61Tc2Qf/p6jw9/va38BU/1b7G5jqc3ZeX6aqZon4i6kC8Qb23zOVnBSvdGCq4hjFpF3cu9hNYsgRci4CrNusJTbD+OAh9OATUscCMHI7qkxU8jIw4VoA+3xFYE+vEesdmHQt9lb0AP5zA9fva3/u1Yf1IEw5psMJ5befqltK728/1WwK683MIWfTxlv4fF/765lKYDrbUPvrdSpnkiziXzoVPqusZ125Hv5BptLkvzubxv4zRv3/9Gwa9X/7bJrx7UjHxU2LQ0M4zXG1jDoKL09I6edzqrDoyzy17SuHo6MQXHBtrhVqacoYrzrupGBNfuo0sCmbu87Vti0qaUBjecTmrvtgo/GJILqKHCuOl/vatClKET2unHG6jLvAxMnhBtcLPQMDYcHnc5d/U/scjtPVtoLrOfV5R3duiPH6cq8bW53fDGrP+HG8NgVC7dv1xFHrdDGF9XQLjLRyNJlO88bEy0iA+8Gqa9EDJEbCmtB6a++oPqVRvIAEo/V4BfdMNdT+6gxitDPbTUizT3LISxW2L+ev2t/AVN1r8voyVV/7m11Zz6OXAkP1TCWJbEYcYypfdXdLJEXIH5gqAOzaDv1UrbyCvKtcQgxuDlbxW6fC5QN8iFyCj/Q3+VenkowGfMaR5OwMUfh9VXjA3+91qotusfk5ow92tTv8PffE5lWZLtyf4kOM65nKyLMyHWp/agk+f2Cqe6re0YNcf/qpTBHytp6pdIf1wKvvxZep+tqfJ2nw9/t+ql9MJfvOaNCphn1/ySPPh9qf+6mAkf4wlZecF9XQTyXc2Lyrvva3u/svYgT4h6n+XadSaF79Zir/fH0P/VTu7Qjva6j9VUtgqoMKDJUlTk26ZP6Oh9rf4cXyvD/9VNd8JQ79VINO1S2sB5H6fpZG2YqDTtWsYvCJPVM9V2EK91/kwsBUfe2vPSHwYb1OpYnAlPqanffYM5Uv5SPIe7mf2l+9TSQikAfczwaxWRynPB2YypNNp0Gl9X4SdXzKhaH2p0L8JELO5iLTkp2HuPzRqYba3y+mejzZmbAWqwXuZnC9P0ylYZX1UzGmWp1CjrS88Ba8ar34MpUsJJAHvxxgqpwLbMKZS1XwNrrroYUtT0h7ObaCu1sDYzUjSCPaa9phj98Yc6QvAjZVeylin7/Cev00py0RJ4YWexBDbFQ7sk90DO/DdT7BFgEWJJAjnFTBF84+Re/rYk/0x20keOXDg5xACWakEzdgH5fdAhjuVEwhJsxF7GbHvYiKC8QseAKSEMwT94K06OQS2d9Dnm/eWAwy1ytg/gaYb7sxtmjeLa5E2TgyvP/L20MQ6CBGvyq4Xshq4R+EHCKXETDGLPWWA1PxU/slDEx1f7D+QfsEz7/XqbwNm7cGqIuD/RFyGKy/OyIBU6WBMof775lKyywhHmp/W2VSwu+3dTroVKf4hAam+qVTtdwrEwadqh09uq9OtXbhfTpbtRt0qqGfqtepBPU1wgNT7af/Wvvbp9r4N1MtkN+S5uXV8aBTZXcNuGKzEOKBqZ4lMKGwOP/VT5VMBepxby6llQP+vuHBHwd7HRhLWp1EvJoWEg0+EPZW5RVy6gB1Ih0fKCeQTKgPNn7NppRePqJAd/XYtG/r9Xjop/Jqn/WHXk/+wFRDj3pHgXEGpuoEdY7yJzvnwemy2EvnwDSP4KETYRuBs9xVkIPIxhVyPA4Ya+in6nUq7gb28av2J983bGYx06n+9FMNOtW/1/56ppJQAP7Euf/U/nqdauinstcrYP4tB+/nj07F7x9N7GYo/+pU4qR6CR73ci5oKe5c0j7XwFxzwhnoLEY70tpGF/urrsyQXrIefc6FnKssS7i/IvgQ4XHvICfYuyLa7K8dMXiuZmd07zO0/nDPL1P1tT+JgD2LU3aGu1hAPEkf1gfub/zTT9XX/nqmClZv8A9N+X4NTBU0gbNE70laUCxsFjFdOrc5hmhX0oltuvifZipd/buzaWz8V5P6/+m+P/V/uZ/qNP8QipaFHFOPh+wDdbsbHY+1Gkef+njB02dXUfuhKGkYa+8DXhanF1082cy+zelo4Le++1DMj7U0qlb8AQfbsUNP6wLynPcqMLD1Dgw6PS3MOD5LwQHP04ijE9XmY2JmfobTjL/RCVqMcKgUJw8bRrCiflSqcXhQDQU/lZdPifIx4zX/Hs/tzxvl1MemllJkwfV2xyIHprrzMb3gj4evPHpRvzW4NDo9+CVeb9YqnVkt+IDqDIz1Ge0tSq+NKcREPW2BEfPiN1MN/VR/mKrXqXqm8t9PB/K+V5gRSd9DDPvDVL/6qQadaumxnlGmU/1hqn/Xqdw1q+Wsq2NJhPkEbOJP7U9i2vYvnapnKk+hEBP58NEQQ7qzeVUz7Uen2mqfdGCqXqcamOr5Nr5MNTqXYIO9TtX3U8nKCZjnf9Sp5E9SDbU/vwwWrPYHebs6ecD1ep1qzOaOD7W/nqlex4k86FS+77H+M9ZP1df+vPxdAKPC/0GM2Rny7h3rGV9PJuAjl6wH9XpSl+iYSk9ihHweu69WNVBtrICRLAwxYX5hMzWVnJ3HdweG7JlqPz5Wg04VOBzr8X217Zep/uhUbTxjM1O34FPxyOKJcA0+wqBTpbQVvjoVP2f7YhhT8UIHTHVTtwpKt9eCiDWkzt6kgZgjrCZXotbFTz8V3F9F9MiCPN+uNTZX3h8NTOVvmY87P97ffip3xs6DbDNfHJjKl8ZqM/RT9fOpPHIFptp1wOgDU10LiDkXGd6HVl6BmZLKMX4x1dCj3jOVQdhZSQbbN1Ym8HNf+3NFThNRKkzNH6Zitb+SnxhfpiIS3F9f+9OdG6zn3QxihKDD85F9TYndQNw1KEuLMeGqoIl9QdjbyJneHNLoxwbe58it0PzGzhpZxcBY8lXPENfsQvh39vvRtoT1ZN1mpD26Qurucr9CZfChRIJ1DMwUexckwHIiivmG96XLwEir08ICJuLheq8lvB/yLiwirdUu9haqvkTCuPOJrMqC4NfbkqJEg5xHLXeQurU3F+zlEhGijz5wPw9ZF9HL6nak8Xj4fGPA9cbdSSA68aXY5XOPossGGHvUXBvIYVoIkz1TNTX36nt6IeYdE8hRppsfnWqo/fVM1etUpgA5DSdUzP5Z7e+d3xZEQFYHjCKzPR8vLieG+amxtz8eLmiWrq2hn2rY9+cdfXVgKt+/wvvta3/Gq/up/d2VpCFixc671CqtQgSvJKIe73/V/tZMZ+51qin90akEZQfrpThp3sBU3Gb2Sf12Bfa5WHYWqfXZj07VM5VSrX9qf+f2Bv634UdpmAYHA0tNEFOcVwqmr2nV4Huj7ajnlyom45S74JBqG2reN3IcFpZ/wLYImBQYyicO24RrcN+jztuTJh2YqtepFMC8eNCpIsVSf+tULpvxWz+qDA9MNT7BvwvTeYUHpur7qepjwM6CquH7/dKp0LpQUCDmHFEXK8hJ82WwHHQqfVGBP+r7qSpHUkjNQcI2MBUvv0tgaKsU/NwC/9PX/vp+ql+1v56p3MXDyRCvQQ45Uu8NHpiqsoFZfulUmz2bcdpRYOiR976gs76LiaGVTeraFeRUl123ICN/DO9LTBcG+Kvdk/DnMTDnxNe3yFRyYLYLZWc+j/ZLNIYIPdT+hh71PzrVwFQu8C/RW52dZfWAnM+1HiMijtewfnqm6nUqzWBM2DNVLQkltRbrBY4MFdl4kaUVHSv6QghHmfVPMpWh/818KlWw/voP+m+q/dmXtqHueP4GRjnsRMxpHEcd//aMI/fi2jjYoQn13rsah/Pa9bBvRxPq5l0nkPOlMnFePIHGupeQUvtkNHh0ini6iONxvAoqLsPPYPqikONwMRX2YJPqha+oY2+1OLohr8KPQB5T/DxUAm0O+h2PV1xOZ+fdB9OnvjDxabSr6DyZyyml8aHBE+eDqF37jRDZUmXjtcVj6kgzKY5M8LH4hU8z6pyRlBLrUG2xulhf6aymCo6k+i3idirXNAiXPPiE5ngAklOLofY3MNVlNLVJc4zB510Y80w/YEMjk7K8aqLekXF2MlK32yp11Rx8ZNH6wCDdjdXqLomIkmUINooNYJjrgs3AZEzV91MF+xpiwsFw3oRbI/j8Kur7BfKKcOKCxTgB8paG2XBf+3O1NdiE63Bs72wN/97rVHPnAT5GuLOe1AxibOw6IsQA6S34BgafLzzZHGiezeSsS+Mw9FN1yQd8yPlUNAihBJhhZ0Ee97TBJzhBC0yTaQV2x1T1kBv4JencBzCBV0HM5jlgOlG6gU33TPXYA1PVHipjv4l2l4GpVMcCBvxUwDy9TjUKzhXk4SX4hDAGxpCvR4gpPVPZnvoemCrQ4U1/mWrBZtQ5HXwewKUdmCqYXRcZIuajhDwcnq/bLeDvixtgKiHTgSnaI/iQoH4DQ01jCXsbdvbFL51qpsDzb8aQ5w39VGgPPrnf96fobE7yrGQ9+Vfwoe3rA8wUrZQKbZVVTho1EFOPq4E5v0yV5am71VWIyfewINLCKrD/qBlDMqZqluwsn/kTYqoxucpk9FDhfv8wFf/YV6k3teDf9enkRviCMc3xDDFNcK4PouURMP2D1XLxeJKR0fsCPrNzE2XoUVf9qEh/1f4ARn5qfzPrIRKOTt84uB4hZv6q/VkaxOCeqWSlfQvuRsyVQadSyzPbc8F0qrPVsjO4WQ90zs6cNd2EA6afwPP/tIsGlev1jDTtvmb7DssLuu2mAeT+MeQIi6t+QNdmBzlDqY4En2wgRigh23cYT7rUvU3fW7RZPR2iPgopDWq2tz6qogWpn77Inp9L0c4HplOEAt4PYTNt96u1STpbaAW/3JYeSsnJge8rABPsFBeYPtrZpON2o9R3kAtMn0Ue3D87z9GSS1gvYbEhCq90aZDt4HqtcwIGzwwBYtIdGCx4rgwi7fxa8HVPv6DnDpipZyqIcWBvPVMZGtOli2THmMp//2YqgenIfe3Pa+fAVLsQmLPXqYJsBczcM1Vf+/vFVMphA/cXl7A+j4aqfHUq7QjMfpm2DbyPFzB1MIccSaXs3AZKISZ/vEU29Kj3/VTuvIAcreaZfc538D57pvKxZAxM5XInsIessD5fpuprfweDzVZpx10cnCWwf2G/an7X/jR/ZVBsC1VM1q2q4NvDulC32BRC9Igcdv6jn1MHG+80Eu2iwtK4fdHJ+J0LkfnMRbzyO5MuTssUGIzXDLw6ObDeIgwMsiuBcacNvwB/OKsFj3bgP/ra30iDHMVTm8REiFvJRCNZhl0th/WYHJPRt0f9D1P1OtWv2l/9vAHz2iNgFP3Oaom3ZcF07tP8W/szSvB/tAJ/HkWrbz/VsO/vD1N5zu2HqUZP/oWHHnUhON6/sxS6J3w+X4D/4Y4ntsflymppRvvDVDKbr/cqI5Mo8wkwkVX4cyRELGcQHw32Xwuwf4hXE9JuBchhVR4Y2T2eLkQ97OvYS9K9iU4byKm7d8X2AIXufKj9KRsKz2fpAHO/Tuz+dxX4gy07H9Ky3+D/VuwciOcE7HmdgH9prRX4I8habWSWj+d3319ZgT/vdSpXiRc4vGedPehUi7e0SKNF8k/2U+mi+DfzqVTx19DP/yadanpKMA1S4SqQ5P5qMFrlAUQ6usbRNn4ZbPdCRM2pf0vD51OZ4zF/janzXD3jML85JvaK9k6D5MCm1ozyBtMWrejM5CUctg0w2MQLeWCYWIxpctO3mDvzDrVy8JnRNdPA8ngroLYtX1JgHgUyJOfS0enidUlpEsoKPhi5SOf3KkvpJMuXeORz8Hnapin1j9sGl1iiYGkNXP+9mzd43zzWdCZuc0xsQV1iKuQSHU/IO44UvN9i0dOm1Dp4cH/cdf9lKm76yGLXeELMEuuA1f5WOf7FVO2OFPHAVAsZYnDPVEGRAVP0TDWSz5BXhWPwAQVjplbigUFWOcSInqmEc9ViL/BdiOmH/KtTDbW/vp+qZyq3jkpx0Kn62p9HVwkdmEpYvyGm/mEqqe7PH5wxm+s4yKtN8V+Yqu+nAh/ubdFoDszR61Te6bio0G7nsB5GFvP72p/Grx5ElrkfpqrW1zfRkucfpgq7oZ/KNzQH8qIYfJIy/YuptkdLGpgqCDym63HHF8TEUyUMPeq9TqWH20YIqLY4oBcHzCmtt2886FRnN3+w8wXz776/6m59mcrfmjtg2AswjrK8wveVCmCOfJyw+TFamQ5MZRGmUxmxFHv1lvWgU2C2ejaB+5dUiGE9Uw061YLt27op7Hkxphp0qsn1eifiPoeYNtoo4qBT9bW/Qaf61v5yYKqhn0pcVd/aX69THUVgKmMufbDfPIGBrPcRfNzGAKa8sHlCfe1PmzDG7Pup9vIxJc2ugefXM1W/7++XTtUzVa9TuW/AZQT0+f4y1WUNz19AV2lgqkGnGjMdsmeqXzpVLcliGpisn2wztYxhloIrrGC96LxUD7W/Qadqc18lknQbYX/ksxmX0VsjMj/+pJ5HiwptPlMMn998gCnlPUVYm3rESCNghPNVp+yM1wXRQkUWfH8DOcMlhOctPzA7i+XOzZFzvM2JPr4B4418b47mwLLwvBUBcopct9Flf9WIJrCea4vC9+nubw7so2yx645KYPJXNCXGvgEmCEaagtACmIufJSOIyci9oM0FGE3avIFBYnl/QaW6i4hykTrI+9lZT7WDcrAvVUhd47YXkXxydCKM1Rq7n5kODFUA0/S1Py9/Q8zse9R/9VP1TCWspx/B4w9gXwGbAVlLb1i/eA45ECuoDDpVoLH3I79YbYjV/lyDqy6Q8+ys37U/aWKpRM6vWTrs+xM/XEOE2Rvsr1sw3ZH1U/VMBd4Cnn9dWh1RXzc5Hpiq16nkU8J02AZyOAEDE9cd66nvmarvp+qZKsiX2mHQqfSxCYzZM1WS+g1pbBdidq9TbTXLpVOxOAvkoU4znEybO50Hy2NMdsuniVFqNDRQ8CUlF/21xYedV1LHmO3j8F4+KQ7SxKP2bBcIEZeMGtzX/oSL3YA/rfawXq9Tl3DW/Iepep1K1U75d9/fwX5Ig07luy/1gHybk4kQeOD/WheYphXZvDuyAP/a7/tDl0Ql/D2F9d/rVIX3MIZ+KvcYf7wvU60zyCEjD3LOTwHX63WqwFGcO3pPIaccdKq+9qexGa29TuWFKdvX+7KeRLnJEA96nSrvwJ9o+RUYvGeqvMqfA1MNtb9JuoAcJrLe8KLzt4122skjSrUHBj/PtAZtwgXbo8DqGJs9m/WCT3vIEeH9eAsecqD76ZETvj5DPFn6wFhkCjmudt1CvPnDVKPmAzkUWoB9jg5w/4NOldrgT65WKA1M5TmlqiAFhw+i3rXsy1TV9fzDVPtRZw5MNf/wC+GfZip2NPH/O1NJf0Z+/p+eTfO/zVRJ5fLUvKhhHBW6UOH1egvZnawhgU6VWMFcWMV0cqRRTDe8PcePj7eiOL5scfQ5PQ5YdLOaBo62i8njPm3wypucadB8XmmoJ5mNHd/yqS9O4efZcXvAu8N1Qy0aPoRo88pMbAkXYKTEIUI0UcUDvm9GNfV5laTRNLkdMJ1f5xTWyR5Hib428SfahtSTqjgO55lk4tqeBxSL2Q5TVVjZeOssj9SeLg5peItkD5/r44TOC3TF0VSfe9hPwpjOIz3DUfHY3v+Dqe58gUhzJJCnpCvty1RNBj4o4Casfs6rDzJKYmAIPGdnSYSTkhjyoRR+MVWvU/n9ue9uonmku+bAFIsK8pCt65SDTuX158kdYwli+G0OMbpnqvctr4gW3MEHTKScIpLnkCd7n0Lw3Rp8+l49fr46lfICnyzdWD8RYyqXHb6F7OlRGWp/ruVWB8SrwER9P9WgU/X9VL+YSpD7ucNMp5LbxEOmzJhBuFWCN/OAiXhp0pJ2lIJP22rAdH0/lbxjZ7mEEesBr9i+pZ6p6hLy7NmEzZviD+Ajep0q1h8jIr3WEIMnSd9jCd9Hjyj8/Z6pLunx8a39KdHuq1ONyLiGPO9S/AtT6Tn8PTSDvI67qMAcWw6+bzb70ancSAGfyyeQpw9MFY40Dz14yGNbawFMMDGAcfse9fqgZYL3fIGP7Gt/v5hq0Kl6pup1qovvXEn7fgFj83t4H80hLIAZ/9KpTNGXSRuws3aW0x+dSjiys4B6porYjM1epxqYqvyEN6IbkHd6qQZ5ea9T9fv+guUcYsCB+VS+PpTYc9msC1yxfrI2LoRh398ZXcVh39/QT9U61+6772953FUI7y3+u++vZyp05PRBpwpQpIro8rIaIiVr8Nn+RN0i23wrpFsRGQenagd5cLRSiGQpsJ4cAsyMH7JJOLwCZjzLkBOsNOQQTY+aNNAsdr5gs3NIrStyHHij/RwVIVxfrHjIITpIiCCmyzYxkp0Yu+5Lb+B5Q96u6hdgJMMCBnwsmC7hJJ/Yu1SQdzeGr5F6nbGziVi/THxeTAh/roHR0AjW7+sWjYmaJHLsOchdIl+J5oQbVWyemewC87brkPDLto29x0iHGEMLYHytBqYITvs72t+lEeHL1yf2rwjuv5+loD3HECMLB2J8r1O1BTCsS7ZgX94G7Fs3J8BU7QHeX69TqUIF67dnKv8KTCXdLQF755Vaof2Z9TAzncpXjWqLjH0AjBvFwBi9TlUf2FlR+gn8yx+dqnFv8P4vOeQUXeZADiX68Plep1qVIbxv6SIJ7pXlaDbvAxMUbCamSoGpTFf6MlVw5dk5Dkyn0tvJBweKWGxRKT7h+ksDnt8fphp0KnmXZ6jK5h41Y5XE0W4ZHXAx2uR0YSp+TNQCzXFyHtd05ntECA0Sexh3Y7aThy5S8jTREp+zpU8tJRvHJG/xBfNrh/utUzVbGdbHXWFnqrN5b/EI1pui3XMhGIWOjd72BOyxvAHTbu1kiQR2VpBgTitg5gLu7+2Bv1KuDqz3KYHvH21hfarKDewnlrRq0KlaDb6Pr8TBV6dStWeZBtsS/EOe56OBqfxwk9/Rin8UwOBshnK/7+8PU7naDBjq176/f9OpftX+RmkO62U3S4DROpUjyoadlfXIPAXNFsGCiMXqEwf6dJehuSJbRO4O4L+c7WKLaLrYgf1qkON4Gtx/U0lPIj0w+OeJAzlDX/vjLB/80SeH53X7TLRBp/KeC2DqxAD/W+scfL+eqaq52hHdinLBJR74xyw+Pr/9VLkH/vytvgo6fYaOMDDVfonLb496s/kn+6l0WdX/hqnkX//5b2KqeEsIXdyILYRu3txxciHstO8b08qdpsLCvr7QGTUnArEdKuJLTs507JpOTO6bq4K1jd5S2yvBxsQ1uuPoRIGDp2UihKu7bWJVvPh0Vh3gZ8dZNhgdDkdq3ZNNHB0Dm+IVecH1Hjs7pgvf8vD7+ZrSOcnsOMo4UuGoAoaz+LWbUrS7zfEpdC/U2/hTTHfv9oBHBd5T2z26cai8gbtfaZxR9y34QmQ03RLPX4pJ7feMppGTL5c4eAAjjr16h8PkvYI87PV4DUzl0wnYoCJ3+Hft7/L0H0Q6sFn/PVNZQXsfmMqTZuwM4z9MNedUNl4+L0m7Q8AgHKvNqVe0GJjKVzPIu3um6sZs3ghfspi5DMtBpwrqpqzQK0pKwl9u8Pf62t87YfOJbiXroa4TBWEH8tRh358+ZedXFWr3W6daPsMRaYwJMNOo8Jaoah2IuWpafudTLdR3RtSPAzHhyEFM/cNUfkjyOVo94ftoVloJ331/HMRg7c10kYuqsoHFkFdxFxPyQoiP20Gn6iZsBl3DfBgn+U/SfXZw/b5HfZ0eR791qj/9VEPt749ONfRTmTrHzrPiP8LAVO02yYmGzuBzeqbq+6l6pvJeHMS8P0wVeArb9xSymCJZVepLG8aEn9wYmMqfHRdfnaqZWDkemMpzVinh1Gee+txo2wxMxWFPTH2XJBWavieXoUfde+g5MIznZ0PtL3jVEANXB2CmXqcamKpYHSXC1XI/o29hDLU/w6fAyIcT+Oy+9tfrVMH7CD/3Pep97c/vnOJ3P9WgU/VM1W0gxnsH1q+zWlyFoUd90KlW1599f57FgQ+/MR//S6d6SxBzdbl+p0PtrwuuH6KEB/h7PVOlM4hhvKgDk77zwma6hUzqifxO/Wmw2yJR+oyJocZsLv9Kt1Hm8FMiu1EtBPNroaDndm2T9jiS4sCRNXZGraSREdWa2LtZXjYwldqykwNXk30GOcbNIka5bAXvw/aBZk4uEUmasLNHihzy7pjtA1N2dRz40qJCG16zSK1WDTDwBnIYioC5hEcipW54c21UXAJMdLcE5jlIkOevrgufcNqnSd1oDQy32Z4ewLx5h931oTygyEjg+xIK19tfXBN9bo+GjCwNYuq1gvVYPiaQg9i0SAN9BMzS61Ta0v6kgWNADHtiYCpdYrWa9dxtkNneZqQ5WJ0wMFWvU3Xo82GzPrwD2sVoPNT+hn1/03ur/AdTyQmsr4GpZmPpQ4xpwPbuV7svU4lhKsc+ZK7f2t8vnWq3lwyiZ0kZuyXP7OEPU+0leP8Xz+e+OpW2hOfZ91MZW1rEgasCY7y1847a0ROnYVGPG+xf9QlFrch+vo4VrDojhwYpnsRk2jRbnOpnTO15a8UE0MDAs93sQIPk2aXeWTK/TKV/rBqY3C2/tT/tpn5Sz4wWJhKIpH6ZSiMJ5Kz7pIP1un3FvjhzDsg3fIF0vM16J1ynQmvMlUSIp2D/p3o3R93chxyNXktghpXWoMnyYRDFZucwVNHJRNbrfSHa/FUK3rJiujfrp1JVG5gkGYH/7nUqI2Z1BOfsQE70guc5MoXnd9/f6uOkQ+3PPbDz/cADV0R9wXr0jQswylN8PAmX3J9CYD9Zz/riqhL5ofT7CGG936+fGVEuHtjbegLrFbwURxozAHtfrYBGt4m2JqNj+sY+EeD9nA/h48tUtwfkRH+YatCpHlMfmNkuf2p/WQWM19f+PHsC/qDXqYZ+Kr+C9/9Hp/IqP4H1zEEm6LgRU8vkq4FX+1FBLb1bpJHtWP+kTjUy/mbfnzoS/2pSl/6b+qmqZfAkymKjY9dsTv8Pd++xrTyyrGtfkBpIArkmSMIJmQSE6+GNMBJO5urPG5nMmlTV/v/qrBpnn1WNtQaDbwpIE/HEG5GRE4eddhprcB0l670Xzip6NIf2TLbcaKZGqXNZ3prDJvWnGjtqM3X7mekNB/2e7Y69ca64Ne2mIIipAndYlmCyu91YDgeBO0iG/tbuu3bevA5710ZfHiuHoYb3r7CpjZORhDnLh+569t4ybbi2YAO97cKZ1tl92NoN7WS48vF5Xp44Qy9IJdl/XPYbl879IQ5LnJjNAwZmMuTesO1IbZdFu6bldis5HkaR3U7G03EJhprst8PWYYbvsz2MFm6QbuGzd/vUjZIzfLr1ntlgKh+MxZnqdi1TwVSh16az1rvtiZU+fKRgqq4GRhG5P85U1tl+CaYKltSviKWGx2qXDWxkx0ccv4yXz089VTyADxm5dsrknoI9tBqtC+d+Pz5EjXpUKR5siAeGqBZP2HiXeZoz08Fk5Q2MIXSqwYBye1UJG8vP5nenpSKYKvC858SJ+9uclTniNn9L58A4U5U59SE/tGBjOFPx3F/wGumfGnWuU0Uj/94XTMV1KpH7k5PjD1Mdq9XGiduqLJhK6FScqRrKGkwzDGDTfnWq8NpYTZzDhmrMgwDMNt3Ahx3N0ZlZSyWVv5jKUls5xq+J53OdKrf21Eec4rZfpgrrEr6Pesvw+1ZjRY7Oc8q1DhHHcaYSOtV4BptbO3ben3oqXqOuzdtZHM4yxKmcqRrsnCWRX188nVoLNpcz1V/rqf7KVEE3x/j85v6CZweMHG+Pqsj9BQ+6Y3vaJIZrrOi+xRqdvQ4vBya3rxi/iUX1G3/UU/ndG9YbP/enyXT/YfcOpnu2sz/l/uzVsWIK1VsFk+ug7ZyyY8mKoku9M0inShypxspQVtyoubwvBFMpk9uL7gjWNSfsLt9Cp/KbbTB7tMPfl1ZDgQ3vw+dd7KnMZK+k3FY4CJz+9Gjh9Rjz5U/B5MbScJlcjuFjpvb96ayLmcukaR1M1pvh9fVAd/46euEGxsE6O2NTlZh17FWyv2yvz45SOi1WhN3SDbYLzG9m010qOx3jY6SkS/ihyvTZDExiy8bBqbqXGpN6WRFHh5mxcdZjr8Fq+QKfZ5/ARJyp5MfjHQumOqc1jxmtO5jvNMXnTYGZrNE+lkmYUn3WMs6wXn0f46EuB4Wop+JMJeqpeC+F+o5hfLhOZbEO9kOt/Y4FUyXr4xP26on9M76Z+L7ZrsPkdwvMtlYxv1iMV6rB/xNTNdIJGC/1waicqaTbAvZlt8Dv9d9gNEui9XfvUd/wnvRhKr/5MM7O6eHJLPcPqhym3upPOlWnoHojqqcyh4u7LJgqW9FdVzz3x5mq9pzWWL1rlHJUKpgfrlNxpgoP5jJ1GkmXzlR0jCRA+HN28hW1eGpjC0TB+d1ykvr1yvQsr8WhMawdnOIy2zFt19Jd/xRGhVPbyK3h4LVCDCRvoonzy1SR9gBzNosdGMOgHsI89yd0qsUNMUktTC2hU6m99S2JttclGN4cFayynB+m4jpV3gATRbU39ofTwn4T9VQ3FfYssJY6UzYjxIT7Ct83YNmB6bsz/v3+jhj0qOP5siJhfI4zMJM3JXtOOpWoUX/kEuz18HlNRO6P11NJtTJ1Re6PM1Ux2oDxixbs1XmD/ao3bmDAY1fHeKzCOiseCuzT6fLEetNPHTD2APa45VDP5CYxH5PAPMsS33+q1WOmhDPsVzuCPbzEyzPTqx2dedlhP3Cmqo/6iPF+darqnYGhuE7Fc3+GXod9sF0w/F91qoMfnlltUN0QA/qIke82y0Tub/yYOy23muf3oee9B/G/fO7P1NV/OPenN/6opqr/V9Wod+GGmf7cVEnYWgSBY3WdGXwS1mhw3FqB4yjXLVPSs5wEi5fVdyLDWDC1v23IYZS8CufVemMOw1odPmAUwkblbD7sUH+q0e7yTh3DHWhMkRUbluzcbLm12x5x0L7disd6N1KcVD+NmbWLEedIadhGnEjnfqYSnU0OYLMaD98ftsqB7obzOFw4/aWRMK3RUZPgHUqwGWNjAy7vWrEvT6TAOW+vVP+QNOMhu+0Wjh6/YbN7S9iIRgBmC6ykOcReseXRdJZP3EsTe0xvb1L3W6dah+D8zQyMYFO90RdT8XoqqRmCUVpX7JnyoCPuWVDPOc5U5eP1+NRTteh5o2LVF0z1lftTWA1MxXWqhrsEo8g69RH/g6kaATGTFOt9kfvjOlU0feuKo4/obHe2I+27izjVHZelYCqhU81U6p1g2XTnLjFVvvDerB6vqd6AmMr0whviNuoBulwtJ85Toh6Up1cWR/3C++hU5XoPHyfqqSwdNpoYLqyWdA6OmEp2mlSzPzIWzqmtI45uSYiTuU41nB5TJp0XYDqLbNrSBxUXNnxKtJ7dJyL391emUmIri+Ej4POnrgqb37UQ1/6VqfoZ9fO54XUFpopF7q9BvRXK2lCJA7sBxpksYCMt03lSfx4wnX6dIs7L+/Axpo75PPcvFatpFeLQ+gWf3/ReZ6FTiRp1+RBmsLkDPI8z1UenSsFgPPc3tEbZN1Npm47MGnRGQDAVr6cyXw2MP2eq+lytqF/NMxY6lX5Z/omp/JF9ZvVyjt8/p14MxXuUfJjqPIBPWU8uT+yfEeZ/otLdGuOjzEowlRs0u2AqnvszDnSnaiTRGYQVGErdV9TrYAkb3A23Gpglox6zlPvjTFX2Qvig6xk+ZfX2CqYFLyUO+10w22RYFvCxNzD0keJ8dzvVwUTUM3ExHTydhV7rsNwevxPBVGGBGARGUUnC7myVOsUha7BCUXL43OZm4dRN6ns9sqvYv7XW2C+9jBhPQYzBmep1mFas3N3hQ29X+LxuTH3/n3h+kMp4fzDbWqzuZYXrz+vYb+O7V2emvlCSyKPc4aQfNQVTRZqC11Xf6DOrluZx8Jw8wGy39wGvl3SOTsP+a5kYL91sPpPAnhqpM1vZ72+dirX18pP78zSMx3Mm3VlxdV6yv7LAuEWC9SbrzyeYJ/WfYMxdl5mTFuznWM3OIvfHdSqR++NMJb2DHD4uM4Yi92eO1mkcBSbm94upuE412V/w/AXdLzjyV2en7kjV35jKeHKmIju2kEtD6FRhd0dnGEqs/7rZpXOBEzB1eKb78+6N8lNPJTvUS+Du4PPqDTDBWx0vEOPdZNnvHB+ak1kzn5k1rZ4EK2UDpn3MIiZXZj2Jnl0rdWpx1QWTv+Q4bN+3iuPrqzMYcwr785wEE6ffkYxvpnIXb9i/qqI72yn3N7ktG0KnCptPTXOixPvRqe4OYrqbeSlZZbRgT391qvJC9wNeIzo32Mf8c53qi6mM+zCThU717JWIgZ4X2M/1w7Oc/gjjbc2dH51q3e1kgqmCrOUNnWoH+y2YKmuCqa8XKWG1/v0m++8TGKvmbB9My2Ksd65T7QMwUC1JrrKfd72F88x0GYyTg9mMdrBw3ouazayVC+aeHvmd9h2dyVsZMdlzSLUQ82oI+2ji940feL+vwx6oyhj2pJDA3OmrTFh+dGFvjj26w1nF/jWcC+zBMaUeoH9hKr/0wKT2EPPJdSrOVNXY+tGpOFMFCB2T8elqWyL314ofYKp/OfdnNP7p3J/2Rxt1o/XfxFSHAGvUek/pfjbdhE2PTjYrF1bmhtOLYTn3nhGwWgxODyfmynLa6tVhWjmAjZRe8NkzZ+czSxkhDltEa83pLHvuMDj2a65/iJ4bJ2o7U9ZYnww3ek03qVP16gnikHMjCawJbO6jEcLmXmewWfbbt5yg6BSIwx5vOcpW9wMYZ1ywuv+u4vC2gw1rRdcRK579Ig7Z5tlyxs2Tz9RIrru+2jRhY7XxktWNteGG7m2jOYvytGJFu6fCJ41efUfZ1/YsD3LD9a/mxnI4U9U3MCpCpxpeTw6YqpPSnqWzyn8wlT9pYw+9oksimCqIbhR3kk5Vr1F/lN/cX/WqY88qF6oxpP47nKlE7i8eeBlTtmAiwVRcpyq2jUwO2m/E1Tz398VUrRI2tqZQXJdGYBqe+9OwtGXBVEKnOr2ecmQ7XiGYiutU4aj3DIROxZlK1KhznYqf+wvXm2whmEoLVNgkzlS1yyUTOlU4fcDGf9VTuXqGuPgBZiqnNarZJ6baWC+8vzLvclCRDdO33oXJtTEYrEGv1wniOLnRh0806VxedB49P/VUib7sO0ncoRrxKpUFU0kJfEz9YJJPpTthOVOpdYyX0Kke81H6zVTDBsanfI+UxM+odwKvURe5v1+mEvVULepbL2rUSacSTMVr1IvXie6hVxfpF1OFt0hPnaVqH751Ks5UptbCePHcX6aAqaya8oJPvGA+F+pSwXipj49OpfTpPjdzTDX21EthNYXNF0xlYrOK3F9tG+L3c51qXIfNruQFmJXXU3Gm4rm/kNG5ssZ4W7HCB1P5jyvvo4z5Frm/3nZwdk5j1WKWLCtx1KIa/fb0ZWC/vPH9/sJUwTKBT7lKZc7K814GI12wviydzgiw6w9TXV5eQzCVP5quCidYGi0mLUfvONBsqndbjGqskOr4vE6d7l5Jj8o3U9XWU4Npd71M/Ly27jurfWgw9fku3GAxIx3tl6m2F8Qs7RXd/WLQ83+ZqoxTMEk4uw8dr4K9qnsLWY6WtgHGPkQ2q1/uL8RU0wH2ewGmqg+usB8T2Zw4NwwYM2dUzzSdwr7NKtJtK+WBmJDOWOzGYc7ko3pzI8uHT5c2Uilyf74zx3rk/amqewfrhzNVzQdTcZ3qi6m0qlXF0WyapX9jqgudw+T1VCL317IQYyjsjPl2dPz7xmyKz9/usf64TsVzf7yeSjCV64DxlMueeoV48KntmUd9uZcv8tF0bpTXqM+W2H9KDQyYemAqddqGPef1VPzc3xdTcZ1KVjqwZ7yeaiKNO0wvW3kStZ8rBeNZ1sBEvhxHzsB8OvURnQk47BDzbm3Yp7ZPvRDCBN9v0t8GTtGv5kwbjcGYaW4GThmCqeqXWo7xuD+ezrO4Ug3/85X4+xHsgdoMG8xYrKnP9zu1RO4Pg3hLRD3Vr04VDQdgRs5UdbmP+aqzwSf3V6QH/N7LFOud11MVCpjKP44k7Vun4vVUrh2SbtykXKGqb5xqi/lpeCre57k/rlOJ3F/LBWM2pPLE5NULTDU7e2cnXoFhcjZ9y/756H10KsFUAelq9aP6Yapgn2yGjjxy4B9jCfulucfnH2qSxqp1CebZhR7Gd38dMtnC54cJ1U9yplJOUcZz24FzUOFfypsP5pxeYc+3kqoLpvLjntF3dufpndWBk3JYnTH/9QL2zGoGWRy0KHfOmSo/1VM3TB5eWzBV2/U8eN3O0XJZ/LgPO6cCTJX1/s1eCqZp/MPdNLr+xxXKrf+qu2nsDvUSWPewxjbZYOHcV3RXQFCCc5XlfeKcL12Hyf0z1rRMPlSrwMVSLYLNa7XWB+e1o3Nd6wnd+20MCme82VXM6rW1OOw81mC00wo2ZQCbHe32ZttplNSv5O4hbmzlsIFbD0ygsz58/nT7GDrD7ghx4cJ7Ic6mXFC7eY1ZY2fi81g8UJy9abisuJ1fcfBQHhNHD8d0j3m3kgMrhs08S7uIFZ1tXQ7sedB39katz4q3A6YJrrCBbnvssUb9Lcd+cnykzj6f3pg6iG9JOEgyxOnvbguMQ3dV1GX4oObbwxo16J7vX6bKOwxxxvSCPa4dLiniugl8nCshDtLW8LlcpxJMxXUq7TLIE1/t4fsNsyxlef6Ezbh1loj7BuVN5P7Cd2SmznmF3/9XprIixLH+4Y09FNA5Q65TRcMrbP6wysBU9xxx69TB971NYaOETvXqP4cfpuL1VJulcXYSe5uKGnVRT7V7ESPWKjw/ibK2o/A+6KRTBSt/0Ba5vyLbwwbcdHw+ZyqhU8UjrA9eo851KsFUvEZdnsyebrTz8P126w7phPARQUE1mndZBTMO7Gcc1RZguJtxPH2YakZ3wXCdSjDVr05lFls83/eWGhgaTPXX3J+xiBRX5P5mi+zOtGsNv78/w/fnNeoSc99xpGrUC2IRlqwR0f1iL4fizgNs6JdO9Zv7C5c5bPqvThUs1mBAwVS8P9WcwSauN51K6FThhuaT5/5kSaFcq4/1qjWofoXqqcJYys6CqYyAei5W2nLjuEvYwOIxBeNxpopm4UenAkPS3RdUT1Wzh3fXX8xgkzlT1V74e5H7470UhE61ln6YSuT+eC+FlXrUhU4VeiMw2az+yr+ZSr+Eb1Ybz2U3zM+wyVFBNdhTyi02fTqX9qK7h8oI6zFTjIMzsQ2bdOy3G6xtMIK6GEms2qtgss4MTCWl1ENTe7/dsJKsvjNxPZ1ZT6WMfXWD/S/d4JPNYJa7gU3jV+QX7P/iBqZitL+2pyP+fhji79WK7me8jgwmz2/YP4M65lcbYz013IXihmCqVOhU2voOnz1QjKdzHdZ7TD/dcje0x/Dxo8Zgw8ogyGXESIgJOVPlC2LSY4nvz3Uq/VHd3JDdMb8HqyyYSmdShE7Fa9T1FOtH1KhznaqhPqnPdw/7VbHBVPUhmMr31OzgDObqFfvp+U4EU7knvcZqJwaG/B91Kl2ic528l8LiRvuHMxXpVKJGnTMV16kim3ot5DPvk/sL9wX+/mKWGJ/Nkhibcn89W3+yYk9n+ycKxo/n/sqIxn9G/eSuYz0XTBXwO9rHB8/AeLsvN9Ac2HezZ8P+5++SetiCSdfDpc4aQ+ovlVNPWfWO+Wm8tm9iyrAFnz6LmCnHdB/fC+PvRh2TyVoTjNYZrJ9O3Bp3WWNMvVlgRjTBVPzcn28H/Y9OZbwG10+Nuh2XFWKKGvZ3y0PMMfLpjvff3J9d2CqzWnQfXjDB/KXtqY71O8J8cabi9VTagvbX0qczR8uRymp664H1OF1uhE5Vmk8wFmeq7fxFZ27Saxwu9vrkU0/FmeqUwJ5znUruLHM3eu7BKL86VZR28bxWpiLGMV+wh9rJIntStZgyaiDmW++oVmK2rH8z1To6BcwYvjFfyoXuXSCmKg6kG8Z1+BPOVNLKoHs9SKc6TMGovJ5K6FSTZycVTBXlJ8xfcKB7NZoMf18bgMF4PZUWNNJYMNXVMm8fnWql2pp77c2zYVA8wVTO2Z78e0xl/X+wxxdTGf9L7qb5T/dRf23sK5N3qww+xMKav1EfX814Y066JV6P1iOT1Vb9uxuxbKk4VbF9sdIr4BOXGmyUJmPPW0aJNTweDobOvfW+IY531DjcrFfUw+8owweb2JPHM94/z3WTqfkbceWtjTg7r8NnNqoXbEpYIQ6+K1Rfc7xjD0kBfNparrnMjJJnEoU+3Yl5p/z0JaRzEBF81oXO6su9Z+lGTgifkq+vPZbXdQV7NH9gjTEwV9nH5wXT8brtRB2q71gVsHEHY/AUTCUrQ8rnO1jDi+m9KZgqeNDZ893MBlP1XfjUC/mgX50qrOi+tUILL6zczLDm7U32Yapqr8Gnpm1+zsXoCqYKi6thOZMx+ezkhL+3KA76ZSqhU/ne6MpybUP9iaie6lbS3TjtC+IwRL5P576078y40LmwGsUxl/v2zRobfg7pCJ9ub2CTlYZJzNF99p3tkGpWtwvMj6VTD83ickXcm8KH/Y+5v70k3Zk+2mJ+kwFsUk1Rc1GjLnJ/trm9sTyTsB6SEkzVbsMGajsLNmLoU38d0qn0dgym5Lk/zlT6ET4iLGMjcIB7j0/ub9HAnj8bekLzDR+jDGGDru7yzYqA7trhPT/vLborYrcGQ3Cm0nvhjeH/MN6cqe7Ny5tVp0iWI6sBxmgtyscn9zea4vuHEXyy1bHf7oepCrsU5/6ETjU+esk3U+2Yis979Mhn/5mpwssa35czlVZvwSdkOXxYV0GM0dCUVyKYqteZyt86FWcqnvsTTMVzf+WEehn4y+VB5P4EU/3m/lSV+pxLGXwKr6fiuT+hUyXjbSmYKnp1EHPw3F9j1Xm6X0xV8wuMB69RL6d0Tmp8wXhwpuI6Vf4aYL/x3N8vU0VeklF9BtbTF1PNpE6dqTr2W9SawEe3S6PFtGz0SgRT3YuRhf2iIkZpz/B5o3RaMOlevGP/vrGon9Srzox2Wbq+tjYpbtc1Js1CMDNnqoqFOasqfJ6PmGbiONQLoKb0wUgO9as6vz18/9v5LUe1Oub3WlF9jL8Aw42OYIR2K5QQ49yfcnScrM5gvLsLpj6+5Cir/LazqlVLitGw/0BnBZjCe7NytkXcD3AafjGV0Kn6NH+NYYz3eT3VhtG9A2MX68fdeB+dqmxQT8nLzTw7B33XFkwVRFPML6+nyrXHOxZMxQZSjdXbEdWXeasPU/F6Kr/cYP9yppLYLHMFU61v2yczqg4YckY9Pmd3MLCSb9VYMFU76txYvb4Aw+gF1qdvlmCewQLrqSYhpuJMpW3pbH8hw17yGnWuU/n7McYnMOjMS63/w1Q3/BEzwjdioMKi/XIdKbAXO+xX8wR79e7p1Fuig/EPNlhfD7ofNc/WiCGUXgAGPww8Zoajp+tfHqS7UO6vlptgWuVOR+XSWZdZk+SHqRoRYgBzgfUucn/7E/YHZyr/ckAMuU4w/9XDIJ0p1Q9O00fMX/PoLqj9C39/LLAeG5PtPY4iYnx3g/XNc3/BjGpP5r3LHjE76VhJhvHgTMV1qsBQEEPyeqrannSfrAaG5jXq1iC/JlG3lS2+dSqT7iPlOpW1niMGmOzx/eZtxDz5K7kiprxg/0wyMI3apDNEHecZgPmW8C8jOpcc7rA/T7VjnRXJi+o3H8unk78HGIg0xfc7t7HfJ41sy6yLivmPFpgvXk/Fc3++2SHdiZhKeiZ/0qlqfnWn+q8sFUyV2xHsd+cBZuM6VV1RKM/yhD0/F/lt2C0GYKpxG0zFdSq3lg3c0eZqL/5FplJU/R+YyvzfwlT/4XN/qr48MsWzELcvFojDzpH6ZNU4S91wQ+dK9uORxpTSwpzNblgTk+YxYzoxgb+ZDqhm034xy1qCyeKMepDVdnsm9SZyHHgvrOlkTf2IFtTvJlXhk41HKDO1TTXTpyGY4rz1rohb/DQJzy/YyIO5PYI5pvc4KPpY00NE62CK+UOOGj2s0dtR1xGHdcEIh/sdcbOMOEB1yQZMUuqbuzq5rD7IFTBbam6c3vRiwKdEsBnzyyp1HKNssLqkIM7SE9jsaW17/uT+FgfK3fzBVL49xpr+Zapw74JBzGt4ZIYUwAdYnRX+vlVmQqeKDHO5cAZumCGuLvB6k1Auq3B6YKBhLgumipZghCqc4n2uU/3WqEfL8HF2Jke6/410KsFUk+X0IXSqyHxjfn7rqcI71e88x/CRXKcSub/+pVMwQ+XMQUzF66mKZPbDVPHIvn0zFa9R50z1pVNxpvroVBZscP24xffVF2C6jbvE379bdIfwCD6C16hznSqaDMA8p7aaCKYSOtWhklQm2zZ8xLBOzP2HTiVyf0KnSlIw1YjBJsBa50xtyS98vxrdH6iFH6YS9VQ891caGn7Pc4P1xXN/xjP8E1PpWRNMuJpQTftL1USNeoDoH3HrgXSU4QM+bdsGU/Eadfm4zT49P9MC81FvdmQ5VN/U06+t7lj5uqbw6SaYiteo12otMC5nKl5PVdUV+LDhBTYul6jGm3QqwVSr5gUMtI7ozukt1rsXjvZCpxK9FDhTiRp1zlQ89yeYau/heXYwTYVOFbkqvaYadQ1MFQumyso/mOpm3Reinqq6FHISNXUwUP66wOdah2cSDIeYv3QHn1hjXTBVbY/xDwLE6Q1l+sNU7gHv1+ekS1oD7P9+SLqA51O9CNXnXG21xtTtiO5fs8HU7wWYSvOUSvbdqTFx6ry/0vsNn2us14pTri4qayzehezXjJXmDK9UD0U6lV8OSAe7EjMOsD6jxnEZCKbKF208nzOVce1orLhc3nJoku5oGGDiMl7IsWCqXp/uM/SzH6batMBUNe2A9ZOX1HMxui8+TKWXKzCjvnxgPVGN8y9T8dyf0KlmE7pbygFzRu869hdnKl5PFdbXiJle5vbOTP1BucMemIrrVGWfatQt0kFaN/3GVOP+doPZ+jl0tFUpfddTZWf8/orFsK+8Rt26dJ6sOE6wvhTqi82Zqjq08yTo3MGsQqdKNqobRX3qlUL1VJUGporGuajfBFMoc9hLnvu76thfNd0B8wYy7NOo7UlMPeRg2nK0OgidyvR12DN/7iFmadOd49kMzJHWqV/VC0ys78d57GfHu+JMelTTP2tiPC9rfJ+BQ70HpivEEOurlTqTvNYRTBWeyV6surbJyqP5loN93zwIpqpvDvi+IdkvzlSGsYC94TrVzVgWrGhGGH87oXq2wQsxUqbB3nCmMmLq38SZqhEuv5lK5P70Z9gQNeqCqZ637e6bqWqtUmb1mQkG4UwVvRCzFmFGfdetZVvUU3Gd6oupNCO9JUHv4E2cdEw9ftXZW/YPzazvbCbTM5j+cI2DegcxwO5Id/3YTzDV6LTpO35xrLGC1eEfOFO5tSn133pgf2cD7L9h/R2yKtph/3Yc6o0TlWsGsKa+5yPKFf6hU0WnM/79bz1V1KAzT1ynwh64x/7Bhf9w+nRXme2DyZwB5VXu+okVhp7Gokb9cpbBVIbruV86Ve9yA1Oxzr/KVKr2TzXqlvz/CzP/z+pUGQJdBkeaupFP51aSevZkWIE3ObiTTrQbIc4sLxp8zuZCcXOtBEdfKH9vDRGXDg2sOfMQIO7f37Bn/GiwY/IyqOTQvsNGt7wj1qz3QNzI6M5W6X6BD7AVrEHp5A2dKABXS6d2GoePJ/Z8c6DuwRh0jsNJscbvw63C1Bl7uOGR6oc4U2mHGt5vUa5SdyQFcfUml6NVDzZkYDg2y+9HGXFZ2x9+mGpK9TfbGnxC5FGcOwpgcx5r+Fhp3rmyahfeEDee8Pz2lvYE1VMFRozX2vZ4FEzl8xrKpHukGnn/h6nWxRZx4yGGjW5asKlCp6J6qi+mErm/Z3dgOaNSzwRTBWlG9RmkU5neA893g8fBaev2hWnnBX5vHMOHc53KWJ3wfhhR/yvSqaRk/aNTCaaa3OEzuU5VWBJ8gqzh85+XoCV0qlyKYIPMBmzipj/F/E1Jd5rN8Xvml2XCDO2C+X2+dPz71+jGtCMYNnh52POcqarRCj7+l6m4ThV2C7pvz8KetiwTv386oHqBJ2xSLZrg7299OnvuvBTBVEKnShIbzGlXYK5Aweddx69EMFWYR14hdCpzodEdsTX46PleunxyfyOP4rAmGIszVTCx4PN28+NTMJU/mYFJjsML1tvMwvOfKmyUQndd8NyfYKqUjXLBVCL3x3Wq+nQBG8aZKt5n149OxeupYkvfMf1xxfgIprIQA1T3FmIMg3mWqKeqWip8Tkr7gzMV16lCm+7Ylm50jzzP/Rlr+AiuUyldBkZazrFe4gUYVJv7qRxILuVut/qRWQ3EFCL3Nzgf4dO3VC/So7P6XKcy/D3mgzMVP/enDMFUn3oqp/wwVWgtBoHI/dX6CfUcZJRLnHUQA6kuYqDKofqQh4T1ZQ3BRAMb33/d0/F5czC0v87weYczmFiTB/ckbCtgXLZULezf0SsOOscfplJspUqCdh32YJ3i95rvB96vLF9zpgPs31r3WSSBo68U57Ub1YVO5dcDzIdgqmqE38OZaujAx5sO3S3UKPD+WJXqiOkSut9OxX6qHNIZ5wvZDXTbgM9deCZrXOjOcU2BPagXJ1voVMFo9Gg5Rve0YPWx/ZYjf2h8M1UQeViPNXv5+uhUUuq1HF0J3yL3F91miKmCGfarNrQxv5GJ+es/MB+5/gRDcJ3qZu86rHZtlrLI/U3msI+mlv0w1dHILMFUYdKHvRg/wah1M0QMN5mBiUbhFOs3RkwZdLt0zovhtW40czdKM2PheHe1EDpV0EuxvvMIPjV3Fs9PPdU5oXsK3nPsx+cW35czlfwAU/m1GMxYdzOD1aoCTGUUxkbUqOtTipGPMewrcDRn8hTzK5jK2FDffmKqiO0Rg173pBtxpkrNwcTJBh4YPFsghut2N7DnN6PNys4Q9uQ8oJ7EpFNxpgoTzwQzpoPOh6l2Edb3l07lPvqKYCpDbl0TUaMumOqoIGaKulSbEMMeGRliOMFUPPcnOZu762sTykWfwVQNh2WJLxWv9G9Mxc/9VUUF5kJ8+mEqrlMF3jr7Zirf3C2prz9ievl8vSWiRv2WSSkzt0PYI85US2uUfHopHM964Jx1xLi6m2H8G/az7XS1rYT9rtD+odzfrAOmkzLEZIHax/5avHYekyYr2OPZgXql3Dob1phe0kQwFa9RN4d0hobrVJyptDudC+Q6VTeAf+FMJXJ/c22KmLc5AFNZtF85U6mb8iaH62xhCaayd30vFkx1aPrZsGsfPPnfZqq68U/9qaw/rvtz7f8mnerdQxyuNVbg8nIKhjrV4MPV7g5r6pRhTVkF3Ucll/A5F0ffOCqWEjg9ho19vrBne0dihKpLTHSGzVbP9xWzJlkZR/c+njdoLRH3l+tXHJ1TPM8j3cRgYQYbImGNJj58auW/bkmE/TVxZqdsD+7uZHGwp/5BndQDgwXunccFhdP26FzRvoXXxxs+vz140b3uY8S9B6ovMbx3i+nBDj7l7TwC57ihnoxr0loTqreRDyF83kZ7uYKphm87YbWDe3P9R2v5o1Mtm7ckrFXw2ctLdmKy1aI7KU+w+eXbOyCO6iNueLfvfefeP8LHO2O85jrV2oTNk70KTDR0YQOy/I04LWsj7ls7iPu4TmXG1E9G6sOGtavwyrT1G+PBc3/RiHpmGhS3t0ap5Sx0MIg5SfB+54W4ttbHeMv71V32MUhPJ7p7VNOePqlhM8bbaB/hM3OF7u+7BX1HZ68XM8I+nSuks+g898eZyo+nWeCYk8sR850ijvrVqTR9RT02U4rzLDrLv97gebyeauhO8X33EvY416k4U6maQbnfAXx8EdrnT+6vlVEf8r8w1dLP7ohL60/Xb1WaJXQq63JB3B6GZNPXsFFCpxrseC7Zo/osyv1xpuK5v3LSgA/gTPVobB+CqcL9fNV3nMU2FUwVNhWMfz6ls9szEwzNmerWoPoyh+7C6CT4/cu+dGJGbw9mdap0g+e/rvAJHpiK61SvQNqL3J9gKlvB56tFK0uiQQ6byXUqqZB/dCp1SmfxmzLGV/bgk351KsFUC7WzZ2q1uSe+XYdPWx+yH6Zat8EMnY4Kmy6NM1noVJypKh0+I2xSDXRnhe/Pmcp3rmC6iXcsBFNF7+0gdez7Sxe5v1BaYH9wpuI6lWAq/fJCzDSn3OW8hvket4lJOVOdW4h5OFOV2zls9uYOxl0/KbdLTCVyf5ypuE4VIGhaOEkxMrGfFRkxEPXfGRzAJFKLzhneV2YhmEqrXwsw39woHFkCo+UL6m3xJt1RnyLmMgvEENH7QLkYOucq11tghmS4ajvXOtX3EFP5Kt0BzZmqtpxXcpDZWM/3oaezopNhfDlTDftXm9V2W3z+ZnjXnHN3NWe1pwP7YOf3s7PSjinTB3SO8kR3UXGmyqXiKgfdbNn+1qlWM6zHzU4Fwxg2GIUzleluP0wVNG7mQeT+9F2zTIJc9SbOrvc6s4aSgulUcxM4s/HFYtagm8ci93f2sR++dKqv3N+pg/GgtiYfnWrjgWE4U6m9pZJEq/7ScpaRfRU6VQg7CZ/6eDW+map7BFPx3J/QqSaxarLinBWJ0KkqYq4G8CAJ6pU+cZ6D8sXKFsWobgP2b9QJwVA9lrvh/DB4OvJ+BMZdmq84bBl43tlATFdnM6wnv7vZOFcGppL2EexZckcMWu+o+if3Z3uwZ1ynUu/rZyyYan7FerAWDL+3my0KpxiD2dR5D4xi2bCv2apD943WYW84U6nr6YepwluAv7fpfkRttUaMwZmK61RSEGE9X4bh2Qny6ZZprS3dEZ5h/ZoHxPBqVODfD2T83sYF9lXk/rylTr0iyB69j1dXMFXRvuw/5/547k+ieyfEuT+thn8/Ujqnj07Fc3+cqXLvhs93WmvYg1ZoMc2XwezxGvb4+soqZuQHMDOj/dyYGH2mnTBf/pzuBjp29BWT58uU7mCG/RxdwhOr31Uw1tSlGn1iKmuy+WEquMorU/PiHofRCfuV61QyLL8c1fvY3+z+OopeCtGyD/uapLfrMOh3vHhYUtsxzlTeeefJw/RkD/9FptLkf7qbpvm/han+wzqV0YKNt7IL1tBgBJvBmaq2W9xiwVRSuUScalNcfz2BGfTZ8oepTtGA+lZvb6zhSfh77UT1RH59zozxs4xDxF1n55LCJzYYe2HPtrFHwpx66BFTRdFCbzvhoDwybVn8MNV25W2ZvB1gjd67iKMPe+oV8MtUh+O0zrSDBpvwy1SN5jB3gyv1EV9kYQ02c1zJYffwaDtrxQZTxdIjEUy1nC8R557PzyQySrrDlvqic51K5P6K6ZR0KvtG9SdgFkN6nZiWS/B55lHvi9xfkfSwJ7lO1RyCMXg9VaQaYEDOVIp9h89vn2ADWr1rhzVuPTBFehlookZd7w1/cn9cp5Jy+Gz/5a83op6K61T+rsIeHrSkD1OJGnXOVMURjOG/Lvh7eTV9iXqqL6aqShlMxnWq6Z7qM2Q6x7ScrhbOeZ+dv3Wq4Qt7mDNVqIbLljj3V8Qz+CjBVAr+3lpS7u2tIc7iTKX2zIxqygeBMz8f4eNXOp7PdSrl0rkIncrvpBjP9H6RBVNFV3nQd3rx9s6kjg6fdI3x++4G6aT7V5qEuxfG+/SATTXuyguMKlGf8qJz/RtT1Q0wlain6jTBBFU9lBP/WYdP4kwlt6mGnddT8dxfo62DqbIp1QsSU6mrI9brL1NZ5grM/Iq1s8j96WpXlqMh8FnoVDz3J2rUR098PtepgiXD87lOxZkqbBPj7sIRbGivfMRheodP2rAl3Q3Uoxp7yv1xnUo7jGETeY16km5hQ712GgfPM3ySd7VPrDBHGN8V1ehmk2nGLBc+Q+T+2HhbfDNVUIKpDKNN51AtMMaxortlGjnpVA2D6lvgc8piC+ZWCqyX3VZ/wnZL1BuCcn9cp6q1/SoROtX09rqzxpbqvXjuz6Xcrml62H+9yYpiKDCVcqPcX0pnxZeLkc5KU8Hft6ZgIJ77qyrKxXGmApiBMQdJLgf+zHg6yQUxTdF13q5/7XLdovP46FTnPZgGT36zotV8JuGAUV9oSVeZJJ/esD9UO3A42cU3U3GdSlYzMKU8GWwcLV3WmHnYvxLBVFF3PGNS03ongqn8VM3+xlTW9n5NhE6VBoj7BVP96lSCqXrrbOOMzW0meilExe0x+WKqUJ7CB7tNMBXXqfy6aQ0FUymHPvY/16k4U+mjAWJWfu6P61RyPqLcchvr+1enCnWP7gR36AzGfEX9w9LMct5XGzHZYYaY55epajXK/Z22P/VUEmtRT9N48GEqhMxFLHSqZgV7wXUqwVS96vJixY72cyXDXj82ZD9+mYrrVAhOMJ+zFZ1Ly+juHRX7O3xdg4VzuNUdwVRh4mG/c6b6yv1dW92OqKeKYJc1ZzHzsJ4MynX3+mnhaLqef2rUGzT/vzpVtKe7k5I1GPirnqrUbJWV7x3dea7c6U5zry7O/UWL4oepGohZYsFU+4UOBlNgn4ROxc/9WeUJ6zsDqjnT9xL29Xy+xpFyxPuP6egomCqwKRc4PnUyce5P1KhzpuI16iL31y3pHKl/hX2ODr7iSH2qL/SpvrigmE/tSIpgqnDdgz3hOhVnquhGdwNVs+0aMRjdVTSP723BVKJGvd8GczGqZ+RMJXJ/X0xVczBfp+EyF0wldCrOVFaV35Jg68G+Hq31RTCV0KlWvWYqcn/Dd3X8N5lKV61/YKrWf+ndNAPW2SIO3N2w5yOsqePUg08p1tjz+g0MtBmC8+vzDEyV2ngt7UYJ9hjVzC7f94mjeSGFKk3E/b9MxXWqYHIBo+V7+8IaDdhI/3TMEMfm6puVWZ9qFKcUJ5BOZZhG6gqmCjJ1w2qXFu25jhc47f00Z9KhC5t7vGANNqnmsDgZ8DFZD/8+XY2onw7d58Z1Ks5U+XmKuJkz1WytqkxfPqifh4I1azY7JZ1DfMbBgunfTBU29/CJn9wfmEqc++NMpbzbf8r9cZ1KMFWYLq9Cpwq0NZ0LHEvw6Zc3XnOmmjVXf2IqrlNxpvLHV7rX3MDfy24Cn+7eHwtntDx+dKrwPgbjmAvEyfrhmMWinkppSZ/cX9g+w6b2KrpvkHSqqNsiH3x+fWrUBVP5c7r/Lu4iLuJMpQzBPIZNvR+4TqVs4OPzyQM2thcsLMFUPPfnl1Qfx5mK61RBa4Hn130wFc/9Caa6Ti5UU6zBx9czjCfP/SlnYWPhIzhTaTc3lwVTcZ1KNelO5xXpcM+RdBS5v8B6wsfUK+n5rVPx3B9nqijKfnJ/1qKB1+YGPo/3pzKHvhyHjTp8MD/3J5iK61SSOqoLpoquCuXWiKm+cn/Pw/LI8nwGn8aZiutUvJ5KMFV4LrefeqpqhfXKdSrr1ASDrqkHKz/3Jz/lF8bngn+fXLxS1FN95f7UkYfx+NWp8jTA+IHxFo6sdY6swqZLhE7Fc391M4bN5TqV0ab7yfYh5v+XqcwXmCrcdIhJvO2b1VptjOdxg7jdHmSIa7MHYgqe+9tIo8Z3PRXP/XGmigYWfErpY76ViVO5fq1J56JIp+JM5Rse1VcRU6lHD993oGC9z0pVYlU4wn7+ZSr9IVf4/SqYKk/pbiZiKlFPpRkjmeWHS+EKpsoUvYLP1jG/nKmMkHpl7AL4jKqlB47sLcHwnvT85P7skHInxFQYL8qlj6Q305N5FQumuvU9jdX89CFHA6rJfvR3Tab1d2AK2CX47G53+s1USUFnMIip/P4N3/dV2k+R+xM6lf/E91fqPdiXYx0+zdr9MFVwWWO/HeKfeqpgcDM3f9OpOFNJ9Rv+Pdep/MHR/JtOZSa9PzFVoxOliainal/LjJUMTCJyf3fn+BZMJXQq90pniiZz7HdeT8WZqkpJ91hSrumSvTLqwYsYtlNRvytiKr1+L5LAHa4+TFVryJkbBAoxwxK/hzNV1JwgJkvOYEw5pn5uCwnMstzTnc7EVP7LwP7dZeqNaY3pMxZMVc0rmzXsCPaIM1UqZXWm3+guGqmPGFFvGm1WnLdg5E2A9ceZSuhU3i19CqYqvPY1EUy1GeDzhU7Vo7wG16k0swl7yF7Y/6MbGEWu6EyVEsP+X4OOyuQV1Wg32evgOL3lh6mCR4r1+1ediuf+GskS7/PcnybBvn7pVOFZOjC9dbzFQqca6Yh5G7fgDXu7w34JErJXy/0V67lNMcmvTsWZCpNvsKL3vNO5TsQw3pbGz5xQLo6Y6jCJuqxYYH0F2grvM3W6FLm/YFPoluO01eM3U01e04ZgqiC73hFjyxj/8pLf3WDr4Hk898eZytcy6uE6vvydqdojx3PHNsIRN65RfRXl/oY9dgz+RaYytH+qUbf/t9So/4d1qllv+memek3TTz0Vu4LDn+kLPsO/gHm4TjXugIPrJfUMVEP4vF+dKpy6iMON2JkyJd0VchicsGcnPTrbOWg8XR97hvpajx7YIw72wIGlmjM/HbEG7OwWR8tk1f9iqujs6n0nvIWIG7UWPs9PwOW7kacKnSoadGHjOVNpTe+dBNIZcbtgqp1Hd642zbbTdUd0p22OPTqlPr612jEXOlVQPmDTss70JHJ/0Zj6XCuBjjhjpd8+Nerz6fb40aladtZ3OrvpUTBVeGiD4SaLzpnVuwxxkEw138OKzvHJTzpXROf+eD2VerPzOJwf7wiAsVCYVNIdvCblWrhOpZYH+OxfpiqHU/w916nqmXen+gDYwMcL47s+lKlgqm+dqn3F+HKdijOV0Klq7WfLuc0vT3Huzzfqg4UTzPUzsx5rMNekTv2WSKcq7gl+X+1JuTjVu/2ZqaiXA+lUgqm4TlWzYYNFPVURwKdznSqYe1TPYekJGGuI5w9usKEPZwufuKrh9/PcH9epOFN96VQ89xe13tmnnirfVWCglQQbfmrodEaA6rl4jXq3AYYXOlViwWbqczCHPAh+mOq5OIIRBsYPUzlS1mDyDMwjmCp7gzF57i+aHmETr33YIF5P5Xvj/kbUUxlbW46jXQgGOlivDZjqDObzTa/lVE/MN2cqUU81PttYfxWeL879GRL1V2NYbyL3t8vDD1MFTKea142+++hU+woxBs/9felUv/VUQqfiNeoNRjXqjSle89xfw9/Dxsp0RqE2otdFG79XMBXl/szRG+PBc3+cqSxj96NT8dyfhpjEDc4t7Efec7YMelUsmIrrVOZxcv/UU/HcX+4SUy0UrPdlWeqCqaK6Tb0fipHGGnQnOmIkOsdLTKUdUtJNV4+nc69CmcmnA9Vca6uCzlH+iam0Fz5PKjz4IK5TBaPph6mETsXrqTTp+JLDZJopgqmUcg6GWdpgjkPqNVhpZk83sJXBxGkPTy1mdjd0Z3WxUpxTpzZhyoV6sQxeYAR5mGVMcugO4WkCH3ZJ1QerbukV1q8Hn5n7+pMZ/C6qkHKtXKeqHWuYX16jznUqvQGm8rs9c+H0vJ2D/UT3G24VMGHYxHyWRobfN15t2k7mUC8IPNeNgh7sm/pYyqy6NMFw2ggxahpQ/ZpMtRPPhGobiKmMmZPHX0ylSOsfpuK5v3w1x+995lifiZ+pgqmCoYT9cF2Wd1aXmz9MVSWSJXSqIMjpjuyTTbm1N3x2nWrq68fs8a1TbQK6o3kbgul+66nqjwbmM18iJm0e9VQwlV+/WFi/TTDVl04VhnQXzP/EVNE7x/oWTFUP8Pk89+dlsB9fTOVU1A9sCYvk17rYL0XcuYrcX9R80r0Tc6xHwVRcp7In1KulCrGel2y7cea30YZp0Q72iNdTbTT4L1GjnoypfpeYymySzstzf7yeSjBVIMEe/jKVqFHn9VSKzN6xyP1Nnt5JMFUodfA8Tfeef2MqxXthf3bW2D+NDvWYLXeYX85UvnLtCZ0qTHXsZ577q/X6iOHDF8bnEYR7kfvzTw7sfV95qaKeKuxQDMCZCp+J+Xoe9Y1gKqPZAZNVVK+1Xx0Pgqn8eQr/ehrur0P7bHvuSEP44BbG4/bJ/f3LTGWa/9Sfyvnp+In/+b/JVMZ/WKeqzcqNYKrIysHlB4W4vB5jz18u4HazGJWszMBYop6q8+6cmB56FNc8qV8M6VTlVMccHlt4nzNV/b0ukqg4I87gOpVgKq5TxXRWv2aV8GH5GD6cM1UtkSn/S0x1tjN8n74FxlDP8Hlcp+JMFfkOGGR5QNxa7BTEOUbn3nfkkZQza9TDmn8kiNN6miQxvd2Fj5jt1y1HvVMPweMWa5LrVM7bflNuCjaJMxWvpzKOxjUR9VSbbSgJpgo6lff81FOFFtY416l4PZXy8B5uMHbBaLyeqjhHP0x1usMn89xfpDmIq5xmty2Yyo9biJvDln5j9QblDjlT7Y4lxme9JZ0kW09Ejbp6jbHnOVNt0xflunZgHs5UoxRxlUX1LqKeqmXABnKmCjcH7NnBmeJ8qqcSTFXuvcffcn+NeQwbOIy9vqin4kwl6qmqEDa7sUXc6Xt9Dz5bmT4+NernOWw4ZyquUwW3AuPJmUqeabAhnKnYmZ7X9/D7nj18v8rolMw6NHI3GJVGW9Somw264zRiC+2T++M6FT8TsRnAZ9Wer1f8xVSFscD8ryjuFEw1rOPzBhu8Hu+pfwwxlahRfy/wfl4hzg1edMbgHi7rTDmreB5nqnvt+PxmKr2wD0KnEvVUnKnqt9YPUxmbcgsfkaSx0Kl4jTrvpSDqqQLlR6cSNepcp9I6dPfFX3Sq6GBgf3GditeoC53KzMFQht0kprRhg0/S6wBmpfop4Mniw1Qv+AzBVOZ4iee99rDJxQW/J82ot8mhTf3D6NzfcZzpLL8RUxlzMNDuYteFThWZOdbP5HV5fJiq2GK+pXUIRn/IZRxct4jjq/zyyf0FuudRn+oXfk9GjLGOMX+ZXRqsXJNO1bapr/UCTFWu5TIRTKWnnSerjW+IWU66eXZaK7tkRrADUzHqW86ZSgmLF3ww9Ug1n/BZtU0b8zvaLizBVMrSxHouGRhi3nnJzLQPr8TfTrG+OFM1HvMK42eD0bdDMJV2ScGsnKmM1shi5QRMJXSqV+RMmBlTb45WgJhi3KJeBLlEPvmA9cF1qrr/usoi98d1qq/cH6+nqitNfN+/MpXSMzdOqySmajVLOdJUzNcsv5y+66ma1dZkctEBI3Gm2sUjWehU0bbC/Itzf8RUIvc3nh1TVlm9XBb1VMmd+p7/1lPxXgryc0a5deqjLq2zOphhBp/ekzCeXRtMpQbSMwnjMeaf16hXuyOe98tUXKfygzGYgetUtSf1TzIL2O96jPlX9jbG67HBeoq7GG9NqmP9rJeY39XydWGGN37EfvsCZqw1qf50T/Yiod4fI/UFxlUx3v6amPN0q7tMcUZ0DvaB95dTtWJSvQt7GnX66TdTRS3Yo1+miq5X2NMg3tI56BrWozj31wQj8XqqYEDzPX5IstCpBFNxnYrXU4VZH+PROtqK0KnCNcUwj+ByFkwVZBr8z316SfH++IL9ZiKG57k/udojplbgioROVdo+3a1Tw/rkvRSqzvEa++kZMbZrg6n0+ITxVJrr4m86Ve+1LWHvF6kbTC7LhWAqrlNFS4pRte1liedNSbN4wP+sTXXHcqOAPcxbsD9+oKqsMZvj90YXxADLhM7QzF/YL5YNJg6How9TfelU5uoJJuQ6FWeqYFrrI5gYlQUig9ttGPobMNWk+BeZqgHy+Kfcn+P+QtV/k07Fmapsxrf4o1MF0o2pln/96FSDhp6zGvW5jR4tustiuj0w89Khfj7UjyQtsEa1pKK7HYip3qf3hFnWGHHRinKFGtvCB6WwQZFdw56ZSXRH7fmaJkKnep7g00SNOmeq2J6uWa2m433b0dvO/iq9mMJ02IxjGzZE5P52YLLw0aa7Y8ZhQboX2YA/mEqtk417SwNNMFW5X4GpuE7FmUqaDWCTnql+dvwXbGBe7/1dp4rCEp/Hz/1JCd1JyXUqzlTWvI093zsjbuD1VOaAchdP3QsEU/FeCsHBBpO8o7fDlLSWu/6gSX3M/9CpoosEm8qZyuysqAclMVUtfZ1ZvRZgz/Aa9aZ2uQqmCtUnGLVXIG7mTCVyf7xGva5RT9ZfptLy8i4HPcfUnPBNcfYTPiRolKtAnPurej6YKyoxvjz3x8/9+cOHpjlxZ5nCJw/ho5v9jGrUl49vnaodjy5MXlPutTHE/B8DyhVwpmrQOUbOVDz3J5hKPUolaxRWHgumGiEEE0z1nfvLl7ck6Pvw+ftx+WDKLH/FIvcHh3Jmape0+jnZyC+m4jXq3QbVQxwGsht6dB/eYjEF42oN+v6kU422IdaLkT/l6FHH+48r+ez66paEXBfp5q894vYR5V7kxUEwVa0mVbI/CynG+EOnEkzlTOjOaa5TbSJ8/jGwC6afKzz/THcXtaZ2/q1TtXrem1mui/XAdaqrFW6YGVFf/l+m4jpVGCWwqbxGnddTfTEVMBw29T0Fg5er5Zsp/h9MdRyBqUQ91YR84OF0bHzn/jhTyd0TGIjrVNdO5y5q1AVTeQYernh1MNWyBh/2amI8tX2M52v97OxI1qUQOlW4l6l/VvbDVJF0XLUcaUF9qompotoENp8zldICU4X3pX8QTCXqqUbq6kw1wCWT9zIY6dDx/sRUoYX1VyvpTnLSqaI2MStnKsnbv+LgoIJxHnT3iizPy8TXbQMxmuaprP4AU4UspteLqcUa9zV+bz26n51gWo9ZpVNP1osPH6w3dNijl5HFfmRjfcAn3ZmmX65x0OvAHtXXxBg7G/PLc3/PK+2/Xg3MzOupOsmfdSpjubKFTkXMjpirQfakuGL9lgaduzVCHT7Ozd1I7dIdyb4HppDa8Hlcp7or+PyveiqpRvVetv5O/Bf1hmk4VENvLpQ4eKV0Toxyf7yeKngyOrdHTGUsZlgvKwnz2y6z9KNTHUvM11w+4vOfp8IVTMVr1JXtI/3UqHt0BqY2eFNtATFVJ9YfgqmCrrUC05Cum+fKM/Yrne5JGGUXMGCM9XbqbPqONr8gho19xHicqdrSUUGMpL7dKL2aQ0dt3B3EuAz/3vTpXgLOVBPKVXGm4jXq/Nxf5G2xv1gp0b0B7z/pVMXQwPrgOpXdzEpWa6/we3nub7MBM3GdKoyi18QJmb1ijf4S65Uz1WpxLMW5v2gc43kXFc9TeljfX0xVtGcXORgbsAc7q9wLpgrivTd0LO8INp97L9nf7PofplKT3dUVTHXsUy3G/IDfw5lqeis1ZnXueP5hhfHgub+qE90Q07UxX4pc7zCpp8Peeg0wOs/9fTEV16n4ub/APGH/8XoqOV2STv1HPZViPsD8PuUmnTSEf2y6sB9KSv+e6qn4ub9g2u+DQfvzy4epeI06Zyr/NvWSf5uplPo/3aHs/i+5m+Y/XU+FEGbNpBGduzjdwQRcp5L7M6yBVQd77j6ns7e3BV7LO8T1u9d0z6zchU/d+IMPU1X5G2vw1qRc38r4MJXI/TmzZcK06vZIoruetYROxZkq1N59RTCVvsYa/tapTiqdrT8tW05Zp3vBOw3EIYcTuF1LwUiCqdbUM3RFd4YqZRt7eHWCzXkfjhbiKqNMgpppKNizW2Iq8hG/uT9L64DxIrr7gDOVNGhdZf9gwWcFQWZ+zv3xGvWJOjoInSoKWmAQT9J3rLbtUByfwGY1bnryYapSp5pvyv0pLKVcVVN/OqsdbC5nqrC7GyBOb2Tnb53Kz4hJSacKFgN/IXQq2epln3N/0SH70amkQP/k/gRTFW3soWSE8azXLg856O9h83mNuvKATRJM5d6mZENd2CCtgo0WNepHfH44iDC+1429p7POsOlLH3vQmugfnSpop9jjnKk0bwGbWW/A5o4fXsKs6R9MxWvUrXEdNuSXqdTx4C5HZTcDk3pqwcqh/MYYFvDB78EScZ+8f1AuCj7spZek++1ust+4w8b0KsTJula8EsTJ8EG8nsqw8PnRIYXPeO29K1PfdJcOr6d67cHo8nsABuI16pypak/lTzqVYKpNhe8nmCqiGMJqYT3Li/DwYSpzrB2cpDE9C6aKjBBxIGcqrlOJnp9cp6rPmqQb5lhv+RnMoJwqMEbQxvrkTGWF1J/s0qf6nbf6FDXqop5Ka78+ub9gqCBm4UxlMcTtgql24XEv6qkCOaU4+QnGUacR1fOp+D4891e99pjP3uUn91dbuY9Pf6qjc9GYFj/BmPoM613ewiZ/1ahzpuK9FPxkDR/mJtTvJtHKJAytZeAM5mA4zlTRIsX6zAPKlfPc30WmOJlyf0U2AvP8MpXuV6UrdKq0oDtvz1d83mCxXjgPnXJX2oJ0SmIqXk8ldKrFCd+HM1W9cuhupM1CcwYLMIX10rA/axHlQjolfLR7wHqYTWn+iKkqfV4ihjtSL4+Fp7DKTOmclWxQfdxUEkwVRTn223S7G7IyBKMHm3CwcY7Uk9O4kT0xT2A2BGAZy3vJFT7pBp+5ndjYPy0XjMFzf88Z9Yik3J8496f5FHPojwfVfz6Gjlxif5dKE0zK66k4U8kK1VMNl9aHqYxr6y0LprLHr5IVzPlhqlh5fXJ/QUK9UPZ16mVyqb9jv9m/D53ivv1hKuNG/fO2sDeNK9epcophzYvMaidiqj6dgbh4YCozrWG9+3QXTAdox/RgD6bVw9VQ6FScqfzGcDl0ti3qf8Z1qs4bTC2Zr49O5cMsLpx9l+5mIaaKdlqmCaZqHMFU0aON38eZqj4PwECnlPIU0h861YBq+DlT5dWCdHSqp0LIW7HaxE3p3KD2FDqV+pYvclRJfetz7o/dYd9m1JOX91KoHPP+6U9V9qgfFOX+/C3Vz3GmsgY+/AFnKlGjvlr9MBWvpxJMJQ/1QDAV16lEjXpzo14FU0W7TRY448lo981UXKeqhSF+D2eq33oqv93G8+Y21ntjlGRu0Nr7T8FUWo/sr7XAeIh6KnuMmFE/Y33MglUX3Cjh399V7O9baC9Yvg3BQOMB7JnxvMAeHl50DvCI/dd9Uj8va/qjU6Xx9iJyf4Kp/kedynAyfH+uU+3S3nnopVJfFvVUnKnayyWsuP4+9v9FplJ15R+Yqm398V/zv0mnWu3A9ZyphE51eCIuK6PoKovcn7F//ehUBdVDzbaY8/JKubnL/d7+1qkGe6yZwzqaCqby0yNec6bSB/Ch/zNTNTzEBaKe6mxTvYamLlk+lGFjsgNsbFDDnuZM5depX8icauaL3RtrqE26FM/9SWHrBR9uZ4qzpbPdlqfCxk2XBuKUI919c6F7vqU3bMJ5+sIavNDdBDeqoee5P65TiRp1oVMtTNi8SUE12eH0IHQqv3tEHLOtgUH4uT/RS4HXqFM/G9jUZfbDVLczbMLziD3Cc39VqoEpor3x/MfcH2wAGDWlflLHIlW+daokoLPuxFT5nHJ/vTZe89xfvZ48ki+dqlbm2NPSkeImOvfHa9SjRXyfONMm4iyr4VBf8hzzwXN/VWuN3ydnaYE9rF6ETvXDVIij83gNBuvPYQO0xDsLphK5P85UagTGCfWUzvL+ham4TlU31D8xVSOf090MxFSVjbjMKtewOTz3x8/9caYSub9Ok+4U5fVUnKn+mvs7NKmeipgqimZLCzaGfB7l/vxk4n10KpH7O8qYj/vs9RLn/oK1tbCc1lz/6FRfvRQaY7NKBFOtzpc10x9nxI3NFeLaUxtMlZ/p3B9nKjXB+ss3xFRcpwpeYcnjbNkPssE3Uwmdivf8rBcdjBevp+I16oKpdg58AM/9caYKR318fmTROcrfGvV4vHx95/5+mcrvbeAzOVOVTdKpfnN/6gY+OHKo5j5Xl5/cn2AqrlNxpgr8HXz8bR/+nal47i84xdT/a/kHU72PGO9WQf2m4gr7TZromhNq9p2ps8sTzKGZG2dmlwVrnNd5HKzGxsZZPr2c1dnt5YbpjXTQNp1t/9WpLlmI78csPP/xxvtcp6r3/tCplIzus8vnpSyYarXw6sxYp1S/Rz62219KIvcnmIrrVIKp3k8w530R3sDY3UwWOtX2kD2ETiXqqVoy5isfdmEvdAX2YfOmXIsqPeVguYZ95ExVNh6ICbhO9cpWLdZIaoUcTZSs75iN4/GbqXg9lW4bb6y/q/HRqThThVcF82vLeiZq1P3eiXLZlPvjNeqCqfi5P3U6V9xI6WG+3VA6f3J/OsP3m7mZKpgqUrdgTs5UIvfH66m4TqVMlvmnnqqZIWbh9VR/y/0dcsTAPPdntLRXLJiq+S6fgqnCjo79u1giJqv58UMOw7NpgVHBVFY8AHOfMqyvmXRRRT1VNO+COdeNWUvk/r6YKo9raSx0qrEdvpnZqoNR1hvEkHd7SnelVbA3nKm+dKr86WG/58eC5YNlFgud6iXrsmCqaP3eDp1Xz1vTeqP+TTfYI65T5YMM+5XXUzntLezrkvque5OFInSq/ORfYpH7E70UNhuqfaFeP5ypZLUPe5RJsFecqb50qmaLmHxJvRKutfVZMFXh3rC+XA3jyZlKpUuqBVN58aktmCqCwcX6aXtzxDhtYq7gp55KKm6p608PWB+/ub9o3UXMwh7L87dOxc/9STblUouU9vdguhdM5Q+vWuHsC3YZ9prWD1P1auvrsN+a//s6Vd38hxp1Q9Z///tvYqr7U1owdUs91/oemGn32CYi9xemx6wtmEroVFVN/+hUVUF3ewQpr/HEv8/1J/79qwYGG5TVCGuA+qsctuB4/aKfmH6OEUcPZvBhi46dMUMbpm5UdReIOw+XLZPcBd2fdMCeveveihndInWDeRM21q0fEQfcKvgAn866TltLxHk76oMd8xrTI/Woq5nwmZyp2jddZyqvD+E61WXcKcFUDD6MM1V+RlxhmnQujjOVvYEPM2XpR6f6MNX/6e5NllVHkmjtB9IASYCaISDBBqGOHmai7wQIEJJ4+rvcQ/tAZpZZTm7Zf/+qQZmlnXP2BinC/fPlKzzoTs0FnVVmpqqBmmyhUzVUdYu6uYkYcj8hp7BOleWI0d59ge+rv+lOYGIqz9zRDM5Z0CqZinUqZ0Fzyyc5YgT3/linkrL5jWLQyqM7Qo+i9+e5BZjy2IviUP1ZU2/QpZhOjFWfTuiuGvKrCZ2KmEroVG9z+CiZ6tEyFKtTobt3qgZi0GLUR4y+HOi+uQrqNNapdra6E0zlH+5guIGSIofXyA+1+kFMYj+VYRPDPeb4/c9Tp9SpfG1A/hlAapg//+hUrnfYh/rCRY5fxMnekiK6E5mYKkD1+a1TCT+VnLS2QqfyokdytvLRtPRT+SsTP5+Zqprz2eMb6vDjHM/XGKj4fU2T/EV0/5+hOGCqCyojK9wTg7BOtSJdis/9Zbf0V6diPxXrVIKplnNngxxOc/PZo/6a0x2p3Pt7e8lEMFWRHPH5mKnYo663kBM8KUCO6LvI8fmoAEOYbTyf11l7lUx1pDu2D43WK8yvNF+nUtOQ810NjHbA+/BqY/x8u1bsEYNRfwqmYp3q734qM3bx/tlPtVmCqUTvj3WqrECdr9zbYLalSUxFfip1en/j/ZBn3zElNTQA2rZ/8fE+1hOa+//p/YXvFEwVPXNZ6FTtGs35P9Esh2oXdfZ+jZ9fX/3g836YKmsN8X1Zp2ov8HyFTmUqYJ53hvVotM9PW+hUWoH3b1xmL9mbKsu9YKra9fCU/Q3dAVsxwcjMVH5lhRxXNLW78FN5rg/GSP3kjfezTW3hp+oV0iPMpXlhu1ELTNVv/upUwUZGjbOvo6bKdfq+2xQM99hchohfpHty7491Ku79Bb0tfh571FmnEkw1eqSPUA4ayNGNKdab+cJ64N7fF1MJnSrqPibWtQWm0h1iKu79dWpY/19M1e136oKpXJnu/2SmYj+Vl1WJQdadJFQcG+tv2NS+dapgcOt7QqdiphI61cuXUPNUZ2CUHTGQIZOO0Zzi+5ykX51Kt8CkvlQgPq1smt90XIKpWKe6tCKaL3Uj3T3D+2adysRWtb3XADmcdarKrIrvKxlgOu0nQc12KOheBNKpmKmyzRDrud5eKYKp3qr7F6aqDWkWitZ1J4KpRO+P/VSrqZ+HuapeZX9w7p1pXuAzNPrP+ORPdbx/OzrchU4VpOQBjx6tWOhUbtfDemGdipnqS6dSdIfutgqkxVfvz1W7Ds/EzEM9eIIZWaf6MFXgzLGfWafSK1EsC6YSvb868lGpU7U2F8FUvrpBvLLsFDVRuollLzs7betB61XdbRAPmKnca1ILUQfh9yET7S1dSV7i3J/r2djvDffVDuWVfJOFTjU1N/PQ2DVpHmKC9f5hqi8/VeU+Tk7uO0aN2DTiWDCV29vj87FOVbQsrB9mKtapiskNTMUe9Y1ilzqV8FPd37uy9xfK29Z/U6eqK/8yn0pXqp///S8xlZUeorCYt8EUhot3tLOxZ5ip3K6deNayQTFbHYF5apuobV2kDnKgVQcXM1PtbmAAZipvsEFMMfVghJjUz+Sg2nQmgqnqJnK+26ihDlk/O4jZgUvzP5xbTneDbL+ZCot4GSrK62b73gE5b1od3kPJUBHT1aZWMlV9/cTvZ6ZyiugpmMoLqdfGOhX7qTx1Doa56+SxP5H/a+WCuXyT7npZNrHHO23kmJNCHuGPR7037fx61D861RdTVf0UOdi1wEzsUf9pts6i9yd0qg9TuZM99ggzVXFXXyfBVL0GAI91Kl9fU4w+TM/CT+W1rq4ndCpj0v9lqqKJPc1MJXSqeIEc+MVUdwd1bvV1oDuMG9iDzFR6+sTniY6Iebtr6y50KsFU6Uw6it6f6w/Ir0ZMJZ2nYFTWqXiOeq3j3uXAvyZPoVNVWjPyiNfo3Cf1/thPJZjq0/sTOlX96W9pDjbdsXzB89NJJxS9vxHNl7kkiAlCp8InUiy1SYx6PSGGfJhKPj8Q058r5ITBPD2WHnXWqeaN1kkwlR+tWbciP9WHqbS9cwlByHdZ9P7iTgcxaUlz5rdjmjsfOHj/+xlymrIBU7Kf6oupKjv/LHQqt5fi+3bXCRjoeqAzGjrpasRU8oByLvupmKm49+f3ztHE6phaKpjqq/fHTCU86uynYp1KMNW6gRjKMz+DIfV++Nwf+6mCO8283T3xfXKDPOqsUzlLrPfC3ZFHt4P17kabh2Aqt2Xe8fffEb5v6/Yei94fM5Xo/aku1cVPytkfnWo9miJnGPdfpmr8SPjvxMWfz+gse5febwWZdew/Zbw/QFIt1FYDMPG1hffz1fv7MNW7R3dXMVNtDogfgqlmY31vVSfDXDCVu7LBuC0bDJ+vqqTDGXXFOu1p5qxce8huTHP1OxuavzXe4O8Ppng+J0d6fjPVT92Rw8y9YT3fab6PcaMZoMRUXvQCwzFTsU7l1+5ghMWVeru7At/v46dSo/3F9gc/iE/ncfwXpvIuYCpzYzzHgqk2K7pHgJjKn14fXulRJz+VG02Qs5mptPcfPxUzVbGiWQ7bDs3Pu6tF6adqjZFTG2swBDOV6P3xuT/2U3lt8rRLd5qzrk1k5OgecupHp0Kcxb8/yLEsmEr0/uzD4VLqVMxU99WwhvW2Ro2bp3rJVNz7E3PUW4sYDPZCfPFGIc24JKZSXzpq1ONKn1jvF51pkPO/MJW8GiHeWG33KZiKe380O+WMmjOphm+/wL9nP9UuvFhhxRw9ZOGnWk4PRVipNlFDjI+LvXXMSTfm3h/7qQaJn4Tv7gX7nT3qrFMxU33pVEq+wHopaKYpe9S1s0/54eV7gqmqxxniPetU1b1fMpXQqUwT8Zf9VIKpcoWeF3nUhZ9K6FT36eXk+Q3sv5jvjvr4qZipxLm/sU01NulUxWqH+CytHwvLzKJq6ad6RcgvKwVMzEwVdA7Ip3/XqSqTdPHNVOxR/2IqXdbeovfn9+iehY9O5S8pH/K5P6PVQD7lc38V3dmG7+cD64v9VB+dSpz7a13Cy8BSR8544O9b/02dSqv9S+9PV/9H76apxn4USrc6zeZnplqpWEP3HhiDmcqpTdOwuppc7QAM0BRMlblN1Am7q1b/1qlm1I+evX9G/9SplsihwcygHI4gJ3SqL6aqaljDAQCh9w+d6lptJUKn+gtTJdiTro2YcdTAENUn6ip330SOmy4cXfipgnixfFpTBzlBS1rYg13/j051oLtjWKf62TiHsKYq+P7xFjFN+KkWNXzfdQaG4VkKplqlz9PE92c/1bvVQM5bH/HzvAw5Xw3I/8Qe9flxGpdMlVe0s/Wz/WmGldsDdWpLWp6tzg574r0FE7haHQzGOhUzlW/1jIlVX+B5VkYhmIiZiv1Uqkm9wdUjKXWqynBE53yo9yeYKj/+6lT22kEdmibY09z7Y4/6l5+KmYp7f0EvRYzou8NNKM/GYApmqhWdi2E/VbAnJqqYTiJ0Kk+qgZF/jA4Yp0t3FS1ozjXrVO+bjM9jUJ0kTYY7ce7PVztayVR6nqDuZp2KmUovxmCe2wtMVW9uNqEiT65j4adavJ1b+K6Sx5l1qmuXZh2QTuXlXbwvp0E6UVtGDGWd6lADI5i93vvkH6g3FO+Qc4xlQTNBaRbGzizkkqmiIRgk3RT30DBDxBx7BWZnpjJbAZhyNuwtrKgLZswu2nssdKpW+7AUOpXf0Be5Zbc7J8FUQqdanCSaJVE8x4Kp2E/FTOXlV31toXBPBVN51XlU6lTvmYXnNQ2xP7xGvA/linQtmYp7f19MdTmjTs9aLtb7kc6VNUZgKnxm5AiepcAedWNAHnjWqZr3QzXUHgnpVMRUNQ85Nz8uHrLQqWpr5NBiQjl1FlEvc+nEoXS45ie/uUZNpF2Ica592m9dMMTwGeHnoyaxgyoxqtFKa6E+JKaKiEmqC18JzazIxy6YCjm2RjMhn1u8f6uGGoH9VFIzeI299Xu5sHaG+go1mzzk0xYYsbnS/sJUZh2fT5GqWM9v37lZkR8XobpZg2m6KtbXMJHAxN1ZfnJbB70pdKra44r1CZBuW909zXXvzx6n4JTi9/WnywFqCJqXxUzVDMHM+SbDfmKdiv1UxmlzsYVHvWdTL5mYyn9P8LyYqdSVhH9/1knneESX0NDueJ+VLphqrEWV8L2q4PN8mMrIz4hHzFSRVlTD+rD2sr0ezVYZvSMwQcVEzTousJ8ie4Pvu1WvY1+lc59Cp3Jk/H1mqrYFplJ3U1kWOhV71M3BBEzHOtXEIL+QR+f+UgnPp92Kr6F8oXOTH52qfp+gpnE9MEg0TFFzNY638T90KmYq7v1VdRnfV9F1MMvPMCl1qv3CUayZE59Kj/rqjPiyuh6M0qPOfqqPTiX8VL3asRVW+nTnPetUujTNSz8V9/7MLt4nMxVqKDBAu1ncBFMJjzo2BJg2r6GGrLl0TrsW56Gxn9K9A2OaoWqr79Bo97B/B6nUs6xr59ejrv1Q36GJ/Sh6f/i+bStaD/H5rz7iYSJjP/sxanx9EcQnv7Vyfs/9sU712NC56KEfi3N/ovfXHav7svfHfqrxIL0JncpvSMb+l6livI9hTZtY7ppmqjr9q+2+Lez/9/FtlR51bUbMJcezkqnmxIDMVO9lDEZipmq3N4ro/fnndkJ30vsnwVReskd8qDc76TdTda3NvtSpuPe3fhinQXtp9E5hb3B42ttj9zL4WQ/AVM3Gf5WpdO1fzv3pauvP/6z/UaZ63ZKeYCpzP8A7kVtOWzCV0KlUCUwkt9MN6qAq9sSHqfTO9XISvb9c04dglko2FkzlbYb7797f1i5KnUr0/maHzi9T1TaI0U7vsAiz+xNrhJmK/VSCqfqke331/k7nO51D2jwFUwmdSq7FdeGnEkzFfqriXkFOiO+IoaxTGY0CdX20wZpknaq6Ky5gLh0xQTAVz6fahYhRo5jmzBNT+cN90hQ6Fff+/IA88Qk2mGCqL51KNRbYU8xUrFNl9ww5RVqDqdijbpw1xKCAcuxzcACjRNPbWOhUanN6EjpVMBvUy97fexHh+zYfyNmzwSYWOpVftZHz8gI5QfT+ahUw8apN96xfr2AQ7v3NqzRXnHp/7izs96zgp7NHTqf7r9hPlU78/bdHnXt/rFP5oy7dR2i2bsjxpFOFM8QIXZcOoZ5oiFHsp+Jzf5W+TGeDe0mpUzFTeY12tBZ+qi+dqn4oLqL3J5hKuw3X4tyfe+njeX90Kt9bIWeusgQMeCe/iHwFM+bdFp53T8Hvu62db6YKKtMoF7MUWKfyR4PkbHkTTQkN/UI6AzEVe9T1vIX1rNd7irWvSGswU+cqu5v8NrGCC5hTXuhv1KkenueHqdy3flOssQemkroV1PXMVMZJS8OiR3U89/5Yp6rHD5op2L2vhU71rlOvlXt/8Qo/T6pV6H6yl9YTTFV7168nMUshSlFj1Fvkn/K6qCFYp+JZCt6W5nR/6VTbGH/f1LA/eJbC17k/0furV5FTXSVVaLbJ0/ZSD8+Pe3+KR3dN8czP2wE5K09O+VjoVLMX6RCkU3nTKzG8Er1C1enQ3Rd/mEroVPYBz/udg6nq1yK3PXOC/WVmdC51eaRznTOjZKp6ZfxCjVUsJ6L3p8Z3vF9/i5xhuYezYCrR+/voVIKpVtNNqVMJpqoNNZrDT0zFOpXe494+MVVdxvfNcrpzmXSqoOXj+W+nP0FYSWOaj+T0vX8wldpNbmHdXiCnM1OxTiVdJTAV+6m496fYxhM1kUHz5+i+y//IVMJPdd9RTnudwSQvza0LnertNV6ytz7TuVTSqWoDDTXoa4B41n7QfXY3iXrfNs39/jCVfL2XTKU/ZortNrtgqjTWzmHdmuJ987k//XEoSp2Kz/2dtMMlrE90fH/2qPcem3pY7Q9fpU4V9aSbYCr/UGB9uxlqXGOwu4FZfOzv3cO/CZ1KMNXihf2ohG+aL1jH56u1UHNVu0PUXK79OFvv7GCipvZornkv+WYqoVO9w2VL6FRukkTrkqk+OlV7VzzCfKRfbNH7E34qYirhp3rckY+Mnyr5N+lccH7dZEKncrMx4hn7qSpPmpnbTn3UEFlnJZhK6FSjGmoeZiq/HWK/dR/Y38JPxef+js9hLHQq9xwlpU4lmCqqJJ51cVAj5402nkdLQrwI163STyVmfjoLMCDrVNhPK6yPHd2F1Tj/MhXrVHzuTzAV61SaTH2WR4E/Zz9VXa8j39hdrPeJnWzDWpO8Bscd9vvHo+7OaH5dzR7i/Q+vyVgw1WJO5zTp3F/w6ialn4qZSuhUm0HjPGi0td4J66p1+2Kq8CK12v9FpjLMfzn3p1cbn6Gf/0vzqbbndBGqeQHuPvyAodhPxTpVMN3ROYx564k15QnmaVvGebP+ZqpZqB7CYnwAk6zp7g659ROWTBVrWrNkqneIHLed0NlOm3oZOrg86J/rN+vQU3/9VIaZYM3mrXmo9q/Xk/ezwx7LJbpLAOlO9vtbMNpggLoj39JdOuxR/+hU/nRL84G6NHfWTnLZl6pgmPAwzcBUNcQMn+aWR32KocUCOc6oYE2zTiWYyluDgUqdSkYdyUxVrCXKcXTP90enkhSTzj2STsVMpT/pPr14gbpGMNV0iz3wYSrpdaOzxTV9IZhKuVd+mWq0l07ffiru/WV3B3u+nqHOUPcO/r5HHnJmqj2KkbAIR8lJMFVNw56u3vaIsT73XsfEWKRT+XLDeAqmqpt15Gj11W8LPxUzldCphvZmi1gz+NWpMhNMx36qkqmUTiKYSuhU7KdincozQnx/hXQx41wgxn3pVO8Ochz3/qyI7kS+569TID3BoKxTKSrdAc1MVb0lm9CUPDzvtuOsrfZ9+KtTMVOxTlVZTOh+MrqrQqpS7/Ku4PtsDTBwNgdDyRXnl6ly8rfpE5oZ2Bg5TzAe3Q1xO4OpJgMw36tDHlxmqn61lws/VUV18P2ZqZIt1rPSVN/2X3SqA5gvXqKuPZ1bx7Bq/PFTpTQjkv1U/v6MHMU6VXX3JIa6LfdW9wc5urbQ72D8meMJnUq18T6+dCrjLl/HwZH8NIYa7fDnHv48vmJ9dGluuzynGYmsUzFTVdwtzRbpUM44oKYQOtVhDWbYHadgqPT6tv0a3TnsPzfvMBuQrjB84t+zTvV+v351qpdWnEumuhrYvx+m8idX0gmeyOn1YZsYckzz2w4pcmZncMfza5GnNvflUNkVmezqCuuG2K+Vyh+dqnVATZbdRsjp2yHdCTwm3UsO8by6G7zvxrlzCbUNzaC81hEPevvpNdTmNN/r+aQzGcRUld3qV6d6JXSncTjL7eB4wPrLB50cOeuKGkMe0znEQauG/TvD93U9fWKNU8sPJfUIJhr1lj0rfGlHce7Pna7AIKxTFeoqplkGWI+Pk5OENbeOHPWjRmXvT8lMrMfNEszEOlVNo7unbtdHTzAVe9T94wT7j5lKetHsCm/xUL78VF9MVRnlqGFZp0ofiEeSriPefZ37+ztTUe/P9Wk2yVxVUYMF04ftdkKsz/QEplL1Kd7XZ5aC1NfA+Msc79+UW9XSo85+qneB/Vx3YqzfYwBmmOzojAL1/ty1B4ZhpjK84ikHT5qbXu9IYMhOBkbu1/G+1dbhJPxUgqkq10gTOpVgqpW6UcJsRTN7fy6IZ+ynqo/6+Lyao+1LP9W4jhp1tr+tBVN9+amYqYoa1re/aYPxpXuCGkqR8b6ETnVFPMl78wQMMtLb1nJcFGH92L+d/Hu6aVvHirYIq5MpnUu+gDEG8yIVTBWsX05TMBXrVMKjzn4q9qgLpmp5iIei98dMxb0/ZiqhUzUeYB7dXcYnwVTFAgxrxMurHJwMMKTcGKqh0jrh8zJT+WvnERa2dx375wqd0XrM7FBtJXj+6wExF+lUtbMCptof6YzLarNBPNhdT35G8+Ikr/UOtTPNidfpXPBkhM+v2Bdi6Cbf9Ub3O+I1nLx7F/spuLc2YW10onlfP4hXC/l0HHirGpgqb7aethrL8aBddxw7jNb/TaZSZPXfen+18mIa/N9/oqL/3+pUo+dmHmp6ipgy6SJmbN3OMZQi6WILpooCcLAcDmgmHvVKuPfHHnWvQx7ZAeUE1qmCDp3ruw7eQSidjF+mmk0crMFlA3tOHtYVC1E3DrV9Bxw+bi7OVnPgrEP9EIBpmKn2++kizMwYOey0xZrYVhDjqg7dB6fusOeLWycL6+vLzfaeLU2xJlrnjj32RMy9kCfcDFOtZKrpBDlNyw9pqD1l1KUazYycrvwk1NzNXRY6FXvUVf+FukOTkrNlmC0tzJcq6pTTC2ucmcq031fE/N2iLjzq3PsTOhV71PVRm3STOvYY9/7U3RpM1TTJM56+GiVTFRrq5vaVTrGSR907R3SHKelUsj2iOdqx0RM6Fc9SEOf+2rdhyVSi9/fFVP1T8stU1PtztzQH+6G08DweD+Twzm51s5IKcmjlRyV/DOlUzFTZ8/XLVAsXMYJ7f4HZq5fn/qpp734q/VTEVLKGOknoVMxUlVUVjNrPELPtNZiWe3/emnpzzFTGzQYzske932qlYbX5ep2+/FRfvT8+98e9v+BAukzab10FU7npEjH8vTuUvT+hUzFTaUf8xmC6Io8uedTNRfc99tpTrAfu/TFTeb0hzZk/J7LQqYI5zRt7pVEimModR3ifXx51Zio5I7/Ws/bb+0tNMBX7qUTvT16Dqdij7qevX6YyvPyXqdijzjpVMLncJ5Zzie6oEUy6r/JP7+/vOpV6LmhWyR45/B0jJr475GdipuLeH3vUxXwqdUk6a3eLmP1hqkpugeFe62Xpp3rPyU9VnzmmVVemb9H7+/JTZfoNn7+3QI3TTehO2GKb276yxOeRq4dzKCU9MM6HqYRO1ZXx/M4RzXVO6L5K7v0dFn4hdKpAnzhna5DRnOfeDn9uTI22NXc6iB8vH4xwzZao+13aj9z7a5uoCdhPVXQLMAEQ4GnNmnTu7UHz3Vin2mzo/r3TinQnBQwdF2Aq3Z3lY2SPxLTSBeKBbFzvttuS6c5s0qm49+fLT7qb53x3/8FUrFN5R5phyzrVF1PxfKp6y0S84d6f+cJ+5N6f0KnUMd13WfvDVMvhsoH1I+H5DSaIn+F1sxM6lWCquKWC8a7aL1Nlb+n9rVPxuT/u/QVOBftX2WixYCq/fgEjDi3/EarpWB4LnWq+odkj7emD7qbB+hiPD7lgKne1xvPh3l9hElPdBthvTatATbH2XmP/cgeDeNEwCQ11h/jp31Ej2iHWl3ac3caCqQZL6Vr2/rqR3hM6VVFLH2NXm9NsGQfx6t2hGcKh/QCzdKM6alQnoVkKVPOlWG/MVP6Z4lknHP0yFetU5pPueQifiO+LRr1kqq/eX63Vort1sGu/POq1i/LLVKxTMVOJ3p/j0mwO8qgLnerjpxK9P9apzCfITPT+2KNekRy620ztKUKn0t52bAumUmRtg/g8BpN8en/VuPPLVDoxj7lbxGPhpzIGG9QEiLT2F1PljSOdCZpHpU5V8TuIN0Oah9e1ti3BVEGa0l1Mq+E0VEzyzig2zfKhn6/t51gP5hrvo74iZvS62H87Oheauog/xvVEvcMmfn49S+7h2zJpvuQF66l60H6Z6qd9u1nR/HocNEbvnh02dwdyrZ7OA++n05ND12g1/4tMpdT0f2Gq+u8Nyvi//yWd6iUns1AyE6zptI09tnkj5tBoubHXb4CJelWs+crGIeYxUNdmnooc9M6Rg27YToKpvnSqRms7CLVFKzu5coS64Kq2wFzkWRa9v+OdzuofKIawTsVMVXG6YLjKSiuZSn8dr2PBVJoKZlCuyAGBWsHPH+VU55BO5W1opiZ71A09faKulUirJ6bKpkVhC6ZSFnQn6YepahbF5O4VMX+yxJplptLc2uUkzv1dZY2YKr2gbg/A/c9nvA7zGt3xfGzcwCDTwzo03nRu60pMV5nTjMvcpjud53S3xh05WdlcwJALic5ZTfVmqD93pIWTTmVv8Xwr1pHuMvijUxkdBzl7dn60rUdNOoTmjX4e61TMVNl7dpW/en81d4A9y0xVOaRgqsUad
[truncated: 5,266,558 more chars]
