# Supplementary material for: YTHDC1 delays cellular senescence and pulmonary fibrosis by activating ATR in an m6A-independent manner
Source: EMBO J. 2023 Dec 15;43(1):4. doi: 10.1038/s44318-023-00003-2 (PMC10883269; doi:10.1038/s44318-023-00003-2)
Supplement: Supplementary file 4 — Source Data Fig. 1 [file 44318_2023_3_MOESM4_ESM.zip › Figure1/1i/zcf-20220531.ixo]

<objectstream signature="IXOS" version="1">
	<obj name="root" class="HTCExperiment" version="5">
		<prop name="name">zcf-20220531</prop>
		<prop name="UID">EDF61979CB1E4FECB84A7C12A6074F66</prop>
		<prop name="OwnerUID">B884978B2EC94F6EBD5E824917530F0F</prop>
		<prop name="Created">2022-05-31T14:33:24.825</prop>
		<prop name="CreatedBy">B884978B2EC94F6EBD5E824917530F0F</prop>
		<prop name="CreatedByName">System Admin</prop>
		<prop name="LastModified">2022-05-31T16:14:29.286</prop>
		<prop name="LastModifiedBy">B884978B2EC94F6EBD5E824917530F0F</prop>
		<prop name="LastModifiedByName">System Admin</prop>
		<list name="AppliedTemplates" count="2">
			<item>314-Sue Run Protocol</item>
			<item>314-Sue Run Protocol</item>
		</list>
		<list name="TemplateOwners" count="2">
			<item>System Admin</item>
			<item>System Admin</item>
		</list>
		<prop name="SWVersion">LCS480 1.5.1.62</prop>
		<obj name="AppProperty" class="TAppProperty" version="2">
			<prop name="Created">2022-05-31T14:33:24.825</prop>
			<prop name="LastModified">1899-12-30T00:00:00.000</prop>
		</obj>
		<obj name="ConProperty" class="TAppProperty" version="2">
			<prop name="Created">2022-05-31T14:33:24.825</prop>
			<prop name="LastModified">1899-12-30T00:00:00.000</prop>
		</obj>
		<obj name="run" class="HTCRun" version="7">
			<prop name="name">Run</prop>
			<prop name="Created">2022-05-31T14:33:24.824</prop>
			<prop name="LastModified">2022-05-31T15:54:53.256</prop>
			<obj name="AppProperty" class="TAppProperty" version="2">
				<prop name="Created">2022-05-31T14:33:24.824</prop>
				<prop name="LastModified">1899-12-30T00:00:00.000</prop>
			</obj>
			<obj name="ConProperty" class="TAppProperty" version="2">
				<prop name="Created">2022-05-31T14:33:24.824</prop>
				<prop name="LastModified">1899-12-30T00:00:00.000</prop>
				<prop name="HasProperties">1</prop>
				<obj name="_Properties" class="TAppProperties" version="1">
					<prop name="Created">2022-05-31T14:33:24.824</prop>
					<prop name="LastModified">1899-12-30T00:00:00.000</prop>
					<list name="emlist" count="4">
						<obj name="item" class="TAppProperty" version="2">
							<prop name="name">TopChart</prop>
							<prop name="Created">2022-05-31T14:34:00.299</prop>
							<prop name="LastModified">1899-12-30T00:00:00.000</prop>
						</obj>
						<obj name="item" class="TAppProperty" version="2">
							<prop name="name">LeftChart</prop>
							<prop name="Created">2022-05-31T14:34:00.299</prop>
							<prop name="LastModified">1899-12-30T00:00:00.000</prop>
						</obj>
						<obj name="item" class="TAppProperty" version="2">
							<prop name="name">RightChart</prop>
							<prop name="Created">2022-05-31T14:34:00.300</prop>
							<prop name="LastModified">1899-12-30T00:00:00.000</prop>
						</obj>
						<obj name="item" class="TAppProperty" version="2">
							<prop name="name">RunOverviewChart</prop>
							<prop name="Created">2022-05-31T14:34:00.300</prop>
							<prop name="LastModified">1899-12-30T00:00:00.000</prop>
						</obj>
					</list>
				</obj>
			</obj>
			<prop name="State">3</prop>
			<prop name="StartTime">2022-05-31T14:34:20.793</prop>
			<prop name="EndTime">2022-05-31T15:54:53.255</prop>
			<prop name="InstrumentID">6608</prop>
			<prop name="InstrumentVersion">HTC_VER_10</prop>
			<prop name="InstrumentName">LC480</prop>
			<prop name="InstrCalibrationDate">1899.12.30 00:00:00:00</prop>
			<prop name="Technician">System Admin</prop>
			<prop name="AcqStoreClass">HTCAcquisitionStore</prop>
			<prop name="AcquisitionStore">eJzUnVez8siSrv/KxI5zpwt5FzEzEUAJK1eAMLoDhJUAeffrT6oKeqm/7jn7XOwd3dMXX/SKxUKuKvPJN43+8318/Mfr8Dz/1z/S9zv/x3+cokOW/dc/puvR4JQU9+ye39+vVf5Oz//4j/KcZvDTf/2D/8d//2ecvuPPX45uh9frHI3exSv/x3/z/8l2v/vdJ1aHZxydPx8QNen7keie5d8vaU7ROYMT6D70X/+QZDjGz8nN8vPzt5Nbk8/+z+fjpu9renj+D6dyvj7P3WkIf/JL+sX/zf3J+fVux89Z8v+Pk4RbOI7evT/rnbD4+xNe359wVJWTRIH7k7Nan5/xP/77/0iczI8HIlI5+s+fnT99Er0r6P1y9sqv6edQ0p99YHOI7sGf37Xl+QK/Lc7kNIYKh7jf/vuze3yCb3pdx4cTLBy40//Dx+D2uO/7K8/+8d+72faMNacJOWs6msvocS4SzN3bLLTeWOFRmQgi5ttXxjnSUt2gyGxErJi7knOSozZHl5uJcFXplWdNFDNHe1MsMHPciYYznSYRajTljPmXVxm2zh1qNPUOB6wch1HoDLbKEG1fKxVzg9nds6Ra2aBJu71gRnETzmoLJUdb5/zCzHifce6TO/Jol5kDLCdZwTmXczBGx81Bw9XcZ0JrtjJ5NFgKDG7neulZVqTUqF6fW9zsxcyzD3JqozVCE1wtqjdnjxzNRu19xWJ1P044R+bSGM127RXX1b7x7FZLfSSszzquLL/x3GWox6jQyhmu7JfgOYGe5yh87zZwvKHg2TEKcoRE9oaZmpdCZ8qeNmi8fdRYM+aqZ2WqzqPsuuCxPlDi0J2t0xptGvWOtckRfr6G8PfF+mJh7WK0nDOcpzoKGGRgOcxbz72xmY58Zr3GavkQOOft2zekTtk91iVGMqznSb+hgWPC+W9skXPGQjFGu8e6wvU9lTg3Mc8yml7VE2ZMi+es086JUKSsClxtssRzSyEJ0DRcI8yXGm+4c1kLECs8Baw/1Sp0mftpid6Ti4Er+dGGVnvMNwiVrwWupEfD2cxK1RF3L+eYGVw4w9GPcH+3yWuJubHPe4640iI0WT4lXBd2GtpWfazRYfzaYEbTH5ytjRUbBeY5wbL3aD1rPdVgvSVbeH5HoeJseZUPUZFeEsxeXc5zxTCwkXE/rnGrx2roZNesRsJ4amNFKRvOZU/HCC3DdosVA4mGu6ngfCRG3GHNm5aGy0fnJarsZocVt7rC+r9KS7TRJx7W9QKeN3IPEXoKRYyVKks9i7kcbXQ7p/D3+qQwXKGxlqh5mTpmhmptWPPY3KDl7oGw9FRyz5m+zCXi5yMO69455+xHMg9Q6t4tLC5fL8MeIB+u/4KumB0Y99B+b2UZrQZJhoV7noe2bh+HaDlZwN+HB/j73QGOF6viGFf7qPas+G1FyF2oJqwXqzZcxGpL9AyPEywMt6rhjtQjPD/2wGJGtPnQmUSqjBIHBZiZ1TXnMociQOvxPcd8eGU4d1LHAbrJkxyrswKOt30nPnoWCwm32jL37JGQyuiUqCMsHNZVaF3vcLyFf1xgxRF5zlns4PvxYcRg8cWVnK0esgidHoKEK8fiDHu2V2tUje5vrHE4NyzdUcfIlt0Z1qvLPXT11/uGlvvRDbcmLg1rtoH96L4cBSvvqOTc+cG6IXa9UDA7O8B6h/1mo7e822FGyuH+c1tTRlzdTnG7ecDf35dgL+zl8YmV1IH1c5rC/ZxrRwfsB4b9xW+dIZr4kwSu5zY11oEcj1H2nLRYd6ZVaBcn1Uf6RYH16Dp1aOXDbIMSK2mw1sD9c7j3UUb8Soxwzc9lsDe7dIgW8p3D/FKsQ9c75mAfvQush2nTctZTOs1RelMyXLPHp+e2I3WI2PkLnoflPDhr9khyxMI34PpYtJybM0GAnPFlgHVBUeF+L/U5igapi1s+lwznxsHzX0RruB61Fj03DzMZlSbsL0G4wfXtjxnsp+vFw9XqCfapSPQxuohli9UgaQwn05glyvjJBTebfWjYqFuP81Z4Y/VyyTxnJS90dJ0eUlwpKqz3jZoukdGOUswLmwz2+8CE838fFKwrsJ+dcAHnb5VHsM/xDNaXnFmwvg0mx1Xr54Zj5YcY3bhtigV8fHFuvUlsJLDuEUsSE4SudpYiNGWaM25nr9Rw96rvo9nJeWHtvS08x+bheS7fhxKrflYY1plTlyh4uhO4X37mWdPpiUdr86Di+gzPz1nb6RztnOaB9T2C6xGQCftf28L60Tv/YNdwP8BoLbEy1LLQPQxgvT3GKcbcY8eH7uJqbdAqTde4HowdbzV6FTZaPo4e5pmVELrNwBkjbqqGWLyJguGebTw3+KHKYKHiZcPmT7aPwmfpw/5bcZ7TSGC/osp9YQUsuGFPHM1H9SzbLRfLYQH7cwH751TtwL6vbIFzUwHs62IA9lwY+rpnj5ewX3mRjXFTrsGfvGbnAO3m6yduBjPRczyzGCJLcMGeKAYH+/Gqyyi+wvqrkcMb9vlqzRF/BP+n+QHsv8SGLfSlAxZoCv7tuOv7w18FgfxfA4G6qCr/OyCQ5//FEMjumgBzIyUy7NsdnNBduCe4CVPYNEF94NFlVYiYm0cAgdwKjOINKRLW62UZOlcNjJqPwSnws87oPw4ANc69TCkEWo/J4oYcrzhjwTXK0G038H1OIuywPt09DVdUD2MKgcJzdQ8tbgVOR0vOJyxvvdSwbs4BoIop3pgLTrBoozVAAwdmA9fvtOCsF6N/ILC5RKznHlawiV5z+Fl+saXnnMB1oqui1FjZKgCB0haMQm2uPxDoRpUFRuFeDrBWzAA693uASO7yuuC6OTehI55MH+3Sp461xaXhHOVpA8SeLrCJ8hygYgu2BCnvFiAsYQXDjkZ5/IHAjQzQVTLgtINILCkE2pMhGI3ETVrM2igGiFXAaY2UEj5fxYln80j/QCAzxhznXpNsiETnMgVIagGq3leA3vfzscUa/xJDe+nnEdpf10eAkIEEUMQAh063xzvmfQxO0peLJYVAUZLk0DZzRkelPz1hYTkAIxdIAIG7WMmxGNxizlpzyQapZjrA/E6G458kcHqscOZxdQUIdHbDbI5GDhgV/XZt4foP4OQIBDKra+NZpxbON0gAQiTlDE6IQKA/uiyxXB55z7a8U4zut4WIxWSces5onkbowonrDwTOQlgPBALb5t4aFALXi0WNWbmpvB4EyowLUDEJgzlABzg5zn6rYASHloysMbL6EHg1dgB1whyc5KGDNrF097gN9CK07EmxQbp92OKKb2+G5Qz2S3TNVxssPxp4/m9XidFgK8B+aLLUcPYsQODdAWiV1UnOObumWz+7qQpGXgFoiOYAXcrl9xC4XG4FCoHWYQ6Q5YsjEyvgu0IKgc3zcvlA4E70ZfTcL2LcXrM8dCRL0SkEyo6fAxQrcLyNKhrwfWFtOOULnMi0AQjkeRsgZds5rYl2+UIgUtUb8nYPeJ5oCdBfG+BEW2Z3BqcmAQREKjgVP9hmmGnGuucWeO4jpgKnrUy4wnOlOezfajuC52Xgzolv4e83I9jvorWuOGt5h+dr10cTCxOxc5oi7L/CF+B+pHUJEN0FEYM12I86NNrQHvsq34dA0QaIcG5ohvnzHSBQms5usH+EK25LE54PgcBHZx/08wuev3s4QdBiApRqq4MYWrcHPP/S3+0BWvMKoIOH7x8NW7h+91bA8WqzRrfbNMSNbcP5irMj2It8vcR8seUM9+gFOoVAPdbGHoVAJmAarEYsBLkjPQ2QXoL9kR527dnMEIKgEwcQWAEEgj2aZWMKgWI8kzhns0vHKKrvPIVAa32E/brTANrFdQnXH261MdKHT4Cg1+ZpOFsdglTt7l6wyEweEKQai5pCoDJuOM8yAnuDjuMtQLwjKJzT1sGwB4GWygEU67lr43pdCaGzNAAC3XUCfz86Q9A4UuB4UxntYP3GQmiLCzifrDIhCF2/AGIJBC5tCLprewUQ+h7Nc9SahyeW/EMGQY4P0EwgUMwkWO/GQZ2jW6LEmLW8jLOuV4DEbXWGIP7kpBxAIEDe9rLQPxD4NrUa5V6TAXStIYgvK7D/w9Mdvg9vXvC8V4sxugrgQtpgHHC2qEkBUp+rADfSJQndlyTbFAJbZglBEb+BIKR+nysKgW7DHbugzhxDELjLDNt7AXQG7VbF7EYDyDubsH+84nkHezDOPHc3gKCDWQsA2e8h+KPc64LIWnUpBNru+XhDstVCEDk2IQguAoCm1+OxxsrDdY3l8s1skGsCpCmJIxiW3Nl/a2Y+Mf+QwP6HOh4bE342WC4aQTashWovexBohbzFI+NVRrjZWWVobcrfQaDlp7B/7JJdYqnZiwB9u8BHAzaF+3E8AgRqa7DXxksESDc3EPQqMWwefrUrsDRYiCGFQC9oIagwVoLhjC7gr4orO8aCCVAL9g326zpEc8zeUrify8rK/44QKPwlEKhpoqD+MwjUZN4Y0n/+SghU/8UQWM4EMEL1OAo/EFhsY4jscoCmTQdhzmLE4Uq/ZSGFwPpxELC62YCR1A9gZPAMnIyiSZXhxP4xR1wippiLXIFz7AdAHVECCQRap+UiR8vE2WK+Dp6eved9HWWSo38gMPcWAfJGW4DAzAYoIxBoCc83btgdHF9t0z4EOoOTplMIlNbywFjqJTgNAoFaqZQGhUBzsSipEuhsW4jUnxY7pxDoTJfZEm0XdxazWwegk0BgtUc3CoFupoNTlx4JgysmaEI7mdoyVQIbFiJvyx2dl+h8251w+xpDZFiFQY1mA9jkesnKBlUCCQRyZq0Y9mUCny8HiYCl3SzmXOsBRuZo7SLMcApEvsI0kJGuTSGyb1dfCPSKFI53lbjQ2Q4Aukyn3FEIdD1JD9Dl7R4AusfghM4sHP/iXO5Y9tcAhfcD46NsdMyxPJ8pnmtXLDil4S4A6FlC5PrQmByNbgABBALtYqUs0Xj9AigOajBaO9/yKQTKB3i+bjsEI4K3uxGud+fGc/YHG5wSe4TzqwACHXZ1hPUzAmiVr4c2tEwfzv+qTF2AlBccL2vAaf1AoJuOzQDt83aDmdoKQ9s3lDmFQGYGkGmhFzyf831S4/pVl5yrNScdtUc3wq1nt56lGfYYTZI1xrobwvU1V41HyGrnWLincD4PzbyhqWeuMW+qAqy37nnL23SHucQsDTcw4Hn8CoHmSYHIX6waz82LJKBKIIFAq2bNMULOY0Uh0H6vAMqMHRKxzAMEOpuZukFb9jgEJyaA00sjcJpN7PBYqu7gtFZv2UdvZzHDTHB9cvbr7udoNXVvmJ9MYf2He2WIZtUqwcrzDZBUWAselVEHJckeIMyUtTl6tO0Ic15YgVN7AWTJK3GBWdYECI0H8LwIBEoQ9xju4JD6VAlsLlPesDYPFYI0wf1CoD10cpRyDQRt7k39QGBbAaQQJRCgSQnQLWI6iHWy0J0JAIH4IOiYa9ZwfHUEQcGkPi6wXIClsWdimqPQVzTM+QCBlroHiG+OTwHLqdJ8IPAiN7DelSnsZz4DiDBv7QIgMrh7FALd8n6mEGjHHOw/ogSy92dl2OhgBei0BghUDgfYf7BYxmhf7zYAZUVtUAgU/NToQyB/be9YvSwBmgeTAzht+7XCbeVzHlUChVkC0B2eELc0xbeOYntb4mqjl6GtBnB8+wUQqPuzyrNuQzgklz0rLFR1DRAzOw3RfSE+MD+dSXB/RPh+QYbrZc0GnsfyoA8pBOqbVwv3e6OB/ZnD+lbXbsRRCFwuIAjgh+qdc4SRkqPDvYNmlML+Oaqw370cnl/bcAoEkUtLR+7gZWMuTiEI9Vp4/gQCOb0UPPdonCDIXt9F3D4DCNIUWdWRdFV3APGh4DnzOUDkZL/j+0rgLAP7zF5mAKHhWb6h9LECqFlvUoDW/UJGkykEJTIj5qF7OgC0a6vi9YFAeQBQTZTAVrBgf4TJIULH6UgDqEJwv9dJFqEqH0FQoW4yzmEcuF4CgRJ2X54zyMHfUCUwWp09CoHF9nkGe3JMwF5L8zkSTts35rNVzrlbD+w/gUC+zAvDmXnpEi0mUwOL0T7zrMtLk9E7XSkUAl1AERm12/MHAu0XC1D4owTa+R4gW4hfDmZuOUBvcwLoH0c7F0O0BxCIWbAX+qP0sCDsXG4lx2efKoEEAqkS+AOBVAkkEOhUouxZewUgc8Mcd1iVLQjiBa97PuwjhCB69oXArX7aLy15XnAUAjMMx2OlhcDZK9kOkFMdbxQC3XXNBBQCK/ukeW4yP0eIPYiw2QdLCY5nnccoZNZXrGUuz1EIzAalQSHQCQJYr9MH+BOiBNqXJUDz3xACxb8EAnVV+F+jBI60f5sSOAnknEIg711Tzk7tRYz0WuCwxG4h0pPr4xKNRgyH23ZWfNLB2307xNJIKDnbktQYXYbHF4bNKHhWfF9s0G6zACNXY4DEV6nEaD1UtlieCJEHzi+WkXW5f5RAG7nJkkIgdzYhEsyyJKJKIIFAqgTiTpmr3+8idGM14xEXdEriTBl4K881Y5RdzzKWgxY2VfqA8x/XzBcCkzrR0ZQrPxDoWh5AWnQURwAVezB6tQ8QQ5VAgBrOWl3Bqflqw+A6uwGU+G8bIt8cgdObc1269eFsEPbXRzAargiR9jiXKQRqz7kM9+8GTiufmi1VAp2hfb6hegkQpLyWiWHdI4Aq13w8sLbQAQKtWa7/QQlszgA17UHmQku66Us02U2PWBbfEPmRdLAxu5woBNqTAfy9U6QPXAcHiXOxCkZrNjIzCoF26bHLP4fAdniKQ6oEEghs1bzlnOse7g/LHDisaw0YzfENnrckmAMKgdZcAae0fEEkrmbnxrBHSzDSQwUhzA824PQ2XXrwORcdmg6mSiCWOqiI4Hrt9QCgiUCgIC5Cz06iwxyNVswbt4Nzw7nhE+4PgUCiBDqrZQbfb7ohlvdOy1EIVBrTxfrjAdBDINAx4Pk2k1fNWaEP308gsEm7dA1RAgXx6FMItLdx4SMhen7TwQQCj95zhfm4hiDg4ig31Ar3F0BgkoSOeTHnsB4vAJ2vcQ7XvwIowBO1xdVDLsEpvlMbnXbrAa4EMeNsYQzQKEsJQNzkCk6MQKAYMTMIWvDTsOF23NDCBSPfUwIVNnliMXzlhrvJEhlNA6amEGgrMqwHX4X91gghQFHdKaWnlTjD7diqOLu8dOlgY21gferKHIXA7WXFYNEfg1OTEUDReKwGuJUYgGSiBC5U5Y0V+aDCenT8JYVA1opzj6aDT3nTYmVkZx8lkEAga63K0OXu2RgV/m6C26sA63OyO0YouDXgZOWyNKyHbG2QrK44uJ9sa1AI9JPJE9exln2UQHt4nGPmdPhC4HHnBBQCHaE9btCynEi4LSJwmqIP11ulEwhK9h0EDh8ANavlzsPtO4f1kW5NHSE5RQA1Z4ButwJ7MHird6oEOuEYoIAogWK27tLTfKBTCKwek1G4rPbzIRrnAHk8y5Sh4zIQRBAIFC6LKrQOV4A4y3uWWGuqirPUN1z/5iDeKQTaSxGCzGPdQe+8hd83KgRJ48CcYi0KYT1f17AfxBigStJXT8NqgkWNZEW89pXAHwh0s6MN+2EMUMU8GwgiCQSG+GFBEJhAkH1bAwRqG9PElVgKALnhqUb24yxgoTgAdA/3cL/NWbnBzewMUCA8YX9kkir2IfBHCXQb1r8hT1FCCoHWQFR49ATXiZkzn3vuQUlhv61gfXKndea5/OA4pxAoNCYE7Y8YggbDnUAQcBvXnjNanCK01YqUpoOt6wqg/2YkYI+KCQRBSn0YomIH9osoge5M3fto45wDWN9BAkHJLp6j2pt8lEAKgcPrVwmkEBidwd4oJvgnO5tmMmLMhYyZUgb/dIf/RcVkcsUcz6ScKzKwn4gS2B4MeL75CiCbKIFsgSBoI+nglS1igGxwgTQdHBvmFterAHsrfcFEKDTFHZZWGKB6emXmyK+OMVY3msBZzHlg/0EJ9BzRxzoPcZudbjUdVTP0pEqg7bXZjUKg49pwviQdjHwIavT9RoT9sA+Cfjr4tgL/kbLlC3OXQAOonzE3xCGXw8zAAn8UOs6SQqDqWTwEJYNAphBYyRs+tG3G+kCgtCvz8G8LgX9Ws/jvh0CeUwThn1KgNpZHAvlH/wspUOD/xRSoDmGXsJoOVKZc/Brd8ucLq1qUGVQKtOfnBryIl36KAgkFVnOn9BxbP9nIHnRFINcUQq+9cLyh8fz1wrwl8R8pkFCgMJyBl6wdoMDtcLXBYpECdY4WcU0pUKs2d852c6AAQoHKaAJWgOko9C2OEkqBLl7CLs3RSvtQoK9oNWJDRsHqjRmEqwy+FTnDkUrzwZQClfpeYOWQwfkzJVgBY7xeQIyXvDm74MGrjNp0hMXtDawIocDr7tLlg59AfbezGqFzV4RI8sG2GMOutzgW/v4oSoazHTsRUpeXALP8Gn4eTB3wSgA+lAKd4wOs4M7dtV1RmmpQChRWYKXaeJt4tvQ+QShumBGlQOc+Z4ZIaVkHC7UNXvVtZTYabtUFFjkGKOp860LLC1CcomeSR/PBS2l3xEw0g9DzdIVdP55On30K1JVHjrlorcDPoguh78qF5zH2BY9SoOpPUsztvNigUqCUMDpuzVfrWckOqIIVHKAcpQFqIhR4m4wYrNidVJrIYHVlFyhQXpzq0L7XxxxNVhCaVyEGL+TvTB6l8066+CkKZAcFeMmgSEJKgbsxu8WMPAoNy7j7OqrX2wRC2X3jud4Ert8aKiVuNyVY7fPSihH/mD6wJNgteCWU6ahcTG3M63e43yQf/CsFjkxxiSuz5TnbdruiGJc9YN5Zwfp4vgqg+FABq4vSa2jdz9IcCdZ5ifVNC1HAzln46LA9g9Uu3kDt+86LRM7OxuJx3FFZDVQwLUTwSoEEUVD8BuobuzvYD5M282w3VIdI3Avtpyhw+JKBSgNhSinQPbN+hEbT1/1DgbLg82j/ej6pFOi2FlCLkAsVru7d+m/ko47eqGBx7f1GgdW9HWMhMivPFthsjsbaGlEKdHRJnaOMnehYbmTOcKZDoCIiBfK7IVCgfz5HiDk5MdbFuWJYm0JeorG0eGNt1UmRRArkx0WL2xAo0Fptuyiso8BqtAYKfN6BSut6N4XnzwOVj3dmQCmwCbLCs9dStkTT9sDjaiPDekAKUKRWK0+IOgTYj+dokfeKAi1zvo8pBWpoVnjufG1+KFBUHrD+chnWw1mdcFg8HUTDTRBQEaFA4ZmVf6BAG+xYjZJ3ecOtvAYqIRS4CsHLq6Hdcj0K5CJlZKzPGwmi0nxRUAq0Od2E/VPen5hv53B/m4E2plKgUgEFurc3PI9CEWGx34ACHYhleDSQnzyVAikFPjwVKPnY1UvA9fDouhz9jgJFdLljLps/QioFrrsi7Or1hvVNKLDIF7AfNaBAly01eH7Sw8T8MBFCu2g1Hz0C18KSm/MfKTBXgQLVqw/325WAmjLp4X2kQHYCv5ffLwGz8xD2xy5gNojf3K9UCnS3zDxA9qoJYT0sU8857g48lQLFe5MBpShHiEIOSYTF2SozKAUuZweIupsFREmP+cFHjcOomA2GQN1EChx4SYp5tIL165SHjxSouvrTc1kn1tFmAOuRGZpnw7meZt98cLKJIaqF4AUdstGTSoHWxAP7csNboPBLkoeUAgdPoEAiBTrjN6yHeMGIcP58Aft7kfDIPTtdkdwQ/BkO4Pm8rNEnH0ylQF8G+8FJA4jadBaonxQFsrbHhw5zs3z0PooeZncHbFAp8ITSLVz/Ugid8GKDva0eSZ8CY/83KZBQIMe89lQKtOct+Ct/ugsxO2FKwzFWQIEkH0ykQEqB3Ez1sDzrUks/RYGq7mghpcD1Ln3hGkwxR4sCT9wR/OHIETn3nDtzWhTIjRygwAGT56gedkWTXVGgU7CnMVLX7pRSoDPhLP7vSIHyX0OBvMz/cy3w75EQBlr911LgepjcKAU6VybO0X0Lu16ZBGlItcDTcFR/KJBxVRvJ7QICG30Cq3Z30my0mK1YrB1yoMByD14mHZZvXBuMYFAt8Dp+XjHv7yFWV/MkQl783OA6g+jYmjc+xMYXRsO6YNwNS1vC59FqdMQsnn21wJpRYiyvD2CFIgxU1tMCJe0kUwrU3/ogxFfrGKCtvwCqjIsipAnhaNBkQIFtZjgcTnRKgVXIx4aVtNYSJafOa2pVFlqPE8RK+/fuDhSYAAURLVD30ABLxhMcIaHAazQ1sczrEucMJ0yN8mZ6w3ztgxdw5mcblbH7wvpoLIdO2ZUqr6qdiBnDVUPr0hY5autEwtL4DbFzmGc+uqMyxJrpQKx6T4sxWsOfYOnYUdMkBy9qXtYQ+68Rz7nFPfdR4T6A4swGYs1I1uF+DsQrZlRb5lx0Ow9RfmYjzN8C2bCXZyZGN0UscFU+1dBZq+wNOQd0Bqt1AysWnZ2aVgVKrR971mCp2KhYTxhKgU67s2ygwElDtUD3PADqIRQo8KfGsA9+1lEzWJmW2YNXHGOgdKoFFkugRFE89imQJoTX7L3BwqUBryHfvlogpcDn4zBE43QFVHI+NSGtCuxRINynCJ3S6R3rjdUalAI1YIE+BfoWxLqt9Ybzy31ziXR0Aa/vJkDRKwxRS3MtA6xmg4LrU6Au3jzaGkIosHop4IVV5xCgqQMU0DRx4lnRGaiOUGBbTiCWXiy/FCgcJaCi8ez40QLFAddVGXUUeBw8G5oQphT4DM5wv3j7dxRYOxZEQZOdDFRyOUdYD+PcoxR4GSuw//Au4ygFLsxC/2iBsylQ+iQRJ1jjTaCOEwv7MQpdhJW5DeuPPQBF7acjHbygxnnuYGTCei7SC27O6jchvDPvrw8Flrlso/cVqFDGnRbpx4dbTwt0twL8/XAhwH4NgaIpBUr1bka1QGeyAy9qxYWEaxf2H6XAIF20uC7rmqNaYBYvHpjzqzR04jd46fliZ34o0Fvsc4j6DmcszadfClRfExnzTQjUnvhAgYt2IWLp3FHg/QHP2513VVrbrAxpa8hy/hrhZhN0CW0XosL59XHta4Etf1zRqkCgqFxGQTV5Y0UUhxx+7WY6UninxPxcKb1Pa0hXFUgpMBpAlFiHEFVKTQX3m1QFvldAgXw7FTkH7b4J4dbk4Hj4cNIpBarDM0Q1P1qgIA8jz1IkJULRKgUvj+FzLjvuCgAWW6BmM+oKImRNR2o+0rB8qGF//1CgbseCZ6kt3I/SNhdY2+R8aIXGqUZFeof7Y23gfv9QoHq4gP2A3+eUArnyBFRMtEBCgQAZsP7mQRygsZI8YH92BTJEC2TL0ftDgaQqUBo9PxRIE8Jv/NUCKQW+Lw6DtXJUwfHjLEBr75wAFTuZRynw0XatVsXgGfYokGiBlAKpFthRoMsL/pBSIGkNoRQ4HKwKuL9dlGJv0oBqgXq7g/ORZsHwowXepC5XNVdqqgU2+8EfKdDKt8GypwVSCuxpgcYA7DNzQl3r3wWH63xeBJQC28QTOCcdFHPkSpcY1xcFKFsqvhQ44RQ5pK0hrYsOWFMdWG9lk+XocTEfVAvsUaD5Gn9bQ360QOcs6j5NCBMtkCaESWsI0QJpQhj8rLU0Bq5kWFe7sBFXTC9YWuwgyicUSLXA8sRzDnvrVJtUnGFemBV/XwpU/hoKFCT+n2uBw98wcPRXUuDgX6wFTueHK5ZmQmRQCryNDy+aEbbsFLxA5i9qrECsZTgqVpewy0YcbqIFxDKkN2RSLdiPFjj0urKKX7TA+nm+0wZhSoH+IPE+DcJLO+YpBVZ795sRPsjC4UOB8zS5IUVoIBatNxBLKiuwAmXXsCsnz8Kzl4esRqPgroHVHg64NXLMrxZ4fBWfssCyXuQfLZBQ4LkAiiMZYUqBZQa7pMU6WJWYscYIy26Ea0HgDIcdpTIaGZcRZk4pB14wBWpY2RcbN4uR7Nnj91lG2sKEXWoGQIUns/DROFYTrLyPqmEfsxy+7y1KuBmcNKAApQAvs1AU3F6EFMBwDVRTeI8nrh8HiGWlDCiTUKDqn8FqO+4poBRY5XOgNgEFNzRh2xtYpVb2nNMRvNgEd70ouqPA+T4cG61frxizaQpePb8wOYrTY4XrTaEZlse6MRo3JTzvhyAa1vtagBeO7xlmou2XAv12ywIlvtvQ0rbZHLE8U1MKdKwbUHI+mbDw/UCBVuBbNdUC2eu+NqwJPkZIH6oIq2en8WhGWBqwJmYuW4hFiRY43y84zPpPoKoLMn20KcwtFtjBA7w2Uj69IeJi1xg0IzyImRLrx98oUFqwYNULq+GsGAGFUgqMH3C98wGsB0KBRAt0Z/JxieLjCwNlVl8tsBpeLrRBmGaEwQ1/ywK9i2TTskCiBVIKJFqgkr0Tz27OsH74JzyPej3OOOtYqzq6CWVOKdBevo9ztHg5cH9wlXWUqug0I1xLR4i95zPfR1s+meJmPoD1/ziA1yUZYUkZ3T1Kge4OrpNLnuCVrBS8GMkIN4A5HqXAAQIK1IRHRz0vuD/sqAWqvJiV4c4vQAXjkzuiZYEOIwOVplN4noQCqRZ4DcoTLQt0G/18oxnhih3LnDVz/Q0qBocE9m+Wh5QCiRZIM8L+FihQXjUaZg4dBZ5HXy2Q3fNAmRMRvKjkfzPCTivC+iEUSLXAn7JAogVat8miphlh0hti+YmUI+4yOX16Q1CT2ihmFOGjBd7k0xiNzIUAUeRB6LTgLwVKJ6BAWhYo1g+4/vQE9/tSqAFi3scLpUB3bhx4SoG1cOI8a7TSZaoFynoy9HplgTQjPAvUGwrK5IW53bTk7Oya6pQCOaBAj1IgyQi3NlCgxYpAmaRBmGiBTqnA+RUZ+6FAq1mZNaVAlp1DFIyUBKhuDVFkLyN8OwBFEi3QnksZTzPCRAu0MwyU5+DLAtdmAhQ4bSFK2tjmnGqBlhBmn7JASoHB/lj3GoTd/AEUOblNpX5vSMIkd8zsRg+DZoQJBcrROgVK2sP6zSbCC7cjLjd6FChXy5TrUWCFaUYY7D3JCFMtkGSECQUqY5yFtCyQNAj3KPCnQZiWBVIK7MoCbXs7HyL0YH5HgaRBWGwhSnJ4D6LIfCwOsZZ7cL6kLJBJBAEzYwHWTzEH+/+TEXZiFX7GhqNgLRA7bbnTAvXZw/o0CJOyQC64uLRBuKcFaq8Ae5QCb+t2R7VA2htCtMA2kOF5NAy2Dczj4XLUyF8tkFCgrM9azj2twV7mT/ZLgXyddVpe+KFAS5zC8zKHD7CHAN4G7Q0hFMjFK42jFKiU4C+k+KyF9v4N5yOtrMNy2GmB9iErxkgTdjfMH5bgPwgFPiuwB2rgw8/Muetl6hqECQXa8vrvSYHqX0OBosip/7Q55G9CgeN/MQWSMTG/ZoSZ6vDVAgkF9uoCiRZIKfBHC2S9sium3oDVzPdqBLH1RPDs2xmoQnkqD1oX2MsIk7pARy7nPBqKzZcCB9XhQ4GkOaRHgercgVhPqYEynOPhkxG2b8cTj/aZIuNKRUCBhzy9UQokWqD7QEmOkjfz0QLdVZ7wlAJJRtha7k4+2o2PE1yFIsS6s1s3BuWthuAlGC60s1AbopemdmNaCvByit21M26OQIGNqXjuLb6Albq/4PNRKIfWI4Nd2tZsSinQci17jK4HE6z46KIZrhO4Y8SoSqfg2ylnL7dZTLVAzt6Bl5ecYomefLvBLMRuYIUriBU3r64j8GhB7Pl45Dc0mpkRrlxO9lzuaEOs/gYKZOO96tnP8LxBB1ZMPhTIsueYUqDmVkChm0FZI90EK0G0QJoR5rCS0rpAZ4WTOa0LVKJ7C+Z8o42pFig0VcFZ1RWoZ7NhgEJ2hzqkdYGEAvXwWAOlVWpMKZDUBVrnLoNY+TugWDeCqGDYdsXi7qTG7U2A55tf0uVHC+w6hKkW6LfgJWlG2HhClLHzhYJqgUBdp5hqgc3MbEJn+OjGYnQZYeF2lT8dwqHxmgHlPMELHiVzjnB6dLGeFnxIm0Pa2eOENckpPYuZAQUu7MkGi0f+d80h/FCA8ycZYaIFKtkrMSgFjs+7DwW66RKo4Ci0Ja0LdPmp+skIEy3QehvpkFIg+zx9KZBkhNnjPOKs8TmOkMyWd9oc0qsL7FGgsxEq2A/bLLQT+SijxixgvwEFcpQCD0qLPs0hpC6QUCDVAgkFEi2QZoTDWxrTMTGkLrBbHxGlQP2ty6E9z+Q5MvfbmGaEnc17sUGM/oTNe+q0nAevRigZNeofKLCXESZaoFZmBXxehKiKZIRFJDaevQAW7pojQsxP89SjFGj5r/lHCzybe4jq3O0nI0zrAl/i6FMX6B5liEJIXWD7PsD6XT3Ai41vuxXmsgzOh1CgHHfNMJ0WaGsuUOnlmt76FJhaLMbK5MVxPS2wbfOhR7VAkhH+XXMIPP82ncD68wbwvFnrNwp03nD9hAIVcSoZVAv8yQjbtZL1tUAraNIazWdwv7mXAfZ2s/tqgZQCl5Hy0QKlzbP1nKcM65kfT3TMLSoZKKXr6JQkoGZ5FwuGc2thPZO6QFXOurFOYDKoFigrEEVZrWz26wKt5d26oavvfijQykZgz/y8+V1GmBmdP1ogzQgTLVCbVEBxQxXWE6kL1E4YqItQIMkIC7N54jmPOayXfAfnSyiQaoHPcBV/OoSJFnjnRglWc+XZbw5hPDHwPnWBUXEE++onhhPxQOW9jPCZgyhmOXNyzDxgf7gTDvb3MWdHtC6QZoQJBeqXtjDc6g3+ZhEI574WeHg4Yr9D+D3cOf26QDomptMCHWkI50+0QOb8ey2Q49YCZ4dDiLopBToD0evVBRItkFLg/WUeqRboLDdgr0hGmFCg2/JAydwJbz9jYh5P2B89LTD1wd4vZ49vc0jRFLceBdK6wOl0cFlOIfAx7HvO2JQCSUbY0nU9pmNi1PVVMKxLN9aJUGBdHWC/3I/gn/6GFKj9NRQoCdw/bxEeGLykkn+GfyEFisK/oy6QaIH2euDz6G4z735GOFg+W8y3qzSkdYG8uvpmhEld4K8UKM/dJxa3PHjd40jx0ZldfCiQaoGkO6QdTyOOdoeQFmFKgdMCqDFVFkfMzVZghSRzcevVBdKM8IcCo68W+MwnCha86dBbNzZYfdIi3E7rLwXy/jYHK1D9jgJ73SGnjQheTLXy0H0asOvni+kb1zKG2CmKIHaacKIBlNxyHKVAbuMC1WQLxbPKBKiuSNoIN34GPxMKzElLLnNT4ecKrMBsITJYGLwhdkvRZYO040EFq7HNDCe+QuxKWoTrR5obllwVGxTrKlAJuoLVJhQ4clWMhaELVsaJ8hoVe7i/9VICyruoNsT6y3WI2dcOqFMcg1VoXmqK1ZZXOFccOjyqj2yDa1bQPEt6ujo6ndYPzKAIYtn7ESiQaIGkLpBS4FIzR5+6wB8tkFCgLV7BqxAKpBlh2dd0NHpNDVoXSLVAUhfIKuuGczQBvF5eX2zMbgI+pBlhsVRaqgVSCqTDAn8ywqQ7pL5uG4PWBZLuEEqBt9qC5692GZVOC3SnCGLrqu60xulN/gwLHFuXCdaLe+257C6d9zPCMxuotl5Oz5QC7WIBVj0I796HAklGmHSHSKr4pcC8OMDzLV4x5zDnw6cukNuM4XkRLTApgAJJXSDNCLelw9IWYceCkIbWBXILP/doRph0h8CmizjaHRJX07A/LJBogWp2h/U+TbsW/V8okNQF9rTA+6g1aF0gzQiH3HT4pUAf7u/w5TDgtdSvFvhDge7z6sTICCcxrqpOuyAZYaIFtjjKOGsXLwJKgUJmpRzNCNfJbxSIR0BFL383phRoj0WgwFHcyFQLtNM9RFVp63CYO3LNZ1ggGibRhwJPRjcCoKPAnhZIM8L5KOfcagXnT7TASvqtLrBHgQsEFDjyd0tcaVn5aRFObi9EtUBKgSQjTFuEV5HyqQukFEjqAovBOcZ1GA4NSoG9FuH1sRtGV54jrA0nJeeIA1j/RAsECIT7TbpDZgfx1tcCCQXqwxLsHdECKQXWtya0qwoo4/CGKJtogc7F/2qBzH3wMJw8TGpKgaQ7hFLgPStkqgU6Y1eLkS0dZ5QCXa+FKEnRpzMsQhDL2adHl1voKFAfeRCVzUQ4njaA/UUywtZhCPaEZIR5tW0+GWGdZ264GluPsJcRbuYYno8oAqWTukCiBVrpEZ7HbvEMqRZI6wLJnBjSIkwzwkQLbMwhUDChQE2DqIJogb9SINUCn255onWBVsTsb+juLE5UC6QZYTInRjysgQKFNUSZ9X5VYIl/5Z9hgUtd/WiBQB/BELWNAtcfcxBF/GSEZV7pKhA6LTBb3yXaHeLaIthn0iLco8CyMJcfLbC+Wx8K5A0gK3xLnI8WSLpDrO3VGdLuEP2oCqFt6tW8R4EOOgYbSoG9FmFCgaLtQhT38CAq9muIPd3bEtb3ed5Re6cFkmGBVAu09utrv0WY1AXyu7vGUQpM09OdZoSdk8XMKQX2MsKkLpBogZQCSXeIXqRwfGYE5/c3pED9r6FAmdP/uRb4N6FA5d/SHRJb4JVIj/CNbyA2Pu9Tr6cF6vWpy1h2FDg5gFcTTANil5/uEFoXSLpDiBZIMsJAIRAbkowwx4ZgFSbWlwJ7GeGdVDBYccy7RymQTAuk3SFECyR1gXWwguP/1AWSjDDtESZaYDOZfymQjIwmWqDtjcGKfbpDOi1w5iQy0p6dNkUywkQLvG3X4JVtN+ccfwqx2XgEsV0NqMs5q67uqrQvU6zOBIi1Q+ccI1kvXaxOXIWzh1bXbYHMN9bFRuGsugSv+lyJJXjFWOUctbY3yJ5zg+ViwOmGK0Wsj4ans47F4g1WkX2cdMSbaggUlAMluGuI9SrH3GK+fMEuXrddnY80BSopV2LoquOcR7g6Qmx+0YHyitN5iNzbMQKve4LjmZNzhOSrmeO65hTOKZCjI+SZLW6tid5RZDU2CAVWcQJW5smegdL23YjwHwo8GWhEtUDL400dsbpSUQp0Rp0WUgZKl4E/dhklGSisFVj0qQuMqm9GmHSHUApkJfDyrdsNvvmhwGb3SIxedwjNCJPukMIcvbHKeDXntlNrSesCZbcoPWe/POW0O0S3TKBMogXOVqbzoUCiBWLjOAEKDeuwVxdItUBSF1hLatCnwPC0Xfe1QEKBtC6QDIr5lQKJFtijwPW5zLC4FOH7SHcIyQj3tMDtgPmMjHal6XxDM8LCC0VAKSp43R8t0JlvZL6nBdJBMb3ukFun7RAtUAYK9KzrFKhPVNoxzQhTLTDyzK8WyMrgJUlGmGiBdnpNIzotUKiNJqRaIKFAogXSHmHSHUIokPYIV/a9ohRIM8KEArXBqsv4jlKe9gjrW54z3LGg+mgbJyLVAh0kWTZyH5P2Q4HWTs1pRpivk9Rz/Mch7neHEAoM3OLS7w4hWiDJCDuV3w36WU+AYsKDwNG6wJn81QJpXSDpDiFaoDty0k9GWGJnleeIocIjTRfXWDupYJ/ItMAfCux1hxAK/E4L3IZAGVO4vyQjHJ7ueZ8CRyOgwJ4WuBrC9avTuvJc14cob3gqIUoK9jXXywjLKyYyenWBvYww1QLruA17GWEGMP1TF/iY7aZgn94Q1RTrrvuGN+d/oMCaAwqkGWHnfVx/tMDZCKiD9AiLdTcIKbucfTTp7DOhQEfVZJ92hyi19ce6QHd3NG0kjO4fCnR21+MYKYPtjxYI+4UMiiFaoJXHlk+1QM62M8+9uPB9JCPc0wIJBdKR0T9aYDt4JJ+6wIu3etOMsM20YN8raZL9gQJ7WiChQJIRtrM4yakWSCjQrg/KhwIFYVHCOSm6T7tDeiOjf+0RJhlhogVSCvRToOqeFviQdm+aEaZ1gT+DYlxNzTe0R5hogTQjTOoCK34L64n0CJOMMOkRphQYvh+/GxlNMsL6ZqMbVowZn1Kghg6aQSlQdauQaoG0O4TUBQqNJxhUCyzl6RirrxXv0bpAOi1w1UCUYs+C29+RAvm/5sUhvKzr/x/zAv8WTcKi/u9ICVe4DLlPSrjDQJISdvYLwDCtXjW4eTlgtklhIEkJi/7oi4FEDBSecWlY/M6MKAYSMdAdXw/LT0q4KwykKeHDG9wuaQ+xk2xe91PCP6NiaGHg0VpENCWspevMsxUMZuDTJPybGEjbQ7jFMKQYOH53hXedGEibhC/vZ4qbUwzBKxEDBxvRxKwTvUPaJIyYxwcD7XH3Jgb/kHYYeIBtTTBQcNACq4oCZneEzzx62hA8yu+d+sHAmwnBIGMLKgSfNhMhWz3WECzWmucYXH5DF2E/WpqaAhh2yN0YzXJ2gHnM5p6VGPqQFgYKqpCHDpDbDYLv6QHrKBFC58WBG5EHlw3W5zvJs5/TYowuUtoVHo7g+OOTraP9TYxxNexSzpcJEyN3z9ZYlUZgJhaGO0SlwQoQrDt6SDGQCxE8D7kRDSe9MzLFQD633hzFwOrRDj+FgUPhNEYsM6r7KeGpM2FoSpi2hxxdhGhhoBOXpo9Kvxx+CgN/xECOvfKAGUswe5FY/A4DSWGgOFIfYU8MbFYH+Htu0jX1LpkKs2MIM2iTMBEDCQb2moSZ9CIbrjGw8m5Uyhgz3KMOHWF/tCkGynrnNn8KA3ujYkh7CPdSbp41GO43qAoZ7w/tITQlHDEHnhYGMnPjWxjICGXRbw8hYiApDKQYGOBDTQsD6dBokhIm7SG0MJBgIC0M/EkJw/oGt3tddGJRJwaS9hAr6prYzyaETaQ9pIeBVAy8X7I5xcCGt2Sv1yRMxEBry5oBHRVD20NIkzBJCYuOKnu0SRhL3dB4J809mhLeRV1KeGWBPSAYSFLCBAPd+T2VqRhIMJCKgb2UsNYNSSaFgeq4aT6jYuZLwKoeBpJ5gb2UMBkaza0nhdErDITnCWHmSz7NqRjIPTsxkGCgKq9xPyV8jh9DzOhwv+1DCWHpSjID+uYQ9/hQapoSFl6G8GkPIRiobp9DA4+Et/wpDOzaQygG5i8IA0hKmGIgGRXDVGVl/FoY+GtK2C1kwDgcuTOaEraPS7h/vfYQUhj466gY0iTMrs9NaIt72P8no1GwfC3l8IOB+DinGEjbQ+5jc0FTwvYCwf76aQ+hYuBPewjFwDVuRcBcDfbP8AZYQzCQjor5aRImYiBNCf8UBlqFas4pBtJRMafr980h31Exi2WvMJBiYKzBeqJNwixWZIqBmis+DSoGqpJ6oSlh2wneNzR7jk64nURfDHw9OvFx5hWGs12pN1oYSFLCtslDmPDYtAO4nm1n36daPyVsc+9DRMXAes1382C1pKaFgbQ9xJYhTDexaMPzkrqm/m5oNCkMJE3Cv7aH0CZhMipGPrm/EwN7TcKkMJCMiulhoMIuWs7ZdCUtv4qBJCVMmoTdJob1q96mYI/us2+T8PiiAsaWO92gbw4ho2I09aKFrvgCLNxY1mu56OYFUjGQYCCZF+gyZzsH+y4aFAPtcgRhNW0SNgSwF0ad/y1HxfB/zatDeEXT/j/UwL/FxEDxXz0x8Cwrny7hT0646xKWZpvUc6958skJa+YhM6gaSMZGk4mBdn0GjCJjo4kaSDGQ5ISJGki7hGlOeH36dgn/qIG0S5jkhOkL5EiXcDRKAnBbRuL1MJCogXRWDMkJy8kDtvkPBra2O+TwPFMDJM0THQtup0b80h9C1UCSE278efzBQKIG1uIFsNJcAEZs1tMM13ooGhabgBnTnZeNm/UAtlVTOzJVA/XK17oxoW6ABFXMAEMUNbSNBn6fpK8GiwdZ41y8sSNUl5axdFikA9a5ZY3mgjvEjbjNOSuzcvszNlpmCsPFOyenGKimtWi45TYfo+hdbj8YOJhBtDfCcLwqHKqh+w4KG13i9o2rx1PjLCN2eMDEFrBJGmueu5mxGyTwDwnzkzMDZmAGZmrNsRHNCbvxsOgG29w/aqA7rxdz+gI5khP+VAYyi09loOtdAUN+uoRdUz7xKHGnBhauh9qzXhVgeK8/hGAgH08//SHWlgeMI2ogmRXza2Wg2w7j36mBpD+EVAZWYta9K6bSbuiNzJBioHV5nLouZxYwQrzLnP26nnKkGJcp1t63b06YVAbSnDCpDCRdwr3+kB4Gkv6QgVassJZLXzVwIHzVQNdkui7z4uhQDHS0GjCIYKC2EwFDCAa+y8sIcwz/VQNJlzCdGMil8xtVA0lloCNc/ZhioH7AD4OOjQ6mzeujBi4zcMOkP4Sogb3KQJoT/sFA0iXsut0siLFlDvtqIJkY2FMDSZcwnRhIMBC3xfuTEyYYSHLC1TYEt03eHfLTJWyfBDNG9wNgiSZ0GEhywqRLmPSH9LqE1aAouF5/CMVAMiuG5IRJl/Af+kOyTOKRsHteKAbSnDArCB8MtM4+XN+r/S0nTPpDCAY2QgbPc7pRazReAgby62Pu0ZwwwUC5hftD1UAyMVA5M/ynMtAuiycWhduA600MpDnh6+m4AQx8vnDDjuH4zhXOn2AgqQykY6NJTrhKp2JIc8JkYmA9rivv18pAe1KnOZ0VQ9RAWhlI3h1CXiBnh3fA4vfqLNAuYZoT/lEDaU6YqIFy+YawaroGDPxRA3uVgUQNdLa74wcDJaWrNM4GWUBzwgQD7e3gHKD72fnkhGl/CHl3CMFAd71NPjlhMjGQVgYSDGwnyzSkOWHSH6J7JmAW6Q8hs2I4edBVRibWjWJg790ho5Pzu5xw8GKDfn8ImRXT4jT16KwY0h9SGT6E9T85YT14w/MlGPirGkgxsJsVQ9XAeFx81UBSGUjUQH42BQwjGPjz7hCqBhIMlNlOPfvpD1Hex29/yPOh7qkaSMdGEwyUdzpgIOkPQYrJwvMSIQz7yQmTd4fQWTFkbLSGViVHKwNn19NHDeyNjW5Ga7D/BAOnEsSxRA2kGEjVwA4D6btD3Os+7lcGbpzLjaqBFAObTq0nXcL28KkFyNfcOcVAdzcs/pY5Yf6veXkIr6oa/78lKfyvfo/wz7AYqgYSDOypgSQpTEsDSYPIT2mgrTCnJU0KN05ThjQpTAZH69eM/wyOrq5dge+PGkgwUG2t35UG0pGBRA38SQrT0kCSFCbvEbajxuyPDKQYSN4eUk/w8NMgshxN2L4a2CsNPFkJjyRBteHzSgwY0L2NYO6wc8w9oqJL+UK0NjywKWBgJoLbSGDbnCelA9HlCLbVsekaQvguaTAKNM9iSjanGMjNNZXrYSCfznXOqnydR+MyHC8H7EKH3/OsjhzRRRAdXzq1o+1eEdVhoIaHhUcx0NrtjmA2S9GwbVEHLJNeG9wEZ9mgGCi94XhiAtGIxQbnOSrvJmBhHuuee5gVPGLiaYOlgQUYiuLLBh14UcaK8GAAG2QwUwdm+uqrgaRBhFWdrxpIksJNG4IbWvDZkCaF5azshqsMvhiopD5gH2kTJklhdeTXBsVA9+6OseDZjUeHxRAMJK+Qo2rgT1LYmTLdoGXe9foNIkQNpG3CPw0iPMpLg7YJk8HRVA3ED8DQxQICetIgQjGQlAb+ioG9pHBRi9d+UphgYBsXV46qgeQ9wr0GEc/ZhnRYDG0QIRioBOPcow0iJClMSgPp4GiSFFZnTeZZw/Cgo/0VMEq4h9+3hxA1kCSFrUyPb/Q9wgQDaWngTYTrJ6WBdmIm/QYRp/C/IwNJUti9v7IxspuutLX8rTSwpwb+tAn3RgaS0kCSFKZtwiQpTNRA2iBChsUQDLSF2cFHz03SYH1hpZx13cLfk6QwHRazu39LA1XcJYVJmzDBQGmdFp824XalNB8MnMjHmqqBwuPVvSLytwYR8vYQmhT+UQPdoFGXPTWQtgn3MJCUBrJDwDqaFDZ5NadqoBod4PmQpHBb7S5/wEDpNhQM2iZM1EDZDAZhr01Y1kVYb0QNJKWBPJqB/SIYuOXu+WdYDGkQIUlhMizGVXeLDwaS0sBeUpi8PaSnBhIMtCsR7Bt5ewhRA+l7hOmwGNImTNRAgoFkWAzFQAkDdtePGMJsgoE/aqAjIvg9eY8w8942BsVAFq/XdGSgy95h//yUBlIMJIOje6WBobmI6MhAuxC60s0S1gPc8dygg6MJBlbnVcrZq2v6wUAyMpAOjiYNIqQ0sJcUJqWBFq4hDCcYqLt1xFkje/5JCtPB0fXh7dPSQPIeYdomvHk0EVUD7ef6GKHbYPFtECGvkCMY2KgenC8ZHD1fdRhoN79rENHWUupZsgKY/VMaSDGQlAYCEwHmZhc1om8PoRj4UxooSudvgwgpDaTvEXau5zHKqzXYqyUD2Da2q+/gaEH9DotBT/ZASwN7bcI9DPwZFuOab7OmaiDFQDI4mpQG0sHR5BVyPyMDaZtwuQ8TWhroblNmSAdHk9JA+vYQUhpIMfCRwPpIudakGGi/Mubv+R7hv+b1IbymqIr2vwQDjX/HtJi27KYXTEewLUmfcK9DhEyOpn3CQgPRca9P+CcpXDVRwdGZgT8YSDtEXuwz/EyLWTWLnL5JmHSI0D7hkdxV1DM+YCDpEyZqIE0Kk8nRF3bx6RChGEimxZCkMJ0cbUeO2sfAcw2YyKp8wVE18FcMJGpgzRqx57RS5qPq9TKxaHYvpUtywIpl+si7jgrYVpllRQisOcayPxc4Z7G+zBFfmCtc3UPdsIbLS5fkmBaYvY600N7y7hwF1gXMLD8F7NOUgEflK5ssRxAgGnZo4qFhOpchli+AqU4p2QF6q9M7rsOuNiQSCrje/fRM1UCKgWim7nD9CiTOOs4Km2Ig38wgGlyenSW6Nevude0JYOBmAZhqz1NwI8ZaBzM2Z32KgcKqYA1neLxujIYXX7hdF9/aQDI5uoeBJClMagN7GNhydVehz6Y5UoNvhwhVA0NBHdHaQIqBpEOEYKDVSMfPtBiJ93ijVxvIuOsY7tfxOEfeZLf7JIU3I2VI1UDSJ0yTwvdbU3ySwgQDrcf6STHQloAhaYdIDwNJbaB6v9YG7RMWVdOhSWHXLAAjSG0gmRzdUwNJbaDbjGY+TQrTDpF5cfh0iPT6hH/tEBHOafqZFvNrbeAPBpLawN60GNonTDCQzAyU75vHZ1oMWwovzCSPriPKhP3ytJvyUxu4lABzxmo7oC+R6/UJV8uuNpBOju71CXcdIqRPmCaFmwvsj/sWMLjXJ0wmR1M1kNQGkj5hgoE0KXwLziXFwF6fcE8NJH3CosG3HK0NfN0K+YOBxx2cH8FAyS9rjmLgr33CNClshHfOeqRS/akNfKGco7WBvQ6Rn2kxv6qBpEPE0TffPuFeh0hQuec/zAxsygUsUdIhQtRAgoErT4qH8Puk/iSFybQYMjmaTIuhfcK/vj/keBcfmGWnkmdZu3RIawNFVHWTvTs1kEyLaV5BY9DaQKIGkj5hWhtIMJCogRQDaVK4vHWT6jsMJB0inFcA1q/cLKIdIrz/W4cIwUBu3k2OJmqg0wIGCs917dH3h5DaQF24A/aSDpF1/JCpGkgnR2f85NKvDSQY2FMDo6KB+8PV39pAMi2G9AnbzMAc0trA1uomR4eLRdTHQGZ++vQJk5fI0Q6RsD28+xho4PJCMZB2iFA10IlTwzlv5c/kaEXZFAbtEyaTo4kaSGcGkqQwnRZDZgbSydFdUrg3LabXIUJfInf1q9DNj3lAk8I9DNzmYC9oUpjUBv7pzED6EjmCgaQ2kHSI9GoDRwID2E7UwJ83CdMOEZFp730M/LU2cBWX235tIFEDa+QB9v1MjiYvkaMYKFfv9A+1gexpA+vbYPPPm4RJh4jNWeAvG4v9YCB82PX/lhj4F71ARJdV4U9x6e9XGyhx/xY1kLSI0KRw9xo5oga6QnaIaFKYDg0kGBivuxLw17rs1wYSNdBZiWlEhwaS0dG9RmGufoPZnK3BDJB3Cfcw0MYMS9VAq27B7dqJENBGYTo6eiuuUjo6mg4N/IyO/q02MN7Az9x+M/IoBpKkMHmNHMXAgd8UfxgX01MDeQlZEN0OwczPIYpH9oMtca1LkucGtpajWEzXFAMthbvYFAMVfIVtKTSujsTwUeNqb0K0dhHKJcVATncZz5UCZ4hGnjdbGuqW8awyuI6N9dsdY11CpWcZin77vEAEdyX3zz1gWVGVN4qBTrbXl6ispz4W+RDMyj5xACP8Y40bbq5x7v3M+IhNHoAJet5hp1nOUTZnRYqBtppeAjTZlhrmJo+Bsa7NwcZItTLE6lwRPZoU3g8WMVYf8/9L3XlsK45kbfuCNJB3Q4kIAQKZCEm4GV4gPAKZq/+3Isg6ZHav9f2DWquqe3a6MvOATOxnm/fd1yIo4rvHhcKsGvglETF7bTcr1YVBhoFMIhK+tOeNVwO19ew3DGQSEV4NZLOBDAN5NXBFpvJ3NTB5HT8Y+NUU5kJhVg38EwNZNVB9jZuCY+AxgfvHMTB2LJljoLHe1ThINPN7NjAmb8Ck6pZ+hMKRWr7yr13CHAPPuEm/MfBjGggYyK2jWTWQYSBvCjMM5HYxmyFgJ7OOZtVAbh3N7GJYNTB6jAD7mFD4yy6GYSCvBrIFIqwaKD/3z+xrNpBhYDBZAEYw00AzO74LXg28LVtMDHcEz+9NXLuoKJADac1YByxajMNvDGSzgfPzcccXiHxhoDHt1l5Z4SJE0+sLsDY5/xIK/0hEvqqBXCjc60w1f+xi+Gwgk4gw6+h4PFv/1hRmdjFsgQjDQL5AhGHgV1OYVQO5RIQ1hZ/9Roa0oHgX3DqaLRD5wkBWDWQLRHg1kDWF2Wzgn6aBXxhY1WEnlFfh/WR2MRwDtYXvodxu6t8lIp11eNcUjuz9L+tobhfDMNC8t3ui0YGGeVOYWUd/VQPZLmG+QITZxdTV68qFwrwpzITChkCP0pd1NJsNjOwZnG/DZ9dk7TCQzwZqw7T/qQay2cCfpnDgoF8SET4byKqBf2Igk4i0c8jsuESEWUd/YaDRHi7cNJBXA7+so1lTmC0QsZW/rKOZXcwXBjKJCBcKs6YwFwr/7BJm1tEMAyP8hPM/0HYf62g+G8irgVN4Pr6so5ldTBi1EF9+MDDOJ+MFrwa2cKkwnw3kQmE2G8iawmeIrBwD+WzgZPX6SESCclPm3C7GKAbwPjMMZHYxhjeGtJVh4OV4TL9nA7fm+7NA5AsD+WwgawoXOf5UA/lsIFsg8jUbyCQibDYQ4iX8fDCfE46BfDaQCYX5GrmfBSLcOprZxfwIhfls4O1ZfTCQW0ezpjDDwCg5vFxeDVTcbZc2RIGMJHVAP03h6gXx6N+Igf/MBhFF0gzD/t+YDdSUvxkDv5TCL2/poqPYf3DvaD4buE1G8mc2UEog28+RoQG5xe8s3OysBdrlY0Tau1hlfJtw77C6k+aYwGtx7I9ypJPthUh5VUO2Muu2o2bLJZHrzblT0hkex0BWDeQYCICwJ4IR36WAlMYNheLyg4ERaeCYl5AiEv3+BMwjm9LlTWH1vuwVHAPvy50Dr223MpwphclhWhFj5j4Lvk2YN4X34q9qoKEBpjAMDNdVYCNPUhvAQEuD1zx+yqgexlN47YiaRXMFsqfZSaRExA8BBxu/8nAIbzqE5dAuwkLdTVAbDuBYDHdiFkpOFKLH/OlTXz+JgA0OZIszIg6IVOwqHHnb8pdrYLKCz2suXjLHQNk2VCm8rcINCmm6JNr79AsD734KWGAxyYcA2bx2uFQQdisBMPIh+mh1H2vEGq4FzDGQvFIDjnFBlMKk3C/wOHycuXc0bwp/VQOVCO4/w0DDPv3lF9O5Blr3biPLDwa2m8410FoAhjGJyJ+zgYrg1xLHQOYayPxiuHf0j0SEY+CPUphjIHMNZBIRjoHMO/qrKfxTDfxqCgsrwEDuHc1mA7/8YsbHQQTX7yzjL4mIvZ+8C94UZt7RX9VAhoF8NvDHO5rNBn7tkWNNYb5BhDWFWTUwKoeALcw1kPnF8GqgNdzWfDYwPN79Dbq9lNE3BubXtCDtOj1mXCk8rJL7dzWQbRD5UgrHbesSWemqgeOL5X9LRFhTmM0Gym30azbwSyLCqoFsj5x+GzXSl1KYVQNj832b8KYww0DuHc2awl/e0V+zgUwicq9/KYUjPP1VDZTf75f05Rfz1RRm1cCvPXJffjGXYC6j+9vYc7+YYJYAdqSKoHKlMMfAP5XCzDXwyy/mazaQSURYNZA3hRkGosmYcgzkSmGGgeJi+asayLcJsw0ibI8ccw3k3tFsg8jPbCCXiPw0hb/2yH1VAxkGflUDmWsgk4hwDOR75JazAnPXQLmJfnMN/JGIhBrpXAM7DJTlq9ztkVt73DtaXT2kjDeFWTWQe0c/NLhfP01h7hrIvKM1YQDvN3MNZLOBzWQOv7/Y6p/ZwK89crv+6wzPx1+zgcwvhs0G8mogdw1kG0QYBv74xfCmMMNAvkGESUTw6nyF90s6Y14NZBj4H7OBPxj4JRF5NYDlrCnMN4gwpfAwVB0+G8gxcNu8ZO4Xw6uBgdDbEXVmPYp4vwIMZduE7WZaZVGZh7f/8ItxFEQ/e+QePcDm5PFIv5XCbDbwz23CrBrIJSJjO/iFgS9r82kKMwzkTWEmEbHzIaQ17nJdo3HhTD8YyJrCzDVQa+ZqFnjG5uMa+LVNOCKD+/dsYFRJT+o4GcQrVg1kGMibwqO9rSNJvwwg7b8oRdiv4XkcxG94XxQD4rXnkcm/EgP/mRUiiqwa/3c10P7rf/8oBqp/c1N42UJ4bVdzeC2zAsJwMUiexDbKZxaIMWRP+zTRieSfAMMqabVBc2mkE81eVDgoulmTtw9hqAlHNQ4NC8K+dFcfRDrFgIHb+wiw0BGupD0Maym42ys4Zq3XktiD2RmHc3lhcwyUttJRCqbzTjmXJQciRF1TevqG13a2778BK68QRs8KhF143F2iv2R4jWZC6KJn1BcJvP09Ke21cEyPTdTj64Tj4AHH1DkFjDHSuMShNgUsYBjIFslxDPT8VQzHJOlmfRrb4xjYOKMujNK1jbL9cU4UL1OlIFTEDRKncUr0bS0UHAMPzxYwKZgIWVhq8N8Fb2XCsX8SiyBwtxSl/nxMh+ZBkGLsVhSv3W4WscPAoN8ra24YU1+33QqKJWAZ1h8FEW6KWoTJys7R7PZYEyu9GVlgjiFs927HhtgCYGCkiICFm16HrbksSMFtHHscA7XhoptFDMQTsnYDm1cDKcNAsxx3sz+C+lknvBt2x/QPBrIVIqwpHMaTtcuVwl8YyJTCmtitDGGzgcw2kDWFw+u7m8Wq2x6x8Kj5mEczwxgmEeFN4d5g2nxWiOSbXxiojuojjolzA6wA5OISEd4UfvmvEsLH87fZQGYe/dUUZkrhUBThv7NqIMPAqFBXHsfA9r2VCm4b+Bqh/WedcNh/TbhtoBFXe4nbBrLZwC+l8GWawO97nW8FbwpPpoCBXytEsAIYyKqBkXsx3f+YDfzTPJpVA5lSmDeFmUSELZLjGMiqgUwp/GdTmM8GMqXw1zphVg1ks4F8hci3bWA3G8gwUFtLrcSrgX82hRkGGsO79jGMYRjIDGO4ROTHNjC8y2b+MYxR/jKMYRjYWHJbhFjpJGT5XSNtey8l3hT+sxrIFsmpYfHAAXEAg5hExFrfjpg3hTWnfyDVwoOwz8yjJ4IiE104vKQvDBSrhYK5eTQzjIHUFf47qwayFSIMA4NBtFpwDGSGMdw8uji9UyLdBkr2pRSuXjPns0LkpxrIF8n9YCCfDWSGMRVgIOazgXKv3X9sA8vOZu9HIsKVwgq+YFKrS3iey3h84hhYEaWQgmAKmM2UwmydMFcK/2AgbwrH2DB/awrvO8OYrhoY5emvpvDXbCCrBrLZQI6B1TxOPkrhHww0JAzPN1MKM9vANt8WGZeIsGqgNFg/MbcNZNVAhoG8KcyqgWw2kBvGsNnAX9XAe8kxkElE+DphApfpYxvIJCLMNpBh4Jd5NMNAvkiOK4W7pjCfDfwTA4nWe3wbxixOnWSqawp/zwaiGuIFUwqzaiBXCrsL48YXyXEMfF03OjeM4UphtkiOrxBhhjHTXUB5U7hOfl8hwm0D2QoRVg1kEhE+G8gwkK8TnhubkGMgWyHCF8n1+o8DN48OnW1neNRJRLhSmGHgzwoRPhvIMFCbEav4mg1ki+T4OmHB0p6f2cCfdcIMA8PA7dZlu+8hMWRZzTgGovox/8wGGj7Z/Csx8J/ZIaIoiv6/Mhuo6X9zNdCYJFci2PezFNW1AdnOtYFs+Bh12XjXVEvWiQXZrgWv4bYzfLh4ZxEe+6YuInMYACaNZ2PSxAcIK+veOkTms60BwyQtC5JmZEO2e36RWpIgu32N4DXWZpBZ2cruAlh1Xk74bKDwXkN2XO0MCHNn+Dx20ECY7ctjD0mLqURMVYbXJFl1BgT2Ywhhb1DjKMPhCY6p1CN29EASGapwLGrS2yf6cwZYUrYQBsoQsmNj0EB2OHIfOVoKj49vIG8Ki5oJ2SAGbAhOht1h3EMmDZAkYG8aemhavRdEW+01KajnuxtvCreSKsKxfN/7WNvEMmDSQihiaQHYtTw9umz4JkpxhuHYiIVhSMf6Q8xCJ4dscWe8R0SRrnAMNYOyGyFvz0QQurCRbHceyg4pvOZnV4MwJYY1wq65JbZ/N4oAkPeGVou3RJp+IuB4vYdjIT6ILalvqghYHogUoQaO+SrYC1lsRe8S3aeiTQTr5GRJG1c5nw1kGMirgT8YyJXC/yER+QsDuVL4yzcw1KySVwNZUzjyY0gTeDWQzQYyDDSu6ohLRDgGsmqglq5uUmRZK/+DgT+GMT9NYY6BzDeQNYWDSQ3HaLuKT7wpzJXCbJMc3yHC3KNXwexjGMObwgwDrc1TLvhsIKsGMgyM4+h1QrPglXGlMK8Gsh0i0sJsC94U/lEK/4mBvBrImsL1pDOMYU1hUV31OqUghCmGgbLf+/gG8mrgNRoNIWyl5wwAY1F+3KOLGXx/phQ+z0c3ohYQ5vgOEX07gvu9XpTMhy5EpQmYbSpFJcXPgZXzTXJMKfy1Q4RtkotdAzCGSURYNZArhRkGsqYw3ye8SacXUp1LwECmFP7BwGh56zDNfjXcMIZj4I9hTGQcAAPX9QzzpvBXNZArhRkGMt9AvkOEuUfHee/47R4dz9UBkZrLQeJNYYaBoux3OxXSxwLZwq9qIDeMYbOB3DAG7ryNtDwlfJNc1JPh32fu0bW5LHFcvOD9ZxKRejHqZsHQsuYSka/ZQI9hXrJ2Cu4b+DzD5zVP4lviGPhjGMObwqwaqFR/7RNm1UB70c0G/mAg9w38wUBWDeQSETYbaBtaIXGJCPcNvGYF5hi4PLzg++pHSMMYBrIdIl9KYTYbaJ+uv5rCDAPb8i/fQFYNZO7RsaPAeZc7cF5JRf5bU9i6uy2Op972xneINOIKfr+490+IrjqJ0m73/FQD9X6Xxv+4RzMMZLOBX76BXxjo9wXzs0mOYSA3jJFncD9YNRCtjNvHN5A1hdk+YWYYwzHwHSorrhTmO0SEx73gTeGvaqBunp5FqMpwf1k1kM8GDrr97Ww20KqrXxjIlMJMIvI1G6gVYYXjKIsmKF2OY46BUYbg+WHVQCYRgf/7CWl8Kk64Ujjx76+cYyA3jGEY+Gc18EUDl1cDI7os6Vc1kCuFWVOYzwZatw28r09tRh11Cu/TH/uEeTWQNYWZYUxwluB+sWog3yfMmsIMA7+qgd4WMJM1hYP+PoT3qRZ9IkoexJNZWsL9eszWpNm58D5snKr8V2LgP7NERFFlXf6/MfDf0RQ2/mYMLOsIsK/ZXSE7WcNr+lwfDAJJYIXDCAH2zd6DPhGzDWQPcn99Q4NqNSZtNZFw5zvUrVY7ZqQZdr5Eu272oCHIIupTN4vw1DWh7Asc26JrQhje7S0Prb0lpFrm4ZaF+Wb5mQ00D/Eli9HVnKCw7tdEPuXvLDyJqxIV48giymgBx9qtV7oI7dqU1PJdwqETvCia50dKqofg4bQ6QHa1v3SzMLMIwri6ebARZJfUygvC5L5Zux/76K4aGGvmeoMOORwD+tOEsIi3Ibxm01QlDT6YcEwqIUXu4rIhul9AductRf0jERnuHEwlk4S4mcYWsQ85YGEkxDqyVeLQYWw5GaUXwAz1VcU0MF8ihD2lWuBLEIdEuQxrHO6zV/ixj2YYeHV3FC2bI6SC+74mhXPRllHeoB1pNrWZxePgVaPpATCvDaaCFLQ7IUduO5BIXeuAmf5L3KCkdzGJEBWApfPOoKYZHMVvDDxOVmfS4q56wRYKM99ANhsYrqqRh86rzoAh3DVSPM+61Vl2AxhWlK+CLxFhTWG2UPgLAy1jCsfKKIKwqd3UHsfAyOmqM0wpbJ9iCbCRAHb/YCCvBnLfQFYNzHNf50rhL8MYrN+f34YxSwQY+GUYI1Bz9O0byDCQS0T8GaQRbDbwqylcHuKcN4UDhwg3joGsGhg/DtdPU5grhRkGfqqBHQYKgukiSZlFRF15gGlG/VtTmC8UprMjXI+XBmHvcTJ9VC2WyvdsoN6/j+D7kzOOKw/CIFMKq1oOYZj5Bj6G0ztplg38ebZERO6fDWL3N3D9tWU3W9makN0bJ7j+2hDeNz0BzBZPQZ1F1h7SpL616xNjNjGkGK/HEAbji0PUhSfjoMYrmWMgVwqzJSLMN5DPBv4sEWFN4Uj37ycuEbGs0eOzSm58aPRPU5jNBh5ruN5MIsKrgQwDFRueF64Udle95rsayJrCvBrIMPDLMIZVA71qeiSaP3hlHANZU1huiv+iFP5pCjOlcFgpYx0l9c7hEhGOgWw2kPkG/qkUjuRp5KKJalyIKU+cjPsGChuhIUZr/vINZPbR5sT7tUrOf3YLuJlv4I9S+KsayGYDv6qBzDCGzQbyJSKoG5IxC/M3w5gvDNRWif7dFP5RCvOFwsw3kBnGcIkImw3kvoEv/JtEJCpUuP+sGvjnKjl1OGqLLwysHvGx4E1hVg0U683zIxFhSmG2So5XA9kqOWYf/SUR4Urh4g7YxTBQPXdDQj+r5L6qgawp/GUf/Zrt1t8SEY6BnVKYYyAzjGkFWhYcA9kqOVYN5LOBQvmrGsgXCvOmcKcUDpTh6IOBf1YDGQaGL6urhjPDmG42MPDz31fJMaWwfXxDmthfEvzlG8gkItHDeflI1eILVwpzDLwtOolIt1CYzwb+14XCbDYwvqb2jfsG9vwlPL9MIvLTFP5SCrftwf5IRGRVvHGlcHz34fNLWHrSyAlUifsGlv3jgTQQa6SY9OD5FkeXMTGGc/2Dgf7JPBL9asN5LUAg/Vdi4D+zRUTRJO1/ZjbQ+psx0LoeBGKSuNtdtQxcpK52IWRbVwgb2A49lOPxgkiDo5QFsg5Y8nqqG9IcCx2H1/NLR9Px6kEksdtasT/DY9hmwZj6yQyOVW8L2U9ynY0hWz+aOJglYY5eA3gNmyoqi6Aux58tItU2fOJA8tYnZE9FRJSnCphZZKGL8KwlpHXnQBYLebtBdQqYZDjw++P+7g3ZZPmA7FQ8D3Fynb8WiJbpjUjZScvipQnZVjpEGdFHtizFC82mX4Yx8QABxsSjbsTcXrZFOOwLHtqe1W4rydMsAlGzNyhevo/ELi2ziDRIlzGvBl5OTkF3trPAjrl3aKwsnYLQqvLwdk882n+N3Cz1SOyhzcxKIdszRSm0SnLDzzCOiTIcQjZ+dKKPRER1x3UR3c9ijvrSrNtCkuhFTHEEmHt4wLFRqxYcW6UA2WIv1ok0XQJWDp3ohMpxLBOduk6Wyq94gfbHgUCU6UOE61PFHww0/KdTpFm1z/F9C9ev2iK16Ma9bNTLp0/47/SXb6C9nqHflMLdLjleDfRFyJZ/lMJfTeE/JSJGlTSf2UCmFGZNYb5R+GeXHLePZhIREbfHjDeFWTXQ3q4BU34MY5SyU3Iz++gfDOS75JhE5KspzGYDmUSEN4WZYQzHwJ+m8BcG/vgGxjM8zL8x8GuXHDOM+cHA9t2H51drACtz5V1+75IL4gcm1VIoIdsfABaPqKETUVEAKxyyAAy5vEJi79RLEeDxyEW1Csey9NRPH6Vw4nTYGwnw55flyEbjAdyPZnuBsD4wbQ+ZBSJEFi5SFhpDSMMMw4yIFseNFB1zuB7D9XtEWrq24PnePOD6XLtdb3YsS5F4Nu2vaiCkdfD+8i0i21qTuETkz6YwqwYypTCfDeQY6PyOgXyjMJ7C/UypYvJqIJ8NZNXA+l3/Ugoz30BmGMNnA0ed76MJ978IlFLT0eCqnEg7Jm8c9iQzR+psCmng+gJYgbrq/cKMTHg/VxqkPWgzQZPbLCN1U1bd7CJgIqsGMonI1xYRvkuOzQayprBhThQp7K22IZ8N1CbE+eySm022FTeM+aoGcsOYoTOuEbDD44OBPxIRweurxddsIJOI8NlAZhjDq4E/voFsNpBXAw9mmnPDGC4RyZfnj29ggPRuV2OHgWyXHN8oHJHd6FspPO12W7JqYJAU8H6U5lYh5jyB54VJRBgGMolIXOB1ifR6pn9mA50I3v+f2UDeFGbVQOFUPAFr54aNmhdgMjOM4fbRm2UD2DP8SyLCmsLWy79ngIH3G1cKf/kG/khEuGGMt0ouxHg554LPBjIM5PbRX7OBbIuIPRl+NgqzpnDcT1Ybbh/NlcJ6t7uUYaBynDyKMLvA8899A7umcKxd7jnyNtv1t2EMqwbyLSLvkej/x2wgt49ehTLmTWHmG/jVFGazgdww5sc38Ms++qsayJTCdQzfj++S+7GPZrOBIcq3Hq8Gfu2SYxgoHjZwPrNdcqwpbA62dsGrgeI+fnzbR+N59eDVQO4bGJ7NglTSQoG0HsPPQ3SMiaAohhQMpI2HrPpYEgmeZ3gffcf+N2Kg8s9sEVE0W/ufqQbafzMG9qbvJVHvEoT1QbP10VC4PIh2ncNjF5xFio7K2CatrthZuI4rHx+SyqUIWW6WiH1S4oGijSgy415GbstqgvsHbU/HKPIKSidwzMgXVBJFXblSGgpiieb+YEbM1wayoyPqXM71h0OU+ADYZ3SGKQv3WBDNPNpZoBm7CTL2A5nUp0wsYrIEjJnnT5+GceBm5LjLQ2yMnn06ONxDnBTv/QYPjs8hjXALn2//3J3QqJypRLQswKbK2m1Qums7rUl0K0KrgmOaYaA02gJmylNBRoIq2qTx+3YWjQVbRweI60TVpgIOFUROmM0G2uQF3wdS3hJfr4FHA3zrYVqdqhyv/TVcD/HYkxJl9S7R1SBL2tM9wLTnhbrY1HZTYoRLOQvEZeyjeHw8EmujQXbu+HB9ZCFWiLW8m1mwG0U1UpK2IGLl2FnsxSK85j1VJNUscbKkcuBYyFvVJPXac6RkXsclOm4kh0bLWiyimL51FElwLDmB4uLUOwKGsqYwsCxkjz9NYXWAr51dsvFLIsJmAw/ZWOdKYVYN/Fom9+Ub+DMbGD9ej8lXNTA+TlYlbwp/Gcak4qEh8mR3x19NYdHRAAPYMjkmEWG+gQG6PCmXiPBlcgwDuUSkCVr8jYHdMrkvicgXBu5GYvhRCk8qK/xuCvfm8P2ZUphjICmuOTIno8lHIrKLjBztX52B0vMKYY4phX8wMJo1QchnA+WTDljAfAMTURyS2saArbcHYJNz6JTrY78qoq1y95G4WCZEiFY3HPTUOxzzV0hjZHt3yeLaGHno5p4Bu/W4M/wITQ++3IoSod8CRhfCFt60bLYnbfHQIUzcumpGO5iTapfKnYFLuUCPCTyf4uwpSDHtrQFjXDMmti1pRfBunjeuFOazgaiENIVVAzkG/jEbyJvCbDawLf6bfTTDQOYb+GUYwzCQSUSCox5MIE3cQpryMLrldeZK/1om92UfrXu9IuMYWOSvOxH8ede061YY+7uzANj5gDRpazzheUpTl+jNSu8MLzYn1OSzBbF7Zff8Ta0Fx0Bxt33hIHt3BjfXd06kcloXwekK15NVA5lEJDyI3Wxoh4FsNpBLRIhnNES8aG8cTber07dvIKsGMt/Ar6bwYaQeeVM4OikGnGf+XSW630KYZRioy2jwkYj4KYT5s7+9E+UyOUMavVqWn9nATiISHfuAqfURsIotkwuaJaTBL8gFiCapJg4T0m0V0o4BkW4PFTBUgvdJ9Lqm+OMlS+EQAzZ+rRRmGLjZ77Jv30BWDazPKdyvbCF+lsnV7eQo8aZwb9XN5nZNYa4U/lkpzKuBPxjIt4jwlcJ/zAbCOQLvH2sKO9n98cHAurnbXyuFv5rCfJlcKl5PX7OB3DCGVQMZBnLDGIaB5uIJWGgp4xNSZLNH7HYGWPpVDfxRCg/s++aDgX9WA2MLzsv8sCLcMOYLA3k1kElEfmYD6WS0zblSmDWFeTXQvB7vvBrIVwq3C+LSviYamGPgTzUw6CWA8T9K4eC26jD8L6Uwt49mhjFf9tGsKcwwkFcDN7EJacttaxXcMIYphcNeomVcKcyqgbwpvDlBmpM+HynRbGJlwXy6CVF07soIDAPh9rn/Sgz8Z7aIKLql/t/VwH+JYYzzN0tEHsNhnw6Hni0F8n1v46zcU9rztb6UmEZ+wyib72ln05ClrzyhGB+HBWCFO8oIGqUuXryLJ/WL91hKm+Jwwtf0NKQo28eYGla9wdtyPaXjizEGDLlAeFxOrvDfRzkcu+KxOmGNrhxiFy83S51pHWL5TiB+PVC/SLWwLnEUkwWNq2wgJYdBImMTUloa7s2RRE9mm2PDv97owFpMMqLlSYmT0nnQ2I/9guqUythKqjXtCfqgIOE2l7E82EV8i0hcLuG1WKzGKanJwJAi4AgPq5bk0l78FIsw8oQNegyONhFGhZtR5wafz9/OUmI2CGMqFjXF4W0d0iixkZRmq9zF+0E1obE+8DI61skG4/p5ovEycaS0v4DvQ7supXKlRhFQdQ/ZY7dMrlZUpTum9h5eB2uH+vbYlqJBG+foKKEn0c+BUMSn5H1CfbvqUWzNAHO9PWDzwCAOdbWxW9B6CX//rFsuHdAdYKc4gp/D6olo3xgAtvq3vc7to7Ws20ReX94u3yLCqoHcMIZtEWlWeSN9toh0SuHKaCDss9lAVg1ky+T4TmE9Hnt8mRyXiLDZQNFIG4n7BjZ1HPDZQK4UZoYxyq75bYsIqwYGKjI8tBlDmGTVwOB4BYxgy+TUvHp/qoHCMb0QIQvbgu8U5svkGAaq+VpHi+Ax5DuF+WzgpH1Tbh8dLxvI7pl9tLLcw7+Hc8BwhoFcKcyqgfsymXwkIvTdVcOm9ysxqht83kIc+yhVdrQzPHplwTlZT1C1fZdEUI3qs0wu2h8JUd7TOovH78BHg+dlQATvCVgdbEcnlB6nc2LZJYRZpXz4XCJiOLs7hHFxtED+QdCIOTYhrF8oYMjSRHD97QCO8aO7p3j47GY9l3MX0/hEJhitZjcieUsdsM/rqpuvcU70y6CXpYfRZgHhON4Qubp1ykK0gbDYNaF5NdCjb4o0vIQw5rwBA9lsYFudP4YxHAP5Mrl1BJ+XYSAyGu1jH73tPV1eDeRKYbZFBO6XQAxZrYpwvIL7dX90zgKW02ZBs7V8SGuiC6mS3jMLnv5d50rhqvWKLEwqFvZHddfkBGxSu1lgY95hImlbKVqs7AmaA9gT5b6xcegjwDhZX0Eapb0hLdiogAFS3Q6Ile9fRQg4U6P5YneGMHiC53k0HlNeDeRK4WEf0igB/rFvDGSzgbwpzHwDGQb+qRRm9tFxfl3ZfJkc3ynMqoHewgAsGkuApdmq9NFlMvMBi2/w+fYphPl6OS2JYR/PUmxu7zKvBnIMXFxHNhpmgH2G10hZuDc2LlpOTEw0LELYvzT2ApFrS4koPiGNy6UAno9ylUJaVSlSOD9vNrwp3G6ntcR3Ct+u6pQI8xKwojxaN46BzDAmvKJd/S0RYcvkfjAw9jXAUjYbyKqBXCksHJorN4zhW0QYBvItIsUdMNjYJeIHA+UH3P+f2cBgn4x+YWBsn7Mv30DBHW8xx8Cf2UC+RcTMzpAWTGevLH5JkFbm1aGG61m+cCRMH4Ddnup+YyD3DfypBjKJiFArgIHMMIZVAxtrD/dnrpEQMwyUt+NfTWG2U5j7BrJq4A2PIU2dLQnmSmGGgVwiwpbJ1fvLg8ipqGLuG8iawpFk6RK3j2YYyH0DWTUQX94nPhsYHl7xCe204fQzG1gGkGYwiciXUphhYOUVAuaGMf71+PxWCvsTp+QYGBVRRL/so8NmFMG/78HN1jwD4se926FchI5Lg3oM92e9y/1/JQb+M1tEFMNU/z+qgf8OicjfvVN4JUlv6kwGA4nsp62O42UmUq9np5gO9EzHE2GR0PDtJQURFRleisJd0vF+Ms/S9+68we9TDZgzPC5xag+mIX7EZ8CU1X1TpKkNOaR/0Ud0lL8XWUJW8gSv51iiYxKNinQjtxN8pKZLxFMbFmn2kiiO/EqkeKCkUvpu4PfLphdSV+xlRfqanHNs7bwT7bvXRUavq8EGP0P3QMflOC8SqvcXWL/IBXWdZJZR4eFRnGq3MXXJaYLJLvE8XF4v5GMYcxyEkN09Lhmp5SNgnrarfbxd7gfUjbYQRgeTrpp4ryIajBOvIBOvt8CbCLJrY3QCLN0FBx8Lb21Dh+4Frt/20rh4+X5e6ECiI5ycTbrB5W4oU296Akybqk2NleL4JnWauThZ9dwJZk1hcVmZUvhySY7LdxXS+D6CPx/l+w1u5UFLlBF1iuQ0hmwTN9cx7S1PKKMLRygRGkke7W2zXkHFkCxwHu0xHc0fgImvdRXi80Qb0IGa9jL6CHMPJ/32BmF4DdmjdI89joF/SkR+Wyb3SyLyNRv4X5vC4SCGsOkaCBH5RX/5BjLDGLZTOHRVq0b+fCR9Y+CPYcwXBrbNocVBM1wv0KCJGiLqTQVhowHMs1YrwJ51LOFO/O2j3SGlRPZOgNU713YBa9oRx8CwXEDY741VSqpxC1jFlsmx2UDheaxwJEZwf6uwmRHTt/IisvrDG3qEWzj2RQGwY1mNbmihGA/SNM8HYLNodlsOLhM41ofvLKgbCKsrpQUs8K06C0P/Adhwu2yIotdyFifzMkRb8T0nRlCrkGYlXXVQ7wxZehFcH2NifZTCdkMhLLk9CKPeaecRw3RtuD/y00cyPG4UGSbOUl1OPHw3NEgzzpuBlA7O8HNf1+B+162L00DeT3C4dxw6mOZ9ibiLOER0v1OJ2MOQBlBn9/EN1OJBU4QvE9IKhoEtnHCYVwPXQwPSDtJJVFb35Q3J3quF+9ENjbCm8LJpDCIGybv42inc7hWp4NVAPUkxsUqrLgBzQg+lliJAmE2kTtJjbVD/0UkkDuFTCsMM7o/fjMdErlenIny3gKHLDfz5dp8qOMwcO0QmvcyJbjtqEY6E7Qadju2GiP0Y3p/9UbyhtX4EbGtaCMNvI/JQfUABqWcPwLR7G3jo0luVRD4qgKlGAxjhnWdw/9pYKULpLdhoets+PoYx6Rq+P8NA7hu4Fh5dNfB+IfZiCM/fcm+56ILPVSfZgLTndoX7c03U4iMR2c5MH/Wazrlgojc4Wm1sSCO9NiDaoGml4KytfbR4KA2kAdKlCPvP1YT7BlbKtZAC+7Zy0S5THdK8VbieE6uEBFyA19oKAxFHg6zU0dUfLIgt1kYWHeQwRAMPMKoxJa0Is6swQW/zrsP7vQDMj7VHZ9AznkMaoHaGNmdLRn1dNbhSOPCHex//VAM5Bv7MBobFfPTBQO4biJfd9zsI989O4Z9lchVhhjFjwODjbOYQazWA+z97POF8suB5Uh7rMgvddOyiHN+fRG2SSxYa9dJFbQ6Yo52SbRZbW+2EJtF2Q9pCfWKOgUnwupN6XQA2yRN43pq5IgF2qxWOj/qaoncE548ZLuD53AxLDwnjkQ5pl/Iqortv1NwwRpKFh/S1U9hy0m4ZYOHccDXqfAK72UC+U/hP38CfaiA5jSHt/vEN5IYxP0rhaPeCNI01hRkGcokIw0BbJoCBdAJpK5sNZErhOEvgfP6xj+a+gUtqzog0XKkFx8Cf2cBg1L7geVygN68G8tnAHwzk1cDN9H0k+mEJn68XvmT0fq+2RNMzp6BPB9JAtbn26WAMaWo0id1/Jwb+M1tEFNNQ/u9q4L/EMMb6mzFw7OtXOuzZWZH0F1cIJnYu0OBqHQrSxFqJlc0hor7+zqVkb/gUH/VlRkPvdM5odFtA8Kj73Yq54yWjA+N2wuJj+6JugG8FaQfzG56Mp0PqrvrnLLX6Cxf3xr5MB8VhXiRqX/VxBDREzIW0LZJnfaV4l95dOnwJB4mg97zGov8a0b6yPGaJ0S5kPDR7SxovnmeJEGG5wIE1mtF+UT5wej36NY57S8DU1eaEE/sytDGJz0M6WEdHifrxXMZW2y3rYdXAg77R0Th7z4iYA45RZ556+AR8Sd3Zso+T99ypcTGYX+jotQskchtkFNcdBjSDbYTTxy0FbDsWCo2zR5QlUzO94bstQ1h++LQg/RJNMK5uKe3JCmAlHRcl1vEc03FcDzLSGx19zA1jYhswbf2sPXzbSwc6qAd9DP+ve8N1fHVoeDv2pHQnVrdO2zGleKP1s+TuwmseHQFTUXUBwKsPjo4Pj8yng1yHf++0rSb42VhjuF4VktJqWm/4bGDz1PUsdNr3hDeFeTXQoUbIq4HMN/A/qoFbB8Lg9hU7EIZWtfSFgbwayDBwc1/1iexMWhy+9LGNHv4l/CyTYzuFiSYoxD7ZDxzS82rzkYgwpTDDwLiIXsQ8vOHYzO/BCU17L8juqdkA4KRwrN7M95tU10TGQebBMdkzjt0yuLsJn+dYTtAkTCOivUrAnOEKPs97k86JrfhqFtYz64Ru7Qyu921QZ/FIf+toGh0WRD70D1015lojZ2PMeVM47Nd3GT3fyZs0RvMsgsoxa7R/vRekGgTw9y8tfB73ZTaktdy22+LykNHMvCiAUWcbB+vRzkexDGHXOi+dLMXy5oa85Qyu1zmEY7zZiy4axaucWHRhFoH9Gi8QpqslEbK9VySOVfqANVeTOsdtVCQDU/awGj9FOpyf0yzNh/A0PZckp0MiwPObLRMfq/4V3g8zgSCzvtEQS88so3G7HmbJw8wnmFUDmUQkLD3Hw8w+mlUD4xfx4ffncP2F0buUgnVX3fGjnsIxMIyVVc2Vws08hTDMqoHWYjYk6hVOmmA4e5QoGSNKrGcAPyMU1ogK8YDoQduNvEeA7ctyVJFma0PYO5twf5h9dLVFlyIyTb1GZU+dE8HsZqEe5QswM0AyaVYrwKA3JROcRvCcDsSkn5FVj/q4vUo+RY0h4Gi0rVx8uz/g/ukq3L+zZumIrlWbaP01/P54tz6hbbSD52Wcw88r5R0isbd8kUbfO1ICf5yiVLjLpB66kCYct+aN7xRW1aBblpivQyQ9AQOlpoYwWg4hrYgaE7ApHeo40ubjCbIP8Py3BYI0peh829bTIyXSFMHzv9o+T2j+7ttEv7f3LHbWK5tvEVFewkkKbk8zROG08wWsAgjjJIfr51YmYEwtw/lx10XA1Lq9E8UzxSywlJeHtP64IbpuWlm8K3c2qky4P7W1aqTgtFjB7x91W4n01MDBO9pMOAbypvA1Jxv8oxTmGLh/wvNgLx5lFiX6yEbpoPOx7HYKc6Xwxew/u53Fz89O4fX1YMH5ED6yoHgsZXQWW48I9biTxEShiwy5gc9ndjvJJyr8/c3EqIhM8iuOX7Ml5dVAe9Puish1hyUaCM0Wnjf7mUVD4zZBltzURMyelRQUc2sC70cjEC3qw/lSW4GMDGXlE3W8LwFzb/B8cQzMtZcUNcP7jWOgLPjwedXO95NhIDOMiRd9gPkV2iW8Gsgx8Gs2EDvPxdcyOV4NZBIRNhvIlcJedbxzpTBvCrNqYF8yfvkGJnG64hj4pRSWH4sOY1VI29Sd9GkKh275qxrIZgOjx6L8rgby2UC/frQf+2iGgT9N4S/fQDYbGM8aOH9QvbuQFr1cKXkPtx6ajq9DOnxvANNRL6f/Sgz8Z7aIKJauyP8rTWHjb8bAmTSa0lg7HYB+dsYC74L+kfpB9Sxo2I4n+Cj3NBou60dBYmXt4bVuwjF8kGuJ2E5gY/d+GdJeOGwkur88N3gm7va0f3kADEFOHuIyeFUUXU+1RCu6uuHZ476jYX4tMjL0AOvmxtglRpXfMho09xJ72flGfVMsu8HvMXweMWppf/18ZeSlBzLuDGOo306bjM4zgD1nsYPsxtnLEl0QOKzl3ngAh3lTZWlVmyUej0Zv6vQJ/P3T2VxgvVsG1LbzmxSKo+0ElRZkX83ETrL05U1dPG+yI3UvwxCn5rOh+KB6hI4fk5lEjvJlwquBpinMJXJyzh7OFD+n/VO+yJL5SJng3vWm0v5T3GTpWlA8PBh4IvWrMcrofjsr8cWXZjScp7RImsFJx2w20N4dfCkJ3STEzc2F6OacQ0wUuT3hsX0N6cjqA2wlKsCa7FoP6tjLccExcLIhK+rV3lAiL9OVcb+4UjpoUpyRrHY2uPadhA7spSelQzlxsUbaF1HlpZHFQ+Odf+0UDl+JQZE5fji8GvjLMCZpidLAMc5nA9lOYdYU5hjImsJ2saoLbhjzSC5Dou+XLWSjq6Czs54RYk0qOJamcP/Q3G80Ur/CRxE573HJm8KCPCggLA6MCfI8+H0Q7pQsDuIwRH7afZ7eALAwUAQPvYKxRsThHI7JahCFyDTEHalqScjC4TmU0dpTM6L1LCkLjttHjR7RbEPUZqlB9rsvXXQbHwtiHCl8/lW2D/FqPtoSUYkPRXgLuh2mr2RJ2pEnFVGSQdh6kJFBTGy9s8g/QFiwt+KBaG0iF+FlsoUwMUM60ZKhguNzYG3Q7rImNFj2vCw9ozrEfcdZ0FhxAPtHKllgb7gDzNrs+xJZRO4JMwys7rO+lAxzq0Tlfu3S2INwRdMOI/OYytRxky2mkx6kVT1JN+jA0yEtO5fzDV729YCiEUkzYueyi09FiKgr79YF9aOjjl+KZNH4eU6kZKIgHRdv8cjto0N5DWnCYjN9fqqBw3gxQStXaIhgwfcNzG7Wa60kBpFGKYTZEo4/NGsUgVS99F1wDFzVq5BIjioXwXjebZ15Ds5EJFejk7gAZt3qwYoo/q2TWO3gfp1uiUCaswtpBLDEhmOg4MePIjBvncSAVj06FK64SB91ZWN0DSYUzzzAvt4JMDffPrd0LE3jjI567QTPcudIo+fByxL/4NaQZsLzbVdUkyLVFSjqOxlcn7qws9jNQhuV2zE8H/ZcxdEF7wDrcSORKu4S4GUBGNrrNwoRnDEklE8Xvl85a26ksSlgjXMAjCzxSybGs2mkOL12Pn2GeSNVPjakMJ0/AGvTVefLlqpZMB8IOiqqxx4wqvNlXIzKBdIlEbDjunzj6LG3J0j0OycCdLoUsdbN0iqaSonpVIAR72uUI/mZ2kQ1w76UZhTSUi8vPDqWPQTYuq483OUPdDjwXInOjHqBU9wTiaLkrRSdzU5JbIp3Im1aqwhrrbTRnoomkZOwLYJzROwvDAxCR7+hfmY8iWxfSxyXnSTEeTcl9w0MbhZgbrNa1sTaT0ocbV1438n+LpJ6Hz9xdArGHorm8DzI5lzCEW06J4mzohG9IYDNSxuwWo8TiQjqANLwWbc8b3MRNxwDg3cP0rBsFu2JtJuUUqjbfo6oBudNlfYA+5IdpF39dhDA87UH7JkcXhQNZ5B2KOX1DWna2L6h5PESiKAbcH0PQIRIVu5wvo5W8O8Jh27HeIeBbJlctAjg+7OmsOFaz4JvEfnCQGYY86MU5hjIlskBxCsSnw2Mtd1vEhG2TI5VA7lSmGGgDh+7+PINZE3hwA+cHBvpfELRbgvvG5sNlIZmxquBHAOjCs4HdbG3pUjKXiVykiNcz/xoY46BzDBm5FAtC5dPSAuYYUxb7FQcNtr7hE74Dc933+wVKQ22FL2e8xGN7c55Y5S6/04M/Ie2iNia/D8zG6j93TuFd4BZaFXdcEpUK8d1fOzRoJJkKdmI9g2P9ceWuslIkkjoCfCn3scrHTuKVZBUf5/wy1oBZp0nlpTQWPTwcq8N6OytikX6dMocJ6GY0sFSNKWkuNlw7KxWDh29xw+JjMYAi3qiIiLldZMlwswGDCvfYzq6RSpOXRLWeF6LSzqSIjhZaRLneK/uGhoNpza8LKLje89896bjIxbh71/EBV5nYkXHcDpnSRBGPtZvj5SOzFAtiELh5T5c0Jq0k/QmBdOR6KHBbrwmzSHZF2S3vXlYpJZAXVGYF+S0h+Ao33oeRbP9USI7zZfxpX+cENMdFAVZ+hpg8FuJKd6diyI5vvwQ30/3LQ02l0tGphL8e4Gs7GgcS1gig7lu48YjKh25aAfZpT/UMdsiUuXVFAMGpzq+bUqJjlJtVtBCVwAbIXJTtHRCiZa9luKhnwfU8WmGyeWw1ZGwd2S4PwaExeH8OMFvyBmpHwuDgk77jownkraHHP7pF1R+9mx86Y07Uzli4a7XXiOSv0rAmsUti04tZOfX5wUTKa0kHGqK5QMGHmTSBEq3A9O1Ql4N1PJNkwXXbnZpKs4GnXKzzmKPPLrZvZYS+dnIUrjJnzd0Lx5LIs9jOLZvPQh7j8mjR8QwBKy49yC7p/33nAi36QlHUTQqUTWb2sSya6OIvdkrRJUH2Xp7Lgwcuetdji7G3qOD4QWy4e39vUFZKrZEPyO3IEmw89BanB2I8l6qcGyenzmKc/FN9EliSvFFesF1V2ZPIgzMFgc1ISf8PEYXIu/fRRacqD9By7OwJbURA9YoBmAAopcRaTsDoig/lzKa7i4yUR9bO4usdTcLNLi6NLhPzCyA5+uEhv1Mov15QHC6sFIZ+9aiT93DPZFSTU3hebhUCxoE2xTShmt2wsw3UKhIlpFxD7Dh7UkbOrpkuywZVICR12a7o6PN5YrJTDR9/HqMDjSeOvD+hOrIxvuJ0af4PDngdCIMc3xPZZsONoAVpG+qOb6sFwoAkwlv4lCDh+l8G1w4BsbP4b7Gzqv/Ikbeg7CVV7cFOo2XOqnftM5CYzS6IUMwe0RYL6ssFlS4npdet8XnnNY42B8sinoLuD96oKtSGGtwP9UZHtDAK3s4yUnt4lsfMMa4lb2MrEgVYmEAmC4pDmDSeV5+JCKyHzU4UIr1BPl5dqWQA8VZomFIg9bj0qG+9aRSEqxOIdYeAMaj7WZTJDo619jUKYE09gnYvLoUJV5F0ogOjrmbJZMbmWDZck4Ur2SMqbqp4EopkPZxpfDGID4eOYZIzDvuQVqWLuH5fRsmaXr7RoLP85ygDYlepDE3Mg7rYjNB18ywiHCVZBy9/e7nI2pJNYttKTzrgMmnoG0gQW7sIt6PAPudYysT8VIKgJXHnYuU60wnlXvScDzcvUvuG9gq3ZaL62BdojSGzMM89Zws1QPHx49NsaGRI3RNyUWi455S5dSNpwFO0zekhQ9pXlIvTYY4uRwywMLiPSJNBmlXNHYg7cK7GO5XcnalZJ3EN14NZIYxEdHpBMd940gUuzrhmB4Bg5EHD6O8771xIOw6O+V90sDz77ykoLDhZ3dsaMRwVi8pHPRWNSqHYp+IVVoW0Tl8bFCfPjakzhv4fpnZ+XIujkPSHkMZsP8OaVKwOva68/YpRW8N/vw5fsN5vDvlWeyXfoj2w2UBmNz5DsYDY4Guq1VCbNGG5zO+b2u0LtVu2endzaivOhN81MY5MXYWfJ9LFS3QeX3sk7ZKGvg+pQkYPO/dAft7VREk0Ur+qgZGelV7X03hL4kI8w2MhDz4VAOZbyCXiDDfQElKFYkrhdlsYBvB8xw9I0I/1cBOIvK1RYQphblhTCRCGlrJ0wowGgHWR5di8r1T+EkAO9ls4BcGfimFN2Zq8aZwsLoJpy/fQI6BP7OB0Sl2IO2PLvA8r0eoIGcFMPKtr0OIL0XdbWH6l1YD/5ktIqqkyv8z1UDlb8ZA/bgLaPBWXxJNq5eH4+lxRZ3R2JLS3S1e4L76MKk31MyCTMOKekZvDQeuNOhl2cAlugfp54AuXkYPzzZ+lXvzKZ7R7bOHpOnr+A5xgFYvOpjEbjETsVji9IAWNBxM6ozak80CslnADoXkOk7q4RZy8H56pt69EnDSbsQT1oSjQv3kJWJCBVJ76q0Y0mU87GUzd0ZD74WkAd1aCcqyebO/eVk+Bww9PRxp8hjtdPzqoTfFqBQKQi4dtvYGB14NDMY3wKDV3sxJ6/k3CJvNOMfHbXmnPlkVWVLf5xNczkcPGkSXsqC+YZ26QfAZMec+wNust7rh7HJXIAwRuH55OJbx+Kz6tLd/1FIqOY8T7p1jj3qONpBIX3+e8DbOCxpf0RWns9vY401hNZDgcPAu5xK/7WYD/97miNN73z/h47n0IduDK0W1y9TFqX9wIKxN9nC/epGOrtfblkZysAD4cE42fr+uEvVwEmUEkuUJztNCo4FZxBkRfCzj52agEr3swbGiBRCWjUapiB1vITt/K3fAqkD1iK3bcAzu5xCWRXVrE1N0IJvHhVWiVjl6gHF5m0VFZ8jzGFzGRJfypojEpJOQlJctEcWJjgM93JzQU72cSSNTUwpWbeSi2f0SEdkp4QDcChvvMxuI3UsWGOZ4g5SxmBIrPLtF0h73Lm5orBLlfIcwZrbwxepLNqW97b4nJZm21/H9LI3pcDXpmugmyfHs1hrESAJbik0p7Oykh32Kyo2LE2e5s9Fq9+hG/FdSFvdq18NoIEjE8pbnIqr1hYze88OZWMFaxfEbwzG+yFLI9vU3YPP7vPfw5EpGtLeEB5/or9rGiWmN6RjPehJR5rsT2kzzG3Vn0lZKk+3sBGG5h+gweOTwvARTSIOKcESH9RJ+rrUhxWyZXOP2D0WaroF/ZMEbArbtr1ICz2mOJ4sZong8qLPUCiEt0k3Tp1i4ykXi7yHNmhTbEl6D4onTnvUA7Dr3czq4FJBWPaqlh8/zZE+H3vGRUbw2FthK1JLPBkYVcCveVIJKap8aRbRL/ROaTuMhUTxR+VQDL9U4JWJxlnCU6hCWeo3okfqcNVko9OB5SOrjluiRbRbRspuFopV0pahejqR0n8Mnz9TrmgbHeISTd3lw8RCpFrFbw5GSQQ0YzbeIKIKQxVUbQ8KCb/D5n7etRBf5ZYMf161Dh3KaAxYfrjpWi+mIjl7pVUrz5ULHSqT41JkLe5yOdtcNfuL1k8b5aITJdNBscNyEhI4HRZiR4tC74dt8sCIqWqk4KCfOCW/0AWDpEl5kWgRPHz11+H6C6cH3X5Rw/8NuFq0ZS0YRqteoRIPNbEyss6ZJsdRVhyL3Ct8yergS9dfwPhx2EiRkEwUXSW/SuHgdWDGcpyrOyHtIXYADvKWD1RFJtF304H3O1S1R8m2L43MfMGZdPAMaSn4/S5RlV/0fuxFgRbCDtKJ/3uBVUFM63FcLKc0yfMP3m3yiI3pNMSRUQw/3IwT3g4YmYNSwtFHZzZJG8/cA7kc3dGKMBiaXiATvd33CpniA8+cIwB0cL51hUbU14H53s7Vmfx2ioR5ppJ6ElRT3hc4uPHh7xNweKik4IkgDhvoF3tdsA5h1q+D67dZjC9K2g5jF9QSw233B8y3PLSGLlufIR1KbrolR7Vscrgt4/xkG2sNLgaNA9W/Ic5sbUeVQLsKoHcPvXz5sovSfPUyLvaPjox+ENHBmcH+1+nDC5SYA7BptjSKotLeOjlFXjb3fJEgzpXGN3ENPJsZ5KGexZHdDKR0GGlNS4XgxofSrKcwlIt5pFhNJ9eHv/2CgvZ7/8g1cPC4T7hvIMZBVA5lSmEtEfpbJcaXwn9VAZhhjbNaQVnkzomO2TI4ZxnD7aIaBX9XAdN9V97rZwPgxjbpliRakRV018GuZHNsiwg1jLGX22SkczlAnIauwS3vDOTx/i93OR6f+MIbnaSN1vqb5v3KZnPLPbBFRZUX6n6kG/vjF/D0YeAxXK9rLF01GSBH7WBXVWzdr5khTIyXUCwhg1cpuHJwp473uKSctoosnBOSpiuqTtx2vCV3cMS6mzTz3PLx6HmjyXvYBCx9738P7t0iD3RBJE0/ZL7z+7ghhonjJEBbGwgIbRQrZ23tqZ0lDd4AprqhRp+m52SyTnIn3mGeYzl6Qzc5auV54vjNPKJ0qWMrGsxqisfokdDvtpIavdT7x3qoEP89mCM9038m98J6K1K0awFBCq4WXKujGq4Hx/gHZkpiKVyK9Fw1Ob8cNZNvPJKPuY/7C6Ts3bnhNY0qdSaMWyVsSKX6+0ZxUkW5KVJsIN1w2Awhb6KQX6c1+5Xi4hAN++CotnIxPWzj2k/GdRpNtgOlSFH2A3VdMcbdMLp3TcoKzTLwQSxuXWXJQFyEuLq1HsT28S5CzWi72I12AsFIVWZrWEAatzfJEvSS5ZyQ/vj0UHZuIji9FAb9fHwJGU39F3Uk4k+hbbzys5PqGhj15kZFjAFjii6oNwBQ7mOTFfoHdTJGJILb3It6u7pCtTmcBqaOFWoTXdVAi8TYYEcmDsBGRWwnZ/bQdQpi5wjFp2LaM0vk4IbrQdkrc1vLQZYE0Ii5XnU/iEcK6dNDgmHaPLib7Ol6gVFKvpD1dIduVhMhGWX82I7IfPHDwpJYOx+xOJa32GmapSvMSo7Za0qCXjnCKbHTChiTJEHCVMU62r6OH9TWE/dFLiQqaYgj70/F8Qoc3DUskujgeNuX1nkZDYYAJtvMTTpcDhchhtxN0vaQLvLl29tbW6g4JkD+C3788VMSamgaOTmosoz3JIhotEizRwIKwLW2cIx26fiyRAk1c/JDWWzqUnmOcmg3NcaoLU4qr5VUiL3z3MVWUK43e60eWVlO/xM2WirQn1je4v/3RgmOg5kaPIsmatsRCthApytUGJ4uLUuO6fR/okPT0glr+W8bV8PKkw0tkS2m9EG94kaIJRXEmS4n3CHNcnmNE0bJn45Qengt8KHZ96l1eckFfUQDYbM5epFKXbRa0Yp7jKRZ7RLoVZhGghQ/YYK6ORBwMBcD0x11GbXJsiHCwTRxd128fBekgIiqeyFKwQeEC3W6PlrRTADwACAgzC/O2oaN2N8/SZHSWcTlwQ4oftylgrCUDFpF5Toe55Wdw1w4bzHwDq/TgAxCJgE2v1Taj/nIBaZl0HIV4e3xdIUzOHlKKtEeNnV2/od5Wl4p0hAIZ43oEAPa8wPuwyMwQVw8vp+4tgGD7esk1TtsGsFpIVhKp5v0QY3e3J7K3VbPYfu9tHFSALdJBGeLkYLxkdJgcp8TU+lYRng14Pje9QSeZinsZvVz2NyxCbkqUeO9kqTOpFvguA/b1nGaQJZojwiV50R6NgBgLuvUlHceHp0rdyz2UkjKG5/c6oSntNrsU6QJNNpgphZUJcjKyzYmM5/4VMp+oRzJ6P2J4ksrtiPoD+ybRovRrXIpCRP3N+Cwlyema460urCj8u3lGlMiQsY0dh3qa0yvo5Ung/HiudRpkTZKRBKMbHvnwPnpdUzhetG6Jt263RajYXOB5T40Tsp9H//9R927dyuJMv/cH4gBUUDhkk7CRXQoCyJmKguJeFPTTr2LOq9+n13oP7pMe4+7npEfPyzmRJJWq3z9JVVh/PE1JtE20zPosHkumlWepjT7m82Z9z5uaTQ9fHP/TBTFFv387Jsx7nE9d1lXWLuBrMKrxSsZYajQyeesoi1XLlth1rldkKhELAjYTSRhH78kvBk6E81WKmmE9sS4ve8YWk43QhjELK8sr3AZiLvgIT4djRdYTHWU3q1ccqiQPieDzHeh6T0iaHYcMYe0yY5JVL9rwKQSDtd89QrZY5/h9HXlp1rYzVfRviK3x7YIY9P+eDXy//D+3iESy8ax+MfC3fPTPLSI/m8I/q4G/m8JV/X7+pogEH4GFJNO4AcuFPifhZatVv3UDfzOFp3w7sWbC9/CLgYGFjvp3NfAnU/h3U/inbuBwPcskgG14szIZf/8z+eD7r8s9tY7LJ0FZv/8rReSnfLRlZnL7myn8kyLysykc9De9I0v3aUEct+gPjV7UrHUiIfyukQxi2W7KfyUG/nduEZlNJ9J/vlP434GBM+MfXg3UuH8Cu+glkh7990CqoviC9+0Ru9SMnWjnygGw5crg2ZECUOUVpLB3Zbvl4trQaLpDNbOz9oh9qWxUNFy3V0imC6fN7qu6oUr/pJAMLeXFwusHWlqPL1hlPOPp8v42CA0cyobTXid5eELsnEBrQHFZmy13jbqjr0XtATPmFi/MaTPQBa9XkGRz/H70vECFs5RDhsqf5NXawN+3eA7bhYVYmlFdobLkUsjaNWLh9ap39ONbHyZBhWG/OvQhiev4w5ROkaXkoYgdARotwFNzmSfjZXLEjuMe9PNVRM08wb/X93HJJvLOann36Dt6LnsTmEQQM7VBr+jF6LG/hKXJec17g36nOA3Rd4CUxEv8+7q6v8F5l1PCrids/wbZ7LdgTCL5jxPR2fcG8fc2SMwMEZP15fSA72S+SHJdLoCE3iyG6IIjm+xIPB5xX04R87KXxDIRw2B2uY+b6vTIodulFfHanQd0O0eMjGRlQsRIt4BkTwzb3MKwo69ygX22u6cUPM7jZWCXPTAxWy6k+Nwi9onHb82Gopfb0Ez2oXUqHpyJdCqT6G7uFMtvxvK3F0vmwXP1RPW9qROI+9jmqcgbj8zJcwURgEMS22Ia2S0kH8JXZfB0fcHPf1YDv8XqQ+JOiE/W+umuwY87TlL93t5IzAcfvHNRtEm4mZUkOMIZdLZZ8eSOfozMRaMGx3xueTJkp4Hc06sIehFFUvLeJUD8I40Q449AkmPLS+KeUpF9V2sF1f/baIikPQbWP5OeR5u9mqEb/dpM8yVRisslhrGDr87AcYS4TQ7tJCR0lwVA3KEm7EPkG6lLNscwj9jNXgEHcl8KKvb3GmWFKKsZYeI7BN15Tgjk4UYh3cpegyW8B54cv0/vd1N4sVS/KAtaWyNQCRVYXFNa9tVvIblYRwX7cyq2yefFblS81Bas4nKcnxOcn69iPwHn2wicfa5ov71t1RAcVmabfQ5RRtpQvCAGuQJip7X3iCmkM6amY0ESV0LM/k72ayYfxk3NYD8vrQRUF4L4QNtE8zEsg+Pi4B0+Vju20yCHNN0ybVUspPBh7SY4DdQIyPbqkNQzDUpe2YeDvxNOnEWv20CO8scDe4sqLVWvckfsADKww3lBUvlFtV8MXDw+BWG6N+mIT9HK6Vf8SjCzEfN6SWRgaLuplAbT1428mvcaHGEn8sReiIhB780eogAmY4EmTSFhs87BOg4oi16xF5JzLHxg6YgXxMKV0pDXcn9ks/24aZm24JH25NYQ60aM40VhQhbtW0ZZpiNWaEpjoDj57tgs+voE0vCjEfd79YGaF4cztUgysoqCHpaNgPaF2HMjB3NugWl8qzYVpNWNnC1vQJm93rZJ5F8QA8s8QgBuUTAcrzeUMWPdwH4++IQ9Rkxb+GUHRlijfW21VUiiTzQByxemBLQVWlHfCQI4w/FLoEv8jLxDfwmxuHpwiHLtRvSE1Ijh7yVi59JA2TjcpojJZEzxM2Y30t+3JhhjikjwmhsaEYJ7z5TNWD7+efQzSw2KCxM3e5HEl2VcWXQv3piKzlsKpssdtdbXpwPe9a4TuIRiZ2X5KoRYuektm4qIGUNreGDpLkhsKZxQJkUBYnrbpxJbGdh/aazeYHkZ3Da9rD8l+b1TmNChDVTxqViO9I7YMFFcAraun4galCtYgr7mySm+NGSSIGjbmnUmaUsUlEGCEgN9nHC+15AO6F/6FWJvQwg8k5diPV8LhfWt7RL2rYeQ/GCgvETLjMstyqBj8EWAJnnX/q1gjHQsJu1v3cCf8tE/q4F/2xT+yRSOoxr74/+tG/iDgTiP5+1vwZgfDJQu+wn5xcCfTeHPpeulcB2N/nE8G/iDgX+7U1hePWT+txSR2WK8vPS1eaNlp6P//LYoYH42hX8w8Ods4N9SRH4xsFF79Cd0ZUOwvVOeBgMryWz3xChLqyn+PvmXrgb+d24RmU01bfEfMfDfUTBm9k+Xjz4uNzfEQHXSgjRlBmXHvQLWqzUljC/1QIkqxbB7T0yS5Qpi3lUPVlBJFwcx6JOE9HKQ1ohhAmIY2nxHH+3zCYV4cBGLAsSk60J2oLwym2cB7zV6Wy9kiOZbmbP36p2R8zleIgZNdIkrwPD5IoY5LpVWm6urXqHj2WxY8Snh3B0+Bn3vgg3wTevw7PE+NDTetyVk+6MjcdqBQpcCx58RL9s8RWqldlC7sNvuLCl/vhALP8V38WdT2FvqJYGJKGLYdzSeXNaIrdnaaSBcopvjW4qYdvm0GHY5qussCpqGqvFly4ZUctriS5sJDaxnDGsXHTq/x5BRuG9XsJnIlOdPDdu/SOUQ9ufFuk3e3VDSU/gNwH4o8zGs6pT+FIyR7I/G06lTKcSZqyZsHsOMpLzCz6/2xoFAHFcj7xMUtHcQZ6DXskiQrNAtBOfvHpbPu9KiMw41QhWhB2d16AiTHzQjt6f9ACJYncRgta3IkGKY95KzKSVnaEIy7WcZU71DT4L9Znsazzo1TLtkhpRWIGiWKF9tCItMl5gwnvWyPefCZmsQSHykfUP4Zq+xxWqmEwbNzrCc51OBUBMQtY9XSyE3+2ZAnNj4szo5Ylh7SF+wfcfn6XFyVMjP2cDeD4U2qFLTILeww/cLvgcUredVRr7Dx4H4sT4Rdu6XQD7fJIPl2Tm16cy8odqNcw56pV6k9CKUHpEOoQjRne14QswMw2q+cxFDpLpNta2bEVUdC+x8PyqJTG7g3yM5QzSxFSkKT8JgZRhs2GR3xDCyM08eObhKD8RZ7KSE9KuOyDPBAPOp3yQwVouMHOcV9vygtqi2K9cgaB8V6NNYaVPxsANyLJwHuMZGxfZvtBOhm+QNLsynErtuw4YkToxu23ZkKfWfiH2iOp1BRBKRw+G0ROxYcwvSa2JIPFo0Hm03Tx/287mF8+U0UHpn4/yCDGWHlyAWOn4xll26I3f5mjiQ7WUmYtiP0X5VU8/oXNrqYFqiJIXVrVHIJ6t1xE5pvPXmtcks0gQvcB4ptGn1WA5Wtaw1IMs0lCA4fRty2rwxrEaRRdKd0SO2nYI30HqUVhcnvZGxbiDYWfJu09MhaMi+n38gMuI3x+f5JVlszyF4b9a2jNpKRpz7e7wFY9eSRDhfNYKxeAvRWM6fPfO9Qcr00uP7qoh9C6grKvJY/rleRyqWc32gOBAGZNe5gO8voOw6H9cioBh8kwSazYRsk2MN5r36EPBq1SOLSdoxZWqjDJg/oCTRGgogcF9zlh/oeLa4R8w8PkIpJbo1Iba7RXuR3mWbms75RL7XJ2J3903b9Omh7HicxwJVjleTMdtbIe1+2YEtOVeSGrrfkN76HMGq/auUHu050sl3OQNvzBRmU2mBMsJaHNmivaCMOdWzCZkXyz3E7f4uwfY819C+3hW4y1CXiqsfIwYnVo+zfoP9cZi+PLJyCxkMPZzwZPPB9gtamIB9VFctCw4ZYmaxxPezpx3KJBVn0bJAgAv0zZhC1ZmUHB4XVJ5K9UZsOKqIccE1AP+5GjX2AjoSpTgRA6RQAvMFzoTqwtB+I/RbzA2agUi9/gFTtz3ODtdPSK4E5+tyt24IyEt3ILXb4Ofb6CAl8709Jp4YDZghKTi8n5lGfu8UPrg6T963GrG2FmU264OshccpLUmSJwwcW76QZHisK3Lt7QIsqg4EkBoqQu+mD2Yl7UlyO11KsiHKEu1RijjQDQDZzRHzowI9YfLm0h8M/KkbGHpjitZ96hS/GPibIvKDgT8FY343hX8wUB5KRhINufb3FpGf1cCwNaLw92zg753CP6uBvwVjFGPOYyKgjN7KI5bdxrOljxz7d3PdIGbX+iDFCoOQnEQ21p84vNs4i7bGb/no7+eFGCgvqtPv2UDRN3SSHvR3Z3XsirJovEzuFwN/bhH5TRH52RT+SRHRXscZD50XULKOmAdGK1EpCSW9Id4FB9ZKKrmNh6nxr8TA2X/nFpHZTNX+82rgvwQDF/8wBn4/fgfuZzZtoZ/UHk2JqAG9Pi2eyRfEsGbBAdJ8MKUxM+JEP2vEPjYwl2TTzizppFhtIX+fHF4YpjGh4mP7Au6HHinmXzbQnd97wLTERkxD86Wvi6+Cfg2UNjEm7xOp4kXIhMXX4EW3QAxzFFQv2wzDMFejwaD8+Yygin3SZhvnENL2cN3BbuM5UvFUzBvdKWQLfH93eRGlB0r7g7wFmMc2KfyVEdIcPR/sVk/ESGuKL3DNVyaqx+edx8NLr8jbZg6EEQ4vTtJ+Qp9wNQAixKQM6jqk6xzfH8yEkCJeDRo1rqjOhIm2bLlbJw19zNUC1mRALB06xMLMlveAfOsQLjTgUacjKRQ9PZIkSgaFrsn7CLE30Th0C72kxvZ7Zl9XMwjv0/1A2IthmG/EeZtKs/5Gl98LqmcjFyU2O+5vRDBaH4o0sziysAjWp2YGVMPN4Lz3dY8eK2cNduLMRgy6UvL8jFv7lM+kRBjPapp3KQKiJgSxU0A1HMePBRP3j/FWhcNrYsHNWjD18vZ4es71CVqDewd947otpFHaENQhFKjZkJZdwkNIZpe2AHOo7DbRXeaRnavMwJpniF3CeoaY4ZUC0ORTk+T7zQey3ytv8LpPKbGwuyjkp2CMckPgSp4U/7tXqAiO1nQkmT7WE1LPXh0sSYcYMf10BrlmywW4m1PP08M6wDBB94gx5+uXJG4WUOJ8o/GyFvVG0qBBOJd0YQBvsb63SX9FrOKPVQAeF0USON6gEPJqF2BhJEEZtGEayTdyBPbzhpiar2Tsb2W9Bv1sXDkbRJ+S9mRiWJ8xibD1JPKIapsxWNsC30/WEFP35WOGASoTSbqO9x0RH4hZ3HMNnj82aKzh/Y6YMpnPR6zYVaSs9ycmNkyVkoIvB9KbRx8B0zdQZtgqYgpB+9vephbhuyc09DWXEmD6lvJMN42GbgQ9gr26Im2uWIiJiUEM2EwzlCnhsi7p8cJdQMlFSTYfD3WUiU5heYWJFO0ixACuPA+wXAiUwKLdDtZqlV1hOZ3UUvKzKXyKwzmYG1pxUIMZED1iObgyBCT1zWRCNKNBzJg04+robpYhXFkt0Pte5vDxXxo5Pxcl6I+P0jLxtKNkEn8+EISTF2Kmj8HWTY4BE63ZQ0oF1C3ku1ngeJ2v6A9sVgM1ut6CdSubUq49UNf1FrNh7X9sxFob+yMhOF7puTZ5TlZsQueL9AT0yGSeZAe0dEtzLciO4YIn/WJXEuZsJDbNj3MesBoxYHI4x2A8h1b6KR9NPnuKo/ha7UhSDc6EVHvphvCjn9E/JreBXM/ZF7zl4dBCLuAn5X5eQLiZ3sezilfEonizgmj57SUmcqEiEO1x/ulTiafzRVgS1YjXQLL7pwXf1TQys/YH9p3zK09vA2Layyh8WKrnKQHF7DRiLB2098HC8RMMHD8HJB/yw5mQ/KPoId2hfgJ+xielM02f0KkuYHt2+Zmn9+SqEMqPHOxImEvsO54tLa6BC8toh6rCRIAj8niLlJIcZjz6rhEzrA2RECNNxFzLH+u+KrIG0VuI2vTuJA1RLe8JTt9nhG1yapAgGhB7C6ng6et86khrJl+wWvM5HpLwT0QIpjW4mdC1EM7KgWSZkINxK1oJ9IkHJJD3Ozb3lADnu/INyaHsNxBrk6OUUucCxN+dJ2DT6SCxQx1mxM4/X1heorkEfSZopFrYU9C/0Z0k5XWJ8/MoOKAfpjsO/ZUj9rmTEsL7+dimtF7BLwb+Zgp78XAjeTReDjduCv8NA382hf9WMGY6LWLpd1P4IVnlb6bw31JE0I3I5BcD2QT9se/Eizba6NrkFwPnm8dECvZlRa2dt7+zjxR9OEa3AX5XA3/rBqosoL91AyfyVJaCnaZ1v6uBShzoUqolDP1fd82A/hSM2d2FzipX/1+KyP9g4EIeEPPSHp+/fdVLMNYLm8DV6yfk+VglsAzrBQnKEqp/JQb+d24RmckL9T+vBv476gbOlH94U5hfFy/wq+OMQPhGt/L1LA3DEM7kQhx0jQarNoFyTiySBQF0VDuqGygLith1On0qqvnPCrbHm9Py49XAMOORHqpT73H+uCJWqW+2hNXt7pCi6A2P3pkjQJSVipTkXwyTOxTjTDrejTZrw/pGadI6kA9XwotjMVCqnHQGG9ApKc7yBwNM1e+AbzqX8CZJBlpXvIJieLtSvucHj65V/DnzvjYv9p4BdG5vfUizE2mLp45YJsY9AWs8Gxj6pL6RQ+3itFqudInvdw2l0+jpQ5YA/v5NQAyL+m0Iq0zFgPmME8RQeXZik2YRkOKwNTVK99cNsJuG/eE0JmLfpT/Cxvu6+L4hlNQy3AKSIEQ31ZcfD/tPxDB42QqcSS/9RH9uEZGb0uRF2fQNPUyvAOVLVjm71oZBBxMxYrf4mC3frfFz5YBugF1zxNy7HTfWNr2GkF5PBP36BjEXAUBA9R4g1taaNxB1NqbIXDydZzut7ugVlSyYywuRUusGE1IWfQUOvegS5HUTEv8V5ODdFxmBTYDBR3zSAxC+QXUefBADHJUgBvnLUErzNWKbbI+bsF8MbexMP5SEm88RzOj4QPU+rgm0/ecGZva9t+wuKogNh0+FxmWfETuuy+x3NfBDZgVisrXCMCiZa6Cf+1RKt+8qJJtFHI/VAmXOxlrlJFwtduCX9ZzDc9hpJF5sLmCLqUDA8BGzHsURQOeTb5tOH4uGdP6+ROy7TDg7HDV8/s0FsDYrUYqM18cgUGYnCNXNkqT1CrFmM9tOEIMcLqWv21whzXOtgu+ZvQQHWiFGfCwLAkdTsb8Iy6j8mb/A3MayxNxq25CkbSmsvg5ijLfVM1osJQdAAsQ45472ftD3PgRygWGbK2+DmM7lwJR9JWIY223wX8OiRBVyMttsPcXv+7z1ACqpRFnEV8NA1ZWcw5Y90b4R+TravlBmMH1BpUK7Ng31xRWF9VnwSJ5SvaOOzSMoS8tuuaI0IR1GbLIseyZFdoojO5GrAoJn73OYIKBaXiAUOD7JXfrdFH6f74hVrX4l6eux9Ih3Vgwwb8WapN+vDWTlmxmYyuMmpba69ki06XVYTUyRJ9N+XH3cbGagn14GyQ95j3pk8BMw7c2MpJ9npfxuCk/fw7iJnqoTkpy3OmSajzLUfNYD/SjoP/aVgJj7CGCg2ylifN4ccb59D6BRU1MzSFKUNRmcIKODxQ3gChMJu7yZQZ8OAcieEX7/efz+mYLziUjaog1zE8XG/P2ZgueRrmWmsqjI2TddiPTNrU2C6H4j27bbAX3FA86XZHsjPklQxk067HavfwLp3L0N4fY8axPFfSD23OIFeGEhEzhf9Iq+7EIB7xgKKHN6USFDnn7Aszq0Z0cR/5wNFIYvYqEraSWZ5VYPJonH3QiNhfQkug5sJXCkLNrCiZ6kVQkFahheJC+c70MuFbCZpAbJ6LrJ6AqFAs7nGfZn6/oDmRqtDvAqUTYapMf+aUYZeL1IUiADurlUUi0Ie9EiST0/UHJYe/jYm4KYuyKrkljpAWXWq9tJ6WFuG+TIoj14h/zYstCTJ+SULXcQP3DmpnuuAKnj7w79zXNGEjZ/VcTsLi7YnSeTZDWgrJkv8gUYQfLi4PDFjfzUDZS81Rbjz6EICZfKEIKH9uIJquQJmRG/gOXsuiCI9yiTP/zrAQ0XOL/OMauoh+IfnLcpSXCNnh3J1ss3Yk9346kx1qHtGpOBqQsvBPLzGu3t+Vr82RS+vYYT8QyrYpKsP6VfDPwpH/1TMCYaDkH1txSR34Ixf1sN1JvxTurxbKAYGbP2t3y05q1MiMO1KoWiWWlW4X0vTC3eUxJPhC6zRBCfTH2Oly96A4R/w8C/XSY3OXrjnfKCNvyWj54qmdHCM8PnZzYrf1NEAvHxGqz3qr3/rgb+lo/ORP/Een2h8HjzaUqy/0jB6LVtkh52hvEHA0+RSP61ZwNn/51bRGbKXP3fkik8+6cLxsjNox8zWWcSS/h4eDjR0Y1/bmOm7wEx5NU8UyiKqUUwoA0dPX2DLST7udsW4cxs6Geu7mC/3bkk36mgUI2zAVYh9Vp+nfcKRRrxYbXq0W1JMmLYZOOIaMbWnEAviAPxOWLAJDiYJFdTDFuvy9UB9lhg1LNLxMYfDCxWKeU8PR0w7L7UPeQVuC3XYxPVv7LdQa4aHkFUQ0yjeb0DEDMMk69uAHrUSQhV4SDWHcbVuVqT0S0dp/c2Yg7ryPsZIEbMqMH5KRgQgz99imjQ0zafjpvIqPNifH5KpYz1n4xOkqJH/9aGJGvPx5AqGba/rLhHiuyYZJRq7ATlRHQlvhpXb8SrXMLaOQ1t+h0QY3nwWIwFY8Q2mUDf/a4Gas0e3TQoqPaPB/yfLL5rLZS5EdL41dqwu9eIxTr0GrXHO4rz/R77c+e+x5SGFsPg52xLxYIYJ3rp5RB2y7PFi0fno0xVryaUn63VZp81fu6veT7CMZXYXRg0ItzLCOLre9mmp4+EsHtZIQy8LkdU98L5RGL1jJjc28c2YdHcI+5MQUzYBFspsWJ3IMt9tgAb1FpK2g31yGfmB6A7fCKlbK8hNhxjdPh9M5Eg4BhGo6mDYYcob560NbrtHwz8KR/N5Me9IbP5DrG12wot3GaiRyRrcQciICalzg1lQniOFQj8JWL7zMEw0N/R7W5mnkXy16uv6HlwJPAWtcqT/Fh1hPWWAqanChzCTuyIN8X+8j8E1fXh8/HIe2k6QEQMRRBmY8GRoGvBOZnYntzoDNJO3wWEJ2EmQXLfe+SozzDssa8h5U2GWBUqXx9H1UDM7h5CRowp8SHZ6IjtdqHfKLOfAbDCRnuW7jXKEPsC4Mw0gSfi9F39poj0G0tv+ZdsFfI5puMtOOPZU9HfeaTUgxh2dEHajHUosx6CuoL0XNkS/wowobe7u4Jy2NoSUg1iEoK3B+vnd0n4bIH2OxtklHEzE2XaVhsquhh6AHNyxTAhXQ4l8T+7CMwNT6XkbGJYLG6fBYSb6/fPamA1Qfoyl/UggaIHA7nSOXqJy/vMk8vca4gzFAbYTi61LC1xPN0DYluebbF/pIBp9DDnNnAeWxKf7lAWipp4BS+9aARWO/FPish8WE6lZDLbGeT9HlPC2hm2d7pEWfZsrjFs/C+V8mwwKcqkLYOdaHk80/MDvskKZSn/WrTNrnS40V0sLSEbcHyK657d6HBdrXF+3hErBxFlV19ILsSzrybFZ94MRN8WBcTf5aSF4VtVZHIwv4gtxYSwMVOYDIskAt1cqyTJvX1IVk4RgEVLhad0/qZEqyy0t/va4LkuRJT008CDtIxVKVXdAf2Vz1GGzhKzLXZlPaHpYWvAlm9VtOcL9qT/eKMMYPq8Zb4Q3wgDZkM6meH8/ZaNR6VlP/qvu8fzNf0YVGufDaQX5hFuv9G/1ImOsnhwTOzvGG407uMDWD3H/u3JriIvV42hWiBG5tsaMdF/1Ck4r8WkDcMJjv9x21/Adb2IJ7c7BUK06Qp8S30SUKL7QE6vzxmW6/mNw9ZQKlJvZw7KgPWLs/vwqMinsVywjot3m173G4WED6bDRiY6z5ciK2mY+ncIurtOstgXGqKG+y0EqThpk2PZnX5XAyXKzhJMDigTTSui4E4/GI+87wZlqhQj1p2+BuFaiv0XLkcsdFaWVIhnoJTucP6zfaBxUA+CQqp5WoDjHiQC4uKuEE1NpkC804yDv9awP6pcY4vze+CxYhgdUa3xFpf/uVP4FwPHy+R+MfDnMrnfs4HlQ7j9rgYKQjHjQXtELBSvs46psiejrHrrGXG81gK/uAokeNhCZtXW5s2mgj1r4/6gnazT9vFlinKfSJF4Rgz72RT+zRT+uUzuZzVwdoM5iXd1p/wpGFMfzDY5XHvsv8Nz+7saGKJA0Sylvz5+U0T+nA0cMXCxNxUpajnO59396UN01e02ecCAslqUU8RGVefpvxYD/zu3iMzmyuI/rwb+SzDwny4Yww7xAMb9LnPgNQNK3qII7g8G2vPGoIcFmk35UhBTPG8MMw/+BwM5eyAGDrmMGPYWHMQeNmhUNIIB9kvbawvD1zU6adANrvYvh/xiIA1jxAx++AsDQ+w2pjSpSbJtjBhYxJID6fRFWj5Tx9W5nAEk52w8azcgBj47xMDdJnZ5QfaIgd1xtYNVlngkVzzEwLxADCzVs91m8RLd3nJPAoA8JFK26waPzi7MB5sO9zZ+VPWEfA9MBNMNDYmjuAJ6CseUk/xmkxw22H61xT/f3842KZ6TpKSWIFsIy0rY5ouVVdLPmdWwz0psb8cOFb2y5xUxboJYmGvNiV47vobiflTaRCBmSYePbEC2AVFiZ3PcxDoVVzaPHQz76zn2z7hNA9sFEwh8vhhGPp27hPReUp7J49mw+/WK7ftMXI4d0KPA1/QSUv5GDBdew4R+YlSXxS3G/poq2kDa+rqEpC6pxG/Fx6Nz/1pCKI23MPTWwSN2Pbchot+CpNdsppEH7+ZgSsdOYsbb68j+Gy3GOn1dyzquotvMERuWObuSJPQ3Dbkf7icI09mDJJZ67Ujnv19geIMgQbwRM7ISL1Mw0l7E9sxeGikHsQFawrRNswzDQuQ4Jfsub3eJZeHTI1/xLsAyXhtSZod6SO3HUQGy8Iw28zGA0mU2YjFpEGtJZlBqftQQ1g8JMeFzRixLHcmGUsOwzO/hviSrO3egmIDJM0vrT/T0c4RcSAzO7PYQkunpjFjrmDlJ5xUGjPspQvt4NxfCwolwIgd5/wBfGdQWTkLvUdfZD+BUBSFZEDUTarn7I+jLlSkVN/buiNByxLY+s9rC5xi21CliXDplqIf2Icvo7hAjhjclyoBgGnfEKK0zk98BhrntFrGjfx7v4EcWPt99RzeyXXIGKQsR0IUqMWjy0tGe3ppDMu0DGo2lYAPlt3N4Nm1w/oVi78N6sJdtsUZ9R+8+yor9eItIFnpGR0uz5xCRw0IKzdsBMXQ6bpqT714C+pSAxKfZBoxrspBAD9aa9SV+B97P6r1L9gbRlwfEBvU7EDYx1ZKsJ5crRGtRk5IwxDA8rGts/81C7Jr5Rkb3HQvQXm2UVZtRls31owxu0Ottttmhv/nZFO6PV3z+YyNMyPCUcf53e8oLx8Lf1yhiLDvgfOaychivZUSMSa/SkmTvBOebaKE/YCrBz90zYrETuQzKZYmyNZmijG30oIYEf0EqLlfE0kqtl+CUiU5geh4mZPnYI2a8x7Mvzm03kMos1hAUR7TXzevdEI3ZHVj+02gL4ag3NLrHHZhPA7HPfiHme5s+gL0iUvz+ilHqqS22X6pElBEq+ss3TmwoZhWRco0OJX26TwrV1BcI46e+odLTOTJ1IYtSWmvj7sA1iGCdj+0/zZsbFRN3dF/7Jcq+wyFENaye8WdzyfPvohkord0DrKJyxCILfw5XRAfeHUyJ8w/2bySOZ6cd1PBZYyJGBmt3C+5ivAXDtM2KlKW2AjuDLUmWmXsj/WI6g0Abz4pn4XaCMCMGY4W+bwsYU0OyRzKCUFNmUhIPKFP09v0E5yjLbdKXUUbmfRBC/rxbbe5GgPP1tNWh2OuIqdM1M6jsOh9wLHFBQCdoLz8Y+F3MECsH76GRdL08gq/t0X/4pzAkX+GhQVCirM1vm6ak+VSswSc1bYuCIwavbRZDyS30D7KBBt9fcLIbD1dtE/9YZeS+djKILBf7WxP2fzBQkZ8Dj8oDYmD9FFu2iJKOBzNz0/25U/h/bhH5wcBFk8do30HU/f0WEbcVOuvtpQOb30GRwu5dl+RWIQZal7k43mEtDNZT9T9saCuFRLXXaZZnpzKT22zWBhhyM8JfzxRl6vqv8tE/mcLS973gYXV+hRa4x4Z9k6klJfrbMMjs4e7+rAauseW/ZwM9s0AM/ckUnu73F6YN5UKKwvPQkUM6FogF025xciD2CV+VgzXeSZ/+a88G/nduEZkt5MX/lkzhKf2HMfCwuwzgN2+5ZaqP06jdzESIloolZR8bvUzb9imsFPkvDMyTYAv76PoXBtYTxMC0Rwzht27cpHm4PWTfozdm9tYKfR1XPrrxMWyJxV8YGLr6HMOuE6PmXiwuf8dAA2T0e2FHELMIYk/zRLe+XxLEIPuGGAiGXv9iIB/SvzBwvYX/CwPTy91ui+98xIYRA9fZhLTZNUAMbDC8gzOnDxKpLzYh2vG2g6V6NAnvGbrpPn6WUPEI/17T8ffroE4AKc/m/LxMGnqg1wJIo0WEBxOrorpfN1A5oSfl7eTT0GKm32D7RCzklwI6mmT1BsOUqBM+W5oVnYJkQU5MVMtq0k9offre2KKNCCmuBn7/5ewWsPElgYMUDBVtyzaEzU5DjFNqxMIrl2rIuqsrZUe7z8jxzTawf6VumwvBh9LzxF3DvkD1ly0e6PYY1CGUd2ZLWXlHjD2tthtw+dGWYDU3gXSCcALdGA4SWPndIJMo2kMg5jOejHUDifiIxy15E7HtUggDCZzdFPSp+GmZd3mFqP7fAeh2MuGJ3C4QVrKtBavd3Gyzfob0GdSSC9ljakqZO+0Rg8778e+dRZuahohhRkxLNvtOEU4msQZEyy4uhOcnhhG/Zif6NBmq/cdgkWw+wIlip6E98TNilb4zKrrTggTK1kcZcqaIOQuzjYCb49nWGUOMvCs9RiOXoj1dc7Tn47ZeQ/S6mARE71ASeXY4gKXzdZt+9VlD7OregFOvO5KQ13sgpHrIEJK3TjJfx7C/XCxECIYbhn3+ToDKAQJTqARE4pmgA13HLcoGuCHG2UswqLi9AoCj4O8v076itNyUYBzOaA9HSzfoDwYOq6+B9vKtJqTeH98Y9k6E52Agdq3OKwBmCdjeNkwofRF9C6WgOTz/2Phz+xhX54edI+XH3KT0445YEq+WUrHIjJBWhzaHXB5cqTi/EBOO4jWH5VALPFLXn4bo4iwG3+3OhOlxcSJD+H5DxESdZz8YeJ2ibMmXvsjT6FsDvcRODPalmI+Z2zsN4VQ2IcP5w7nT1vh9NY7k7nZBe46eTUMXsgpQFBJimj83Gqo1vQGpIRqIZQ/EHtt3QjZdnRct1N47JCUJPMSIFLHeuhklXbcEn+c4DuHf4VPSx6pGrNKkZYsYdmionaM/2NgSyszJGf1P0fMMOAiEcEYQQ3dcalEGZIihbxH9ybHkIVjKG8NgPR8LmpSOAPruI3LIXcT4wv7KYJ5PiC1dyRoKeorAcjvjeK5ltJ9GWZkAM05I7tmIJfuZPK7OHl2S3Q51R08d+st9aiLm6vMDpQ91VcJ2t0FZuTwYN3rngQO8VAWJfYy+ozguLROOT8TKCCmN3stVCrtnjPM1CvEf3NcqAX5PllI+2ZsZnaBSgQK+OL7lF7FfM90WuLxBzDUclIGP6OrB7lsjRsYFytjq1iIGd2IgZTP9gPNRWrVgvicyiYKV2ZDgaLtAkuLE0/Ny3ZCN+AhRdq3V8cbbCMjSmN0g7mdo5UIXnch2y3RIph/EZGFTU6oAymJ+jLD/Nj3acyhJHH+eob+eRmhvhLUOJGCTcXdIr+jkHODfr3yhhS8Z59e4KazMTl8JzHmHo3/ZqeDrBGXgU3l5xNu4FqwbC2X8Y43x5zHZnMYUIvRvN4rtdd4o23Ou4nx/XfuBVrSnsHYro80ndgzke988IfjmKAudmV5SPXwJTLQnQxsoljEQYTa7M/FlPaVfDAx3x4QpQzmRfjOFb+q+YD1DDEwnwWuwbhtx9bsaGLv227C+3kVi8/VqLkVxw27EpKoNhuyM17K+RWrxs4Wafjmbt4EXIdZF7ga/v2SKFNTtkBEtRyz7yRT+vUzuFwPXpsojyxea34IxkzagOD+OiHH2G8fzJ0UkZp83quG6vgM1twoPrpGQWTvZeTCtuGskTl0Dw96e/cFAdjpD+Wc18H002vTfmik8++/cIjJTZ/PF5H/H2cAp+YdTRK7J+wPLHQoU1s7GRYdxNdCUZoiB9Q7VtH5At5Ydbhb/3RRe7dwNFAcXMTDDMEJ9+VlBpd4xDCNZKHT3lt+Qt2+P5/Gd/dkUZs8Vuul0iVgFXNKBTQVFSs/T/UDq+2zKtClBDBNMdIvvFt1GUayRJ/pxNUPcIQZmFfqTfPDQDZ4/0h7KcufyrDM/E2r3iIEc9q6UuxPTow+NV5AeWpvnIcZfGnsqhsX8TNri7mIYmHXXGNzV8sHD2aNGrHHvFhjMM3lRDVDSbsSqrJTQDfMEw6jgXRGDbyq6nf3ePNFhvZLHulVRm5/L74nOh/oA2Qiq+eyQnGjTuHfYsgqxUFtgf6n3dgPJeKdw8RKTim5dncJWOem8cEJdoWF3ubKFjMGO56uhoeJiu4LyuxCk9Noh5siJyoBXA2JocEIsfMtqA9vvfUzBWfYamYdbbK88QwyOX4jB1127hfWjwLA5LOuMfk4rBuvJ20HMWB9OlJfSDuhBdngixklFlOQgonpub1L6KXyFFK5jQlB8RcLM8+tExE4cYPnsNI5wrHt0MnfWELydhcQMqfboaR53sFyampRuj6FH1lXrw5r16LYFU9doPZcZVF2DYWE+w/a+SsQAvvEwDBoNDrAnPtZM/rYST1+bUCOW+g1hGc1wvOiaTaiyGHMwN8SS+Gdc7RF1NYaN69qEz9fYvybdFrC/CW6bnSLEgKVCEqhk9H+57Yxh/P1MYCuuaFvUBMO24SE2WV5ncvgqZkaW5v0BbpDvCON7OSTadlwTZu3A2WGJWMdFDFt7LzVIsX/WE3p8EQI8WNhtPvexP5f5VYfNJkZseVqIia8A1f22DVB2BHsM664m4/sIkU2yaaPj+Ar7LcSrFcoAv6jRn4+bwvPjFDGw2yHsvXTnC2Z5xfc/WmOFyWyL7/9+Uc4ncPDo10UMrI6d0xbOGTHwsw4qKI3xUEY1TTy6S6UQ0tvD58V2gJAO/bMYM/DRPrwC+88bz5bZj0xvk147nIirXU5gLb8PHF9ZKclZ2Gig52/ENDP0qfUKty5sbmPKyrPG9svl5QPGoOlSfgXE2nWF86ucjQUwTwNiUDWVc5QhS3zxV9fc6KbiKSTqxuHc3Db4OawsYBfTbPms1gdqfxYhkx4HVWLpJW7I2t0uYT+1EZtwOlT0lroZQDCePQ7XKDvNqs1gvZYQi8o59j+r9QPsLeLw7HQ4oL8y0B4yFRCLSjbOF8U9Q/bZ2qR4KOgPmKDHgCLEahNFTQyCc9WCZLxTOIuvI9ZoKwr5dE2kfM3QfwWLRwLB/oH9bwM+r360HlQXiuMtzIeBGgfE0GRBvTY7OOivzha2f+NPDIIT/AD0vJG2kK9QdhUnHfvftmoXuPsQ28TZ6sMvBn4fCfoHzUQZSM4kB/5xHF6sNoeQflvEwjS0fJKvNyjjFr77QFnd+iSrXcT+IglOUO62+H60Nib0/sL27b3SIbn2QnsfNwQgQ6IjWecebvR8YhcI6kKRfjHQH+YNxPnpwZPJ/qGRyCi2ED5d9E8L++2R07gaZxxjxNpkXJQOSO8CSxu0D+nGOno3mI/Yqhno75bsRke6hDIVUUb7J7RPeYaflx+HSkUgYnthfx1PHXc650LLEJO9TT2Wq5/xtKmjsY6sGEP8eFgkf3jRQNz11Yb84eP81SzE4rZ8X1HGYDxBXTJyc4bxqNoNGC8ajBD0ZGwDKPaaxbnkMaBlmC5Aj56mVMgo++mNTkX2OaiDFN4+TUeUYzqwfr7u2v/fpvDeep4sHqT5b4pI6r73hqVLl4p980ZuQ3f5Plnbw0ZlH/uo8pAc+gnZn7kHrpOhf2nleLCOKvqv8LJS29CRhc6qTyqBYHrGnr7MjJLoqD9/N4V/U0R+MHDS90IbT9/4+z+bwlLcOoS5eXMjhqwfwYfxVpprJirWnjzHTeHrvI2e8a60dM8f2ML1ROkXA8/+NgLD92wpsS9NRRoZZZVlzkz+78XA/9ItItp0Pp3+L1kN/KfrBuZ5MQDJcln622pgIJL/K0WEd1dUWz8pItuzvgGwzi7n6yWq8Z8UkfK6dqTCdhADh6Pao/quPc7vGk67bu4uYTWjf2UKy+u9AK4r/5UiYuV7gc2dGt2IregnWi1XNmzEO+E5++IfIGLGAIRRwms9Qd3zRozZrFVU3zvTHOj+iGFwfd+6bf4gGAa9BWLgpkkQmwbDQOAxxzp+qxSxQinw+79CwMB3r88/q4Hvo1CCn4Ymuo0IsUsTpQpgfcL3ZZ8mpIcthvV0p9ktb7+IeTDcHrDs9ajNjufjja54e4D1TVyS4icsXdrVA/hOxbAQXjDsweK6wZ/1MdPYwf6qDhhOflYDM5X0fzBQurgYRpfTBp/fj5s4lSaS9FY2Df2eXYCq/+D3xxF+fpiTA7D86fFs3zfoJofrHnJnidhdWYjJ3Nb3kLx3TpvLHrpdwp8AubtySSE/EwzLJmKk66pOmxwOSUOaLw5n7PdvkhxsDcj841RAh8LEaPTWKZ1NZR1WhOhSkZr1jcLBn6J6NRGLZptaofdGNcezmaje56+oI6WB2J7aWwyT7TCE9NGNex+Kghj9Xo51J6eMQrK19DZfyYgRdm9t2Tx6T1vQb6+MqOIFwF0HiP27mGmU3nsbmD9mRi6FRqHOijAo2huOr3E0MKxE9QpWcuPx4h19KJ3YPIOEPynP7x6GKYUgRqTeEf95JxmIYTDeSbvv0U3/rAY+9Ryt/qPXJLWz1Ymob+yFKGyllkUrxLZditjCowu2z/EwzAdp4GJYU8cj+s5noKbbEyimDY7P/TvWxQQpg8LoSMu9B4Yl39NT4GmPWLMeEEuDerED4zmG1aNc/1kNXEyu+PygfAGxt3sJgm2JGFNs45L4OmJgdREwzLceYqAcIAZuzxVioHfHMDs/BjuoniiLij5HGfC5Igau5aXPs63RALWvUgFJcUHZsHk0E8SoYAPWvTYI87afEzms918I58Kbs66bD+Ry0i1YRbL5BwPHW9eAm28TMeA0nu09qxTYWDAm08coTER9zFyeUSkbcpSN3lFF7Dx1OH5diZjePbc4/qmO9ji/4/fLBGXQ/iJYBOkdMYumacQWxktrE/kwHhLZ1ugvrlccL89DWRTOgwz9D2JgNo9Qhun+iIEqQSyqlog1/I4YiM/B51/tA6UqQRmVvQ9E4icDGvqZIfbsYED7M03EomXeJ+Pli6RNch+teDOVKaR0vOWovtchDS2UMUzIEFviBNvbHzYbCI87xMizadzo53kNEMNt9A/yxdDomWFYTmJ7iRjmo4A4TLD9xX1cfQKG8zGcqhXszxeUwafToNA+uOKEnr7ENs38evjdFJZgaUoZpfi+txztmRcbbA+SOvo7e5vCZnnE9t72iIE+BE/IFcnn+VNGDEz2QQvVNsT3Q6CZUC6zFNZTAf3x0MKNPu3tGfLZFGUr2aG9rj31BuZNXyA2eAnaux1J4O3pm6d1FxqkWsxOaA+ywQtpu7+RV6qjfVdzk+fdnQ1UFFWUec3E4rkzb5DCzJrBxmrw/V8z9Afqh6PsLRDL81v+Aera1xBlgIX9lUOtUVPZOsAvFcqInOHM+zZ+zT6lrLTpnu80AuS4AUfIUfZB9abkUfYOlMs3tk8eZT65zW5A53fE/meM/p4ZfAdpOUF7S4oBh62SEIODcfdn0yGWbte1CTtJxufd7gP9xcC+yD7S76bwK/4qf79M7rdu4I1NeJSS583i0mWF5pDGLY7SG6woWOyZKB0VEs47pM3EqA2wrr3AY04Gj2j5M4Agu5OWcdAz4p9XIZiSLbZxSMTS2jDEYrc6iW3gTCAj8HD/rAZGbPgLAz+Hh07YNkPs/MHAL0guT0MZBvIdazYYqSKSUNrpQMTt9gZEn6gkXAyvk1Uaiyn7xCuDpz8YeDm2MUQ7x5bSdzmcflcDvY9lSqll/jsvk5v9d24RkaWJ8p9XA/8dBWOm+j+MgWGNzsvdJzJKs6H26OdMdNhWB6vll1Wv0Y+FYYg1K1RXoYxuMNZVnObS0eX5uflU1O3bCtKZh256F2OYli/PN2SbMVMxGQs4nD4quvU5uoE8fg8GVT6+AJbXKy04PboZTdcNcKXNXxj4UzBmLdlkdIXoZnZD/wcDi5dqhrQpMIxXqwox1Dl9OvqM3e0vBqIsRAzYhGQLmwO6jUx4IsZNNujWfwrG5MYcsdIyVwDRwDoS9HWtEPm+w/Z/tujmgimqfW9D8PlrVJtZtUS3fnXQH22GyJayXYphx2giDsb6ELV8V1gdFU7PI1RJjBg4Tz4YlgR+Bx4InpRlGmLKOZO2sDO+tM37+NPQ2pQcWOWFzvNZiW7zZ1N4UHzEhsw1OhS3zxKKqyoSmCZwot8vSyCzWsSM9Wc4UfcWHGGnImby2+Jbkc7ta9hFvocYXHxKOuisgepzRK40IwzTg4dhGpzAJbm9QWyOHdJA4JqOlF7o50bK1X4HIZt/pNSpdpSY5D2AFS8sdKOk7+hlshpvcQlNkk1UDLf54mlBri/QHpYDYkZk1B6k88Bqc8rFjuwdtJdS+dpjJsZQ0ldRF8AHDGuZfUHMvtjEAbbXdYm/NXai4nWxY0OXyW36eL1uBCIrhUgPEeO2PtrLPBnDwOqCbp2+Bgy7B4JY/FFsnmsXY0K/t7oEvjli+89fDIs8qnPYxe+xXvEHw6z+QizMFzfsv/EWEaourzW4g26RpPcPFYlwZBG+pIYkwe06IZb0tcFwtRlhw0m/Uf/QUsTAG8oEgMajzsCWkOqag2EsMBW68XA895KJYQnGlIiHIefjWVmUHYaIGHhYIAYWqo7vuw77E8qU/R58hSEGIt7SXwyc0ZUhcXfzKsl0/p2Ci2EE7e30PhFmjPPPHdvThYiBvkoq2H46xARxjRgoOIiBexhXx1fCIaR2J4eQOUufcK0a1zXfcgEpk1E29MRQaBDWWwwekiH9rgZuirFAlBUNEtvyxUAco7WBL8fVlNNrg1DU6Ay2MYwpTIDjuTuNhyzsMXO3vSNW16Kewz69YP8+Rtn0EhCDymNFSeaO5d499YrYJrco22YFysQjYzZkExvtRb5hf5HHPmLT717gYD1jDFspztftATG/WDSIgSZnOZSmgu31c8RAeLQ5rGfjauAuwvmYPREDwcscnI/2x6OvFu1h737HcvUUx/vc1DdY71BG5YfFmLkv1hziIaXS72qgFG9t2M4AMTApGNA+CyKUEardFtbbCKn8jo9gN/V41tjG9rTzZwTZWD4634z2Zk3ICe3dXkqFJiKGRF8dHcy1MHB81SSjsxL9yfZQOCT3kkajyzVi4KpfIgZK42roT4qIZANitTDKvHjA+V9q8c8hG8TI4oYYWIRfxED5iBgo8KCDbdD6iIlbc6wDHJyg6CL7z2qgN1llAPXHbflngu87VPUZ/Ukft8X78sH5MpeeYJSSJsUz+dOQivkmxKf406ZL0k1InM06MFSC/vC1YgbdEcS2/aOxeKEEhkdXJzeCMpUJ4a8jZNRbXxPY3I7jssF2xOasroB9HMTQZYr+KCulCPhjXJ30ZigTDKV3Yb+1DJ5/lyz7XQ1U78m8BXvzBhJVRQuB1xGejfs2RC2Jh7IEUBaUHmLl6rK4g31b4HhvHp+QumVdo30XtC36Gu0lr0kC+QllIA//T3dn0qyqksX7D+RAVOyGNJl0omZC0s0UFBS3vaJ++vdP3Z66N+JF1KTi1a039By3QJJrrd9qcw79Wu8U6K+ohv7QptBXq7hnsMF9/6pnA6vqk9FKNfCvfw6TG1nn8Dcp/I4Gngt78UkKs6G478yoY1dMca4DMV2oDSetG7G4UW20mm/3ekbsiWDc2apUCWeiPBK7x+BmDyq95pNz6ZJVA//anVpg/HeLyDsaaK5XdzFfK5fpp0Wkm810hc3a68pcHM0tG27aLgn33lMnKmE7bndMTQS+zo7k3SLi6Oa4nq/itms+h0mLtVcX6LfhQh+Tn3Y5+8XAnvc4koPGIj7bpGYdjJ/69B+Jgf+dU0TUjtLv/lsM/IdEA8f/YQwM6/DB5+FAVdj9yFyqZK82t2kADGCajMaMU/7pFI5n6woYNFQXvxh45puCxm6e84gnMPP+C2popNd3uPnOFwPPvcN3buBKgRoYZr0xn6+e8P64eoe3WUBMjVOq17GXAgtWNcwE38paHLrG998YGA1mRIkdBRiozQ8FT5YDW4naNLjS804D9qWeU8ev1VOnSneU84K2gIF3+zGlbvWOBvrAQLeqcP0t1KoxhPRO1/OmT+a9tfWJBsKbhjeeEqiVLJvYQgyXOqfnQNY6KSXU2KId7Kg6XDyAka+ZEnvW60qnDTAwdR6eEC1zc6WxX555bqyBgV3BH3SkXXKeXc8wQzsFGGhozOHhXQ5w8WXS/B0NHLGBrF2USXe7rWScsX5L4d0WsG/8SEN4tz+4fv8MDH/MgYFJenMV0S5il/wwpeIr5rtKMhgZGT0O04pHVg9YcNzoEfUpC3k8MrA+81om0dfNhhvXqQPsGRhXwm/DmnvBuUPCqnXbESOaj/hUKMDS7hBuQK93sHgWP6W37wIr+Yg4fJVpuF/zhIV2W8CO9PXEZ1LDjYA+DvH8P8DmPAdWO5mS8kXyhFnYK1VFr0w4PHsddLyfIbz112m5Ya/clnMkk9WVLN12yCcAUhG35sBA7SVbhuwEbsE+hhl1pw7nwUHWfipD7Df/US/4ehUAA4M7zOJtA+yMTsCmeBE3Hdp9CmDh3sH6R/xxpIu7UwF7qSmCycLISLK4dfkkXVdKWClHnZBhbwJjM1Hr4Novr3Rd4fmDwDOAERSYkw6EDzNdwEwHZTCmYaq6vHhsgSl6if21moxiXhxawLiIASOODyJ43NFhxpQQWPnYJ2tueYFWx72ilJie7JkyuhgkufuzgnhxG0zSPRMlORXtI9FaOYc8rYCB72ggiYGBK1JgPf3b/wUDZ3e8j1wsJuKDgbQeYf1bRxf7mQHDDlxdcS2fSgyWGLhYwg0L0sdL4YP9pSD9u2rzaMRMXL9ZVqZvYb1XVwOf7Qfe56WHz+vxDWY338DNua2APclLtUlyCaqIVvJzUM2o+GDgLLwA264duCGKrwOTxQG/P3Fl7WeM9XrXBjYXrVXz+XjdJ9h4cNtawPzEa+lyv/gxz7cSA80AGDhNgIFLoQCLrp6UtxUwMIh3dp2I1YbSRO6HhU2AgcoR8hO2ywOHNFpKMl3j/pV1E3FjcrBqpq0Nl5QTuBliN4CbU+ZlRJ1bPedp1Ia+6udSfq73A58sKvx9y6o6tH26zPmS9bD+s6Hh0rlCfnhxsSYk8mo9o1tXroeMBiY3AWzryE7epda3RQLFNqbFBBhYhLN2zZYpMPA9Pro3jUwR7Xpw+7RGYqBVyoFTOuSZpdBX+QYYmNh7/J6VsF8MTPoHXP9YAAPZ+A4MfzWQh9UpB5ZvA6dOeo9Hh/b0y4EXhpgrYudv+lTrwU33trkmWHIKdoQO2x535mNFMM1qRaTDzSd3hycD2JQ1LtyuC9y8OTUVAcWE9YBy4nlxhLw7ZlXQ2fMiOFMosHBeQt+ubjX25+kA+ShHuN/NVYP+LlZ4P/X5ATdtCKxbtSwZLX2VvxjYGnvDOghZuyL+dXmGP9Xg99VHOyPBxMH3e7osirGA1c0QGGgPJsDAeQmAG27qDc8EsEusKOxTN5WnXFnYnyJRyzFcOB/66+YQRQRbvM+w16Os2xkrv7WBjeW7XJNJ4enPdnL9YODnFBGbXq5mMt3m7KWF8zpwfaaTht5/mFp2h/Vs7rMOaS+wX6fWDe7KYME7ZNHALfJ3LasO4Ph3yDVUBKc3/H/walhGjONlwQ0CBySY21Xxl6TwbJHkkbnx7IR1jopZM3tXUpJq2B+vy8QjXBljv+qj+ofbmoe/TyzdJe/aQEeP2/X0lLYjMz7VhHsjxVT+goGTjmUpgTqtHoSMfMG94cL8B9cG/ndOEVE7Y/XfRwP/KRj4H64NfEcDbWL0RXBmMOO1eW5/5gaKqNH61L07jMebDjCQtXVg0OqQ8bRooKbGYpPR10vk8O4oxPwe8A5NrfTGoUFk7dqqedDnrnY5964ww4cAZn1xM8fcUq7AwN51viOzbm1xIucGxoe63MHsQmyTY/gdH800YGCyHBF458PApfsx1Mxy0f8zProGBibtAbD0jYFUxWfGCoskuiwJP6flBNiUy1NIdo9fDCSX4KZ8MNDpzfGw6tyohToBBs73dcn58gTsWtkwa/VIFTzswCzENJHRwNXL4bpBZkoiZsDA/rLZ8qD/9ES0XOJ+OjuZFKZtV4nzGmZwXKVLXkS+LWJrbFR0a+fOJxooxt2mTy/d/Zm1h3JOYgBOoYdKWfBla9BSQvHiR6pMy18MTK696kqHJ1bzXJ5XGtVLZ0y4pVY8LmQ0ctUAy80MajGnfaeObmM8j3HH8/JBF2Yh588+3ZWHHbcOoSPCSfq8EvcJteodnW7N9nLuXlFDubKHI2ujXHj/yfBi8TXMgIi2O6znVAcGLWcKzOwx1gv6kNGiIOvC7E/7JadhfgB2PqF2EkueOrMfSgwUNjBl1MX+yY41OGLZ14m4Me1KN/75wF6p31eCy+H2INPLXPwVAyv1DwamMprysmQ00DpaIn5uYfaYAbOfV5svBlYMGJjba1pHr7PWocsGGPiOBsa1NBODofbFwFFuFKT7+ulzl003dWhY/Sn5McIZn99S3A+Xp1QkZzy/CGAWhX2EmTPWKTArGDskEn6o0yZVPZ5wYSvizmDm9JeGT+0bqeO1HF9urUjIxd7E/WYnuDmb+XbNjaLS6sSbarhf935g48lCV+LtarUjD2XYg1nxZGfrz/pK1CwPeHBcy+imDgzUXjIa2BpD3owVMLC/AQay1RzruzU2nG6EMgU2DiYiKqpvNJDfvS8GxoN0zU0RmoDT1eZI0lFj8jw6dkgwbl365OcGzF+qAeTv+TqPzdvJD3ieQR4j/Smjf1eYkSBcw+zSGFjT2mpLnl8OcAPHi0f2wcD16Ir3Z2+AIT9+E3M23ENfKAwYmLyAgVl8AAauZNGHuT3PWVu4bfLBwMUGZlWOGhDxRbaU+F0G7DsfgYFiAQz0LRkNvNeeEp9akMe01racHztYj9MJGNiS0eEPBmY7YOCoOpw+GCgMBW7LYXmJ+LQc2HVYXDeUzIMR3LJhbpAYFjWiweECfUceNhFUVBmFtb7J8ddwa7pPPE8+aRhfmHtcb7+GW7rgZM/juIf11ktg4FrF8xfDH11EwwP0YzbXCs5V1xbRZIb928vqXwzk+rz5jQaOHjvI1yWEmzIWwMBgwoHNlwf+fjXIpfwHEyLubWDQbAEMzF5iIuIf5RsNFOYcyxKC++hpDAwMPcVRkslM71OhNAfIQ8pIVDNgIJzOB3fMvl5z47CpiDM2OZ/0aFceYzg7klPW7nCjbkPfL1rNlJ4qxeOBvcf7f0ZYj8cCGLg4DoBVreSB/ZACA9NZREg814FZP/lhxYu674hkKfWRupYYuAigrxWfu1QtHY+LfKFDP+Vl9sHAfsWHCj897hWpn+eGa4kJN7QM1gV5Kb7Hl7fQgpvc3US0fLXPnCgXyNuwxHo8W4cNX3ZS7EfNg/58ciZ4tK/wOb/qOp25oO9kXlDsvyX256xMbNZX113ywcDpeeRz719J4feZwu/awOndvnRMMw7LT1I4mLfKKTFu8yNTXXMspoN7xYm2PUR8/uqZcBvnQQU3Gu/bO1JbBE7KxmQxSmPu2C+jDgeBVmG/wX55bXmYZhLrGbm7o+D3MDm/ne8+h8mNNJ8o/GfUFOQdDXzhjdbBubXhZFEf9txphEH49PDIPtFAQ+vpJJy25h1zDmTkczImdbhwH2NyGMJtcX1qKaHeAga+k8LmdWUqYaLo/8ik8L8Q6f8tBnZH6v9MbeDwPxwNtC9mw/Wgryph5DAX0vJqcytumxDjddmnvRVh0ts2iQjiakc9OXAkO98ghjqBmhK79IuB71NEbrW48ZW6hRp6nyISTWT0h/WtOpEtVPQ6X8szVzd9wS1zDW+0ZB53FweohWm7qaj6VClnqQG1s5Rz8jz7MOPx4gwMVM/wfq1OWfBg4eL6L/E80vN8BMzaujCDvAuzdFg0Sx7fR3LOX4tTSlxpVjKZxIAdwv/fIQZ2q3OvZ9ughJiuwsMHA+PpHNjkVE31iQZGexMY2H+NImDZHVgTnWGGmuNyyc18O1Mi2guv9H4CBhYVBwb69+D4qQ1MrfkXA98tItlT1k6Sy6aiNB65PB9mmkieN1kblYZ3pgxXUHs7Qw68+BMNDKYnrPfJBwYWJLZJZJlQ828MFIs7fv+ZDadknX4xEOsMzLQ6ly3PE8+pxU8bGLnXc8ETLwIGsp/gFwMno6VT89kyeBDjvj9z+zToidC/tMZggBHhS7jhilCnwJ59R0ZL7K4JbJWfBw4wKJ6CjyOY6YxqHFQXURuf15aW0UaFd8udAzA66HwxcK0lwHTHwP00u/wXA5Nhmx0p795vbCweA8KapvUgz9NEcAgMJX9JCudPi4hIGXyTwtkxs0QS3rHfugOY/WUVuHXUOsMsWqMy/mBgHLfKB00nLOLBPYMZoVOYWVViu36fgITUG8zgLQiGfGqIjRLsnX5E6HPI4Z3rA4V5HuvQeSSfPzgbimiP8fypl874cnCFmb46IaV2ZyRL4CUGKnLO5X0EDIwXc6zfxAEGPgDAPNCfloiYIceR6/vykxRODuAi2lPM+6c2MFbGrYpstmGfmztgYBS3548PBmbxDVjzeAD7LBUYWCSyNnD2xOex9ac2MLoBA1tnYGBEh8CE4ggMHJoqsCQ7uCJqCWDga9aUXH9UphLUZXAl96NGeKgtu4Td6iknTe24fF1CXGJjAEu5VlgIzKwJSUpLRqPvfsTD9h0vJLsFOiWMwCl5SgyMbWDbQdOwf/dtOeczADb1b8DAxJduwOsADKo8rGd6OJtKtDaBzcawN2c9w/9i4LSSLUYG3q9If/B7mxau904KR08P8ucRGQ0kYkLi/VNiYAgMFP0I8jVdAANFCbcgXoHhIlu6Hf2wPPI02AHjzjmwxc1Fwr3Gw1txZxuX7DIik7SFIeKAMWBGBgxchg3k3bsAey6rLbBp/MR+vlqP/l8xMJsAA5evPxi4bSAPgQAGstTW6080sN6TFY/uDrBycwKWtX5KYLZlt0U4MqEfrby9Y692aoq4l2B/+lGD/cx0R4iogn69+n8wkPeAPeEIGLgI6wkwV0AfvltElje4qYk/wXrPLbhBy1K4RNixTMKPlANPNZ/VHwyckfLJ3b1pkE80MOmtEz7vLHokHJ4h/ze2V7lzl5352zbcuoN0c1YUblhMB5Dn10lwHkdLyGfLBGabosH76Xagr9tjHZrdkwOtZie8b2P0LGgfO4THPuQ/GeVwI1lLRvdKF27/XLCMbh7nSo6PHpFwNpzvSNNeP7kmiCyKON0LsjK+GJj0PazHOxpoOSPIW8HweZdB370xMPrx5OGeHTl3tbPB/nzKWt6SpjbclgpuiSGjtZf+2mNDp9UTvhdW8lQTNueTprj+dgq/o4FvDPSf/tU1m324+ySFgzRgR9Kbr19sMJ21lLmv8x3ZpmzJtbUBf4EYmzG0Xn3k/nPqEDY9V1OSTNmCzzLNlElg7Uo2a7Xk/lUxBLu5VfWJBn4w8KX718/46EdS0TrwN9qDXLHX2LiJPIVp9yAiEwXvUw+3pmDe4LEjkIcTn5sOfJy20UTkotaMe1sYPr6SSeSDffjFwE808NMiIjHwH5sUVv87p4iovWHvf6ZT+D99mNwbA6lOgGVppbk0HG9bXCumwMB7CEzRl3Ki6WUro4E3iP3ZreGt/kxt5XOY3M6Sh8ldnsAm+wpM8TLnyvO1DuwYdZortdcw+5lIrVpEx3L8wcDJ0ewLtqraFWlKeC9+LqAWcCc7upGdtJnXmIqoVtqY7vvAQLbPof2j2dOluofrraBH67iUnW/EVpc84inUTHzTxzI6Bww8ZrJzc/aNBsaLI7zVxV6OX1Z9waf97kPMpm2tQ3pp78Uni803Ggh7UYEzLrZINnuoNV9OVOS3AGbgHQ0M168z9ytgYPzYm1caJMCKNAg8ES88YOlKzc+fTuHEULAerQnUQMR3uL9tHVT0xyd/w0DigU5bQf7FQDdUF59OYZZ1ZVK4BQxklsQqv9F/MTB4rl1FdMpxQUY+MHC1AgZGSQe/z7tQi8wdO4pYUvxeoZTiEw2Myu6zLwdO/PApL5w6CFrPDhlmrwuf2LuePPN0Tcntx6cfDEzGFbDn3oXZTtLYxPvUqymFOz/jGextnQwXMAtvDMxjWZvjDaDW30nhsJ1YijjJTuej3aR8ZQxg1u4tvvtNCmuuLqLopR3pIDt3WT/sAANVfdb5YKBFWsAe9sJ++bk3Fo/8HzlOfAUM7B+AgcubCwx0zl8MTOuNWwsCwaf7xzcpHJmzpkNJCG88e/S+tYF9s97yqeKb9QcDn83PiBNabAXjz2NGlmYYcuPlDAU7zICBrc3F5gvmGUqyyPD87Vs652sxBtaal1Cnh/3I53n4BwMtBRgYzoH1yY+J9XvXBoaO7PS2N2xHg/295K7++LaItIvwyVqDo66IuzXbke7OVrl97+Pv61v7QRbmnxaRd22gkskiiA4wML62gGHagK34+nrD/pqcvtFAdp0AE0ZRxemSAQPFzP3WBtIN9otdXYkIHxvjQe6EUWDTpKsE58N4R+wJc/nCfUFeKmt1NdWjLCogAl5ULwAG6nMWc3Fc43nWHjCUboGBfJfh+W8vvG+3J2vjfNxvXP8AS5w+MPBdG/iJBgY/l9+ksKgEzPSwsxasaV2BgWlrPf4khRkFBsaUA9uelY/3N3S/SeEPBvq1bJkY/B0D+09sSy7PGA8eNa6P/ftXDPwkhS3tkvE5WbrkkxQ+yDO2g/dhdL2mAT8PgYHhRLOUuHHwfRK8FE4UYGDkyehmcQEGLitZ+xbbfzCwnQC7LQ3Pr8Pl4etJVxdxcgGmXHRthf3TtUlyj6r+bzQwOX4xcG/Pz6zXsuQpHznW13WVb1LYzYCRSgEMLFRjQpLn3YhopbMbT2NgYBwesN9Zy6/5Wmnj/kZ36Jv1Avs/fSmQ/58FMHCUNgfOZzNWJ8UB8j+bMoXram6KQJ8YRzLb2kvuOw+VhKfVnBJdtPt88uhC3u011qNXwc1JOq7s3LeA5W8MLHpnSqLNCJhdroCBq0uE/XHP9IieC2BgsllAPg7Os6I3Ie1H5OCz24F8XFzhcSaGei2mnS8Gtq6rkQjv4f1Ixn4IFZVF0D/O8w8G+gQYHw1hbw733vGDgXEp17dU30U5B+h7p4X3E2sp3PYDVEjcxvahagIMXG220AedHvyjjbeesta8VOvZSeEPoofY339JCq9+koC17WVH8RezKzcVJsdDr/gc8NTnEflh5zHrWU9NCXsGsCobKSV3EuhDZlOTkzKB/SPdyFG46lcRgQeWc+JOiQjIQOuTxREOuPYcG7+1gRcr/a0NnCqX8W+LSHtwt+BFdZox6Z62RzaOiokITiwo4CyPjnymPUHXtxGu/+4UhrUmJCjtpkP0HYNYjadUCTeTDf1EA83Gs8kHA99zA/XTnpCQbf+ZLSLqf+cUEVUd9P59beD/pxjYue/vHJvnmxQ298sW9/YLE2qoCzMakRHjeRkAA8UVcrUu84yvrtIbG6bPjN5tBxgWPoApukxqlj1y5YkVO0riHssrVU8MnLAhsqSfwazr6XkoS3z7JOxq84rEkfC56e+gFuZ79hsNXHfnpvKJBnaKfMqzpzxFYdeFms8uEjszB2qgV8IsnCJlydcnqWZ2GTChY1+WPGVSLewN7tIqyic8zyxCRHYBVpoO1BZ5GC8xD3SI2c7vjeTZKV8M7O2BgUW2tMUnKfzGwNxhXwzs21v1kxSO797rSnf9P9HA8Ss4UmdZfjuF3y0i4Txd8NycAsPCwwYYeIM3HD4iTUR50fRpVO8Hvxh4lliTasqCi1OvVX9qA9/jZ6NKlpjrE6j5ffLFwKRr3t1PNDAvZKeyrQc7Go5wP2v17Cjx6vnoU++B580bFe/jnRR+Y6BR/TjKBwOTw+TKKT+ohC32818MjAZ9eONrDox5J4Uz7ces4/oBrPaOXwyMNxbMXmZ9MTC+daHWLfAVX6o2zNK7NvCNgctp3xFRBlygdpU6PH/UOswib470btQanwTpQHySwhYcik+LyAcD1QOuv+ASA+MN3u/xBQxMmawdW8laVK2A2c/qJzDwsoRZXNzLmIcbmRQ+DcoHfU1Z9KkNjLYdXD+dq1vu7SLo96IMdqQKTiNu92owOj1nBXnNlyGfD2Yjwl9dWbuVAoMLNjAUcexgPfpnYCArgF1xn4UUZk0OTPEI3CJefTGQu+tvNDAeAAPftYHJ5vbFwGkwwfvPtIbSnyRUWWfh/i0aaHsO9vs7GviuDVwOV1gPq5BJ4OLvGNhp+QXP2y1gg/YDDLQKBfezHgAbisc3KSyePy4RxhxuwahNKj7pdUkdmDNgQPEjgIFHpSd4a3G9kos8in7xqiEv1qQBFuYi5Gkhg+n3GTBlcmL4vU4bGFgYuB87AQYGgyP0QbeH/WDF36RwtBtUj09SWJg9h3yigVPZ+fnBwOtdHn64eiVMre9twb283SevdukBI9xvNPCNgSsGzIxOFuR92Cu/ncLVAvL4qQ18yU7h0vhi4EolFPvhCUxpDGBgTusvBl7VMuVa+OOKIGwZ9BMNLK4rYOA7KZwUwLyox+DGTBQ5wCVod7lnGNjPZzme3W43c55tbdn5DIyk0RnylKq9SR0tL3pGW9ORjAbL2reTGkR0NBwVfNVTbSKuGeRxsAaWvDEw6Pa0K63vvcsHA+OZXR3p2gCmCvEE1r8x8LJNv9HAcojfmxzZ9RcD353Ci9rfYf1L3N/PHvrhHQ0Mx+C2WPsBBuqGTAqrASfJJpVJ4U7a4c7pZAJjZIsI8ecFn+VjtQ7SrA2AmYQDbmty/Hl7pEX01gADY0e6JbeWzJbMZa34eAgMnChY3x8N7zfcdYmI1h1gVnM7yFpVmZ3pVEZF0ycwMNstof9UAf3hCObxRXqCvr9d5ZnqxnnLRnobcLKo50finvbdDwbGhdGuSMj/RANbN9iby+51/CSFk1QFBupz6DuxhH8UT5Z8TBfJNxoYTReQR3bMbR4WskXvmuB9Dn07YH0lGChTL+IdsjIb8cHATzRQ65r80yIynyjjo9kL7Bfr3YO5YGLCdwSLR7l3M0x5RvqjT4qrs+W2j/0ajKywIOWybrg1TF0C/VoVZNuFG2DbIalDf/nQsRhix50+wI2vDvj/fyWFZzsxzsxhZUdMbcY24Tuncsls0ruxofkzUQK/CioCRX7gpieTvFrB+3LA0pHP5UnQLB3i+62sSbhzDS3BynOgfzDwXRvI+Ep/EHXYhJC0E/nnDoxR/zuniKj9fnf4b5PC/xQM/A8nhfX9sOGet+6TDwaGxWTMvfhoEnG5/Q0Do1DW6jyKFGY9PwPDiOyEe2NgdtBtkUwzYKBz8YGB+7GM/hjwdpsX1GxWvSwR+aL5xUD7JVSFPZ/3inRb2pSbz6cukmBWVnR+VQiPq7upiGyK7w/cdApv8AhMaqxvNHCdyVqgQw2z0H00S84fwMDoEAETZo/Dkq+ONcQ+5JzS6RreZ7zamEpcW80vBvpy3PGnU3i9LjVevFqGSKoBzESwk9HA9Cw7P+/4gXdt4DspHD2HwKz2NNU498NvNLAK4I1GeQUMPFnPI21xcebp0QMGvltEjra/4FgYeOftCbxjetRcDg2giSTRyj41w5HOZxIDE+v1xcB19WyJYGc8gJ14cKgx++9J4SvzSKxyvK93NHCxvAELL7h56gxlrWLvDLWbtPU+nSwOcN+71KnjO4UZmKbqjs9+1t9ooBGYV+5dbZV8ooHHBYMpHaTAwFe/krWYwLDip2OKTzQwvgHLA3UHM9u9wex5ITAw1ffArqEHta48ypDnU6ipKFF4RvPZIeFpJjG4kSX7qyuT43M7OolGsXak2RRmUc9u0MwLZ/Ygu2gI73wzhplZ2GxMk+0fDMw3Vf9TG/iOBsb5EuvlXWDW2W3jAhsSmMW+LJGPL61vp7B3AgYyJbbqmLHqFwONMDDrT21g+ohbXL8dtgof5G5FvOFecPuHj0RwbwEDN1dcf8kWhpIQjufnSc4+0cAkroGBrVCeYrKogUEJh9l5t4ikjzFe2xsD39FAti8tErdW2i8Gau4ZGNg7yHG7PGyxcd371gb+CwNF0QMG0nYuk+6yVvLK5Rw2OTBmsb3CTYkXXwxcGjeHxIk8XA1mzf8MjPnMDfzpwCws9NQVkRV+MVDzNErCcTs4komaUh5W/V4NS3vtENJAXt5JYZGfnlfyOsgBJLT+RgNDg6U88u7AtCqQSepIYqDbB6b9zKEfTPqNBn4w8PxzAcYRBffXGQKDOq3S4utANetPUviqm6sPBoaTGhionYGBwU52Cj/GVUFfHTnwp5PZdQQWr2jbAwZ+ksI/ty8Gsgv0Qex1NzqtRL3gy9LE9Wcc+61gwMBk25VYVwNTTxc142Tf80jQvQcu0SPN4aEv5f9YAwNv3oVxtmosJd5AcVEWTVRu9WU2IJHRJrcEJmZBD9frLYGBQQIMFFkygZvifzHwPTcw2uXfgTFhtof8KlPsX3HFfl8G45bCecyuNM/uDzb+iYGB+5WMXqpNxtP5wyHCp3Lce/DFwM/46O2T3Xg4EhMRXRj2u3P0a84i9sXAwUPOTWyLb23g4UdiIFw7/D4JgIH9psutYkB+awPzibmWRS7QxxpdF8SdQz9r+xQYGKrAwEVXm/Alh/6Nb09goM/SgC9jYGCspNgPvA99+sHAe19Wh/wAA1dzGQ1MDrJWWQP55GPoI9EuHy4Vk9Tj7CkH0rRTuI3qqbdlre1hVAe7ZftI7lHS5/6i+8XAd6fwOxr4wcD3wBitPcL67+tnQXe9pv5EA6NVCAxslDTixQAYmMRTXG+6KoHdYf3FQPf2WrCOXY6VT1J4Nybxb1L43Sns3AF8ynzXFTNnsdLN0SUcs4cro4Gz4tEh+cDxuc9tuJE75QlnNir3fKLNgG2Tw/ZK7o7f4d545SrheF3tiNa9VHwqSlrLXiFgWnA5cseB/uHdVC8+0cD3KSLzVut6NY/PMGXDlmvX7DHlGdl35grrZQefhBTuOxmTkcS+ua1wfw43Zl6mR66bW1rzTaFHJLTyJTdeqVX/YqBMCr/nBn4wMOpdQj6zD4SEXvgPrQ3875wiog7U7v9Mp/B/Ohp4l4cpaW2nL9hB1SjdDtffaGBxkmc4airjqYD3E4eyc09r5fD2xRBqf548I6r77BcDo5DqDzo6KxeYHWDGJxr4wcCVgFp/DZs+DQf2gM/pTFU+0cA3Bk6NCt5zaAEDuX0hPFyMYCa0SutTZwDsSJQMmDSVc9JKg+U8yyKYBfcC7OleLosPBgK/5FT9pl7ywpCnBhRHmBm758CbXIfAyh8DGNhETsxn3aZLfP3B+uRJicEja/wdGNNsYFaidPhNCs87ciq+WUINje7AztFkRPhKdgp/WkTeA2M+ncJ94/mtDWTyVJHMwXq8D5OL8wjeef4yoLb2sjZQjo8WjxHWd9mpKfffncLlEGZ6l10yvmg4MPBdG2i3Za2d6EHN8wN+L+swOQ5Wtoj0fK2i15OsDVzO8HnUDypgFjAwdEbAzpdm6FTs69+kcDJ6AgPV3WGPpzo5Cu/y5/gv0cDAX7Upec0F5VnRAYa8o3/rETAoWMvDnDqUu/S4yWdcaB1glraB2dsMoebDQ4/WSTqFGaUiD3isyrmLOwIzfp3UCbD+CEyvC1nruPThnZ9incT3n/JID5Nyyu0oGBAWa8DA7qQdcnod/W1uYHK1vi0i72ig6B3h7WcmMLB8yYExZ2Bg/DSelE5MYGBBb8DSnw37jQbmNsH+KwWuH6f5jlse+yaFH7Y15jTwa8Ibv78j4zswcDZXRjVLT8DAd1J4zSUGjnbAQHcrz7QdXfE8AF6djjbAwOVZRgNvR2CguwcGvpPCUWeJ9XtHA3/nBsqBMUZ7WHI/78uigAsw0DKIye1NR8d+390q4j6AgTSRnZjNft0hlwGoil8kBr5PEXknhRdJIQeWbICBii+jgXuJgecVMHDgAQPDnwGwIT8CA3MCDAw72H/JdIn99U4KGy2LCu7pwYMoPbxvlix7NYtW1zG5ZfJM3JNC4Gb4ESd1Bxgo1sq3NnBW/IkG/kh5dFyZFI5krW5rCMxaXGSLRCqjuY8T3KCmOcQc9+GQqLsHBrXpweb8uod8t4bysErzvGN9dmqT0BV3YGCce9hPjqz97GP/AHMiHhBZG1gZkD9zVUc804inxOFGjkN/zw3Md8CC7mwDeR/JuZszgvWyMmDV41gfedbIgVXZBL9ndMjirxjYlacWrZKRQaKZz347haPj/YuB/nqu8tmW4/O7NpBcmzmPSxkNHG+BgXEODIz0HjBw5sgWkRoYGP5EOhFTBW7yyQUGJu8WL+uhyyS5gBsUVW3CJp52pSLcd1mjCFOI0V6Hm+J9k8LR/AE19m4RSYKnp0QTORf0XRuYxAQY+B4f/U4Kh4vGJqKaf1tE+K12cL/et0Uk4D1g4EUxOnQWaz0+9R28/yp77ohBX8CU7bVPwlNxL4j/uo/41JaHW8aXBljrAQNXNxcYmN2+0cC8vYSbdtOwH95J4TcGxtpYdhLvDzIJnsFNGivAwHc0sHiOpP6RtYF5xDye31NdfGoDO/lr/8HA0FLWR7Kh5wGHOwkM9BbA0v3YcbG+W6v+JIWJewZ2PeXAmGQMfSp0ZfdbG3gy4QZsg1TWKhqQt5sLDLxzrHeYWVS2lMha5v5+y1TPaIv5qat3iCKLSvDlb1L4jYGtXdMj/ryWhyL6vsOpwvCv6zuw73Iq59w+ylJN1jWmxMuaI58poQ2MPpl94h8OKjfGlUf4QXtcSTIYbbg/XGO96ZNHJArzM/enC1MJ3uOj34fJWfbPvZ5u5Ckg7xYRRUkcEUyuj4w4PXPIXveTT9hCx/s6ZtqRG3nqKCxqb+hnbqArByzx2exRkfOsXPI5Sa2/JoX/Eg18t4h8ksL/DgP/+uH/AFcZlNA=</prop>
			<obj name="TemperatureLog" class="TemperatureLog" version="2">
				<prop name="Times">TEFSWgAAsdUAAICx0CgAAADCAQAAZgMAAAAFAACaBgAANAgAANgJAAByCwAADA0AAKYOAABKEAAA5BEAAH4TAAAYFQAAshYAAFYYAADwGQAAihsAACQdAADIHgAAYiAAAPwhAACWIwAAOiUAANQmAABuKAAACCoAAKwrAABGLQAA4C4AAIQwAAAeMgAAuDMAAFI1AAD2NgAAkDgAACo6AADEOwAAaD0AAAI/AACcQAAANkIAANpDAAB0RQAADkcAAKhIAABMSgAA5ksAAIBNAAAaTwAAtFAAAFhSAADyUwAAjFUAACZXAADKWAAAZFoAAP5bAACYXQAAPF8AANZgAABwYgAACmQAAK5lAABIZwAA4mgAAIZqAAAgbAAAum0AAFRvAAD4cAAAknIAACx0AADGdQAAancAAAR5AACeegAAOHwAANx9AAB2fwAAEIEAAKqCAABOhAAA6IUAAIKHAAAciQAAtooAAFqMAAD0jQAAjo8AACiRAADMkgAAZpQAAACWAACalwAAPpkAANiaAABynAAAFp4AALCfAABKoQAA5KIAAIikAAAipgAAvKcAAFapAAD6qgAAlKwAAC6uAADIrwAAbLEAAAazAACgtAAARLYAAN63AAB4uQAAErsAAKy8AABQvgAA6r8AAITBAAAewwAAuMQAAFzGAAD2xwAAkMkAACrLAADOzAAAaM4AAALQAACc0QAAQNMAANrUAAB01gAAGNgAALLZAABM2wAA5twAAIreAAAk4AAAvuEAAFjjAAD85AAAluYAADDoAADU6QAAbusAAAjtAACi7gAAPPAAAODxAAB68wAAFPUAAK72AABS+AAA7PkAAIb7AAAg/QAAuv4AAF4AAQD4AQEAkgMBACwFAQDQBgEAaggBAAQKAQCoCwEAQg0BANwOAQB2EAEAGhIBALQTAQBOFQEA6BYBAIwYAQAmGgEAwBsBAGQdAQD+HgEAmCABADIiAQDWIwEAcCUBAAonAQCkKAEAPioBAOIrAQB8LQEAFi8BALAwAQBUMgEA7jMBAIg1AQAiNwEAvDgBAGA6AQD6OwEAlD0BADg/AQDSQAEAbEIBAAZEAQCqRQEAREcBAN5IAQB4SgEAHEwBALZNAQBQTwEA6lABAI5SAQAoVAEAwlUBAGZXAQAAWQEAmloBADRcAQDYXQEAcl8BAAxhAQCmYgEAQGQBAORlAQB+ZwEAGGkBALJqAQBMbAEA8G0BAIpvAQAkcQEAyHIBAGJ0AQD8dQEAlncBADp5AQDUegEAbnwBAAh+AQCsfwEARoEBAOCCAQB6hAEAHoYBALiHAQBSiQEA9ooBAJCMAQAqjgEAxI8BAGiRAQACkwEAnJQBADaWAQDQlwEAdJkBAA6bAQConAEAQp4BAOafAQCAoQEAGqMBALSkAQBOpgEA8qcBAIypAQAmqwEAyqwBAGSuAQD+rwEAmLEBADyzAQDWtAEAcLYBAAq4AQCuuQEASLsBAOK8AQB8vgEAIMABALrBAQBUwwEA+MQBAJLGAQAsyAEAxskBAGrLAQAEzQEAns4BADjQAQDc0QEAdtMBABDVAQCq1gEARNgBAOjZAQCC2wEAHN0BALbeAQBQ4AEA9OEBAI7jAQAo5QEAzOYBAGboAQAA6gEAmusBAD7tAQDY7gEAcvABAAzyAQCw8wEASvUBAOT2AQCI+AEAIvoBALz7AQBW/QEA+v4BAJQAAgAuAgIAyAMCAGwFAgAGBwIAoAgCADoKAgDUCwIAeA0CABIPAgCsEAIARhICAOoTAgCEFQIAHhcCALgYAgBcGgIA9hsCAJAdAgAqHwIAziACAGgiAgACJAIAnCUCAEAnAgDaKAIAdCoCABgsAgCyLQIATC8CAOYwAgCKMgIAJDQCAL41AgBYNwIA/DgCAJY6AgAwPAIAyj0CAG4/AgAIQQIAokICADxEAgDWRQIAekcCABRJAgCuSgIASEwCAOxNAgCGTwIAIFECALpSAgBeVAIA+FUCAJJXAgAsWQIA0FoCAGpcAgAEXgIAnl8CAEJhAgDcYgIAdmQCABpmAgC0ZwIATmkCAOhqAgCMbAIAJm4CAMBvAgBacQIA/nICAJh0AgAydgIAzHcCAHB5AgAKewIApHwCAD5+AgDYfwIAfIECABaDAgCwhAIASoYCAO6HAgCIiQIAIosCALyMAgBgjgIA+o8CAJSRAgAukwIA0pQCAGyWAgAGmAIAqpkCAESbAgDenAIAeJ4CABygAgC2oQIAUKMCAOqkAgCOpgIAKKgCAMKpAgBcqwIAAK0CAJquAgA0sAIAzrECAHKzAgAMtQIAprYCAEC4AgDauQIAfrsCABi9AgCyvgIATMACAPDBAgCKwwIAJMUCAL7GAgBiyAIA/MkCAJbLAgA6zQIA1M4CAG7QAgAI0gIArNMCAEbVAgDg1gIAetgCAB7aAgC42wIAUt0CAOzeAgCQ4AIAKuICAMTjAgBe5QIAAucCAJzoAgA26gIA0OsCAGrtAgAO7wIAqPACAELyAgDc8wIAgPUCABr3AgC0+AIATvoCAPL7AgCM/QIAJv8CAMoAAwBkAgMA/gMDAJgFAwA8BwMA1ggDAHAKAwAKDAMArg0DAEgPAwDiEAMAfBIDACAUAwC6FQMAVBcDAO4YAwCSGgMALBwDAMYdAwBgHwMABCEDAJ4iAwA4JAMA0iUDAGwnAwAQKQMAqioDAEQsAwDeLQMAgi8DABwxAwC2MgMAUDQDAPQ1AwCONwMAKDkDAMw6AwBmPAMAAD4DAJo/AwA+QQMA2EIDAHJEAwAMRgMAsEcDAEpJAwDkSgMAfkwDACJOAwC8TwMAVlEDAPBSAwCUVAMALlYDAMhXAwBiWQMA/FoDAKBcAwA6XgMA1F8DAG5hAwASYwMArGQDAEZmAwDgZwMAhGkDAB5rAwC4bAMAXG4DAPZvAwCQcQMAKnMDAM50AwBodgMAAngDAJx5AwBAewMA2nwDAHR+AwAYgAMAsoEDAEyDAwDmhAMAgIYDACSIAwC+iQMAWIsDAPKMAwCWjgMAMJADAMqRAwBkkwMACJUDAKKWAwA8mAMA1pkDAHCbAwAUnQMArp4DAEigAwDsoQMAhqMDACClAwC6pgMAXqgDAPipAwCSqwMALK0DANCuAwBqsAMABLIDAJ6zAwBCtQMA3LYDAHa4AwAaugMAtLsDAE69AwDovgMAgsADACbCAwDAwwMAWsUDAPTGAwCOyAMAMsoDAMzLAwBmzQMACs8DAKTQAwA+0gMA2NMDAHzVAwAW1wMAsNgDAEraAwDu2wMAiN0DACLfAwDG4AMAYOIDAPrjAwCU5QMAOOcDANLoAwBs6gMABuwDAKDtAwBE7wMA3vADAHjyAwAS9AMAtvUDAFD3AwDq+AMAhPoDAB78AwDC/QMAXP8DAPYABACaAgQANAQEAM4FBABoBwQADAkEAKYKBABADAQA2g0EAH4PBAAYEQQAshIEAFYUBADwFQQAihcEACQZBADIGgQAYhwEAPwdBACWHwQAOiEEANQiBABuJAQACCYEAKInBABGKQQA4CoEAHosBAAULgQAuC8EAFIxBADsMgQAhjQEACA2BADENwQAXjkEAPg6BACcPAQANj4EANA/BABqQQQADkMEAKhEBABCRgQA3EcEAIBJBAAaSwQAtEwEAFhOBADyTwQAjFEEACZTBADKVAQAZFYEAP5XBACYWQQAMlsEANZcBABwXgQACmAEAKRhBABIYwQA4mQEAHxmBAAWaAQAumkEAFRrBADubAQAiG4EACxwBADGcQQAYHMEAPp0BACedgQAOHgEANJ5BABsewQAEH0EAKp+BABEgAQA6IEEAIKDBAAchQQAtoYEAFqIBAD0iQQAjosEACiNBADMjgQAZpAEAACSBACakwQANJUEANiWBABymAQADJoEAKabBABKnQQA5J4EAH6gBAAYogQAvKMEAFalBADwpgQAiqgEAC6qBADIqwQAYq0EAPyuBACgsAQAOrIEANSzBAButQQAErcEAKy4BABGugQA6rsEAIS9BAAevwQAuMAEAFzCBAD2wwQAkMUEACrHBADOyAQAaMoEAALMBACczQQAQM8EANrQBAB00gQADtQEAKjVBABM1wQA5tgEAIDaBAAa3AQAvt0EAFjfBADy4AQAjOIEADDkBADK5QQAZOcEAP7oBACi6gQAPOwEANbtBAB67wQAFPEEAK7yBABI9AQA7PUEAIb3BAAg+QQAuvoEAF78BAD4/QQAkv8EACwBBQDQAgUAagQFAAQGBQCeBwUAOAkFANwKBQB2DAUAEA4FAKoPBQBOEQUA6BIFAIIUBQAcFgUAwBcFAFoZBQD0GgUAjhwFADIeBQDMHwUAZiEFAAojBQCkJAUAPiYFANgnBQB8KQUAFisFALAsBQBKLgUA7i8FAIgxBQAiMwUAvDQFAGA2BQD6NwUAlDkFAC47BQDIPAUAbD4FAAZABQCgQQUAOkMFAN5EBQB4RgUAEkgFAKxJBQBQSwUA6kwFAIROBQAeUAUAwlEFAFxTBQD2VAUAkFYFADRYBQDOWQUAaFsFAAxdBQCmXgUAQGAFANphBQB+YwUAGGUFALJmBQBMaAUA8GkFAIprBQAkbQUAvm4FAGJwBQD8cQUAlnMFADB1BQDKdgUAbngFAAh6BQCiewUAPH0FAOB+BQB6gAUAFIIFAK6DBQBShQUA7IYFAIaIBQAgigUAxIsFAF6NBQD4jgUAnJAFADaSBQDQkwUAapUFAA6XBQComAUAQpoFANybBQCAnQUAGp8FALSgBQBOogUA8qMFAIylBQAmpwUAwKgFAGSqBQD+qwUAmK0FADKvBQDWsAUAcLIFAAq0BQCktQUAPrcFAOK4BQB8ugUAFrwFALC9BQBUvwUA7sAFAIjCBQAixAUAxsUFAGDHBQD6yAUAnsoFADjMBQDSzQUAbM8FABDRBQCq0gUARNQFAN7VBQCC1wUAHNkFALbaBQBQ3AUA9N0FAI7fBQAo4QUAwuIFAGbkBQAA5gUAmucFADTpBQDO6gUAcuwFAAzuBQCm7wUAQPEFAOTyBQB+9AUAGPYFALL3BQBW+QUA8PoFAIr8BQAu/gUAyP8FAGIBBgD8AgYAoAQGADoGBgDUBwYAbgkGABILBgCsDAYARg4GAOoPBgCEEQYAHhMGALgUBgBSFgYA9hcGAJAZBgAqGwYAxBwGAF4eBgACIAYAnCEGADYjBgDQJAYAdCYGAA4oBgCoKQYAQisGAOYsBgCALgYAGjAGAL4xBgBYMwYA8jQGAIw2BgAwOAYAyjkGAGQ7BgD+PAYAoj4GADxABgDWQQYAekMGABRFBgCuRgYASEgGAOJJBgCGSwYAIE0GALpOBgBUUAYA+FEGAJJTBgAsVQYAxlYGAGBYBgAEWgYAnlsGADhdBgDSXgYAdmAGABBiBgCqYwYATmUGAOhmBgCCaAYAHGoGAMBrBgBabQYA9G4GAI5wBgAycgYAzHMGAGZ1BgAKdwYApHgGAD56BgDYewYAfH0GABZ/BgCwgAYASoIGAOSDBgCIhQYAIocGALyIBgBWigYA+osGAJSNBgAujwYAyJAGAGKSBgAGlAYAoJUGADqXBgDUmAYAeJoGABKcBgCsnQYAUJ8GAOqgBgCEogYAHqQGAMKlBgBcpwYA9qgGAJCqBgA0rAYAzq0GAGivBgAMsQYAprIGAEC0BgDatQYAfrcGABi5BgCyugYATLwGAPC9BgCKvwYAJMEGAL7CBgBYxAYA/MUGAJbHBgAwyQYAysoGAGTMBgAIzgYAos8GADzRBgDg0gYAetQGABTWBgCu1wYAUtkGAOzaBgCG3AYAIN4GAMTfBgBe4QYA+OIGAJzkBgA25gYA0OcGAGrpBgAO6wYAqOwGAELuBgDc7wYAgPEGABrzBgC09AYATvYGAOj3BgCM+QYAJvsGAMD8BgBa/gYA9P8GAJgBBwAyAwcAzAQHAHAGBwAKCAcApAkHAD4LBwDiDAcAfA4HABYQBwCwEQcAVBMHAO4UBwCIFgcALBgHAMYZBwBgGwcA+hwHAJ4eBwA4IAcA0iEHAGwjBwAQJQcAqiYHAEQoBwDeKQcAeCsHABwtBwC2LgcAUDAHAOoxBwCOMwcAKDUHAMI2BwBcOAcAADoHAJo7BwA0PQcAzj4HAHJABwAMQgcApkMHAEBFBwDkRgcAfkgHABhKBwCySwcAVk0HAPBOBwCKUAcALlIHAMhTBwBiVQcA/FYHAKBYBwA6WgcA1FsHAG5dBwASXwcArGAHAEZiBwDgYwcAemUHAB5nBwC4aAcAUmoHAOxrBwCQbQcAKm8HAMRwBwBecgcAAnQHAJx1BwA2dwcA0HgHAHR6BwAOfAcAqH0HAEJ/BwDmgAcAgIIHABqEBwC+hQcAWIcHAPKIBwCMigcAMIwHAMqNBwBkjwcA/pAHAKKSBwA8lAcA1pUHAHCXBwAKmQcArpoHAEicBwDinQcAfJ8HACChBwC6ogcAVKQHAO6lBwCSpwcALKkHAMaqBwBgrAcABK4HAJ6vBwA4sQcA0rIHAHa0BwAQtgcAqrcHAE65BwDougcAgrwHABy+BwDAvwcAWsEHAPTCBwCOxAcAMsYHAMzHBwBmyQcAAMsHAJrMBwA+zgcA2M8HAHLRBwAM0wcAsNQHAErWBwDk1wcAftkHACLbBwC83AcAVt4HAPDfBwCU4QcALuMHAMjkBwBi5gcABugHAKDpBwA66wcA3uwHAHjuBwAS8AcArPEHAFDzBwDq9AcAhPYHAB74BwDC+QcAXPsHAPb8BwCQ/gcANAAIAM4BCABoAwgAAgUIAJwGCABACAgA2gkIAHQLCAAODQgAsg4IAEwQCADmEQgAgBMIACQVCAC+FggAWBgIAPIZCACWGwgAMB0IAMoeCABuIAgACCIIAKIjCAA8JQgA4CYIAHooCAAUKggArisIAFItCADsLggAhjAIACAyCADEMwgAXjUIAPg2CACSOAgANjoIANA7CABqPQgABD8IAJ5ACABCQggA3EMIAHZFCAAQRwgAtEgIAE5KCADoSwgAgk0IACZPCADAUAgAWlIIAPRTCACYVQgAMlcIAMxYCABwWggAClwIAKRdCAA+XwgA4mAIAHxiCAAWZAgAsGUIAFRnCADuaAgAiGoIACJsCADGbQgAYG8IAPpwCACUcggAOHQIANJ1CABsdwgABnkIAKB6CABEfAgA3n0IAHh/CAASgQgAtoIIAFCECADqhQgAhIcIACiJCADCiggAXIwIAACOCACajwgANJEIAM6SCABylAgADJYIAKaXCABAmQgA5JoIAH6cCAAYnggAsp8IAFahCADwoggAiqQIACSmCADIpwgAYqkIAPyqCACWrAgAOq4IANSvCABusQgACLMIAKy0CABGtggA4LcIAHq5CAAUuwgAuLwIAFK+CADsvwgAhsEIACrDCADExAgAXsYIAALICACcyQgANssIANDMCAB0zggADtAIAKjRCABC0wgA5tQIAIDWCAAa2AgAvtkIAFjbCADy3AgAjN4IACbgCADK4QgAZOMIAP7kCACY5ggAPOgIANbpCABw6wgACu0IAKTuCABI8AgA4vEIAHzzCAAW9QgAuvYIAFT4CADu+QgAkvsIACz9CADG/ggAYAAJAAQCCQCeAwkAOAUJANIGCQB2CAkAEAoJAKoLCQBODQkA6A4JAIIQCQAcEgkAwBMJAFoVCQD0FgkAjhgJACgaCQDMGwkAZh0JAAAfCQCaIAkAPiIJANgjCQByJQkADCcJAKYoCQBKKgkA5CsJAH4tCQAiLwkAvDAJAFYyCQDwMwkAlDUJAC43CQDIOAkAYjoJAAY8CQCgPQkAOj8JAN5ACQB4QgkAEkQJAKxFCQBQRwkA6kgJAIRKCQAeTAkAuE0JAFxPCQD2UAkAkFIJACpUCQDOVQkAaFcJAAJZCQCcWgkAQFwJANpdCQB0XwkADmEJALJiCQBMZAkA5mUJAIBnCQAaaQkAvmoJAFhsCQDybQkAlm8JADBxCQDKcgkAZHQJAAh2CQCidwkAPHkJANZ6CQB6fAkAFH4JAK5/CQBSgQkA7IIJAIaECQAghgkAxIcJAF6JCQD4igkAkowJADaOCQDQjwkAapEJAASTCQCelAkAQpYJANyXCQB2mQkAGpsJALScCQBOngkA6J8JAIKhCQAmowkAwKQJAFqmCQD0pwkAmKkJADKrCQDMrAkAZq4JAACwCQCksQkAPrMJANi0CQB8tgkAFrgJALC5CQBKuwkA7rwJAIi+CQAiwAkAvMEJAGDDCQD6xAkAlMYJADjICQDSyQkAbMsJAAbNCQCqzgkARNAJAN7RCQB40wkAHNUJALbWCQBQ2AkA6tkJAITbCQAo3QkAwt4JAFzgCQD24QkAmuMJADTlCQDO5gkAaOgJAAzqCQCm6wkAQO0JANruCQB+8AkAGPIJALLzCQBM9QkA8PYJAIr4CQAk+gkAvvsJAGL9CQD8/gkAlgAKADoCCgDUAwoAbgUKAAgHCgCsCAoARgoKAOALCgB6DQoAHg8KALgQCgBSEgoA7BMKAJAVCgAqFwoAxBgKAF4aCgACHAoAnB0KADYfCgDQIAoAaiIKAA4kCgCoJQoAQicKANwoCgCAKgoAGiwKALQtCgBOLwoA8jAKAIwyCgAmNAoAwDUKAGQ3CgD+OAoAmDoKADI8CgDWPQoAcD8KAApBCgCuQgoASEQKAOJFCgB8RwoAIEkKALpKCgBUTAoA7k0KAJJPCgAsUQoAxlIKAGBUCgAEVgoAnlcKADhZCgDSWgoAdlwKABBeCgCqXwoARGEKAN5iCgCCZAoAHGYKALZnCgBQaQoA9GoKAI5sCgAobgoAwm8KAGZxCgAAcwoAmnQKADR2CgDYdwoAcnkKAAx7CgCmfAoASn4KAOR/CgB+gQoAIoMKALyECgBWhgoA8IcKAJSJCgAuiwoAyIwKAGKOCgAGkAoAoJEKADqTCgDUlAoAeJYKABKYCgCsmQoARpsKAOqcCgCEngoAHqAKALihCgBSowoA9qQKAJCmCgAqqAoAxKkKAGirCgACrQoAnK4KAECwCgDasQoAfrMKACK1CgC8tgoAYLgKAAS6CgCeuwoAOL0KANK+CgB2wAoAEMIKAKrDCgBExQoA3sYKAILICgAcygoAtssKAFDNCgD0zgoAjtAKACjSCgDC0woAZtUKAADXCgCa2AoAPtoKANjbCgBy3QoADN8KALDgCgBK4goA5OMKAH7lCgAi5woAvOgKAFbqCgD66woAlO0KAC7vCgDI8AoAYvIKAAb0CgCg9QoAOvcKANT4CgBu+goAEvwKAKz9CgBG/woA4AALAIQCCwAeBAsAuAULAFIHCwD2CAsAkAoLACoMCwDEDQsAaA8LAAIRCwCcEgsAQBQLANoVCwB0FwsADhkLALIaCwBMHAsA5h0LAIAfCwAkIQsAviILAFgkCwDyJQsAlicLADApCwDKKgsAZCwLAAguCwCiLwsAPDELAOAyCwB6NAsAFDYLAK43CwBIOQsA7DoLAIY8CwAgPgsAuj8LAF5BCwD4QgsAkkQLACxGCwDGRwsAakkLAARLCwCeTAsAOE4LANxPCwB2UQsAEFMLAKpUCwBOVgsA6FcLAIJZCwAmWwsAwFwLAFpeCwD0XwsAmGELADJjCwDMZAsAZmYLAApoCwCkaQsAPmsLAOJsCwB8bgsAFnALALBxCwBKcwsA7nQLAIh2CwAieAsAvHkLAGB7CwD6fAsAlH4LAC6ACwDIgQsAbIMLAAaFCwCghgsARIgLAN6JCwB4iwsAEo0LALaOCwBQkAsA6pELAISTCwAelQsAwpYLAFyYCwD2mQsAkJsLADSdCwDOngsAaKALAAyiCwCmowsAQKULANqmCwB+qAsAGKoLALKrCwBMrQsA8K4LAIqwCwAksgsAvrMLAGK1CwD8tgsAlrgLADq6CwDUuwsAbr0LAAi/CwCiwAsARsILAODDCwB6xQsAFMcLALjICwBSygsA7MsLAIbNCwAgzwsAxNALAF7SCwD40wsAktULADbXCwDQ2AsAatoLAA7cCwCo3QsAQt8LANzgCwCA4gsAGuQLALTlCwBO5wsA8ugLAIzqCwAm7AsAwO0LAGTvCwD+8AsAmPILADz0CwDW9QsAcPcLAAr5CwCu+gsASPwLAOL9CwB8/wsAIAEMALoCDABUBAwA7gUMAIgHDAAsCQwAxgoMAGAMDAD6DQwAng8MADgRDADSEgwAbBQMAAYWDACqFwwARBkMAN4aDACCHAwAHB4MALYfDABaIQwA6iIMAI4kDAAoJgwAwicMAGYpDAAAKwwAmiwMADQuDADYLwwAcjEMAAwzDACmNAwAQDYMAOQ3DAB+OQwAGDsMALw8DABWPgwA8D8MAIpBDAAuQwwAyEQMAGJGDAD8RwwAoEkMADpLDADUTAwAeE4MABJQDACsUQwARlMMAOpUDACEVgwAHlgMALhZDABcWwwA9lwMAJBeDAAqYAwAxGEMAGhjDAACZQwAnGYMADZoDADaaQwAdGsMAA5tDACobgwATHAMAOZxDACKcwwALnUMAMh2DABieAwA/HkMAKB7DAA6fQwA1H4MAG6ADAASggwArIMMAEaFDADqhgwAhIgMAB6KDAC4iwwAXI0MAPaODACQkAwAKpIMAM6TDABolQwAApcMAJyYDAA2mgwA2psMAHSdDAAOnwwAqKAMAEyiDADmowwAgKUMABqnDAC+qAwAWKoMAPKrDACMrQwAMK8MAMqwDABksgwA/rMMAKK1DAA8twwA1rgMAHq6DAAUvAwArr0MAEi/DADswAwAhsIMACDEDAC6xQwAXscMAPjIDACSygwALMwMANDNDABqzwwABNEMAJ7SDABC1AwA3NUMAHbXDAAQ2QwAqtoMAE7cDADo3QwAgt8MABzhDADA4gwAWuQMAPTlDACO5wwAMukMAMzqDABm7AwAAO4MAKTvDAA+8QwA2PIMAHL0DAAW9gwAsPcMAEr5DADk+gwAiPwMACL+DAC8/wwAYAENAPoCDQCUBA0ALgYNANIHDQBsCQ0ABgsNAKAMDQBEDg0A3g8NAHgRDQASEw0AthQNAFAWDQDqFw0AhBkNAB4bDQDCHA0AXB4NAPYfDQCQIQ0ANCMNAM4kDQBoJg0AAigNAKYpDQBAKw0A2iwNAHQuDQAYMA0AsjENAEwzDQDmNA0AijYNACQ4DQC+OQ0AYjsNAPw8DQCWPg0AMEANANRBDQBuQw0ACEUNAKJGDQBGSA0A4EkNAHpLDQAUTQ0AuE4NAFJQDQDsUQ0AhlMNACpVDQDEVg0AXlgNAPhZDQCSWw0ANl0NANBeDQBqYA0ABGINAKhjDQBCZQ0A3GYNAHZoDQAaag0AtGsNAE5tDQDybg0AjHANACZyDQDAcw0AZHUNAP52DQCYeA0AMnoNANZ7DQBwfQ0ACn8NAKSADQBIgg0A4oMNAHyFDQAWhw0AuogNAFSKDQDuiw0AiI0NACyPDQDGkA0AYJINAPqTDQCelQ0AOJcNANKYDQBsmg0AEJwNAKqdDQBEnw0A3qANAIKiDQAcpA0AtqUNAFCnDQDqqA0AjqoNACisDQDCrQ0AXK8NAACxDQCasg0ANLQNANi1DQBytw0ADLkNAKa6DQBKvA0A5L0NAH6/DQAYwQ0AvMINAFbEDQDwxQ0AiscNAC7JDQDIyg0AYswNAPzNDQCgzw0AOtENANTSDQB41A0AEtYNAKzXDQBG2Q0A4NoNAITcDQAe3g0AuN8NAFLhDQD24g0AkOQNACrmDQDE5w0AXukNAALrDQCc7A0ANu4NANDvDQB08Q0ADvMNAKj0DQBM9g0A5vcNAID5DQAa+w0AvvwNAFj+DQDy/w0AjAEOADADDgDKBA4AZAYOAAgIDgCiCQ4APAsOANYMDgBwDg4AFBAOAK4RDgBIEw4A4hQOAIYWDgAgGA4AuhkOAFQbDgDuHA4Akh4OACwgDgDGIQ4AYCMOAAQlDgCeJg4AOCgOANwpDgB2Kw4AEC0OAKouDgBOMA4A6DEOAIIzDgAcNQ4AwDYOAFo4DgD0OQ4AmDsOADI9DgDMPg4AZkAOAABCDgCkQw4APkUOANhGDgB8SA4AFkoOALBLDgBKTQ4A7k4OAIhQDgAiUg4AvFMOAFZVDgD6Vg4AlFgOAC5aDgDIWw4AbF0OAAZfDgCgYA4AOmIOANRjDgB4ZQ4AEmcOAKxoDgBQag4A6msOAIRtDgAebw4AwnAOAFxyDgD2cw4AkHUOADR3DgDOeA4AaHoOAAJ8DgCmfQ4AQH8OANqADgB+gg4AGIQOALKFDgBMhw4A8IgOAIqKDgAkjA4Avo0OAFiPDgD8kA4AlpIOADCUDgDKlQ4AbpcOAAiZDgCimg4APJwOANadDgB6nw4AFKEOAK6iDgBSpA4A7KUOAIanDgAgqQ4AxKoOAF6sDgD4rQ4Akq8OADaxDgDQsg4AarQOAAS2DgCotw4AQrkOANy6DgCAvA4AGr4OALS/DgBOwQ4A8sIOAIzEDgAmxg4AwMcOAFrJDgD+yg4AmMwOADLODgDMzw4AcNEOAArTDgCk1A4APtYOAOLXDgCG2Q4AINsOAMTcDgBe3g4A+N8OAJzhDgA24w4A0OQOAGrmDgAO6A4AqOkOAELrDgDc7A4Adu4OABrwDgC08Q4ATvMOAOj0DgCM9g4AJvgOAMD5DgBa+w4A/vwOAJj+DgAyAA8AzAEPAHADDwAKBQ8ApAYPAD4IDwDiCQ8AfAsPABYNDwCwDg8AVBAPAO4RDwCIEw8ALBUPAMYWDwBgGA8A+hkPAJ4bDwA4HQ8A0h4PAGwgDwAQIg8AqiMPAEQlDwDeJg8AeCgPABwqDwC2Kw8AUC0PAPQuDwCOMA8AKDIPAMIzDwBmNQ8AADcPAJo4DwA0Og8AzjsPAHI9DwAMPw8ApkAPAEBCDwDkQw8AfkUPABhHDwCySA8AVkoPAPBLDwCKTQ8AJE8PAMhQDwBiUg8A/FMPAJZVDwA6Vw8A1FgPAG5aDwASXA8ArF0PAEZfDwDgYA8AhGIPAB5kDwC4ZQ8AUmcPAPZoDwCQag8AKmwPAMRtDwBobw8AAnEPAJxyDwA2dA8A0HUPAHR3DwAOeQ8AqHoPAEJ8DwDmfQ8AgH8PABqBDwC0gg8AWIQPAPKFDwCMhw8AJokPAMqKDwBkjA8A/o0PAJiPDwA8kQ8A1pIPAHCUDwAUlg8ArpcPAEiZDwDimg8AhpwPACCeDwC6nw8AVKEPAPiiDwCSpA8ALKYPAManDwBqqQ8ABKsPAJ6sDwA4rg8A3K8PAHaxDwAQsw8AqrQPAE62DwDotw8AgrkPABy7DwDAvA8AWr4PAPS/DwCOwQ8AKMMPAMzEDwBmxg8AAMgPAJrJDwA+yw8A2MwPAHLODwAM0A8AsNEPAErTDwDk1A8AftYPACLYDwC82Q8AVtsPAPrcDwCU3g8ALuAPAMjhDwBs4w8ABuUPAKDmDwA66A8A3ukPAHjrDwAS7Q8ArO4PAFDwDwDq8Q8AhPMPAB71DwDC9g8AXPgPAPb5DwCQ+w8AKv0PAM7+DwBoABAAAgIQAJwDEABABRAA2gYQAHQIEAAOChAAsgsQAEwNEADmDhAAihAQACQSEAC+ExAAWBUQAPwWEACWGBAAMBoQAMobEABuHRAACB8QAKIgEAA8IhAA4CMQAHolEAAUJxAArigQAFIqEADsKxAAhi0QACAvEADEMBAAXjIQAPgzEACcNRAAQDcQANo4EAB0OhAAGDwQALI9EABMPxAA5kAQAIpCEAAkRBAAvkUQAFhHEAD8SBAAlkoQADBMEADUTRAAbk8QAAhREACiUhAAPFQQAOBVEAB6VxAAFFkQAK5aEABSXBAA7F0QAIZfEAAgYRAAumIQAF5kEAD4ZRAAkmcQACxpEADQahAAamwQAARuEACobxAAQnEQANxyEAB2dBAAGnYQALR3EABOeRAA6HoQAIx8EAAmfhAAwH8QAFqBEAD+ghAAmIQQADKGEADMhxAAcIkQAAqLEACkjBAASI4QAOKPEAB8kRAAFpMQALCUEABUlhAA7pcQAIiZEAAimxAAxpwQAGCeEAD6nxAAlKEQAC6jEADSpBAAbKYQAAaoEACgqRAARKsQAN6sEAB4rhAAErAQALaxEABQsxAA6rQQAI62EAAouBAAwrkQAFy7EAAAvRAAmr4QADTAEADOwRAAcsMQAAzFEACmxhAASsgQAOTJEAB+yxAAGM0QALzOEABW0BAA8NEQAIrTEAAk1RAAyNYQAGLYEAD82RAAltsQADrdEADU3hAAbuAQAAjiEACi4xAARuUQAODmEAB66BAAHuoQALjrEABS7RAA7O4QAJDwEAAq8hAAxPMQAF71EAAC9xAAnPgQADb6EADQ+xAAdP0QAA7/EACoABEAQgIRAOYDEQCABREAGgcRALQIEQBYChEA8gsRAIwNEQAwDxEAyhARAGQSEQD+ExEAohURADwXEQDWGBEAcBoRAAocEQCuHREASB8RAOIgEQB8IhEAFiQRALolEQBUJxEA7igRAJIqEQAsLBEAxi0RAGAvEQAEMREAnjIRADg0EQDSNREAdjcRABA5EQCqOhEARDwRAOg9EQCCPxEAHEERAMBCEQBaRBEA9EURAI5HEQAySREAzEoRAGZMEQAAThEAmk8RAD5REQDYUhEAclQRAAxWEQCwVxEASlkRAORaEQB+XBEAGF4RALxfEQBWYREA8GIRAJRkEQAuZhEAyGcRAGJpEQAGaxEAoGwRADpuEQDUbxEAeHERABJzEQCsdBEAUHYRAOp3EQCEeREAHnsRAMJ8EQBcfhEA9n8RAJCBEQAqgxEAzoQRAGiGEQACiBEAnIkRAECLEQDajBEAdI4RAA6QEQCykREATJMRAOaUEQCAlhEAJJgRAL6ZEQBYmxEA/JwRAJaeEQAwoBEAyqERAGSjEQAIpREAoqYRADyoEQDWqREAeqsRABStEQCurhEASLARAOyxEQCGsxEAILURALq2EQBeuBEA+LkRAJK7EQAsvREA0L4RAGrAEQAEwhEAnsMRAELFEQDcxhEAdsgRABrKEQC0yxEATs0RAOjOEQCM0BEAJtIRAMDTEQBa1REA/tYRAJjYEQAy2hEAzNsRAGbdEQAK3xEApOARAD7iEQDY4xEAfOURABbnEQCw6BEASuoRAO7rEQCI7REAIu8RALzwEQBg8hEA+vMRAJT1EQAu9xEA0vgRAGz6EQAG/BEAoP0RAET/EQDeABIAeAISABIEEgC2BRIAUAcSAOoIEgCOChIAKAwSAMINEgBcDxIAABESAJoSEgA0FBIAzhUSAHIXEgAMGRIAphoSAEAcEgDkHRIAfh8SABghEgCyIhIATCQSAPAlEgCKJxIAJCkSAL4qEgBiLBIA/C0SAJYvEgAwMRIA1DISAG40EgAINhIAojcSAEY5EgDgOhIAejwSABQ+EgC4PxIAUkESAOxCEgCQRBIAKkYSAMRHEgBeSRIAAksSAJxMEgA2ThIA0E8SAHRREgAOUxIAqFQSAEJWEgDmVxIAgFkSABpbEgC0XBIAWF4SAPJfEgCMYRIAJmMSAMpkEgBkZhIA/mcSAJhpEgA8axIA1mwSAHBuEgAKcBIApHESAEhzEgDidBIAfHYSABZ4EgC6eRIAVHsSAO58EgCIfhIALIASAMaBEgBggxIA+oQSAJ6GEgA4iBIA0okSAHaLEgAQjRIAqo4SAESQEgDokRIAgpMSAByVEgC2lhIAWpgSAPSZEgCOmxIAKJ0SAMyeEgBmoBIAAKISAJqjEgA+pRIA2KYSAHKoEgAMqhIApqsSAEqtEgDkrhIAfrASABiyEgC8sxIAVrUSAPC2EgCKuBIALroSAMi7EgBivRIABr8SAKDAEgA6whIA1MMSAHjFEgASxxIArMgSAEbKEgDqyxIAhM0SAB7PEgC40BIAXNISAPbTEgCQ1RIAKtcSAM7YEgBo2hIAAtwSAJzdEgA23xIA2uASAHTiEgAO5BIAqOUSAEznEgDm6BIAgOoSABrsEgC+7RIAWO8SAPLwEgCM8hIAMPQSAMr1EgBu9xIAEvkSAKz6EgBQ/BIA6v0SAIT/EgAeARMAuAITAFwEEwD2BRMAkAcTACoJEwDOChMAaAwTAAIOEwCcDxMANhETANoSEwB0FBMADhYTAKgXEwBMGRMA5hoTAIAcEwAaHhMAvh8TAFghEwDyIhMAliQTADAmEwDKJxMAZCkTAAgrEwCiLBMAPC4TANYvEwB6MRMAFDMTAK40EwBSNhMA7DcTAIY5EwAgOxMAujwTAF4+EwD4PxMAkkETACxDEwDQRBMAakYTAARIEwCeSRMAQksTANxMEwB2ThMAEFATALRREwBOUxMA6FQTAIJWEwAcWBMAwFkTAFpbEwD0XBMAjl4TADJgEwDMYRMAZmMTAAplEwCkZhMAPmgTANhpEwB8axMAFm0TALBuEwBKcBMA7nETAIhzEwAidRMAvHYTAGB4EwD6eRMAlHsTADh9EwDSfhMAbIATAAaCEwCggxMARIUTAN6GEwB4iBMAEooTALaLEwBQjRMA6o4TAISQEwAekhMAwpMTAFyVEwD2lhMAkJgTADSaEwDOmxMAaJ0TAAyfEwCmoBMAQKITANqjEwB+pRMAGKcTALKoEwBMqhMA8KsTAIqtEwAkrxMAyLATAGKyEwD8sxMAlrUTADq3EwDUuBMAbroTAAi8EwCivRMARr8TAODAEwB6whMAHsQTALjFEwBSxxMA7MgTAJDKEwAqzBMAxM0TAF7PEwD40BMAnNITADbUEwDQ1RMAatcTAA7ZEwCo2hMAQtwTANzdEwB23xMAGuETALTiEwBO5BMA8uUTAIznEwAm6RMAwOoTAGTsEwD+7RMAmO8TADLxEwDW8hMAcPQTAAr2EwCu9xMASPkTAOL6EwB8/BMAIP4TALr/EwBUARQA7gIUAJIEFAAsBhQAxgcUAGAJFAD6ChQAngwUADgOFADSDxQAbBEUABATFACqFBQARBYUAN4XFACCGRQAHBsUALYcFABQHhQA9B8UAI4hFAAoIxQAwiQUAGYmFAAAKBQAmikUADQrFADYLBQAci4UAAwwFACwMRQASjMUAOQ0FAB+NhQAIjgUALw5FABWOxQA8DwUAJQ+FAAuQBQAyEEUAGJDFAAGRRQAoEYUADpIFADUSRQAbksUABJNFACsThQARlAUAOpRFACYUxQAPFUUANZWFABwWBQACloUAK5bFABIXRQA4l4UAHxgFAAgYhQAumMUAFRlFADuZhQAkmgUACxqFADGaxQAYG0UAARvFACecBQAOHIUANJzFABsdRQAEHcUAKp4FABEehQA3nsUAIJ9FAAcfxQAtoAUAFCCFAD0gxQAjoUUACiHFADCiBQAZooUAACMFACajRQANI8UANiQFABykhQADJQUALCVFABKlxQA5JgUAH6aFAAinBQAvJ0UAFafFADwoBQAlKIUAC6kFADIpRQAYqcUAAapFACgqhQAOqwUANStFAB4rxQAErEUAKyyFABGtBQA6rUUAIS3FAAeuRQAuLoUAFy8FAD2vRQAkL8UACrBFADEwhQAaMQUAALGFACcxxQANskUANrKFAB0zBQADs4UAKjPFABM0RQA5tIUAIDUFAAa1hQAvtcUAFjZFADy2hQAltwUADDeFADK3xQAZOEUAAjjFACi5BQAPOYUANbnFAB66RQAFOsUAK7sFABI7hQA7O8UAIbxFAAg8xQAuvQUAF72FAD49xQAkvkUACz7FADG/BQAav4UAAQAFQCeARUAOAMVANwEFQB2BhUAEAgVAKoJFQBOCxUA6AwVAIIOFQAcEBUAwBEVAFoTFQD0FBUAjhYVADIYFQDMGRUAZhsVAAAdFQCkHhUAPiAVANghFQB8IxUAFiUVALAmFQBKKBUA7ikVAIgrFQAiLRUAvC4VAGAwFQD6MRUAlDMVAC41FQDSNhUAbDgVAAY6FQCgOxUARD0VAN4+FQB4QBUAEkIVAKxDFQBQRRUA6kYVAIRIFQAeShUAwksVAFxNFQD2ThUAkFAVADRSFQDOUxUAaFUVAAxXFQCmWBUAQFoVANpbFQB+XRUAGF8VALJgFQBMYhUA8GMVAIplFQAkZxUAvmgVAGJqFQD8axUAlm0VADBvFQDUcBUAbnIVAAh0FQCidRUARncVAOB4FQB6ehUAFHwVAK59FQBSfxUA7IAVAIaCFQAghBUAxIUVAF6HFQD4iBUAkooVADaMFQDQjRUAao8VAA6RFQCokhUAQpQVANyVFQCAlxUAGpkVALSaFQBOnBUA8p0VAIyfFQAmoRUAyqIVAGSkFQD+pRUAmKcVADKpFQDWqhUAcKwVAAquFQC4rxUAUrEVAACzFQCktBUAPrYVANi3FQB8uRUAFrsVALC8FQBKvhUA5L8VAIjBFQAiwxUAvMQVAFbGFQD6xxUAlMkVAC7LFQDIzBUAbM4VAAbQFQCg0RUARNMVAN7UFQB41hUAEtgVALbZFQBQ2xUA6twVAITeFQAo4BUAwuEVAFzjFQD25BUAmuYVADToFQDO6RUAcusVAAztFQCm7hUAQPAVANrxFQB+8xUAGPUVALL2FQBM+BUA8PkVAIr7FQAk/RUAvv4VAFgAFgD8ARYAlgMWADAFFgDUBhYAbggWAAgKFgCiCxYAPA0WAOAOFgB6EBYAFBIWALgTFgBSFRYA7BYWAIYYFgAqGhYAxBsWAF4dFgD4HhYAnCAWADYiFgDQIxYAaiUWAA4nFgCoKBYAQioWAOYrFgCALRYAGi8WALQwFgBYMhYA8jMWAIw1FgAmNxYAwDgWAGQ6FgD+OxYAmD0WADI/FgDWQBYAcEIWAApEFgCkRRYAPkcWAOJIFgB8ShYAFkwWALpNFgBUTxYA7lAWAIhSFgAsVBYAxlUWAGBXFgD6WBYAnloWADhcFgDSXRYAdl8WABBhFgCqYhYARGQWAOhlFgCCZxYAHGkWALZqFgBQbBYA9G0WAI5vFgAocRYAwnIWAGZ0FgAAdhYAmncWADR5FgDYehYAcnwWAAx+FgCmfxYASoEWAOSCFgB+hBYAGIYWALyHFgBWiRYA8IoWAIqMFgAujhYAyI8WAGKRFgD8khYAoJQWADqWFgDUlxYAbpkWABKbFgCsnBYARp4WAOqfFgCEoRYAHqMWALikFgBcphYA9qcWAJCpFgAqqxYAzqwWAGiuFgACsBYAnLEWADazFgDatBYAdLYWAA64FgCouRYATLsWAOa8FgCAvhYAGsAWAL7BFgBYwxYA8sQWAIzGFgAwyBYAyskWAGTLFgD+zBYAos4WADzQFgDW0RYAcNMWABTVFgCu1hYASNgWAOzZFgCG2xYAIN0WALreFgBe4BYA+OEWAJLjFgAs5RYA0OYWAGroFgAE6hYAnusWADjtFgDc7hYAdvAWABDyFgCq8xYATvUWAOj2FgCC+BYAHPoWAMD7FgBa/RYA9P4WAI4AFwAyAhcAzAMXAGYFFwAABxcApAgXAD4KFwDYCxcAfA0XABYPFwCwEBcAShIXAOQTFwCIFRcAIhcXALwYFwBWGhcA+hsXAJQdFwAuHxcAyCAXAGwiFwAGJBcAoCUXADonFwDeKBcAeCoXABIsFwCsLRcAUC8XAOowFwCEMhcAKDQXAMI1FwBcNxcA9jgXAJo6FwA0PBcAzj0XAGg/FwAMQRcApkIXAEBEFwDaRRcAfkcXABhJFwCyShcATEwXAOZNFwCKTxcAJFEXAL5SFwBYVBcA/FUXAJZXFwAwWRcAyloXAG5cFwAIXhcAol8XADxhFwDgYhcAemQXABRmFwCuZxcAUmkXAOxqFwCGbBcAIG4XAMRvFwBecRcA+HIXAJJ0FwA2dhcA0HcXAGp5FwAOexcAqHwXAEJ+FwDcfxcAgIEXABqDFwC0hBcAToYXAPKHFwCMiRcAJosXAMCMFwBkjhcA/o8XAJiRFwAykxcA1pQXAHCWFwAKmBcApJkXAD6bFwDinBcAfJ4XABagFwCwoRcAVKMXAO6kFwCIphcAIqgXAMapFwBgqxcA+qwXAJSuFwA4sBcA0rEXAGyzFwAGtRcAqrYXAES4FwDeuRcAgrsXABy9FwC2vhcAUMAXAPTBFwCOwxcAKMUXAMLGFwBmyBcAAMoXAJrLFwA0zRcA2M4XAHLQFwAM0hcAptMXAErVFwDk1hcAftgXABjaFwC82xcAVt0XAPDeFwCK4BcALuIXAMjjFwBi5RcA/OYXAJboFwA66hcA1OsXAG7tFwAI7xcArPAXAEbyFwDg8xcAevUXAB73FwC4+BcAUvoXAPb7FwCQ/RcAKv8XAMQAGABoAhgAAgQYAJwFGAA2BxgA2ggYAHQKGAAODBgAsg0YAEwPGADmEBgAgBIYABoUGAC+FRgAWBcYAPIYGACMGhgAMBwYAModGABkHxgA/iAYAJgiGAA8JBgA1iUYAHAnGAAKKRgArioYAEgsGADiLRgAfC8YACAxGAC6MhgAVDQYAPg1GACSNxgALDkYAMY6GABqPBgABD4YAJ4/GAA4QRgA3EIYAHZEGAAQRhgAtEcYAE5JGADoShgAgkwYABxOGADATxgAWlEYAPRSGACOVBgAMlYYAMxXGABmWRgAAFsYAJpcGAA+XhgA2F8YAHJhGAAMYxgAsGQYAEpmGADkZxgAfmkYACJrGAC8bBgAYG4YAPpvGACUcRgALnMYAMh0GABsdhgABngYAKB5GAA6exgA3nwYAHh+GAASgBgArIEYAFCDGADqhBgAhIYYAB6IGAC4iRgAXIsYAPaMGACQjhgANJAYAM6RGABokxgAApUYAKaWGABAmBgA2pkYAHSbGAAYnRgAsp4YAEygGADwoRgAiqMYACSlGAC+phgAYqgYAPypGACWqxgAMK0YAMquGABusBgACLIYAKKzGAA8tRgA4LYYAHq4GAAUuhgArrsYAFK9GADsvhgAhsAYACDCGADEwxgAXsUYAPjGGACSyBgALMoYANDLGABqzRgABM8YAJ7QGABC0hgA3NMYAHbVGAAa1xgAtNgYAE7aGADo2xgAjN0YACbfGADA4BgAWuIYAP7jGACY5RgAMucYANboGABw6hgACuwYAKTtGABI7xgA4vAYAHzyGAAW9BgAuvUYAFT3GADu+BgAiPoYACL8GADG/RgAYP8YAPoAGQCUAhkAOAQZANIFGQBsBxkABgkZAKAKGQBEDBkA3g0ZAHgPGQAcERkAthIZAFAUGQDqFRkAjhcZACgZGQDCGhkAXBwZAAAeGQCaHxkANCEZAM4iGQByJBkADCYZAKYnGQBKKRkA5CoZAH4sGQAiLhkAxi8ZAGAxGQD6MhkAnjQZADg2GQDSNxkAbDkZABA7GQCqPBkARD4ZAN4/GQB4QRkAHEMZALZEGQBQRhkA6kcZAI5JGQAoSxkAwkwZAFxOGQAAUBkAmlEZADRTGQDOVBkAclYZAAxYGQCmWRkAQFsZAORcGQB+XhkAGGAZALJhGQBWYxkA8GQZAIpmGQAkaBkAyGkZAGJrGQD8bBkAoG4ZADpwGQDUcRkAbnMZABJ1GQCsdhkARngZAOB5GQCEexkAHn0ZALh+GQBSgBkA7IEZAJCDGQAqhRkAxIYZAF6IGQACihkAnIsZADaNGQDQjhkAdJAZAA6SGQCokxkAQpUZAOaWGQCAmBkAGpoZALSbGQBYnRkA8p4ZAIygGQAmohkAyqMZAGSlGQD+phkAoqgZADyqGQDWqxkAcK0ZABSvGQCusBkASLIZAOKzGQCGtRkAILcZALq4GQBUuhkA+LsZAJK9GQAsvxkAxsAZAGDCGQAExBkAnsUZADjHGQDSyBkAdsoZABDMGQCqzRkATs8ZAOjQGQCC0hkAHNQZAMDVGQBa1xkA9NgZAI7aGQAy3BkAzN0ZAGbfGQAA4RkApOIZAD7kGQDY5RkAcucZAAzpGQCw6hkASuwZAOTtGQB+7xkAIvEZALzyGQBW9BkA8PUZAJT3GQAu+RkAyPoZAGL8GQAG/hkAoP8ZADoBGgDUAhoAeAQaABIGGgCsBxoAUAkaAOoKGgCEDBoAHg4aAMIPGgBcERoA9hIaAJAUGgA0FhoAzhcaAGgZGgACGxoAphwaAEAeGgDaHxoAdCEaABgjGgCyJBoATCYaAOYnGgCKKRoAJCsaAL4sGgBYLhoA/C8aAJYxGgAwMxoAyjQaAGQ2GgAIOBoAojkaADw7GgDWPBoAej4aABRAGgCuQRoASEMaAOxEGgCGRhoAIEgaALpJGgBeSxoA+EwaAJJOGgA2UBoA0FEaAGpTGgAEVRoAqFYaAEJYGgDcWRoAdlsaABpdGgC0XhoATmAaAOhhGgCMYxoAJmUaAMBmGgBaaBoA/mkaAJhrGgAybRoAzG4aAHBwGgAKchoApHMaAD51GgDYdhoAfHgaABZ6GgCwexoASn0aAO5+GgCIgBoAIoIaALyDGgBghRoA+oYaAJSIGgA4ihoA0osaAGyNGgAGjxoAoJAaAESSGgDekxoAeJUaAByXGgC2mBoAUJoaAOqbGgCOnRoAKJ8aAMKgGgBcohoAAKQaAJqlGgA0pxoAzqgaAHKqGgAMrBoApq0aAECvGgDksBoAfrIaABi0GgCytRoAVrcaAPC4GgCKuhoAJLwaAL69GgBivxoA/MAaAJbCGgAwxBoA1MUaAG7HGgAIyRoAosoaAEbMGgDgzRoAes8aAB7RGgC40hoAUtQaAOzVGgCQ1xoAKtkaAMTaGgBe3BoAAt4aAJzfGgA24RoA0OIaAHTkGgAO5hoAqOcaAEzpGgDm6hoAgOwaABruGgC07xoAWPEaAPLyGgCM9BoAJvYaAMr3GgBk+RoA/voaAJj8GgAy/hoA1v8aAHABGwAKAxsApAQbAEgGGwDiBxsAfAkbACALGwC6DBsAVA4bAO4PGwCSERsALBMbAMYUGwBgFhsABBgbAJ4ZGwA4GxsA0hwbAHYeGwAQIBsAqiEbAEQjGwDoJBsAgiYbABwoGwC2KRsAUCsbAPQsGwCOLhsAKDAbAMwxGwBmMxsAADUbAJo2GwA+OBsA2DkbAHI7GwAMPRsAsD4bAEpAGwDkQRsAfkMbACJFGwC8RhsAVkgbAPpJGwCUSxsALk0bAMhOGwBiUBsABlIbAKBTGwA6VRsA1FYbAHhYGwASWhsArFsbAEZdGwDgXhsAhGAbAB5iGwC4YxsAUmUbAPZmGwCQaBsAKmobAM5rGwBobRsAAm8bAJxwGwBAchsA2nMbAHR1GwAOdxsAsngbAEx6GwDmexsAgH0bACR/GwC+gBsAWIIbAPKDGwCWhRsAMIcbAMqIGwBkihsACIwbAKKNGwA8jxsA4JAbAHqSGwAUlBsArpUbAFKXGwDsmBsAhpobACCcGwC6nRsAXp8bAPigGwCSohsALKQbANClGwBqpxsABKkbAJ6qGwA4rBsA3K0bAHavGwAQsRsAtLIbAE60GwDotRsAgrcbACa5GwDAuhsAWrwbAPS9GwCYvxsAMsEbAMzCGwBwxBsACsYbAKTHGwA+yRsA4sobAHzMGwAWzhsAsM8bAFTRGwDu0hsAiNQbACLWGwC81xsAYNkbAPraGwCU3BsALt4bANLfGwBs4RsABuMbAKDkGwBE5hsA3ucbAHjpGwAS6xsAtuwbAFDuGwDq7xsAhPEbACjzGwDC9BsAXPYbAPb3GwCa+RsANPsbAM78GwBo/hsADAAcAKYBHABAAxwA5AQcAH4GHAAYCBwAsgkcAFYLHADwDBwAig4cACQQHADIERwAYhMcAPwUHACWFhwAMBgcANQZHABuGxwACB0cAKIeHABGIBwA4CEcAHojHAAUJRwAuCYcAFIoHADsKRwAhiscACotHADELhwAXjAcAPgxHACcMxwANjUcANA2HAB0OBwADjocAKg7HABCPRwA5j4cAIBAHAAaQhwAtEMcAFhFHADyRhwAjEgcACZKHADASxwAZE0cAP5OHACYUBwAMlIcANZTHABwVRwAClccAKRYHABIWhwA4lscAHxdHAAWXxwAumAcAFRiHADuYxwAiGUcACxnHADGaBwAYGocAARsHACebRwAOG8cANJwHAB2chwAEHQcAKp1HABEdxwA6HgcAIJ6HAAcfBwAtn0cAFB/HAD0gBwAjoIcACiEHADMhRwAZoccAACJHACaihwAPowcANiNHAByjxwADJEcALCSHABKlBwA5JUcAH6XHAAimRwAvJocAFacHADwnRwAlJ8cAC6hHADIohwAYqQcAAamHACgpxwAOqkcANSqHABurBwAEq4cAKyvHABGsRwA4LIcAIS0HAAethwAuLccAFK5HAD2uhwAkLwcACq+HADOvxwAaMEcAALDHACcxBwAQMYcANrHHAB0yRwADsscALLMHABMzhwA5s8cAIDRHAAk0xwAvtQcAFjWHADy1xwAltkcADDbHADK3BwAZN4cAAjgHACi4RwAPOMcANbkHAB65hwAFOgcAK7pHABI6xwA4uwcAIbuHAAg8BwAuvEcAFTzHAD49BwAkvYcACz4HADG+RwAavscAAT9HACe/hwAOAAdANwBHQB2Ax0AEAUdALQGHQBOCB0A6AkdAIILHQAmDR0AwA4dAFoQHQD0ER0AmBMdADIVHQDMFh0AZhgdAAoaHQCkGx0APh0dANgeHQB8IB0AFiIdALAjHQBKJR0A5CYdAIgoHQAiKh0AvCsdAFYtHQD6Lh0AlDAdAC4yHQDIMx0AbDUdAAY3HQCgOB0AOjodAN47HQB4PR0AEj8dALZAHQBQQh0A6kMdAIRFHQAeRx0AwkgdAFxKHQD2Sx0Amk0dADRPHQDOUB0AaFIdAAxUHQCmVR0AQFcdANpYHQB+Wh0AGFwdALJdHQBWXx0A8GAdAIpiHQAkZB0AvmUdAGJnHQD8aB0AlmodADBsHQDUbR0Abm8dAAhxHQCich0APHQdAOB1HQB6dx0AFHkdAK56HQBSfB0A7H0dAIZ/HQAggR0AxIIdAF6EHQD4hR0AnIcdADaJHQDQih0AaowdAA6OHQCojx0AQpEdANySHQCAlB0AGpYdALSXHQBYmR0A8podAIycHQAmnh0AwJ8dAGShHQD+oh0AmKQdADKmHQDWpx0AcKkdAAqrHQCkrB0APq4dAOKvHQB8sR0AFrMdALC0HQBUth0A7rcdAIi5HQAiux0AxrwdAGC+HQD6vx0AnsEdADjDHQDSxB0AbMYdABDIHQCqyR0ARMsdAN7MHQCCzh0AHNAdALbRHQBa0x0A9NQdAI7WHQAo2B0AzNkdAGbbHQAA3R0Amt4dAD7gHQDO4R0AcuMdAAzlHQCm5h0ASugdAOTpHQB+6x0AGO0dALzuHQBW8B0A8PEdAIrzHQAu9R0AyPYdAGL4HQAG+h0AoPsdADr9HQDU/h0AeAAeABICHgCsAx4ARgUeAOAGHgCECB4AHgoeALgLHgBSDR4A9g4eAJAQHgAqEh4AxBMeAF4VHgACFx4AnBgeADYaHgDaGx4AdB0eAA4fHgCoIB4ATCIeAOYjHgCAJR4AGiceAL4oHgBYKh4A8iseAIwtHgAwLx4AyjAeAGQyHgD+Mx4AojUeADw3HgDWOB4AejoeABQ8HgCuPR4ASD8eAOxAHgCGQh4AIEQeALpFHgBeRx4A+EgeAJJKHgAsTB4Axk0eAGpPHgAEUR4AnlIeADhUHgDcVR4AdlceABBZHgCqWh4ATlweAOhdHgCCXx4AHGEeAMBiHgBaZB4A9GUeAI5nHgAyaR4AzGoeAGZsHgAAbh4ApG8eAD5xHgDYch4AfHQeABZ2HgCwdx4ASnkeAO56HgCIfB4AIn4eALx/HgBWgR4A+oIeAJSEHgAuhh4AyIceAGyJHgAGix4AoIweADqOHgDejx4AeJEeABKTHgCslB4AUJYeAOqXHgCEmR4AHpseAMKcHgBcnh4A9p8eAJqhHgA0ox4AzqQeAGimHgACqB4ApqkeAECrHgDarB4Afq4eABiwHgCysR4ATLMeAPC0HgCKth4AJLgeAL65HgBiux4A/LweAJa+HgAwwB4AysEeAG7DHgAIxR4AosYeADzIHgDgyR4AesseABTNHgCuzh4AUtAeAOzRHgCG0x4AINUeAMTWHgBe2B4A+NkeAJLbHgA23R4A0N4eAGrgHgAO4h4AqOMeAELlHgDc5h4AgOgeABrqHgC06x4ATu0eAPLuHgCM8B4AJvIeAMDzHgBk9R4A/vYeAJj4HgAy+h4AzPseAHD9HgAK/x4ApAAfAD4CHwDiAx8AfAUfABYHHwCwCB8AVAofAO4LHwCIDR8AIg8fAMYQHwBgEh8A+hMfAJQVHwA4Fx8A0hgfAGwaHwAGHB8Aqh0fAEQfHwDeIB8AgiIfABwkHwC2JR8AUCcfAPQoHwCOKh8AKCwfAMItHwBmLx8AADEfAJoyHwA0NB8A2DUfAHI3HwAMOR8ApjofAEo8HwDkPR8Afj8fABhBHwCyQh8AVkQfAPBFHwCKRx8ALkkfAMhKHwBiTB8A/E0fAKBPHwA6UR8A1FIfAG5UHwASVh8ArFcfAEZZHwDgWh8AhFwfAB5eHwC4Xx8AUmEfAPZiHwCQZB8AKmYfAMRnHwBoaR8AAmsfAJxsHwA2bh8A0G8fAHRxHwAOcx8AqHQfAEJ2HwDmdx8AgHkfABp7HwC0fB8AWH4fAPJ/HwCMgR8AMIMfAMqEHwBkhh8A/ocfAKKJHwA8ix8A1owfAHCOHwAUkB8ArpEfAEiTHwDilB8AhpYfACCYHwC6mR8AVJsfAPicHwCSnh8ALKAfAMahHwBqox8ABKUfAJ6mHwA4qB8A3KkfAHarHwAQrR8Aqq4fAE6wHwDosR8AgrMfABy1HwC2th8AWrgfAPS5HwCOux8AKL0fAMy+HwBmwB8AAMIfAJrDHwA+xR8A2MYfAHLIHwAMyh8AsMsfAErNHwDkzh8AiNAfACLSHwC80x8AVtUfAPrWHwCU2B8ALtofAMjbHwBs3R8ABt8fAKDgHwA64h8A3uMfAHjlHwAS5x8ArOgfAFDqHwDq6x8AhO0fAB7vHwDC8B8AXPIfAPbzHwCQ9R8AKvcfAM74HwBo+h8AAvwfAJz9HwBA/x8A2gAgAHQCIAAYBCAAsgUgAEwHIADmCCAAgAogACQMIAC+DSAAWA8gAPIQIACWEiAAMBQgAMoVIABuFyAACBkgAKIaIAA8HCAA4B0gAHofIAAUISAAriIgAFIkIADsJSAAhicgACopIADEKiAAXiwgAPgtIACSLyAANjEgANAyIABqNCAABDYgAKg3IABCOSAA3DogAHY8IAAQPiAAtD8gAE5BIADoQiAAgkQgACZGIADARyAAWkkgAP5KIACYTCAAMk4gAMxPIABwUSAAClMgAKRUIAA+ViAA4lcgAHxZIAAWWyAAsFwgAFReIADuXyAAiGEgACxjIADGZCAAYGYgAPpnIACeaSAAOGsgANJsIABsbiAABnAgAKpxIABEcyAA3nQgAHh2IAASeCAAtnkgAFB7IADqfCAAhH4gACiAIADCgSAAXIMgAACFIACahiAANIggAM6JIAByiyAADI0gAKaOIABAkCAA5JEgAH6TIAAYlSAAspYgAGCYIAD6mSAAlJsgAC6dIADSniAAbKAgAAaiIACqoyAARKUgAN6mIAB4qCAAHKogALarIABQrSAA6q4gAI6wIAAosiAAwrMgAGa1IAAAtyAAmrggADS6IADYuyAAcr0gAAy/IACmwCAAQMIgAOTDIAB+xSAAGMcgALLIIABWyiAA8MsgAIrNIAAkzyAAyNAgAGLSIAD80yAAltUgADrXIADU2CAAbtogAAjcIACs3SAARt8gAODgIAB64iAAHuQgALjlIABS5yAA9uggAJDqIAAq7CAAxO0gAF7vIAAC8SAAnPIgADb0IADa9SAAdPcgAA75IACo+iAATPwgAOb9IACA/yAAGgEhAL4CIQBYBCEA8gUhAIwHIQAmCSEAygohAGQMIQD+DSEAmA8hADwRIQDWEiEAcBQhAAoWIQCkFyEASBkhAOIaIQB8HCEAIB4hALofIQBUISEA7iIhAJIkIQAsJiEAxichAGApIQAEKyEAniwhADguIQDcLyEAdjEhABAzIQCqNCEATjYhAOg3IQCCOSEAHDshAMA8IQBaPiEA9D8hAI5BIQAoQyEAzEQhAGZGIQAASCEAmkkhAD5LIQDYTCEAck4hAAxQIQCwUSEASlMhAORUIQB+ViEAIlghALxZIQBWWyEA8FwhAJReIQAuYCEAyGEhAGJjIQAGZSEAoGYhADpoIQDUaSEAeGshABJtIQCsbiEAUHAhAOpxIQCEcyEAHnUhAMJ2IQBceCEA9nkhAJB7IQA0fSEAzn4hAGiAIQACgiEApoMhAECFIQDahiEAdIghAA6KIQCyiyEATI0hAOaOIQCAkCEAJJIhAL6TIQBYlSEA8pYhAJaYIQAwmiEAypshAGSdIQAInyEAoqAhADyiIQDgoyEAeqUhABSnIQCuqCEAUqohAOyrIQCGrSEAIK8hAMSwIQBesiEA+LMhAJK1IQA2tyEA0LghAGq6IQAEvCEAqL0hAEK/IQDcwCEAdsIhABDEIQC0xSEATschAOjIIQCCyiEAJswhAMDNIQBazyEA9NAhAJjSIQAy1CEAzNUhAGbXIQAK2SEApNohAD7cIQDi3SEAfN8hABbhIQCw4iEAVOQhAO7lIQCI5yEAIukhAMbqIQBg7CEA+u0hAJTvIQA48SEA0vIhAGz0IQAG9iEAoPchAET5IQDe+iEAePwhABz+IQC2/yEAUAEiAOoCIgCOBCIAKAYiAMIHIgBcCSIA9goiAJoMIgA0DiIAzg8iAGgRIgAMEyIAphQiAEAWIgDaFyIAfhkiABgbIgCyHCIATB4iAPAfIgCKISIAJCMiAMgkIgBiJiIA/CciAJYpIgA6KyIA1CwiAG4uIgAIMCIArDEiAEYzIgDgNCIAejYiAB44IgC4OSIAUjsiAOw8IgCQPiIAKkAiAMRBIgBeQyIA+EQiAJxGIgA2SCIA0EkiAHRLIgAOTSIAqE4iAEJQIgDcUSIAgFMiABpVIgC0ViIATlgiAPJZIgCMWyIAJl0iAMBeIgBkYCIA/mEiAJhjIgA8ZSIA1mYiAHBoIgAKaiIArmsiAEhtIgDibiIAfHAiACByIgC6cyIAVHUiAPh2IgCSeCIALHoiAMZ7IgBgfSIABH8iAJ6AIgA4giIA0oMiAHaFIgAQhyIAqogiAESKIgDeiyIAgo0iAByPIgC2kCIAUJIiAPSTIgCOlSIAKJciAMyYIgBmmiIAAJwiAJqdIgA+nyIA2KAiAHKiIgAMpCIAsKUiAEqnIgDkqCIAfqoiACKsIgC8rSIAVq8iAPCwIgCUsiIALrQiAMi1IgBityIABrkiAKC6IgA6vCIA3r0iAHi/IgASwSIArMIiAEbEIgDqxSIAhMciAB7JIgC4yiIAXMwiAPbNIgCQzyIAKtEiAMTSIgBo1CIAAtYiAJzXIgA22SIA2toiAHTcIgAO3iIAst8iAEzhIgDm4iIAgOQiACTmIgC+5yIAWOkiAPLqIgCW7CIAMO4iAMrvIgBk8SIACPMiAKL0IgA89iIA4PciAHr5IgAU+yIArvwiAEj+IgDs/yIAhgEjACADIwC6BCMAXgYjAPgHIwCSCSMALAsjAMYMIwBqDiMABBAjAJ4RIwA4EyMA3BQjAHYWIwAQGCMAtBkjAE4bIwDoHCMAgh4jACYgIwDAISMAWiMjAPQkIwCYJiMAMigjAMwpIwBmKyMACi0jAKQuIwA+MCMA4jEjAHwzIwAWNSMAsDYjAFQ4IwDuOSMAiDsjACI9IwC8PiMAYEAjAPpBIwCUQyMALkUjANJGIwBsSCMABkojAKBLIwA6TSMA3k4jAHhQIwASUiMAtlMjAFpVIwD0ViMAmFgjADJaIwDMWyMAZl0jAApfIwCkYCMAPmIjANhjIwByZSMAFmcjALBoIwBKaiMA7msjAIhtIwAibyMAvHAjAGByIwD6cyMAlHUjAC53IwDSeCMAbHojAAZ8IwCqfSMARH8jAN6AIwB4giMAHIQjALaFIwBQhyMA6ogjAI6KIwAojCMAwo0jAFyPIwD2kCMAmpIjADSUIwDOlSMAaJcjAAyZIwCmmiMAQJwjANqdIwB+nyMAGKEjALKiIwBMpCMA8KUjAIqnIwAkqSMAvqojAFisIwD8rSMAlq8jADCxIwDUsiMAbrQjAAi2IwCityMARrkjAOC6IwB6vCMAFL4jALi/IwBSwSMA7MIjAJDEIwAqxiMAxMcjAF7JIwACyyMAnMwjADbOIwDQzyMAdNEjAA7TIwCo1CMAQtYjANzXIwCA2SMAGtsjALTcIwBO3iMA8t8jAIzhIwAm4yMAwOQjAGTmIwD+5yMAmOkjADLrIwDW7CMAcO4jAArwIwCk8SMASPMjAOL0IwB89iMAFvgjALr5IwBU+yMA7vwjAJL+IwAsACQAxgEkAGADJAAEBSQAngYkADgIJADSCSQAdgskABANJACqDiQARBAkAN4RJACCEyQAHBUkALYWJABQGCQA9BkkAI4bJAAoHSQAzB4kAGYgJAAAIiQAmiMkADQlJADYJiQAcigkAAwqJACmKyQASi0kAOQuJAB+MCQAGDIkALwzJABWNSQA8DYkAIo4JAAuOiQAyDskAGI9JAD8PiQAoEAkADpCJADUQyQAeEUkABJHJACsSCQARkokAOpLJACETSQAHk8kALhQJABcUiQA9lMkAJBVJAAqVyQAzlgkAGhaJAACXCQAnF0kAEBfJADaYCQAdGIkAA5kJACoZSQATGckAOZoJACAaiQAGmwkAL5tJABYbyQA8nAkAIxyJAAwdCQAynUkAGR3JAD+eCQAonokADx8JADWfSQAen8kABSBJACugiQASIQkAOyFJACGhyQAIIkkALqKJABejCQA+I0kAJKPJAAskSQA0JIkAGqUJAAEliQAnpckAEKZJADcmiQAdpwkABCeJACqnyQATqEkAOiiJACCpCQAHKYkAMCnJABaqSQA9KokAI6sJAAyriQAzK8kAHCxJAAUsyQArrQkAEi2JADityQAhrkkACC7JAC6vCQAVL4kAPi/JACSwSQALMMkAMbEJABqxiQABMgkAJ7JJAA4yyQA3MwkAHbOJAAQ0CQAqtEkAE7TJADo1CQAgtYkACbYJADA2SQAWtskAPTcJACY3iQAMuAkAMzhJABm4yQACuUkAKTmJAA+6CQA2OkkAHzrJAAW7SQAsO4kAErwJADu8SQAiPMkACL1JAC89iQAYPgkAPr5JACU+yQALv0kAMj+JABsACUABgIlAKADJQA6BSUA3gYlAHgIJQASCiUArAslAFANJQDqDiUAhBAlAB4SJQDCEyUAXBUlAPYWJQCQGCUANBolAM4bJQBoHSUADB8lAKYgJQBAIiUA2iMlAH4lJQAYJyUAsiglAEwqJQDwKyUAii0lACQvJQDIMCUAYjIlAPwzJQCWNSUAMDclANQ4JQBuOiUACDwlAKI9JQBGPyUA4EAlAHpCJQAURCUAuEUlAFJHJQDsSCUAhkolACBMJQDETSUAXk8lAPhQJQCSUiUANlQlANBVJQBqVyUABFklAKhaJQBCXCUA3F0lAIBfJQAaYSUAtGIlAE5kJQDyZSUAjGclACZpJQDAaiUAZGwlAP5tJQCYbyUAPHElANZyJQBwdCUACnYlAK53JQBIeSUA4nolAHx8JQAgfiUAun8lAFSBJQDugiUAiIQlACyGJQDGhyUAYIklAPqKJQCejCUAOI4lANKPJQBskSUAEJMlAKqUJQBEliUA3pclAHiZJQAcmyUAtpwlAFCeJQDqnyUAjqElACijJQDCpCUAZqYlAACoJQCaqSUANKslANisJQByriUADLAlAKaxJQBKsyUA5LQlAH62JQAiuCUAvLklAFa7JQDwvCUAlL4lAC7AJQDIwSUAYsMlAPzEJQCgxiUAOsglANTJJQBuyyUAEs0lAKzOJQBG0CUA4NElAHrTJQAe1SUAuNYlAFLYJQD22SUAkNslACrdJQDE3iUAaOAlAALiJQCc4yUANuUlANrmJQB06CUADuolAKjrJQBM7SUA5u4lAIDwJQAk8iUAvvMlAFj1JQDy9iUAlvglADD6JQDK+yUAZP0lAP7+JQCiACYAPAImANYDJgBwBSYAFAcmAK4IJgBICiYA4gsmAHwNJgAgDyYAuhAmAFQSJgD4EyYAkhUmACwXJgDQGCYAahomAAQcJgCeHSYAQh8mANwgJgB2IiYAECQmAKolJgBOJyYA6CgmAIIqJgAcLCYAwC0mAFovJgD0MCYAjjImACg0JgDMNSYAZjcmAAA5JgCkOiYAPjwmANg9JgByPyYAFkEmALBCJgBKRCYA5EUmAIhHJgAiSSYAvEomAGBMJgD6TSYAlE8mAC5RJgDSUiYAbFQmAAZWJgCgVyYARFkmAN5aJgB4XCYAEl4mAKxfJgBQYSYA6mImAIRkJgAoZiYAwmcmAFxpJgD2aiYAkGwmADRuJgDObyYAaHEmAAJzJgCmdCYAQHYmANp3JgB0eSYAGHsmALJ8JgBMfiYA5n8mAIqBJgAkgyYAvoQmAFiGJgD8hyYAlokmADCLJgDUjCYAbo4mAAiQJgCikSYARpMmAOCUJgB6liYAFJgmALiZJgBSmyYA7JwmAIaeJgAqoCYAxKEmAF6jJgD4pCYAkqYmADaoJgDQqSYAaqsmAAStJgCoriYAQrAmANyxJgB2syYAGrUmALS2JgBOuCYA6LkmAIy7JgAmvSYAwL4mAFrAJgD+wSYAmMMmADLFJgDWxiYAcMgmAArKJgCkyyYASM0mAOLOJgB80CYAFtImALrTJgBU1SYA7tYmAIjYJgAs2iYAxtsmAGDdJgD63iYAnuAmADjiJgDS4yYAbOUmABDnJgCq6CYAROomAN7rJgB47SYAHO8mALbwJgBQ8iYA6vMmAI71JgAo9yYAwvgmAFz6JgAA/CYAmv0mADT/JgDOACcAcgInAAwEJwCmBScAQAcnAOQIJwB+CicAGAwnALwNJwBWDycA8BAnAIoSJwAuFCcAyBUnAGIXJwD8GCcAoBonADocJwDUHScAbh8nABIhJwCsIicARiQnAOAlJwCEJycAHiknALgqJwBSLCcA7C0nAJAvJwAqMScAxDInAF40JwACNicAnDcnADY5JwDQOicAdDwnAA4+JwCoPycAQkEnAOZCJwCARCcAGkYnAL5HJwBYSScA8konAIxMJwAwTicAyk8nAGRRJwD+UicAolQnADxWJwDWVycAcFknABRbJwCuXCcASF4nAOJfJwCGYScAIGMnALpkJwBUZicA7mcnAJJpJwAsaycAxmwnAGpuJwAEcCcAnnEnAEJzJwDmdCcAgHYnABp4JwC+eScAWHsnAPJ8JwCMficAMIAnAMqBJwBkgycA/oQnAJiGJwA8iCcA1oknAHCLJwAKjScAro4nAEiQJwDikScAfJMnACCVJwC6licAVJgnAPiZJwCSmycALJ0nAMaeJwBqoCcABKInAJ6jJwA4pScA3KYnAHaoJwAQqicAqqsnAE6tJwDoricAgrAnAByyJwDAsycAWrUnAPS2JwCOuCcAMronAMy7JwBmvScAAL8nAJrAJwA+wicA2MMnAHLFJwAWxycAsMgnAErKJwDkyycAfs0nACLPJwC80CcAVtInAPDTJwCU1ScALtcnAMjYJwBi2icABtwnAKDdJwA63ycA3uAnAHjiJwAS5CcArOUnAFDnJwDq6CcAhOonAB7sJwDC7ScAXO8nAPbwJwCQ8icANPQnAM71JwBo9ycADPknAKb6JwBA/CcA2v0nAHT/JwAYASgAsgIoAEwEKADmBSgAigcoACQJKAC+CigAWAwoAPINKACWDygAMBEoAMoSKABkFCgACBYoAKIXKAA8GSgA4BooAHocKAAUHigArh8oAFIhKADsIigAhiQoACAmKADEJygAXikoAPgqKACSLCgANi4oANAvKABqMSgADjMoAKg0KABCNigA3DcoAIA5KAAaOygAtDwoAE4+KADyPygAjEEoACZDKADARCgAWkYoAP5HKACYSSgAMksoAMxMKABwTigAClAoAKRRKAA+UygA4lQoAHxWKAAWWCgAsFkoAEpbKADuXCgAiF4oACJgKAC8YSgAYGMoAPpkKACUZigAOGgoANJpKABsaygABm0oAKpuKABEcCgA3nEoAHhzKAAcdSgAtnYoAFB4KAD0eSgAjnsoACh9KADCfigAZoAoAACCKACagygANIUoAM6GKAByiCgADIooAKaLKABAjSgA5I4oAH6QKAAYkigAspMoAEyVKADwligAipgoACSaKADImygAYp0oAPyeKACWoCgAOqIoANSjKABupSgACKcoAKyoKABGqigA4KsoAHqtKAAerygAuLAoAFKyKAD2sygAkLUoACq3KADEuCgAaLooAAK8KACcvSgANr8oANrAKAB0wigADsQoAKjFKABCxygA5sgoAIDKKAAazCgAvs0oAHbPKAAa0SgAtNIoAE7UKADo1SgAjNcoACbZKADA2igAWtwoAP7dKACY3ygAMuEoAMziKABw5CgACuYoAKTnKAA+6SgA4uooAHzsKAAW7igAsO8oAFTxKADu8igAiPQoACz2KADG9ygAYPkoAPr6KACe/CgAOP4oANL/KABsASkAEAMpAKoEKQBEBikA3gcpAHgJKQAcCykAtgwpAFAOKQDqDykAjhEpACgTKQDCFCkAXBYpAAAYKQCaGSkANBspAM4cKQByHikADCApAKYhKQBAIykA5CQpAH4mKQAYKCkAsikpAFYrKQDwLCkAii4pACQwKQDIMSkAYjMpAPw0KQCWNikAOjgpANQ5KQBuOykAEj0pAKw+KQBGQCkA4EEpAIRDKQAeRSkAuEYpAFJIKQD2SSkAkEspACpNKQDETikAXlApAAJSKQCcUykANlUpANBWKQB0WCkADlopAKhbKQBCXSkA5l4pAIBgKQAaYikAtGMpAFhlKQDyZikAjGgpACZqKQDKaykAZG0pAP5uKQCicCkAPHIpANZzKQBwdSkAFHcpAK54KQBIeikA4nspAIZ9KQAgfykAuoApAFSCKQD4gykAkoUpACyHKQDGiCkAaoopAASMKQCejSkAOI8pANKQKQB2kikAEJQpAKqVKQBOlykA6JgpAIKaKQAcnCkAwJ0pAFqfKQD0oCkAjqIpACikKQDMpSkAZqcpAACpKQCaqikAPqwpANitKQByrykADLEpALCyKQBKtCkA5LUpAH63KQAiuSkAvLopAFa8KQD6vSkAlL8pAC7BKQDIwikAbMQpAAbGKQCgxykAOskpAN7KKQB4zCkAEs4pAKzPKQBQ0SkA6tIpAITUKQAe1ikAwtcpAFzZKQD22ikAkNwpACreKQDO3ykAaOEpAALjKQCc5CkAQOYpANrnKQB06SkADuspALLsKQBM7ikA5u8pAIDxKQAk8ykAvvQpAFj2KQD89ykAlvkpADD7KQDK/CkAbv4pAAgAKgCiASoAPAMqAOAEKgB6BioAFAgqAK4JKgBSCyoA7AwqAIYOKgAgECoAxBEqAF4TKgD4FCoAkhYqADYYKgDQGSoAahsqAAQdKgCeHioAQiAqANwhKgB2IyoAECUqALQmKgBOKCoA6CkqAIwrKgAmLSoAwC4qAG4wKgAIMioAojMqADw1KgDWNioAejgqABQ6KgCuOyoASD0qAOw+KgCGQCoAIEIqALpDKgBeRSoA+EYqAJJIKgAsSioA0EsqAGpNKgAETyoAqFAqAEJSKgDcUyoAdlUqABpXKgC0WCoATloqAOhbKgCMXSoAJl8qAMBgKgBkYioA/mMqAJhlKgAyZyoAzGgqAHBqKgAKbCoApG0qAD5vKgDicCoAfHIqABZ0KgCwdSoASncqAO54KgCIeioAInwqAMZ9KgBgfyoA+oAqAJSCKgAuhCoA0oUqAGyHKgAGiSoAoIoqAESMKgDejSoAeI8qABKRKgC2kioAUJQqAOqVKgCOlyoAKJkqAMKaKgBcnCoAAJ4qAJqfKgA0oSoAzqIqAHKkKgAMpioApqcqAECpKgDkqioAfqwqABiuKgC8ryoAVrEqAPCyKgCKtCoAJLYqAMi3KgBiuSoA/LoqAJa8KgA6vioA1L8qAG7BKgAIwyoAosQqAEbGKgDgxyoAeskqABTLKgC4zCoAUs4qAOzPKgCQ0SoAKtMqAMTUKgBe1ioAAtgqAJzZKgA22yoA0NwqAHTeKgAO4CoAqOEqAEzjKgDm5CoAgOYqABroKgC+6SoAWOsqAPLsKgCM7ioAMPAqAMrxKgBk8yoA/vQqAKL2KgA8+CoA1vkqAHD7KgAK/SoArv4qAEgAKwDiASsAfAMrACAFKwC6BisAVAgrAO4JKwCICysALA0rAMYOKwBgECsABBIrAJ4TKwA4FSsA0hYrAHYYKwAQGisAqhsrAEQdKwDoHisAgiArABwiKwC2IysAWiUrAPQmKwCOKCsAMiorAMwrKwBmLSsAAC8rAKQwKwA+MisA2DMrAHI1KwAMNysAsDgrAEo6KwDkOysAfj0rACI/KwC8QCsAVkIrAPBDKwCURSsALkcrAMhIKwBiSisA/EsrAKBNKwA6TysA1FArAHhSKwASVCsArFUrAEZXKwDqWCsAhForAB5cKwC4XSsAXF8rAPZgKwCQYisAKmQrAM5lKwBoZysAAmkrAKZqKwBAbCsA2m0rAHRvKwAYcSsAsnIrAEx0KwDmdSsAgHcrACR5KwC+eisAWHwrAPJ9KwCWfysAMIErAMqCKwBkhCsACIYrAKKHKwA8iSsA4IorAISMKwAyjisAzI8rAGaRKwAAkysAmpQrAD6WKwDYlysAcpkrAAybKwCwnCsASp4rAOSfKwB+oSsAIqMrALykKwBWpisA8KcrAJSpKwAuqysAyKwrAGKuKwAGsCsAoLErADqzKwDetCsAeLYrABK4KwCsuSsAULsrAOq8KwCEvisAHsArAMLBKwBcwysA9sQrAJDGKwA0yCsAzskrAGjLKwACzSsAnM4rAEDQKwDa0SsAdNMrAA7VKwCy1isATNgrAObZKwCK2ysAJN0rAL7eKwBY4CsA8uErAJbjKwAw5SsAyuYrAGToKwAI6isAousrADztKwDW7isAevArABTyKwCu8ysASPUrAOz2KwCG+CsAIPorALr7KwBe/SsA+P4rAJIALAAsAiwA0AMsAGoFLAAEBywAqAgsAEIKLADcCywAdg0sABoPLAC0ECwAThIsAOgTLACMFSwAJhcsAMAYLABaGiwA/hssAJgdLAAyHywAzCAsAHAiLAAKJCwApCUsAD4nLADYKCwAfCosABYsLACwLSwASi8sAO4wLACIMiwAIjQsALw1LABgNywA+jgsAJQ6LAAuPCwA0j0sAGw/LAAGQSwAqkIsAERELADeRSwAeEcsABxJLAC2SiwAWkwsAP5NLACYTywAMlEsAMxSLABwVCwAClYsAKRXLAA+WSwA4losAHxcLAAWXiwAsF8sAFRhLADuYiwAiGQsACJmLAC8ZywAYGksAPpqLACUbCwALm4sANJvLABscSwABnMsAKB0LABEdiwA3ncsAHh5LAASeywAtnwsAFB+LADqfywAhIEsACiDLADChCwAXIYsAACILACaiSwANIssAM6MLAByjiwADJAsAKaRLABAkywA5JQsAH6WLAAYmCwAspksAFabLADwnCwAip4sACSgLADIoSwAYqMsAPykLACWpiwAOqgsANSpLABuqywACK0sAKKuLABGsCwA4LEsAHqzLAAUtSwAuLYsAFK4LADsuSwAhrssACq9LADEviwAXsAsAPjBLACcwywANsUsANDGLAB0yCwADsosAKjLLABCzSwA5s4sAIDQLAAa0iwAtNMsAFjVLADy1iwAjNgsACbaLADK2ywAZN0sAP7eLACY4CwAPOIsANbjLABw5SwACucsAK7oLABI6iwA4ussAHztLAAW7ywAuvAsAFTyLADu8ywAkvUsACz3LADG+CwAYPosAAT8LACe/SwAOP8sANIALQB2Ai0AEAQtAKoFLQBEBy0A6AgtAIIKLQAcDC0Atg0tAFoPLQD0EC0AjhItACgULQDMFS0AZhctAAAZLQCaGi0ANBwtANgdLQByHy0ADCEtAKYiLQBKJC0A5CUtAH4nLQAiKS0AvCotAFYsLQDwLS0AlC8tAC4xLQDIMi0AYjQtAAY2LQCgNy0AOjktANQ6LQB4PC0AEj4tAKw/LQBGQS0A6kItAIRELQAeRi0AwkctAFxJLQD2Si0AkEwtACpOLQDOTy0AaFEtAAJTLQCcVC0AQFYtANpXLQB0WS0ADlstALJcLQBMXi0A5l8tAIBhLQAaYy0AvmQtAFhmLQDyZy0AlmktADBrLQDKbC0AZG4tAAhwLQCicS0APHMtANZ0LQB6di0AFHgtAK55LQBIey0A7HwtAIZ+LQAggC0AxIEtAF6DLQD4hC0AkoYtADaILQDQiS0AaostAASNLQCeji0AQpAtANyRLQB2ky0AEJUtALSWLQBOmC0A6JktAIKbLQAcnS0AwJ4tAFqgLQD0oS0AjqMtADKlLQDMpi0AZqgtAAqqLQCkqy0APq0tANiuLQBysC0AFrItALCzLQBKtS0A7rYtAIi4LQAiui0AvLstAGC9LQD6vi0AlMAtAC7CLQDSwy0AbMUtAAbHLQCqyC0ARMotAN7LLQB4zS0AHM8tALbQLQBQ0i0A6tMtAI7VLQAo1y0AwtgtAFzaLQD22y0Amt0tADTfLQDO4C0AaOItAAzkLQCm5S0AQOctANroLQB06i0AGOwtALLtLQBM7y0A8PAtAIryLQAk9C0AvvUtAGL3LQD8+C0AlvotADD8LQDU/S0Abv8tAAgBLgCsAi4ARgQuAOAFLgB6By4AHgkuALgKLgBSDC4A7A0uAJAPLgAqES4AxBIuAF4ULgD4FS4AnBcuADYZLgDQGi4AahwuAA4eLgCoHy4AQiEuANwiLgCAJC4AGiYuALQnLgBOKS4A8iouAIwsLgAmLi4AwC8uAGQxLgD+Mi4AmDQuADI2LgDWNy4AcDkuAAo7LgCuPC4ASD4uAOI/LgB8QS4AFkMuALpELgBURi4A7kcuAIhJLgAsSy4AxkwuAGBOLgD6Ty4AnlEuADhTLgDSVC4AbFYuABBYLgCqWS4ARFsuAN5cLgCCXi4AHGAuALZhLgBaYy4A9GQuAI5mLgAoaC4AzGkuAGZrLgAAbS4Amm4uAD5wLgDYcS4AcnMuAAx1LgCwdi4ASnguAOR5LgB+ey4AGH0uALx+LgBWgC4A8IEuAIqDLgAuhS4AyIYuAGKILgD8iS4AoIsuADqNLgDUji4AbpAuABKSLgCsky4ARpUuAOCWLgCEmC4AHpouALibLgBSnS4A9p4uAJCgLgAqoi4AxKMuAGilLgACpy4AnKguAECqLgDaqy4AdK0uAA6vLgCysC4ATLIuAOazLgCAtS4AJLcuAL64LgBYui4A8rsuAJa9LgAwvy4AysAuAGTCLgAIxC4AosUuADzHLgDWyC4AcMouABTMLgCuzS4ASM8uAOLQLgCG0i4AINQuALrVLgBU1y4A+NguAJLaLgAs3C4Axt0uAGrfLgAE4S4AnuIuAELkLgDc5S4AducuABDpLgC06i4ATuwuAOjtLgCC7y4AJvEuAMDyLgBa9C4A9PUuAJj3LgAy+S4AzPouAGb8LgAK/i4ApP8uAD4BLwDYAi8AcgQvABYGLwCwBy8ASgkvAO4KLwCIDC8AIg4vALwPLwBgES8A+hIvAJQULwAuFi8AyBcvAGwZLwAGGy8AoBwvADoeLwDeHy8AeCEvABIjLwCsJC8AUCYvAOonLwCEKS8AKCsvAMIsLwBcLi8A9i8vAJoxLwA0My8AzjQvAGg2LwAMOC8ApjkvAEA7LwDaPC8Afj4vABhALwCyQS8ATEMvAPBELwCKRi8AJEgvAL5JLwBiSy8A/EwvAJZOLwAwUC8AylEvAG5TLwAIVS8AolYvADxYLwDgWS8AelsvABRdLwCuXi8AUmAvAOxhLwCGYy8AKmUvAMRmLwBeaC8A+GkvAJxrLwA2bS8A0G4vAGpwLwAOci8AqHMvAEJ1LwDcdi8AgHgvABp6LwC0ey8ATn0vAPJ+LwCMgC8AJoIvAMCDLwBkhS8A/oYvAJiILwAyii8AzIsvAHCNLwAKjy8ApJAvAD6SLwDiky8AfJUvABaXLwCwmC8AVJovAO6bLwCInS8AIp8vAMagLwBgoi8A+qMvAJ6lLwA4py8A0qgvAGyqLwAQrC8Aqq0vAESvLwDesC8AgrIvABy0LwC2tS8AULcvAOq4LwCOui8AKLwvAMK9LwBcvy8AAMEvAJrCLwA0xC8A2MUvAHLHLwAMyS8ApsovAErMLwDkzS8Afs8vABjRLwC80i8AVtQvAPDVLwCK1y8ALtkvAMjaLwBi3C8ABt4vAKDfLwA64S8A1OIvAG7kLwAS5i8ArOcvAEbpLwDg6i8AeuwvAB7uLwC47y8AUvEvAOzyLwCQ9C8AKvYvAMT3LwBe+S8AAvsvAJz8LwA2/i8A0P8vAHQBMAAOAzAAqAQwAEwGMADmBzAAgAkwABoLMAC+DDAAWA4wAPIPMACMETAAMBMwAMoUMABkFjAA/hcwAKIZMAA8GzAA1hwwAHoeMAAUIDAAriEwAEgjMADsJDAAhiYwACAoMAC6KTAAVCswAPgsMACSLjAALDAwAMYxMABqMzAABDUwAJ42MAA4ODAA0jkwAHY7MAAQPTAAqj4wAE5AMADoQTAAgkMwABxFMADARjAAWkgwAPRJMACOSzAAMk0wAMxOMABmUDAAAFIwAKRTMAA+VTAA2FYwAHxYMAAWWjAAsFswAEpdMADuXjAAiGAwACJiMAC8YzAAYGUwAPpmMACUaDAALmowANJrMABsbTAABm8wAKBwMAA6cjAA3nMwAHh1MAASdzAArHgwAFB6MADqezAAhH0wAB5/MAC4gDAAXIIwAPaDMACQhTAANIcwAM6IMABoijAAAowwAKaNMABAjzAA2pAwAHSSMAAYlDAAspUwAEyXMADmmDAAipowACScMAC+nTAAYp8wAPygMACWojAAMKQwANSlMABupzAACKkwAKKqMABGrDAA4K0wAHqvMAAUsTAArrIwAFK0MADstTAAhrcwACC5MADEujAAXrwwAPi9MACSvzAANsEwANDCMABqxDAABMYwAKjHMABCyTAA3MowAHbMMAAazjAAtM8wAE7RMADo0jAAjNQwACbWMADA1zAAZNkwAP7aMACY3DAAMt4wANbfMABw4TAACuMwAKTkMABI5jAA4ucwAHzpMAAW6zAAuuwwAFTuMADu7zAAiPEwACLzMADG9DAAYPYwAPr3MACU+TAAOPswANL8MABs/jAABgAxAKoBMQBEAzEA3gQxAIIGMQAcCDEAtgkxAFALMQD0DDEAjg4xACgQMQDCETEAZhMxAAAVMQCaFjEANBgxANgZMQByGzEADB0xAKYeMQBAIDEA5CExAH4jMQAYJTEAsiYxAFYoMQDwKTEAiisxACQtMQDILjEAYjAxAPwxMQCWMzEAOjUxANQ2MQBuODEACDoxAKw7MQBGPTEA4D4xAIRAMQAeQjEAuEMxAFJFMQD2RjEAkEgxACpKMQDESzEAaE0xAAJPMQCcUDEANlIxANpTMQB0VTEADlcxAKhYMQBMWjEA5lsxAIBdMQAaXzEAvmAxAFhiMQDyYzEAjGUxADBnMQDKaDEAZGoxAP5rMQCYbTEAPG8xANZwMQBwcjEACnQxAK51MQBIdzEA4ngxAHx6MQAgfDEAun0xAFR/MQDugDEAkoIxACyEMQDGhTEAaocxAASJMQCeijEAOIwxANyNMQB2jzEAEJExAKqSMQBOlDEA6JUxAIKXMQAcmTEAwJoxAFqcMQD0nTEAjp8xADKhMQDMojEAZqQxAACmMQCapzEAPqkxANiqMQByrDEADK4xALCvMQBKsTEA5LIxAH60MQAitjEAvLcxAFa5MQDwujEAlLwxAC6+MQDIvzEAbMExAAbDMQCgxDEAOsYxANTHMQB4yTEAEssxAKzMMQBQzjEA6s8xAITRMQAe0zEAwtQxAFzWMQD21zEAkNkxADTbMQDO3DEAaN4xAALgMQCm4TEAQOMxANrkMQB05jEAGOgxALLpMQBM6zEA5uwxAIDuMQAk8DEAvvExAFjzMQDy9DEAlvYxADD4MQDK+TEAZPsxAAj9MQCi/jEAPAAyAOABMgB6AzIAFAUyAK4GMgBSCDIA7AkyAIYLMgAgDTIAxA4yAF4QMgD4ETIAnBMyADYVMgDQFjIAahgyAAQaMgCoGzIAQh0yANweMgB2IDIAGiIyALQjMgBOJTIA6CYyAIIoMgAmKjIAwCsyAFotMgD0LjIAmDAyADIyMgDMMzIAZjUyAAo3MgCkODIAPjoyAOI7MgB8PTIAFj8yALBAMgBUQjIA7kMyAIhFMgAiRzIAxkgyAGBKMgD6SzIAnk0yADhPMgDSUDIAbFIyAAZUMgCqVTIARFcyAN5YMgCCWjIAHFwyALZdMgBQXzIA6mAyAI5iMgAoZDIAwmUyAFxnMgAAaTIAmmoyADRsMgDObTIAcm8yAAxxMgCmcjIASnQyAOR1MgB+dzIAGHkyALJ6MgBWfDIA8H0yAIp/MgAkgTIAyIIyAGKEMgD8hTIAlocyADqJMgDUijIAbowyAAiOMgCijzIARpEyAOCSMgB6lDIAFJYyALiXMgBSmTIA7JoyAJCcMgAqnjIAxJ8yAF6hMgACozIAnKQyADamMgDQpzIAdKkyAA6rMgCorDIAQq4yAOavMgCAsTIAGrMyALS0MgBYtjIA8rcyAIy5MgAmuzIAyrwyAGS+MgD+vzIAosEyADzDMgDWxDIAcMYyABTIMgCuyTIASMsyAOLMMgB8zjIAINAyALrRMgBU0zIA7tQyAIjWMgAs2DIAxtkyAGDbMgD63DIAnt4yADjgMgDS4TIAduMyABDlMgCq5jIAROgyAOjpMgCC6zIAHO0yALbuMgBa8DIA9PEyAI7zMgAo9TIAzPYyAGb4MgAA+jIApPsyAD79MgDY/jIAcgAzABYCMwCwAzMASgUzAOQGMwB+CDMAIgozALwLMwBWDTMA8A4zAJQQMwAuEjMAyBMzAGIVMwAGFzMAoBgzADoaMwDUGzMAeB0zABIfMwCsIDMARiIzAOAjMwCEJTMAHiczALgoMwBcKjMA9iszAJAtMwAqLzMAzjAzAGgyMwACNDMAnDUzAEA3MwDaODMAdDozAA48MwCyPTMATD8zAOZAMwCKQjMAJEQzAL5FMwBYRzMA/EgzAJZKMwAwTDMAyk0zAG5PMwAIUTMAolIzADxUMwDWVTMAelczABRZMwCuWjMASFwzAOxdMwCGXzMAIGEzALpiMwBUZDMA+GUzAJJnMwAsaTMA0GozAGpsMwAEbjMAnm8zAEJxMwDccjMAdnQzABB2MwC0dzMATnkzAOh6MwCMfDMAJn4zAMB/MwBagTMA/oIzAJiEMwAyhjMAzIczAHCJMwAKizMApIwzAD6OMwDijzMAfJEzABaTMwCwlDMASpYzAO6XMwCImTMAIpszALycMwBgnjMA+p8zAJShMwAuozMA0qQzAGymMwAGqDMAoKkzAESrMwDerDMAeK4zABKwMwC2sTMAULMzAOq0MwCOtjMAKLgzAMK5MwBcuzMA9rwzAJq+MwA0wDMAzsEzAHLDMwAMxTMApsYzAEDIMwDayTMAfsszABjNMwCyzjMATNAzAPDRMwCK0zMAJNUzAL7WMwBi2DMA/NkzAJbbMwAw3TMA1N4zAG7gMwAI4jMArOMzAEblMwDg5jMAeugzAB7qMwC46zMAUu0zAOzuMwCQ8DMAKvIzAMTzMwBe9TMAAvczAJz4MwA2+jMA0PszAHT9MwAO/zMAqAA0AEICNADcAzQAgAU0ABoHNAC0CDQATgo0APILNACMDTQAJg80AMAQNABkEjQA/hM0AJgVNAAyFzQA1hg0AHAaNAAKHDQApB00AEgfNADiIDQAfCI0ABYkNAC6JTQAVCc0AO4oNACSKjQALCw0AMYtNABgLzQABDE0AJ4yNAA4NDQA0jU0AHY3NAAQOTQAqjo0AEQ8NADoPTQAgj80ABxBNAC2QjQAWkQ0APRFNACORzQAKEk0AMxKNABmTDQAAE40AJpPNAA0UTQA2FI0AHJUNAAMVjQAplc0AEpZNADkWjQAflw0ABheNAC8XzQAVmE0APBiNACKZDQALmY0AMhnNABiaTQABms0AKBsNAA6bjQA1G80AHhxNAASczQArHQ0AEZ2NADqdzQAhHk0AB57NAC4fDQAXH40APZ/NACQgTQAKoM0AM6ENABohjQAAog0AJyJNABAizQA2ow0AHSONAAOkDQAspE0AEyTNADmlDQAgJY0ACSYNAC+mTQAWJs0APKcNACWnjQAMKA0AMqhNABkozQA/qQ0AKKmNAA8qDQA1qk0AHCrNAAUrTQArq40AEiwNADisTQAhrM0ACC1NAC6tjQAXrg0APi5NACSuzQALL00ANC+NABqwDQABMI0AJ7DNABCxTQA3MY0AHbINAAayjQAtMs0AE7NNADozjQAgtA0ACbSNADA0zQAWtU0APTWNACY2DQAMto0AMzbNABm3TQAAN80AKTgNAA+4jQA2OM0AHLlNAAW5zQAsOg0AErqNADk6zQAiO00ACLvNAC88DQAYPI0APrzNACU9TQALvc0ANL4NABs+jQABvw0AKD9NABE/zQA3gA1AHgCNQASBDUAtgU1AFAHNQDqCDUAjgo1ACgMNQDCDTUAXA81APYQNQCaEjUANBQ1AM4VNQByFzUADBk1AKYaNQBAHDUA2h01AH4fNQAYITUAsiI1AEwkNQDwJTUAiic1ACQpNQDIKjUAYiw1APwtNQCWLzUAMDE1ANQyNQBuNDUACDY1AKI3NQBGOTUA4Do1AHo8NQAUPjUArj81AFJBNQDsQjUAhkQ1ACBGNQDERzUAXkk1APhKNQCcTDUANk41ANBPNQBqUTUADlM1AKhUNQBCVjUA3Fc1AIBZNQAaWzUAtFw1AE5eNQDyXzUAjGE1ACZjNQDKZDUAZGY1AP5nNQCYaTUAMms1ANZsNQBwbjUACnA1AK5xNQBIczUA4nQ1AHx2NQAWeDUAunk1AFR7NQDufDUAiH41ACyANQDGgTUAYIM1APqENQCehjUAOIg1ANKJNQBsizUABo01AKqONQBEkDUA3pE1AIKTNQAclTUAtpY1AFCYNQD0mTUAjps1ACidNQDCnjUAZqA1AACiNQCaozUAPqU1ANimNQByqDUADKo1ALCrNQBKrTUA5K41AH6wNQAisjUAvLM1AFa1NQDwtjUAirg1AC66NQDIuzUAYr01APy+NQCgwDUAOsI1ANTDNQBuxTUACMc1AKzINQBGyjUA4Ms1AITNNQAezzUAuNA1AFLSNQD20zUAkNU1ACrXNQDE2DUAaNo1AALcNQCc3TUANt81ANrgNQB04jUADuQ1AKjlNQBM5zUA5ug1AIDqNQAk7DUAvu01AFjvNQDy8DUAlvI1ADD0NQDK9TUAZPc1AAj5NQCi+jUAPPw1ANb9NQB6/zUAFAE2AK4CNgBIBDYA4gU2AIYHNgAgCTYAugo2AFQMNgD4DTYAkg82ACwRNgDGEjYAahQ2AAQWNgCeFzYAOBk2ANwaNgB2HDYAEB42AKofNgBOITYA6CI2AIIkNgAmJjYAwCc2AFopNgD0KjYAmCw2ADIuNgDMLzYAZjE2AAozNgCkNDYAPjY2ANg3NgB8OTYAFjs2ALA8NgBKPjYA5D82AIhBNgAiQzYAvEQ2AFZGNgD6RzYAlEk2AC5LNgDITDYAbE42AAZQNgCgUTYAOlM2AN5UNgB4VjYAElg2AKxZNgBQWzYA6lw2AIReNgAeYDYAwmE2AFxjNgD2ZDYAmmY2ADRoNgDOaTYAaGs2AAxtNgCmbjYAQHA2ANpxNgB+czYAGHU2ALJ2NgBMeDYA5nk2AIp7NgAkfTYAvn42AFiANgD8gTYAloM2ADCFNgDUhjYAbog2AAiKNgCiizYARo02AOCONgB6kDYAFJI2ALiTNgBSlTYA7JY2AIaYNgAqmjYAxJs2AF6dNgD4njYAkqA2ADaiNgDQozYAaqU2AASnNgCoqDYAQqo2ANyrNgB2rTYAGq82ALSwNgBOsjYA6LM2AIy1NgAmtzYAwLg2AFq6NgD+uzYAmL02ADK/NgDWwDYAcMI2AArENgCkxTYASMc2AOLINgB8yjYAFsw2ALrNNgBUzzYA7tA2AIjSNgAs1DYAxtU2AGDXNgD62DYAnto2ADjcNgDS3TYAbN82ABDhNgCq4jYAROQ2AN7lNgCC5zYAHOk2ALbqNgBQ7DYA9O02AI7vNgAo8TYAwvI2AFz0NgAA9jYAmvc2ADT5NgDO+jYAcvw2AAz+NgCm/zYAQAE3AOQCNwB+BDcAGAY3ALIHNwBWCTcA8Ao3AIoMNwAuDjcAyA83AGIRNwD8EjcAoBQ3ADoWNwDUFzcAbhk3ABIbNwCsHDcARh43AOAfNwCEITcAHiM3ALgkNwBSJjcA9ic3AJApNwAqKzcAxCw3AF4uNwACMDcAnDE3ADYzNwDQNDcAdDY3AA44NwCoOTcATDs3AOY8NwCAPjcAGkA3ALRBNwBYQzcA8kQ3AIxGNwAmSDcAykk3AGRLNwD+TDcAmE43ADxQNwDWUTcAcFM3ABRVNwCuVjcASFg3AOJZNwCGWzcAIF03ALpeNwBUYDcA+GE3AJJjNwAsZTcAxmY3AGpoNwAEajcAnms3ADhtNwDcbjcAdnA3ABByNwCqczcATnU3AOh2NwCCeDcAHHo3ALZ7NwBafTcA9H43AI6ANwAogjcAzIM3AGaFNwAAhzcAmog3AD6KNwDYizcAco03ABaPNwCwkDcASpI3AOSTNwCIlTcAIpc3ALyYNwBWmjcA+ps3AJSdNwAunzcA0qA3AGyiNwAGpDcAoKU3ADqnNwDeqDcAeKo3ABKsNwCsrTcAUK83AOqwNwCEsjcAHrQ3AMK1NwBctzcA9rg3AJC6NwAqvDcAzr03AGi/NwACwTcAnMI3AEDENwDaxTcAdMc3ABjJNwCyyjcATMw3AObNNwCKzzcAJNE3AL7SNwBi1DcA8tU3AJbXNwAw2TcAyto3AG7cNwAI3jcAot83ADzhNwDg4jcAeuQ3ABTmNwCu5zcAUuk3AOzqNwCG7DcAIO43ALrvNwBe8TcA+PI3AJL0NwA29jcA0Pc3AGr5NwAE+zcAqPw3AEL+NwDc/zcAdgE4ABoDOAC0BDgATgY4APIHOACMCTgAJgs4AMAMOABkDjgA/g84AJgROAAyEzgAzBQ4AHAWOAAKGDgApBk4AD4bOADiHDgAfB44ABYgOACwITgASiM4AO4kOACIJjgAIig4AMYpOABgKzgA+iw4AJQuOAAuMDgA0jE4AGwzOAAGNTgAqjY4AEQ4OADeOTgAeDs4ABw9OAC2PjgAUEA4AOpBOACOQzgAKEU4AMJGOABmSDgAAEo4AJpLOAA0TTgA2E44AHJQOAAMUjgAplM4AEpVOADkVjgAflg4ABhaOACyWzgAVl04APBeOACKYDgAJGI4AMhjOABiZTgA/GY4AJZoOAA6ajgA1Gs4AG5tOAAIbzgArHA4AEZyOADgczgAenU4AB53OAC4eDgAUno4AOx7OACQfTgAKn84AMSAOABogjgAAoQ4AJyFOAA2hzgA2og4AHSKOAAOjDgAqI04AEyPOADmkDgAgJI4ABqUOAC0lTgAWJc4APKYOACMmjgAMJw4AMqdOABknzgA/qA4AJiiOAA8pDgA1qU4AHCnOAAKqTgArqo4AEisOADirTgAfK84ACCxOAC6sjgAVLQ4AO61OACStzgALLk4AMa6OABgvDgABL44AJ6/OAA4wTgA0sI4AHbEOAAQxjgAqsc4AE7JOADoyjgAgsw4ABzOOADAzzgAWtE4APTSOACO1DgAMtY4AMzXOABm2TgAANs4AJrcOAA+3jgA2N84AHLhOAAM4zgAsOQ4AErmOADk5zgAfuk4ACLrOAC87DgAVu44APDvOACU8TgALvM4AMj0OABi9jgABvg4AKD5OAA6+zgA1Pw4AHj+OAASADkArAE5AFADOQDqBDkAhAY5AB4IOQDCCTkAXAs5APYMOQCQDjkANBA5AM4ROQBoEzkAAhU5AKYWOQBAGDkA2hk5AHQbOQAOHTkAsh45AEwgOQDmITkAgCM5ACQlOQC+JjkAWCg5APIpOQCWKzkAMC05AMouOQBkMDkACDI5AKIzOQA8NTkA4DY5AHo4OQAUOjkArjs5AEg9OQDsPjkAhkA5ACBCOQC6QzkAXkU5APhGOQCSSDkALEo5ANBLOQBqTTkABE85AJ5QOQBCUjkA3FM5AHZVOQAQVzkAtFg5AE5aOQDoWzkAjF05ACZfOQDAYDkAWmI5AP5jOQCYZTkAMmc5AMxoOQBwajkACmw5AKRtOQA+bzkA4nA5AHxyOQAWdDkAsHU5AEp3OQDueDkAiHo5ACJ8OQC8fTkAYH85APqAOQCUgjkALoQ5ANKFOQBshzkABok5AKCKOQBEjDkA3o05AHiPOQASkTkAtpI5AFCUOQDqlTkAhJc5ACiZOQDCmjkAXJw5AACeOQCanzkANKE5AM6iOQBypDkADKY5AKanOQBAqTkA5Ko5AH6sOQAYrjkAsq85AFaxOQDwsjkAirQ5ACS2OQDItzkAYrk5APy6OQCWvDkAOr45ANS/OQBuwTkACMM5AKLEOQBGxjkA4Mc5AHrJOQAUyzkAuMw5AFLOOQDszzkAhtE5ACrTOQDE1DkAXtY5AALYOQCc2TkANts5ANDcOQB03jkADuA5AKjhOQBC4zkA5uQ5AIDmOQAa6DkAvuk5AFjrOQDy7DkAjO45ACbwOQDK8TkAZPM5AP70OQCi9jkAPPg5ANb5OQBw+zkACv05AK7+OQBIADoA4gE6AHwDOgAgBToAugY6AFQIOgDuCToAiAs6ACwNOgDGDjoAYBA6APoROgCeEzoAOBU6ANIWOgB2GDoAEBo6AKobOgBEHToA6B46AIIgOgAcIjoAtiM6AFolOgD0JjoAjig6ACgqOgDMKzoAZi06AAAvOgCkMDoAPjI6ANgzOgByNToADDc6ALA4OgBKOjoA5Ds6AH49OgAiPzoAvEA6AFZCOgDwQzoAikU6AC5HOgDISDoAYko6APxLOgCgTToAOk86ANRQOgB4UjoAElQ6AKxVOgBGVzoA6lg6AIRaOgAeXDoAuF06AFxfOgD2YDoAkGI6ACpkOgDOZToAaGc6AAJpOgCmajoAQGw6ANptOgB0bzoADnE6ALJyOgBMdDoA5nU6AIB3OgAkeToAvno6AFh8OgDyfToAln86ADCBOgDKgjoAZIQ6AP6FOgCihzoAPIk6ANaKOgBwjDoAFI46AK6POgBIkToA7JI6AIaUOgAgljoAupc6AF6ZOgD4mjoAkpw6ACyeOgDQnzoAaqE6AASjOgCepDoAQqY6ANynOgB2qToAEKs6AKqsOgBOrjoA6K86AIKxOgAmszoAwLQ6AFq2OgD0tzoAmLk6ADK7OgDMvDoAZr46AArAOgCkwToAPsM6AOLEOgB8xjoAFsg6ALDJOgBUyzoA7sw6AIjOOgAi0DoAvNE6AGDTOgD61DoAlNY6AC7YOgDS2ToAbNs6AAbdOgCg3joAOuA6AN7hOgB44zoAEuU6ALbmOgBQ6DoA6uk6AITrOgAe7ToAwu46AFzwOgD28ToAmvM6ADT1OgDO9joAaPg6AAz6OgCm+zoAQP06ANr+OgB+ADsAGAI7ALIDOwBMBTsA8AY7AIoIOwAkCjsAyAs7AGINOwD8DjsAlhA7ADoSOwDUEzsAbhU7AAgXOwCiGDsARho7AOAbOwB6HTsAFB87ALggOwBSIjsA7CM7AIYlOwAqJzsAxCg7AF4qOwD4KzsAnC07ADYvOwDQMDsAajI7AA40OwCoNTsAQjc7ANw4OwCAOjsAGjw7ALQ9OwBOPzsA8kA7AIxCOwAmRDsAykU7AGRHOwD+SDsAmEo7ADxMOwDWTTsAcE87AApROwCuUjsASFQ7AOJVOwB8VzsAIFk7ALpaOwBUXDsA7l07AJJfOwAsYTsAxmI7AGBkOwD6ZTsAnmc7ADhpOwDSajsAbGw7ABBuOwCqbzsARHE7AN5yOwCCdDsAHHY7ALZ3OwBQeTsA9Ho7AI58OwAofjsAwn87AGaBOwAAgzsAmoQ7AD6GOwDYhzsAcok7AAyLOwCwjDsASo47AOSPOwB+kTsAIpM7ALyUOwBWljsA8Jc7AJSZOwAumzsAyJw7AGKeOwD8nzsAoKE7ADqjOwDUpDsAbqY7ABKoOwCsqTsARqs7AOCsOwCErjsAHrA7ALixOwBSszsA9rQ7AJC2OwAquDsAxLk7AGi7OwACvTsAnL47AEDAOwDawTsAdMM7AA7FOwCyxjsATMg7AObJOwCAyzsAJM07AL7OOwBY0DsA8tE7AJbTOwAw1TsAytY7AGTYOwAI2jsAots7ADzdOwDW3jsAcOA7ABTiOwCu4zsASOU7AOLmOwCG6DsAIOo7ALrrOwBe7TsA+O47AJLwOwAs8jsA0PM7AGr1OwAE9zsAnvg7AEL6OwDc+zsAdv07ABD/OwCqADwATgI8AOgDPACCBTwAHAc8AMAIPABaCjwA9As8AI4NPAAyDzwAzBA8AGYSPAAAFDwApBU8AD4XPADYGDwAfBo8ABYcPACwHTwASh88AO4gPACIIjwAIiQ8ALwlPABgJzwA+ig8AJQqPAAuLDwA0i08AGwvPAAGMTwAoDI8AEQ0PADeNTwAeDc8ABI5PAC2OjwAUDw8AOo9PACEPzwAKEE8AMJCPABcRDwA9kU8AJBHPAA0STwAzko8AGhMPAACTjwApk88AEBRPADaUjwAdFQ8ABhWPACyVzwATFk8AOZaPACKXDwAJF48AL5fPABiYTwA/GI8AJZkPAAwZjwA1Gc8AG5pPAAIazwAomw8AEZuPADgbzwAenE8AB5zPAC4dDwAUnY8AOx3PACGeTwAKns8AMR8PABefjwA+H88AJyBPAA2gzwA0IQ8AGqGPAAEiDwAqIk8AEKLPADcjDwAdo48ABqQPAC0kTwATpM8AOiUPACMljwAJpg8AMCZPABkmzwA/pw8AJiePAAyoDwA1qE8AHCjPAAKpTwArqY8AEioPADiqTwAfKs8ABatPAC6rjwAVLA8AO6xPACSszwALLU8AMa2PABguDwA+rk8AJ67PAA4vTwA0r48AGzAPAAQwjwAqsM8AETFPADexjwAeMg8ABzKPAC2yzwAUM08AOrOPACO0DwAKNI8AMLTPABc1TwAANc8AJrYPAA02jwA2Ns8AHLdPAAM3zwApuA8AEriPADk4zwAfuU8ABjnPAC86DwAVuo8APDrPACU7TwALu88AMjwPABi8jwA/PM8AKD1PAA69zwA1Pg8AG76PAAS/DwArP08AEb/PADgAD0AegI9AB4EPQC4BT0AUgc9AOwIPQCQCj0AKgw9AMQNPQBoDz0AAhE9AJwSPQA2FD0A2hU9AHQXPQAOGT0AqBo9AEwcPQDmHT0AgB89ABohPQC+Ij0AWCQ9APIlPQCWJz0AMCk9AMoqPQBkLD0A/i09AKIvPQA8MT0A1jI9AHA0PQAUNj0Arjc9AEg5PQDiOj0Ahjw9ACA+PQC6Pz0AVEE9AO5CPQCSRD0ANkY9ANBHPQB0ST0ADks9AKhMPQBMTj0A5k89AIBRPQAaUz0AvlQ9AFhWPQDyVz0AjFk9ADBbPQDKXD0AZF49AP5fPQCYYT0APGM9ANZkPQBwZj0AFGg9AK5pPQBIaz0A4mw9AIZuPQAgcD0AunE9AFRzPQD4dD0AknY9ACx4PQDQeT0Aans9AAR9PQCefj0AQoA9ANyBPQB2gz0AEIU9ALSGPQBOiD0A6Ik9AIKLPQAcjT0AwI49AFqQPQD0kT0AjpM9ADKVPQDMlj0AZpg9AACaPQCkmz0ASJ09AOKePQCGoD0AIKI9ALqjPQBUpT0A+KY9AJKoPQAsqj0Axqs9AGqtPQAErz0AnrA9ADiyPQDcsz0AdrU9ABC3PQC0uD0ATro9AOi7PQCCvT0AJr89AMDAPQBawj0A9MM9AI7FPQAyxz0AzMg9AGbKPQAAzD0ApM09AD7PPQDY0D0ActI9AAzUPQCw1T0AStc9AOTYPQCI2j0AItw9ALzdPQBW3z0A+uA9AJTiPQAu5D0AyOU9AGznPQAG6T0AoOo9AETsPQDe7T0AeO89ABLxPQC28j0AUPQ9AOr1PQCE9z0AKPk9AML6PQBc/D0A9v09AJr/PQA0AT4AzgI+AGgEPgACBj4Apgc+AEAJPgDaCj4AdAw+ABgOPgCyDz4ATBE+APASPgCKFD4AJBY+AL4XPgBYGT4A/Bo+AJYcPgAwHj4Ayh8+AG4hPgAIIz4AoiQ+ADwmPgDgJz4Aeik+ABQrPgCuLD4AUi4+AOwvPgCGMT4AKjM+AMQ0PgBeNj4A+Dc+AJw5PgA2Oz4A0Dw+AGo+PgAOQD4AqEE+AEJDPgDcRD4AgEY+ABpIPgC0ST4ATks+AOhMPgCMTj4AJlA+AMBRPgBaUz4A/lQ+AJhWPgAyWD4AzFk+AHBbPgAKXT4ApF4+AD5gPgDiYT4AfGM+ABZlPgCwZj4AVGg+AO5pPgCIaz4ALG0+AMZuPgBgcD4A+nE+AJ5zPgA4dT4A0nY+AGx4PgAQej4Aqns+AER9PgDefj4AgoA+AByCPgC2gz4AUIU+APSGPgCOiD4AKIo+AMKLPgBcjT4AAI8+AJqQPgA0kj4AzpM+AHKVPgAMlz4Appg+AECaPgDkmz4Afp0+ABifPgC8oD4AVqI+APCjPgCKpT4ALqc+AMioPgBiqj4A/Ks+AJatPgA6rz4A1LA+AG6yPgAItD4ArLU+AEa3PgDguD4AhLo+AB68PgC4vT4AUr8+APbAPgCQwj4AKsQ+AMTFPgBoxz4AAsk+AJzKPgA2zD4A2s0+AHTPPgAO0T4AqNI+AEzUPgDm1T4AgNc+ABrZPgC+2j4AWNw+APLdPgCM3z4AJuE+AMriPgBk5D4A/uU+AJjnPgA86T4A1uo+AHDsPgAK7j4Aru8+AEjxPgDi8j4AhvQ+ACD2PgC69z4AVPk+AO76PgCS/D4ALP4+AMb/PgBqAT8ABAM/AJ4EPwA4Bj8A3Ac/AHYJPwAQCz8Aqgw/AE4OPwDoDz8AghE/ABwTPwDAFD8AWhY/APQXPwCYGT8AMhs/AMwcPwBmHj8AACA/AKQhPwA+Iz8A2CQ/AHImPwAWKD8AsCk/AEorPwDkLD8Afi4/ACIwPwC8MT8AVjM/APA0PwCUNj8ALjg/AMg5PwBsOz8ABj0/AKA+PwA6QD8A3kE/AHhDPwASRT8ArEY/AFBIPwDqST8AhEs/AB5NPwDCTj8AXFA/APZRPwCQUz8ANFU/AM5WPwBoWD8AAlo/AKZbPwBAXT8A2l4/AHRgPwAOYj8AsmM/AExlPwDmZj8AgGg/ACRqPwC+az8AWG0/APJuPwCWcD8AMHI/AMpzPwBkdT8ACHc/AKJ4PwA8ej8A1ns/AHp9PwAUfz8AroA/AFKCPwDsgz8AhoU/ACCHPwDEiD8AXoo/APiLPwCSjT8ANo8/ANCQPwBqkj8ABJQ/AKiVPwBClz8A3Jg/AICaPwAanD8AtJ0/AE6fPwDooD8AjKI/ACakPwDApT8AWqc/AP6oPwCYqj8AMqw/AMytPwBmrz8ACrE/AKSyPwA+tD8A2LU/AHy3PwAWuT8AsLo/AFS8PwDuvT8AiL8/ACLBPwDGwj8AYMQ/APrFPwCUxz8AOMk/ANLKPwBszD8ABs4/AKrPPwBE0T8A3tI/AILUPwAc1j8Attc/AFDZPwD02j8Ajtw/ACjePwDC3z8AXOE/AADjPwCa5D8ANOY/AM7nPwBo6T8ADOs/AKbsPwBA7j8A2u8/AH7xPwAY8z8AsvQ/AFb2PwDw9z8Aivk/ACT7PwDI/D8AYv4/APz/PwCgAUAARANAAN4EQAB4BkAAHAhAALYJQABQC0AA9AxAAI4OQAAoEEAAwhFAAGYTQAAAFUAAmhZAADQYQADOGUAAchtAAAwdQACmHkAAQCBAAOQhQAB+I0AAGCVAALImQABWKEAA8ClAAIorQAAkLUAAyC5AAGIwQAD8MUAAljNAADo1QADUNkAAbjhAAAg6QACsO0AARj1AAOA+QACEQEAAHkJAALhDQABSRUAA9kZAAJBIQAAqSkAAxEtAAGhNQAACT0AAnFBAADZSQADQU0AAdFVAAA5XQACoWEAATFpAAOZbQACAXUAAGl9AALRgQABYYkAA8mNAAIxlQAAmZ0AAymhAAGRqQAD+a0AAmG1AADxvQADWcEAAcHJAAAp0QACudUAASHdAAOJ4QAB8ekAAIHxAALp9QABUf0AA7oBAAJKCQAAshEAAxoVAAGqHQAAEiUAAnopAADiMQADcjUAAdo9AABCRQACqkkAATpRAAOiVQACCl0AAHJlAAMCaQABanEAA9J1AAI6fQAAooUAAzKJAAGakQAAApkAAmqdAAD6pQADYqkAAcqxAAAyuQACwr0AASrFAAOSyQAB+tEAAIrZAALy3QABWuUAA8LpAAJS8QAAuvkAAyL9AAGzBQAAGw0AAoMRAADrGQADex0AAeMlAABLLQACszEAAUM5AAOrPQACE0UAAHtNAAMLUQABc1kAA9tdAAJDZQAA020AAztxAAGjeQAAC4EAApuFAAEDjQADa5EAAdOZAAA7oQACy6UAATOtAAObsQACA7kAAJPBAAL7xQABY80AA8vRAAJb2QAAw+EAAyvlAAGT7QAAI/UAAov5AADwAQQDWAUEAegNBABQFQQCuBkEAUghBAOwJQQCGC0EAIA1BAMQOQQBeEEEA+BFBAJITQQA2FUEA0BZBAGoYQQAEGkEAqBtBAEIdQQDcHkEAdiBBABAiQQC0I0EATiVBAOgmQQCCKEEAJipBAMArQQBaLUEA9C5BAJgwQQAyMkEAzDNBAGY1QQAKN0EApDhBAD46QQDiO0EAfD1BABY/QQCwQEEAVEJBAO5DQQCIRUEAIkdBAMZIQQBgSkEA+ktBAJRNQQA4T0EA0lBBAGxSQQAGVEEAqlVBAERXQQDeWEEAeFpBABxcQQC2XUEAWl9BAP5gQQCYYkEAMmRBAMxlQQBwZ0EACmlBAKRqQQA+bEEA4m1BAHxvQQAWcUEAsHJBAFR0QQDudUEAiHdBACJ5QQDGekEAYHxBAPp9QQCUf0EALoFBANKCQQBshEEABoZBAKCHQQBEiUEA3opBAHiMQQASjkEAto9BAFCRQQDqkkEAjpRBACiWQQDCl0EAXJlBAACbQQCanEEANJ5BAM6fQQByoUEADKNBAKakQQBApkEA5KdBAH6pQQAYq0EAsqxBAFauQQDwr0EAirFBACSzQQDItEEAYrZBAPy3QQCguUEAOrtBANS8QQBuvkEACMBBAKzBQQBGw0EA4MRBAHrGQQAeyEEAuMlBAFLLQQDszEEAhs5BACrQQQDE0UEAXtNBAPjUQQCc1kEANthBANDZQQBq20EADt1BAKjeQQBC4EEA5uFBAIDjQQAa5UEAtOZBAFjoQQDy6UEAjOtBACbtQQDK7kEAZPBBAP7xQQCi80EAPPVBANb2QQBw+EEACvpBAK77QQBI/UEA4v5BAHwAQgAgAkIAugNCAFQFQgDuBkIAiAhCACwKQgDGC0IAYA1CAPoOQgCeEEIAOBJCANITQgB2FUIAEBdCAKoYQgBEGkIA6BtCAIIdQgAcH0IAtiBCAFoiQgD0I0IAjiVCACgnQgDMKEIAZipCAAAsQgCaLUIAPi9CANgwQgByMkIAFjRCALA1QgBKN0IA5DhCAH46QgAiPEIAvD1CAFY/QgDwQEIAlEJCAC5EQgDIRUIAYkdCAAZJQgCgSkIAOkxCANRNQgBuT0IAElFCAKxSQgBGVEIA6lVCAIRXQgAeWUIAuFpCAFxcQgD2XUIAkF9CACphQgDOYkIAaGRCAAJmQgCcZ0IAQGlCANpqQgB0bEIAGG5CALJvQgBMcUIA5nJCAIB0QgAkdkIAvndCAFh5QgDyekIAlnxCADB+QgDKf0IAZIFCAAiDQgCihEIAPIZCANaHQgBwiUIAFItCAK6MQgBIjkIA7I9CAIaRQgAgk0IAupRCAF6WQgD4l0IAkplCACybQgDQnEIAap5CAASgQgCooUIAQqNCANykQgB2pkIAGqhCALSpQgBOq0IA6KxCAIKuQgAmsEIAwLFCAFqzQgD0tEIAmLZCADK4QgDMuUIAZrtCAAq9QgCkvkIAPsBCANjBQgB8w0IAFsVCALDGQgBUyEIA7slCAIjLQgAizUIAxs5CAGDQQgD60UIAlNNCAC7VQgDS1kIAbNhCAAbaQgCg20IARN1CAN7eQgB44EIAEuJCAKzjQgBQ5UIA6uZCAIToQgAo6kIAwutCAFztQgD27kIAmvBCADTyQgDO80IAaPVCAAz3QgCm+EIAQPpCAOT7QgB+/UIAGP9CALIAQwBWAkMA8ANDAIoFQwAkB0MAyAhDAGIKQwD8C0MAlg1DADAPQwDUEEMAbhJDAAgUQwCsFUMARhdDAOAYQwB6GkMAFBxDALgdQwBSH0MA7CBDAIYiQwAqJEMAxCVDAF4nQwD4KEMAnCpDADYsQwDQLUMAai9DAA4xQwCoMkMAQjRDANw1QwCAN0MAGjlDALQ6QwBYPEMA8j1DAIw/QwAmQUMAykJDAGREQwD+RUMAmEdDADxJQwDWSkMAcExDAApOQwCuT0MASFFDAOJSQwB8VEMAFlZDALpXQwBUWUMA7lpDAIhcQwAsXkMAxl9DAGBhQwD6YkMAnmRDADhmQwDSZ0MAbGlDABBrQwCqbEMARG5DAN5vQwCCcUMAHHNDALZ0QwBadkMA9HdDAI55QwAoe0MAzHxDAGZ+QwAAgEMAmoFDAD6DQwDYhEMAcoZDAAyIQwCwiUMASotDAOSMQwB+jkMAIpBDALyRQwBWk0MA8JRDAJSWQwAumEMAyJlDAGKbQwD8nEMAoJ5DADqgQwDUoUMAbqNDABKlQwCspkMARqhDAOCpQwCEq0MAHq1DALiuQwBSsEMA9rFDAJCzQwAqtUMAxLZDAGi4QwACukMAnLtDAEC9QwDavkMAdMBDAA7CQwCyw0MATMVDAObGQwCAyEMAJMpDAL7LQwBYzUMA8s5DAJbQQwAw0kMAytNDAGTVQwAI10MAothDADzaQwDW20MAcN1DABTfQwCu4EMASOJDAOLjQwCG5UMAIOdDALroQwBU6kMA+OtDAJLtQwAs70MA0PBDAGryQwAE9EMAnvVDAEL3QwDc+EMAdvpDABD8QwC0/UMATv9DAOgARACCAkQAJgREAMAFRABaB0QA9AhEAJgKRAAyDEQAzA1EAGYPRAAKEUQApBJEAD4URADYFUQAchdEABYZRACwGkQAShxEAO4dRACIH0QALCFEANAiRABqJEQABCZEAJ4nRABCKUQA3CpEAHYsRAAQLkQAtC9EAE4xRADoMkQAgjREABw2RADAN0QAWjlEAPQ6RACOPEQAMj5EAMw/RABmQUQAAENEAKRERAA+RkQA2EdEAHJJRAAWS0QAsExEAEpORADuT0QAiFFEACJTRAC8VEQAYFZEAPpXRACUWUQALltEANJcRABsXkQABmBEAKBhRABEY0QA3mREAHhmRAASaEQAtmlEAFBrRADqbEQAhG5EAChwRADCcUQAXHNEAAB1RACadkQANHhEAM55RABoe0QADH1EAKZ+RABAgEQA2oFEAH6DRAAYhUQAsoZEAEyIRADmiUQAiotEACSNRAC+jkQAWJBEAPyRRACWk0QAMJVEANSWRABumEQACJpEAKKbRABGnUQA4J5EAHqgRAAUokQAuKNEAFKlRADspkQAhqhEACqqRADEq0QAXq1EAAKvRACcsEQANrJEANCzRABqtUQADrdEAKi4RABCukQA3LtEAIC9RAAav0QAtMBEAE7CRADow0QAjMVEACbHRADAyEQAWspEAP7LRACYzUQAMs9EANbQRABw0kQACtREAKTVRABI10QA4thEAHzaRAAW3EQAut1EAFTfRADu4EQAiOJEACzkRADG5UQAYOdEAProRACe6kQAOOxEANLtRABs70QAEPFEAKryRABE9EQA6PVEAIL3RAAc+UQAtvpEAFD8RAD0/UQAjv9EACgBRQDCAkUAZgRFAAAGRQCaB0UANAlFANgKRQByDEUADA5FAKYPRQBAEUUA5BJFAH4URQAYFkUAvBdFAFYZRQDwGkUAihxFAC4eRQDIH0UAYiFFAPwiRQCgJEUAOiZFANQnRQBuKUUAEitFAKwsRQBGLkUA6i9FAIQxRQAeM0UAuDRFAFw2RQD2N0UAkDlFACo7RQDOPEUAaD5FAAJARQCcQUUANkNFANpERQB0RkUADkhFAKhJRQBMS0UA5kxFAIBORQAaUEUAtFFFAFhTRQDyVEUAjFZFADBYRQDKWUUAZFtFAP5cRQCiXkUAPGBFANZhRQBwY0UAFGVFAK5mRQBIaEUA7GlFAIZrRQAgbUUAum5FAF5wRQD4cUUAknNFACx1RQDQdkUAanhFAAR6RQCee0UAOH1FANx+RQB2gEUAEIJFALSDRQBOhUUA6IZFAIKIRQAmikUAwItFAFqNRQD0jkUAjpBFADKSRQDMk0UAZpVFAACXRQCkmEUAPppFANibRQBynUUAFp9FALCgRQBKokUA5KNFAIilRQAip0UAvKhFAFaqRQD6q0UAlK1FAC6vRQDIsEUAbLJFAAa0RQCgtUUARLdFAN64RQB4ukUAErxFALa9RQBQv0UA6sBFAITCRQAoxEUAwsVFAFzHRQD2yEUAmspFADTMRQDOzUUAaM9FAAzRRQCm0kUAQNRFANrVRQB+10UAGNlFALLaRQBM3EUA5t1FAIrfRQAk4UUAvuJFAFjkRQD85UUAludFADDpRQDK6kUAbuxFAAjuRQCi70UAPPFFAODyRQB69EUAFPZFAK73RQBS+UUA7PpFAIb8RQAq/kUAxP9FAF4BRgD4AkYAnARGADYGRgDQB0YAaglGAA4LRgCoDEYAQg5GANwPRgCAEUYAGhNGALQURgBOFkYA6BdGAIwZRgAmG0YAwBxGAFoeRgD+H0YAmCFGADIjRgDMJEYAcCZGAAooRgCkKUYAPitGAOIsRgB8LkYAFjBGALAxRgBUM0YA7jRGAIg2RgAsOEYAxjlGAGA7RgD6PEYAnj5GADhARgDSQUYAbENGABBFRgCqRkYAREhGAN5JRgCCS0YAHE1GALZORgBQUEYA9FFGAI5TRgAoVUYAwlZGAGZYRgAAWkYAmltGADRdRgDOXkYAcmBGAAxiRgCmY0YAQGVGAORmRgB+aEYAGGpGALJrRgBWbUYA8G5GAIpwRgAkckYAyHNGAGJ1RgD8dkYAoHhGADp6RgDUe0YAbn1GABJ/RgCsgEYARoJGAOCDRgCEhUYAHodGALiIRgBSikYA9otGAJCNRgAqj0YAxJBGAGiSRgAClEYAnJVGADaXRgDamEYAdJpGAA6cRgConUYAQp9GAOagRgCAokYAGqRGALSlRgBYp0YA8qhGAIyqRgAmrEYAyq1GAGSvRgD+sEYAmLJGADy0RgDWtUYAcLdGABS5RgCuukYASLxGAOK9RgCGv0YAIMFGALrCRgBUxEYA+MVGAJLHRgAsyUYA0MpGAGrMRgAEzkYAns9GADjRRgDc0kYAdtRGABDWRgC010YAYtlGAPLaRgCM3EYAMN5GAMrfRgBk4UYA/uJGAKLkRgA85kYA1udGAHDpRgAU60YAruxGAEjuRgDi70YAfPFGACDzRgC69EYAVPZGAO73RgCS+UYALPtGAMb8RgBq/kYABABHAJ4BRwA4A0cA3ARHAHYGRwAQCEcAqglHAE4LRwDoDEcAgg5HABwQRwDAEUcAWhNHAPQURwCYFkcAMhhHAMwZRwBmG0cAAB1HAKQeRwA+IEcA2CFHAHIjRwAWJUcAsCZHAEooRwDkKUcAfitHACItRwC8LkcAVjBHAPAxRwCUM0cALjVHAMg2RwBiOEcABjpHAKA7RwA6PUcA3j5HAHhARwASQkcArENHAFBFRwDqRkcAhEhHAB5KRwDCS0cAXE1HAPZORwCaUEcANFJHAM5TRwBoVUcAAldHAKZYRwBAWkcA2ltHAHRdRwAYX0cAsmBHAExiRwDmY0cAgGVHACRnRwC+aEcAWGpHAPJrRwCWbUcAMG9HAMpwRwBuckcACHRHAKJ1RwA8d0cA4HhHAHp6RwAUfEcArn1HAFJ/RwDsgEcAhoJHACqERwDEhUcAXodHAPiIRwCcikcANoxHANCNRwBqj0cABJFHAKiSRwBClEcA3JVHAHaXRwAamUcAtJpHAE6cRwDonUcAgp9HACahRwAA</prop>
				<prop name="Temps">REFSWgAAVN8CAIBU2v/sUbgehWtAQP7u9cP1KFyP4kD/QEjhehSux0H3QI/C//DvQkAf/4XrUbg+RECu/UcHAI5FQKRwPe8K18NGHQPOR0DdXA4BvEhA8PDrUffYSUAHAUfBSkBb16MnALdLNQRMNQT7TUAoAKNwvU5A3XtIAOG6TzUDXFDeJQPzUEBSPgFxUXdAzcyPAOxRQGcB7z1qUkBvAXrkUrZFA2FTNQPcUwUDV+1UnQP0VB0DblVAbSk2AehVJQNjVg0D299WbQNaV0UD0VfNQOnyMFilBPwHmpneDxBJWEAzFhEjWNplA/30BOBXjQPMV7KFA8E0F04Cx1dtA8oFVw0Dz1QXLhVOFUYVngKVxDQXcWYBwIwfFgK+LKQfjgK8V5UDurwf1h8EyBM+ArjkH/YVDi8gLzIpBWZGIbZEJy4vOC9KL3QvEJYvqC96L0QUt9Qv3iW+JQYXAR615C++Jd4vIDP+LQD+L0A7Xj0+PyA/Wj+MP7Y/AJA/qj/sP/4/0D+iPzRPFk8AcD8yT2RPbk+gT4pPtE+mTwDQT+JP9E8OXyhfAl80X15fKFBfil+cX/YAAMJ7UAYCALNfxVZ2Vb5f6FPmXe5f+F8ACm8sb05vOG9ib3Rvdm8gbwCab6xvtm+Ab8Jv9G8Of9BvACp/TH9Of4B/Wn90f65/wH8Aen/Uf95/8H/abxSPLo9AjwBaj2SPbo+Aj5KPrI/Gj9iPALKP9I/+jxCfQp8kny6f6I8Agp+cn5afYJ9yn8Sf9hWGlQC+LeadFq2GL0ivWq9sr36vAJCvoq+0r8av2K/qr/yvDr8AIL8yvzyvVr9ov3q/jL9GvwCgv2ov1L/mv/i/Cs8czy7PAKi/Os9kz3bPiM+az6zPvs8A0M9Kz/TPBt8Y3yrfPN9O3wBg3+rPhN9235Dfut/M397fAPDfAu8U7ybvOO9K71zvbu8AgO+S76Tvtu/I79rv7O/+7wAQ/yL/NP9G/1j/av98/47/AKD/mt+8/67/6P/6/wwPtv0CngK0JA9GD1gPag98D44PAKAPsg/ED9YP6A/6D8z/Fh8ACB8qH1QfZh94H4ofnB+uHwDAH9If5B/2HwgvGi8sLz4vAFAvwr90L1YvmC+qL7wvzi8A4C/yLwQ/Fj8oPyoPPD9ePwBwP4I/lD+mP7g/yj/cPz4/AFA7hi8gT2IvRE8uT2hPek8AjE+eT7BPwk/UT+ZP+E8KXwAcXy5f+D9SP0xPVk+IX2JfAJxfvl9IX1pf9F8GbxhvKm8APG9Ob2Bvcm+Eb5ZvqG+6bwDMb95v8G8CfxR/nl+wX0p/AFx/bn+Af5J/pH+2f+Bfwn8A7H/+fxCPIo80j0aPWI9qjwB8j46PoI+yjzR/Pn/oj/qPAAyfHp8wn0KfVJ9mn3ifip8AnJ+un8Cf0p/kn/afCK8arwAsr96PUK9ir3Svhq+Yr6qvALyvNq9Ir/KvBL8Wvyi/Or8ATL9ev3C/gr+Uv6a/uL/KvwDUjx4f6K8SzyTPNs9Iz1rPAGzPfs+Qz6LPtM/Gz9jP6s8A/M8O3yDfMt9E31bfaN963wCM357fsN/C39Tf5r8IzwrvABzvLu9A71LvZO9274jvmu8ArO++79Dv4u/07wb/GP8q/wA8/07/YP9y/4T/lv+o/7r/AMz/3v/o3wLvFA8mDzgPSg8AXA9uD4APkg+kD7YPyA/aDwDsD/4PEB8iHzQfRh9YH2ofAHwfjh+gH7IfxB/u/wgP+h8ADC/2//AfQi9UL2YveC+KLwCcL64vwC/SL+QvNi8IPxo/ACw/Pj9QP2I/dD+GP5g/8i8ArD/OP+A/8j8ETxZPKE86TwBMT15PcE+CT5RPpk+4T8pPANxP7k8AXxJftD8eX0hfWl8AbF8mXzhfol+0X8Zf2F/qXwD8Xw5viF+aX0RvNm9ob3pvAIxvnm+wb8Jv1G/mb/hvCn8AHH8uf0B/Un9kf3Z/iH+afwCsf05v+L8yL/R/Bo8YjyqPADyPTo9gj3KPhI+Wj6iPuo8AzI/ej/CPAp8UnyafOJ9KnwBcn26fgJ+Sn6Sftp/In9qfAOyf/p8QryKvNK9Gr1ivaq8AfK+Or6Cvsq/Er9av6K/6rwAMvx6/ML9Cv1S/Zr94v4q/AJy/rr/Av9K/5L/2v8h/6n/wLM8+z1DPEskUrkfh43q0ZM+GzxDL16NwBz0Kt6TPvs12xb7P6M8M+skgwR61DN8G3fbPAN8AMt9k33bfCN8a36zfTt+43wCS39zfxt8A7wrvFO8u70jvAFrvdO8274jvgu/E767voO8A6u8U/5bfCP9K/1z/3u+ww//D9Shcj7JXQHuPwo/xV0DhenbAvVGsxAdXQEie8bd3VkD2kPDCZVaV8+//VUAAxvGwVUB9pLDA12NVQOww8PeFG1W189VUQFK2HsGRVI3zUlQt8xXdVB3DyFNAuPD1KOuMU+30U63DF1NA+5qZHwDZUkDNzLYnAJxSlfNfUp3zIbVS3fRRFcOWUR0DWe1R1fRRQHfBFN5Q3pXzn1BAM24BY1C2zfMjUCUDrE/l8zG1T63ETgUDPE6t88dtTa3zZ00dwxhNtfNv9UxAe3bB+kytBlK+AjqkB87yg6wEmNwEk6NNfQS0BLX8Bx4CubtNQPABcL1NjfPCvU0Vw8ZNQCkGAchXTUBx8AHQrATYFBRZ3UQXnvLhTS3z5Vwf7i4S6E1AFxE96k0W1fPrTZXz74wfhh+wG7ZuAhNOnfOhTt0ET1q9A0pkBN9QrcN3RATbBlLl83FSFcOGUra9A3pSBQNcUi0TOLVSFQRSNRMAUm0D861R5fPxUbUEUQUD/LVRvfRRbQMDUi3zBYg0JGMgnvIBLARbIBYS/SCEL44lJgJTIF4C/qQnti1AvgPML8Yv8C/6IS4S+PwvSA4/+CMeAvk8P9by+0w/AD4/YD9yP5w/fhI7OLY1xj0Qpj/QP6IxrvL37D/ePxhPAOo/PE9WT6A/ekH2LR7CKzAAxj9gQ/Ylpk2eRZ5Fjk+gSwC+Td5Nxk+gTzJfVF/2Jc7ybGMgdsI0Uo3zklIdAxsJUxUTjVO18/vwZgNtVNXzS1Xl89FVrfOrV1Z9E9rEVFp0xNS9V30TOlhAHyDBbm1YBQN8WI3zYljV89s7WK3zF1jN8/NXtuVT3lfF89BXBQPMFVddA86M9NLUV9ZVNmXYHm2eAzT0xVfN88NXEuXzwXxnxvLAjG8WE6RnAtbyu7RvvmUOE9Rv5m0WElWdjPRipGQdLGVWJQNbfFa9AypWnQRVHQPbeVU1EzBVJQPsVNqt86dMdGdUHQMpVLJFdFPNFJxUZVN9EypaBATsNASxUs3zcyQkqTeMVItFqqQkbJQkLU1RnfPxUI30dARz7BRrN1A9JE8dw1hPFWTNTi0TaE49JGQUhU22XQMuTeVT/kw9JEyifRMKFIfuc8wEesQUk1pkFKUUhK5N5fOx/A9kDhXmUr4kHyYCzE3VVBBEH1YVVhUOwubMj9aFphWQph8AnwqRNhLwHJeu8gfZTu0UnARHTy0TKFCqrfRQxfNQxHThVCRPqiQkh/wUgTwEZfwUQQIsBB9kJ0YlxnN0VDsgXkUAViXm8nsgdlV2VcaVxvIzIACuJe6dti8Qr8IvNK+mJY4lAFY1hj94QyY1dk+AO2avkK8AWjlWX+Cvck8ET+6v0K8qsQAOtQ61Zk+wr3K/VL82rc5PAFBfAlkWX0Bf+k/sv8a/cFuqlsI2fFSUJAQMbHSR2VMFZOz0wlQVE01VNm0D01UtE1hWHQSMxMlZ1F+u8nfsV07CZFg2FRM9WB0DGVi9tJT0Ad80ZyZvOGP+z1BvYm90ZwB2bZ5tnm9w37Jp5m+g37LZagYCnDT0ZRRkHlc1FMYsdGdWFQQsf47yMlWkhXRcdKlUd74CGmR03Mhsf351XgLujH+28iVSEuUD6Kx/5lIuxH/WdV5zBVA9FE8VJPR/BoXeBRaFAL4FtgUuj0CD7hNMh84TLBQBqGSPdo+IjzIZpoU+Hb6PANiLfhWm/4Ab9o0enSafOJtSjgInTJ/OcgL8FGGclBGFdJ+GnY4CB5R0OyCmnwAos+aVzp3OleaV5p/4nyKvANwPLq8AHwoRVq+gr4K/TB8AXh9wH7qvjL+mH0C7nh8gvwCKv/wf9h/oH1q/DL8eL4AfAHIh3r/wv7q/nC+mL1gvEl/YdF+GXeZSrlN9ozhUGn1kVH2jSFVtA7tQbpKYw1Cu4/TUV1dFdOzETNVYNZRY9cN+1MRoWKZtA0FYJeTMxPnsxNwq3MTPxGTLhNTNrDe2UwJE1NPMN741tjVukjPQTsIDxFd9w3tgBk0/koNgZpJJvyRHHnK8NE+ucrpMTwReTV7yuHRPHnLL0L7DZDQRHMRl5Nfuchjs1DN4PgIRMQznTnXuc1S18yvoZvIboFN9w2NTXXRM7/ZTEJSUa++1dhaDUeX0lOdukqFnpOfWU7TnznLiBARntU5Nw/T09IdNVZMgVqSE9Ezl9Ex9owhc9KUoDPRXRI/OkqOchKzK5PSwpIS0/FfucrhNQG3EVP9m/3j/ivk20uVcZwImYui0/07jhG8Gn6BjfsJt8xxkBk4943VORcOLRk9FwybcdFOQfsJzsAQ3P5IzAEbChlJ9w4MabJRnBHRDUtXUFDQrAAg20qOQ5nNRLXZuJR6DJAcCTsIEXHcmBT+S45C+lR4VAIZ9tsL7AJ5/sH/Cf9R3DiUAznUGHwCPEo8kh36lJo+AowA2jzCPao9Mj1aNNh+4j8KBAG6Syxjej4gfso/8jw6fOJ8ASp8sF851Fi9oLzIvpJ82LYh+wkPAPuI1LARb4EZSLLY05LFTtcM8VEXUVNaF405VdVRVtfNaVtTNdIzEeUzU8RzUUFiqfaN4xMR9jDRhtMQ8rVg9AxFYHQPw7DTbABxE0zBGUvPAhuL7wHalfsOwlKd2pYalduLKVwXzyAA8327D1KcuYmvQTvPsr7bCADtABr8Qs7byY0Amvzi7DmOUxNeW4lJ8RAhkRVQ0aGKMxBn017bDfMQzVW2kQhTkmTw060Am5a8C4ARUG6NTRcNmU6WDS+AuYqXglASjRAcG8igcNOmqHBSthORuhAQwzJTjmmRUp6zkaFBF5GRU17a85F5PlQPjTvXDblVOpYPaFPRzjPQhBPRL+EydZEyVBPT0J+T0VVBEZH0s9JEUZKLM9EWrFPSzvMfeY+TkuqRUVcDU5MO89MqkZM8M9EPXTaU0BNe+s9Tk4xzfQK7/eG+Kb2TfzuW+U04F8614xORIT83zSxwE4ElQxWQ8dAUsB3YyhxQ0VYL8ZGY0VDg0VBgsBAB7cJZTbAf21R6FxgWOD5gDAO7Vrg/AD+oPbO9+7SYfoO8Asu/E746fmJ+qnwz/Hv8w/wDCKTb/QP9S/4T/viUej3iPAIqPxP9Wj+D/Cg8cD7b/qP+w+v88DzYPUAgKUj00Ulr1VFJtoytTFcOw1LQLOlQVRFR9MwugPnPERQVW1eRWPaQsp39ThDRDoKZGUnxYXTSMNDFkpBBqRKTttKTa5KTQV30zKLOgRhWuwtL8NNRcF1YVIEYVjrKDoL6l7rLFFEc2MwCcF97DrB9+MvOgxhWmQ9QfRN4VprK59B/+Fe6ytdSkVZLUNFNkNAwUtVZF06Fq7AS7QCZj1ERszEQhihSk2qy0mORHfrMEpN5U/EfmQ1NtoxsUVN4EdFDrv/22tsNMdF5UVCBUdKPiUOVUZF+mstl8XMKlTpXETgU0rFR0JNQjltTE+kxl1Ey9ZNxUM6oE1FwE1HwsZJBsxKEabNSupMSxTRUkjDfWxQTuo1xkxSRvNmVexYYj1DcohlPkN9Zi5pxU5/w3bqIV6+xU7Lw08BxPLk84QybeQgdO5VTMZIac367doi7iY8TXjrPklFz8tDmQnATr0M6V1mL2NHcu4vMAtJd+dc6V5k/Qk3Z/iH8iWQDG7c5/UF9iWU4PgF+SX6RfAB4PoIPO71if4l/sX/5fCG8AGm9MbzZvaGs+b/jvom+0bwBu/8Bv6m/8b85vGH8Sfyx/ZJYFprJJ3JdW4i5TLeOts6QkPlStNFS903FVVUV0VQ0UVoWj/qx0VX6MFPV0pFEUFHfMd1amsllYvTMwDBQMDBRF7Lyk2DSkQxAGws0EhwC+0pOgLuKboCaFHoUOhW6iDcsEJMlXrTTUrx4SoxASDzK/dI8Gwr2Mh26znI8Aro22MlOwxo1+QhsgpsOMFBFVFLQzII6DVg3jQyAmclMaVt2EnLRrlLQjnLdGJnKaVBUUfC8u4pPMtGlWnCcGwt085KBSfUNUuyC2IiXc1OhkVJxkVLFcFMTjIB4S4VB9Q6XVUM20UIUDKCzE2E/WFcNAT600Th3DU060Bdb2InfkNCJNVWRMUjVETC0kFEQs1MRa1MRVevTEj6Q0nhRErLw0RbDENLRUp46DbMTB5McARoP0xyY1bpOUp66TpK/2NYD2NUbdfsPcr+6v+KOWEvNmzMQXTnU0VESDTw3jM0pQ3bT0JHdRTTT8RLSLQN7SiKwEe1IFw10BUr0ErE++Tb5FhmXeTX5FAPZPCF8iXyxf5r8wXyLPNMcABn8ocz7PUM9iyW5fsF/CXwCcz7bPyM/iz+zP1s8I3yLfAIRvXt9w34LfdG+m31jfyt8A3N++3wDv8tkmcpsIHhJzcGiuBTbjbJRdPJTnVL0zA3BVvXRUJKtwRjKzcJZDqFSEw3DWI1hdtFjtBFhKJaRYfUM1JBfWkvDkFAXb/ATPLCSDENblHhIjgMCWEiuA7uXm5c7lvgLKVwr1I8dkFMScH74yuxA2/RimM0z3nkK8Vz1zs4Bm/xR4/4r/V00ztmyE64B+QmTzgC6SC1z1TCRYVk00xVb1I7ekdFsgZhIkVVbVs99ULZOb/PRbTJRrDlTl5FN9Q5VT3XQNU/VzHFP19IREsygWElMXUmUkDMSdpLRfpJdqfkLl9CSnxJRoUP3DrRqMBLpPJYNDZETLhU7thE7VNi6lNjX2o0yozQZOQwxEKwSkWWSkfaoMtJPkNKIMRKuEpK9qDLSz9JS3ZDS8Ta0UErykxnyn7uNN/XRUF+6VAG5DbBd2A8Svjh/Qq0YzhDRR8bQfvhWOA061lE49k6WHDDRMbEdOMnaslCFCzLRxTASTQKZz1LRfVARUc7AOk1LFMwS0JPWslCDLQE4l/sWuc+QkAkQnRiUEdiW+MgDUvw7PsNuuL7DfAOov/C9mz3jLDj9AP1I/ZD8Adj84fzJ/rD9WevPPPd8v3wDxP+M//c8PT9k/K08V3x9PAFlPO0AO7/jfyk8c7y7lPqKVzvxETnx000zn1oLoVFznJ+L3LJR7dOQe1OSNnMzkD1h145PgpnNY2EVzo+CeclhYHfM0WKoVswfcdOkU9NeM5M4Q9ITj4JZV/pLSrF828guAAJZVljIT8D4T3Fd2o2yHboWANhMEb4ZyU/AuEyRn3nK5oDRvPmUub0BjPpK3XISSqiSEQ9SE+AyUqgSUWhVW3QRWRXO45P/W4zSUjYo0lEpUdeMTAMZTUzYd85RTFbNXU43DMwA0BoOMJJJ8lFVSFbRUD8xmBZ4iH1ElhLSUlVCqPZRQDZRQPWRP/ZNC1KQHHvJU5BTFrKRhTRJFAxXMB7YTTEW05Afug6qspIGMdJWspKHUpKpSvBSx3HdGArUspLoEFFHCPBfWU7wU0fSU1yykAdo8pLsAtgV+FX4VHlNMjwRWhR6i7GyHxh+Ij8IRRpNWJLSjTgUjhtSUcLSU1QUsNJustCPEtHNSop3TiSQnjuOMJDJEJBQwdJSbIIbjdCTyUS1UxDcADpU+AsOwPp2OLZYlbiUeogCTwHafiJs2TZad1i8wP7o/AOyf/p8QryKvNK9Gr1ivaq8AlD92r6Cvsq/Er9av6K/6rwAMv25PiE86TzS/jk9wv0K/aIy3jsXGghWUJGBSdeOkA1D2E1P15PRkXFTkB81VFYORVaWEdOSeVgKlIx2cVEtQNvK74FZVjuKrflgVg3G05FCU5CsRWN0EhFee4tikV5ZVxlUgrl/AW55V1lWOosjsX/ZfAAhvGm9Ub/7PEN8i2RYTrMQRg/Tkg2gmAqmMZJtgPgJr81UFI6Y0VFtVjSPBEmzkw2Dmg8xnX+INVKwl9BwEhVONo0j0ZAyGNATPUu20DH/WU8wkjVZsBFBRFYMRXCTVBCSZlkx/jqKYTw0kpASr1U61QzmshMM8hGVNVAWUfIVMHRPz1AQPTBRVMzQUYDQUgFTklDQUBaBchKjkf/Z19nXGwzyETINwhgLITcVU7ATZLI8ktgU+AuME905y5xT/bo2EboUmUvBE/071jqMUFC+GrATVTr1kvI8mdY4iIiocdHr0RIgcJHfU1xaCJTE8BBOcJwYi9vzUWyAIJpWutRaCAUSfBgX+9Q6VAD5ScyAuDa61Rg2Gn5CfSr8AjA+eD7APwgnWn+AP8g8EHwAWHygfOh9MH14fcB+CH5QfAKYfuB/KH4yv3h/QHxIv9B9AHr2Wv2i/SiGutaZyFlSUMWIMlANwJlJQUwXkDFSrg1S91FXFdFUFxFamXfOgVi3k5MSeRNQTRVgtI2pUVCvArmNYRSNNSnRUJFhVlHxU59xUQdbkxJtQJjX+Y6zE0zw/KDY1JjU+4slsZMdE1LPAQHY1JlLbwIY/kDOWcr+kN5a+kr1XbXO7vD/2QrgY1D/OPfaCrlet1ETXRiNsVNemckZWtXP1Vf0TtaisZFy0ZBRV/WRUar1jjJzUTdxkAFR9dFbsZIdTbXNL/GQQ1LUJUsV09ERYHHTzQL5jNHSlj9SEU7S17PTXJOVQWt20UL1jDFDNdE8tI9sqT92Ds069kz1OFG00XIRoZPQYXO9u7d6zSkRUfFz0kJTnVkKspO8Atu/I79rvJI/+7xD/GvFej6gw/zr/VOT05OT5XPQwVU61VE7dZE8txFCNsxUItESfbAQ8zLTzgK71AqZydpREE3D+hd4jDJcelRAenfb/CAO2cgUUDyYFbpUAbp9wD6qZdg+om76f0J8iLwB8f45/oH+yf8R/1n/of/p/AAyPHo8wj0KPVI9mjyC/Yr8ANH+Gj6CPuo/Ej9aPCJ/qj4hsL97VvkJjvLSTILbCURVTLWRTpWOCrCeO44TUaxxWXWRWJQMgVwVzjBPAJpIoWBVUJMfG0m+JWF1EFDQnFDRLyI7i1ABcz27PgM+Sz6TPrs3Oz+DLQG6t7sVWQvvPlaYuIrqsrwomArDklIREpEvQLmMkRBuWVo3zRValZGzf3iNoPESL0C4iilREPFTV9IJslMKs3+ZDhESTIIYiksqUREWs9AisRyYCkFFglST81z4zDOcmkkhQpYNbClBNw5lPnfRPZVRGdPQ1TpVWTuW+Mgts9EvvTCVkTBXEZPQ4jFQ1YYxUgWxUkU1t1CRUra505LNN3dO3ZPS4akxUvFxUwCTExk0tpCp05NNk9NhMVNx8xyYCKeCMx47y5WTE6qTPrsVAJlPEz+bz3McuUzzE9yRUiy5OzUROnVSE9/ZDUTBNpHQka2C+MntSNSOz8Komknh8ZFaUZDMsBA4ArEQzcO7DbNf+FU51TqIDAAC+QgsAlt2O1Y7V1vVOdcbdAGZ1xt9QfwLvFO9ef3CLNu0ANu2mj/iPKp+E76bvmO8CnwDM79bv6OM25S5jHP8u/Rb/AFD/Yv9E/4b/mP+q/3QnJi+gACPe/W6NvtW+s1Ldk3mwbGRTsFZTdEQXVO1EVLa9MytVpWOyVeXjOFVWvTRWFUNabDTXLKSVOgw0csSUfeQnZrNYVm1TIVjdU/f0lN5ENyL20s20BzY1blLRRDfOBSA2NbYFZjVuQwykwgQfTqUApj+4MzYdhlNMH14d1j94EyrWYqXklHQkFB/MBcwks4FW/cSMlN9VHcRVZtWTR1X9ZDwEq1Q1I6toVBVDKlxE7YREsJlTlRREtDhTFURclLFKzGRzfGQ2RNQT9bv01GV9tEQ/xGWsZLJQ1WNbdVDVkzdQ3cRPFQS2FNQAT70zi07dJE6qJVOOdFQ1jFQBHGVMWvXUTBVDGk2lY0LktFFrJFSjIO7imtxUp+y0ha8kZLT8J0bFtjPMVMOg3FQTUKZdrlX20t2MVOFITD+exV7C5txXvjLrfD9A7rOUP541HmW+Y+y0TwzUtQhMZAFkJLVQJVNOarRE37RET8xkg1J1RNZUlHBSxZRSzaMkUgCttDTUO+AmInPQNkV+35DfAKLfvNe+3/DfKu+0T8bC+2AAvmU2ne7v+O8an/xPLl8IWwC2T4D/ev98X5ZfiFteX6hfAMpf9P/+XxBvIm80b+b/OG+Aam98b67vEF8aX8xHV9IjahxElCRFUyUTj1NlA7QzAIYioBy0KlUdJFUmZQM3Vj00HHRZrAc2UlRzAA5DWIUjgLSUboQEVUrMlBeMBPWclNzMBwC+D9ALln3mD/gDJjOMFAMQAMYSU69lr/d/AYJWAxSHlq9QMI9Cif6j/ARlRBQdDKWGlJSAVqUDuxCWw0QEkpVVRbRV7bRULcQktGxWJLQsVLUkU9UDs0S0tXgUJDrsZO9SPbO1lVJlA3ckRDokRMtlvqp8tIBcJEJ01VDlhFC0zYSktDhsJPdPFSN6tU9dwwbEtIxOvTuPqjzEN8wkAszFTNUUTKoloxwcNEM0xHPktIuWTMScTR1TqCzHxhKxWqQktTw0uU2lA77ctKTbsA7TTXW0BDTU5CTaktyU3gyvDgLibDceUugC9JTsNK9OrbY13s3exZ5DtrQkUE798wpPZQMnBiyUuFClA+swlsP0Px5SCEPQdgPcZERctBMAbrX+9QDewzRHHlXORVYjJCRrQCa1AB61HrWGI1zU00DOTV6/yPMAZtV+v2jTtl+ov4Jf5F/evwDIu8b/EM8izzTPRs9Yz2rPAHzPrm+4b7rvxM+eb+jP+s8A1M8G3xjfKt9U307d5r+A06rWE1FdgzVsRJMUBAlpU50kBCQU9BSdVJ2ktVWlhFWNA1VWBUPXrVZVg1ZXLTRXDSRYtg1zcVjVY4NYJRNvNnQEQlitsxtYVWQcFBXhlBTUDITO9NdugzznUD7lVuVG5R4CzGwEysx3AM591n/ofwqP1O8ej0CD/vKgYxA+ja6TXId+kh701VaotSN7iKYDVSUEVZUTNDbU1O5UHXOpVE3T6xDKPoIppITu/B9O0ihTQqUD7jS0IyCWE+yEN/SnVF4TVLR+vKQv/KVQxYQlUJUUUBV09PT0RJd2Q6ZUlGxOrVT0lIyclDMQ3JSLkH6dhiIgxDWcl1bzFqwkoU3F86q8n86f4JMQBhPsl0bjdKTRBK8ereYNAHY1NqUGHU6tbq94r4qpTtIRSJyvrqXGEuGcRBtAxhIJgcynVtJq3K9WYvOgVmUg/q1WZYZFdkVmIgUkvz6/AFC/arkWLR4vUCtW3a6/uL8Agt+EL44vyC+qL9Qv1i+wIwB+zyg/Oj9MP14/cD+CP5Q/AEZtrj+IzwLf7D9e3wBPQt+gHE8uTfYVXvPUpJLspVOqnUONxIQTpISedPQoBpyEz1Vdg+PQxnLr0MZyUVeMdzaTDORzHOSCVHS1amR0RUR0IFg9JFcS1WPjnHemkst8f6Z1dnUAdnWGdQ5VvnWXostw5pNshCHCNOSr4G5V7mK/fF9OEoG9NHQL8J5fsF/CX8REuCrk5Js85GSEVB9sj36FWH6SU/BOEn1VpXMzHGRB7Wz3xjJ78J7zxNTtjPcilpJjnPdOowwksLT3bpNUrNTjJbuMtGyMtCzkFBDr8NZi8/BWgnY8lAMAHpO1Tx1zeWQU5049dE6gxTSklzYFdp1OE0xVgyZIXA9mlb7ioLSXjqKwTHdClvK0pA/mn/ibPoLZTBSB3Zx3NuOsd/4F/gWmkutAzH/efZ6DZKf+fQ4jTm2Tm3dOrSNLT530/PS3gVCNpHwXvqWOFY4VPpJnFtSkQlJN4yC0F/avCLMAxvXeFR6S+xB2cvMQroWuhQDmFd4VThPcj+6Nri8Ik/6NAE4vWC9a31yf7j84T2qfhJ8Ahp9oL/Iv7J/eL+CfIq80rwAOrzivaq98r8a/iKueP8CvANKv5K/2rwi/2jG2hd7So9BYJmKr0JdCDFNV9FPl09sXVDVzn1R100pVmv1UVcUzWFbNBHS0Wqok9NWE5Doc5HIU5H/aLORoBORBWE0THVgERaRM5OAkVxZVhnM05MNAAM5iK1Duvea13rVOVV5VpuVAZl12grvgfl9Iw6ZivJRXAAb1xl0G9Qb1bhPcV5bFxpJBmpTkK/B2EjPw7rNWdQOtgQRkMFYNVFVN836UJGem81QFk6s8Z8aSKgxMZ3aCoFMtc2NgxjKj8LRGA9SEr6TUc1K9YzZklBTDlaqcZ0YCLlH9U63y9PS0UO0TdbxkNrVQxRRPTfNeT71j5k1O1dNuTs2UvASOlARlNXQEAfR1VAQATe3zFSO8BE48FHG8167D/AS1pzR0ryx0s01VU7eqTBS9dATB5NTD/ATHWjR0zyx0001949xc5zK+4uCsd3Zy5U2l1ITnAsby6pTvRgOs70YVzmPM59rG8gokBHlOxfNKT2gt1GwXdgJRdNTiUT1TUVC8FJsQzmKDlBRo9BRFQ6z0IbQXxpXOY1HtE1H1zJdOA3TUAnxkBLSPAM6P8I8Cma7/wP8Cn/T/Bg0AhoUWPzAPQg9UD2YPqD/KMQDGPcafsA+in7yfvg/gDwofABwf7g/YDzIfPB9OFZ6vmK+Aiq+0H8YfmBt+9YZldnKV1VIVcw0k1JN8RD1UWr1jxlS0T1W9Y9YsZFVdDGTeDGRexETYLFTNUaS0eFjlxNREYlhWPcNAWD2zHKS0+FTEAd88xCNQl0LjsJ4lliX+U8i0J5YlDmLOnCfGMshXBB0kBFTDbF9WYkPABj0WYkG+HD+XQmPANjU2YrlEPwhWP2AzpmKcXFS7wO5D/FdWl0JsVrW0Vt20VQVkMVUttPTHFnKtVN1EXLRtGoxE3lONg6FT7VSgZGcuY3SEe2B2cnVM1CaqjGTpDASrbPRuTIQvooyFUDWzu2Aeg1BNUynWVETZT83DYSyE6E6ifWROFXS81+5iOIxE+FFM3XTc187CIUR0SAyEVXCEdIykdJ3c5Kq81FWuxOSxxNS1BOS6PHRRwGx3HiO81M4k5NcE5AXaZHTebOdu5X7lfuVuQ4BUV25jXF++7YZfyONOEgjS7GR4JI9eM1D9U1JRWr1jBnxkZFJF44dshIGCRPQz8M5iO/CuQ+RUBwKEZPd01SS0Y/BOFd4yc/CA9tKb8O7Cs4DuFXb1doIAAVJt9m71pmJLkHZviG+aaQDWneb/yG/ab3wP/m8QfyJ/AJQPRn9Yf2p/fH82f4h/sn8AxH+ef+h/+n/cd14fcB86jwAkjy6PSI9qj4SPVoVGZU7VanZClEz0ChzUsFPNk9M6VD3kFNRNtDTVVVR9tJQ03JQ0XMy08wTErFsgVoJ6WN2zfHQkYJZ8JDxYReMXhCe2UtsAxC/OJa4vuCvOL+Av8iHuLwAAPxo5Nj02P2AzPj8gr3I5lO4zVMQf3JVWrdSkNBy0pD9G4jesNPBU3bOsYly0Wsw02zAW0t1TzcNE6zBO0mYs12ZTlPSxhPSNZUT0KFKdRFzXrjJwVDRHFpNQJbO1TERnVEcaBpNPFTNgT51EdEf3MtX8vESQhOQmJOT3TDKV5Ext9KREIE21VNTUVW98tIts5KBsVKjERJGs5E/2Rb7CvjTnToLImrxE0MTU1U1dRCzk3VIEVOL8t+7C40Tk5xTPEJ5DZFdmVV5i8ETPVs0OY1FOTUS0Vw7TUN1ju1REiXnUV+7CY/QU61D20oEq5FRnVGRCXGQgjPdO0gn2PEXsFPTcF6ZDRGcG3QA+ZT5l/sU2ZTZlRrNE3zbdAJZvqGuG3ZYVht+w35LfrG8ABo3m3wjvGu8s7z7vUO9i7wB074bvmO8Kj9x/zu/g7/LvAAT/Fv8o/zr/TP/Wf2Dz1sVstjNUZLJSpTMsU430tsSkPFS1M8VU1YNQmnyk17w0XlalRHSUgK1X5VP3V/1TU0SUd7FYXfMrkN4yXlhNgzhZWAUkLJTsV13z2iQ0pJuQtlLLJAdWItG8lNMwRAc+BSYN5lLHV6305PQgw5BeYtuQhgWGsr+UD54FSv4yvVSUu7wHToK4zAdQvg/QC84F3jKedARVJDRhDqQFXK+mNYayf1X1FIlV3TTMNJrMNJuoZqLcFtSEoFO1M2W8p94zXGQxoPxUq8C2MiVSbUTsp2r+Mm0sRC4EtONQtTOLpVC9xFCFxia1psNPGmW0Tv1Tc05FViaTRFQtJbS09UxtREy9ZGy0FR7UREpctHeMv5611oNUbCd2QrTstLnMRL0MxAXDbMTH3Lfute699r2+gkHm1CcezzDDLsWGsu8EP7AONe7DJDe2UgtOJZRO2kUkT6UzTFDVg+BQlk2DeFG1MwWcF06CiEL8VIOsFPtQ3oPkpBsMRCBrMG715s/Y04ay/3z3njUAnjXWxWZCI9DGNcY1vmU+3wAYTypPPE9GRV71Tk9g+77fAJBPyt/U37ZPqE/aT+xHXvUA1tX+3yhfOl9k/0ZfcF+CXwCUX6ZfuF/KX9xf7t8gXxJvKLzvHmVOggi8xEcc1NOgKD6Sm/Cus1M9lFTVo7PwNHaiu/X3TBR+VsU0zPRY2/BOg3SUUFiVxFjdY617BARYWH3zM/z0DoVYxfPuHAcekkMApqLNgPRn7mXuZZ4SSwDuZYayzw1XnUPKV12zcwB2Y4SUAcKEB9adjg+gA2aiA6DeBaC+s4x/5g/QC67CtzwEkaA8dBMfJRY+IyQUzkwUbpFVHSRMFz6SnFwXljNUasXz3nQcVdyEGlOlpCrExKLEhGSsxCekNLMQKj6SrAxEXvzEIHz00xBY1qLbH51D2k+d82JMNBvMTqWTWE4NxhYlrhINKLQk+Uw9xDQnHiXm81KstHFUJ55CmmzEpyzELasMlLNNpZO4jCfek2iULyZzfCTURJTYTe0UAsy04cwv1i1ms7SfDj/Qk2KeEvPkn57DDCSlTm2j24xPxfNOUEWj5FAg9fQ0ZEtgZoUeYorsNLvAKu4yYVxkPIw0GuQ37sUC9qLwBLW8P849fvXmPwBLAMavCEMGZQZlBkVGT2hPGm8AFL8OvyC/Qrl+3/hPwk+UvwCOv6C/qrkGb/i/Wl8czw7PACjPUs9kz3bPiM8qbzzPvs+w0M/iz/TPfrIKUoUjSTaspLNSXXMwU30kjBSzPlRtBKz0dVV9tFVq1fRWVQMB5PSDV+W0BOT/XpJzzGTr8MYTDA/mZQLP8tAsDz4NVgVWD2gLPnVgfg9oe1Z9tgWOEr5X7ROAg3BO5YYjXO9u73jjhvK1NkR0kledk1ZXxfPjcIhecyQflsK6xPQLgP6SJtDE9FMQJpMshFschBxUWp0D3yzUlFOd5FMthDSMF54So5w0ZVLV5KwXIsaCnMQUi4DuMiHMH04irKuALoIrUH2UT+0zQTb8FMpOZYNUTpWWbmK1fPyUJkwk90z9FExU/ZREJCosNFRElHikJLWQjJShRCSqTSUTrioUlLEkJLWElLxUl0ZzqkQkyvz0zkwk1xQk2gJcJOBMDw4lDiWuE3QHtpWCjhLujA+eDa4ztAeGIhmMBKemgodP7RNTME4DUEKdk3ZkNy71PqVWgn30NKFfPKSTMGYTZIQETGT3CFT0szD+kvbst46v2D+yrwDUr96v6K+aH8wfrh3+Xe61AAa9fr8oLzIhpmNEJzYvSCsATi2uHda/oC/quaYvsC/CLwAEXwY/oM+6zzw/Tj9gP3I/wFQvXi+oP3IvDNd2AkhS1j2DsFJ19FNdc7BTtCWG1oNUVYNtVZWT8i1VNXN3VqVkVu0EJHTV7+zUXtxkfqTUfFjWXXNgWEWTOMxkE1hEvQR8dNzs135NXoLSlEcAdpOUR+7VjvP81w7lDuXm0gHB3EdWfUblRuWGdQ5fiHOgdu+I48bjRFf+krZ01JPKpERUvNQLTOUkRFhWbPUELES2VcWDbFXVgzUjlFTcLISbVM2EDEQFDXxk0AT3zoMU/16F9gJUM/Cmghc8pNr0pJ1M95CuYpOAlpMcpKRs93YCGKpk9LUUpD68hMIMpExFTrVj2RSXVvPslUx9ZlRuU9SUL0yUXUyUfRSUAZHs9/71PpXGc8xnFg3+kgXGNJTLbJc+BYaVTgWOlYBmDWYNtp2eD2B/qg+09Be1TrVkTjXjgE+dk0aqtIVQfRNx7BQbDBRtinSEiIQUf0yvJh0GkvUFUb0EUf12Th9gH2oRfhUAfh+QGwa9XoV2tX6PeL+ijwC0j5Y/yD/Sv/yP5i8gnzKfAPwvVp8YOzYVFj0+n1CbTp8AeJt+nbadxoUePzA/Gj8Mp4D2nR6vMK/6n3yvxoXmcgzUFBdG8szcNVNN885TZjUTV1Td5s5yaFUNc63sFESSVkWDETTkkJakRARYFdNZREdW01jWZVNkWPUDNWxEEVgAPRR0R65NvqMc5LvQdtLb0EBmtbbV7tXGgsNAznLIjOQUC+BmUsSU5MIU7/5N/k2gTu1O5UZdRl3OcrjU1LNq5NSBHORApET0Vs0EVVZ11Fad8wJMxLIcRLVnlFQM1OTGVO1jhtY81EdUTaMK9OTMU9ZFg5FTbQNV1FQIU6o9480k1JB0FFM09Baq/FTXvDSYFCRcTPQO1hyEz1CV5FDV01NQVm0DFVDlNE8ltE/Fg026zAQlTgUGHmJQlGRND5Rk70y19s5yGAx0VTz89G50BIjEBJk0dCGlBAcGDYbjpGS9JA82BUTm0wwE1cQEa2De400FRMTk1/5S5/Tf/tXeUutNgkXz7LQHdn+4C7YF9gIVzU4Nc5xOpdQc1GpQQJWE9MVMpCsQxnXeUovsVK2C7DRbUs1jN/RUFVbkNABSHcPzHGTwXPQoy+CmlU7y/iRkAuxU8+AAdh1GhY5C6+AW9WaNLv9A/wBqiU6lDi/Ij3Kpbq8Qq379AA6thq9Ar9r5fi2ePygPOg8ATA8eD3APYg8Un6YPuA/KDwDcD+4PAB8SHyQftp/4+3b1QAbTpKe207SnjkOcxVSlVlZmUoRVhcRWdfOMrBTTDFdt1DRE/7wUWFhQpWRURBuwRsJjBLQ5HLSzFFgVRIxE3ldFg9ECNETPFCf+wmuwztMsJw4tAPZjvBSTsDaCm7DWRf7C20DARoLjQBZi27B+JdZyv1dApdSULx5fMF/KKf5St1S01a7URIM8JEEcxPNWVh3Do1ZlVFZNhFUVsyugVWVUVW1UVcVEfMTTh1TdNKxUCwxEzVNa7SRT9VNFUwWTCazHQJbDxOTDwI5zzMd+8opchKFNHPTrwF6z/MSTBNRVlVDFxFDFZE/1FExknk1OlUMiTsVmxtJRNNSrEE01xExdhEwVYx5qTHRKRNRvTHSKTX3z1ZrsZKY01LAMRLRNIBXEXEfmZV4jbNTI9Gdes4JcRNgMdx51pk0+de5i5iBEf05/cHNG0zTU8PxPNsNW9GQrTl20Tn0kT/XzJHPgdvNQrWTM9BjEdz4zKux0eqzkV8TkM8THRoUQNsMkhMvg7mL2lIcWcsPgAMbSS4D+wiuAtlW2Va5V5uUA5uWGj/hfCmmeBR5vGAtmDwCYC54Ffg9Ab3ppJm0uH7hvAMpv3G/ubzgbfpU2H0gfqv8A3P82f2B/an+Ef45/oH+qeYCe/XZvSG/yfxyHtuV2smBVUoW0UgWTSbyk7sSka3dUxRRUXSOFVdXDqwhWnTRWhcRXXcOHEoSEFxy3nuNYZdMTsDaDLVjNkzdYHcMTNLemcsHaJMQTIHa11oUOMtRXgkVD1uyH1oV+tY7DhITHAJS3biVuJcbSeyCOJY4vWJ8Aqi+0L84v4CuGUivAdrIzwCr+E1b1pFal0z2sFOOghi5Cn1VFxKQVXMQ7PTgVVBWEU02UUx3DYzBGQoNGU4XEhBW0VIMwZjNSVKXERITJpGSLHPRO5MdYDiPUNMM1RVBdwwdEVSYU1BVPXeaGUiEkVFNAKi5CT0REBkTlTE3E5NRVI4RESzTUcIREi1zUBZwE5KeM35bfqN+60WbCUczM39bVNrLdPLTidLcAxkXGTRblnr8Y4/ZNRu/XwRoc5Cws1NFObURs50bCiyNRXcO3lFR7UNbCeGSU517SfKTnRkI2UmXEQDyEG4A+46xU0+BeIvWkXyC2X8hfesHGE6Q0/azHJm8AyM/az+zPFo0efaZvMN9C3wAk32bfeN+K3yR/rt+of7p/AOTf9t/I39rfFO8m77j75v0Ahm8YjwKPpO+O74gPsuluxdS+gxT0Xow05zzEZlNqhePqXDRzTDT7VLWUrVVdIwVWvRRWZTMlCsSUolwkFbyE6xCehQZCrOMQnoJiWEXDPNwUEEbcFPBXhePTgJ6C0oQkABOQtjOc914iMyC+9a71pvVQTrOklCOQRkLG7ITExJSBwvz3bkMMlIMgFg22ErwELA8u4rpED04FXkNkBzayIa0ElLuQ5rO8lODMn0bCbOOQNrKdVT2zUlVtNLVVJbRUZTN1VG1TNxpENPh0NL1TfQSMFGswqm6DU0XDvDSEgIQ0Q6lSNfRcVMek1IkUZEyorDduQ0RUgdQ0Q8Q0BW1Q9UOPTz2TEU9NUymYtKcOMpQ8RDo8tOOgoNav6K/6oYajtEShTLSsgBS/Jr84s+7zhEcOk/w00SBUv26/gL/KQTYy56y/tr9AAFvOv+C7DpP0tx5CjgTPUHZVHs8ww6bSWUTELKTEAQ9ExHPAVsVWxWbFhuV2zwCIyz411l2uz/DLdj1+P7A/APrPnN9e3/g/4j8MTy5PQE8AUk+k33ZPiE8y7zzvpk+4TwDKT+RP/k/Ye9bvOF+y7yxfgG5fgF9SX5xf9uVWg+Qk6IpUpGgEFOz0BNMAnjNUau2Tg/yUBzz0qFbl8wUn7ISkVP/2U6SH9qKzgCrGoi+khA6khO6U9879AK7/wPOe9c79RrPk//79Bg2ADg8gDzoPDH9eD2gDxqKvArSUcYQPlg+oD7oB3kPMBADLCLaD3A8OE/QH3kMUNAsYip6CQgT0ByQfNhVeg1AARRYOE1QfZh94EzbzhB+WH8ioH/KhVqJ4xBfegqBNAAVk3B/uHwAvEilWtSYvOCsATi9gI14vMJ9CmZYtni32ohkw7Ld+ogFQxS/XLIaDUlSkiOQn3pJM5CQoRMcS7urz5JcO8vbs50Y9Dq0ARjX2oqPPpT+PPFavwD+CrwCUV15PGEseT7CvyqnGrwC/ABK/JL9uRe5PmE9iv3S/5k8AUL+qv5S/Dl9Q72pfrF9WX0D4vzrPLM9ezyDLpoIhxF+A1l/oX/pRDmMEbxZl1gIXsFz3bvU2ZbaCVVhtMy4WfPQMWMWD7aRkm/DeYijT8LYjfATR9PTURN8+1bA21S4C4/i2gsVXXfPDEnwEwcRnRmK/nNfmZcaDgPxvBn8oc76D5Ncmfa7CpWJ0ZHBMf151tiI+Vr3TNHNwRmKftARCVSX2npNanHR3pHQ4VO3kU53UrVNd84NTnXRTvdP8Wmw0vkQ0gVJF80XkJLUI7CTL9KSLUW0zPplRLaQEpMFQfeQkhEXZUP1UTBSRT0XzFU8qDRRO/QROVeOXVIcOklEGpCVsh95iIHwkT4SPBJaF7nKnpI+2j8iLpmPUFAHMHCf2j0ArBp8Qkz6f+P8gAgGGL2Cfqin+A0+Fn5efVKmaLhNSRXRSTWNOzJcGxoINUrVb65/9nw+vUT8Aazg2r3Cvaq8sH8Y/KMtWzQC+rzC/akmO45wfvh/QH+IfAPQfbk/Yv7K/HC82L0gvYi8AbC+WL6gv6r9sz27P0C8CP8AUP+YvaBMGFYbFDiJ5UiJ1I+q8lKPARmLvhORj4LQGE5x0p4R0KlZlE6qVVv0TKbRkpuTH3sJkbVjN84JYdSN6WP0TVVksZDNEZA9EZO8k3wBu1TbfWNte33DT5sJ7343WIJ7dptW21XZNfoK7jE/m3ZCuT+jTpjUegnMU527y4Sgk7zblvuNVXXNATO/mwhBj6GYTrHfWQ1NV44vvne7UJvN8BMnEBHwMFD1RIE0E1O/m7/jjZhNOBfbmAxAU/yb/cIN+gitE/y6DlIcCfoKrbP9+/5D/ov+0/87/ABCb3v8AD8JhbjMUB9ZtLg9AAIFED1YPaA+yke5yh4QPAJYN3p+wA4Ylxg/YD+oP/AcA/gUOFY51Nh9IHwKPFI+WrQAez2gTVh3+H3CPgo+Uj6aPFLiPyo9RhTP31I8OLa4VALYveC+SLzSfNp9An2KffJ8Ahp9Qn5qR7i8oPzqPnKdGPdCOz6DPssE+81X946VVYJ00lD/ezbY13sKEWB2kAATfFt8o3wpBLtVG31jfCkEAtuM8T05PYE8yv3xPlk+4T4Tq2YYyt8xP3k/wS2Yy2C1VZROKVTVjQRRXXmKxtiRfNlUmYrBTjWNyAExfXl2uUyyks+D204RXbmIhPMzvpl3uU7RUd8RfhjJBB9xf7l3uVQZl1jJTFG8EXv1ewrBEb1ZlVm9oa17CAdB8b8b/mG+yaV4zxG8OD6Co3yIB7nMEf/4DT21jjC1QTXMhUT2jtTR3zlOmZDSIUu20ZFRRbHQsAVLdNGx3JgM8574N9gWWfQCWdbZ9jnWOdQ4f6H8ij8zvAFYf8O9Sie6PIP/6iQ7/UP8AYv90/4b/ECuGL6Cfsp/M/wDW/9D/Cg8UDyYN9p9QD/KfQGwPfg+QD+qfBK/+UiJUPyxmPWYymFQVpFWFP1+vsHGiFhKzMN4yb1g9o4XVWN3EWCXTVtw0L1g2BWMLWC1D7lf9k7ugUB5yC0CGFT7TVz2j1ZwfQJYVhhVmY4y0C7Am01dd00nC3BcmYsDsH1ZyvgQngl9yvBQvHiVGwzQv7vK4TEwnrjKnV010TLQtvKSp4LS3XnNWLXPXVKSJEVVdwxNQJgNUBdSsJEOgZgbSNVTtBDSkrFNNdCVTvSRTJQRsdLwE555yVUNsVPXMBLjMBHhE9Jk7nOUcdL5QzVQkdEO1UDWkT22jdE/t9E7WHcN8ThV0Tm2jlE1QFcRc1ANg9mNMJQMKzM9Y3sVuNU5yoU31A6g0b1QG1f6SulzUwvTEx5TUE8tNLUQE1NUER07VnnIR4xxPJkUWEuc8TzajVE8grt+425bzzN+Wc1AdZGzEGCtwjrPMBEhSXcML4JYjWjTEdbx0UFL9kypUdGMOUkX2vtPcBPJRBTYo/krDcP5TUm2jBCxXJlUA1gWe7Q6VZl94XxKRRv3W7QA2/7BfApkGn8D/Kg8Ub/5fADAPMm9ED25vgG+iD5Rvpm8AsG9aD8xv5m/4b0KJxl9AfwBSf2R/dn+Ie7513gXew+QEten0DA+sJJVUJcMexVVtpFUdY4sgRtKpVqol0yaUFKBctCt0FG4pWG3EXBR2fKRUdBSjoBAeIqugNqOMtNdkJPOgLuIFz5y00wy0oxBmjU6N/pIAyxAGtT6iE7CeshuwXsLzEACuj7iDJsPMh+4j3IfeM+yPAA4zBJ8OlU6jrLRrIB4iq7BQXsJ7IOYDLBVWRYRVDeSBVZXDoyAec+S3tiV2oie29LToUx3TrVMtlFMWJdM2UzV0Uh3UzEduoiM0Uk3mDjXmA1G9tFzltgykv1Bd04JQvSRQZHUUpERxVDce0n1OfTRpTs103MQ4rMT6TJ2zU/NMbRSURCysNFSsxFF6BNQ7oH4yoizUqvw0Fa6cNLN0NLfcNybDvDTRyDTXVoOcNNN0NNdNSh3D3OzE4OSn3kLl9KcAjpMEv1ZFdhMkv06jhDVEt1TeYyzUSpzFT4XkUB3TVY38lCI8ZNq8REfMRwQO5W7ic8xE60CWM/RHFhID91Ht00PgzrVO5e5VZjMBUtXDc+D2te617rWG5eaSAf7klCPAjlWO7e5dfl3eXwBIz2LPlM+GzfbvAPsWfwh/AOLP9M8O3wDfKtku3yhzNn8AeN+K35zfrt/A39JZHmXO3wDg3/LfzAdebzjfKuk+1dZyrCPABsIhUl0jd6x06LbEtIdT5UMQVG00VLaVkx1VFYOjVYWUVhYdY6hW3UMlzIc2kwyPWhYzWF0jV1jlQzA8hAQ7gF4i50SHVoV+IrsQfoUMZoV2ktZXFYNjgMYyU4AE/jMclMjMF9Yyo4C2QquAAgbCwXT39pOE/7aTnPeWMgm7rP/ucrnE/9b9NhU+khVwfBQqBITLRJfmdWaDYFyXniVulZ6jdJRmVOV0tVSVM+uM5LBT3RNyAVN1NKyXBiOkt3YzzJfW84qsxHw0xDwkVfSXnjJzSVDFlKxE7xSnBjNObaRtThWDA07FM5FN9XQ23KT8TDUT9Ez95Pw0RS7UNFVsr6bj9DSrxKRVr6w0tKQ0uNykvOSkRcAEFMb8N7YTrDTUpDRR2Nyv9q12kuaEpOrMH4DWFSa/+BvWAzy3jlP0NEulTt1DBWy3bhKMzAREkVGNJIy3TlJ/hOXElHQGTFRPUjVj80CeQ8S/zrUAjiUexaZD/CT7sL4ltiUmVQBm5WblNs02zU7PkFPGzzA/AEI/VD9W30jf4m+UPz7vKHMADu/YP+o//D8OTyBP+t88TwAuT2hP0l9U7ybvmE/CT9RPgOZP+E+qTzxnZu3m44wkByVTdUOJjOd2kpac767tYnbiR3T3XqM8hGxY/ZRtWFWje1iVk11YveNrNVgVYwisVOtXnRQETPeWks0c90b1PvU+/eZVAFb/aP+C/5T/nv/A+77/kG8I4v/0957CGgQPFg1OUywPACaTRAeGlbZzXA9uDVYTpLdIvlOUD57CeqwHZuNQBcOBscQHppPUB8YD5AfWcn4A9AdupQYfGBOGIyQfbqXuYguZTYXjp0wXXhVeH3AbAJ6DhB+WH6gf+qn2pdYfoI+g6h/Eh061Fi12I05VpE8s1ST8lLJQRUNIhL9eLwRwK/6yI4Qvzr/gv/K//L8A1i02z1jLBj2mzdafED+yzwAkr4Y/AF9ar0SvRq+Qr2qvAKSvdq12T+iv+q8Mvx6/ML8AQr9UT2a/eL9Sv4y/hk0GXxCwT8KpZu2ekpFEV4btXl8QcFsmY4RXVoLAzO/e7U6SW1hYheMnWAVzBeTkAegM/xb1JvWWkkPwLvW+xRgm9eZVdqLKV3XjK2BGg4C8xHPwVsUG3cblHt2uArwkNN92orpM106SuFzfZtVUBnNE9GFcxByUVMzUZwruYilExNfsZzci+2CG4iPnVL3jC3AGcmUUf7ZSK61T3QRTlXRTpYTcJBWunJRxXHQ2XH/WYxSkFnt17lBVg7DED76D3A+gtnXGFcZ/EB8iH01dk4FUBIemUqK0hKrchLPk50g+AzSPHmNNldRUFM/chBXT9OTXNBTadI+GhZbDCFT/Zv2uAuzEj9aFlv12o9a0hEpORVRPbcMjUKD9A4twDp8gk1aCgEyUiBiEDCOQplIiUsVUTJTTsAKmUvIkB4ZSqyh+n5CfopECNiNSrSYOrYYPmA+qD9S/AP6fwA/yDwQfFh/YA0ZFRkUAPq/Ar1IfXB92r2gfqh+UHwC2H+Afwh/0H86vqL86L0wvgF4vcC+CL5Qvrr0+Bb5yM2oMBJJMlVONE4pTXZPbEVQtk5dUtXMeVZZtk6ZVtfRW5cTcZEi1V6VTwtxULlgdw3DUbM+2Uk2MxCU0NANYAIXknM+uz8DP0s/kz/bPCN+AGt8830bfEE9a3zRHzlKbBITX7mIZlNc+U6zUQ8Wz0JL281XtdPxk6MzfhsNURo0T6lNFdPTXTpIoPHRF66SUsESUU3Be41KtdFYUJLhRrVRRtVMtRO9KLnNQBXM1ZOe+Y0+dtFFOtVSE57ZSfQz0KKz1pUzdhEz1hBT0LMTkYSo89IBkhJiU5Kbc5+5ySa7s7x5DTeU0DITHFIQhyxz3LvUu9bZy3vxXvnKB4wxnxtNs/3b9Pm1WgvBg1IdWZd6FrpOE9E5OLXMpQsT35uNQpSNJhBQbkIJOkkhsBPPwnrL78HaSbAQEBzaSJBQHNgVWYywPRlIR/exkq5AucgIUf6aVnnJD/1E1dnYPuAvOQvtkfwCutV59rrVuf6gvgnkeH9h/ACofnLf2feZ/KI/yfzyPBo0Ajh8IL4KPpI+Oj4gfuo/sjwC+j3iP0o80nwafGJOutU6dgK61XgUmU8wv3i/wI84yIKVVnbPIBD8GM1flQ8QabDQvRDRtWF0Dc8D2lUYWkkpYRfNTMF4DWJ2zKJvALvPUNNDkNM40p0byCJMwTqUeUtI0r9YCszBGwwDklx41HjUG85ynrlLrMK6tAP7jxKfWAiNA1q/oq56yM0BE/qV+UpycNIvQzkIbXMTAm9CO40zEQ8Au8zzEd1UQBVQ8xMvQj+KklETb0JbjtVQlpFM9Y6xTbcNjAVM9xMxHDuUeU/z0yyDuTYbWAmpRfVQ8BEvo9tNQoEXzK1B+8zRXLvNObQNgqU4lZlZyfET0Jczk+VVMpfRM1QMKvOQ1PPSlYET0hZRXRgKhFPSsUpz0sXTH1tK1VFS91OSpwtRfrlLOnPTRzOTZClRU3dTk4hRv3s8gY85DQPzPVm8Y0371lvV+c03lQxt0Tp0zQU9dA8vwHlLDslCtZKRvtmWP4oRSas1DayTkRvz0I1KtcwEJFARTgJbztNcm5X5Sy3AQ9tJLAFYz5EQEJH82dQZ1AAbtZn8g4xbvQO9K4YZ/sH8AgnlWdW7vmH9q78Tvdn02jwBYjwKPBP8e/zD/Qv9U/2b/ADgbdv9wjxKfvP/G//D/Ag+A1P/m/yAL5tVuYrOwvkKRxpTUBlPVA6uQzjIQVCw9RLyUQFXVVFWdZNyUBBMwnmNXhbPLMPYiKzA+EhRDMFbDWHUzbwyvHq8wowA+pT6lXqVepVavOKNeQ3ynAm6yxoSvlq+or7qvzK+eH1CwH/qpDrXOMmCsNBokt5qeQ1ZdMxZW5ZSMRHhNVc0zMFWtRHS0qHS0y2hUVURUxcS8RKFTql0zZqSUKny07FwEsarkRHSU1Cak1Ok8BKjaNORtDFQuUbVj8FBWnTOxUEXUUK3TKKwkLdQExFdPvcROZbQUx4rmMn7cVCssx+5DNMQRqrTEMRzEXGRUemxkk0IMZKNsz4bFhs0WssGcVCXGpFTKtMeeQtW8z87FAJY9TlX2z8A/Ct8U3x7VnpNBTkXfV99p0lZ1flJctLRNhRx0glLFtORERFwEISGk18bVttWGsvOc93ZjANTf3tXW1W4SM3CWRZZFBu8AOO/yTwRf5k8oXzJRNgVW7QDG72hf2u+MX55fsF/CX9RfAG7/+O8Kb5T/Dm8YbzJvZG8AJm9wb5L/LA82D7hv4m/Mb4C29e7V7rNcB67So5A2Iqm2RCQxVLXzulTls0GMjAeWsktWJbamBV4y4basBENYtTN3WIXUWNYFE25YheNMjHQkWALt1Fh1dr4jfBRDoMZ1tsNAvHe+ddZ1bhI7oCazV9VTQckspIOgrgWuBeayweyUIb8sj1YzRI+WsrtcjzYiEbl0j36FPhK3jBQTsO7SoWLkF5aD9BeOkhX8FMbAxJQTILYDzJQjII6SpVQYxSQ0L96yoFNltGwEWyhqbhKwrLRjtLQlUlW0IIQnjtPUtJsgzgLvpCf2EwS0J84Cz8Qv1iXmxeYlhuKBHPQvBj8YM+YlJj2WsqsCJNSwTDd+g1Q/ZjU2EyTUFdBE1NRcxNicP54/sDMIdq3mg6zE7uQ/JtXePxjTMj4SBwxHHhJFT90EJEei1rJuNE9GReaygaTUaQKstENkR97Vdk0eEruwjk8AoE+yT8RPXrXO1aa9Hl/IuwC29da/0L/ab/y/Js/gu9ZfIFjPas98z47NPhL3lM+2zwDAw87VZm9Qb+LPDN/uzxjfAELfJN8u33jfYtkGz/hvKg9YRA9WBZairlK1Myc0f6R+DT6SxZQHHiNWtdNoYtwU4Hx/jnUGonBYfdMI2wA2I0zk9zznvnX2dfZ1BNZ9diLWhO/GdQaNHuMkhwAmjziPSo9kj26PQP+Sj5zkJVHMFAjMFcyEZvwXzoUoDiXehU6jVE0DlPSPBp8MGJuWot5S1fQ0l3YlRp+IWJOWJT7jUEUkdJd2I1BkLRQcRFOUl24SYE41pgI+Eme0l8aVxp8QM2YDzKQVh0ykmMykpzQ/Dq8gqwBuNcZzdD+GP2iveqm2P1AfAFoRZpNsF+49jgMETxZFdiItRrQk2FD9c2z8p1YSpVs8tIbUF/ajUmWTPwFStZRst061niOET16/cL8QgrEGoouwFzL/3E8WX3AvAMq/nC+uL8Ardl/QL/Iv5C8AFj8oPzo/5F9m3yjfgt98PwB+P2A/sj/cP7bfoN+y3wRPgAZPGE9CT2xPfk8gS8YSDIIMBEfs3/7fEOumk5z0aMVWVRRWdQR0d6aCQlia1YRY7ZODWDXkjHREDViVox5YtbSc5HtwFpKD1Vetk9NwVlVOA6SE0gBMV25VZlU2o1z0E4DOg7x0lcSkhMK85MC0X5aiviTMV8YSvNxf3jK69F8Gb1QQY1YCs1RUjqSEUqzkUQZ8/8aFplNVDQNn3IQxHpz0s/C+8pdURRPD8FLeMhrM9zYDU730U7WUqOz//v2ewunEJKtclF4WLAQgUXV0UPWUdJ9OBQa28lRPRXSkFWwHNuN8D6SODa6SPnQHjkKIFBSZhU0Vk6XED9YFJnOslL4qLBTCzKTHXBTLBB8WHQI2kuPsd6aV/n9IH1oRJpOwfB8+j4gTFpIFTp2EToitlKwXFhNQrZP7oLa6XalSVeS0RH5UJF/0FDxRUo1kNL82YvLc1PTEJwRWJTZiApyE49D2hfaFTi8AYC/CKcYVRp9Ymw4/SDNmnwBIP4KZTj/gM8YV3j+4P6I/APyfzj8orzqvDK8eT2BPgq8AZK+Or7ivyq/cr+6vAL+iryAUt5afQL9Sv2ykCrxEs0CghoK7QL7yw0AWoqjU9DA2xPS5VO0DYVU1FORETWf8ROdW3fT85N8MXwAeVR4DLF8+X1BbZl9QU3ZfAIhb9gOcX65Vrl/AX9JfjFQA81gmc8THDuNEZdTH/vIrYCLuApE0Z5YTrOS2hPe28msUVu0DsRzkZVWNg20cZGTXVP3zk1SV86tWVBWjGIxk2sxEkdlTTdTERBlTjYPcUmhlA8NgNmJiBCQlUlVjpeVctJnMFeRkHuyE39ZMBKBQpVNkzNQkULJtBE/NRBx0tE4tkz2pTsV23vNNDQMXDOT3EUwV5kZ1ZgJAPHd2fUYCTab8BK5NJWQM5Lekd1CmdbZ/yHNWAtMM5NekdKXaZHTe7H/e8uU85OiAzO/W5S6F7u02j4gTVgLzatQEFfTUnWQEgE+tRMB8h45ywxCOhc4VRqKKUkbtA4FSHVMDAGZzUi1DAMOA9oWOAywEEyDehQ61HpUAFpVeg3T0OyDO9e4CMyBmAgAbkFafYJ9CnwwPvp/Qn1IPAGQPdg+IDwKvrA9urxC/0g8A9A/mDxgfKh8EHz4fME9SHwCEHwY/WL+6H8wf3h/wHwIv0BQvZr94uw5zU60DqlPKNWRUfdRUdfTsROhVFq0DalatA+pUZMuw5/Jt4GzEVFgtk31YzUNbgVjdU2xYdbRY7WSypCT9DMcm0tFXLZPNAsy0z9wnluP8L+4l5iUWoqPIVz3Tm1AG4sUkZMMATMSLwEY1rnNUN7bFZj+4w6DGzc7Nnj3uxc6yjwzEUWosNAcsNLck1FFWhYNb/lW9Y7BVxWRVHYOlG6y01kTfNgIJZCTMUGTfjmN8347aFTwk12wUKZis35YjUCXToczXVmMBUN1k5Ndm4/TXvnVOYwznIh7zTGUUJO9O801l9KR0wZpM717vqH+C4VYSyE0A7SSU76bvuO/K75xf7u8A84K2Yu4c9xb/KP868QbiRZlQPcSkRGtRDeS8hGphUnV0fLSrgK5CYVKNgwC7gIb1/oXehdaFlvXmj/iLEP6F1vXm9Z7C/uRks2j2/wDQb+JvpB9+nUYPKH9CD0x/AF5/EK+qD5R3bh+IH8J/1H8A5n/4fwqPHI8uj2ivsn9kjwBOjWYVHi+gj7KPxI/WjygvADovTCeukitAXiVuU2wnrr2qNgLpvLRnjDT6ZMRWUVg1ZOS3NuNYPfRYLcMFImyU/twkE8AuxR7FHs8AMMumnVbPaM+Cz5THVjWexQBWNa7FvsVGr1ivwsHexZ5CRbVMxJD8x841lkKk3DfArmPsNy7VhvMETw7SRlQqBdRU/dRT9cRTnSSMtIsYU/3T20xHxjOUZBSghLRrT7Xfx9T+w1B9UxMVUB1UT53DLrRP/t3+0kEL3E/uTwBTPu1ugqj8RKGsJF82X4DrnsLODPTRQuxU1Wxffl2GVb4i51zPoLZf+O8K/6THHtNO9WOcaPxfPtPE1JB0hBhSFWQATCQzYDbzbPRDYC4CS2A+QxDk9wbim/AO81El1g4FvvUAhm2GZYZlvvV+Zc4jfN8OBQAOBX7V5m+42+aPEHvO3/jbAJbd9t8o7zoJPn+Qf3p/hH8Ahn9o74LvrO+2D1iPco/87wD+71CPKv9E/0b/WP+K/5z/KHb9fsMU5Mt8ZI88t5ZC1SQs1VCtQ8EMZJVQWh0zbdTER1A9RFBNs1vvT2VDp0/1NE+dE9UZrETRjLSLxMRATqh9Vg5VpkJLFFQGtMS0tUx9JEw9wx5MvZRLtq1DcUvNwyVLtePYrUoto45KzcRKnRRJqlUkSVVESeU0SHUESKp9lEhNZEgdxEfVk4JtR50TOUelQ+tGrQTVRoW0Rm1kRX1To0W2PcNeRU2zD0U1NERWnRN5RE1kRF1UQ11jq5RDlQRDBdRDzURDprXjeEO9NGwUsXQUwQlDXRaWI0ONVLQfxh/YGxIOE0N9xGwU8fwfDi8gKxIeYvc0J7bjQ+U0RCdWLyhoL0ovrBQATBT5lC+uLwjAL6IpjkIB5C/uJX7zdBRAAzgWPwg7Dj8IO4ZjRPVkAUNlPl49AA</prop>
			</obj>
			<obj name="Protocol" class="HTCProtocol" version="1">
				<prop name="Created">2022-05-31T14:33:24.824</prop>
				<prop name="LastModified">2022-05-31T14:34:04.179</prop>
				<obj name="Programs" class="HTCRunProgramList" version="5">
					<list name="emlist" count="3">
						<obj name="item" class="HTCRunProgram" version="1">
							<prop name="name">Program</prop>
							<prop name="Cycles">1</prop>
							<prop name="AnalysisMode">None</prop>
							<obj name="Segments" class="TEMRunSegmentList" version="1">
								<list name="emlist" count="1">
									<obj name="item" class="HTCRunSegment" version="2">
										<prop name="Hold">600</prop>
										<prop name="Slope">4.8</prop>
										<prop name="StepDelay">0</prop>
										<prop name="StepSize">0</prop>
										<prop name="Target">95</prop>
										<prop name="Target2">0</prop>
										<prop name="AcquisitionMode">0</prop>
										<prop name="AcqPerDegree">5</prop>
									</obj>
								</list>
							</obj>
						</obj>
						<obj name="item" class="HTCRunProgram" version="1">
							<prop name="name">Program</prop>
							<prop name="Cycles">45</prop>
							<prop name="AnalysisMode">Quantification</prop>
							<obj name="Segments" class="TEMRunSegmentList" version="1">
								<list name="emlist" count="3">
									<obj name="item" class="HTCRunSegment" version="2">
										<prop name="Hold">15</prop>
										<prop name="Slope">4.8</prop>
										<prop name="StepDelay">0</prop>
										<prop name="StepSize">0</prop>
										<prop name="Target">95</prop>
										<prop name="Target2">0</prop>
										<prop name="AcquisitionMode">0</prop>
										<prop name="AcqPerDegree">5</prop>
									</obj>
									<obj name="item" class="HTCRunSegment" version="2">
										<prop name="Hold">15</prop>
										<prop name="Slope">2.5</prop>
										<prop name="StepDelay">0</prop>
										<prop name="StepSize">0</prop>
										<prop name="Target">60</prop>
										<prop name="Target2">0</prop>
										<prop name="AcquisitionMode">0</prop>
										<prop name="AcqPerDegree">5</prop>
									</obj>
									<obj name="item" class="HTCRunSegment" version="2">
										<prop name="Hold">35</prop>
										<prop name="Slope">4.8</prop>
										<prop name="StepDelay">0</prop>
										<prop name="StepSize">0</prop>
										<prop name="Target">72</prop>
										<prop name="Target2">0</prop>
										<prop name="AcquisitionMode">1</prop>
										<prop name="AcqPerDegree">5</prop>
									</obj>
								</list>
							</obj>
						</obj>
						<obj name="item" class="HTCRunProgram" version="1">
							<prop name="name">Program</prop>
							<prop name="Cycles">1</prop>
							<prop name="AnalysisMode">None</prop>
							<obj name="Segments" class="TEMRunSegmentList" version="1">
								<list name="emlist" count="1">
									<obj name="item" class="HTCRunSegment" version="2">
										<prop name="Hold">30</prop>
										<prop name="Slope">1.5</prop>
										<prop name="StepDelay">0</prop>
										<prop name="StepSize">0</prop>
										<prop name="Target">40</prop>
										<prop name="Target2">0</prop>
										<prop name="AcquisitionMode">0</prop>
										<prop name="AcqPerDegree">5</prop>
									</obj>
								</list>
							</obj>
						</obj>
					</list>
					<list name="AnalysisModes" count="4">
						<item>None</item>
						<item>Quantification</item>
						<item>Melting Curves</item>
						<item>Color Compensation</item>
					</list>
					<prop name="ChannelCount">1</prop>
					<prop name="InstrumentSubclass">HTC_VER_10</prop>
					<obj name="Container" class="HTCBlockType" version="1">
						<prop name="Id">bt384S</prop>
						<prop name="RowCount">16</prop>
						<prop name="ColCount">24</prop>
						<prop name="OvershootDnDelay">0</prop>
						<prop name="OvershootUpDelay">2</prop>
						<prop name="RampRateMaxDn">2.5</prop>
						<prop name="RampRateMaxUp">4.8</prop>
						<prop name="ReactionVolMin">3</prop>
						<prop name="ReactionVolMax">20</prop>
						<prop name="ReactionVolDefault">20</prop>
						<prop name="HorVertCrosstalkCoefficient">0.0008</prop>
						<prop name="DiagCrosstalkCoefficent">0.0004</prop>
					</obj>
					<prop name="MaxPositionsToSeek">384</prop>
					<obj name="DetectionFormats" class="DetectionFormats" version="2">
						<list name="emlist" count="8">
							<obj name="item" class="HTCDetectionFormat" version="1">
								<list name="emlist" count="1">
									<obj name="item" class="HTCChannel" version="2">
										<prop name="name">SimpleProbe</prop>
										<prop name="Active">1</prop>
										<prop name="EmissionWL">510</prop>
										<prop name="ExcitationWL">465</prop>
										<prop name="IntgrTime">250</prop>
										<prop name="MaxIntgrTime">2000</prop>
										<prop name="MeltFactor">1.2</prop>
										<prop name="QuantFactor">2</prop>
									</obj>
								</list>
								<prop name="name">SimpleProbe</prop>
								<prop name="Active">1</prop>
								<prop name="DefChannelNdx">0</prop>
								<prop name="DenominatorNdx">-1</prop>
								<prop name="ReadOnly">0</prop>
								<list name="EmissionWLAvail" count="6">
									<item>488</item>
									<item>510</item>
									<item>580</item>
									<item>610</item>
									<item>640</item>
									<item>660</item>
								</list>
								<list name="ExcitationWLAvail" count="5">
									<item>440</item>
									<item>465</item>
									<item>498</item>
									<item>533</item>
									<item>618</item>
								</list>
								<prop name="MeasuringMode">hmmDynamic</prop>
							</obj>
							<obj name="item" class="HTCDetectionFormat" version="1">
								<list name="emlist" count="1">
									<obj name="item" class="HTCChannel" version="2">
										<prop name="name">FAM</prop>
										<prop name="Active">1</prop>
										<prop name="EmissionWL">510</prop>
										<prop name="ExcitationWL">465</prop>
										<prop name="IntgrTime">250</prop>
										<prop name="MaxIntgrTime">2000</prop>
										<prop name="MeltFactor">1</prop>
										<prop name="QuantFactor">10</prop>
									</obj>
								</list>
								<prop name="name">Mono Color Hydrolysis Probe / UPL Probe</prop>
								<prop name="Active">1</prop>
								<prop name="DefChannelNdx">0</prop>
								<prop name="DenominatorNdx">-1</prop>
								<prop name="ReadOnly">0</prop>
								<list name="EmissionWLAvail" count="6">
									<item>488</item>
									<item>510</item>
									<item>580</item>
									<item>610</item>
									<item>640</item>
									<item>660</item>
								</list>
								<list name="ExcitationWLAvail" count="5">
									<item>440</item>
									<item>465</item>
									<item>498</item>
									<item>533</item>
									<item>618</item>
								</list>
								<prop name="MeasuringMode">hmmDynamic</prop>
							</obj>
							<obj name="item" class="HTCDetectionFormat" version="1">
								<list name="emlist" count="2">
									<obj name="item" class="HTCChannel" version="2">
										<prop name="name">FAM</prop>
										<prop name="Active">1</prop>
										<prop name="EmissionWL">510</prop>
										<prop name="ExcitationWL">465</prop>
										<prop name="IntgrTime">250</prop>
										<prop name="MaxIntgrTime">2000</prop>
										<prop name="MeltFactor">1</prop>
										<prop name="QuantFactor">10</prop>
									</obj>
									<obj name="item" class="HTCChannel" version="2">
										<prop name="name">VIC / HEX / Yellow555</prop>
										<prop name="Active">1</prop>
										<prop name="EmissionWL">580</prop>
										<prop name="ExcitationWL">533</prop>
										<prop name="IntgrTime">250</prop>
										<prop name="MaxIntgrTime">2000</prop>
										<prop name="MeltFactor">1</prop>
										<prop name="QuantFactor">10</prop>
									</obj>
								</list>
								<prop name="name">Dual Color Hydrolysis Probe / UPL Probe</prop>
								<prop name="Active">1</prop>
								<prop name="DefChannelNdx">0</prop>
								<prop name="DenominatorNdx">-1</prop>
								<prop name="ReadOnly">0</prop>
								<list name="EmissionWLAvail" count="6">
									<item>488</item>
									<item>510</item>
									<item>580</item>
									<item>610</item>
									<item>640</item>
									<item>660</item>
								</list>
								<list name="ExcitationWLAvail" count="5">
									<item>440</item>
									<item>465</item>
									<item>498</item>
									<item>533</item>
									<item>618</item>
								</list>
								<prop name="MeasuringMode">hmmDynamic</prop>
							</obj>
							<obj name="item" class="HTCDetectionFormat" version="1">
								<list name="emlist" count="3">
									<obj name="item" class="HTCChannel" version="2">
										<prop name="name">FAM</prop>
										<prop name="Active">1</prop>
										<prop name="EmissionWL">510</prop>
										<prop name="ExcitationWL">465</prop>
										<prop name="IntgrTime">250</prop>
										<prop name="MaxIntgrTime">2000</prop>
										<prop name="MeltFactor">1</prop>
										<prop name="QuantFactor">10</prop>
									</obj>
									<obj name="item" class="HTCChannel" version="2">
										<prop name="name">VIC / HEX / Yellow555</prop>
										<prop name="Active">1</prop>
										<prop name="EmissionWL">580</prop>
										<prop name="ExcitationWL">533</prop>
										<prop name="IntgrTime">250</prop>
										<prop name="MaxIntgrTime">2000</prop>
										<prop name="MeltFactor">1</prop>
										<prop name="QuantFactor">10</prop>
									</obj>
									<obj name="item" class="HTCChannel" version="2">
										<prop name="name">Cy 5 / Cy 5.5</prop>
										<prop name="Active">1</prop>
										<prop name="EmissionWL">660</prop>
										<prop name="ExcitationWL">618</prop>
										<prop name="IntgrTime">250</prop>
										<prop name="MaxIntgrTime">2000</prop>
										<prop name="MeltFactor">1</prop>
										<prop name="QuantFactor">10</prop>
									</obj>
								</list>
								<prop name="name">3 Color Hydrolysis Probe</prop>
								<prop name="Active">1</prop>
								<prop name="DefChannelNdx">0</prop>
								<prop name="DenominatorNdx">-1</prop>
								<prop name="ReadOnly">0</prop>
								<list name="EmissionWLAvail" count="6">
									<item>488</item>
									<item>510</item>
									<item>580</item>
									<item>610</item>
									<item>640</item>
									<item>660</item>
								</list>
								<list name="ExcitationWLAvail" count="5">
									<item>440</item>
									<item>465</item>
									<item>498</item>
									<item>533</item>
									<item>618</item>
								</list>
								<prop name="MeasuringMode">hmmDynamic</prop>
							</obj>
							<obj name="item" class="HTCDetectionFormat" version="1">
								<list name="emlist" count="4">
									<obj name="item" class="HTCChannel" version="2">
										<prop name="name">Cyan 500</prop>
										<prop name="Active">1</prop>
										<prop name="EmissionWL">488</prop>
										<prop name="ExcitationWL">440</prop>
										<prop name="IntgrTime">250</prop>
										<prop name="MaxIntgrTime">2000</prop>
										<prop name="MeltFactor">1</prop>
										<prop name="QuantFactor">10</prop>
									</obj>
									<obj name="item" class="HTCChannel" version="2">
										<prop name="name">FAM</prop>
										<prop name="Active">1</prop>
										<prop name="EmissionWL">580</prop>
										<prop name="ExcitationWL">498</prop>
										<prop name="IntgrTime">250</prop>
										<prop name="MaxIntgrTime">2000</prop>
										<prop name="MeltFactor">1</prop>
										<prop name="QuantFactor">10</prop>
									</obj>
									<obj name="item" class="HTCChannel" version="2">
										<prop name="name">Red 610</prop>
										<prop name="Active">1</prop>
										<prop name="EmissionWL">610</prop>
										<prop name="ExcitationWL">533</prop>
										<prop name="IntgrTime">250</prop>
										<prop name="MaxIntgrTime">2000</prop>
										<prop name="MeltFactor">1</prop>
										<prop name="QuantFactor">10</prop>
									</obj>
									<obj name="item" class="HTCChannel" version="2">
										<prop name="name">Cy 5 / Cy 5.5</prop>
										<prop name="Active">1</prop>
										<prop name="EmissionWL">660</prop>
										<prop name="ExcitationWL">618</prop>
										<prop name="IntgrTime">250</prop>
										<prop name="MaxIntgrTime">2000</prop>
										<prop name="MeltFactor">1</prop>
										<prop name="QuantFactor">10</prop>
									</obj>
								</list>
								<prop name="name">4 Color Hydrolysis Probe</prop>
								<prop name="Active">1</prop>
								<prop name="DefChannelNdx">0</prop>
								<prop name="DenominatorNdx">-1</prop>
								<prop name="ReadOnly">0</prop>
								<list name="EmissionWLAvail" count="6">
									<item>488</item>
									<item>510</item>
									<item>580</item>
									<item>610</item>
									<item>640</item>
									<item>660</item>
								</list>
								<list name="ExcitationWLAvail" count="5">
									<item>440</item>
									<item>465</item>
									<item>498</item>
									<item>533</item>
									<item>618</item>
								</list>
								<prop name="MeasuringMode">hmmDynamic</prop>
							</obj>
							<obj name="item" class="HTCDetectionFormat" version="1">
								<list name="emlist" count="1">
									<obj name="item" class="HTCChannel" version="2">
										<prop name="name">Red 640</prop>
										<prop name="Active">1</prop>
										<prop name="EmissionWL">640</prop>
										<prop name="ExcitationWL">498</prop>
										<prop name="IntgrTime">250</prop>
										<prop name="MaxIntgrTime">2000</prop>
										<prop name="MeltFactor">1.2</prop>
										<prop name="QuantFactor">5</prop>
									</obj>
								</list>
								<prop name="name">Mono Color HybProbe</prop>
								<prop name="Active">1</prop>
								<prop name="DefChannelNdx">0</prop>
								<prop name="DenominatorNdx">-1</prop>
								<prop name="ReadOnly">0</prop>
								<list name="EmissionWLAvail" count="6">
									<item>488</item>
									<item>510</item>
									<item>580</item>
									<item>610</item>
									<item>640</item>
									<item>660</item>
								</list>
								<list name="ExcitationWLAvail" count="5">
									<item>440</item>
									<item>465</item>
									<item>498</item>
									<item>533</item>
									<item>618</item>
								</list>
								<prop name="MeasuringMode">hmmDynamic</prop>
							</obj>
							<obj name="item" class="HTCDetectionFormat" version="1">
								<list name="emlist" count="4">
									<obj name="item" class="HTCChannel" version="2">
										<prop name="name">Fluos</prop>
										<prop name="Active">1</prop>
										<prop name="EmissionWL">510</prop>
										<prop name="ExcitationWL">465</prop>
										<prop name="IntgrTime">250</prop>
										<prop name="MaxIntgrTime">2000</prop>
										<prop name="MeltFactor">2</prop>
										<prop name="QuantFactor">1.5</prop>
									</obj>
									<obj name="item" class="HTCChannel" version="2">
										<prop name="name">Red 610</prop>
										<prop name="Active">1</prop>
										<prop name="EmissionWL">610</prop>
										<prop name="ExcitationWL">498</prop>
										<prop name="IntgrTime">250</prop>
										<prop name="MaxIntgrTime">2000</prop>
										<prop name="MeltFactor">1.2</prop>
										<prop name="QuantFactor">5</prop>
									</obj>
									<obj name="item" class="HTCChannel" version="2">
										<prop name="name">Red 640</prop>
										<prop name="Active">1</prop>
										<prop name="EmissionWL">640</prop>
										<prop name="ExcitationWL">498</prop>
										<prop name="IntgrTime">250</prop>
										<prop name="MaxIntgrTime">2000</prop>
										<prop name="MeltFactor">1.2</prop>
										<prop name="QuantFactor">5</prop>
									</obj>
									<obj name="item" class="HTCChannel" version="2">
										<prop name="name">Cy 5 / Cy 5.5</prop>
										<prop name="Active">1</prop>
										<prop name="EmissionWL">660</prop>
										<prop name="ExcitationWL">498</prop>
										<prop name="IntgrTime">250</prop>
										<prop name="MaxIntgrTime">2000</prop>
										<prop name="MeltFactor">1.2</prop>
										<prop name="QuantFactor">5</prop>
									</obj>
								</list>
								<prop name="name">Multi Color HybProbe</prop>
								<prop name="Active">1</prop>
								<prop name="DefChannelNdx">0</prop>
								<prop name="DenominatorNdx">-1</prop>
								<prop name="ReadOnly">0</prop>
								<list name="EmissionWLAvail" count="6">
									<item>488</item>
									<item>510</item>
									<item>580</item>
									<item>610</item>
									<item>640</item>
									<item>660</item>
								</list>
								<list name="ExcitationWLAvail" count="5">
									<item>440</item>
									<item>465</item>
									<item>498</item>
									<item>533</item>
									<item>618</item>
								</list>
								<prop name="MeasuringMode">hmmDynamic</prop>
							</obj>
							<obj name="item" class="HTCDetectionFormat" version="1">
								<list name="emlist" count="1">
									<obj name="item" class="HTCChannel" version="2">
										<prop name="name">SYBR Green I / HRM Dye</prop>
										<prop name="Active">1</prop>
										<prop name="EmissionWL">510</prop>
										<prop name="ExcitationWL">465</prop>
										<prop name="IntgrTime">250</prop>
										<prop name="MaxIntgrTime">1000</prop>
										<prop name="MeltFactor">1.2</prop>
										<prop name="QuantFactor">30</prop>
									</obj>
								</list>
								<prop name="name">SYBR Green I / HRM Dye</prop>
								<prop name="Active">1</prop>
								<prop name="DefChannelNdx">0</prop>
								<prop name="DenominatorNdx">-1</prop>
								<prop name="ReadOnly">0</prop>
								<list name="EmissionWLAvail" count="6">
									<item>488</item>
									<item>510</item>
									<item>580</item>
									<item>610</item>
									<item>640</item>
									<item>660</item>
								</list>
								<list name="ExcitationWLAvail" count="5">
									<item>440</item>
									<item>465</item>
									<item>498</item>
									<item>533</item>
									<item>618</item>
								</list>
								<prop name="MeasuringMode">hmmDynamic</prop>
							</obj>
						</list>
						<prop name="DefFormatName">SYBR Green I / HRM Dye</prop>
					</obj>
					<list name="AcquisitionModes" count="4">
						<item>None</item>
						<item>Single</item>
						<item>Continuous</item>
						<item>Step</item>
					</list>
					<prop name="SeekTemp">30</prop>
					<prop name="SampleVolume">10</prop>
				</obj>
			</obj>
			<prop name="CompletedProgramNo">4</prop>
			<prop name="StopPoint">3</prop>
			<prop name="CarouselConstMoved">0</prop>
		</obj>
		<obj name="AnlsAndSampleInfo" class="AnlsAndSampleInfo" version="1">
			<obj name="AnlsPropTypes" class="PropertyTypeList" version="1">
				<list name="emlist" count="3">
					<obj name="item" class="SamplePropType" version="1">
						<prop name="name">Units</prop>
						<prop name="PropClass">QuantUnitsProp</prop>
						<prop name="IsChannelProperty">0</prop>
						<prop name="SelectorOrder">0</prop>
						<prop name="ShowInSelector">0</prop>
						<prop name="ShowInTable">0</prop>
						<prop name="TableOrder">0</prop>
					</obj>
					<obj name="item" class="SamplePropType" version="1">
						<prop name="name">ExtRef</prop>
						<prop name="PropClass">RQExtRefProp</prop>
						<prop name="IsChannelProperty">0</prop>
						<prop name="SelectorOrder">0</prop>
						<prop name="ShowInSelector">0</prop>
						<prop name="ShowInTable">0</prop>
						<prop name="TableOrder">0</prop>
					</obj>
					<obj name="item" class="SamplePropType" version="1">
						<prop name="name">Endpt External Experiment</prop>
						<prop name="PropClass">EndptGenoExtExp</prop>
						<prop name="IsChannelProperty">0</prop>
						<prop name="SelectorOrder">0</prop>
						<prop name="ShowInSelector">0</prop>
						<prop name="ShowInTable">0</prop>
						<prop name="TableOrder">0</prop>
					</obj>
				</list>
			</obj>
			<obj name="SamplePropTypes" class="PropertyTypeList" version="1">
				<list name="emlist" count="26">
					<obj name="item" class="SamplePosPropType" version="1">
						<prop name="name">Position</prop>
						<prop name="PropClass">GenSampleEditPosition</prop>
						<prop name="AnalysisClass">General</prop>
						<prop name="IsChannelProperty">0</prop>
						<prop name="SelectorOrder">0</prop>
						<prop name="ShowInSelector">0</prop>
						<prop name="ShowInTable">1</prop>
						<prop name="TableOrder">0</prop>
					</obj>
					<obj name="item" class="SamplePropType" version="1">
						<prop name="name">Color</prop>
						<prop name="PropClass">SamplePrefColor</prop>
						<prop name="AnalysisClass">General</prop>
						<prop name="IsChannelProperty">0</prop>
						<prop name="SelectorOrder">1</prop>
						<prop name="ShowInSelector">0</prop>
						<prop name="ShowInTable">1</prop>
						<prop name="TableOrder">1</prop>
					</obj>
					<obj name="item" class="SamplePropType" version="1">
						<prop name="name">Replicate of</prop>
						<prop name="PropClass">GenSampleEditReplicate</prop>
						<prop name="AnalysisClass">General</prop>
						<prop name="IsChannelProperty">0</prop>
						<prop name="SelectorOrder">2</prop>
						<prop name="ShowInSelector">0</prop>
						<prop name="ShowInTable">1</prop>
						<prop name="TableOrder">2</prop>
					</obj>
					<obj name="item" class="SamplePropType" version="1">
						<prop name="name">Sample Name</prop>
						<prop name="PropClass">GenSampleEditName</prop>
						<prop name="AnalysisClass">General</prop>
						<prop name="IsChannelProperty">0</prop>
						<prop name="SelectorOrder">3</prop>
						<prop name="ShowInSelector">1</prop>
						<prop name="ShowInTable">1</prop>
						<prop name="TableOrder">3</prop>
					</obj>
					<obj name="item" class="SamplePropType" version="1">
						<prop name="name">Subsets</prop>
						<prop name="PropClass">GenSampleEditSubset</prop>
						<prop name="AnalysisClass">General</prop>
						<prop name="IsChannelProperty">0</prop>
						<prop name="SelectorOrder">4</prop>
						<prop name="ShowInSelector">0</prop>
						<prop name="ShowInTable">0</prop>
						<prop name="TableOrder">4</prop>
					</obj>
					<obj name="item" class="SamplePropType" version="1">
						<prop name="name">Notes</prop>
						<prop name="PropClass">GenSampleEditNotes</prop>
						<prop name="AnalysisClass">General</prop>
						<prop name="IsChannelProperty">0</prop>
						<prop name="SelectorOrder">5</prop>
						<prop name="ShowInSelector">0</prop>
						<prop name="ShowInTable">0</prop>
						<prop name="TableOrder">5</prop>
					</obj>
					<obj name="item" class="SamplePropType" version="1">
						<prop name="name">Sample ID</prop>
						<prop name="PropClass">HTCSampleID</prop>
						<prop name="AnalysisClass">General</prop>
						<prop name="IsChannelProperty">0</prop>
						<prop name="SelectorOrder">6</prop>
						<prop name="ShowInSelector">0</prop>
						<prop name="ShowInTable">0</prop>
						<prop name="TableOrder">6</prop>
					</obj>
					<obj name="item" class="SamplePropType" version="1">
						<prop name="name">Sample Prep Notes</prop>
						<prop name="PropClass">HTCSamplePrepNotes</prop>
						<prop name="AnalysisClass">General</prop>
						<prop name="IsChannelProperty">0</prop>
						<prop name="SelectorOrder">7</prop>
						<prop name="ShowInSelector">0</prop>
						<prop name="ShowInTable">0</prop>
						<prop name="TableOrder">7</prop>
					</obj>
					<obj name="item" class="SamplePrefWidthType" version="1">
						<prop name="name">Width</prop>
						<prop name="PropClass">SamplePrefWidth</prop>
						<prop name="AnalysisClass">Sample preferences</prop>
						<prop name="IsChannelProperty">0</prop>
						<prop name="SelectorOrder">8</prop>
						<prop name="ShowInSelector">0</prop>
						<prop name="ShowInTable">0</prop>
						<prop name="TableOrder">8</prop>
					</obj>
					<obj name="item" class="SamplePrefLineStyleType" version="1">
						<prop name="name">Line Style</prop>
						<prop name="PropClass">SamplePrefLineStyle</prop>
						<prop name="AnalysisClass">Sample preferences</prop>
						<prop name="IsChannelProperty">0</prop>
						<prop name="SelectorOrder">9</prop>
						<prop name="ShowInSelector">0</prop>
						<prop name="ShowInTable">0</prop>
						<prop name="TableOrder">9</prop>
					</obj>
					<obj name="item" class="SamplePrefPointStyleType" version="1">
						<prop name="name">Point Style</prop>
						<prop name="PropClass">SamplePrefPointStyle</prop>
						<prop name="AnalysisClass">Sample preferences</prop>
						<prop name="IsChannelProperty">0</prop>
						<prop name="SelectorOrder">10</prop>
						<prop name="ShowInSelector">0</prop>
						<prop name="ShowInTable">0</prop>
						<prop name="TableOrder">10</prop>
					</obj>
					<obj name="item" class="SamplePropType" version="1">
						<prop name="name">Dominant Channel</prop>
						<prop name="PropClass">DominantChannelProp</prop>
						<prop name="AnalysisClass">Color Compensation Analysis</prop>
						<prop name="IsChannelProperty">0</prop>
						<prop name="SelectorOrder">11</prop>
						<prop name="ShowInSelector">0</prop>
						<prop name="ShowInTable">0</prop>
						<prop name="TableOrder">11</prop>
					</obj>
					<obj name="item" class="EndPtSampleTypePropertyType" version="1">
						<prop name="name">EndPt Sample Type</prop>
						<prop name="PropClass">GroupingSample</prop>
						<prop name="AnalysisClass">EndPtGenotyping</prop>
						<prop name="IsChannelProperty">0</prop>
						<prop name="SelectorOrder">12</prop>
						<prop name="ShowInSelector">0</prop>
						<prop name="ShowInTable">0</prop>
						<prop name="TableOrder">12</prop>
					</obj>
					<obj name="item" class="SamplePropType" version="1">
						<prop name="name">EndPt Genotype</prop>
						<prop name="PropClass">Genotype</prop>
						<prop name="AnalysisClass">EndPtGenotyping</prop>
						<prop name="IsChannelProperty">0</prop>
						<prop name="SelectorOrder">13</prop>
						<prop name="ShowInSelector">0</prop>
						<prop name="ShowInTable">0</prop>
						<prop name="TableOrder">13</prop>
					</obj>
					<obj name="item" class="SamplePropType" version="1">
						<prop name="name">Target Name</prop>
						<prop name="PropClass">TargetName</prop>
						<prop name="AnalysisClass">General</prop>
						<prop name="IsChannelProperty">1</prop>
						<prop name="SelectorOrder">14</prop>
						<prop name="ShowInSelector">0</prop>
						<prop name="ShowInTable">0</prop>
						<prop name="TableOrder">14</prop>
					</obj>
					<obj name="item" class="QuantSampleTypePropertyType" version="1">
						<prop name="name">Quantification Sample Type</prop>
						<prop name="PropClass">QuantSampleTypeProperty</prop>
						<prop name="AnalysisClass">Quantification Analysis</prop>
						<prop name="IsChannelProperty">1</prop>
						<prop name="SelectorOrder">15</prop>
						<prop name="ShowInSelector">0</prop>
						<prop name="ShowInTable">0</prop>
						<prop name="TableOrder">15</prop>
					</obj>
					<obj name="item" class="SamplePropType" version="1">
						<prop name="name">Concentration</prop>
						<prop name="PropClass">QuantConcProperty</prop>
						<prop name="AnalysisClass">Quantification Analysis</prop>
						<prop name="IsChannelProperty">1</prop>
						<prop name="SelectorOrder">16</prop>
						<prop name="ShowInSelector">0</prop>
						<prop name="ShowInTable">0</prop>
						<prop name="TableOrder">16</prop>
					</obj>
					<obj name="item" class="QuantCpType" version="1">
						<prop name="name">Cp Low</prop>
						<prop name="PropClass">QuantCpLowProp</prop>
						<prop name="AnalysisClass">Quantification Analysis</prop>
						<prop name="IsChannelProperty">1</prop>
						<prop name="SelectorOrder">17</prop>
						<prop name="ShowInSelector">0</prop>
						<prop name="ShowInTable">0</prop>
						<prop name="TableOrder">17</prop>
					</obj>
					<obj name="item" class="QuantCpType" version="1">
						<prop name="name">Cp High</prop>
						<prop name="PropClass">QuantCpHighProp</prop>
						<prop name="AnalysisClass">Quantification Analysis</prop>
						<prop name="IsChannelProperty">1</prop>
						<prop name="SelectorOrder">18</prop>
						<prop name="ShowInSelector">0</prop>
						<prop name="ShowInTable">0</prop>
						<prop name="TableOrder">18</prop>
					</obj>
					<obj name="item" class="GroupSampleTypePropertyType" version="1">
						<prop name="name">Melt Geno Sample Type</prop>
						<prop name="PropClass">GroupChannelTypeProp</prop>
						<prop name="AnalysisClass">Melt Geno</prop>
						<prop name="IsChannelProperty">1</prop>
						<prop name="SelectorOrder">19</prop>
						<prop name="ShowInSelector">0</prop>
						<prop name="ShowInTable">0</prop>
						<prop name="TableOrder">19</prop>
					</obj>
					<obj name="item" class="SamplePropType" version="1">
						<prop name="name">Melt Geno Genotype</prop>
						<prop name="PropClass">ChannelGenotype</prop>
						<prop name="AnalysisClass">Melt Geno</prop>
						<prop name="IsChannelProperty">1</prop>
						<prop name="SelectorOrder">20</prop>
						<prop name="ShowInSelector">0</prop>
						<prop name="ShowInTable">0</prop>
						<prop name="TableOrder">20</prop>
					</obj>
					<obj name="item" class="RQTargetPropertyType" version="1">
						<prop name="name">Target Type</prop>
						<prop name="PropClass">RQTargetProperty</prop>
						<prop name="AnalysisClass">Relative Quantification</prop>
						<prop name="IsChannelProperty">1</prop>
						<prop name="SelectorOrder">21</prop>
						<prop name="ShowInSelector">0</prop>
						<prop name="ShowInTable">0</prop>
						<prop name="TableOrder">21</prop>
					</obj>
					<obj name="item" class="RQSampleTargetPropertyType" version="1">
						<prop name="name">Combined Sample and Target Type</prop>
						<prop name="PropClass">RQSampleTargetProperty</prop>
						<prop name="AnalysisClass">Relative Quantification</prop>
						<prop name="IsChannelProperty">1</prop>
						<prop name="SelectorOrder">22</prop>
						<prop name="ShowInSelector">0</prop>
						<prop name="ShowInTable">0</prop>
						<prop name="TableOrder">22</prop>
					</obj>
					<obj name="item" class="SamplePropType" version="1">
						<prop name="name">Efficiency</prop>
						<prop name="PropClass">RQEffProp</prop>
						<prop name="AnalysisClass">Relative Quantification</prop>
						<prop name="IsChannelProperty">1</prop>
						<prop name="SelectorOrder">23</prop>
						<prop name="ShowInSelector">0</prop>
						<prop name="ShowInTable">0</prop>
						<prop name="TableOrder">23</prop>
					</obj>
					<obj name="item" class="GroupSampleTypePropertyTypeNoPos" version="1">
						<prop name="name">Scanning Sample Type</prop>
						<prop name="PropClass">GroupChannelTypeProp</prop>
						<prop name="AnalysisClass">Scanning</prop>
						<prop name="IsChannelProperty">1</prop>
						<prop name="SelectorOrder">24</prop>
						<prop name="ShowInSelector">0</prop>
						<prop name="ShowInTable">0</prop>
						<prop name="TableOrder">24</prop>
					</obj>
					<obj name="item" class="SamplePropType" version="1">
						<prop name="name">Scanning Genotype</prop>
						<prop name="PropClass">ChannelGenotype</prop>
						<prop name="AnalysisClass">Scanning</prop>
						<prop name="IsChannelProperty">1</prop>
						<prop name="SelectorOrder">25</prop>
						<prop name="ShowInSelector">0</prop>
						<prop name="ShowInTable">0</prop>
						<prop name="TableOrder">25</prop>
					</obj>
				</list>
			</obj>
			<obj name="SelectedChannels" class="TEMIntegerSet" version="1">
				<list name="Items" count="1">
					<prop name="Item">0</prop>
				</list>
			</obj>
			<obj name="AnalysisProperties" class="ExpPropList" version="1">
				<list name="emlist" count="3">
					<obj name="PropertyObject" class="EndptGenoExtExp" version="3">
						<prop name="PropertyTypeName">Endpt External Experiment</prop>
					</obj>
					<obj name="PropertyObject" class="RQExtRefProp" version="3">
						<prop name="PropertyTypeName">ExtRef</prop>
						<prop name="RefExpProg">-1</prop>
					</obj>
					<obj name="PropertyObject" class="QuantUnitsProp" version="3">
						<prop name="PropertyTypeName">Units</prop>
					</obj>
				</list>
			</obj>
			<obj name="SampleInfoList" class="SamplePropInfoList" version="1">
				<list name="emlist" count="384">
					<obj name="item" class="SamplePropInfo" version="1">
						<obj name="ChannelProperties" class="ChanPropList" version="2">
							<obj name="ChannelProperties" class="EMList" version="1">
								<list name="emlist" count="1">
									<obj name="item" class="PropertyList" version="1">
										<list name="emlist" count="12">
											<obj name="PropertyObject" class="RQSampleTargetProperty" version="4">
												<prop name="PropertyTypeName">Combined Sample and Target Type</prop>
												<prop name="Position">0</prop>
												<prop name="IsDefault">0</prop>
												<obj name="ChannelProp" class="ChannelProperty" version="1">
													<prop name="ChannelIdx">0</prop>
												</obj>
											</obj>
											<obj name="PropertyObject" class="QuantConcProperty" version="4">
												<prop name="PropertyTypeName">Concentration</prop>
												<prop name="Position">0</prop>
												<prop name="IsDefault">1</prop>
												<prop name="Concentration">0</prop>
												<obj name="ChannelProp" class="ChannelProperty" version="1">
													<prop name="ChannelIdx">0</prop>
												</obj>
												<prop name="ReadOnly">1</prop>
											</obj>
											<obj name="PropertyObject" class="QuantCpHighProp" version="4">
												<prop name="PropertyTypeName">Cp High</prop>
												<prop name="Position">0</prop>
												<prop name="IsDefault">1</prop>
												<prop name="CpRangeHigh">0</prop>
												<obj name="ChannelProp" class="ChannelProperty" version="1">
													<prop name="ChannelIdx">0</prop>
												</obj>
												<prop name="ReadOnly">1</prop>
											</obj>
											<obj name="PropertyObject" class="QuantCpLowProp" version="4">
												<prop name="PropertyTypeName">Cp Low</prop>
												<prop name="Position">0</prop>
												<prop name="IsDefault">1</prop>
												<prop name="CpRangeLow">0</prop>
												<obj name="ChannelProp" class="ChannelProperty" version="1">
													<prop name="ChannelIdx">0</prop>
												</obj>
												<prop name="ReadOnly">1</prop>
											</obj>
											<obj name="PropertyObject" class="RQEffProp" version="4">
												<prop name="PropertyTypeName">Efficiency</prop>
												<prop name="Position">0</prop>
												<prop name="IsDefault">1</prop>
												<prop name="Efficiency">2</prop>
												<obj name="ChannelProp" class="ChannelProperty" version="1">
													<prop name="ChannelIdx">0</prop>
												</obj>
											</obj>
											<obj name="PropertyObject" class="ChannelGenotype" version="4">
												<prop name="PropertyTypeName">Melt Geno Genotype</prop>
												<prop name="Position">0</prop>
												<prop name="IsDefault">1</prop>
												<prop name="ReadOnly">1</prop>
												<obj name="ChannelProp" class="ChannelProperty" version="1">
													<prop name="ChannelIdx">0</prop>
												</obj>
											</obj>
											<obj name="PropertyObject" class="GroupChannelTypeProp" version="4">
												<prop name="PropertyTypeName">Melt Geno Sample Type</prop>
												<prop name="Position">0</prop>
												<prop name="IsDefault">0</prop>
												<prop name="GroupSampleType">mstUnknown</prop>
												<obj name="ChannelProp" class="ChannelProperty" version="1">
													<prop name="ChannelIdx">0</prop>
												</obj>
											</obj>
											<obj name="PropertyObject" class="QuantSampleTypeProperty" version="4">
												<prop name="PropertyTypeName">Quantification Sample Type</prop>
												<prop name="Position">0</prop>
												<prop name="IsDefault">0</prop>
												<prop name="SampleType">qsUnknown</prop>
												<obj name="ChannelProp" class="ChannelProperty" version="1">
													<prop name="ChannelIdx">0</prop>
												</obj>
											</obj>
											<obj name="PropertyObject" class="ChannelGenotype" version="4">
												<prop name="PropertyTypeName">Scanning Genotype</prop>
												<prop name="Position">0</prop>
												<prop name="IsDefault">1</prop>
												<prop name="ReadOnly">1</prop>
												<obj name="ChannelProp" class="ChannelProperty" version="1">
													<prop name="ChannelIdx">0</prop>
												</obj>
											</obj>
											<obj name="PropertyObject" class="GroupChannelTypeProp" version="4">
												<prop name="PropertyTypeName">Scanning Sample Type</prop>
												<prop name="Position">0</prop>
												<prop name="IsDefault">0</prop>
												<prop name="GroupSampleType">mstUnknown</prop>
												<obj name="ChannelProp" class="ChannelProperty" version="1">
													<prop name="ChannelIdx">0</prop>
												</obj>
											</obj>
											<obj name="PropertyObject" class="TargetName" version="4">
												<prop name="PropertyTypeName">Target Name</prop>
												<prop name="Position">0</prop>
												<prop name="IsDefault">1</prop>
												<obj name="ChannelProp" class="ChannelProperty" version="1">
													<prop name="ChannelIdx">0</prop>
												</obj>
											</obj>
											<obj name="PropertyObject" class="RQTargetProperty" version="4">
												<prop name="PropertyTypeName">Target Type</prop>
												<prop name="Position">0</prop>
												<prop name="IsDefault">0</prop>
												<prop name="TargetType">dtNone</prop>
												<obj name="ChannelProp" class="ChannelProperty" version="1">
													<prop name="ChannelIdx">0</prop>
												</obj>
											</obj>
										</list>
									</obj>
								</list>
							</obj>
						</obj>
						<prop name="ChannelPropertyCount">1</prop>
						<prop name="ContainerPosition">0</prop>
						<prop name="HasSampleProperties">1</prop>
						<obj name="SampleProperties" class="PropertyList" version="1">
							<list name="emlist" count="14">
								<obj name="PropertyObject" class="SamplePrefColor" version="4">
									<prop name="PropertyTypeName">Color</prop>
									<prop name="Position">0</prop>
									<prop name="IsDefault">0</prop>
									<prop name="Color">$00FF8000</prop>
								</obj>
								<obj name="PropertyObject" class="DominantChannelProp" version="4">
									<prop name="PropertyTypeName">Dominant Channel</prop>
									<prop name="Position">0</prop>
									<prop name="IsDefault">0</prop>
									<prop name="DominantChannel">0</prop>
								</obj>
								<obj name="PropertyObject" class="Genotype" version="4">
									<prop name="PropertyTypeName">EndPt Genotype</prop>
									<prop name="Position">0</prop>
									<prop name="IsDefault">1</prop>
									<prop name="ReadOnly">1</prop>
								</obj>
								<obj name="PropertyObject" class="GroupingSample" version="4">
									<prop name="PropertyTypeName">EndPt Sample Type</prop>
									<prop name="Position">0</prop>
									<prop name="IsDefault">0</prop>
									<prop name="GroupSampleType">mstUnknown</prop>
								</obj>
								<obj name="PropertyObject" class="SamplePrefLineStyle" version="4">
									<prop name="PropertyTypeName">Line Style</prop>
									<prop name="Position">0</prop>
									<prop name="IsDefault">0</prop>
									<prop name="LineStyle">psSolid</prop>
								</obj>
								<obj name="PropertyObject" class="GenSampleEditNotes" version="4">
									<prop name="PropertyTypeName">Notes</prop>
									<prop name="Position">0</prop>
									<prop name="IsDefault">1</prop>
								</obj>
								<obj name="PropertyObject" class="SamplePrefPointStyle" version="4">
									<prop name="PropertyTypeName">Point Style</prop>
									<prop name="Position">0</prop>
									<prop name="IsDefault">0</prop>
									<prop name="PointStyle">psNothing</prop>
								</obj>
								<obj name="PropertyObject" class="GenSampleEditPosition" version="4">
									<prop name="PropertyTypeName">Position</prop>
									<prop name="Position">0</prop>
									<prop name="IsDefault">1</prop>
								</obj>
								<obj name="PropertyObject" class="GenSampleEditReplicate" version="4">
									<prop name="PropertyTypeName">Replicate of</prop>
									<prop name="Position">0</prop>
									<prop name="IsDefault">1</prop>
									<prop name="ReplicateOf">-1</prop>
								</obj>
								<obj name="PropertyObject" class="HTCSampleID" version="4">
									<prop name="PropertyTypeName">Sample ID</prop>
									<prop name="Position">0</prop>
									<prop name="IsDefault">1</prop>
								</obj>
								<obj name="PropertyObject" class="GenSampleEditName" version="4">
									<prop name="PropertyTypeName">Sample Name</prop>
									<prop name="Position">0</prop>
									<prop name="IsDefault">1</prop>
									<prop name="name">Sample 1</prop>
								</obj>
								<obj name="PropertyObject" class="HTCSamplePrepNotes" version="4">
									<prop name="PropertyTypeName">Sample Prep Notes</prop>
									<prop name="Position">0</prop>
									<prop name="IsDefault">1</prop>
								</obj>
								<obj name="PropertyObject" class="GenSampleEditSubset" version="4">
									<prop name="PropertyTypeName">Subsets</prop>
									<prop name="Position">0</prop>
									<prop name="IsDefault">1</prop>
								</obj>
								<obj name="PropertyObject" class="SamplePrefWidth" version="5">
									<prop name="PropertyTypeName">Width</prop>
									<prop name="Position">0</prop>
									<prop name="IsDefault">1</prop>
									<prop name="Width">1</prop>
								</obj>
							</list>
						</obj>
					</obj>
					<obj name="item" class="SamplePropInfo" version="1">
						<obj name="ChannelProperties" class="ChanPropList" version="2">
							<obj name="ChannelProperties" class="EMList" version="1">
								<list name="emlist" count="1">
									<obj name="item" class="PropertyList" version="1">
										<list name="emlist" count="12">
											<obj name="PropertyObject" class="RQSampleTargetProperty" version="4">
												<prop name="PropertyTypeName">Combined Sample and Target Type</prop>
												<prop name="Position">1</prop>
												<prop name="IsDefault">0</prop>
												<obj name="ChannelProp" class="ChannelProperty" version="1">
													<prop name="ChannelIdx">0</prop>
												</obj>
											</obj>
											<obj name="PropertyObject" class="QuantConcProperty" version="4">
												<prop name="PropertyTypeName">Concentration</prop>
												<prop name="Position">1</prop>
												<prop name="IsDefault">1</prop>
												<prop name="Concentration">0</prop>
												<obj name="ChannelProp" class="ChannelProperty" version="1">
													<prop name="ChannelIdx">0</prop>
												</obj>
												<prop name="ReadOnly">1</prop>
											</obj>
											<obj name="PropertyObject" class="QuantCpHighProp" version="4">
												<prop name="PropertyTypeName">Cp High</prop>
												<prop name="Position">1</prop>
												<prop name="IsDefault">1</prop>
												<prop name="CpRangeHigh">0</prop>
												<obj name="ChannelProp" class="ChannelProperty" version="1">
													<prop name="ChannelIdx">0</prop>
												</obj>
												<prop name="ReadOnly">1</prop>
											</obj>
											<obj name="PropertyObject" class="QuantCpLowProp" version="4">
												<prop name="PropertyTypeName">Cp Low</prop>
												<prop name="Position">1</prop>
												<prop name="IsDefault">1</prop>
												<prop name="CpRangeLow">0</prop>
												<obj name="ChannelProp" class="ChannelProperty" version="1">
													<prop name="ChannelIdx">0</prop>
												</obj>
												<prop name="ReadOnly">1</prop>
											</obj>
											<obj name="PropertyObject" class="RQEffProp" version="4">
												<prop name="PropertyTypeName">Efficiency</prop>
												<prop name="Position">1</prop>
												<prop name="IsDefault">1</prop>
												<prop name="Efficiency">2</prop>
												<obj name="ChannelProp" class="ChannelProperty" version="1">
													<prop name="ChannelIdx">0</prop>
												</obj>
											</obj>
											<obj name="PropertyObject" class="ChannelGenotype" version="4">
												<prop name="PropertyTypeName">Melt Geno Genotype</prop>
												<prop name="Position">1</prop>
												<prop name="IsDefault">1</prop>
												<prop name="ReadOnly">1</prop>
												<obj name="ChannelProp" class="ChannelProperty" version="1">
													<prop name="ChannelIdx">0</prop>
												</obj>
											</obj>
											<obj name="PropertyObject" class="GroupChannelTypeProp" version="4">
												<prop name="PropertyTypeName">Melt Geno Sample Type</prop>
												<prop name="Position">1</prop>
												<prop name="IsDefault">0</prop>
												<prop name="GroupSampleType">mstUnknown</prop>
												<obj name="ChannelProp" class="ChannelProperty" version="1">
													<prop name="ChannelIdx">0</prop>
												</obj>
											</obj>
											<obj name="PropertyObject" class="QuantSampleTypeProperty" version="4">
												<prop name="PropertyTypeName">Quantification Sample Type</prop>
												<prop name="Position">1</prop>
												<prop name="IsDefault">0</prop>
												<prop name="SampleType">qsUnknown</prop>
												<obj name="ChannelProp" class="ChannelProperty" version="1">
													<prop name="ChannelIdx">0</prop>
												</obj>
											</obj>
											<obj name="PropertyObject" class="ChannelGenotype" version="4">
												<prop name="PropertyTypeName">Scanning Genotype</prop>
												<prop name="Position">1</prop>
												<prop name="IsDefault">1</prop>
												<prop name="ReadOnly">1</prop>
												<obj name="ChannelProp" class="ChannelProperty" version="1">
													<prop name="ChannelIdx">0</prop>
												</obj>
											</obj>
											<obj name="PropertyObject" class="GroupChannelTypeProp" version="4">
												<prop name="PropertyTypeName">Scanning Sample Type</prop>
												<prop name="Position">1</prop>
												<prop name="IsDefault">0</prop>
												<prop name="GroupSampleType">mstUnknown</prop>
												<obj name="ChannelProp" class="ChannelProperty" version="1">
													<prop name="ChannelIdx">0</prop>
												</obj>
											</obj>
											<obj name="PropertyObject" class="TargetName" version="4">
												<prop name="PropertyTypeName">Target Name</prop>
												<prop name="Position">1</prop>
												<prop name="IsDefault">1</prop>
												<obj name="ChannelProp" class="ChannelProperty" version="1">
													<prop name="ChannelIdx">0</prop>
												</obj>
											</obj>
											<obj name="PropertyObject" class="RQTargetProperty" version="4">
												<prop name="PropertyTypeName">Target Type</prop>
												<prop name="Position">1</prop>
												<prop name="IsDefault">0</prop>
												<prop name="TargetType">dtNone</prop>
												<obj name="ChannelProp" class="ChannelProperty" version="1">
													<prop name="ChannelIdx">0</prop>
												</obj>
											</obj>
										</list>
									</obj>
								</list>
							</obj>
						</obj>
						<prop name="ChannelPropertyCount">1</prop>
						<prop name="ContainerPosition">1</prop>
						<prop name="HasSampleProperties">1</prop>
						<obj name="SampleProperties" class="PropertyList" version="1">
							<list name="emlist" count="14">
								<obj name="PropertyObject" class="SamplePrefColor" version="4">
									<prop name="PropertyTypeName">Color</prop>
									<prop name="Position">1</prop>
									<prop name="IsDefault">0</prop>
									<prop name="Color">clRed</prop>
								</obj>
								<obj name="PropertyObject" class="DominantChannelProp" version="4">
									<prop name="PropertyTypeName">Dominant Channel</prop>
									<prop name="Position">1</prop>
									<prop name="IsDefault">0</prop>
									<prop name="DominantChannel">0</prop>
								</obj>
								<obj name="PropertyObject" class="Genotype" version="4">
									<prop name="PropertyTypeName">EndPt Genotype</prop>
									<prop name="Position">1</prop>
									<prop name="IsDefault">1</prop>
									<prop name="ReadOnly">1</prop>
								</obj>
								<obj name="PropertyObject" class="GroupingSample" version="4">
									<prop name="PropertyTypeName">EndPt Sample Type</prop>
									<prop name="Position">1</prop>
									<prop name="IsDefault">0</prop>
									<prop name="GroupSampleType">mstUnknown</prop>
								</obj>
								<obj name="PropertyObject" class="SamplePrefLineStyle" version="4">
									<prop name="PropertyTypeName">Line Style</prop>
									<prop name="Position">1</prop>
									<prop name="IsDefault">0</prop>
									<prop name="LineStyle">psSolid</prop>
								</obj>
								<obj name="PropertyObject" class="GenSampleEditNotes" version="4">
									<prop name="PropertyTypeName">Notes</prop>
									<prop name="Position">1</prop>
									<prop name="IsDefault">1</prop>
								</obj>
								<obj name="PropertyObject" class="SamplePrefPointStyle" version="4">
									<prop name="PropertyTypeName">Point Style</prop>
									<prop name="Position">1</prop>
									<prop name="IsDefault">0</prop>
									<prop name="PointStyle">psNothing</prop>
								</obj>
								<obj name="PropertyObject" class="GenSampleEditPosition" version="4">
									<prop name="PropertyTypeName">Position</prop>
									<prop name="Position">1</prop>
									<prop name="IsDefault">1</prop>
								</obj>
								<obj name="PropertyObject" class="GenSampleEditReplicate" version="4">
									<prop name="PropertyTypeName">Replicate of</prop>
									<prop name="Position">1</prop>
									<prop name="IsDefault">1</prop>
									<prop name="ReplicateOf">-1</prop>
								</obj>
								<obj name="PropertyObject" class="HTCSampleID" version="4">
									<prop name="PropertyTypeName">Sample ID</prop>
									<prop name="Position">1</prop>
									<prop name="IsDefault">1</prop>
								</obj>
								<obj name="PropertyObject" class="GenSampleEditName" version="4">
									<prop name="PropertyTypeName">Sample Name</prop>
									<prop name="Position">1</prop>
									<prop name="IsDefault">1</prop>
									<prop name="name">Sample 2</prop>
								</obj>
								<obj name="PropertyObject" class="HTCSamplePrepNotes" version="4">
									<prop name="PropertyTypeName">Sample Prep Notes</prop>
									<prop name="Position">1</prop>
									<prop name="IsDefault">1</prop>
								</obj>
								<obj name="PropertyObject" class="GenSampleEditSubset" version="4">
									<prop name="PropertyTypeName">Subsets</prop>
									<prop name="Position">1</prop>
									<prop name="IsDefault">1</prop>
								</obj>
								<obj name="PropertyObject" class="SamplePrefWidth" version="5">
									<prop name="PropertyTypeName">Width</prop>
									<prop name="Position">1</prop>
									<prop name="IsDefault">1</prop>
									<prop name="Width">1</prop>
								</obj>
							</list>
						</obj>
					</obj>
					<obj name="item" class="SamplePropInfo" version="1">
						<obj name="ChannelProperties" class="ChanPropList" version="2">
							<obj name="ChannelProperties" class="EMList" version="1">
								<list name="emlist" count="1">
									<obj name="item" class="PropertyList" version="1">
										<list name="emlist" count="12">
											<obj name="PropertyObject" class="RQSampleTargetProperty" version="4">
												<prop name="PropertyTypeName">Combined Sample and Target Type</prop>
												<prop name="Position">2</prop>
												<prop name="IsDefault">0</prop>
												<obj name="ChannelProp" class="ChannelProperty" version="1">
													<prop name="ChannelIdx">0</prop>
												</obj>
											</obj>
											<obj name="PropertyObject" class="QuantConcProperty" version="4">
												<prop name="PropertyTypeName">Concentration</prop>
												<prop name="Position">2</prop>
												<prop name="IsDefault">1</prop>
												<prop name="Concentration">0</prop>
												<obj name="ChannelProp" class="ChannelProperty" version="1">
													<prop name="ChannelIdx">0</prop>
												</obj>
												<prop name="ReadOnly">1</prop>
											</obj>
											<obj name="PropertyObject" class="QuantCpHighProp" version="4">
												<prop name="PropertyTypeName">Cp High</prop>
												<prop name="Position">2</prop>
												<prop name="IsDefault">1</prop>
												<prop name="CpRangeHigh">0</prop>
												<obj name="ChannelProp" class="ChannelProperty" version="1">
													<prop name="ChannelIdx">0</prop>
												</obj>
												<prop name="ReadOnly">1</prop>
											</obj>
											<obj name="PropertyObject" class="QuantCpLowProp" version="4">
												<prop name="PropertyTypeName">Cp Low</prop>
												<prop name="Position">2</prop>
												<prop name="IsDefault">1</prop>
												<prop name="CpRangeLow">0</prop>
												<obj name="ChannelProp" class="ChannelProperty" version="1">
													<prop name="ChannelIdx">0</prop>
												</obj>
												<prop name="ReadOnly">1</prop>
											</obj>
											<obj name="PropertyObject" class="RQEffProp" version="4">
												<prop name="PropertyTypeName">Efficiency</prop>
												<prop name="Position">2</prop>
												<prop name="IsDefault">1</prop>
												<prop name="Efficiency">2</prop>
												<obj name="ChannelProp" class="ChannelProperty" version="1">
													<prop name="ChannelIdx">0</prop>
												</obj>
											</obj>
											<obj name="PropertyObject" class="ChannelGenotype" version="4">
												<prop name="PropertyTypeName">Melt Geno Genotype</prop>
												<prop name="Position">2</prop>
												<prop name="IsDefault">1</prop>
												<prop name="ReadOnly">1</prop>
												<obj name="ChannelProp" class="ChannelProperty" version="1">
													<prop name="ChannelIdx">0</prop>
												</obj>
											</obj>
											<obj name="PropertyObject" class="GroupChannelTypeProp" version="4">
												<prop name="PropertyTypeName">Melt Geno Sample Type</prop>
												<prop name="Position">2</prop>
												<prop name="IsDefault">0</prop>
												<prop name="GroupSampleType">mstUnknown</prop>
												<obj name="ChannelProp" class="ChannelProperty" version="1">
													<prop name="ChannelIdx">0</prop>
												</obj>
											</obj>
											<obj name="PropertyObject" class="QuantSampleTypeProperty" version="4">
												<prop name="PropertyTypeName">Quantification Sample Type</prop>
												<prop name="Position">2</prop>
												<prop name="IsDefault">0</prop>
												<prop name="SampleType">qsUnknown</prop>
												<obj name="ChannelProp" class="ChannelProperty" version="1">
													<prop name="ChannelIdx">0</prop>
												</obj>
											</obj>
											<obj name="PropertyObject" class="ChannelGenotype" version="4">
												<prop name="PropertyTypeName">Scanning Genotype</prop>
												<prop name="Position">2</prop>
												<prop name="IsDefault">1</prop>
												<prop name="ReadOnly">1</prop>
												<obj name="ChannelProp" class="ChannelProperty" version="1">
													<prop name="ChannelIdx">0</prop>
												</obj>
											</obj>
											<obj name="PropertyObject" class="GroupChannelTypeProp" version="4">
												<prop name="PropertyTypeName">Scanning Sample Type</prop>
												<prop name="Position">2</prop>
												<prop name="IsDefault">0</prop>
												<prop name="GroupSampleType">mstUnknown</prop>
												<obj name="ChannelProp" class="ChannelProperty" version="1">
													<prop name="ChannelIdx">0</prop>
												</obj>
											</obj>
											<obj name="PropertyObject" class="TargetName" version="4">
												<prop name="PropertyTypeName">Target Name</prop>
												<prop name="Position">2</prop>
												<prop name="IsDefault">1</prop>
												<obj name="ChannelProp" class="ChannelProperty" version="1">
													<prop name="ChannelIdx">0</prop>
												</obj>
											</obj>
											<obj name="PropertyObject" class="RQTargetProperty" version="4">
												<prop name="PropertyTypeName">Target Type</prop>
												<prop name="Position">2</prop>
												<prop name="IsDefault">0</prop>
												<prop name="TargetType">dtNone</prop>
												<obj name="ChannelProp" class="ChannelProperty" version="1">
													<prop name="ChannelIdx">0</prop>
												</obj>
											</obj>
										</list>
									</obj>
								</list>
							</obj>
						</obj>
						<prop name="ChannelPropertyCount">1</prop>
						<prop name="ContainerPosition">2</prop>
						<prop name="HasSampleProperties">1</prop>
						<obj name="SampleProperties" class="PropertyList" version="1">
							<list name="emlist" count="14">
								<obj name="PropertyObject" class="SamplePrefColor" version="4">
									<prop name="PropertyTypeName">Color</prop>
									<prop name="Position">2</prop>
									<prop name="IsDefault">0</prop>
									<prop name="Color">$0030D700</prop>
								</obj>
								<obj name="PropertyObject" class="DominantChannelProp" version="4">
									<prop name="PropertyTypeName">Dominant Channel</prop>
									<prop name="Position">2</prop>
									<prop name="IsDefault">0</prop>
									<prop name="DominantChannel">0</prop>
								</obj>
								<obj name="PropertyObject" class="Genotype" version="4">
									<prop name="PropertyTypeName">EndPt Genotype</prop>
									<prop name="Position">2</prop>
									<prop name="IsDefault">1</prop>
									<prop name="ReadOnly">1</prop>
								</obj>
								<obj name="PropertyObject" class="GroupingSample" version="4">
									<prop name="PropertyTypeName">EndPt Sample Type</prop>
									<prop name="Position">2</prop>
									<prop name="IsDefault">0</prop>
									<prop name="GroupSampleType">mstUnknown</prop>
								</obj>
								<obj name="PropertyObject" class="SamplePrefLineStyle" version="4">
									<prop name="PropertyTypeName">Line Style</prop>
									<prop name="Position">2</prop>
									<prop name="IsDefault">0</prop>
									<prop name="LineStyle">psSolid</prop>
								</obj>
								<obj name="PropertyObject" class="GenSampleEditNotes" version="4">
									<prop name="PropertyTypeName">Notes</prop>
									<prop name="Position">2</prop>
									<prop name="IsDefault">1</prop>
								</obj>
								<obj name="PropertyObject" class="SamplePrefPointStyle" version="4">
									<prop name="PropertyTypeName">Point Style</prop>
									<prop name="Position">2</prop>
									<prop name="IsDefault">0</prop>
									<prop name="PointStyle">psNothing</prop>
								</obj>
								<obj name="PropertyObject" class="GenSampleEditPosition" version="4">
									<prop name="PropertyTypeName">Position</prop>
									<prop name="Position">2</prop>
									<prop name="IsDefault">1</prop>
								</obj>
								<obj name="PropertyObject" class="GenSampleEditReplicate" version="4">
									<prop name="PropertyTypeName">Replicate of</prop>
									<prop name="Position">2</prop>
									<prop name="IsDefault">1</prop>
									<prop name="ReplicateOf">-1</prop>
								</obj>
								<obj name="PropertyObject" class="HTCSampleID" version="4">
									<prop name="PropertyTypeName">Sample ID</prop>
									<prop name="Position">2</prop>
									<prop name="IsDefault">1</prop>
								</obj>
								<obj name="PropertyObject" class="GenSampleEditName" version="4">
									<prop name="PropertyTypeName">Sample Name</prop>
									<prop name="Position">2</prop>
									<prop name="IsDefault">1</prop>
									<prop name="name">Sample 3</prop>
								</obj>
								<obj name="PropertyObject" class="HTCSamplePrepNotes" version="4">
									<prop name="PropertyTypeName">Sample Prep Notes</prop>
									<prop name="Position">2</prop>
									<prop name="IsDefault">1</prop>
								</obj>
								<obj name="PropertyObject" class="GenSampleEditSubset" version="4">
									<prop name="PropertyTypeName">Subsets</prop>
									<prop name="Position">2</prop>
									<prop name="IsDefault">1</prop>
								</obj>
								<obj name="PropertyObject" class="SamplePrefWidth" version="5">
									<prop name="PropertyTypeName">Width</prop>
									<prop name="Position">2</prop>
									<prop name="IsDefault">1</prop>
									<prop name="Width">1</prop>
								</obj>
							</list>
						</obj>
					</obj>
					<obj name="item" class="SamplePropInfo" version="1">
						<obj name="ChannelProperties" class="ChanPropList" version="2">
							<obj name="ChannelProperties" class="EMList" version="1">
								<list name="emlist" count="1">
									<obj name="item" class="PropertyList" version="1">
										<list name="emlist" count="12">
											<obj name="PropertyObject" class="RQSampleTargetProperty" version="4">
												<prop name="PropertyTypeName">Combined Sample and Target Type</prop>
												<prop name="Position">3</prop>
												<prop name="IsDefault">0</prop>
												<obj name="ChannelProp" class="ChannelProperty" version="1">
													<prop name="ChannelIdx">0</prop>
												</obj>
											</obj>
											<obj name="PropertyObject" class="QuantConcProperty" version="4">
												<prop name="PropertyTypeName">Concentration</prop>
												<prop name="Position">3</prop>
												<prop name="IsDefault">1</prop>
												<prop name="Concentration">0</prop>
												<obj name="ChannelProp" class="ChannelProperty" version="1">
													<prop name="ChannelIdx">0</prop>
												</obj>
												<prop name="ReadOnly">1</prop>
											</obj>
											<obj name="PropertyObject" class="QuantCpHighProp" version="4">
												<prop name="PropertyTypeName">Cp High</prop>
												<prop name="Position">3</prop>
												<prop name="IsDefault">1</prop>
												<prop name="CpRangeHigh">0</prop>
												<obj name="ChannelProp" class="ChannelProperty" version="1">
													<prop name="ChannelIdx">0</prop>
												</obj>
												<prop name="ReadOnly">1</prop>
											</obj>
											<obj name="PropertyObject" class="QuantCpLowProp" version="4">
												<prop name="PropertyTypeName">Cp Low</prop>
												<prop name="Position">3</prop>
												<prop name="IsDefault">1</prop>
												<prop name="CpRangeLow">0</prop>
												<obj name="ChannelProp" class="ChannelProperty" version="1">
													<prop name="ChannelIdx">0</prop>
												</obj>
												<prop name="ReadOnly">1</prop>
											</obj>
											<obj name="PropertyObject" class="RQEffProp" version="4">
												<prop name="PropertyTypeName">Efficiency</prop>
												<prop name="Position">3</prop>
												<prop name="IsDefault">1</prop>
												<prop name="Efficiency">2</prop>
												<obj name="ChannelProp" class="ChannelProperty" version="1">
													<prop name="ChannelIdx">0</prop>
												</obj>
											</obj>
											<obj name="PropertyObject" class="ChannelGenotype" version="4">
												<prop name="PropertyTypeName">Melt Geno Genotype</prop>
												<prop name="Position">3</prop>
												<prop name="IsDefault">1</prop>
												<prop name="ReadOnly">1</prop>
												<obj name="ChannelProp" class="ChannelProperty" version="1">
													<prop name="ChannelIdx">0</prop>
												</obj>
											</obj>
											<obj name="PropertyObject" class="GroupChannelTypeProp" version="4">
												<prop name="PropertyTypeName">Melt Geno Sample Type</prop>
												<prop name="Position">3</prop>
												<prop name="IsDefault">0</prop>
												<prop name="GroupSampleType">mstUnknown</prop>
												<obj name="ChannelProp" class="ChannelProperty" version="1">
													<prop name="ChannelIdx">0</prop>
												</obj>
											</obj>
											<obj name="PropertyObject" class="QuantSampleTypeProperty" version="4">
												<prop name="PropertyTypeName">Quantification Sample Type</prop>
												<prop name="Position">3</prop>
												<prop name="IsDefault">0</prop>
												<prop name="SampleType">qsUnknown</prop>
												<obj name="ChannelProp" class="ChannelProperty" version="1">
													<prop name="ChannelIdx">0</prop>
												</obj>
											</obj>
											<obj name="PropertyObject" class="ChannelGenotype" version="4">
												<prop name="PropertyTypeName">Scanning Genotype</prop>
												<prop name="Position">3</prop>
												<prop name="IsDefault">1</prop>
												<prop name="ReadOnly">1</prop>
												<obj name="ChannelProp" class="ChannelProperty" version="1">
													<prop name="ChannelIdx">0</prop>
												</obj>
											</obj>
											<obj name="PropertyObject" class="GroupChannelTypeProp" version="4">
												<prop name="PropertyTypeName">Scanning Sample Type</prop>
												<prop name="Position">3</prop>
												<prop name="IsDefault">0</prop>
												<prop name="GroupSampleType">mstUnknown</prop>
												<obj name="ChannelProp" class="ChannelProperty" version="1">
													<prop name="ChannelIdx">0</prop>
												</obj>
											</obj>
											<obj name="PropertyObject" class="TargetName" version="4">
												<prop name="PropertyTypeName">Target Name</prop>
												<prop name="Position">3</prop>
												<prop name="IsDefault">1</prop>
												<obj name="ChannelProp" class="ChannelProperty" version="1">
													<prop name="ChannelIdx">0</prop>
												</obj>
											</obj>
											<obj name="PropertyObject" class="RQTargetProperty" version="4">
												<prop name="PropertyTypeName">Target Type</prop>
												<prop name="Position">3</prop>
												<prop name="IsDefault">0</prop>
												<prop name="TargetType">dtNone</prop>
												<obj name="ChannelProp" class="ChannelProperty" version="1">
													<prop name="ChannelIdx">0</prop>
												</obj>
											</obj>
										</list>
									</obj>
								</list>
							</obj>
						</obj>
						<prop name="ChannelPropertyCount">1</prop>
						<prop name="ContainerPosition">3</prop>
						<prop name="HasSampleProperties">1</prop>
						<obj name="SampleProperties" class="PropertyList" version="1">
							<list name="emlist" count="14">
								<obj name="PropertyObject" class="SamplePrefColor" version="4">
									<prop name="PropertyTypeName">Color</prop>
									<prop name="Position">3</prop>
									<prop name="IsDefault">0</prop>
									<prop name="Color">clFuchsia</prop>
								</obj>
								<obj name="PropertyObject" class="DominantChannelProp" version="4">
									<prop name="PropertyTypeName">Dominant Channel</prop>
									<prop name="Position">3</prop>
									<prop name="IsDefault">0</prop>
									<prop name="DominantChannel">0</prop>
								</obj>
								<obj name="PropertyObject" class="Genotype" version="4">
									<prop name="PropertyTypeName">EndPt Genotype</prop>
									<prop name="Position">3</prop>
									<prop name="IsDefault">1</prop>
									<prop name="ReadOnly">1</prop>
								</obj>
								<obj name="PropertyObject" class="GroupingSample" version="4">
									<prop name="PropertyTypeName">EndPt Sample Type</prop>
									<prop name="Position">3</prop>
									<prop name="IsDefault">0</prop>
									<prop name="GroupSampleType">mstUnknown</prop>
								</obj>
								<obj name="PropertyObject" class="SamplePrefLineStyle" version="4">
									<prop name="PropertyTypeName">Line Style</prop>
									<prop name="Position">3</prop>
									<prop name="IsDefault">0</prop>
									<prop name="LineStyle">psSolid</prop>
								</obj>
								<obj name="PropertyObject" class="GenSampleEditNotes" version="4">
									<prop name="PropertyTypeName">Notes</prop>
									<prop name="Position">3</prop>
									<prop name="IsDefault">1</prop>
								</obj>
								<obj name="PropertyObject" class="SamplePrefPointStyle" version="4">
									<prop name="PropertyTypeName">Point Style</prop>
									<prop name="Position">3</prop>
									<prop name="IsDefault">0</prop>
									<prop name="PointStyle">psNothing</prop>
								</obj>
								<obj name="PropertyObject" class="GenSampleEditPosition" version="4">
									<prop name="PropertyTypeName">Position</prop>
									<prop name="Position">3</prop>
									<prop name="IsDefault">1</prop>
								</obj>
								<obj name="PropertyObject" class="GenSampleEditReplicate" version="4">
									<prop name="PropertyTypeName">Replicate of</prop>
									<prop name="Position">3</prop>
									<prop name="IsDefault">1</prop>
									<prop name="ReplicateOf">-1</prop>
								</obj>
								<obj name="PropertyObject" class="HTCSampleID" version="4">
									<prop name="PropertyTypeName">Sample ID</prop>
									<prop name="Position">3</prop>
									<prop name="IsDefault">1</prop>
								</obj>
								<obj name="PropertyObject" class="GenSampleEditName" version="4">
									<prop name="PropertyTypeName">Sample Name</prop>
									<prop name="Position">3</prop>
									<prop name="IsDefault">1</prop>
									<prop name="name">Sample 4</prop>
								</obj>
								<obj name="PropertyObject" class="HTCSamplePrepNotes" version="4">
									<prop name="PropertyTypeName">Sample Prep Notes</prop>
									<prop name="Position">3</prop>
									<prop name="IsDefault">1</prop>
								</obj>
								<obj name="PropertyObject" class="GenSampleEditSubset" version="4">
									<prop name="PropertyTypeName">Subsets</prop>
									<prop name="Position">3</prop>
									<prop name="IsDefault">1</prop>
								</obj>
								<obj name="PropertyObject" class="SamplePrefWidth" version="5">
									<prop name="PropertyTypeName">Width</prop>
									<prop name="Position">3</prop>
									<prop name="IsDefault">1</prop>
									<prop name="Width">1</prop>
								</obj>
							</list>
						</obj>
					</obj>
					<obj name="item" class="SamplePropInfo" version="1">
						<obj name="ChannelProperties" class="ChanPropList" version="2">
							<obj name="ChannelProperties" class="EMList" version="1">
								<list name="emlist" count="1">
									<obj name="item" class="PropertyList" version="1">
										<list name="emlist" count="12">
											<obj name="PropertyObject" class="RQSampleTargetProperty" version="4">
												<prop name="PropertyTypeName">Combined Sample and Target Type</prop>
												<prop name="Position">4</prop>
												<prop name="IsDefault">0</prop>
												<obj name="ChannelProp" class="ChannelProperty" version="1">
													<prop name="ChannelIdx">0</prop>
												</obj>
											</obj>
											<obj name="PropertyObject" class="QuantConcProperty" version="4">
												<prop name="PropertyTypeName">Concentration</prop>
												<prop name="Position">4</prop>
												<prop name="IsDefault">1</prop>
												<prop name="Concentration">0</prop>
												<obj name="ChannelProp" class="ChannelProperty" version="1">
													<prop name="ChannelIdx">0</prop>
												</obj>
												<prop name="ReadOnly">1</prop>
											</obj>
											<obj name="PropertyObject" class="QuantCpHighProp" version="4">
												<prop name="PropertyTypeName">Cp High</prop>
												<prop name="Position">4</prop>
												<prop name="IsDefault">1</prop>
												<prop name="CpRangeHigh">0</prop>
												<obj name="ChannelProp" class="ChannelProperty" version="1">
													<prop name="ChannelIdx">0</prop>
												</obj>
												<prop name="ReadOnly">1</prop>
											</obj>
											<obj name="PropertyObject" class="QuantCpLowProp" version="4">
												<prop name="PropertyTypeName">Cp Low</prop>
												<prop name="Position">4</prop>
												<prop name="IsDefault">1</prop>
												<prop name="CpRangeLow">0</prop>
												<obj name="ChannelProp" class="ChannelProperty" version="1">
													<prop name="ChannelIdx">0</prop>
												</obj>
												<prop name="ReadOnly">1</prop>
											</obj>
											<obj name="PropertyObject" class="RQEffProp" version="4">
												<prop name="PropertyTypeName">Efficiency</prop>
												<prop name="Position">4</prop>
												<prop name="IsDefault">1</prop>
												<prop name="Efficiency">2</prop>
												<obj name="ChannelProp" class="ChannelProperty" version="1">
													<prop name="ChannelIdx">0</prop>
												</obj>
											</obj>
											<obj name="PropertyObject" class="ChannelGenotype" version="4">
												<prop name="PropertyTypeName">Melt Geno Genotype</prop>
												<prop name="Position">4</prop>
												<prop name="IsDefault">1</prop>
												<prop name="ReadOnly">1</prop>
												<obj name="ChannelProp" class="ChannelProperty" version="1">
													<prop name="ChannelIdx">0</prop>
												</obj>
											</obj>
											<obj name="PropertyObject" class="GroupChannelTypeProp" version="4">
												<prop name="PropertyTypeName">Melt Geno Sample Type</prop>
												<prop name="Position">4</prop>
												<prop name="IsDefault">0</prop>
												<prop name="GroupSampleType">mstUnknown</prop>
												<obj name="ChannelProp" class="ChannelProperty" version="1">
													<prop name="ChannelIdx">0</prop>
												</obj>
											</obj>
											<obj name="PropertyObject" class="QuantSampleTypeProperty" version="4">
												<prop name="PropertyTypeName">Quantification Sample Type</prop>
												<prop name="Position">4</prop>
												<prop name="IsDefault">0</prop>
												<prop name="SampleType">qsUnknown</prop>
												<obj name="ChannelProp" class="ChannelProperty" version="1">
													<prop name="ChannelIdx">0</prop>
												</obj>
											</obj>
											<obj name="PropertyObject" class="ChannelGenotype" version="4">
												<prop name="PropertyTypeName">Scanning Genotype</prop>
												<prop name="Position">4</prop>
												<prop name="IsDefault">1</prop>
												<prop name="ReadOnly">1</prop>
												<obj name="ChannelProp" class="ChannelProperty" version="1">
													<prop name="ChannelIdx">0</prop>
												</obj>
											</obj>
											<obj name="PropertyObject" class="GroupChannelTypeProp" version="4">
												<prop name="PropertyTypeName">Scanning Sample Type</prop>
												<prop name="Position">4</prop>
												<prop name="IsDefault">0</prop>
												<prop name="GroupSampleType">mstUnknown</prop>
												<obj name="ChannelProp" class="ChannelProperty" version="1">
													<prop name="ChannelIdx">0</prop>
												</obj>
											</obj>
											<obj name="PropertyObject" class="TargetName" version="4">
												<prop name="PropertyTypeName">Target Name</prop>
												<prop name="Position">4</prop>
												<prop name="IsDefault">1</prop>
												<obj name="ChannelProp" class="ChannelProperty" version="1">
													<prop name="ChannelIdx">0</prop>
												</obj>
											</obj>
											<obj name="PropertyObject" class="RQTargetProperty" version="4">
												<prop name="PropertyTypeName">Target Type</prop>
												<prop name="Position">4</prop>
												<prop name="IsDefault">0</prop>
												<prop name="TargetType">dtNone</prop>
												<obj name="ChannelProp" class="ChannelProperty" version="1">
													<prop name="ChannelIdx">0</prop>
												</obj>
											</obj>
										</list>
									</obj>
								</list>
							</obj>
						</obj>
						<prop name="ChannelPropertyCount">1</prop>
						<prop name="ContainerPosition">4</prop>
						<prop name="HasSampleProperties">1</prop>
						<obj name="SampleProperties" class="PropertyList" version="1">
							<list name="emlist" count="14">
								<obj name="PropertyObject" class="SamplePrefColor" version="4">
									<prop name="PropertyTypeName">Color</prop>
									<prop name="Position">4</prop>
									<prop name="IsDefault">0</prop>
									<prop name="Color">clGray</prop>
								</obj>
								<obj name="PropertyObject" class="DominantChannelProp" version="4">
									<prop name="PropertyTypeName">Dominant Channel</prop>
									<prop name="Position">4</prop>
									<prop name="IsDefault">0</prop>
									<prop name="DominantChannel">0</prop>
								</obj>
								<obj name="PropertyObject" class="Genotype" version="4">
									<prop name="PropertyTypeName">EndPt Genotype</prop>
									<prop name="Position">4</prop>
									<prop name="IsDefault">1</prop>
									<prop name="ReadOnly">1</prop>
								</obj>
								<obj name="PropertyObject" class="GroupingSample" version="4">
									<prop name="PropertyTypeName">EndPt Sample Type</prop>
									<prop name="Position">4</prop>
									<prop name="IsDefault">0</prop>
									<prop name="GroupSampleType">mstUnknown</prop>
								</obj>
								<obj name="PropertyObject" class="SamplePrefLineStyle" version="4">
									<prop name="PropertyTypeName">Line Style</prop>
									<prop name="Position">4</prop>
									<prop name="IsDefault">0</prop>
									<prop name="LineStyle">psSolid</prop>
								</obj>
								<obj name="PropertyObject" class="GenSampleEditNotes" version="4">
									<prop name="PropertyTypeName">Notes</prop>
									<prop name="Position">4</prop>
									<prop name="IsDefault">1</prop>
								</obj>
								<obj name="PropertyObject" class="SamplePrefPointStyle" version="4">
									<prop name="PropertyTypeName">Point Style</prop>
									<prop name="Position">4</prop>
									<prop name="IsDefault">0</prop>
									<prop name="PointStyle">psNothing</prop>
								</obj>
								<obj name="PropertyObject" class="GenSampleEditPosition" version="4">
									<prop name="PropertyTypeName">Position</prop>
									<prop name="Position">4</prop>
									<prop name="IsDefault">1</prop>
								</obj>
								<obj name="PropertyObject" class="GenSampleEditReplicate" version="4">
									<prop name="PropertyTypeName">Replicate of</prop>
									<prop name="Position">4</prop>
									<prop name="IsDefault">1</prop>
									<prop name="ReplicateOf">-1</prop>
								</obj>
								<obj name="PropertyObject" class="HTCSampleID" version="4">
									<prop name="PropertyTypeName">Sample ID</prop>
									<prop name="Position">4</prop>
									<prop name="IsDefault">1</prop>
								</obj>
								<obj name="PropertyObject" class="GenSampleEditName" version="4">
									<prop name="PropertyTypeName">Sample Name</prop>
									<prop name="Position">4</prop>
									<prop name="IsDefault">1</prop>
									<prop name="name">Sample 5</prop>
								</obj>
								<obj name="PropertyObject" class="HTCSamplePrepNotes" version="4">
									<prop name="PropertyTypeName">Sample Prep Notes</prop>
									<prop name="Position">4</prop>
									<prop name="IsDefault">1</prop>
								</obj>
								<obj name="PropertyObject" class="GenSampleEditSubset" version="4">
									<prop name="PropertyTypeName">Subsets</prop>
									<prop name="Position">4</prop>
									<prop name="IsDefault">1</prop>
								</obj>
								<obj name="PropertyObject" class="SamplePrefWidth" version="5">
									<prop name="PropertyTypeName">Width</prop>
									<prop name="Position">4</prop>
									<prop name="IsDefault">1</prop>
									<prop name="Width">1</prop>
								</obj>
							</list>
						</obj>
					</obj>
					<obj name="item" class="SamplePropInfo" version="1">
						<obj name="ChannelProperties" class="ChanPropList" version="2">
							<obj name="ChannelProperties" class="EMList" version="1">
								<list name="emlist" count="1">
									<obj name="item" class="PropertyList" version="1">
										<list name="emlist" count="12">
											<obj name="PropertyObject" class="RQSampleTargetProperty" version="4">
												<prop name="PropertyTypeName">Combined Sample and Target Type</prop>
												<prop name="Position">5</prop>
												<prop name="IsDefault">0</prop>
												<obj name="ChannelProp" class="ChannelProperty" version="1">
													<prop name="ChannelIdx">0</prop>
												</obj>
											</obj>
											<obj name="PropertyObject" class="QuantConcProperty" version="4">
												<prop name="PropertyTypeName">Concentration</prop>
												<prop name="Position">5</prop>
												<prop name="IsDefault">1</prop>
												<prop name="Concentration">0</prop>
												<obj name="ChannelProp" class="ChannelProperty" version="1">
													<prop name="ChannelIdx">0</prop>
												</obj>
												<prop name="ReadOnly">1</prop>
											</obj>
											<obj name="PropertyObject" class="QuantCpHighProp" version="4">
												<prop name="PropertyTypeName">Cp High</prop>
												<prop name="Position">5</prop>
												<prop name="IsDefault">1</prop>
												<prop name="CpRangeHigh">0</prop>
												<obj name="ChannelProp" class="ChannelProperty" version="1">
													<prop name="ChannelIdx">0</prop>
												</obj>
												<prop name="ReadOnly">1</prop>
											</obj>
											<obj name="PropertyObject" class="QuantCpLowProp" version="4">
												<prop name="PropertyTypeName">Cp Low</prop>
												<prop name="Position">5</prop>
												<prop name="IsDefault">1</prop>
												<prop name="CpRangeLow">0</prop>
												<obj name="ChannelProp" class="ChannelProperty" version="1">
													<prop name="ChannelIdx">0</prop>
												</obj>
												<prop name="ReadOnly">1</prop>
											</obj>
											<obj name="PropertyObject" class="RQEffProp" version="4">
												<prop name="PropertyTypeName">Efficiency</prop>
												<prop name="Position">5</prop>
												<prop name="IsDefault">1</prop>
												<prop name="Efficiency">2</prop>
												<obj name="ChannelProp" class="ChannelProperty" version="1">
													<prop name="ChannelIdx">0</prop>
												</obj>
											</obj>
											<obj name="PropertyObject" class="ChannelGenotype" version="4">
												<prop name="PropertyTypeName">Melt Geno Genotype</prop>
												<prop name="Position">5</prop>
												<prop name="IsDefault">1</prop>
												<prop name="ReadOnly">1</prop>
												<obj name="ChannelProp" class="ChannelProperty" version="1">
													<prop name="ChannelIdx">0</prop>
												</obj>
											</obj>
											<obj name="PropertyObject" class="GroupChannelTypeProp" version="4">
												<prop name="PropertyTypeName">Melt Geno Sample Type</prop>
												<prop name="Position">5</prop>
												<prop name="IsDefault">0</prop>
												<prop name="GroupSampleType">mstUnknown</prop>
												<obj name="ChannelProp" class="ChannelProperty" version="1">
													<prop name="ChannelIdx">0</prop>
												</obj>
											</obj>
											<obj name="PropertyObject" class="QuantSampleTypeProperty" version="4">
												<prop name="PropertyTypeName">Quantification Sample Type</prop>
												<prop name="Position">5</prop>
												<prop name="IsDefault">0</prop>
												<prop name="SampleType">qsUnknown</prop>
												<obj name="ChannelProp" class="ChannelProperty" version="1">
													<prop name="ChannelIdx">0</prop>
												</obj>
											</obj>
											<obj name="PropertyObject" class="ChannelGenotype" version="4">
												<prop name="PropertyTypeName">Scanning Genotype</prop>
												<prop name="Position">5</prop>
												<prop name="IsDefault">1</prop>
												<prop name="ReadOnly">1</prop>
												<obj name="ChannelProp" class="ChannelProperty" version="1">
													<prop name="ChannelIdx">0</prop>
												</obj>
											</obj>
											<obj name="PropertyObject" class="GroupChannelTypeProp" version="4">
												<prop name="PropertyTypeName">Scanning Sample Type</prop>
												<prop name="Position">5</prop>
												<prop name="IsDefault">0</prop>
												<prop name="GroupSampleType">mstUnknown</prop>
												<obj name="ChannelProp" class="ChannelProperty" version="1">
													<prop name="ChannelIdx">0</prop>
												</obj>
											</obj>
											<obj name="PropertyObject" class="TargetName" version="4">
												<prop name="PropertyTypeName">Target Name</prop>
												<prop name="Position">5</prop>
												<prop name="IsDefault">1</prop>
												<obj name="ChannelProp" class="ChannelProperty" version="1">
													<prop name="ChannelIdx">0</prop>
												</obj>
											</obj>
											<obj name="PropertyObject" class="RQTargetProperty" version="4">
												<prop name="PropertyTypeName">Target Type</prop>
												<prop name="Position">5</prop>
												<prop name="IsDefault">0</prop>
												<prop name="TargetType">dtNone</prop>
												<obj name="ChannelProp" class="ChannelProperty" version="1">
													<prop name="ChannelIdx">0</prop>
												</obj>
											</obj>
										</list>
									</obj>
								</list>
							</obj>
						</obj>
						<prop name="ChannelPropertyCount">1</prop>
						<prop name="ContainerPosition">5</prop>
						<prop name="HasSampleProperties">1</prop>
						<obj name="SampleProperties" class="PropertyList" version="1">
							<list name="emlist" count="14">
								<obj name="PropertyObject" class="SamplePrefColor" version="4">
									<prop name="PropertyTypeName">Color</prop>
									<prop name="Position">5</prop>
									<prop name="IsDefault">0</prop>
									<prop name="Color">$0012D7FA</prop>
								</obj>
								<obj name="PropertyObject" class="DominantChannelProp" version="4">
									<prop name="PropertyTypeName">Dominant Channel</prop>
									<prop name="Position">5</prop>
									<prop name="IsDefault">0</prop>
									<prop name="DominantChannel">0</prop>
								</obj>
								<obj name="PropertyObject" class="Genotype" version="4">
									<prop name="PropertyTypeName">EndPt Genotype</prop>
									<prop name="Position">5</prop>
									<prop name="IsDefault">1</prop>
									<prop name="ReadOnly">1</prop>
								</obj>
								<obj name="PropertyObject" class="GroupingSample" version="4">
									<prop name="PropertyTypeName">EndPt Sample Type</prop>
									<prop name="Position">5</prop>
									<prop name="IsDefault">0</prop>
									<prop name="GroupSampleType">mstUnknown</prop>
								</obj>
								<obj name="PropertyObject" class="SamplePrefLineStyle" version="4">
									<prop name="PropertyTypeName">Line Style</prop>
									<prop name="Position">5</prop>
									<prop name="IsDefault">0</prop>
									<prop name="LineStyle">psSolid</prop>
								</obj>
								<obj name="PropertyObject" class="GenSampleEditNotes" version="4">
									<prop name="PropertyTypeName">Notes</prop>
									<prop name="Position">5</prop>
									<prop name="IsDefault">1</prop>
								</obj>
								<obj name="PropertyObject" class="SamplePrefPointStyle" version="4">
									<prop name="PropertyTypeName">Point Style</prop>
									<prop name="Position">5</prop>
									<prop name="IsDefault">0</prop>
									<prop name="PointStyle">psNothing</prop>
								</obj>
								<obj name="PropertyObject" class="GenSampleEditPosition" version="4">
									<prop name="PropertyTypeName">Position</prop>
									<prop name="Position">5</prop>
									<prop name="IsDefault">1</prop>
								</obj>
								<obj name="PropertyObject" class="GenSampleEditReplicate" version="4">
									<prop name="PropertyTypeName">Replicate of</prop>
									<prop name="Position">5</prop>
									<prop name="IsDefault">1</prop>
									<prop name="ReplicateOf">-1</prop>
								</obj>
								<obj name="PropertyObject" class="HTCSampleID" version="4">
									<prop name="PropertyTypeName">Sample ID</prop>
									<prop name="Position">5</prop>
									<prop name="IsDefault">1</prop>
								</obj>
								<obj name="PropertyObject" class="GenSampleEditName" version="4">
									<prop name="PropertyTypeName">Sample Name</prop>
									<prop name="Position">5</prop>
									<prop name="IsDefault">1</prop>
									<prop name="name">Sample 6</prop>
								</obj>
								<obj name="PropertyObject" class="HTCSamplePrepNotes" version="4">
									<prop name="PropertyTypeName">Sample Prep Notes</prop>
									<prop name="Position">5</prop>
									<prop name="IsDefault">1</prop>
								</obj>
								<obj name="PropertyObject" class="GenSampleEditSubset" version="4">
									<prop name="PropertyTypeName">Subsets</prop>
									<prop name="Position">5</prop>
									<prop name="IsDefault">1</prop>
								</obj>
								<obj name="PropertyObject" class="SamplePrefWidth" version="5">
									<prop name="PropertyTypeName">Width</prop>
									<prop name="Position">5</prop>
									<prop name="IsDefault">1</prop>
									<prop name="Width">1</prop>
								</obj>
							</list>
						</obj>
					</obj>
					<obj name="item" class="SamplePropInfo" version="1">
						<obj name="ChannelProperties" class="ChanPropList" version="2">
							<obj name="ChannelProperties" class="EMList" version="1">
								<list name="emlist" count="1">
									<obj name="item" class="PropertyList" version="1">
										<list name="emlist" count="12">
											<obj name="PropertyObject" class="RQSampleTargetProperty" version="4">
												<prop name="PropertyTypeName">Combined Sample and Target Type</prop>
												<prop name="Position">6</prop>
												<prop name="IsDefault">0</prop>
												<obj name="ChannelProp" class="ChannelProperty" version="1">
													<prop name="ChannelIdx">0</prop>
												</obj>
											</obj>
											<obj name="PropertyObject" class="QuantConcProperty" version="4">
												<prop name="PropertyTypeName">Concentration</prop>
												<prop name="Position">6</prop>
												<prop name="IsDefault">1</prop>
												<prop name="Concentration">0</prop>
												<obj name="ChannelProp" class="ChannelProperty" version="1">
													<prop name="ChannelIdx">0</prop>
												</obj>
												<prop name="ReadOnly">1</prop>
											</obj>
											<obj name="PropertyObject" class="QuantCpHighProp" version="4">
												<prop name="PropertyTypeName">Cp High</prop>
												<prop name="Position">6</prop>
												<prop name="IsDefault">1</prop>
												<prop name="CpRangeHigh">0</prop>
												<obj name="ChannelProp" class="ChannelProperty" version="1">
													<prop name="ChannelIdx">0</prop>
												</obj>
												<prop name="ReadOnly">1</prop>
											</obj>
											<obj name="PropertyObject" class="QuantCpLowProp" version="4">
												<prop name="PropertyTypeName">Cp Low</prop>
												<prop name="Position">6</prop>
												<prop name="IsDefault">1</prop>
												<prop name="CpRangeLow">0</prop>
												<obj name="ChannelProp" class="ChannelProperty" version="1">
													<prop name="ChannelIdx">0</prop>
												</obj>
												<prop name="ReadOnly">1</prop>
											</obj>
											<obj name="PropertyObject" class="RQEffProp" version="4">
												<prop name="PropertyTypeName">Efficiency</prop>
												<prop name="Position">6</prop>
												<prop name="IsDefault">1</prop>
												<prop name="Efficiency">2</prop>
												<obj name="ChannelProp" class="ChannelProperty" version="1">
													<prop name="ChannelIdx">0</prop>
												</obj>
											</obj>
											<obj name="PropertyObject" class="ChannelGenotype" version="4">
												<prop name="PropertyTypeName">Melt Geno Genotype</prop>
												<prop name="Position">6</prop>
												<prop name="IsDefault">1</prop>
												<prop name="ReadOnly">1</prop>
												<obj name="ChannelProp" class="ChannelProperty" version="1">
													<prop name="ChannelIdx">0</prop>
												</obj>
											</obj>
											<obj name="PropertyObject" class="GroupChannelTypeProp" version="4">
												<prop name="PropertyTypeName">Melt Geno Sample Type</prop>
												<prop name="Position">6</prop>
												<prop name="IsDefault">0</prop>
												<prop name="GroupSampleType">mstUnknown</prop>
												<obj name="ChannelProp" class="ChannelProperty" version="1">
													<prop name="ChannelIdx">0</prop>
												</obj>
											</obj>
											<obj name="PropertyObject" class="QuantSampleTypeProperty" version="4">
												<prop name="PropertyTypeName">Quantification Sample Type</prop>
												<prop name="Position">6</prop>
												<prop name="IsDefault">0</prop>
												<prop name="SampleType">qsUnknown</prop>
												<obj name="ChannelProp" class="ChannelProperty" version="1">
													<prop name="ChannelIdx">0</prop>
												</obj>
											</obj>
											<obj name="PropertyObject" class="ChannelGenotype" version="4">
												<prop name="PropertyTypeName">Scanning Genotype</prop>
												<prop name="Position">6</prop>
												<prop name="IsDefault">1</prop>
												<prop name="ReadOnly">1</prop>
												<obj name="ChannelProp" class="ChannelProperty" version="1">
													<prop name="ChannelIdx">0</prop>
												</obj>
											</obj>
											<obj name="PropertyObject" class="GroupChannelTypeProp" version="4">
												<prop name="PropertyTypeName">Scanning Sample Type</prop>
												<prop name="Position">6</prop>
												<prop name="IsDefault">0</prop>
												<prop name="GroupSampleType">mstUnknown</prop>
												<obj name="ChannelProp" class="ChannelProperty" version="1">
													<prop name="ChannelIdx">0</prop>
												</obj>
											</obj>
											<obj name="PropertyObject" class="TargetName" version="4">
												<prop name="PropertyTypeName">Target Name</prop>
												<prop name="Position">6</prop>
												<prop name="IsDefault">1</prop>
												<obj name="ChannelProp" class="ChannelProperty" version="1">
													<prop name="ChannelIdx">0</prop>
												</obj>
											</obj>
											<obj name="PropertyObject" class="RQTargetProperty" version="4">
												<prop name="PropertyTypeName">Target Type</prop>
												<prop name="Position">6</prop>
												<prop name="IsDefault">0</prop>
												<prop name="TargetType">dtNone</prop>
												<obj name="ChannelProp" class="ChannelProperty" version="1">
													<prop name="ChannelIdx">0</prop>
												</obj>
											</obj>
										</list>
									</obj>
								</list>
							</obj>
						</obj>
						<prop name="ChannelPropertyCount">1</prop>
						<prop name="ContainerPosition">6</prop>
						<prop name="HasSampleProperties">1</prop>
						<obj name="SampleProperties" class="PropertyList" version="1">
							<list name="emlist" count="14">
								<obj name="PropertyObject" class="SamplePrefColor" version="4">
									<prop name="PropertyTypeName">Color</prop>
									<prop name="Position">6</prop>
									<prop name="IsDefault">0</prop>
									<prop name="Color">$00000097</prop>
								</obj>
								<obj name="PropertyObject" class="DominantChannelProp" version="4">
									<prop name="PropertyTypeName">Dominant Channel</prop>
									<prop name="Position">6</prop>
									<prop name="IsDefault">0</prop>
									<prop name="DominantChannel">0</prop>
								</obj>
								<obj name="PropertyObject" class="Genotype" version="4">
									<prop name="PropertyTypeName">EndPt Genotype</prop>
									<prop name="Position">6</prop>
									<prop name="IsDefault">1</prop>
									<prop name="ReadOnly">1</prop>
								</obj>
								<obj name="PropertyObject" class="GroupingSample" version="4">
									<prop name="PropertyTypeName">EndPt Sample Type</prop>
									<prop name="Position">6</prop>
									<prop name="IsDefault">0</prop>
									<prop name="GroupSampleType">mstUnknown</prop>
								</obj>
								<obj name="PropertyObject" class="SamplePrefLineStyle" version="4">
									<prop name="PropertyTypeName">Line Style</prop>
									<prop name="Position">6</prop>
									<prop name="IsDefault">0</prop>
									<prop name="LineStyle">psSolid</prop>
								</obj>
								<obj name="PropertyObject" class="GenSampleEditNotes" version="4">
									<prop name="PropertyTypeName">Notes</prop>
									<prop name="Position">6</prop>
									<prop name="IsDefault">1</prop>
								</obj>
								<obj name="PropertyObject" class="SamplePrefPointStyle" version="4">
									<prop name="PropertyTypeName">Point Style</prop>
									<prop name="Position">6</prop>
									<prop name="IsDefault">0</prop>
									<prop name="PointStyle">psNothing</prop>
								</obj>
								<obj name="PropertyObject" class="GenSampleEditPosition" version="4">
									<prop name="PropertyTypeName">Position</prop>
									<prop name="Position">6</prop>
									<prop name="IsDefault">1</prop>
								</obj>
								<obj name="PropertyObject" class="GenSampleEditReplicate" version="4">
									<prop name="PropertyTypeName">Replicate of</prop>
									<prop name="Position">6</prop>
									<prop name="IsDefault">1</prop>
									<prop name="ReplicateOf">-1</prop>
								</obj>
								<obj name="PropertyObject" class="HTCSampleID" version="4">
									<prop name="PropertyTypeName">Sample ID</prop>
									<prop name="Position">6</prop>
									<prop name="IsDefault">1</prop>
								</obj>
								<obj name="PropertyObject" class="GenSampleEditName" version="4">
									<prop name="PropertyTypeName">Sample Name</prop>
									<prop name="Position">6</prop>
									<prop name="IsDefault">1</prop>
									<prop name="name">Sample 7</prop>
								</obj>
								<obj name="PropertyObject" class="HTCSamplePrepNotes" version="4">
									<prop name="PropertyTypeName">Sample Prep Notes</prop>
									<prop name="Position">6</prop>
									<prop name="IsDefault">1</prop>
								</obj>
								<obj name="PropertyObject" class="GenSampleEditSubset" version="4">
									<prop name="PropertyTypeName">Subsets</prop>
									<prop name="Position">6</prop>
									<prop name="IsDefault">1</prop>
								</obj>
								<obj name="PropertyObject" class="SamplePrefWidth" version="5">
									<prop name="PropertyTypeName">Width</prop>
									<prop name="Position">6</prop>
									<prop name="IsDefault">1</prop>
									<prop name="Width">1</prop>
								</obj>
							</list>
						</obj>
					</obj>
					<obj name="item" class="SamplePropInfo" version="1">
						<obj name="ChannelProperties" class="ChanPropList" version="2">
							<obj name="ChannelProperties" class="EMList" version="1">
								<list name="emlist" count="1">
									<obj name="item" class="PropertyList" version="1">
										<list name="emlist" count="12">
											<obj name="PropertyObject" class="RQSampleTargetProperty" version="4">
												<prop name="PropertyTypeName">Combined Sample and Target Type</prop>
												<prop name="Position">7</prop>
												<prop name="IsDefault">0</prop>
												<obj name="ChannelProp" class="ChannelProperty" version="1">
													<prop name="ChannelIdx">0</prop>
												</obj>
											</obj>
											<obj name="PropertyObject" class="QuantConcProperty" version="4">
												<prop name="PropertyTypeName">Concentration</prop>
												<prop name="Position">7</prop>
												<prop name="IsDefault">1</prop>
												<prop name="Concentration">0</prop>
												<obj name="ChannelProp" class="ChannelProperty" version="1">
													<prop name="ChannelIdx">0</prop>
												</obj>
												<prop name="ReadOnly">1</prop>
											</obj>
											<obj name="PropertyObject" class="QuantCpHighProp" version="4">
												<prop name="PropertyTypeName">Cp High</prop>
												<prop name="Position">7</prop>
												<prop name="IsDefault">1</prop>
												<prop name="CpRangeHigh">0</prop>
												<obj name="ChannelProp" class="ChannelProperty" version="1">
													<prop name="ChannelIdx">0</prop>
												</obj>
												<prop name="ReadOnly">1</prop>
											</obj>
											<obj name="PropertyObject" class="QuantCpLowProp" version="4">
												<prop name="PropertyTypeName">Cp Low</prop>
												<prop name="Position">7</prop>
												<prop name="IsDefault">1</prop>
												<prop name="CpRangeLow">0</prop>
												<obj name="ChannelProp" class="ChannelProperty" version="1">
													<prop name="ChannelIdx">0</prop>
												</obj>
												<prop name="ReadOnly">1</prop>
											</obj>
											<obj name="PropertyObject" class="RQEffProp" version="4">
												<prop name="PropertyTypeName">Efficiency</prop>
												<prop name="Position">7</prop>
												<prop name="IsDefault">1</prop>
												<prop name="Efficiency">2</prop>
												<obj name="ChannelProp" class="ChannelProperty" version="1">
													<prop name="ChannelIdx">0</prop>
												</obj>
											</obj>
											<obj name="PropertyObject" class="ChannelGenotype" version="4">
												<prop name="PropertyTypeName">Melt Geno Genotype</prop>
												<prop name="Position">7</prop>
												<prop name="IsDefault">1</prop>
												<prop name="ReadOnly">1</prop>
												<obj name="ChannelProp" class="ChannelProperty" version="1">
													<prop name="ChannelIdx">0</prop>
												</obj>
											</obj>
											<obj name="PropertyObject" class="GroupChannelTypeProp" version="4">
												<prop name="PropertyTypeName">Melt Geno Sample Type</prop>
												<prop name="Position">7</prop>
												<prop name="IsDefault">0</prop>
												<prop name="GroupSampleType">mstUnknown</prop>
												<obj name="ChannelProp" class="ChannelProperty" version="1">
													<prop name="ChannelIdx">0</prop>
												</obj>
											</obj>
											<obj name="PropertyObject" class="QuantSampleTypeProperty" version="4">
												<prop name="PropertyTypeName">Quantification Sample Type</prop>
												<prop name="Position">7</prop>
												<prop name="IsDefault">0</prop>
												<prop name="SampleType">qsUnknown</prop>
												<obj name="ChannelProp" class="ChannelProperty" version="1">
													<prop name="ChannelIdx">0</prop>
												</obj>
											</obj>
											<obj name="PropertyObject" class="ChannelGenotype" version="4">
												<prop name="PropertyTypeName">Scanning Genotype</prop>
												<prop name="Position">7</prop>
												<prop name="IsDefault">1</prop>
												<prop name="ReadOnly">1</prop>
												<obj name="ChannelProp" class="ChannelProperty" version="1">
													<prop name="ChannelIdx">0</prop>
												</obj>
											</obj>
											<obj name="PropertyObject" class="GroupChannelTypeProp" version="4">
												<prop name="PropertyTypeName">Scanning Sample Type</prop>
												<prop name="Position">7</prop>
												<prop name="IsDefault">0</prop>
												<prop name="GroupSampleType">mstUnknown</prop>
												<obj name="ChannelProp" class="ChannelProperty" version="1">
													<prop name="ChannelIdx">0</prop>
												</obj>
											</obj>
											<obj name="PropertyObject" class="TargetName" version="4">
												<prop name="PropertyTypeName">Target Name</prop>
												<prop name="Position">7</prop>
												<prop name="IsDefault">1</prop>
												<obj name="ChannelProp" class="ChannelProperty" version="1">
													<prop name="ChannelIdx">0</prop>
												</obj>
											</obj>
											<obj name="PropertyObject" class="RQTargetProperty" version="4">
												<prop name="PropertyTypeName">Target Type</prop>
												<prop name="Position">7</prop>
												<prop name="IsDefault">0</prop>
												<prop name="TargetType">dtNone</prop>
												<obj name="ChannelProp" class="ChannelProperty" version="1">
													<prop name="ChannelIdx">0</prop>
												</obj>
											</obj>
										</list>
									</obj>
								</list>
							</obj>
						</obj>
						<prop name="ChannelPropertyCount">1</prop>
						<prop name="ContainerPosition">7</prop>
						<prop name="HasSampleProperties">1</prop>
						<obj name="SampleProperties" class="PropertyList" version="1">
							<list name="emlist" count="14">
								<obj name="PropertyObject" class="SamplePrefColor" version="4">
									<prop name="PropertyTypeName">Color</prop>
									<prop name="Position">7</prop>
									<prop name="IsDefault">0</prop>
									<prop name="Color">$00FFFF0F</prop>
								</obj>
								<obj name="PropertyObject" class="DominantChannelProp" version="4">
									<prop name="PropertyTypeName">Dominant Channel</prop>
									<prop name="Position">7</prop>
									<prop name="IsDefault">0</prop>
									<prop name="DominantChannel">0</prop>
								</obj>
								<obj name="PropertyObject" class="Genotype" version="4">
									<prop name="PropertyTypeName">EndPt Genotype</prop>
									<prop name="Position">7</prop>
									<prop name="IsDefault">1</prop>
									<prop name="ReadOnly">1</prop>
								</obj>
								<obj name="PropertyObject" class="GroupingSample" version="4">
									<prop name="PropertyTypeName">EndPt Sample Type</prop>
									<prop name="Position">7</prop>
									<prop name="IsDefault">0</prop>
									<prop name="GroupSampleType">mstUnknown</prop>
								</obj>
								<obj name="PropertyObject" class="SamplePrefLineStyle" version="4">
									<prop name="PropertyTypeName">Line Style</prop>
									<prop name="Position">7</prop>
									<prop name="IsDefault">0</prop>
									<prop name="LineStyle">psSolid</prop>
								</obj>
								<obj name="PropertyObject" class="GenSampleEditNotes" version="4">
									<prop name="PropertyTypeName">Notes</prop>
									<prop name="Position">7</prop>
									<prop name="IsDefault">1</prop>
								</obj>
								<obj name="PropertyObject" class="SamplePrefPointStyle" version="4">
									<prop name="PropertyTypeName">Point Style</prop>
									<prop name="Position">7</prop>
									<prop name="IsDefault">0</prop>
									<prop name="PointStyle">psNothing</prop>
								</obj>
								<obj name="PropertyObject" class="GenSampleEditPosition" version="4">
									<prop name="PropertyTypeName">Position</prop>
									<prop name="Position">7</prop>
									<prop name="IsDefault">1</prop>
								</obj>
								<obj name="PropertyObject" class="GenSampleEditReplicate" version="4">
									<prop name="PropertyTypeName">Replicate of</prop>
									<prop name="Position">7</prop>
									<prop name="IsDefault">1</prop>
									<prop name="ReplicateOf">-1</prop>
								</obj>
								<obj name="PropertyObject" class="HTCSampleID" version="4">
									<prop name="PropertyTypeName">Sample ID</prop>
									<prop name="Position">7</prop>
									<prop name="IsDefault">1</prop>
								</obj>
								<obj name="PropertyObject" class="GenSampleEditName" version="4">
									<prop name="PropertyTypeName">Sample Name</prop>
									<prop name="Position">7</prop>
									<prop name="IsDefault">1</prop>
									<prop name="name">Sample 8</prop>
								</obj>
								<obj name="PropertyObject" class="HTCSamplePrepNotes" version="4">
									<prop name="PropertyTypeName">Sample Prep Notes</prop>
									<prop name="Position">7</prop>
									<prop name="IsDefault">1</prop>
								</obj>
								<obj name="PropertyObject" class="GenSampleEditSubset" version="4">
									<prop name="PropertyTypeName">Subsets</prop>
									<prop name="Position">7</prop>
									<prop name="IsDefault">1</prop>
								</obj>
								<obj name="PropertyObject" class="SamplePrefWidth" version="5">
									<prop name="PropertyTypeName">Width</prop>
									<prop name="Position">7</prop>
									<prop name="IsDefault">1</prop>
									<prop name="Width">1</prop>
								</obj>
							</list>
						</obj>
					</obj>
					<obj name="item" class="SamplePropInfo" version="1">
						<obj name="ChannelProperties" class="ChanPropList" version="2">
							<obj name="ChannelProperties" class="EMList" version="1">
								<list name="emlist" count="1">
									<obj name="item" class="PropertyList" version="1">
										<list name="emlist" count="12">
											<obj name="PropertyObject" class="RQSampleTargetProperty" version="4">
												<prop name="PropertyTypeName">Combined Sample and Target Type</prop>
												<prop name="Position">8</prop>
												<prop name="IsDefault">0</prop>
												<obj name="ChannelProp" class="ChannelProperty" version="1">
													<prop name="ChannelIdx">0</prop>
												</obj>
											</obj>
											<obj name="PropertyObject" class="QuantConcProperty" version="4">
												<prop name="PropertyTypeName">Concentration</prop>
												<prop name="Position">8</prop>
												<prop name="IsDefault">1</prop>
												<prop name="Concentration">0</prop>
												<obj name="ChannelProp" class="ChannelProperty" version="1">
													<prop name="ChannelIdx">0</prop>
												</obj>
												<prop name="ReadOnly">1</prop>
											</obj>
											<obj name="PropertyObject" class="QuantCpHighProp" version="4">
												<prop name="PropertyTypeName">Cp High</prop>
												<prop name="Position">8</prop>
												<prop name="IsDefault">1</prop>
												<prop name="CpRangeHigh">0</prop>
												<obj name="ChannelProp" class="ChannelProperty" version="1">
													<prop name="ChannelIdx">0</prop>
												</obj>
												<prop name="ReadOnly">1</prop>
											</obj>
											<obj name="PropertyObject" class="QuantCpLowProp" version="4">
												<prop name="PropertyTypeName">Cp Low</prop>
												<prop name="Position">8</prop>
												<prop name="IsDefault">1</prop>
												<prop name="CpRangeLow">0</prop>
												<obj name="ChannelProp" class="ChannelProperty" version="1">
													<prop name="ChannelIdx">0</prop>
												</obj>
												<prop name="ReadOnly">1</prop>
											</obj>
											<obj name="PropertyObject" class="RQEffProp" version="4">
												<prop name="PropertyTypeName">Efficiency</prop>
												<prop name="Position">8</prop>
												<prop name="IsDefault">1</prop>
												<prop name="Efficiency">2</prop>
												<obj name="ChannelProp" class="ChannelProperty" version="1">
													<prop name="ChannelIdx">0</prop>
												</obj>
											</obj>
											<obj name="PropertyObject" class="ChannelGenotype" version="4">
												<prop name="PropertyTypeName">Melt Geno Genotype</prop>
												<prop name="Position">8</prop>
												<prop name="IsDefault">1</prop>
												<prop name="ReadOnly">1</prop>
												<obj name="ChannelProp" class="ChannelProperty" version="1">
													<prop name="ChannelIdx">0</prop>
												</obj>
											</obj>
											<obj name="PropertyObject" class="GroupChannelTypeProp" version="4">
												<prop name="PropertyTypeName">Melt Geno Sample Type</prop>
												<prop name="Position">8</prop>
												<prop name="IsDefault">0</prop>
												<prop name="GroupSampleType">mstUnknown</prop>
												<obj name="ChannelProp" class="ChannelProperty" version="1">
													<prop name="ChannelIdx">0</prop>
												</obj>
											</obj>
											<obj name="PropertyObject" class="QuantSampleTypeProperty" version="4">
												<prop name="PropertyTypeName">Quantification Sample Type</prop>
												<prop name="Position">8</prop>
												<prop name="IsDefault">0</prop>
												<prop name="SampleType">qsUnknown</prop>
												<obj name="ChannelProp" class="ChannelProperty" version="1">
													<prop name="ChannelIdx">0</prop>
												</obj>
											</obj>
											<obj name="PropertyObject" class="ChannelGenotype" version="4">
												<prop name="PropertyTypeName">Scanning Genotype</prop>
												<prop name="Position">8</prop>
												<prop name="IsDefault">1</prop>
												<prop name="ReadOnly">1</prop>
												<obj name="ChannelProp" class="ChannelProperty" version="1">
													<prop name="ChannelIdx">0</prop>
												</obj>
											</obj>
											<obj name="PropertyObject" class="GroupChannelTypeProp" version="4">
												<prop name="PropertyTypeName">Scanning Sample Type</prop>
												<prop name="Position">8</prop>
												<prop name="IsDefault">0</prop>
												<prop name="GroupSampleType">mstUnknown</prop>
												<obj name="ChannelProp" class="ChannelProperty" version="1">
													<prop name="ChannelIdx">0</prop>
												</obj>
											</obj>
											<obj name="PropertyObject" class="TargetName" version="4">
												<prop name="PropertyTypeName">Target Name</prop>
												<prop name="Position">8</prop>
												<prop name="IsDefault">1</prop>
												<obj name="ChannelProp" class="ChannelProperty" version="1">
													<prop name="ChannelIdx">0</prop>
												</obj>
											</obj>
											<obj name="PropertyObject" class="RQTargetProperty" version="4">
												<prop name="PropertyTypeName">Target Type</prop>
												<prop name="Position">8</prop>
												<prop name="IsDefault">0</prop>
												<prop name="TargetType">dtNone</prop>
												<obj name="ChannelProp" class="ChannelProperty" version="1">
													<prop name="ChannelIdx">0</prop>
												</obj>
											</obj>
										</list>
									</obj>
								</list>
							</obj>
						</obj>
						<prop name="ChannelPropertyCount">1</prop>
						<prop name="ContainerPosition">8</prop>
						<prop name="HasSampleProperties">1</prop>
						<obj name="SampleProperties" class="PropertyList" version="1">
							<list name="emlist" count="14">
								<obj name="PropertyObject" class="SamplePrefColor" version="4">
									<prop name="PropertyTypeName">Color</prop>
									<prop name="Position">8</prop>
									<prop name="IsDefault">0</prop>
									<prop name="Color">$00404000</prop>
								</obj>
								<obj name="PropertyObject" class="DominantChannelProp" version="4">
									<prop name="PropertyTypeName">Dominant Channel</prop>
									<prop name="Position">8</prop>
									<prop name="IsDefault">0</prop>
									<prop name="DominantChannel">0</prop>
								</obj>
								<obj name="PropertyObject" class="Genotype" version="4">
									<prop name="PropertyTypeName">EndPt Genotype</prop>
									<prop name="Position">8</prop>
									<prop name="IsDefault">1</prop>
									<prop name="ReadOnly">1</prop>
								</obj>
								<obj name="PropertyObject" class="GroupingSample" version="4">
									<prop name="PropertyTypeName">EndPt Sample Type</prop>
									<prop name="Position">8</prop>
									<prop name="IsDefault">0</prop>
									<prop name="GroupSampleType">mstUnknown</prop>
								</obj>
								<obj name="PropertyObject" class="SamplePrefLineStyle" version="4">
									<prop name="PropertyTypeName">Line Style</prop>
									<prop name="Position">8</prop>
									<prop name="IsDefault">0</prop>
									<prop name="LineStyle">psSolid</prop>
								</obj>
								<obj name="PropertyObject" class="GenSampleEditNotes" version="4">
									<prop name="PropertyTypeName">Notes</prop>
									<prop name="Position">8</prop>
									<prop name="IsDefault">1</prop>
								</obj>
								<obj name="PropertyObject" class="SamplePrefPointStyle" version="4">
									<prop name="PropertyTypeName">Point Style</prop>
									<prop name="Position">8</prop>
									<prop name="IsDefault">0</prop>
									<prop name="PointStyle">psNothing</prop>
								</obj>
								<obj name="PropertyObject" class="GenSampleEditPosition" version="4">
									<prop name="PropertyTypeName">Position</prop>
									<prop name="Position">8</prop>
									<prop name="IsDefault">1</prop>
								</obj>
								<obj name="PropertyObject" class="GenSampleEditReplicate" version="4">
									<prop name="PropertyTypeName">Replicate of</prop>
									<prop name="Position">8</prop>
									<prop name="IsDefault">1</prop>
									<prop name="ReplicateOf">-1</prop>
								</obj>
								<obj name="PropertyObject" class="HTCSampleID" version="4">
									<prop name="PropertyTypeName">Sample ID</prop>
									<prop name="Position">8</prop>
									<prop name="IsDefault">1</prop>
								</obj>
								<obj name="PropertyObject" class="GenSampleEditName" version="4">
									<prop name="PropertyTypeName">Sample Name</prop>
									<prop name="Position">8</prop>
									<prop name="IsDefault">1</prop>
									<prop name="name">Sample 9</prop>
								</obj>
								<obj name="PropertyObject" class="HTCSamplePrepNotes" version="4">
									<prop name="PropertyTypeName">Sample Prep Notes</prop>
									<prop name="Position">8</prop>
									<prop name="IsDefault">1</prop>
								</obj>
								<obj name="PropertyObject" class="GenSampleEditSubset" version="4">
									<prop name="PropertyTypeName">Subsets</prop>
									<prop name="Position">8</prop>
									<prop name="IsDefault">1</prop>
								</obj>
								<obj name="PropertyObject" class="SamplePrefWidth" version="5">
									<prop name="PropertyTypeName">Width</prop>
									<prop name="Position">8</prop>
									<prop name="IsDefault">1</prop>
									<prop name="Width">1</prop>
								</obj>
							</list>
						</obj>
					</obj>
					<obj name="item" class="SamplePropInfo" version="1">
						<obj name="ChannelProperties" class="ChanPropList" version="2">
							<obj name="ChannelProperties" class="EMList" version="1">
								<list name="emlist" count="1">
									<obj name="item" class="PropertyList" version="1">
										<list name="emlist" count="12">
											<obj name="PropertyObject" class="RQSampleTargetProperty" version="4">
												<prop name="PropertyTypeName">Combined Sample and Target Type</prop>
												<prop name="Position">9</prop>
												<prop name="IsDefault">0</prop>
												<obj name="ChannelProp" class="ChannelProperty" version="1">
													<prop name="ChannelIdx">0</prop>
												</obj>
											</obj>
											<obj name="PropertyObject" class="QuantConcProperty" version="4">
												<prop name="PropertyTypeName">Concentration</prop>
												<prop name="Position">9</prop>
												<prop name="IsDefault">1</prop>
												<prop name="Concentration">0</prop>
												<obj name="ChannelProp" class="ChannelProperty" version="1">
													<prop name="ChannelIdx">0</prop>
												</obj>
												<prop name="ReadOnly">1</prop>
											</obj>
											<obj name="PropertyObject" class="QuantCpHighProp" version="4">
												<prop name="PropertyTypeName">Cp High</prop>
												<prop name="Position">9</prop>
												<prop name="IsDefault">1</prop>
												<prop name="CpRangeHigh">0</prop>
												<obj name="ChannelProp" class="ChannelProperty" version="1">
													<prop name="ChannelIdx">0</prop>
												</obj>
												<prop name="ReadOnly">1</prop>
											</obj>
											<obj name="PropertyObject" class="QuantCpLowProp" version="4">
												<prop name="PropertyTypeName">Cp Low</prop>
												<prop name="Position">9</prop>
												<prop name="IsDefault">1</prop>
												<prop name="CpRangeLow">0</prop>
												<obj name="ChannelProp" class="ChannelProperty" version="1">
													<prop name="ChannelIdx">0</prop>
												</obj>
												<prop name="ReadOnly">1</prop>
											</obj>
											<obj name="PropertyObject" class="RQEffProp" version="4">
												<prop name="PropertyTypeName">Efficiency</prop>
												<prop name="Position">9</prop>
												<prop name="IsDefault">1</prop>
												<prop name="Efficiency">2</prop>
												<obj name="ChannelProp" class="ChannelProperty" version="1">
													<prop name="ChannelIdx">0</prop>
												</obj>
											</obj>
											<obj name="PropertyObject" class="ChannelGenotype" version="4">
												<prop name="PropertyTypeName">Melt Geno Genotype</prop>
												<prop name="Position">9</prop>
												<prop name="IsDefault">1</prop>
												<prop name="ReadOnly">1</prop>
												<obj name="ChannelProp" class="ChannelProperty" version="1">
													<prop name="ChannelIdx">0</prop>
												</obj>
											</obj>
											<obj name="PropertyObject" class="GroupChannelTypeProp" version="4">
												<prop name="PropertyTypeName">Melt Geno Sample Type</prop>
												<prop name="Position">9</prop>
												<prop name="IsDefault">0</prop>
												<prop name="GroupSampleType">mstUnknown</prop>
												<obj name="ChannelProp" class="ChannelProperty" version="1">
													<prop name="ChannelIdx">0</prop>
												</obj>
											</obj>
											<obj name="PropertyObject" class="QuantSampleTypeProperty" version="4">
												<prop name="PropertyTypeName">Quantification Sample Type</prop>
												<prop name="Position">9</prop>
												<prop name="IsDefault">0</prop>
												<prop name="SampleType">qsUnknown</prop>
												<obj name="ChannelProp" class="ChannelProperty" version="1">
													<prop name="ChannelIdx">0</prop>
												</obj>
											</obj>
											<obj name="PropertyObject" class="ChannelGenotype" version="4">
												<prop name="PropertyTypeName">Scanning Genotype</prop>
												<prop name="Position">9</prop>
												<prop name="IsDefault">1</prop>
												<prop name="ReadOnly">1</prop>
												<obj name="ChannelProp" class="ChannelProperty" version="1">
													<prop name="ChannelIdx">0</prop>
												</obj>
											</obj>
											<obj name="PropertyObject" class="GroupChannelTypeProp" version="4">
												<prop name="PropertyTypeName">Scanning Sample Type</prop>
												<prop name="Position">9</prop>
												<prop name="IsDefault">0</prop>
												<prop name="GroupSampleType">mstUnknown</prop>
												<obj name="ChannelProp" class="ChannelProperty" version="1">
													<prop name="ChannelIdx">0</prop>
												</obj>
											</obj>
											<obj name="PropertyObject" class="TargetName" version="4">
												<prop name="PropertyTypeName">Target Name</prop>
												<prop name="Position">9</prop>
												<prop name="IsDefault">1</prop>
												<obj name="ChannelProp" class="ChannelProperty" version="1">
													<prop name="ChannelIdx">0</prop>
												</obj>
											</obj>
											<obj name="PropertyObject" class="RQTargetProperty" version="4">
												<prop name="PropertyTypeName">Target Type</prop>
												<prop name="Position">9</prop>
												<prop name="IsDefault">0</prop>
												<prop name="TargetType">dtNone</prop>
												<obj name="ChannelProp" class="ChannelProperty" version="1">
													<prop name="ChannelIdx">0</prop>
												</obj>
											</obj>
										</list>
									</obj>
								</list>
							</obj>
						</obj>
						<prop name="ChannelPropertyCount">1</prop>
						<prop name="ContainerPosition">9</prop>
						<prop name="HasSampleProperties">1</prop>
						<obj name="SampleProperties" class="PropertyList" version="1">
							<list name="emlist" count="14">
								<obj name="PropertyObject" class="SamplePrefColor" version="4">
									<prop name="PropertyTypeName">Color</prop>
									<prop name="Position">9</prop>
									<prop name="IsDefault">0</prop>
									<prop name="Color">$004080FF</prop>
								</obj>
								<obj name="PropertyObject" class="DominantChannelProp" version="4">
									<prop name="PropertyTypeName">Dominant Channel</prop>
									<prop name="Position">9</prop>
									<prop name="IsDefault">0</prop>
									<prop name="DominantChannel">0</prop>
								</obj>
								<obj name="PropertyObject" class="Genotype" version="4">
									<prop name="PropertyTypeName">EndPt Genotype</prop>
									<prop name="Position">9</prop>
									<prop name="IsDefault">1</prop>
									<prop name="ReadOnly">1</prop>
								</obj>
								<obj name="PropertyObject" class="GroupingSample" version="4">
									<prop name="PropertyTypeName">EndPt Sample Type</prop>
									<prop name="Position">9</prop>
									<prop name="IsDefault">0</prop>
									<prop name="GroupSampleType">mstUnknown</prop>
								</obj>
								<obj name="PropertyObject" class="SamplePrefLineStyle" version="4">
									<prop name="PropertyTypeName">Line Style</prop>
									<prop name="Position">9</prop>
									<prop name="IsDefault">0</prop>
									<prop name="LineStyle">psSolid</prop>
								</obj>
								<obj name="PropertyObject" class="GenSampleEditNotes" version="4">
									<prop name="PropertyTypeName">Notes</prop>
									<prop name="Position">9</prop>
									<prop name="IsDefault">1</prop>
								</obj>
								<obj name="PropertyObject" class="SamplePrefPointStyle" version="4">
									<prop name="PropertyTypeName">Point Style</prop>
									<prop name="Position">9</prop>
									<prop name="IsDefault">0</prop>
									<prop name="PointStyle">psNothing</prop>
								</obj>
								<obj name="PropertyObject" class="GenSampleEditPosition" version="4">
									<prop name="PropertyTypeName">Position</prop>
									<prop name="Position">9</prop>
									<prop name="IsDefault">1</prop>
								</obj>
								<obj name="PropertyObject" class="GenSampleEditReplicate" version="4">
									<prop name="PropertyTypeName">Replicate of</prop>
									<prop name="Position">9</prop>
									<prop name="IsDefault">1</prop>
									<prop name="ReplicateOf">-1</prop>
								</obj>
								<obj name="PropertyObject" class="HTCSampleID" version="4">
									<prop name="PropertyTypeName">Sample ID</prop>
									<prop name="Position">9</prop>
									<prop name="IsDefault">1</prop>
								</obj>
								<obj name="PropertyObject" class="GenSampleEditName" version="4">
									<prop name="PropertyTypeName">Sample Name</prop>
									<prop name="Position">9</prop>
									<prop name="IsDefault">1</prop>
									<prop name="name">Sample 10</prop>
								</obj>
								<obj name="PropertyObject" class="HTCSamplePrepNotes" version="4">
									<prop name="PropertyTypeName">Sample Prep Notes</prop>
									<prop name="Position">9</prop>
									<prop name="IsDefault">1</prop>
								</obj>
								<obj name="PropertyObject" class="GenSampleEditSubset" version="4">
									<prop name="PropertyTypeName">Subsets</prop>
									<prop name="Position">9</prop>
									<prop name="IsDefault">1</prop>
								</obj>
								<obj name="PropertyObject" class="SamplePrefWidth" version="5">
									<prop name="PropertyTypeName">Width</prop>
									<prop name="Position">9</prop>
									<prop name="IsDefault">1</prop>
									<prop name="Width">1</prop>
								</obj>
							</list>
						</obj>
					</obj>
					<obj name="item" class="SamplePropInfo" version="1">
						<obj name="ChannelProperties" class="ChanPropList" version="2">
							<obj name="ChannelProperties" class="EMList" version="1">
								<list name="emlist" count="1">
									<obj name="item" class="PropertyList" version="1">
										<list name="emlist" count="12">
											<obj name="PropertyObject" class="RQSampleTargetProperty" version="4">
												<prop name="PropertyTypeName">Combined Sample and Target Type</prop>
												<prop name="Position">10</prop>
												<prop name="IsDefault">0</prop>
												<obj name="ChannelProp" class="ChannelProperty" version="1">
													<prop name="ChannelIdx">0</prop>
												</obj>
											</obj>
											<obj name="PropertyObject" class="QuantConcProperty" version="4">
												<prop name="PropertyTypeName">Concentration</prop>
												<prop name="Position">10</prop>
												<prop name="IsDefault">1</prop>
												<prop name="Concentration">0</prop>
												<obj name="ChannelProp" class="ChannelProperty" version="1">
													<prop name="ChannelIdx">0</prop>
												</obj>
												<prop name="ReadOnly">1</prop>
											</obj>
											<obj name="PropertyObject" class="QuantCpHighProp" version="4">
												<prop name="PropertyTypeName">Cp High</prop>
												<prop name="Position">10</prop>
												<prop name="IsDefault">1</prop>
												<prop name="CpRangeHigh">0</prop>
												<obj name="ChannelProp" class="ChannelProperty" version="1">
													<prop name="ChannelIdx">0</prop>
												</obj>
												<prop name="ReadOnly">1</prop>
											</obj>
											<obj name="PropertyObject" class="QuantCpLowProp" version="4">
												<prop name="PropertyTypeName">Cp Low</prop>
												<prop name="Position">10</prop>
												<prop name="IsDefault">1</prop>
												<prop name="CpRangeLow">0</prop>
												<obj name="ChannelProp" class="ChannelProperty" version="1">
													<prop name="ChannelIdx">0</prop>
												</obj>
												<prop name="ReadOnly">1</prop>
											</obj>
											<obj name="PropertyObject" class="RQEffProp" version="4">
												<prop name="PropertyTypeName">Efficiency</prop>
												<prop name="Position">10</prop>
												<prop name="IsDefault">1</prop>
												<prop name="Efficiency">2</prop>
												<obj name="ChannelProp" class="ChannelProperty" version="1">
													<prop name="ChannelIdx">0</prop>
												</obj>
											</obj>
											<obj name="PropertyObject" class="ChannelGenotype" version="4">
												<prop name="PropertyTypeName">Melt Geno Genotype</prop>
												<prop name="Position">10</prop>
												<prop name="IsDefault">1</prop>
												<prop name="ReadOnly">1</prop>
												<obj name="ChannelProp" class="ChannelProperty" version="1">
													<prop name="ChannelIdx">0</prop>
												</obj>
											</obj>
											<obj name="PropertyObject" class="GroupChannelTypeProp" version="4">
												<prop name="PropertyTypeName">Melt Geno Sample Type</prop>
												<prop name="Position">10</prop>
												<prop name="IsDefault">0</prop>
												<prop name="GroupSampleType">mstUnknown</prop>
												<obj name="ChannelProp" class="ChannelProperty" version="1">
													<prop name="ChannelIdx">0</prop>
												</obj>
											</obj>
											<obj name="PropertyObject" class="QuantSampleTypeProperty" version="4">
												<prop name="PropertyTypeName">Quantification Sample Type</prop>
												<prop name="Position">10</prop>
												<prop name="IsDefault">0</prop>
												<prop name="SampleType">qsUnknown</prop>
												<obj name="ChannelProp" class="ChannelProperty" version="1">
													<prop name="ChannelIdx">0</prop>
												</obj>
											</obj>
											<obj name="PropertyObject" class="ChannelGenotype" version="4">
												<prop name="PropertyTypeName">Scanning Genotype</prop>
												<prop name="Position">10</prop>
												<prop name="IsDefault">1</prop>
												<prop name="ReadOnly">1</prop>
												<obj name="ChannelProp" class="ChannelProperty" version="1">
													<prop name="ChannelIdx">0</prop>
												</obj>
											</obj>
											<obj name="PropertyObject" class="GroupChannelTypeProp" version="4">
												<prop name="PropertyTypeName">Scanning Sample Type</prop>
												<prop name="Position">10</prop>
												<prop name="IsDefault">0</prop>
												<prop name="GroupSampleType">mstUnknown</prop>
												<obj name="ChannelProp" class="ChannelProperty" version="1">
													<prop name="ChannelIdx">0</prop>
												</obj>
											</obj>
											<obj name="PropertyObject" class="TargetName" version="4">
												<prop name="PropertyTypeName">Target Name</prop>
												<prop name="Position">10</prop>
												<prop name="IsDefault">1</prop>
												<obj name="ChannelProp" class="ChannelProperty" version="1">
													<prop name="ChannelIdx">0</prop>
												</obj>
											</obj>
											<obj name="PropertyObject" class="RQTargetProperty" version="4">
												<prop name="PropertyTypeName">Target Type</prop>
												<prop name="Position">10</prop>
												<prop name="IsDefault">0</prop>
												<prop name="TargetType">dtNone</prop>
												<obj name="ChannelProp" class="ChannelProperty" version="1">
													<prop name="ChannelIdx">0</prop>
												</obj>
											</obj>
										</list>
									</obj>
								</list>
							</obj>
						</obj>
						<prop name="ChannelPropertyCount">1</prop>
						<prop name="ContainerPosition">10</prop>
						<prop name="HasSampleProperties">1</prop>
						<obj name="SampleProperties" class="PropertyList" version="1">
							<list name="emlist" count="14">
								<obj name="PropertyObject" class="SamplePrefColor" version="4">
									<prop name="PropertyTypeName">Color</prop>
									<prop name="Position">10</prop>
									<prop name="IsDefault">0</prop>
									<prop name="Color">$00FD0299</prop>
								</obj>
								<obj name="PropertyObject" class="DominantChannelProp" version="4">
									<prop name="PropertyTypeName">Dominant Channel</prop>
									<prop name="Position">10</prop>
									<prop name="IsDefault">0</prop>
									<prop name="DominantChannel">0</prop>
								</obj>
								<obj name="PropertyObject" class="Genotype" version="4">
									<prop name="PropertyTypeName">EndPt Genotype</prop>
									<prop name="Position">10</prop>
									<prop name="IsDefault">1</prop>
									<prop name="ReadOnly">1</prop>
								</obj>
								<obj name="PropertyObject" class="GroupingSample" version="4">
									<prop name="PropertyTypeName">EndPt Sample Type</prop>
									<prop name="Position">10</prop>
									<prop name="IsDefault">0</prop>
									<prop name="GroupSampleType">mstUnknown</prop>
								</obj>
								<obj name="PropertyObject" class="SamplePrefLineStyle" version="4">
									<prop name="PropertyTypeName">Line Style</prop>
									<prop name="Position">10</prop>
									<prop name="IsDefault">0</prop>
									<prop name="LineStyle">psSolid</prop>
								</obj>
								<obj name="PropertyObject" class="GenSampleEditNotes" version="4">
									<prop name="PropertyTypeName">Notes</prop>
									<prop name="Position">10</prop>
									<prop name="IsDefault">1</prop>
								</obj>
								<obj name="PropertyObject" class="SamplePrefPointStyle" version="4">
									<prop name="PropertyTypeName">Point Style</prop>
									<prop name="Position">10</prop>
									<prop name="IsDefault">0</prop>
									<prop name="PointStyle">psNothing</prop>
								</obj>
								<obj name="PropertyObject" class="GenSampleEditPosition" version="4">
									<prop name="PropertyTypeName">Position</prop>
									<prop name="Position">10</prop>
									<prop name="IsDefault">1</prop>
								</obj>
								<obj name="PropertyObject" class="GenSampleEditReplicate" version="4">
									<prop name="PropertyTypeName">Replicate of</prop>
									<prop name="Position">10</prop>
									<prop name="IsDefault">1</prop>
									<prop name="ReplicateOf">-1</prop>
								</obj>
								<obj name="PropertyObject" class="HTCSampleID" version="4">
									<prop name="PropertyTypeName">Sample ID</prop>
									<prop name="Position">10</prop>
									<prop name="IsDefault">1</prop>
								</obj>
								<obj name="PropertyObject" class="GenSampleEditName" version="4">
									<prop name="PropertyTypeName">Sample Name</prop>
									<prop name="Position">10</prop>
									<prop name="IsDefault">1</prop>
									<prop name="name">Sample 11</prop>
								</obj>
								<obj name="PropertyObject" class="HTCSamplePrepNotes" version="4">
									<prop name="PropertyTypeName">Sample Prep Notes</prop>
									<prop name="Position">10</prop>
									<prop name="IsDefault">1</prop>
								</obj>
								<obj name="PropertyObject" class="GenSampleEditSubset" version="4">
									<prop name="PropertyTypeName">Subsets</prop>
									<prop name="Position">10</prop>
									<prop name="IsDefault">1</prop>
								</obj>
								<obj name="PropertyObject" class="SamplePrefWidth" version="5">
									<prop name="PropertyTypeName">Width</prop>
									<prop name="Position">10</prop>
									<prop name="IsDefault">1</prop>
									<prop name="Width">1</prop>
								</obj>
							</list>
						</obj>
					</obj>
					<obj name="item" class="SamplePropInfo" version="1">
						<obj name="ChannelProperties" class="ChanPropList" version="2">
							<obj name="ChannelProperties" class="EMList" version="1">
								<list name="emlist" count="1">
									<obj name="item" class="PropertyList" version="1">
										<list name="emlist" count="12">
											<obj name="PropertyObject" class="RQSampleTargetProperty" version="4">
												<prop name="PropertyTypeName">Combined Sample and Target Type</prop>
												<prop name="Position">11</prop>
												<prop name="IsDefault">0</prop>
												<obj name="ChannelProp" class="ChannelProperty" version="1">
													<prop name="ChannelIdx">0</prop>
												</obj>
											</obj>
											<obj name="PropertyObject" class="QuantConcProperty" version="4">
												<prop name="PropertyTypeName">Concentration</prop>
												<prop name="Position">11</prop>
												<prop name="IsDefault">1</prop>
												<prop name="Concentration">0</prop>
												<obj name="ChannelProp" class="ChannelProperty" version="1">
													<prop name="ChannelIdx">0</prop>
												</obj>
												<prop name="ReadOnly">1</prop>
											</obj>
											<obj name="PropertyObject" class="QuantCpHighProp" version="4">
												<prop name="PropertyTypeName">Cp High</prop>
												<prop name="Position">11</prop>
												<prop name="IsDefault">1</prop>
												<prop name="CpRangeHigh">0</prop>
												<obj name="ChannelProp" class="ChannelProperty" version="1">
													<prop name="ChannelIdx">0</prop>
												</obj>
												<prop name="ReadOnly">1</prop>
											</obj>
											<obj name="PropertyObject" class="QuantCpLowProp" version="4">
												<prop name="PropertyTypeName">Cp Low</prop>
												<prop name="Position">11</prop>
												<prop name="IsDefault">1</prop>
												<prop name="CpRangeLow">0</prop>
												<obj name="ChannelProp" class="ChannelProperty" version="1">
													<prop name="ChannelIdx">0</prop>
												</obj>
												<prop name="ReadOnly">1</prop>
											</obj>
											<obj name="PropertyObject" class="RQEffProp" version="4">
												<prop name="PropertyTypeName">Efficiency</prop>
												<prop name="Position">11</prop>
												<prop name="IsDefault">1</prop>
												<prop name="Efficiency">2</prop>
												<obj name="ChannelProp" class="ChannelProperty" version="1">
													<prop name="ChannelIdx">0</prop>
												</obj>
											</obj>
											<obj name="PropertyObject" class="ChannelGenotype" version="4">
												<prop name="PropertyTypeName">Melt Geno Genotype</prop>
												<prop name="Position">11</prop>
												<prop name="IsDefault">1</prop>
												<prop name="ReadOnly">1</prop>
												<obj name="ChannelProp" class="ChannelProperty" version="1">
													<prop name="ChannelIdx">0</prop>
												</obj>
											</obj>
											<obj name="PropertyObject" class="GroupChannelTypeProp" version="4">
												<prop name="PropertyTypeName">Melt Geno Sample Type</prop>
												<prop name="Position">11</prop>
												<prop name="IsDefault">0</prop>
												<prop name="GroupSampleType">mstUnknown</prop>
												<obj name="ChannelProp" class="ChannelProperty" version="1">
													<prop name="ChannelIdx">0</prop>
												</obj>
											</obj>
											<obj name="PropertyObject" class="QuantSampleTypeProperty" version="4">
												<prop name="PropertyTypeName">Quantification Sample Type</prop>
												<prop name="Position">11</prop>
												<prop name="IsDefault">0</prop>
												<prop name="SampleType">qsUnknown</prop>
												<obj name="ChannelProp" class="ChannelProperty" version="1">
													<prop name="ChannelIdx">0</prop>
												</obj>
											</obj>
											<obj name="PropertyObject" class="ChannelGenotype" version="4">
												<prop name="PropertyTypeName">Scanning Genotype</prop>
												<prop name="Position">11</prop>
												<prop name="IsDefault">1</prop>
												<prop name="ReadOnly">1</prop>
												<obj name="ChannelProp" class="ChannelProperty" version="1">
													<prop name="ChannelIdx">0</prop>
												</obj>
											</obj>
											<obj name="PropertyObject" class="GroupChannelTypeProp" version="4">
												<prop name="PropertyTypeName">Scanning Sample Type</prop>
												<prop name="Position">11</prop>
												<prop name="IsDefault">0</prop>
												<prop name="GroupSampleType">mstUnknown</prop>
												<obj name="ChannelProp" class="ChannelProperty" version="1">
													<prop name="ChannelIdx">0</prop>
												</obj>
											</obj>
											<obj name="PropertyObject" class="TargetName" version="4">
												<prop name="PropertyTypeName">Target Name</prop>
												<prop name="Position">11</prop>
												<prop name="IsDefault">1</prop>
												<obj name="ChannelProp" class="ChannelProperty" version="1">
													<prop name="ChannelIdx">0</prop>
												</obj>
											</obj>
											<obj name="PropertyObject" class="RQTargetProperty" version="4">
												<prop name="PropertyTypeName">Target Type</prop>
												<prop name="Position">11</prop>
												<prop name="IsDefault">0</prop>
												<prop name="TargetType">dtNone</prop>
												<obj name="ChannelProp" class="ChannelProperty" version="1">
													<prop name="ChannelIdx">0</prop>
												</obj>
											</obj>
										</list>
									</obj>
								</list>
							</obj>
						</obj>
						<prop name="ChannelPropertyCount">1</prop>
						<prop name="ContainerPosition">11</prop>
						<prop name="HasSampleProperties">1</prop>
						<obj name="SampleProperties" class="PropertyList" version="1">
							<list name="emlist" count="14">
								<obj name="PropertyObject" class="SamplePrefColor" version="4">
									<prop name="PropertyTypeName">Color</prop>
									<prop name="Position">11</prop>
									<prop name="IsDefault">0</prop>
									<prop name="Color">$0026C4B8</prop>
								</obj>
								<obj name="PropertyObject" class="DominantChannelProp" version="4">
									<prop name="PropertyTypeName">Dominant Channel</prop>
									<prop name="Position">11</prop>
									<prop name="IsDefault">0</prop>
									<prop name="DominantChannel">0</prop>
								</obj>
								<obj name="PropertyObject" class="Genotype" version="4">
									<prop name="PropertyTypeName">EndPt Genotype</prop>
									<prop name="Position">11</prop>
									<prop name="IsDefault">1</prop>
									<prop name="ReadOnly">1</prop>
								</obj>
								<obj name="PropertyObject" class="GroupingSample" version="4">
									<prop name="PropertyTypeName">EndPt Sample Type</prop>
									<prop name="Position">11</prop>
									<prop name="IsDefault">0</prop>
									<prop name="GroupSampleType">mstUnknown</prop>
								</obj>
								<obj name="PropertyObject" class="SamplePrefLineStyle" version="4">
									<prop name="PropertyTypeName">Line Style</prop>
									<prop name="Position">11</prop>
									<prop name="IsDefault">0</prop>
									<prop name="LineStyle">psSolid</prop>
								</obj>
								<obj name="PropertyObject" class="GenSampleEditNotes" version="4">
									<prop name="PropertyTypeName">Notes</prop>
									<prop name="Position">11</prop>
									<prop name="IsDefault">1</prop>
								</obj>
								<obj name="PropertyObject" class="SamplePrefPointStyle" version="4">
									<prop name="PropertyTypeName">Point Style</prop>
									<prop name="Position">11</prop>
									<prop name="IsDefault">0</prop>
									<prop name="PointStyle">psNothing</prop>
								</obj>
								<obj name="PropertyObject" class="GenSampleEditPosition" version="4">
									<prop name="PropertyTypeName">Position</prop>
									<prop name="Position">11</prop>
									<prop name="IsDefault">1</prop>
								</obj>
								<obj name="PropertyObject" class="GenSampleEditReplicate" version="4">
									<prop name="PropertyTypeName">Replicate of</prop>
									<prop name="Position">11</prop>
									<prop name="IsDefault">1</prop>
									<prop name="ReplicateOf">-1</prop>
								</obj>
								<obj name="PropertyObject" class="HTCSampleID" version="4">
									<prop name="PropertyTypeName">Sample ID</prop>
									<prop name="Position">11</prop>
									<prop name="IsDefault">1</prop>
								</obj>
								<obj name="PropertyObject" class="GenSampleEditName" version="4">
									<prop name="PropertyTypeName">Sample Name</prop>
									<prop name="Position">11</prop>
									<prop name="IsDefault">1</prop>
									<prop name="name">Sample 12</prop>
								</obj>
								<obj name="PropertyObject" class="HTCSamplePrepNotes" version="4">
									<prop name="PropertyTypeName">Sample Prep Notes</prop>
									<prop name="Position">11</prop>
									<prop name="IsDefault">1</prop>
								</obj>
								<obj name="PropertyObject" class="GenSampleEditSubset" version="4">
									<prop name="PropertyTypeName">Subsets</prop>
									<prop name="Position">11</prop>
									<prop name="IsDefault">1</prop>
								</obj>
								<obj name="PropertyObject" class="SamplePrefWidth" version="5">
									<prop name="PropertyTypeName">Width</prop>
									<prop name="Position">11</prop>
									<prop name="IsDefault">1</prop>
									<prop name="Width">1</prop>
								</obj>
							</list>
						</obj>
					</obj>
					<obj name="item" class="SamplePropInfo" version="1">
						<obj name="ChannelProperties" class="ChanPropList" version="2">
							<obj name="ChannelProperties" class="EMList" version="1">
								<list name="emlist" count="1">
									<obj name="item" class="PropertyList" version="1">
										<list name="emlist" count="12">
											<obj name="PropertyObject" class="RQSampleTargetProperty" version="4">
												<prop name="PropertyTypeName">Combined Sample and Target Type</prop>
												<prop name="Position">12</prop>
												<prop name="IsDefault">0</prop>
												<obj name="ChannelProp" class="ChannelProperty" version="1">
													<prop name="ChannelIdx">0</prop>
												</obj>
											</obj>
											<obj name="PropertyObject" class="QuantConcProperty" version="4">
												<prop name="PropertyTypeName">Concentration</prop>
												<prop name="Position">12</prop>
												<prop name="IsDefault">1</prop>
												<prop name="Concentration">0</prop>
												<obj name="ChannelProp" class="ChannelProperty" version="1">
													<prop name="ChannelIdx">0</prop>
												</obj>
												<prop name="ReadOnly">1</prop>
											</obj>
											<obj name="PropertyObject" class="QuantCpHighProp" version="4">
												<prop name="PropertyTypeName">Cp High</prop>
												<prop name="Position">12</prop>
												<prop name="IsDefault">1</prop>
												<prop name="CpRangeHigh">0</prop>
												<obj name="ChannelProp" class="ChannelProperty" version="1">
													<prop name="ChannelIdx">0</prop>
												</obj>
												<prop name="ReadOnly">1</prop>
											</obj>
											<obj name="PropertyObject" class="QuantCpLowProp" version="4">
												<prop name="PropertyTypeName">Cp Low</prop>
												<prop name="Position">12</prop>
												<prop name="IsDefault">1</prop>
												<prop name="CpRangeLow">0</prop>
												<obj name="ChannelProp" class="ChannelProperty" version="1">
													<prop name="ChannelIdx">0</prop>
												</obj>
												<prop name="ReadOnly">1</prop>
											</obj>
											<obj name="PropertyObject" class="RQEffProp" version="4">
												<prop name="PropertyTypeName">Efficiency</prop>
												<prop name="Position">12</prop>
												<prop name="IsDefault">1</prop>
												<prop name="Efficiency">2</prop>
												<obj name="ChannelProp" class="ChannelProperty" version="1">
													<prop name="ChannelIdx">0</prop>
												</obj>
											</obj>
											<obj name="PropertyObject" class="ChannelGenotype" version="4">
												<prop name="PropertyTypeName">Melt Geno Genotype</prop>
												<prop name="Position">12</prop>
												<prop name="IsDefault">1</prop>
												<prop name="ReadOnly">1</prop>
												<obj name="ChannelProp" class="ChannelProperty" version="1">
													<prop name="ChannelIdx">0</prop>
												</obj>
											</obj>
											<obj name="PropertyObject" class="GroupChannelTypeProp" version="4">
												<prop name="PropertyTypeName">Melt Geno Sample Type</prop>
												<prop name="Position">12</prop>
												<prop name="IsDefault">0</prop>
												<prop name="GroupSampleType">mstUnknown</prop>
												<obj name="ChannelProp" class="ChannelProperty" version="1">
													<prop name="ChannelIdx">0</prop>
												</obj>
											</obj>
											<obj name="PropertyObject" class="QuantSampleTypeProperty" version="4">
												<prop name="PropertyTypeName">Quantification Sample Type</prop>
												<prop name="Position">12</prop>
												<prop name="IsDefault">0</prop>
												<prop name="SampleType">qsUnknown</prop>
												<obj name="ChannelProp" class="ChannelProperty" version="1">
													<prop name="ChannelIdx">0</prop>
												</obj>
											</obj>
											<obj name="PropertyObject" class="ChannelGenotype" version="4">
												<prop name="PropertyTypeName">Scanning Genotype</prop>
												<prop name="Position">12</prop>
												<prop name="IsDefault">1</prop>
												<prop name="ReadOnly">1</prop>
												<obj name="ChannelProp" class="ChannelProperty" version="1">
													<prop name="ChannelIdx">0</prop>
												</obj>
											</obj>
											<obj name="PropertyObject" class="GroupChannelTypeProp" version="4">
												<prop name="PropertyTypeName">Scanning Sample Type</prop>
												<prop name="Position">12</prop>
												<prop name="IsDefault">0</prop>
												<prop name="GroupSampleType">mstUnknown</prop>
												<obj name="ChannelProp" class="ChannelProperty" version="1">
													<prop name="ChannelIdx">0</prop>
												</obj>
											</obj>
											<obj name="PropertyObject" class="TargetName" version="4">
												<prop name="PropertyTypeName">Target Name</prop>
												<prop name="Position">12</prop>
												<prop name="IsDefault">1</prop>
												<obj name="ChannelProp" class="ChannelProperty" version="1">
													<prop name="ChannelIdx">0</prop>
												</obj>
											</obj>
											<obj name="PropertyObject" class="RQTargetProperty" version="4">
												<prop name="PropertyTypeName">Target Type</prop>
												<prop name="Position">12</prop>
												<prop name="IsDefault">0</prop>
												<prop name="TargetType">dtNone</prop>
												<obj name="ChannelProp" class="ChannelProperty" version="1">
													<prop name="ChannelIdx">0</prop>
												</obj>
											</obj>
										</list>
									</obj>
								</list>
							</obj>
						</obj>
						<prop name="ChannelPropertyCount">1</prop>
						<prop name="ContainerPosition">12</prop>
						<prop name="HasSampleProperties">1</prop>
						<obj name="SampleProperties" class="PropertyList" version="1">
							<list name="emlist" count="14">
								<obj name="PropertyObject" class="SamplePrefColor" version="4">
									<prop name="PropertyTypeName">Color</prop>
									<prop name="Position">12</prop>
									<prop name="IsDefault">0</prop>
									<prop name="Color">$00FF8000</prop>
								</obj>
								<obj name="PropertyObject" class="DominantChannelProp" version="4">
									<prop name="PropertyTypeName">Dominant Channel</prop>
									<prop name="Position">12</prop>
									<prop name="IsDefault">0</prop>
									<prop name="DominantChannel">0</prop>
								</obj>
								<obj name="PropertyObject" class="Genotype" version="4">
									<prop name="PropertyTypeName">EndPt Genotype</prop>
									<prop name="Position">12</prop>
									<prop name="IsDefault">1</prop>
									<prop name="ReadOnly">1</prop>
								</obj>
								<obj name="PropertyObject" class="GroupingSample" version="4">
									<prop name="PropertyTypeName">EndPt Sample Type</prop>
									<prop name="Position">12</prop>
									<prop name="IsDefault">0</prop>
									<prop name="GroupSampleType">mstUnknown</prop>
								</obj>
								<obj name="PropertyObject" class="SamplePrefLineStyle" version="4">
									<prop name="PropertyTypeName">Line Style</prop>
									<prop name="Position">12</prop>
									<prop name="IsDefault">0</prop>
									<prop name="LineStyle">psSolid</prop>
								</obj>
								<obj name="PropertyObject" class="GenSampleEditNotes" version="4">
									<prop name="PropertyTypeName">Notes</prop>
									<prop name="Position">12</prop>
									<prop name="IsDefault">1</prop>
								</obj>
								<obj name="PropertyObject" class="SamplePrefPointStyle" version="4">
									<prop name="PropertyTypeName">Point Style</prop>
									<prop name="Position">12</prop>
									<prop name="IsDefault">0</prop>
									<prop name="PointStyle">psNothing</prop>
								</obj>
								<obj name="PropertyObject" class="GenSampleEditPosition" version="4">
									<prop name="PropertyTypeName">Position</prop>
									<prop name="Position">12</prop>
									<prop name="IsDefault">1</prop>
								</obj>
								<obj name="PropertyObject" class="GenSampleEditReplicate" version="4">
									<prop name="PropertyTypeName">Replicate of</prop>
									<prop name="Position">12</prop>
									<prop name="IsDefault">1</prop>
									<prop name="ReplicateOf">-1</prop>
								</obj>
								<obj name="PropertyObject" class="HTCSampleID" version="4">
									<prop name="PropertyTypeName">Sample ID</prop>
									<prop name="Position">12</prop>
									<prop name="IsDefault">1</prop>
								</obj>
								<obj name="PropertyObject" class="GenSampleEditName" version="4">
									<prop name="PropertyTypeName">Sample Name</prop>
									<prop name="Position">12</prop>
									<prop name="IsDefault">1</prop>
									<prop name="name">Sample 13</prop>
								</obj>
								<obj name="PropertyObject" class="HTCSamplePrepNotes" version="4">
									<prop name="PropertyTypeName">Sample Prep Notes</prop>
									<prop name="Position">12</prop>
									<prop name="IsDefault">1</prop>
								</obj>
								<obj name="PropertyObject" class="GenSampleEditSubset" version="4">
									<prop name="PropertyTypeName">Subsets</prop>
									<prop name="Position">12</prop>
									<prop name="IsDefault">1</prop>
								</obj>
								<obj name="PropertyObject" class="SamplePrefWidth" version="5">
									<prop name="PropertyTypeName">Width</prop>
									<prop name="Position">12</prop>
									<prop name="IsDefault">1</prop>
									<prop name="Width">1</prop>
								</obj>
							</list>
						</obj>
					</obj>
					<obj name="item" class="SamplePropInfo" version="1">
						<obj name="ChannelProperties" class="ChanPropList" version="2">
							<obj name="ChannelProperties" class="EMList" version="1">
								<list name="emlist" count="1">
									<obj name="item" class="PropertyList" version="1">
										<list name="emlist" count="12">
											<obj name="PropertyObject" class="RQSampleTargetProperty" version="4">
												<prop name="PropertyTypeName">Combined Sample and Target Type</prop>
												<prop name="Position">13</prop>
												<prop name="IsDefault">0</prop>
												<obj name="ChannelProp" class="ChannelProperty" version="1">
													<prop name="ChannelIdx">0</prop>
												</obj>
											</obj>
											<obj name="PropertyObject" class="QuantConcProperty" version="4">
												<prop name="PropertyTypeName">Concentration</prop>
												<prop name="Position">13</prop>
												<prop name="IsDefault">1</prop>
												<prop name="Concentration">0</prop>
												<obj name="ChannelProp" class="ChannelProperty" version="1">
													<prop name="ChannelIdx">0</prop>
												</obj>
												<prop name="ReadOnly">1</prop>
											</obj>
											<obj name="PropertyObject" class="QuantCpHighProp" version="4">
												<prop name="PropertyTypeName">Cp High</prop>
												<prop name="Position">13</prop>
												<prop name="IsDefault">1</prop>
												<prop name="CpRangeHigh">0</prop>
												<obj name="ChannelProp" class="ChannelProperty" version="1">
													<prop name="ChannelIdx">0</prop>
												</obj>
												<prop name="ReadOnly">1</prop>
											</obj>
											<obj name="PropertyObject" class="QuantCpLowProp" version="4">
												<prop name="PropertyTypeName">Cp Low</prop>
												<prop name="Position">13</prop>
												<prop name="IsDefault">1</prop>
												<prop name="CpRangeLow">0</prop>
												<obj name="ChannelProp" class="ChannelProperty" version="1">
													<prop name="ChannelIdx">0</prop>
												</obj>
												<prop name="ReadOnly">1</prop>
											</obj>
											<obj name="PropertyObject" class="RQEffProp" version="4">
												<prop name="PropertyTypeName">Efficiency</prop>
												<prop name="Position">13</prop>
												<prop name="IsDefault">1</prop>
												<prop name="Efficiency">2</prop>
												<obj name="ChannelProp" class="ChannelProperty" version="1">
													<prop name="ChannelIdx">0</prop>
												</obj>
											</obj>
											<obj name="PropertyObject" class="ChannelGenotype" version="4">
												<prop name="PropertyTypeName">Melt Geno Genotype</prop>
												<prop name="Position">13</prop>
												<prop name="IsDefault">1</prop>
												<prop name="ReadOnly">1</prop>
												<obj name="ChannelProp" class="ChannelProperty" version="1">
													<prop name="ChannelIdx">0</prop>
												</obj>
											</obj>
											<obj name="PropertyObject" class="GroupChannelTypeProp" version="4">
												<prop name="PropertyTypeName">Melt Geno Sample Type</prop>
												<prop name="Position">13</prop>
												<prop name="IsDefault">0</prop>
												<prop name="GroupSampleType">mstUnknown</prop>
												<obj name="ChannelProp" class="ChannelProperty" version="1">
													<prop name="ChannelIdx">0</prop>
												</obj>
											</obj>
											<obj name="PropertyObject" class="QuantSampleTypeProperty" version="4">
												<prop name="PropertyTypeName">Quantification Sample Type</prop>
												<prop name="Position">13</prop>
												<prop name="IsDefault">0</prop>
												<prop name="SampleType">qsUnknown</prop>
												<obj name="ChannelProp" class="ChannelProperty" version="1">
													<prop name="ChannelIdx">0</prop>
												</obj>
											</obj>
											<obj name="PropertyObject" class="ChannelGenotype" version="4">
												<prop name="PropertyTypeName">Scanning Genotype</prop>
												<prop name="Position">13</prop>
												<prop name="IsDefault">1</prop>
												<prop name="ReadOnly">1</prop>
												<obj name="ChannelProp" class="ChannelProperty" version="1">
													<prop name="ChannelIdx">0</prop>
												</obj>
											</obj>
											<obj name="PropertyObject" class="GroupChannelTypeProp" version="4">
												<prop name="PropertyTypeName">Scanning Sample Type</prop>
												<prop name="Position">13</prop>
												<prop name="IsDefault">0</prop>
												<prop name="GroupSampleType">mstUnknown</prop>
												<obj name="ChannelProp" class="ChannelProperty" version="1">
													<prop name="ChannelIdx">0</prop>
												</obj>
											</obj>
											<obj name="PropertyObject" class="TargetName" version="4">
												<prop name="PropertyTypeName">Target Name</prop>
												<prop name="Position">13</prop>
												<prop name="IsDefault">1</prop>
												<obj name="ChannelProp" class="ChannelProperty" version="1">
													<prop name="ChannelIdx">0</prop>
												</obj>
											</obj>
											<obj name="PropertyObject" class="RQTargetProperty" version="4">
												<prop name="PropertyTypeName">Target Type</prop>
												<prop name="Position">13</prop>
												<prop name="IsDefault">0</prop>
												<prop name="TargetType">dtNone</prop>
												<obj name="ChannelProp" class="ChannelProperty" version="1">
													<prop name="ChannelIdx">0</prop>
												</obj>
											</obj>
										</list>
									</obj>
								</list>
							</obj>
						</obj>
						<prop name="ChannelPropertyCount">1</prop>
						<prop name="ContainerPosition">13</prop>
						<prop name="HasSampleProperties">1</prop>
						<obj name="SampleProperties" class="PropertyList" version="1">
							<list name="emlist" count="14">
								<obj name="PropertyObject" class="SamplePrefColor" version="4">
									<prop name="PropertyTypeName">Color</prop>
									<prop name="Position">13</prop>
									<prop name="IsDefault">0</prop>
									<prop name="Color">clRed</prop>
								</obj>
								<obj name="PropertyObject" class="DominantChannelProp" version="4">
									<prop name="PropertyTypeName">Dominant Channel</prop>
									<prop name="Position">13</prop>
									<prop name="IsDefault">0</prop>
									<prop name="DominantChannel">0</prop>
								</obj>
								<obj name="PropertyObject" class="Genotype" version="4">
									<prop name="PropertyTypeName">EndPt Genotype</prop>
									<prop name="Position">13</prop>
									<prop name="IsDefault">1</prop>
									<prop name="ReadOnly">1</prop>
								</obj>
								<obj name="PropertyObject" class="GroupingSample" version="4">
									<prop name="PropertyTypeName">EndPt Sample Type</prop>
									<prop name="Position">13</prop>
									<prop name="IsDefault">0</prop>
									<prop name="GroupSampleType">mstUnknown</prop>
								</obj>
								<obj name="PropertyObject" class="SamplePrefLineStyle" version="4">
									<prop name="PropertyTypeName">Line Style</prop>
									<prop name="Position">13</prop>
									<prop name="IsDefault">0</prop>
									<prop name="LineStyle">psSolid</prop>
								</obj>
								<obj name="PropertyObject" class="GenSampleEditNotes" version="4">
									<prop name="PropertyTypeName">Notes</prop>
									<prop name="Position">13</prop>
									<prop name="IsDefault">1</prop>
								</obj>
								<obj name="PropertyObject" class="SamplePrefPointStyle" version="4">
									<prop name="PropertyTypeName">Point Style</prop>
									<prop name="Position">13</prop>
									<prop name="IsDefault">0</prop>
									<prop name="PointStyle">psNothing</prop>
								</obj>
								<obj name="PropertyObject" class="GenSampleEditPosition" version="4">
									<prop name="PropertyTypeName">Position</prop>
									<prop name="Position">13</prop>
									<prop name="IsDefault">1</prop>
								</obj>
								<obj name="PropertyObject" class="GenSampleEditReplicate" version="4">
									<prop name="PropertyTypeName">Replicate of</prop>
									<prop name="Position">13</prop>
									<prop name="IsDefault">1</prop>
									<prop name="ReplicateOf">-1</prop>
								</obj>
								<obj name="PropertyObject" class="HTCSampleID" version="4">
									<prop name="PropertyTypeName">Sample ID</prop>
									<prop name="Position">13</prop>
									<prop name="IsDefault">1</prop>
								</obj>
								<obj name="PropertyObject" class="GenSampleEditName" version="4">
									<prop name="PropertyTypeName">Sample Name</prop>
									<prop name="Position">13</prop>
									<prop name="IsDefault">1</prop>
									<prop name="name">Sample 14</prop>
								</obj>
								<obj name="PropertyObject" class="HTCSamplePrepNotes" version="4">
									<prop name="PropertyTypeName">Sample Prep Notes</prop>
									<prop name="Position">13</prop>
									<prop name="IsDefault">1</prop>
								</obj>
								<obj name="PropertyObject" class="GenSampleEditSubset" version="4">
									<prop name="PropertyTypeName">Subsets</prop>
									<prop name="Position">13</prop>
									<prop name="IsDefault">1</prop>
								</obj>
								<obj name="PropertyObject" class="SamplePrefWidth" version="5">
									<prop name="PropertyTypeName">Width</prop>
									<prop name="Position">13</prop>
									<prop name="IsDefault">1</prop>
									<prop name="Width">1</prop>
								</obj>
							</list>
						</obj>
					</obj>
					<obj name="item" class="SamplePropInfo" version="1">
						<obj name="ChannelProperties" class="ChanPropList" version="2">
							<obj name="ChannelProperties" class="EMList" version="1">
								<list name="emlist" count="1">
									<obj name="item" class="PropertyList" version="1">
										<list name="emlist" count="12">
											<obj name="PropertyObject" class="RQSampleTargetProperty" version="4">
												<prop name="PropertyTypeName">Combined Sample and Target Type</prop>
												<prop name="Position">14</prop>
												<prop name="IsDefault">0</prop>
												<obj name="ChannelProp" class="ChannelProperty" version="1">
													<prop name="ChannelIdx">0</prop>
												</obj>
											</obj>
											<obj name="PropertyObject" class="QuantConcProperty" version="4">
												<prop name="PropertyTypeName">Concentration</prop>
												<prop name="Position">14</prop>
												<prop name="IsDefault">1</prop>
												<prop name="Concentration">0</prop>
												<obj name="ChannelProp" class="ChannelProperty" version="1">
													<prop name="ChannelIdx">0</prop>
												</obj>
												<prop name="ReadOnly">1</prop>
											</obj>
											<obj name="PropertyObject" class="QuantCpHighProp" version="4">
												<prop name="PropertyTypeName">Cp High</prop>
												<prop name="Position">14</prop>
												<prop name="IsDefault">1</prop>
												<prop name="CpRangeHigh">0</prop>
												<obj name="ChannelProp" class="ChannelProperty" version="1">
													<prop name="ChannelIdx">0</prop>
												</obj>
												<prop name="ReadOnly">1</prop>
											</obj>
											<obj name="PropertyObject" class="QuantCpLowProp" version="4">
												<prop name="PropertyTypeName">Cp Low</prop>
												<prop name="Position">14</prop>
												<prop name="IsDefault">1</prop>
												<prop name="CpRangeLow">0</prop>
												<obj name="ChannelProp" class="ChannelProperty" version="1">
													<prop name="ChannelIdx">0</prop>
												</obj>
												<prop name="ReadOnly">1</prop>
											</obj>
											<obj name="PropertyObject" class="RQEffProp" version="4">
												<prop name="PropertyTypeName">Efficiency</prop>
												<prop name="Position">14</prop>
												<prop name="IsDefault">1</prop>
												<prop name="Efficiency">2</prop>
												<obj name="ChannelProp" class="ChannelProperty" version="1">
													<prop name="ChannelIdx">0</prop>
												</obj>
											</obj>
											<obj name="PropertyObject" class="ChannelGenotype" version="4">
												<prop name="PropertyTypeName">Melt Geno Genotype</prop>
												<prop name="Position">14</prop>
												<prop name="IsDefault">1</prop>
												<prop name="ReadOnly">1</prop>
												<obj name="ChannelProp" class="ChannelProperty" version="1">
													<prop name="ChannelIdx">0</prop>
												</obj>
											</obj>
											<obj name="PropertyObject" class="GroupChannelTypeProp" version="4">
												<prop name="PropertyTypeName">Melt Geno Sample Type</prop>
												<prop name="Position">14</prop>
												<prop name="IsDefault">0</prop>
												<prop name="GroupSampleType">mstUnknown</prop>
												<obj name="ChannelProp" class="ChannelProperty" version="1">
													<prop name="ChannelIdx">0</prop>
												</obj>
											</obj>
											<obj name="PropertyObject" class="QuantSampleTypeProperty" version="4">
												<prop name="PropertyTypeName">Quantification Sample Type</prop>
												<prop name="Position">14</prop>
												<prop name="IsDefault">0</prop>
												<prop name="SampleType">qsUnknown</prop>
												<obj name="ChannelProp" class="ChannelProperty" version="1">
													<prop name="ChannelIdx">0</prop>
												</obj>
											</obj>
											<obj name="PropertyObject" class="ChannelGenotype" version="4">
												<prop name="PropertyTypeName">Scanning Genotype</prop>
												<prop name="Position">14</prop>
												<prop name="IsDefault">1</prop>
												<prop name="ReadOnly">1</prop>
												<obj name="ChannelProp" class="ChannelProperty" version="1">
													<prop name="ChannelIdx">0</prop>
												</obj>
											</obj>
											<obj name="PropertyObject" class="GroupChannelTypeProp" version="4">
												<prop name="PropertyTypeName">Scanning Sample Type</prop>
												<prop name="Position">14</prop>
												<prop name="IsDefault">0</prop>
												<prop name="GroupSampleType">mstUnknown</prop>
												<obj name="ChannelProp" class="ChannelProperty" version="1">
													<prop name="ChannelIdx">0</prop>
												</obj>
											</obj>
											<obj name="PropertyObject" class="TargetName" version="4">
												<prop name="PropertyTypeName">Target Name</prop>
												<prop name="Position">14</prop>
												<prop name="IsDefault">1</prop>
												<obj name="ChannelProp" class="ChannelProperty" version="1">
													<prop name="ChannelIdx">0</prop>
												</obj>
											</obj>
											<obj name="PropertyObject" class="RQTargetProperty" version="4">
												<prop name="PropertyTypeName">Target Type</prop>
												<prop name="Position">14</prop>
												<prop name="IsDefault">0</prop>
												<prop name="TargetType">dtNone</prop>
												<obj name="ChannelProp" class="ChannelProperty" version="1">
													<prop name="ChannelIdx">0</prop>
												</obj>
											</obj>
										</list>
									</obj>
								</list>
							</obj>
						</obj>
						<prop name="ChannelPropertyCount">1</prop>
						<prop name="ContainerPosition">14</prop>
						<prop name="HasSampleProperties">1</prop>
						<obj name="SampleProperties" class="PropertyList" version="1">
							<list name="emlist" count="14">
								<obj name="PropertyObject" class="SamplePrefColor" version="4">
									<prop name="PropertyTypeName">Color</prop>
									<prop name="Position">14</prop>
									<prop name="IsDefault">0</prop>
									<prop name="Color">$0030D700</prop>
								</obj>
								<obj name="PropertyObject" class="DominantChannelProp" version="4">
									<prop name="PropertyTypeName">Dominant Channel</prop>
									<prop name="Position">14</prop>
									<prop name="IsDefault">0</prop>
									<prop name="DominantChannel">0</prop>
								</obj>
								<obj name="PropertyObject" class="Genotype" version="4">
									<prop name="PropertyTypeName">EndPt Genotype</prop>
									<prop name="Position">14</prop>
									<prop name="IsDefault">1</prop>
									<prop name="ReadOnly">1</prop>
								</obj>
								<obj name="PropertyObject" class="GroupingSample" version="4">
									<prop name="PropertyTypeName">EndPt Sample Type</prop>
									<prop name="Position">14</prop>
									<prop name="IsDefault">0</prop>
									<prop name="GroupSampleType">mstUnknown</prop>
								</obj>
								<obj name="PropertyObject" class="SamplePrefLineStyle" version="4">
									<prop name="PropertyTypeName">Line Style</prop>
									<prop name="Position">14</prop>
									<prop name="IsDefault">0</prop>
									<prop name="LineStyle">psSolid</prop>
								</obj>
								<obj name="PropertyObject" class="GenSampleEditNotes" version="4">
									<prop name="PropertyTypeName">Notes</prop>
									<prop name="Position">14</prop>
									<prop name="IsDefault">1</prop>
								</obj>
								<obj name="PropertyObject" class="SamplePrefPointStyle" version="4">
									<prop name="PropertyTypeName">Point Style</prop>
									<prop name="Position">14</prop>
									<prop name="IsDefault">0</prop>
									<prop name="PointStyle">psNothing</prop>
								</obj>
								<obj name="PropertyObject" class="GenSampleEditPosition" version="4">
									<prop name="PropertyTypeName">Position</prop>
									<prop name="Position">14</prop>
									<prop name="IsDefault">1</prop>
								</obj>
								<obj name="PropertyObject" class="GenSampleEditReplicate" version="4">
									<prop name="PropertyTypeName">Replicate of</prop>
									<prop name="Position">14</prop>
									<prop name="IsDefault">1</prop>
									<prop name="ReplicateOf">-1</prop>
								</obj>
								<obj name="PropertyObject" class="HTCSampleID" version="4">
									<prop name="PropertyTypeName">Sample ID</prop>
									<prop name="Position">14</prop>
									<prop name="IsDefault">1</prop>
								</obj>
								<obj name="PropertyObject" class="GenSampleEditName" version="4">
									<prop name="PropertyTypeName">Sample Name</prop>
									<prop name="Position">14</prop>
									<prop name="IsDefault">1</prop>
									<prop name="name">Sample 15</prop>
								</obj>
								<obj name="PropertyObject" class="HTCSamplePrepNotes" version="4">
									<prop name="PropertyTypeName">Sample Prep Notes</prop>
									<prop name="Position">14</prop>
									<prop name="IsDefault">1</prop>
								</obj>
								<obj name="PropertyObject" class="GenSampleEditSubset" version="4">
									<prop name="PropertyTypeName">Subsets</prop>
									<prop name="Position">14</prop>
									<prop name="IsDefault">1</prop>
								</obj>
								<obj name="PropertyObject" class="SamplePrefWidth" version="5">
									<prop name="PropertyTypeName">Width</prop>
									<prop name="Position">14</prop>
									<prop name="IsDefault">1</prop>
									<prop name="Width">1</prop>
								</obj>
							</list>
						</obj>
					</obj>
					<obj name="item" class="SamplePropInfo" version="1">
						<obj name="ChannelProperties" class="ChanPropList" version="2">
							<obj name="ChannelProperties" class="EMList" version="1">
								<list name="emlist" count="1">
									<obj name="item" class="PropertyList" version="1">
										<list name="emlist" count="12">
											<obj name="PropertyObject" class="RQSampleTargetProperty" version="4">
												<prop name="PropertyTypeName">Combined Sample and Target Type</prop>
												<prop name="Position">15</prop>
												<prop name="IsDefault">0</prop>
												<obj name="ChannelProp" class="ChannelProperty" version="1">
													<prop name="ChannelIdx">0</prop>
												</obj>
											</obj>
											<obj name="PropertyObject" class="QuantConcProperty" version="4">
												<prop name="PropertyTypeName">Concentration</prop>
												<prop name="Position">15</prop>
												<prop name="IsDefault">1</prop>
												<prop name="Concentration">0</prop>
												<obj name="ChannelProp" class="ChannelProperty" version="1">
													<prop name="ChannelIdx">0</prop>
												</obj>
												<prop name="ReadOnly">1</prop>
											</obj>
											<obj name="PropertyObject" class="QuantCpHighProp" version="4">
												<prop name="PropertyTypeName">Cp High</prop>
												<prop name="Position">15</prop>
												<prop name="IsDefault">1</prop>
												<prop name="CpRangeHigh">0</prop>
												<obj name="ChannelProp" class="ChannelProperty" version="1">
													<prop name="ChannelIdx">0</prop>
												</obj>
												<prop name="ReadOnly">1</prop>
											</obj>
											<obj name="PropertyObject" class="QuantCpLowProp" version="4">
												<prop name="PropertyTypeName">Cp Low</prop>
												<prop name="Position">15</prop>
												<prop name="IsDefault">1</prop>
												<prop name="CpRangeLow">0</prop>
												<obj name="ChannelProp" class="ChannelProperty" version="1">
													<prop name="ChannelIdx">0</prop>
												</obj>
												<prop name="ReadOnly">1</prop>
											</obj>
											<obj name="PropertyObject" class="RQEffProp" version="4">
												<prop name="PropertyTypeName">Efficiency</prop>
												<prop name="Position">15</prop>
												<prop name="IsDefault">1</prop>
												<prop name="Efficiency">2</prop>
												<obj name="ChannelProp" class="ChannelProperty" version="1">
													<prop name="ChannelIdx">0</prop>
												</obj>
											</obj>
											<obj name="PropertyObject" class="ChannelGenotype" version="4">
												<prop name="PropertyTypeName">Melt Geno Genotype</prop>
												<prop name="Position">15</prop>
												<prop name="IsDefault">1</prop>
												<prop name="ReadOnly">1</prop>
												<obj name="ChannelProp" class="ChannelProperty" version="1">
													<prop name="ChannelIdx">0</prop>
												</obj>
											</obj>
											<obj name="PropertyObject" class="GroupChannelTypeProp" version="4">
												<prop name="PropertyTypeName">Melt Geno Sample Type</prop>
												<prop name="Position">15</prop>
												<prop name="IsDefault">0</prop>
												<prop name="GroupSampleType">mstUnknown</prop>
												<obj name="ChannelProp" class="ChannelProperty" version="1">
													<prop name="ChannelIdx">0</prop>
												</obj>
											</obj>
											<obj name="PropertyObject" class="QuantSampleTypeProperty" version="4">
												<prop name="PropertyTypeName">Quantification Sample Type</prop>
												<prop name="Position">15</prop>
												<prop name="IsDefault">0</prop>
												<prop name="SampleType">qsUnknown</prop>
												<obj name="ChannelProp" class="ChannelProperty" version="1">
													<prop name="ChannelIdx">0</prop>
												</obj>
											</obj>
											<obj name="PropertyObject" class="ChannelGenotype" version="4">
												<prop name="PropertyTypeName">Scanning Genotype</prop>
												<prop name="Position">15</prop>
												<prop name="IsDefault">1</prop>
												<prop name="ReadOnly">1</prop>
												<obj name="ChannelProp" class="ChannelProperty" version="1">
													<prop name="ChannelIdx">0</prop>
												</obj>
											</obj>
											<obj name="PropertyObject" class="GroupChannelTypeProp" version="4">
												<prop name="PropertyTypeName">Scanning Sample Type</prop>
												<prop name="Position">15</prop>
												<prop name="IsDefault">0</prop>
												<prop name="GroupSampleType">mstUnknown</prop>
												<obj name="ChannelProp" class="ChannelProperty" version="1">
													<prop name="ChannelIdx">0</prop>
												</obj>
											</obj>
											<obj name="PropertyObject" class="TargetName" version="4">
												<prop name="PropertyTypeName">Target Name</prop>
												<prop name="Position">15</prop>
												<prop name="IsDefault">1</prop>
												<obj name="ChannelProp" class="ChannelProperty" version="1">
													<prop name="ChannelIdx">0</prop>
												</obj>
											</obj>
											<obj name="PropertyObject" class="RQTargetProperty" version="4">
												<prop name="PropertyTypeName">Target Type</prop>
												<prop name="Position">15</prop>
												<prop name="IsDefault">0</prop>
												<prop name="TargetType">dtNone</prop>
												<obj name="ChannelProp" class="ChannelProperty" version="1">
													<prop name="ChannelIdx">0</prop>
												</obj>
											</obj>
										</list>
									</obj>
								</list>
							</obj>
						</obj>
						<prop name="ChannelPropertyCount">1</prop>
						<prop name="ContainerPosition">15</prop>
						<prop name="HasSampleProperties">1</prop>
						<obj name="SampleProperties" class="PropertyList" version="1">
							<list name="emlist" count="14">
								<obj name="PropertyObject" class="SamplePrefColor" version="4">
									<prop name="PropertyTypeName">Color</prop>
									<prop name="Position">15</prop>
									<prop name="IsDefault">0</prop>
									<prop name="Color">clFuchsia</prop>
								</obj>
								<obj name="PropertyObject" class="DominantChannelProp" version="4">
									<prop name="PropertyTypeName">Dominant Channel</prop>
									<prop name="Position">15</prop>
									<prop name="IsDefault">0</prop>
									<prop name="DominantChannel">0</prop>
								</obj>
								<obj name="PropertyObject" class="Genotype" version="4">
									<prop name="PropertyTypeName">EndPt Genotype</prop>
									<prop name="Position">15</prop>
									<prop name="IsDefault">1</prop>
									<prop name="ReadOnly">1</prop>
								</obj>
								<obj name="PropertyObject" class="GroupingSample" version="4">
									<prop name="PropertyTypeName">EndPt Sample Type</prop>
									<prop name="Position">15</prop>
									<prop name="IsDefault">0</prop>
									<prop name="GroupSampleType">mstUnknown</prop>
								</obj>
								<obj name="PropertyObject" class="SamplePrefLineStyle" version="4">
									<prop name="PropertyTypeName">Line Style</prop>
									<prop name="Position">15</prop>
									<prop name="IsDefault">0</prop>
									<prop name="LineStyle">psSolid</prop>
								</obj>
								<obj name="PropertyObject" class="GenSampleEditNotes" version="4">
									<prop name="PropertyTypeName">Notes</prop>
									<prop name="Position">15</prop>
									<prop name="IsDefault">1</prop>
								</obj>
								<obj name="PropertyObject" class="SamplePrefPointStyle" version="4">
									<prop name="PropertyTypeName">Point Style</prop>
									<prop name="Position">15</prop>
									<prop name="IsDefault">0</prop>
									<prop name="PointStyle">psNothing</prop>
								</obj>
								<obj name="PropertyObject" class="GenSampleEditPosition" version="4">
									<prop name="PropertyTypeName">Position</prop>
									<prop name="Position">15</prop>
									<prop name="IsDefault">1</prop>
								</obj>
								<obj name="PropertyObject" class="GenSampleEditReplicate" version="4">
									<prop name="PropertyTypeName">Replicate of</prop>
									<prop name="Position">15</prop>
									<prop name="IsDefault">1</prop>
									<prop name="ReplicateOf">-1</prop>
								</obj>
								<obj name="PropertyObject" class="HTCSampleID" version="4">
									<prop name="PropertyTypeName">Sample ID</prop>
									<prop name="Position">15</prop>
									<prop name="IsDefault">1</prop>
								</obj>
								<obj name="PropertyObject" class="GenSampleEditName" version="4">
									<prop name="PropertyTypeName">Sample Name</prop>
									<prop name="Position">15</prop>
									<prop name="IsDefault">1</prop>
									<prop name="name">Sample 16</prop>
								</obj>
								<obj name="PropertyObject" class="HTCSamplePrepNotes" version="4">
									<prop name="PropertyTypeName">Sample Prep Notes</prop>
									<prop name="Position">15</prop>
									<prop name="IsDefault">1</prop>
								</obj>
								<obj name="PropertyObject" class="GenSampleEditSubset" version="4">
									<prop name="PropertyTypeName">Subsets</prop>
									<prop name="Position">15</prop>
									<prop name="IsDefault">1</prop>
								</obj>
								<obj name="PropertyObject" class="SamplePrefWidth" version="5">
									<prop name="PropertyTypeName">Width</prop>
									<prop name="Position">15</prop>
									<prop name="IsDefault">1</prop>
									<prop name="Width">1</prop>
								</obj>
							</list>
						</obj>
					</obj>
					<obj name="item" class="SamplePropInfo" version="1">
						<obj name="ChannelProperties" class="ChanPropList" version="2">
							<obj name="ChannelProperties" class="EMList" version="1">
								<list name="emlist" count="1">
									<obj name="item" class="PropertyList" version="1">
										<list name="emlist" count="12">
											<obj name="PropertyObject" class="RQSampleTargetProperty" version="4">
												<prop name="PropertyTypeName">Combined Sample and Target Type</prop>
												<prop name="Position">16</prop>
												<prop name="IsDefault">0</prop>
												<obj name="ChannelProp" class="ChannelProperty" version="1">
													<prop name="ChannelIdx">0</prop>
												</obj>
											</obj>
											<obj name="PropertyObject" class="QuantConcProperty" version="4">
												<prop name="PropertyTypeName">Concentration</prop>
												<prop name="Position">16</prop>
												<prop name="IsDefault">1</prop>
												<prop name="Concentration">0</prop>
												<obj name="ChannelProp" class="ChannelProperty" version="1">
													<prop name="ChannelIdx">0</prop>
												</obj>
												<prop name="ReadOnly">1</prop>
											</obj>
											<obj name="PropertyObject" class="QuantCpHighProp" version="4">
												<prop name="PropertyTypeName">Cp High</prop>
												<prop name="Position">16</prop>
												<prop name="IsDefault">1</prop>
												<prop name="CpRangeHigh">0</prop>
												<obj name="ChannelProp" class="ChannelProperty" version="1">
													<prop name="ChannelIdx">0</prop>
												</obj>
												<prop name="ReadOnly">1</prop>
											</obj>
											<obj name="PropertyObject" class="QuantCpLowProp" version="4">
												<prop name="PropertyTypeName">Cp Low</prop>
												<prop name="Position">16</prop>
												<prop name="IsDefault">1</prop>
												<prop name="CpRangeLow">0</prop>
												<obj name="ChannelProp" class="ChannelProperty" version="1">
													<prop name="ChannelIdx">0</prop>
												</obj>
												<prop name="ReadOnly">1</prop>
											</obj>
											<obj name="PropertyObject" class="RQEffProp" version="4">
												<prop name="PropertyTypeName">Efficiency</prop>
												<prop name="Position">16</prop>
												<prop name="IsDefault">1</prop>
												<prop name="Efficiency">2</prop>
												<obj name="ChannelProp" class="ChannelProperty" version="1">
													<prop name="ChannelIdx">0</prop>
												</obj>
											</obj>
											<obj name="PropertyObject" class="ChannelGenotype" version="4">
												<prop name="PropertyTypeName">Melt Geno Genotype</prop>
												<prop name="Position">16</prop>
												<prop name="IsDefault">1</prop>
												<prop name="ReadOnly">1</prop>
												<obj name="ChannelProp" class="ChannelProperty" version="1">
													<prop name="ChannelIdx">0</prop>
												</obj>
											</obj>
											<obj name="PropertyObject" class="GroupChannelTypeProp" version="4">
												<prop name="PropertyTypeName">Melt Geno Sample Type</prop>
												<prop name="Position">16</prop>
												<prop name="IsDefault">0</prop>
												<prop name="GroupSampleType">mstUnknown</prop>
												<obj name="ChannelProp" class="ChannelProperty" version="1">
													<prop name="ChannelIdx">0</prop>
												</obj>
											</obj>
											<obj name="PropertyObject" class="QuantSampleTypeProperty" version="4">
												<prop name="PropertyTypeName">Quantification Sample Type</prop>
												<prop name="Position">16</prop>
												<prop name="IsDefault">0</prop>
												<prop name="SampleType">qsUnknown</prop>
												<obj name="ChannelProp" class="ChannelProperty" version="1">
													<prop name="ChannelIdx">0</prop>
												</obj>
											</obj>
											<obj name="PropertyObject" class="ChannelGenotype" version="4">
												<prop name="PropertyTypeName">Scanning Genotype</prop>
												<prop name="Position">16</prop>
												<prop name="IsDefault">1</prop>
												<prop name="ReadOnly">1</prop>
												<obj name="ChannelProp" class="ChannelProperty" version="1">
													<prop name="ChannelIdx">0</prop>
												</obj>
											</obj>
											<obj name="PropertyObject" class="GroupChannelTypeProp" version="4">
												<prop name="PropertyTypeName">Scanning Sample Type</prop>
												<prop name="Position">16</prop>
												<prop name="IsDefault">0</prop>
												<prop name="GroupSampleType">mstUnknown</prop>
												<obj name="ChannelProp" class="ChannelProperty" version="1">
													<prop name="ChannelIdx">0</prop>
												</obj>
											</obj>
											<obj name="PropertyObject" class="TargetName" version="4">
												<prop name="PropertyTypeName">Target Name</prop>
												<prop name="Position">16</prop>
												<prop name="IsDefault">1</prop>
												<obj name="ChannelProp" class="ChannelProperty" version="1">
													<prop name="ChannelIdx">0</prop>
												</obj>
											</obj>
											<obj name="PropertyObject" class="RQTargetProperty" version="4">
												<prop name="PropertyTypeName">Target Type</prop>
												<prop name="Position">16</prop>
												<prop name="IsDefault">0</prop>
												<prop name="TargetType">dtNone</prop>
												<obj name="ChannelProp" class="ChannelProperty" version="1">
													<prop name="ChannelIdx">0</prop>
												</obj>
											</obj>
										</list>
									</obj>
								</list>
							</obj>
						</obj>
						<prop name="ChannelPropertyCount">1</prop>
						<prop name="ContainerPosition">16</prop>
						<prop name="HasSampleProperties">1</prop>
						<obj name="SampleProperties" class="PropertyList" version="1">
							<list name="emlist" count="14">
								<obj name="PropertyObject" class="SamplePrefColor" version="4">
									<prop name="PropertyTypeName">Color</prop>
									<prop name="Position">16</prop>
									<prop name="IsDefault">0</prop>
									<prop name="Color">clGray</prop>
								</obj>
								<obj name="PropertyObject" class="DominantChannelProp" version="4">
									<prop name="PropertyTypeName">Dominant Channel</prop>
									<prop name="Position">16</prop>
									<prop name="IsDefault">0</prop>
									<prop name="DominantChannel">0</prop>
								</obj>
								<obj name="PropertyObject" class="Genotype" version="4">
									<prop name="PropertyTypeName">EndPt Genotype</prop>
									<prop name="Position">16</prop>
									<prop name="IsDefault">1</prop>
									<prop name="ReadOnly">1</prop>
								</obj>
								<obj name="PropertyObject" class="GroupingSample" version="4">
									<prop name="PropertyTypeName">EndPt Sample Type</prop>
									<prop name="Position">16</prop>
									<prop name="IsDefault">0</prop>
									<prop name="GroupSampleType">mstUnknown</prop>
								</obj>
								<obj name="PropertyObject" class="SamplePrefLineStyle" version="4">
									<prop name="PropertyTypeName">Line Style</prop>
									<prop name="Position">16</prop>
									<prop name="IsDefault">0</prop>
									<prop name="LineStyle">psSolid</prop>
								</obj>
								<obj name="PropertyObject" class="GenSampleEditNotes" version="4">
									<prop name="PropertyTypeName">Notes</prop>
									<prop name="Position">16</prop>
									<prop name="IsDefault">1</prop>
								</obj>
								<obj name="PropertyObject" class="SamplePrefPointStyle" version="4">
									<prop name="PropertyTypeName">Point Style</prop>
									<prop name="Position">16</prop>
									<prop name="IsDefault">0</prop>
									<prop name="PointStyle">psNothing</prop>
								</obj>
								<obj name="PropertyObject" class="GenSampleEditPosition" version="4">
									<prop name="PropertyTypeName">Position</prop>
									<prop name="Position">16</prop>
									<prop name="IsDefault">1</prop>
								</obj>
								<obj name="PropertyObject" class="GenSampleEditReplicate" version="4">
									<prop name="PropertyTypeName">Replicate of</prop>
									<prop name="Position">16</prop>
									<prop name="IsDefault">1</prop>
									<prop name="ReplicateOf">-1</prop>
								</obj>
								<obj name="PropertyObject" class="HTCSampleID" version="4">
									<prop name="PropertyTypeName">Sample ID</prop>
									<prop name="Position">16</prop>
									<prop name="IsDefault">1</prop>
								</obj>
								<obj name="PropertyObject" class="GenSampleEditName" version="4">
									<prop name="PropertyTypeName">Sample Name</prop>
									<prop name="Position">16</prop>
									<prop name="IsDefault">1</prop>
									<prop name="name">Sample 17</prop>
								</obj>
								<obj name="PropertyObject" class="HTCSamplePrepNotes" version="4">
									<prop name="PropertyTypeName">Sample Prep Notes</prop>
									<prop name="Position">16</prop>
									<prop name="IsDefault">1</prop>
								</obj>
								<obj name="PropertyObject" class="GenSampleEditSubset" version="4">
									<prop name="PropertyTypeName">Subsets</prop>
									<prop name="Position">16</prop>
									<prop name="IsDefault">1</prop>
								</obj>
								<obj name="PropertyObject" class="SamplePrefWidth" version="5">
									<prop name="PropertyTypeName">Width</prop>
									<prop name="Position">16</prop>
									<prop name="IsDefault">1</prop>
									<prop name="Width">1</prop>
								</obj>
							</list>
						</obj>
					</obj>
					<obj name="item" class="SamplePropInfo" version="1">
						<obj name="ChannelProperties" class="ChanPropList" version="2">
							<obj name="ChannelProperties" class="EMList" version="1">
								<list name="emlist" count="1">
									<obj name="item" class="PropertyList" version="1">
										<list name="emlist" count="12">
											<obj name="PropertyObject" class="RQSampleTargetProperty" version="4">
												<prop name="PropertyTypeName">Combined Sample and Target Type</prop>
												<prop name="Position">17</prop>
												<prop name="IsDefault">0</prop>
												<obj name="ChannelProp" class="ChannelProperty" version="1">
													<prop name="ChannelIdx">0</prop>
												</obj>
											</obj>
											<obj name="PropertyObject" class="QuantConcProperty" version="4">
												<prop name="PropertyTypeName">Concentration</prop>
												<prop name="Position">17</prop>
												<prop name="IsDefault">1</prop>
												<prop name="Concentration">0</prop>
												<obj name="ChannelProp" class="ChannelProperty" version="1">
													<prop name="ChannelIdx">0</prop>
												</obj>
												<prop name="ReadOnly">1</prop>
											</obj>
											<obj name="PropertyObject" class="QuantCpHighProp" version="4">
												<prop name="PropertyTypeName">Cp High</prop>
												<prop name="Position">17</prop>
												<prop name="IsDefault">1</prop>
												<prop name="CpRangeHigh">0</prop>
												<obj name="ChannelProp" class="ChannelProperty" version="1">
													<prop name="ChannelIdx">0</prop>
												</obj>
												<prop name="ReadOnly">1</prop>
											</obj>
											<obj name="PropertyObject" class="QuantCpLowProp" version="4">
												<prop name="PropertyTypeName">Cp Low</prop>
												<prop name="Position">17</prop>
												<prop name="IsDefault">1</prop>
												<prop name="CpRangeLow">0</prop>
												<obj name="ChannelProp" class="ChannelProperty" version="1">
													<prop name="ChannelIdx">0</prop>
												</obj>
												<prop name="ReadOnly">1</prop>
											</obj>
											<obj name="PropertyObject" class="RQEffProp" version="4">
												<prop name="PropertyTypeName">Efficiency</prop>
												<prop name="Position">17</prop>
												<prop name="IsDefault">1</prop>
												<prop name="Efficiency">2</prop>
												<obj name="ChannelProp" class="ChannelProperty" version="1">
													<prop name="ChannelIdx">0</prop>
												</obj>
											</obj>
											<obj name="PropertyObject" class="ChannelGenotype" version="4">
												<prop name="PropertyTypeName">Melt Geno Genotype</prop>
												<prop name="Position">17</prop>
												<prop name="IsDefault">1</prop>
												<prop name="ReadOnly">1</prop>
												<obj name="ChannelProp" class="ChannelProperty" version="1">
													<prop name="ChannelIdx">0</prop>
												</obj>
											</obj>
											<obj name="PropertyObject" class="GroupChannelTypeProp" version="4">
												<prop name="PropertyTypeName">Melt Geno Sample Type</prop>
												<prop name="Position">17</prop>
												<prop name="IsDefault">0</prop>
												<prop name="GroupSampleType">mstUnknown</prop>
												<obj name="ChannelProp" class="ChannelProperty" version="1">
													<prop name="ChannelIdx">0</prop>
												</obj>
											</obj>
											<obj name="PropertyObject" class="QuantSampleTypeProperty" version="4">
												<prop name="PropertyTypeName">Quantification Sample Type</prop>
												<prop name="Position">17</prop>
												<prop name="IsDefault">0</prop>
												<prop name="SampleType">qsUnknown</prop>
												<obj name="ChannelProp" class="ChannelProperty" version="1">
													<prop name="ChannelIdx">0</prop>
												</obj>
											</obj>
											<obj name="PropertyObject" class="ChannelGenotype" version="4">
												<prop name="PropertyTypeName">Scanning Genotype</prop>
												<prop name="Position">17</prop>
												<prop name="IsDefault">1</prop>
												<prop name="ReadOnly">1</prop>
												<obj name="ChannelProp" class="ChannelProperty" version="1">
													<prop name="ChannelIdx">0</prop>
												</obj>
											</obj>
											<obj name="PropertyObject" class="GroupChannelTypeProp" version="4">
												<prop name="PropertyTypeName">Scanning Sample Type</prop>
												<prop name="Position">17</prop>
												<prop name="IsDefault">0</prop>
												<prop name="GroupSampleType">mstUnknown</prop>
												<obj name="ChannelProp" class="ChannelProperty" version="1">
													<prop name="ChannelIdx">0</prop>
												</obj>
											</obj>
											<obj name="PropertyObject" class="TargetName" version="4">
												<prop name="PropertyTypeName">Target Name</prop>
												<prop name="Position">17</prop>
												<prop name="IsDefault">1</prop>
												<obj name="ChannelProp" class="ChannelProperty" version="1">
													<prop name="ChannelIdx">0</prop>
												</obj>
											</obj>
											<obj name="PropertyObject" class="RQTargetProperty" version="4">
												<prop name="PropertyTypeName">Target Type</prop>
												<prop name="Position">17</prop>
												<prop name="IsDefault">0</prop>
												<prop name="TargetType">dtNone</prop>
												<obj name="ChannelProp" class="ChannelProperty" version="1">
													<prop name="ChannelIdx">0</prop>
												</obj>
											</obj>
										</list>
									</obj>
								</list>
							</obj>
						</obj>
						<prop name="ChannelPropertyCount">1</prop>
						<prop name="ContainerPosition">17</prop>
						<prop name="HasSampleProperties">1</prop>
						<obj name="SampleProperties" class="PropertyList" version="1">
							<list name="emlist" count="14">
								<obj name="PropertyObject" class="SamplePrefColor" version="4">
									<prop name="PropertyTypeName">Color</prop>
									<prop name="Position">17</prop>
									<prop name="IsDefault">0</prop>
									<prop name="Color">$0012D7FA</prop>
								</obj>
								<obj name="PropertyObject" class="DominantChannelProp" version="4">
									<prop name="PropertyTypeName">Dominant Channel</prop>
									<prop name="Position">17</prop>
									<prop name="IsDefault">0</prop>
									<prop name="DominantChannel">0</prop>
								</obj>
								<obj name="PropertyObject" class="Genotype" version="4">
									<prop name="PropertyTypeName">EndPt Genotype</prop>
									<prop name="Position">17</prop>
									<prop name="IsDefault">1</prop>
									<prop name="ReadOnly">1</prop>
								</obj>
								<obj name="PropertyObject" class="GroupingSample" version="4">
									<prop name="PropertyTypeName">EndPt Sample Type</prop>
									<prop name="Position">17</prop>
									<prop name="IsDefault">0</prop>
									<prop name="GroupSampleType">mstUnknown</prop>
								</obj>
								<obj name="PropertyObject" class="SamplePrefLineStyle" version="4">
									<prop name="PropertyTypeName">Line Style</prop>
									<prop name="Position">17</prop>
									<prop name="IsDefault">0</prop>
									<prop name="LineStyle">psSolid</prop>
								</obj>
								<obj name="PropertyObject" class="GenSampleEditNotes" version="4">
									<prop name="PropertyTypeName">Notes</prop>
									<prop name="Position">17</prop>
									<prop name="IsDefault">1</prop>
								</obj>
								<obj name="PropertyObject" class="SamplePrefPointStyle" version="4">
									<prop name="PropertyTypeName">Point Style</prop>
									<prop name="Position">17</prop>
									<prop name="IsDefault">0</prop>
									<prop name="PointStyle">psNothing</prop>
								</obj>
								<obj name="PropertyObject" class="GenSampleEditPosition" version="4">
									<prop name="PropertyTypeName">Position</prop>
									<prop name="Position">17</prop>
									<prop name="IsDefault">1</prop>
								</obj>
								<obj name="PropertyObject" class="GenSampleEditReplicate" version="4">
									<prop name="PropertyTypeName">Replicate of</prop>
									<prop name="Position">17</prop>
									<prop name="IsDefault">1</prop>
									<prop name="ReplicateOf">-1</prop>
								</obj>
								<obj name="PropertyObject" class="HTCSampleID" version="4">
									<prop name="PropertyTypeName">Sample ID</prop>
									<prop name="Position">17</prop>
									<prop name="IsDefault">1</prop>
								</obj>
								<obj name="PropertyObject" class="GenSampleEditName" version="4">
									<prop name="PropertyTypeName">Sample Name</prop>
									<prop name="Position">17</prop>
									<prop name="IsDefault">1</prop>
									<prop name="name">Sample 18</prop>
								</obj>
								<obj name="PropertyObject" class="HTCSamplePrepNotes" version="4">
									<prop name="PropertyTypeName">Sample Prep Notes</prop>
									<prop name="Position">17</prop>
									<prop name="IsDefault">1</prop>
								</obj>
								<obj name="PropertyObject" class="GenSampleEditSubset" version="4">
									<prop name="PropertyTypeName">Subsets</prop>
									<prop name="Position">17</prop>
									<prop name="IsDefault">1</prop>
								</obj>
								<obj name="PropertyObject" class="SamplePrefWidth" version="5">
									<prop name="PropertyTypeName">Width</prop>
									<prop name="Position">17</prop>
									<prop name="IsDefault">1</prop>
									<prop name="Width">1</prop>
								</obj>
							</list>
						</obj>
					</obj>
					<obj name="item" class="SamplePropInfo" version="1">
						<obj name="ChannelProperties" class="ChanPropList" version="2">
							<obj name="ChannelProperties" class="EMList" version="1">
								<list name="emlist" count="1">
									<obj name="item" class="PropertyList" version="1">
										<list name="emlist" count="12">
											<obj name="PropertyObject" class="RQSampleTargetProperty" version="4">
												<prop name="PropertyTypeName">Combined Sample and Target Type</prop>
												<prop name="Position">18</prop>
												<prop name="IsDefault">0</prop>
												<obj name="ChannelProp" class="ChannelProperty" version="1">
													<prop name="ChannelIdx">0</prop>
												</obj>
											</obj>
											<obj name="PropertyObject" class="QuantConcProperty" version="4">
												<prop name="PropertyTypeName">Concentration</prop>
												<prop name="Position">18</prop>
												<prop name="IsDefault">1</prop>
												<prop name="Concentration">0</prop>
												<obj name="ChannelProp" class="ChannelProperty" version="1">
													<prop name="ChannelIdx">0</prop>
												</obj>
												<prop name="ReadOnly">1</prop>
											</obj>
											<obj name="PropertyObject" class="QuantCpHighProp" version="4">
												<prop name="PropertyTypeName">Cp High</prop>
												<prop name="Position">18</prop>
												<prop name="IsDefault">1</prop>
												<prop name="CpRangeHigh">0</prop>
												<obj name="ChannelProp" class="ChannelProperty" version="1">
													<prop name="ChannelIdx">0</prop>
												</obj>
												<prop name="ReadOnly">1</prop>
											</obj>
											<obj name="PropertyObject" class="QuantCpLowProp" version="4">
												<prop name="PropertyTypeName">Cp Low</prop>
												<prop name="Position">18</prop>
												<prop name="IsDefault">1</prop>
												<prop name="CpRangeLow">0</prop>
												<obj name="ChannelProp" class="ChannelProperty" version="1">
													<prop name="ChannelIdx">0</prop>
												</obj>
												<prop name="ReadOnly">1</prop>
											</obj>
											<obj name="PropertyObject" class="RQEffProp" version="4">
												<prop name="PropertyTypeName">Efficiency</prop>
												<prop name="Position">18</prop>
												<prop name="IsDefault">1</prop>
												<prop name="Efficiency">2</prop>
												<obj name="ChannelProp" class="ChannelProperty" version="1">
													<prop name="ChannelIdx">0</prop>
												</obj>
											</obj>
											<obj name="PropertyObject" class="ChannelGenotype" version="4">
												<prop name="PropertyTypeName">Melt Geno Genotype</prop>
												<prop name="Position">18</prop>
												<prop name="IsDefault">1</prop>
												<prop name="ReadOnly">1</prop>
												<obj name="ChannelProp" class="ChannelProperty" version="1">
													<prop name="ChannelIdx">0</prop>
												</obj>
											</obj>
											<obj name="PropertyObject" class="GroupChannelTypeProp" version="4">
												<prop name="PropertyTypeName">Melt Geno Sample Type</prop>
												<prop name="Position">18</prop>
												<prop name="IsDefault">0</prop>
												<prop name="GroupSampleType">mstUnknown</prop>
												<obj name="ChannelProp" class="ChannelProperty" version="1">
													<prop name="ChannelIdx">0</prop>
												</obj>
											</obj>
											<obj name="PropertyObject" class="QuantSampleTypeProperty" version="4">
												<prop name="PropertyTypeName">Quantification Sample Type</prop>
												<prop name="Position">18</prop>
												<prop name="IsDefault">0</prop>
												<prop name="SampleType">qsUnknown</prop>
												<obj name="ChannelProp" class="ChannelProperty" version="1">
													<prop name="ChannelIdx">0</prop>
												</obj>
											</obj>
											<obj name="PropertyObject" class="ChannelGenotype" version="4">
												<prop name="PropertyTypeName">Scanning Genotype</prop>
												<prop name="Position">18</prop>
												<prop name="IsDefault">1</prop>
												<prop name="ReadOnly">1</prop>
												<obj name="ChannelProp" class="ChannelProperty" version="1">
													<prop name="ChannelIdx">0</prop>
												</obj>
											</obj>
											<obj name="PropertyObject" class="GroupChannelTypeProp" version="4">
												<prop name="PropertyTypeName">Scanning Sample Type</prop>
												<prop name="Position">18</prop>
												<prop name="IsDefault">0</prop>
												<prop name="GroupSampleType">mstUnknown</prop>
												<obj name="ChannelProp" class="ChannelProperty" version="1">
													<prop name="ChannelIdx">0</prop>
												</obj>
											</obj>
											<obj name="PropertyObject" class="TargetName" version="4">
												<prop name="PropertyTypeName">Target Name</prop>
												<prop name="Position">18</prop>
												<prop name="IsDefault">1</prop>
												<obj name="ChannelProp" class="ChannelProperty" version="1">
													<prop name="ChannelIdx">0</prop>
												</obj>
											</obj>
											<obj name="PropertyObject" class="RQTargetProperty" version="4">
												<prop name="PropertyTypeName">Target Type</prop>
												<prop name="Position">18</prop>
												<prop name="IsDefault">0</prop>
												<prop name="TargetType">dtNone</prop>
												<obj name="ChannelProp" class="ChannelProperty" version="1">
													<prop name="ChannelIdx">0</prop>
												</obj>
											</obj>
										</list>
									</obj>
								</list>
							</obj>
						</obj>
						<prop name="ChannelPropertyCount">1</prop>
						<prop name="ContainerPosition">18</prop>
						<prop name="HasSampleProperties">1</prop>
						<obj name="SampleProperties" class="PropertyList" version="1">
							<list name="emlist" count="14">
								<obj name="PropertyObject" class="SamplePrefColor" version="4">
									<prop name="PropertyTypeName">Color</prop>
									<prop name="Position">18</prop>
									<prop name="IsDefault">0</prop>
									<prop name="Color">$00000097</prop>
								</obj>
								<obj name="PropertyObject" class="DominantChannelProp" version="4">
									<prop name="PropertyTypeName">Dominant Channel</prop>
									<prop name="Position">18</prop>
									<prop name="IsDefault">0</prop>
									<prop name="DominantChannel">0</prop>
								</obj>
								<obj name="PropertyObject" class="Genotype" version="4">
									<prop name="PropertyTypeName">EndPt Genotype</prop>
									<prop name="Position">18</prop>
									<prop name="IsDefault">1</prop>
									<prop name="ReadOnly">1</prop>
								</obj>
								<obj name="PropertyObject" class="GroupingSample" version="4">
									<prop name="PropertyTypeName">EndPt Sample Type</prop>
									<prop name="Position">18</prop>
									<prop name="IsDefault">0</prop>
									<prop name="GroupSampleType">mstUnknown</prop>
								</obj>
								<obj name="PropertyObject" class="SamplePrefLineStyle" version="4">
									<prop name="PropertyTypeName">Line Style</prop>
									<prop name="Position">18</prop>
									<prop name="IsDefault">0</prop>
									<prop name="LineStyle">psSolid</prop>
								</obj>
								<obj name="PropertyObject" class="GenSampleEditNotes" version="4">
									<prop name="PropertyTypeName">Notes</prop>
									<prop name="Position">18</prop>
									<prop name="IsDefault">1</prop>
								</obj>
								<obj name="PropertyObject" class="SamplePrefPointStyle" version="4">
									<prop name="PropertyTypeName">Point Style</prop>
									<prop name="Position">18</prop>
									<prop name="IsDefault">0</prop>
									<prop name="PointStyle">psNothing</prop>
								</obj>
								<obj name="PropertyObject" class="GenSampleEditPosition" version="4">
									<prop name="PropertyTypeName">Position</prop>
									<prop name="Position">18</prop>
									<prop name="IsDefault">1</prop>
								</obj>
								<obj name="PropertyObject" class="GenSampleEditReplicate" version="4">
									<prop name="PropertyTypeName">Replicate of</prop>
									<prop name="Position">18</prop>
									<prop name="IsDefault">1</prop>
									<prop name="ReplicateOf">-1</prop>
								</obj>
								<obj name="PropertyObject" class="HTCSampleID" version="4">
									<prop name="PropertyTypeName">Sample ID</prop>
									<prop name="Position">18</prop>
									<prop name="IsDefault">1</prop>
								</obj>
								<obj name="PropertyObject" class="GenSampleEditName" version="4">
									<prop name="PropertyTypeName">Sample Name</prop>
									<prop name="Position">18</prop>
									<prop name="IsDefault">1</prop>
									<prop name="name">Sample 19</prop>
								</obj>
								<obj name="PropertyObject" class="HTCSamplePrepNotes" version="4">
									<prop name="PropertyTypeName">Sample Prep Notes</prop>
									<prop name="Position">18</prop>
									<prop name="IsDefault">1</prop>
								</obj>
								<obj name="PropertyObject" class="GenSampleEditSubset" version="4">
									<prop name="PropertyTypeName">Subsets</prop>
									<prop name="Position">18</prop>
									<prop name="IsDefault">1</prop>
								</obj>
								<obj name="PropertyObject" class="SamplePrefWidth" version="5">
									<prop name="PropertyTypeName">Width</prop>
									<prop name="Position">18</prop>
									<prop name="IsDefault">1</prop>
									<prop name="Width">1</prop>
								</obj>
							</list>
						</obj>
					</obj>
					<obj name="item" class="SamplePropInfo" version="1">
						<obj name="ChannelProperties" class="ChanPropList" version="2">
							<obj name="ChannelProperties" class="EMList" version="1">
								<list name="emlist" count="1">
									<obj name="item" class="PropertyList" version="1">
										<list name="emlist" count="12">
											<obj name="PropertyObject" class="RQSampleTargetProperty" version="4">
												<prop name="PropertyTypeName">Combined Sample and Target Type</prop>
												<prop name="Position">19</prop>
												<prop name="IsDefault">0</prop>
												<obj name="ChannelProp" class="ChannelProperty" version="1">
													<prop name="ChannelIdx">0</prop>
												</obj>
											</obj>
											<obj name="PropertyObject" class="QuantConcProperty" version="4">
												<prop name="PropertyTypeName">Concentration</prop>
												<prop name="Position">19</prop>
												<prop name="IsDefault">1</prop>
												<prop name="Concentration">0</prop>
												<obj name="ChannelProp" class="ChannelProperty" version="1">
													<prop name="ChannelIdx">0</prop>
												</obj>
												<prop name="ReadOnly">1</prop>
											</obj>
											<obj name="PropertyObject" class="QuantCpHighProp" version="4">
												<prop name="PropertyTypeName">Cp High</prop>
												<prop name="Position">19</prop>
												<prop name="IsDefault">1</prop>
												<prop name="CpRangeHigh">0</prop>
												<obj name="ChannelProp" class="ChannelProperty" version="1">
													<prop name="ChannelIdx">0</prop>
												</obj>
												<prop name="ReadOnly">1</prop>
											</obj>
											<obj name="PropertyObject" class="QuantCpLowProp" version="4">
												<prop name="PropertyTypeName">Cp Low</prop>
												<prop name="Position">19</prop>
												<prop name="IsDefault">1</prop>
												<prop name="CpRangeLow">0</prop>
												<obj name="ChannelProp" class="ChannelProperty" version="1">
													<prop name="ChannelIdx">0</prop>
												</obj>
												<prop name="ReadOnly">1</prop>
											</obj>
											<obj name="PropertyObject" class="RQEffProp" version="4">
												<prop name="PropertyTypeName">Efficiency</prop>
												<prop name="Position">19</prop>
												<prop name="IsDefault">1</prop>
												<prop name="Efficiency">2</prop>
												<obj name="ChannelProp" class="ChannelProperty" version="1">
													<prop name="ChannelIdx">0</prop>
												</obj>
											</obj>
											<obj name="PropertyObject" class="ChannelGenotype" version="4">
												<prop name="PropertyTypeName">Melt Geno Genotype</prop>
												<prop name="Position">19</prop>
												<prop name="IsDefault">1</prop>
												<prop name="ReadOnly">1</prop>
												<obj name="ChannelProp" class="ChannelProperty" version="1">
													<prop name="ChannelIdx">0</prop>
												</obj>
											</obj>
											<obj name="PropertyObject" class="GroupChannelTypeProp" version="4">
												<prop name="PropertyTypeName">Melt Geno Sample Type</prop>
												<prop name="Position">19</prop>
												<prop name="IsDefault">0</prop>
												<prop name="GroupSampleType">mstUnknown</prop>
												<obj name="ChannelProp" class="ChannelProperty" version="1">
													<prop name="ChannelIdx">0</prop>
												</obj>
											</obj>
											<obj name="PropertyObject" class="QuantSampleTypeProperty" version="4">
												<prop name="PropertyTypeName">Quantification Sample Type</prop>
												<prop name="Position">19</prop>
												<prop name="IsDefault">0</prop>
												<prop name="SampleType">qsUnknown</prop>
												<obj name="ChannelProp" class="ChannelProperty" version="1">
													<prop name="ChannelIdx">0</prop>
												</obj>
											</obj>
											<obj name="PropertyObject" class="ChannelGenotype" version="4">
												<prop name="PropertyTypeName">Scanning Genotype</prop>
												<prop name="Position">19</prop>
												<prop name="IsDefault">1</prop>
												<prop name="ReadOnly">1</prop>
												<obj name="ChannelProp" class="ChannelProperty" version="1">
													<prop name="ChannelIdx">0</prop>
												</obj>
											</obj>
											<obj name="PropertyObject" class="GroupChannelTypeProp" version="4">
												<prop name="PropertyTypeName">Scanning Sample Type</prop>
												<prop name="Position">19</prop>
												<prop name="IsDefault">0</prop>
												<prop name="GroupSampleType">mstUnknown</prop>
												<obj name="ChannelProp" class="ChannelProperty" version="1">
													<prop name="ChannelIdx">0</prop>
												</obj>
											</obj>
											<obj name="PropertyObject" class="TargetName" version="4">
												<prop name="PropertyTypeName">Target Name</prop>
												<prop name="Position">19</prop>
												<prop name="IsDefault">1</prop>
												<obj name="ChannelProp" class="ChannelProperty" version="1">
													<prop name="ChannelIdx">0</prop>
												</obj>
											</obj>
											<obj name="PropertyObject" class="RQTargetProperty" version="4">
												<prop name="PropertyTypeName">Target Type</prop>
												<prop name="Position">19</prop>
												<prop name="IsDefault">0</prop>
												<prop name="TargetType">dtNone</prop>
												<obj name="ChannelProp" class="ChannelProperty" version="1">
													<prop name="ChannelIdx">0</prop>
												</obj>
											</obj>
										</list>
									</obj>
								</list>
							</obj>
						</obj>
						<prop name="ChannelPropertyCount">1</prop>
						<prop name="ContainerPosition">19</prop>
						<prop name="HasSampleProperties">1</prop>
						<obj name="SampleProperties" class="PropertyList" version="1">
							<list name="emlist" count="14">
								<obj name="PropertyObject" class="SamplePrefColor" version="4">
									<prop name="PropertyTypeName">Color</prop>
									<prop name="Position">19</prop>
									<prop name="IsDefault">0</prop>
									<prop name="Color">$00FFFF0F</prop>
								</obj>
								<obj name="PropertyObject" class="DominantChannelProp" version="4">
									<prop name="PropertyTypeName">Dominant Channel</prop>
									<prop name="Position">19</prop>
									<prop name="IsDefault">0</prop>
									<prop name="DominantChannel">0</prop>
								</obj>
								<obj name="PropertyObject" class="Genotype" version="4">
									<prop name="PropertyTypeName">EndPt Genotype</prop>
									<prop name="Position">19</prop>
									<prop name="IsDefault">1</prop>
									<prop name="ReadOnly">1</prop>
								</obj>
								<obj name="PropertyObject" class="GroupingSample" version="4">
									<prop name="PropertyTypeName">EndPt Sample Type</prop>
									<prop name="Position">19</prop>
									<prop name="IsDefault">0</prop>
									<prop name="GroupSampleType">mstUnknown</prop>
								</obj>
								<obj name="PropertyObject" class="SamplePrefLineStyle" version="4">
									<prop name="PropertyTypeName">Line Style</prop>
									<prop name="Position">19</prop>
									<prop name="IsDefault">0</prop>
									<prop name="LineStyle">psSolid</prop>
								</obj>
								<obj name="PropertyObject" class="GenSampleEditNotes" version="4">
									<prop name="PropertyTypeName">Notes</prop>
									<prop name="Position">19</prop>
									<prop name="IsDefault">1</prop>
								</obj>
								<obj name="PropertyObject" class="SamplePrefPointStyle" version="4">
									<prop name="PropertyTypeName">Point Style</prop>
									<prop name="Position">19</prop>
									<prop name="IsDefault">0</prop>
									<prop name="PointStyle">psNothing</prop>
								</obj>
								<obj name="PropertyObject" class="GenSampleEditPosition" version="4">
									<prop name="PropertyTypeName">Position</prop>
									<prop name="Position">19</prop>
									<prop name="IsDefault">1</prop>
								</obj>
								<obj name="PropertyObject" class="GenSampleEditReplicate" version="4">
									<prop name="PropertyTypeName">Replicate of</prop>
									<prop name="Position">19</prop>
									<prop name="IsDefault">1</prop>
									<prop name="ReplicateOf">-1</prop>
								</obj>
								<obj name="PropertyObject" class="HTCSampleID" version="4">
									<prop name="PropertyTypeName">Sample ID</prop>
									<prop name="Position">19</prop>
									<prop name="IsDefault">1</prop>
								</obj>
								<obj name="PropertyObject" class="GenSampleEditName" version="4">
									<prop name="PropertyTypeName">Sample Name</prop>
									<prop name="Position">19</prop>
									<prop name="IsDefault">1</prop>
									<prop name="name">Sample 20</prop>
								</obj>
								<obj name="PropertyObject" class="HTCSamplePrepNotes" version="4">
									<prop name="PropertyTypeName">Sample Prep Notes</prop>
									<prop name="Position">19</prop>
									<prop name="IsDefault">1</prop>
								</obj>
								<obj name="PropertyObject" class="GenSampleEditSubset" version="4">
									<prop name="PropertyTypeName">Subsets</prop>
									<prop name="Position">19</prop>
									<prop name="IsDefault">1</prop>
								</obj>
								<obj name="PropertyObject" class="SamplePrefWidth" version="5">
									<prop name="PropertyTypeName">Width</prop>
									<prop name="Position">19</prop>
									<prop name="IsDefault">1</prop>
									<prop name="Width">1</prop>
								</obj>
							</list>
						</obj>
					</obj>
					<obj name="item" class="SamplePropInfo" version="1">
						<obj name="ChannelProperties" class="ChanPropList" version="2">
							<obj name="ChannelProperties" class="EMList" version="1">
								<list name="emlist" count="1">
									<obj name="item" class="PropertyList" version="1">
										<list name="emlist" count="12">
											<obj name="PropertyObject" class="RQSampleTargetProperty" version="4">
												<prop name="PropertyTypeName">Combined Sample and Target Type</prop>
												<prop name="Position">20</prop>
												<prop name="IsDefault">0</prop>
												<obj name="ChannelProp" class="ChannelProperty" version="1">
													<prop name="ChannelIdx">0</prop>
												</obj>
											</obj>
											<obj name="PropertyObject" class="QuantConcProperty" version="4">
												<prop name="PropertyTypeName">Concentration</prop>
												<prop name="Position">20</prop>
												<prop name="IsDefault">1</prop>
												<prop name="Concentration">0</prop>
												<obj name="ChannelProp" class="ChannelProperty" version="1">
													<prop name="ChannelIdx">0</prop>
												</obj>
												<prop name="ReadOnly">1</prop>
											</obj>
											<obj name="PropertyObject" class="QuantCpHighProp" version="4">
												<prop name="PropertyTypeName">Cp High</prop>
												<prop name="Position">20</prop>
												<prop name="IsDefault">1</prop>
												<prop name="CpRangeHigh">0</prop>
												<obj name="ChannelProp" class="ChannelProperty" version="1">
													<prop name="ChannelIdx">0</prop>
												</obj>
												<prop name="ReadOnly">1</prop>
											</obj>
											<obj name="PropertyObject" class="QuantCpLowProp" version="4">
												<prop name="PropertyTypeName">Cp Low</prop>
												<prop name="Position">20</prop>
												<prop name="IsDefault">1</prop>
												<prop name="CpRangeLow">0</prop>
												<obj name="ChannelProp" class="ChannelProperty" version="1">
													<prop name="ChannelIdx">0</prop>
												</obj>
												<prop name="ReadOnly">1</prop>
											</obj>
											<obj name="PropertyObject" class="RQEffProp" version="4">
[truncated: 3,812,655 more chars]
