# Supplementary material for: YTHDC1 delays cellular senescence and pulmonary fibrosis by activating ATR in an m6A-independent manner
Source: EMBO J. 2023 Dec 15;43(1):4. doi: 10.1038/s44318-023-00003-2 (PMC10883269; doi:10.1038/s44318-023-00003-2)
Supplement: Supplementary file 4 — Source Data Fig. 1 [file 44318_2023_3_MOESM4_ESM.zip › Figure1/1l-m/QUANTIFY.xlsx]

## Sheet: Sheet1
		control		nc		shDC1
		1.6		21.006		19.668
		3.226		9.006		21.663
		2.506		10.042		21.731
		3.213		15.263		19.216
		5.32		5.059		19.785
		5.668		13.09	7	13.659	9
		6.053		12.2443		19.287
		8.984
		4.15		4.685		22.758
		0.147		2.16		28.472
		0.29	2	10.325		30.178
		3.74155		8.161		28.116
				13.409		28.845
				6.292		26.052
		1.11		5.814		26.427
		0.788		7.728		27.751
		1.389		4.92		26.045
		1.45		2.501	4	22.751
		3.37		6.5995		19.527
		2.541				21.574	5
		4.234		5.038		25.708
		0.06		4.823
		0.716		4.544		25.039
		0.437		7.723		14.877
		2.125		6.807		17.678
		0.769	3	10.273		15.609
		1.58242		6.637		26.136	4
				5.93		19.8678
				8.682	3
				6.71744		19.361
		0.236				28.974
		0.647		7.1		31.441
		0.252		7.58	2	27.665
		1.719		7.34		30.128
		0.213				26.512	1
		0.279		3.218		27.3468
		1.01		3.828
		1.166		2.388		23.205
		1.206		3.308		30.637	7
		1.434		4.513		26.921
		0.729		4.298
		0.465		9.713
		1.847		3.443
		1.412	4	2.486
		0.901071		1.9
				7.156
		0.716		7.283
		0.437		3.084
		0.279		4.588
		1.01		4.357
		1.166		5.63
		0.7216		4.234	1
				4.43688
