# Supplementary material for: YTHDC1 delays cellular senescence and pulmonary fibrosis by activating ATR in an m6A-independent manner
Source: EMBO J. 2023 Dec 15;43(1):4. doi: 10.1038/s44318-023-00003-2 (PMC10883269; doi:10.1038/s44318-023-00003-2)
Supplement: Supplementary file 5 — Source Data Fig. 2 [file 44318_2023_3_MOESM5_ESM.zip]

Archive with 49 entries (33 files):
- Figure2/
- Figure2/2a-b/
- Figure2/2a-b/L2 over.xlsx
- Figure2/2a-b/vector SA-β-gal/
- Figure2/2a-b/vector SA-β-gal/vector .zvi
- Figure2/2a-b/vector SA-β-gal/vector.TIF
- Figure2/2a-b/YTHDC1-mut  SA-β-gal/
- Figure2/2a-b/YTHDC1-mut  SA-β-gal/YTHDC1-mut.TIF
- Figure2/2a-b/YTHDC1-mut  SA-β-gal/YTHDC1-mut.zvi
- Figure2/2a-b/YTHDC1-WT  SA-β-gal/
- Figure2/2a-b/YTHDC1-WT  SA-β-gal/YTHDC1-WT.TIF
- Figure2/2a-b/YTHDC1-WT  SA-β-gal/YTHDC1-WT.zvi
- Figure2/2c-d/
- Figure2/2c-d/nc  SA-β-gal/
- Figure2/2c-d/nc  SA-β-gal/nc 2_(c1).TIF
- Figure2/2c-d/quantify.xlsx
- Figure2/2c-d/siMETTL3  SA-β-gal/
- Figure2/2c-d/siMETTL3  SA-β-gal/siM3 3_(c1).TIF
- Figure2/2c-d/siYTHDC1  SA-β-gal/
- Figure2/2c-d/siYTHDC1  SA-β-gal/siC1_(c1).TIF
- Figure2/2c-d/siYTHDC1+siMETTL3  SA-β-gal/
- Figure2/2c-d/siYTHDC1+siMETTL3  SA-β-gal/siC1+siM3  7_(c1).TIF
- Figure2/2e/
- Figure2/2e/20220526-1QP YTHDC1 overexpression  IPF .xlsx
- Figure2/2e/zcf-20220526-1 YTHDC1 overexpression  IPF .ixo
- Figure2/2f/
- Figure2/2f/β-gal staining.jpg
- Figure2/2g/
- Figure2/2g/20220525qp YTHDC1 overexpression  IPF .xlsx
- Figure2/2g/2023.4.14  mjy-zcf.ixo
- Figure2/2g/admin_2022-09-06 12-46-04_CT010568 -  Quantification Cq Results.xlsx
- Figure2/2g/admin_2022-09-06 12-46-04_CT010568.pcrd
- Figure2/2g/zcf-20220525-qp YTHDC1 overexpression  IPF .ixo
- Figure2/2g/zcf-20220526-1 YTHDC1 overexpression  IPF .ixo
- Figure2/2h-i/
- Figure2/2h-i/20220603 β-gal.xlsx
- Figure2/2h-i/vector SPC and  SA-β-gal.tif
- Figure2/2h-i/YTHDC1-MUT SPC and  SA-β-gal.tif
- Figure2/2h-i/YTHDC1-WT SPC and  SA-β-gal.tif
- Figure2/2j-k/
- Figure2/2j-k/20220603 masson.xlsx
- Figure2/2j-k/VECTOR masson.tif
- Figure2/2j-k/YTHDC1-MUT masson.tif
- Figure2/2j-k/YTHDC1-WT masson.tif
- Figure2/2l-m/
- Figure2/2l-m/20220603 yh2ax.xlsx
- Figure2/2l-m/Vector yh2ax.tif
- Figure2/2l-m/YTHDC1-MUT yh2ax.tif
- Figure2/2l-m/YTHDC1-WT yh2ax.tif
