# Supplementary material for: YTHDC1 delays cellular senescence and pulmonary fibrosis by activating ATR in an m6A-independent manner
Source: EMBO J. 2023 Dec 15;43(1):4. doi: 10.1038/s44318-023-00003-2 (PMC10883269; doi:10.1038/s44318-023-00003-2)
Supplement: Supplementary file 5 — Source Data Fig. 2 [file 44318_2023_3_MOESM5_ESM.zip › Figure2/2a-b/L2 over.xlsx]

## Sheet: Sheet1
Vector		wt	good	mut			Vector		wt		mut			Vector	good	wt	good	mut	good
total	positive	total	positive	total	positive		total	positive	total	positive	total	positive		total	positive	total	positive	total	positive
86	30	64	7	48	10		81	40	58	18	40	10		77	37	47	7	45	9
57	27	62	10	50	8		97	43	46	6	30	9		99	49	69	9	69	11
91	31	36	13	32	5		85	35	44	14	41	12				51	8	53	13
		40	18	27	10		80	20	55	19	67	23
		73	8	46	16
		76	6	60	11
234	88	351	62	263	60		343	138	203	57	178	54		176	86	167	24	167	33
	37.6068		17.6638		22.8137			40.2332		28.0788		30.3371			48.8636		14.3713		19.7605
