# Supplementary material for: YTHDC1 delays cellular senescence and pulmonary fibrosis by activating ATR in an m6A-independent manner
Source: EMBO J. 2023 Dec 15;43(1):4. doi: 10.1038/s44318-023-00003-2 (PMC10883269; doi:10.1038/s44318-023-00003-2)
Supplement: Supplementary file 5 — Source Data Fig. 2 [file 44318_2023_3_MOESM5_ESM.zip › Figure2/2c-d/quantify.xlsx]

## Sheet: Sheet1
NC		siDC1		siM3		siDC1+siM3			NC		siDC1		siM3		siDC1+siM3			NC		siDC1		siM3		siDC1+siM3
positive	total	positive	total	positive	total	positive	total		positive	total	positive	total	positive	total	positive	total		positive	total	positive	total	positive	total	positive	total
28	80	28	50	20	50	55	64		26	90	35	70	21	51	51	55		12	60	7	14	30	69	62	67
30	70	30	60	12	32	56	60		17	60	32	60	16	47	58	64		14	40	17	37	40	70	45	51
				14	30	58	64				9	27	30	50				20	70	25	39
				27	39															10	40
58	150	58	110	73	151	169	188		43	150	76	157	67	148	109	119		46	170	59	130	70	139	107	118
	38.6667		52.7273		48.3444		89.8936			28.6667		48.4076		45.2703		91.5966			27.0588		45.3846		50.3597		90.678

## Sheet: Sheet2
	38.6667	52.7273	48.3444	89.8936
	28.6667	48.4076	45.2703	91.5966
	27.0588	45.3846	50.3597	90.678
