# Supplementary material for: YTHDC1 delays cellular senescence and pulmonary fibrosis by activating ATR in an m6A-independent manner
Source: EMBO J. 2023 Dec 15;43(1):4. doi: 10.1038/s44318-023-00003-2 (PMC10883269; doi:10.1038/s44318-023-00003-2)
Supplement: Supplementary file 5 — Source Data Fig. 2 [file 44318_2023_3_MOESM5_ESM.zip › Figure2/2g/2023.4.14 mjy-zcf.ixo]

<objectstream signature="IXOS" version="1">
	<obj name="root" class="HTCExperiment" version="5">
		<prop name="name">2023.4.14  mjy-zcf</prop>
		<prop name="UID">A15AF117BEE04388AABF0C95881A09FF</prop>
		<prop name="OwnerUID">B884978B2EC94F6EBD5E824917530F0F</prop>
		<prop name="Created">2023-04-14T16:22:11.846</prop>
		<prop name="CreatedBy">B884978B2EC94F6EBD5E824917530F0F</prop>
		<prop name="CreatedByName">System Admin</prop>
		<prop name="LastModified">2023-04-14T17:29:40.434</prop>
		<prop name="LastModifiedBy">B884978B2EC94F6EBD5E824917530F0F</prop>
		<prop name="LastModifiedByName">System Admin</prop>
		<list name="AppliedTemplates" count="1">
			<item>Vazyme  mRNA  384   MJY</item>
		</list>
		<list name="TemplateOwners" count="1">
			<item>System Admin</item>
		</list>
		<prop name="SWVersion">LCS480 1.5.1.62</prop>
		<obj name="AppProperty" class="TAppProperty" version="2">
			<prop name="Created">2023-04-14T16:22:11.846</prop>
			<prop name="LastModified">1899-12-30T00:00:00.000</prop>
		</obj>
		<obj name="ConProperty" class="TAppProperty" version="2">
			<prop name="Created">2023-04-14T16:22:11.846</prop>
			<prop name="LastModified">1899-12-30T00:00:00.000</prop>
		</obj>
		<obj name="run" class="HTCRun" version="7">
			<prop name="name">Run</prop>
			<prop name="Created">2023-04-14T16:22:11.836</prop>
			<prop name="LastModified">2023-04-14T17:29:20.903</prop>
			<obj name="AppProperty" class="TAppProperty" version="2">
				<prop name="Created">2023-04-14T16:22:11.834</prop>
				<prop name="LastModified">1899-12-30T00:00:00.000</prop>
			</obj>
			<obj name="ConProperty" class="TAppProperty" version="2">
				<prop name="Created">2023-04-14T16:22:11.836</prop>
				<prop name="LastModified">1899-12-30T00:00:00.000</prop>
				<prop name="HasProperties">1</prop>
				<obj name="_Properties" class="TAppProperties" version="1">
					<prop name="Created">2023-04-14T16:22:11.836</prop>
					<prop name="LastModified">1899-12-30T00:00:00.000</prop>
					<list name="emlist" count="4">
						<obj name="item" class="TAppProperty" version="2">
							<prop name="name">TopChart</prop>
							<prop name="Created">2023-04-14T16:23:08.521</prop>
							<prop name="LastModified">1899-12-30T00:00:00.000</prop>
						</obj>
						<obj name="item" class="TAppProperty" version="2">
							<prop name="name">LeftChart</prop>
							<prop name="Created">2023-04-14T16:23:08.521</prop>
							<prop name="LastModified">1899-12-30T00:00:00.000</prop>
						</obj>
						<obj name="item" class="TAppProperty" version="2">
							<prop name="name">RightChart</prop>
							<prop name="Created">2023-04-14T16:23:08.521</prop>
							<prop name="LastModified">1899-12-30T00:00:00.000</prop>
						</obj>
						<obj name="item" class="TAppProperty" version="2">
							<prop name="name">RunOverviewChart</prop>
							<prop name="Created">2023-04-14T16:23:08.521</prop>
							<prop name="LastModified">1899-12-30T00:00:00.000</prop>
						</obj>
					</list>
				</obj>
			</obj>
			<prop name="State">3</prop>
			<prop name="StartTime">2023-04-14T16:24:41.373</prop>
			<prop name="EndTime">2023-04-14T17:29:20.902</prop>
			<prop name="InstrumentID">5940</prop>
			<prop name="InstrumentVersion">HTC_VER_10</prop>
			<prop name="InstrumentName">LC480</prop>
			<prop name="InstrCalibrationDate">1899.12.30 00:00:00:00</prop>
			<prop name="Technician">System Admin</prop>
			<prop name="AcqStoreClass">HTCAcquisitionStore</prop>
			<prop name="AcquisitionStore">eJzU/EnTq06W5Qt/lbKwO2OA04NZVZoB7hIguu2AupkkhJBQL0T36e/W/0RWZZlFvTWJ90bmGTxmHEnguO+91m8h0H9/7C//7b67Hf/H396PR/u3/3a47j6f//E3L3ftw+t7/pzb8+OetY/38W//rTu+P7j1P/4m/e3f/vvz/Xj+/ZNuvbvfj1f38b23f/s36b+Lv9f+t3dku9vzevz7GxRT/fe3XM+f9t93Mh6uxw8O4Pem//E3Vcdj/K/B+e3x9j8Hl//13v/zeNL34/Te3f4PQzmebsffMOR/8OKfHf8b+Qfj+w/T8b9GKf3/GCRO4ez6+A8f+w8DVv73AefnGx5VkhXLIv9gVPnx9vzbv/0/KtGkmfU//9n/aPx/VuI/nMF/eNG/t6f3n0OZsvUP3rDcXc/lP541fqzw1e/xr2E4sqOQ//nvH83xAfd0P812BywcnOn/w9twetLH+d5+/vZvo9W73HensYnmSuRQ1XvnYJ4OE4v3vmnReSgGMKQLUqSOWM4odboP9Kouk6QWLY2+bSUFs240Fqlm96RSo1hgrmSb5YcZfv64zD1QHiAX6dxJA2oG6w1I+fxLovKdLCm1aAy9Vo5Nmr8ijcYNTUFeDYSk2v7zpJ5WJTAcS5nFmiXUtCPGG8zd2irSSk80enveW1B7yyn4Mug0Omu8N5BlrZKY62lL0wvdgJoYCosmsSzpCZQ1SLNmZCnEsUOH202FIWy6JvH8fUyPn/cCzHgcm/jCyyVdLuYWDJ0zNkmhmjXNOKM8EQOFJS5rZzSQpiuo+dVp+M0QW3q6GQMMhW+RqJbLgX7zKQfx+sb375/tkpLwPoH+OZsk6t/tlX6nao7bi6lI1XUU03WnVCBfrqRJx3kZ0MPskoBp1VOTSDNYsq9hlKBroLH4Lh9n9B6lLxjrr8sg5MmT6vSyAz1wVZbM7GNJN7P7Gox4rhdptEhnNJsrPQi3u9TEZZwENP7eOQwkFFh0fpWciul0g4EaJonHXNDodPOeIASFTtI7fJc0e4UfMPdEI+k2Frf0vK4U0EffJtnUpBK97j3cf0RYwY92ijuaKyKIseSyrN53W1rHuQJKuFFIxMxjSz9xh/USlDbJYdE/Ga+KFU/YzGd83tachYOa83Bx8xrYTcOMrd/2l8/HW1CAlfKa7RanC4/WK59l+TWvWWye1nwebeZFJt9owL7pqeBpefQbOF0Hi+2d/ALmU5eKmKlfrNfvnIBBsZ7j0AlL6sVrD8j80RVxDAfcrvcU1M+1b5Jo99nS1XD5YD20ahFX2mFLj2dxDpo+KSxd5+1An6oXgaz6ShGn53hGr697AMogjCzarT8xFY+5Deq8a1mSO4eYLujeAbI1OhJFoXGlUZnOwVSWfZGAHOG2L4ignJSBxQ7B1+uEZiDmBWHR2zCX9LufFiDMJa1IH6OpUceeAugTrpBUDOIrLSMxhUGyCYndGdZLdsoLMD+vqYkPCY5PG+Y6qFenI/HiacyoQ2QBtHfcNnG43mt0E6100Gr2wf63Fy1dqIkCqp18m2j1DQP6tF8K9K7dNymZY3+wezqA5s0HlhD5U9IE3jNQh2Yoov5uzag4pTHo+gL7LU7x/Z9SF2Cabi2Jj+89vu69XSB91DVxcYu29MPFCKToPpLUQ8mgVE6x36VAx/ES3P/pTD2wlonD8jI9WnRS3zdQ+XtqIsmLBzoIdAuWKuJ6h1pZ07YwIiDeEcenidGTVrs+4/5NdQvYjEPAxHiz5It5PGPZva23TMubHY8Lfc7gLDucNcvTxBdpivW2klyJ2bW65Qtt6xVc5bRknmwvub+WZoRbJzdmrx1ZYSUbHuH+3nmyervZ89jY0yKPdnzJKpXOYND9tomuUVjTKbq4oIl3HP95jXq3bTyslx0qeRTaRk2V9WiBfD4MJF7WR4kaiz0HJTqSIrm8I07Vm0hBX18HkhaieaU7mvowuqCy2D/jfH7rPYNJY30TbdT3QMn7JYO6PX2LFCJc7/OQpyA0m65BvTA5HVe4XqaUDyS5Z3h8XcsB9AfWXxp5WH/qbcKdv68WS493nE/+nSLQqCahXtM2pn6Eej6cN1ORXN/oB4YWLkH6HLCfmHS40r45vkE8HZ8kntirpZvP3oOxVNEfVI7zIUQrGca4H1niB2ZJt/xyBi3Usd+kAbftw5rD5IUWvr7tZtSVRRNGeZBYmlhWSy/LMARl5UhF5PXlk8blegHaTsV6Xeyxv8x5FPGgMl0C7e2kMbMjZ56UK1QFIqO+zDd4gEjwPZbvZtmV3b/mB6vgFhVZcs4CpkRpDuOr1ZqUxgkef3U5gHj0JxItm49ELyEezxTdiSS+hfV7OmC/a5v+Q6LHbo/j04slZ6tYJ4mV4/kMr+4MwjKUcX+2daWt1h1AO7eo74+cB1hfbwFIaQskOa+qJyUb5QaaxmkBgdK37LlTPazXw7zJv60dM+vsyaBHqtREDukDZu/yNxgzDfVFPeJ4/50ORKQp/Pvjrn/f+FdBoPQvgUCZSET/rwGBrmr+cyEwDTYRX+womsSQHlq6O1xK0GImFelSx6YBCyHGeqxVFt3O1kDN5dsAPV7pLF1ehJY662oDQtiZLH5Yp4A9jMOMO77qNFnu4+c363UOJJ+hSQlFatF8odRg2dlAoo4ilHiw3sPUr1HkVDOuaeDQPfT3XCmScGZt6SHzttD7d42l81O6pHe50kFKE7vgi0030PtzMqEfTMqy9Gpv2eGyVsHyVgaJ/a/N2ZPcsUnEhc6iDpub5nS6wKQreH6PbYuicFJsMMT3UMT3+ftJ/aVYgFqfCELfHCGuC+4+iML7LxGxUNTu4PFofteLaD0hxK3c+wCTHdMi29+x6Zp3boC19kSSSs/vlm42eH5SZiG02Xar0XLA96vuhjLez9CU5iSMYTRG0sSzHkXp2HY3kEmD0BtWcUvzQVzBEFUIbUervzL5Lj5ggJnRRLtKuNLbnRI0/QVtsvlB5HR36xqQqYLju/fijPIa57u3lwideVld/0CgMiYo0vL969BtcN+DlmY2y2Y3NE0HfQiMfSs26fASa3q8pAQEYWkV8dquZjSadRpIaoX7S2RcT8E+4SyrB7fJihVwZpc5QgPiBck9314y47mZ8eRb0gaO695hf0Eg6WKlSRalMNDxbVKeVoD1kuo2mtPrtOfB9RuwfJJQhPUCttxbGH6TXTZ8y942SDx89YuCZy7X2CK17zxRq6DJqsfFYtvA3nNPPHuMp3tas+PW3vHgSRdFvqmyJcuf9AyiuCZ/h0CrShBC7bnWxKLxxkRSGxhqun1P0s3hgOuVI2SR2sMQcDlFEm1yDyHIMlG0hZ050CDcx6DdTI0kppxs6eh3BYh+obGk8rD+5VwEMIUzQtvdQZMMa88DwTt8i/i7xn6bXdMQjKWP9XddvyVqghKDnPGxiMVT6VBv783ByhMMJYKK4xO+yg4G4yCRaG/i8flFzEEHxSjiW27VVFbFBKbDDsdz+wi4vtJU4PuPcpPMP1iPi0u+B3H/wnpuS6uki6qzwRrroYkHAyH40yO06a3SsXh1OqC3fNcOmnCFkKCeXxb1fITEoc97ltjJvqSy/9KxvuyJpeUdQ5xfVRroYTgWabxF0388OzRhRcOQp+ZoypblcRBf5sAiXcD5rL8XD2Qo8XjNZr+l21H0sT/vaFLX9oOhykDoMCYb+7FfHyR6W1MZyCUxWcqk33q8vBjXJ0WT5H1a0uVJ/MJw7TFEOT6ef+HRCjRjK5PoVJUShS7nYGZsLKJbhPObtuqSp8GesvzcDltE88MWQ959RuDY8ZJVh82Bs36GUADroWQaUjJPgswn2Wo5zdglMPc8Pe48kkX11LLVLdrwUJYRGhkft8yvig2fnZlfZOfIaZkWRhUPZiNjsC2GK4uGKQXFq7tfaMP17dc4H6o+J00U0a9F+dGbISQzNHGF7bHeNgoFQ25GEj9oF1Nk4C3ouwYhN29RP9Zr1CvhPkws+Vwx5KoXMQRJvmI9Lj3zSU1SLaAPh6FJtldzRtf0K8B4fSCUQYkhRf7SJWj7GUKivcX5r4dqCcOBEYTIfWhRa9GtQDrfpCKR22igdaf4YFyIgCF1YWG9KkoGg+/LRfT4op6oqxD1SxAx1McKhmBzHh5B2lYIdcKrdegpz1A/d967SO/a3qHkYWBIeMh9ET/pwaHaOjFBPqwRivXxgPtrQgy9r7vWJMIGQ09hYaiXqztCUd5g6H/3J5fbIshN7Ny/AXV7pQDjO8gkPdu4LYxeBv1xg/2cEhwvRhjgti1TwiPbmbFiEV055YNX5MoX18uwyJYHuw9Cvx5kLRubTc+9pxEz6EkWM3pHvxqVg9HEwU540mRzqUHtO+yvQY63v4sCHMgpkxFaczxfR68CkFc+9tN0e2uUr09b7twcsUncAM+PihT9iphykezP6C97X8T9P+aopxvXsZh36oG7L2AN15enJ1s8NpT7Rx2hbzpiyI3mbMmj8RsV/GNAwHTpYoC8uKHelylCYkk+HvduqG9RtMKQ/58QAuV/DQQapvR/hUBboQb58+dfCIFU/ydDoCv0BY/pCZPVmGJSfyfvK4qOrDSRekk4vd/oAQRDx6YL5whRz8R0+Zx6JkLRrcOkv9qfYRQlkSXSoa/Z7rIJeZi4CGXOGZsu79IDkIVsFMnGA0zGUf4CwW4wGcGjqikv9hcQ16JSRMf3MaCEIi6M5R5NWXcRmgxNOcOgHrHJeIUQwe4RFv1ddBrodggd7qmZ8UAfWJO/7H5gN//jcAy5KEpRaz/ZRc+/oJm62UQXWQxoZuUtSH2LxzPJEaEwuM/BlAmarsdQFO0rJi8iJXITiWUS0yVBUza1LW5LNZqY0OL5BY6M7XYTYotujyGaXnRnBcC+3zJ6YQ63O9smwJbJQBfndQUqMIOlzfq4pSuaTggN4bzI+6C8Us+qEDrTDzZ95qMosejyxfkKVJYeuuOMXhoDodiL0MRWOBHsGP6utMkPi8XwRMirtnsTz2/JCu7eO4kSLf3ARI5mkfo7hLhDqFwRijOhSQ1P1GgiVV+wDgWK1GuGJsnT7oRQqdkks/PEob6Qapj8Kxw/3yHkBbdQB3FaiSTeBri/WI0cPr+ZOL+PCJOlHOB6JO6NFvn1eaoZM3qXz8oTQtg9Qmi9Lw4+p1LPilxNEReFUlHBKD2EwHNz1KhAHx6fP4hb8G7pBOxk+0ceLRyEuuYzDOwUfw7cU3lAIDGdKztvNzqnohA22adxZ2x22bwRIp8LkqfvYsm8bVPxRHv7LH+kk8b0DE03hXVYQNSccXw+irRYHxAqoqtg0fm1YzCVlYFQckMTVKRpCfo8R2h5e2ha5+Oag7Y9/SBuVnI6zyKbR8xHCD6aLZpoiJAllA7W51IRMPk7+xKUTa2T6LlosT6u+QomFUNH/PEPFqUfhBYpQohKjzZCkukqHPqVg/UneGZMtcnIflcypiKqAzSR1+9KvKZscfugfwK6TfcVTEqtsKgoEWKGgm6ANJrFkn1RanTL8yWIx5PBYuUr4ExV3h4G8aUU8Ui+GOLKEKFoccZ+F1qEoqTN5yBPZGIRDxBC1+YFobSv+yY+L6KWygr2x1A+EVK0OULaY7tmYI5LNJEsMQYabRAie9cmLIF7GdN0TWxOywy3nwaGJveMUCAVQIoo1yyL6o8UoeWujCSK45bTxXAPYZz1fZPu3P2TZu07gtFyhyKVJYQYzcrXIA6pRJKt3gZU7ToLoYNj/9kSmurjjCtrQIqh6tBXAz08vQEsLiEk56GwpXH6PoNcdmoRJ813RrvTBedHuE1oskUc02CGIcOZccYyYcmvjBWfPXepiv15v9RPttSg4vEQIxRQ3Xmy1ws0NO011ufzd6XZlu0D968HDCmLLNfYdbXZ8/kaTRne7lizQ4cm75aRT6DpBontAM7c4y5roN7xln0UHL/iNgi9i0UU0M0OQ0Hv2HIR75JqSQ/iJQDRqZUi3cwNi7J6ChDCvwRD+LUq6XBZH0A5PRG6WIcQPvZpAuMkkCK9eRan9ZWmQL6SRjBpRfj5bp2Ccb4jtFurqKSHe+hAf95gCIGvWWNsemN9BSZCmsHQD5zLewfS7oLQtzqZnHbkcsR6NhQWD0MZ0BjWEeimbTMQunJL1+p9BWKU4euLIgkQci47kOODzCLv3LZUhRRDmBxOLH4L+P5jL8tg5NEH/cF/L6kcKznWQ4PjGeOIU3MzimD5HzyfcBvPKJUvA0g5NVjyOpVLhLjqCOpawdC9a9Af2uA044t9ozTpIv3W1N+t1yDwWCGR3yc11SfUW8FYTE3sU+zvKnvknG0PqJ/vbR2zRWw/sH59j+SE1RqTjAZDQDshxK/KUWKdZU588YaYwPrllqzp3ycgrm81yXDFkJzt1w/QrAwh9HHD/i+0N84Hp9h/Wm0t6eZYJaCFvGsSa4pmlJ2KkrOXbTd8Q7G+V3n+huE+Yn/+ryuBff1CCF1m2cBidbPi7srFkEECztn78lhwlqVBwb0B9e0Afs2jyk8I76w+Zu9t4XDv9JGKVG+cLRN1kvGQzzAEzI1U+s8Igcq/BAIVTZP/i0Ag0/7JEHhdP3Y8XawwKa7adovQVn1AnWStiDvte6XqAZuW0BZNbrISiVpPMufxaxAQqnapRvMpfGJSuWARFxpCSjyawB3xTUnuroUrBZOeQT8AivZB60u2NbCJxT5FU5y/ETL2m+oN02etFYk/fp/Uf69xe1fpTSKWxyV9b9YvkOonmlzzQIj8aP6cL6ylW+QnF2r22p18Hmswa3LNO1lMCu0Zd0zHRmtYgcaonBIgt5mAEHZLS6oxRQbtm6kkXn/xfOgbTVl73ScSu4doS5fZugbr7KOIyP3xSncw5SAkK4Qy5wdlTAXO41OF52/FeH5b1UQoMu1ZkRVj/2RFD4wnn8pFU7pUMW2ksAElMc0iRoJracYojsfR/L9DoOjsN3gIB4832yJkoK8T0EcD18O2ki2dpfcKTN6rLN7c8fzG2V0B9Z4KJO3SakvPDkLJ7PnE459k22HCK+xA//4yYXAWJXq7Ki8g0wUhfRPaAcsVnP8p2SMEPjfJkuZ+jqK1q5wid6/f5e+CKoouWE6T+xNC3q442dynKs4nJz8o5NGMx8tYJElbnZZsscV6SN2OsXxegsR8dppzOvt4hB8B6+HdNSH3LYuRfCnb5R8I7LdHnM9sqAJKXbJAiL9Tln83PGa+F5156FwXDe85ngUsSMXdZ7koMt92NLZKUNLnGxoVuX49c3aZPl8+i784y6eWPBlG7gu3OfEJ991ixi5uX3MmfiKW1/65ZS8+NX+uBKbLPOW/9cdk3s1NEg8780n3trfF5K5jSFlD+aSHqlvCdLLRxFaL+Em52zPuJGCR9GFZaHqMbmHae1ifCGgx3WGmByu6GRii0m9J69t6jxASIOQPKUJPHRsIfckLISv7fT3aH9GUpJ02Fek6/6ApqwhJ4voHTfMYTaCU1gmYygnHo5uHJZ0qA/ev3dQm+gjxkgrMO8DU6AKaciHEVB2qHVjC1WQxunpNycOrYbBMtUnkPYagPDEuMGo7lUT7LYauej75IPop1r+kHQKsl30M/QnxO37+oAH6dQDSIPcsvt2Nmob13YPhtRmadP81NLr3EaIRAtFkjDua+r5TXR5OOSniqxDXlE3rJVivLSFJKeD40gChVCb+1CTPDPWGFPcEFGGL0Fd3e4169zAFyeoRErsdzlcsVRtQ8g1CznGP2w3yBre3W7GINquypu4rXUEfAm04fQDWP19rQLgmN0nbYv9y38NQa4moZ9ZTWNKHjtCsdwitcWrheK+ZveOhvWdFVu8Ryv6CQHqy5yTbzR0MlW1R8UhIvCLrAoTC4+5h8vlqE5DMkPOYFUeEQCqUWG/j+WIxV9jsEEIsj8ElP1/ZkH5w/1+Onbf91fNfEOiEwAg/BXXLLr/6kbU7zudVipbU/hgpQsBKJkkG6ZZKcI9hCA1c712E65/tLjGQzUiaqL5VV7q/YIgTH18Mta8eIeKh7lMwF3Ps79PLKqkkXTgIL1H/9TvO33Vzz0Arbawnxfpc6Qp+X1fuf1Ce2giRNxH13jIfCMltGHN6v66PIM+JzJKsOZT0I3gNSLNQ/X2zU5a0qfMMlC+zC15nZUtd59c/q4vKImeP+nhfK3sMSR2ez/6BIeX5ru7QmxOGqvHWXhEyVyr2i90WcbA2rgh9HUL/6jA2UaXj+D7vPUM9EwiJogOGjPyuSGBOO9TTHcX6kvy0BoGFDoPH/BSw9mZ73KkIQj9ZYug5jOIW619GPY2XQkvTKsf59hpcfzzDml5mxZL/kmCTPV4IgcXu8eKpt0foOsqDxurT5sjDwsb1Fe3RYvZRlbgX7JIi++zdmrnnyxXUxVtk6eeN0E6K7gPGTFJILKdHnL89Hs/qMqWJ/BD7mcyVFJS71aP+1J8l3SF587DWnQKOGoa+tA7RH+0K549ksUYXrnEE6eovMOQ3FMcHdsnjPvALuHpYr3neZDzaBGGRLabLjFm5ihD7WnPGRxuWLLj0M26La9QvscRQIq8RaoPHeWJJMcPQ/p8QAv/RPYv//4dAVZFl878GBM7kfzIEdnlUcXst6ix+lbFFe98gKJpbnSR1K2h0p4vP39dVVhEpfRfTq2oueFJ6CAWnG0LC+X7pwNr5TsF7jOBsFmxyng7VjAGNK4fG2+4JYrsXipRcEJIO3FNACEoU9TvKILNcb4TpsdaxabJ0Ru2QjmDdbTRV9SHUdKl7H5joTixixrBoLRECnqzmtMnyxJaY028iHs9lTN5Z7nA2AzPgcXd1WP4U+Yxl+cUEYg42y6ESLfqh1ILxxvF4412M6byqAOTjDqF0Ex2e9PPzEqncomjo9teiGX2vYVwfNRLrDkLqO+gLTucv3J8vfSWqZZsZ5uPtnPH9Gscjb3uPz3vZJfyddFcaPMM3yAGx8Hgkdf5AoHgHNJFesQbqyxMm+T5CU75RFO118VbB8HQUbR7j/m+vFCFyzjUUBW1w2KdaG2AwzS4ybxKv9PK1Xb6IxxkB4XdlNHxXE0yo+00iXU8ztnx4HYwL12bZK+05G8WwB90lEokP1RGh49W9QD8mCK1pj/OthQeX03XikMzX+yWbOKE82i2dBoIjJsvZIvJ50PR2k2/Ods2MDNcj8jSGpon0yL6W7fNUM3ySF6x2mK8SRK1DMmsy/X16slX1NgBPGaG/uFQ1Qg6LuOdMtOBJ7yzZ92ReefxUQwbldoyZ7ZlnTo8TilzVoyi3NwvPN0zjInfWfyVxe+CpMCEUBgmR2GZ3uvG5agQNyNcCM/b70/yBwEz5YJLXzvkVRFqjiR5tXB9SrWMwMx8h6ltHAz0H3R56qSBNXKzRtPzHfQNmspCb6PyxJCoabM7nsBZZ7FXtQPUiLUFFTCDJqOP5NHp4Q1NuzSZxRoR+M80rhN61wqKO4PoKHUKluQyGJtIlhCClee9B3w+kQIhE03ODao/1f0LTk4tYovYq5yDPWkLirXCoqf1I76CkL62ImiOaqELCCtTMENGUicDpu36jaRdv7NfNKAxUw5OE0fVxvttKRMhXfzfobn9fX/ceQiJibAw63Usszm5o8rUq5jBe2NDE/SqO6cyZEpBcuydp/zCeVHGMEEZ5PzZJk0YzbJbO/0Gg3KSN10pUqcwZj5SN1CTub34ChhBMdlfcVhs83nkfnkBelGjCbw1NXNu+8XjqdyDRNgk1mm4vOejSY2xi1cGQtDvifKjXEiHi+4PK2aegCPlfm8FJbhHSR4TmQQQMnf4DArYZLhbIiqDg8ZOkpY0/YUgdPY1E8wRDbZsjhJp3TpokPrYlvXVkz2f0hhB4/Dgt2+is/AOBPHnUEjNG+8z9osBQkxj1wIz5x0K93C0w6il0y7Y7duTO5xgUmZKRGevmp5IvVBFRKZPclnVoRDxa74Mmu+WZw4wrNNyttqhMN4EP7KDkB5ACeUDoUw/bPxAotRelSErS1XTvrBEahDlCbPE2OW1fP4gYFWybvyAQJuMM5jipLCG/21X2jzcHxV5IJMKY+qTFbV2Aeln8rkz/IDDahUtQ1lust739af9AoPZQcD26R+ugrIZ30Os5YWmXI2S/uvwMhi7i+p79Q0tjQbmD1OU/vVoj9O1+62WqC9TbjLQa7YMOE/9B10jqlwhdn6eCkPYNFBKVKYaO4+H9BNNAWEr8vhzoUnENDCHky+JmFkrUst6YJRePkSTs9Bno9lDNQaVPuUjjK9ZDGCgGaGFrFYnulxL1hvcdhBYcXL8N6lv+C5XOC+cr8kr0k51plDDt5lqTrOvOoa+NeMCQt5aKxDxhP5d7e8X90cWQuhIHzsBo3nzx7PyGNxtusfiK/uh/cP24UiME+mIh8+B8Tpo/EEgm7Ec1qLEeHwPqyXi89KhvtlpEi/y4pXQ2HUG1RJTBq4rj/Z4x9P0FgcnpG+H8DliM3k53WT5N8UAzJ9TAyH/32JdCMqND6l1AkBch4a8rfTJ7Q658NrkByfvfNyH9+bDhzLZjxoPhUjPvAT1Pv/e8yCdA/Z7fowWf7zvUryl2Jbb2HlfUL8BQtvliaP9PCIHavwQCNWIp/9crga5szrQ/f/6VEMj+yRA47IoLJlMboc8MhYAa1VsDK5iZRbphFae7zbsDxZEFlm5OaHKCEmE+vNxtAs8PNh3b/+4Z684IDadNHTAhj1Z84SRzBoGJ9r8QvC+Yh0pEEakQko63twn954wi5wj4+dtZVEE7hiZLn0G3pbuzp4H8ioUieYsIobPNnQDRAoROuref7OZAzJMQRZs7WW+x/aoH7lc7r+HnFy9ZkePrnpS6RbZ51EvGVObgKG4O48cPQkz33tjcqUsTk2H9g7RcKUDbJjJLl4o50FP0fsMEe4Sw9JMGVP1iktVFU2/S9eKrUe9rrriTGwhBS6EK6MZQfT5/vecEXh+EHmXxCLg7BQg1viJKtFjkLULBWiAxEzscyfItI3RkIeP9EZMeO/1E4mZoRRpB/KRuhyInCjYeb7dE0dp+7g+wyBVNe/hiUrUL0+Fp5dhNdlZx/8fzhnFvrs5ZnoT2klXxWoNhfRRZJD3wfCdXlEHTM7uBMcNkKNuX6Q8ERs/X8UnDZN+C9vy4DX97iUVLizEeHW64/ThCyVYjwSTZ3HA+Fxz3b1+iCKHOdIq8JH3LPq8+5OwqzNBqBlz/5bUJeZz7QZPLvyt7z7LhnPrnOYp0jet/v/8gdr9BCF8tK40ewkeCUP27CeDLcP2O8+bOaeOFDTzUMWAZeTQ8OFohyS8URc95lyh3cx433HhkVzZE0cijQY1/EIvo/xw/D+527oKBd2fbPxCIvBU1YNYX5889gYL3RsiyelGj6zbPQZkysYhuWRnQKH7XiI+y1ET8iKY1ul4J5PZQi3gJuL14f9BkVqVIkruTBPTK9icYtwlCWL+vMBTolzeMTLKaNF5hfZw8BU302apF8tlaLUUe3ILWjWMTDQZCzQKtFkX+LBXRzkEIzS/3CnTfllkSGWgC/NtlICkymtZYmS2l6uUF6r7F0PYREAJZk19Aqo8YCrj0bSn53T4hvHoMXQ+C9VMP+QNGO8P383NX0qvuvUE67fS/QyCIxi8xMKz/69d8UvHVrWB470ck0B1CarXDkKT1PkJh8DYsKu3SBJRvORXpLT0saXfqFj8I/D0I4wkOvfq2hyHsIDfx0fnOKGmqAwy6iRB8euD4QpJeYBgohi7zjKZXGAjFozNNLKqMKPgDgeZSnIpkyxAyhHt4hGH7VkgSV21L54fTDKGsw/rPVpZGnR1ClFwCa+DtnzjTnncRyMtBE36l2K/uc/2B4ZxiP5NckKhTKBWM2h3nW4sRspdLv+TR6owQyGouMU7tis9P4BVZEGD0EjLUR9fY+4xfPo7EpEQVeKAcFk1+Wk1b1rqokgtyREgYchaw/fFTcc+wUY/0Zmx/t6tU/HcjGMli4jrMC9Qr9+1m1uTt5GisU9cljq8Y8XxvCGXP2yWDvpYUkp524kCn8z4DPUkRYvskKml8qXIMgSb2L/E7i84I4qZFJLVJIm5tKYrBErQF5oAk7zHEWOv15g8EpomJ69nS/QYkjnEoekUfi07MSEBbiT/o67D+x2KN9aUsEdLcEiFJ36yvoFQrpUlRpDVa3Y0PQvQWIeuo4fzNdORIxQKnyY/Lr0PVnXcE4YLhKI5nqJ+7nF5B1kscXyUnS+qJtAXSXSWWHvXYokn3MqD30m/xBwL97wVDTLeYmiR5lQ7tPqIHet4jhP4FgZi0LOgfM4FEdoDQGaIMgHhaOwTyN2zZV7QX3P8udfYHAu+SeALF/eL5X+wKITekFc63IpE/EKid7S0PunZWcPv2u+eYmC1Ps9Fvsn2czdh6RrCqjG1Q8FzOZ0xamyp35GeCUPY9P1kZYT+an/fvmzA5Hai6Rn01Xa6SONGTK21uygmksdSa1L2iXiwbYw0yew44fxtc7yw/vbmPsZTBanas6ZD5GHKH1GDx8vbldPZC/Re5FxewkTFkSJfNiy92bwzJq895yfxeLfkcu7XJV9aksaVuSjy9XpYs1xW7ZBO2Hw88Q/7dfkWXbHtRX9yJUplEoYZ+8p8QAvV/DQSaumr8l3gwRCHWP/np4IUBN+4+3d89ZPZ3S53QQ0h7ORaLlhYmzSRLB9D3rlgk4ZhKKDIF8KiPsOmU+alm3a3SgDQcX3jm9ZZJz8eWs3s9LyB5iVfqLwwCw8bCJtFWgMkq2zh8YWgo0l1wKlk1ppjc79xEKAgRahohNTEpcTRVJU1j2um5DANGqyZ/L08aq94NHr8LZ5h0PljE/cHO+Dz9oEgPg/NEK7OBs3qLEOPx4coK2Wbc2YkOJrclikR37Smn+9wicaClGo2z/RakpYoiA2kc0FmtDGC+RBSNzExL6mz3FUjzk9EkvEcRGViz4+EldQp+bBBa54ciwPOZPJYPgOPBiQ0RAjeUwHs4zdi8wP+fvneRJWc/rel8VSnQv69hwfvb0aEnZX+BUalR5D96O9Bj/UFI7VujSQnD/XvEeCKE6L8rTqOzZNYWxz+3Ezz+/ggO6wV1hlBkzxuIkh6T4Co0QT0bNsuWPyicTYYKAs4fyeMt1My85ApMHlFY6tooksc8H0HVFihCVdLNaOqqHnfPikvyTXF6MiF9zFGUiEtgQXG9vLxPOCKzQ7gj9QPz137MAynA9Y5zhO7Nt0h42AFC2GGB2zfXznncP+ZNljLbYjNPNEE4LhD69+sTrh/SIw+zM6JnYtVXVl3IE5P2EqGvsM8lW2/9K1985xHmZ9mN2dWe+Tyl26TIfB9FWOkPEg9vJkIhWmfMsn2Eoip6iwZ2GrmyT988+OL3yE52/31dsqHrO+hjIpHUbPB/Tbtag97/5uu8b5eUCSIm7yiUi3jFMMnHl/AEoks0lly5wOnRR5qaJ9wu+KX+xlQ/VDWM8QvrOzR/D8oslA7G0RKadLkRtzRSuxtohoWfn+/LgS7GywFMxhByXhVCvxPh8aa4wOMdv2h6Y+nVoMq/y4BhhXhMqvsSxIUrF+nufLAocmgHQzsYLLJENPn6kCPesqNNuLnE0PQXBFqJhP0qrDDEfbfdC6H0hfW7u4st5TuxBetiGyTapghlax8h4y8IjMxtpFEhNDYg718jiYVz3NL7nmag7eIBQ0j0mdH54sKhz6qJxFX32VK97+LfgyEIabonxHTXsIDPnSPW18E9xjQslCMQQZVJmi+OEg0PSoOhKpWaPxCorNINTN1nJNH8jFB5o/c1jK90Iqn7QMjIuvURLGlACH87GJqSRzPnaYIQyK/rxKHczY+AQ0YTFza/2xMi1eHuiWksnQ1Y3ycN10M0NwZLLBX7F9rqBGRQJRIjyv4dAufLljW8mw0WC/bmiXurwit4Zo0Oq16nC0/Myv89bckt1ou2yAPniCb8VPKSXRJ25NREyOMdbbA/b5/THwiEYIaoFX9ORx56DfaDw84zlh0PN87E96zh36K22Gp3qUAmv/mePzGE3h+XJZCHi+ebHjuNZsa6gN7c602yGqInfdJpCVZrYz20v112ZP+AiSgqiczfgzeKk+P8HbYK6vmAkOVWF5xfJzZYuqgwdOzadA9S12II+gsC23QCUK53gpB4tEpK6Rv1JrcQ0iOK83vT3g+Qri8VQ2lazqhx6nrQtS9CytwQZvSph+s/EMhTNYnpLZvOCIkJHm8XVKiPU3dHCHtpLDbUZEvNU9iDpEcytpGHM7ff/55+n+kdS59wcCjhE+phVRMWw8ea0cOXBjBFv3v6jsGvf9zC5Y6Zi020jYWAZu7+Bf3h5Bb8HKH+5WIR8vnjjCHnRlE/26q6gJbOsf7rtlpSgXRn0IML1mMmY736z82Gz393If6BwLXuf7nz/n39KxwxdHpn88wZPSPkUzUPWE56nftbkhb8EI9PNpspX1BGHeNlntoz9ghCBUyh1UjqHQWsbx+PP/kyQnGW/m7vmV+2oG/n2E8HF6FatD8jX4SENnxzEpf0npgLzkrXYul3+budqn1/sN8+CcsKWpTMWfZfzppt1GTPHvWxMvyaLz590mRLgywZNxsVQ0a8KnJh11+ZaPdbnurb34N4Yy6x8w4h1286hHg48+t/Rgg0/iUQqOuK9l/j6WBF+mf/RAxZ2i9O5ZdVpEvpeKXri2rzxeFoNZG8QCjzS4WAZlG7gBXHIk++PceweXAZWG/7yvLqroO5rWiRdS8HobAr9txTqMdQikRMqlWuwVTvHSzPcx2wUuldHp8trUjmP2jZ5CebB8fQatLGQWgqyt7mESzsIsv99EmZNelgPBxMmv2idph8jXK+SJeYpGVAKJrVv3s6yiBgIN757xkolXMH3bDIjnP+exoPTSNCX2C54vUlOzcbNJE1EYqYUjye+va2MGWxTOJHbsVU2a9HkBUUsXi760p6J/cGpio3SfrV0FRjrT/w+HVACGo7TH5p3EScuSIm/2hACHzaZooQeGcFfzKEDFVICYjLu83y56qSfknWhEmMI8a77zeg06bD/b9Ab+K5a1mUpOCgyFQmbr+7mkZf8QPG9ieq6Rznd7HDTyaQI9S+BztgpzT63aMZIIRGKTb9KKYoqo2L0Cy3CL3nWWqAcujw/VxHaC/3bwUM96Sy6Jmg6IjVRYLBHWiTtduO092H+YjPGW1yVYeBXQ8nny9+j1lyd3W6smnDUoSyyEVruoPGmvyQ8mST/H5o5Ybj+7gI6YG6XZDcbnnJ5jJZclcxPMYN35kx8gSbe54uNLE74vjulyJD0x1xvr5PXrNR/bz4bLhFRT4b3ZKpX/vOvSiJCJo+Jt8nWwbcWxwTAo9t1jIWfWSeVEJMsKqWnF0um5YntY/HfxtFy5a1/+LBLsXXu9slZnEbvkA+/G5sT2ysv+/L28B43eJ8HWlZU5lfHmCuNnKTWDehpJvP+gIkMjDJS7+vd3Qb0j8QCCc3WVK/wVRi2i+bgC9gPZ1COoC4EwQSrTQ0wWVNHzA2rtbEidVKVN51BxBOq989hy+EGtrRK0jhU24iMqDJLo5iA3LSIERdzmgahvr7SaWNj/XZXGKH1lusz1EiCHHL6uvQplk/YPhWDoNATiyqa+IVeqFEqJ1WuL6Tu/7COO/x/cKrk2hcVBhK2tXv6+r1UaNuLq4QAtZKk6Z1O/sDgaLqE5bMHggRzuUHHd8dQtq2/QT06XYFSIuaNLGamk+q+V30g0CVpEcPIXlNfDTh7QlN5+DitipVZyBOjKHPSBDCiKTc/w6B1yfWe5ROWzBNb2r+QKAWVRuEuh0p0leIZVf56zOIoYwQwpwWIbj//OpzQNNN18mMSq+8BrNDCATi43quDyaC4dfXyC+0xnTxwhArfH4hrttVSNDfDiHDn8lFIqWtRhlqHWd5PGP8var/DoF+ufOaLDkitPFV3/D4WP9vEEj3Vciy1/1yZYuvX3G/Pi2KrMwRAq8Jqbl/cH0G2s2VWMTIibuX5++erlUWsINe3HgA7YxkUpDNWGohNA3lesLQxz+/n1BR1mCSA0LTXxA4snQN0gFDYRT2BwzV5h7Xx3GxPpEWA+Z+9nesv9/X+yFBSHoOCBnyfKcU0TgipHHF2MGglQaJnz6GhvjT7WAsljLW14SQpT7WHKSokkjytduaqonRwsQ8DEmzG85vn4cfkLmBeo1AEtBDXU0gLAcDQ4n1e3Bu996Bcd64RUa045K+Mgw11nON9Ra90i2divUTDNbi5+M11vPanrA/fI4Qa36wf2ZXxYHJLbsm/u7N308mVVfQZhYhsbosl7S4r7G+xkotUhvwfKr5xuWMJainQY8QWU37LwzJzW2yyxH9qOzUmLNzZxRxf69qerTXN9CXmYkhAMTy95M2Vxi2lvK7RxLr8y8IdCUFIdBUEAI1/kDI8uKA8fo7/h0C09UDIf8vCHw5zEDI1NImF6pzyyYBodjMGPrTGU4Bk521ClIjop4rPxsKXr/bQ6wc9VvrUT9OgrEFob2MxR8IvKHbcCoWjIBZiQOtDiTiVGhRPxRfsOhtmiQQUi3BkHNkyP1d1HM762Ksf3VsGYkxJEeBnmD1ZA2G3ldj8sXGWDeZP9kD029Q82gGv3uAgQTs7doDp2/dLNLw4Fj/GSHQ/JdAoIGU93+9EmgzSTX++uP8KyHQ/Sd/HdwW/oezJbdIWr9+D0osTIQ0aysUUVdi0oxFQ4ZeTTF5lxuEmsInBZ+z8XelzekHdpmfHJ4uZUqgrJB7PgWUnM23CEWXFTYFe9wNsLzBKbJsQgjUTdvl9tzVi/To20/WaL/P56JA0vO8D9iwKhwenfZ2k0U5mtbLMywYvdBpYNchROTZZsnj8TZnWVP8frLhiHDq6SUmteCNSb7S1ZwHA+pEnn1+T+M9fI/T4PgTKQcQISzi8bBYiSwZtyii93FfgZWGaFrbMl7SB9orkBeYRUSa6kmz7/4GRNtYLHlUaUlP4y/ZKy0mT0Iqi/Itio7bBij62XLYsmAbpdzuVcz8093mzO9EBfQvsYs/ENjeHwh5mMMK3okoit+xu4FBfRStU4iiS9cIyfZdtFg0fasrndthB6qmYNNeveHK4Pz7yZX+iBD+5X3Mxj2aIlMKr4G9a7dskX9sTmlkk/x2smv2uOB2sJsQAtUPXNl8XVmgdjmajOSKLW2nVENRR/rMg058UjF+LHjyXiMUrvcniQkBCbnHwt+DPv7vJwY2ZsZnjxVlOdcch9kVAe4lK6/I5DWuf2b4GQ/8MmQgHBHq7Oqz5vHBwXrYHWvOnJQwjmWA0HR49RqT2CHn9jlhCHGMD2wzgzeP5o+oyKL7+YmQVjz4rMoikrHNect8MoQ8uF0wicu7UWPtR1V5mNOk4W1+LVlUnVoePEM8vn8gEor25v0HArMgoEs23fZocuHxd4+SYltMWyoHIPsOx7N/l0/aucoLJvOrFGkNR4mSGE1EeoJOYlCElj7UB+eLaYXQNT8jJL6J8gDx9saQc6lwvV+/n9QZlLlIkouF9auO+RcsstFJ4ly/MRWbqQbt2JIi8nIhoIp+f4J23iGEnZQ4pk+/uoPUP9CktODYUsrDPUIX/z1d2JQB/dZ3CaFKMZu0Fb8zqjRostOjcgqer6qYFjsPP2/8IJBuxCv1du8OIZCYLO7uJ4ep13wChatWk3wtEaHyiNA1KB+FJJ+k3dJdYpQwfmcIqfPfT6zsP9UarKKaivTRRUt6HA2ExuYssaTuEAKZP6U/CMSKvvlYz5bq/+7xvKhFvJ4lV6rHCF3iPlOb5JwhlJV2iPNfDXKT7mIcf6bmOyDnF2HR9RGV1IoRKob+RQi2P86P578vuO0gRBfNMabrggTcaUanAHV9DGh/RggULoAmLvsYghhDCEzQFYu4yhCCaaZIYC1eeP7zMuV0292vYKq/K5VXAz//fB8q7lpzxL37HSEPwwxCHNt4Tb4QEdIota98sbr6JAtjNM3XPcb+baqwgLU3Pdlx5Z/4HBACc31CCHwK6pn7FvMLsFdnjckH9cRZ8Vo0kK7HmD2O6p3Pc/LvEBgp+wbE53UifyAQxnQD8mKDUG3gabO/IHBa/KBfmUyJVqTawtB6OP7T7BSzMqoeoAu6VqTbwtLodqvswVodsJ64lHC66ukeZOlssqi4YwhxhOkIg7BDCPRkK6D3xTuHiYgIxd8EITJ5TD30ZI+QVsUIdc/p3oJ2CnQWvaaW/x0CRfTL+Ct8l38gUOx/37xM+6Smm/cb+2W4mSRiEdafJK0/oKyZjrh7FJ7UvoS4Ht9WJpE8Yv903dsFwb52JBqcz5LqB/y8oPuIz/vfgxKVeI9AU88YAv6CQEx3lKdRZheZWODx6vcFQ47Toh6N4gn13S9Qf20Fx3f10ytNnfQBxmyHeo76hhDahVew3AD13tG/nLoi26J+lXMGw6suGe2Kjsc8DwoIaxdRkDaX3z2CCwb398SZXpsWX4xmin5UZwPjp7sM0zR3UH8c1GMShiZYnas3if7oZlR/ve8gVhuEwLb43X5hXw74/vdYxPffldVeexh8JgezJo+PNvqbhvpiHy424U6A+n/qJxPMmZeQXH9dHRZgQuCBnCaMwwe70JYPD56YSfp7MJMMjCgngYeXbMOybI9R6WGeGo5ajyFWKFjN/OozcvtIxCIl6MT/GSHQ+pdAoCkZ+v/1SuD/vCPwH2Lc/1cQKGv/5CuB8sH//p6fEJo0dMSA6ltg3JuhiaXu0sbk87kYoD5ah2W5BZyNi8OKB25CGc9/v+vmUmzKuXRGE79Iw8CasThxe9shFLW/e/7q+cHmiW87BEQD2eyc4P5DNhoof85pYLNDT39XAkUWl19sojiJGI9MC4/3FwQeBtXhNG9clpukjplzV9fcO4lzkl3ndc2SS7PljtYuEEpSd8aGolghFJ1YkfsjirZgfQIeKz0mRVWBlpnhIcAk1aOC2Bzl+RndTyDZFYqu2bVX2u09HdSYWkWySDGJW5vwiaJnWCQ6vLqBTgZUPKKmSzI3xfHuQh/4jJ58knMfx7ObmZxHymLWQLDrf1+Pr3F/JMTzMX5XOunwYdwvqqiBThIG+vp0aNr51yCpLaHJBR+VYubcWCQ+7fD43+D3O4TfDY6n/PCWNQtzzoP04Rb4KYSOST2FfI6ryLh+PrWsYA/KfV4gdMsjJuN4b9rcXrg4f/0ZoV15Nmhij4/BYr1C0VF+v/toXfc4X39BoOA+Ijy/ljGuiLi+isui352MjGXhDtcraIucO06FkPgKsHBUYmfcOyP0A/hOy8J3gyFBfIRNlpzqJ9vm/YbH6zlC4Pz8u12AnOZ8kfluA+4NRTdIEIfj63bGIL45A4Pbp+VJ4cVFNlfdJ0tFePGwOuD26zmWjNXLBE30mZIs3WcWW/Smxr10lpCsaq4IuTnp+eyShU0uJsxi5YIhFBZnfH2l50tWr8UeLL3QivjWcIS2RXiCIQ0QotZ5LFE5qj7Qc//347pTotFU2CMBKisU8V7HZD6aZs6T1dop8jc9PunqSt+gfVuE7KrD9fhOFxWh8I4h5i6IFlV/Vwa140pvoktw3NJy/r6iKa+k5g8Exh5CounKeLykbku6dPB4U2yraBreF01TT4+gLjYKiQ9zhLRm+5bAFDWLxcvT/0vdmWw7qyNt+oIYAAYMDAEJDKZTAO5mtrHBBvcNmKuv0Pb+Mk+tqrXqH2Stc3Lo7W0aKRTxvCEphEF+bGwebJzu8f7b0XuFUJTemZrs+XQpL5b+1sMP+4TYEvFjifb3mr0l1k1ttK9DjeNdmohr/P9EbaIB8P7+clMx6bKUmiR5Y5A8mmTFlOo0SNHzbaxIMUwQUrIGn3/F+BpGf8j5mkCtSWQ/uZImimKYlK2K0NLuWqK7YsvG/VKj6bl4z4j/XtyYdtZGUkpnO5QrubJj5uDi/bZZ9CQHcV+y8UGWaVzIwoqI1/2JqRblGzv47vWFbIWQFh8UhbmC38+miwbDN+rSPFjyYuOu5ULwCsdNqkn7mqh8TawRdUaTcFeK7zsgpEhnhPzSwutVk2gPSbZwC5jpjk1tiUMczwTme8hi6ubFCaL7wW+y4YXfk2NJwKlrtG/3jBB4mSIETkcIgWg/0opGc+MI6Q4hMPe9j/nNBKa7bipl2wleL1/4F5gcTRSxWoSQEdTkhP3PN0octadLUj1dMQHlDfbH0Ll00Ygr1nU6ikATdQHJIn3DpBmK1ng64/6HDg82TCyE3uOsNL8QKG4PahF5fA0e1dL9FwIT8xprZCMOFROlz0hKtpsSSHpWUAT0b4TK5PF8kihE+xAvzaiJF91rRYZ40jFpmaJoz6XnjLzWR4WJBxvbc2aj/b8JKZlxKPnykS1+dhr0l8Zwxzd/sbQnhzl5fSEwgUaQyeFxVthHRNkavzW0j3A6uEwQxI6mwzlaEbZbXJhctTKKpn3cov/bMKbrDrZHNUN7fPM6tH5cIiS9RwiVly3p2Of2IQWs7U6mlwj9b3gSEHpXT14yaJrfmHkfmQi9W/TfOTtemLDc4vgqbYTQQXmswT6nLormEv33u9j24O3XCIG+csDxLC4PEPTqtGDv6R8IJBOCUi+yDj1C50Zm6pw5FAyC8dGPNiITNgu9SNzbOyCRgfZuyme9iU3h9SSKo+/ZJ1rwNa+LZ0y64CGA/Q68IiNJN6Oz4DIDb9Ih1Mo1QxGgLgnwQhpNJtQt9vfTkMFqXukvBCaDdAeLLlBClI6LUubRW+AdX0uJrbMe7VctbkB3AsbbR42QuKgbGZzpzGpy9fL5R04Hy3/PkSGGqer/HduDldF/OhU4uVx6cJcPQYqYkdpkkRceWOXHonm8Qqm5KojOxLOKFDOykGoKsVqAvdvgqJttKpO+aUVhOtnSJj+tbY1W+rYGd134EshpNaOVoFoQlQenyGZij1YuLl2w5SdKW1VGqpBfBXruUsL7reb4/3J+8cDOcoyyjx5HQeZ0DiTWgFIz8AG/76QVUiSbFFCY9pX2xnIN6VWYNpB3KK2XcrWE6fqMz3Nw8bM9kjBqnFJS5PuwkunhaEyRahyrYOKczail5kc2WBJGqXqOXvDovQXW3y+mlHYm3r8hmxdDdyo0iRCLGom3RY0UggoxczlF7vCuQOdtQJm07ls6Fhr8rBC3YLWO7XX4DCYbT/FKDJsqoBO/mMBkuEVN/nrsAxIGmzvTe4XX9NDQy70Oqgf+Z4fUWTLLprNhIiGl2EITCaktU+XIa+LUnSMxo8DnD6sHUhpGqQJWbqXRRn0QoG+kFPT9SL2BVaHgc6ZOAfmA7S1EhQsJC9FLP9Nq9RcK5DVdNTK30F1P3yot4Nx1Jn28thEEs4o2LIqRCicraQbptiZSbt3qgG4jP0PpvfNpPl6iCtCO3IuFjxC9JNRPpA+U2nHMUBUoLnrZ/NNNIXrljgRXG6nRekRziE7lHwqUZsbjS4GgXA9PbMniDsm+jptsE2QlrZ5lAqFwQS/cPYhNxdoaQ0r8FN+/bZ8ohY0eQjcPJXD2M/tLgZZ/SWnWbYeSHulCY9rVRkqQt4BUad8rXqAZqWKmmBqp2v2LCfsCo6giIfWJ3vHGhrZGSvf5ETWpG83ALda2BC3dyeRuTh5s9HnZUiaI2J71gDrBSK4YpeYWUvaWnPFJl3devXwiIHXsFycm5CBjVF8hxRmv9/NLgVHqYdQ73Y+PLwXGt/Rlknf9Llmv5koTLU7ljOhXRflSYPSykCppsX8yUd4j5Yfzd/mlQPlS2xTuK/FJLuFiYJ8gQer7ocD0TBQ2Hq3RnhMfqcirj1vWnW4aTbSirInS3eu/UiBI+op9nMsgxZ9uW34pUH20IxrbHVJg0Q0Fp8AxUswlaYnzYAmkZ6TAZObtenI6hSemPLdI3ZqM9+srkS+a9JDC7iN+farsmdqvZRpF6RapV9C3vxRIJV4jCrC9pGWI1w+9XUnSC47fmA7Y3jcFKW6dLVo22OAVXwpUZMsDR4rGUuzk+xXJ7pMR0y2V1/Cx9iXBDriwcXZXeI0RbD/3wirw9A1S4ERAFUm3TQ3TeTORkOpw5Ehi1EJwPPkSmycHl7r3lQMTOKB935Yoln5SgX5VTyUGBS3pS0AKjLYuUuPEJy6dmn4N1JRCmo9UpMAila7fVCCM1ng/jPZX1hdrSYqz+glfCsRhjtT7Q4HTdrFGe1KR4vxZhPb4JFs2WiSKlEw8VB2TrfJgWoj2HOn8CKFoOinZ6NGq/DNSssx3nun92Si+FCgJacnEtfKHAjfWZsX6jaLQKFHwew/CngnVCymd5a+aBO3wYeNoje05XjxrngrW2GjtI1WN65+aXvs9M3cHUjCTV3+/PDY3NlLeqFoBUpkcX8c308sCf/88CTh+Gl1lRhwoTWry6spk2HhMEqEr4tLdrsgmRYrUlx3aF6mf179QYGwvkGpXA8aHHwrMl0u0r066D78UKB+w4Uj0YMCzjTRV071GivX7zkz4/KHAFPQb03eG2qTH864m0Zauv6nA7Bb9oUCaNUHDmtMH6LqJGlQBZNp8KXA3jkzsf4/RzO0c9F9XVH1KkWN8CylS3A8FjuqNjtfvuOpoCN6v15FKjxUvHPvgqnP3HJros0GePB5qtLLby5OyvrRqqn58fJ4n3yknFGxFd6oUgAMS+rvgOlvRGWEq2ImeFmx9yG1U/cUDnOLMipzJGIW6a2DD5OWumqyN7JLmJ/UFk22O9m9aSIk/FEhtvoiT+tk/cnuw/PecGWLqsvH/nhD+R1Cgov6Hc4H+IxogXDKLghWLaJXTC68EZ1lFnumoNR9LXv5169tN/jhZJfVapC4r7okEmzcgpZn8/8mAUfzRfTDqVssj2NdbUMDVZSXddxcCNns5DVuc0CrXrup/KTBJx6jdnorvohcGvN+cl1tebiher9zj/a4LnotMlw4487HTZOPQxu/rag3BaDYpGJoyarEZ24KrRiHN9i7nsd2SnzHR86Il1yygiY6UZG9yUmTLFCnmXagh0PPCarLXw8JR9T4evhQYa3zp/g8Fjvq3QOPywAK6l5SOjatGRC8ZYhQ9mQV6+eWa0mySI4UdjGUOzkYKmvwTI/Xcc+SxSOFFY5Q3q+mFLAQmnhq7yRpeLltfP6ZfCsxex7QmdYdeajD3JmrdPXrt+cT3gMYLkabekbn0c7zL7NO6gpS0vGY8FMUUgvuAFEVmSB1Z4McQrlsfKXlhmTToIxei5ojaVBl1Pc0qA9s/pPhZa9FLFlMjgDRXRJpMGD9oSMh1Nox6pDwXG5TOEBQg9fAfYXFAlqjRfYO9OlPpS4FC+5hBpJ0ozech+stjVOTYebVfZM8xUuqcqHNwF11EMymre0olafNLgZ1i1zRw/QRc+4xee8r/XxuaOUzePVLzc1nLNPB9NKs8RQrMSkemywt7gr0/x1LOdKf+UmB6vKMX3uoHk156ZoBnBSlS/2yGXnnpf9CeZxGFnYVe8ZxFr28uMJ+KeU1HYiiwjzAxitjXkEJ/coFmuEB7y7d8qw6nQEUvMYq6Y37Q4SR9sHF9NYpoqYs2MW02B3++4vshXVRN8zJ/s/Hy7RRM2Xcl3Wx0gxnHJ6qYhYXUr+SDzJTuhFFhGSX1lwJ/coHxx0pK8lri74VzhlGp9c0rWW3DJ+vCLVLUCPD67YfsmGLU+P1pEpckn040Zr51s0nmFa8EuN2/kVIrjEKTudiSeIqqRdocUHUYG9Ek1eYosU/o86IafDxX6V1lItuh6vPCdEX2+XHHhEunFam3jq9kYecHpi3PMk3yHKnrbp43zBCaoflSYIk/YsruzIuGdJFG1sth9qXAmPo7jWSUpTC5nnA8SadXT/LkfGFavtZoNJ3j/X4oUHzYSIE/ucBWWFT8zAykPvdptIR2kz0TSl/m1Irtpdd8/+chGhdp4wk1UV2emxYkW2KbJd9/+eHt2YInsadmIZW1dALWK9WLdCthexjhRmVab+H4utbpLwVqdYCUvz3w/aoePUDa7PjWgP2BHxznHyAwDxMpu7ifFZ1PlqcvBUIrZKg60Ia+FAj1BSnw6EQHiD1OgWKDFKi+aQuu6KIXSNWjS/dxcQD/Pgop3NAyvxRoTR2v+OYCRVO5/ZUCVUnZMi2lYxrxhZ50ZCobpikp9t8PBfYyUtdPLjCZc9VcG/rzlwKt+Ssg/iHcMdM4q1JsLYWWiDXZs1F+QwocvRL3mwsUzrZC449ozshJ5ZX0XF6u/4cCBzqM2PgISGm3MS/y8uTlmVHc0zReoX1OyUZn2ig0iy8FjobFnsl4oyY77FEldcaAVCrzIi7BgPaXjN4dU847nX4psH8txkyQC0WKlJqXL7+LHpO1eyfFES9X3Vv4eyO0R8WXAjfTfcZk29PQDSmool7Kw0PtgPadZYvdk2hlLrOhRLzNWYH+LzIZRgERqSdd9nz/9Ob8ZMLLwfGyrPd8K+D5zgw5RdX/4kWcvLrbQkJzpMAtQxW/CS4fSK8VUuBPLnC/rRr0L6NpwVgyrKjsVQLE6M1o3gmfKzXtu8bfB8ff2kNqq5LGAo9TII4fVB37Unyy8cvF9hfbl/alQP2mD1K0dOIVubxiiv9/nGB8MKonvZhqCQ7iWZGJb1T1JGwyIL3IeL3EGaro/QMpUPaRCicw2HS9NJ5fCoSZhnz3ApOAlcNKYq8GrrQ6SRJMVxcc76eHi++TVSOMlyHGU3Y+2v9ICvx7Dg2RJdUw/1sw0Pr/gYFEF6wik1bvFRGlywTCfGqhWcUoNuWYWhBGJ4eyOqxa2iysLdCNghh4aOqA6lk1gWQWu4hd7SegqysOGzfsAgxLqJGpaCDGBR/ZaWCxQgww7cYHuu0NKTJdxIy53UzAdksLw3CNmFle/QkEzcOWvhhoNFsKKUQomi0Lf79zpC1MtQ4H4g8GXgKjBFRhYQEHBWWVNX+sfzFQMg4xHTdWDFN2QDdxtCuTzvipHz7d8B2zOYqvRfBumCxetCbKqlgmU+bj+3oRT5aMENu0kzgwc/kSi3SPaooG4+4ETt3gME2X+H5n15qB/dICCXY4PGmoS4hJysVr8hNBzJqelhZMxd6WUKKh2x5IB+AFIWLOcyWi98rIg5mbGbrN51EoiakXHsTaUSwSR8L7mcZxxIxJLTbxLatNal/4Oj1jjFgbnnl7mVEMVnXxpdxfgUtfVxTLTt86NFNU9N+WdqGQPCtCocF4SLfJMoFATmzEttKO6RJEkRmdRiWITh3+vtym4LoelfLF2Q5Qwjb4eX/D9ox4LUAjixbgyy/aZP4DgKr+tkCsPiIGaiHKgE9BF+D6fVQwMrM1al8R053i6Etsd6uvdMqWBbiXBNvPXKC93DRr8cVAiEP8f4VtO7THQ4z2dT/0dGrRJ6SvG3rq/ebQ0svMBJQpb9bA9MF3/AZbEzwlQrdYnFqZehbas1ctoyJDq3CpO768f5OBnk2u9M1rO073FfbvZobBJHlujkwTemwv4GVfMn/yYSOb72h8bPlmmTOGkb78GFJqlO+YTNzLEhy9xP/ftG+XNO3mw7px5xR5wtiVUiKabCy/UGyvbLSfzXahMHPdGzSpXruWnNgbw77yHNEvBla20rOuvGBYYrfySrIGMbQvmdokrNuZ5LnGsP3FwLFftuS2RmwXFEEo4pclXMnkwWuTcQzMQUlRxmSbN1PJka8TXIvyHwyMMAz+YGDIjoj9ryPKCv0l8nWNxz1T7EiT0qp9asSdDs0vBhYFP79W3m/YqOukJlE6DNNWvt/+JgM3rLT/hYEY5ucXxMBLxxj4Lh9PwzmRyVXQb6wjJwzj6ZLXvus33TcZGGW8YPlOVirWLUy5SYfRFrFRGXYMBcvod0o4HfPqZ1I2lr4YiIAfQwIStv+Hn68rjBcXJsngNV8MDGPq/RUD62GhMlXxTCm1ju+WZNrkyoypgRjyg4FSWdVgjU9uw4unYH+tLkcIyxv6l6l8mH2nhCfJNaD5hG8WMTctBYfyZKC7zHs6GiMGEqGeNl8M3Ez8E6Si56NMWOUxvQXsANZED4u8XKF/Go7bKwZj6hVs/ETsNJQ9yowsw/a9n83VFwNFzR8XyUFB+zl6m5J1b568vy7MgOxbnry+M5V+MXDXpj1Tcl+XomKBWC199nyH+R2xOx0nV5IG+4qNrwr+fpqifb+XKHuFANs/9puyJB84rpn42ilS/Nq/XHKYHRWm9nzzWL5NejKaEMSsTNKlWNXQ/uSjYjLFYiZimfu2CdsMNTN6NPwvBkoGYo+gm0KRllMLSTblz/e+owzavt4B0Rapgf6u48l2joEnWfGZIc37JkqKx5XMVyi7DDMbSXF8R7rr12LOhEnwBwOtqgkgbFq073aNWGWY6B+lVKSU7eXepvG1Q/8StwLK6DvK6Ky4dzg+ea3atYMyNyD4fJr+1ppUWggyecXLDUTy3SvQmdlXHPVGD75yRlmfLD8zaneP9jcZuHwOM/reUBHIm7Himwx8HxCLdfQHDXssWUknzsOGScnX7far9ErsdPJGt1tgvIsuL5PsZosDYi0/mrT3UNadBRQVyY6D5U7A+KRnKEOIE2A8jSboz9esKr4YCFXmXumJsTHKcIYYeuxQBpc2ylyyRX+YLXR5RkcvjYKvbtcFOPLHpTtVVdD+Wl5mrWhLOr0bCji7nDSslYd/ZJkY+e85NkSWR9r/AAP/EdtD/pIM/M9g4GeGZhGOFDQTz0c3uRUePliyYdNcCtCsSb4lEDimU4COgptOIlpCeF7RBp6RPaNMjQJwVF4NblTisJkn2xZCcznF/xdYS3cfDLu+vyAFozWqE3vpTyHd1GYRW8/apYczYqFzGCOWsROr6Rjw/vZLRrVvbKyYpqsGw7azJQWIc8SI98bfgm2piB3votboWLjswIo0DPuvyCmpKVYbSMzARbXzQjUHUpeAXbzRTW1d26Z8syU458sfDHxuwpaJ0mncpBgrTCJsHgTIw0QsPmN4pg6gWzTVDj+vDh26cba8gTNy3CLPw+pKvVe1BAxOIQ7Li4Nhwo5WOAD5dojx1NIoXogC8ZkjZSsHsS1qtgsIJxli4PxTAV3R9+ubDUysadKSe8P3QLYdYt971AW0HRFUm8NVlJDGMAzdeTbEy2wcxrPAQizHrkRv0XPsXiOWN/MIf08lvN/5juo43dMJpLcDYmAagk0X5+UcPK0hlD09XhhBVhH2xxW+T8lPnPTWKgCR8ZKwuPf4jeozCE8yfj+2sL/mAj6/138QE6kJM7qpGsRg64wYasYZhjVjie0xG0fSFwPbVVP+YmBm2k+6aLB/rM0TsXK0yEra88qsbq9hGI4fvUZfxaWDadQklL0Yurlx7L8hij4Jvm98wJ+BBuBuJezZ45MEVC4RA1Gs8OzgfIYYrrIB7NkKMXSatUDD5IEw1yJEgJYOLZ2DGkFqdWjfap0BjZeT0xcDc8YPO6wwrrF+cVKlLwZqE/3FxPcb3foPBrLysQRvvXMKNjvh9/MZYlaf9xgG1A6xf7lDGUHdD8omvefZdEMcs3GhGk1MMgyrPxg4XvWj4ouBh6M+MCnJ+Im/z/JJ+lLsmPjc82yanAbEz8SaKS/E0m82MHL2JhMvlkhTwRKepCmOHyYdeKGMQUmfhDn7jgnxwcbn44WEfGOisE/M54B/MHDWTcastzqxiMljvyL0dK7ZEKzHNEJNoZHZYd8wwR/JTbLiJyx7Hj83Yi1LUjL5PJ7keL/v2PC5jBCLWRmQ9jIs+fYQvUnKy94mz6bIsH9vGLZ7/rnwlBtT4Y3jq9LSmqwP94Hp2VktUn3/qsl4oRy+GJgQbSsTTeOH+5n7UZO05u5Jtgi6zGRL/Tcb6D8Zjl99hO1/VPF76myuTMvR5OGtWT11XR/9l5obReKO9j2xiK5/MTD5uO8nmWjHG1MuKmJP5vPl+uviAMH5+gcDlRN6tun79CcbqOyrXwzkNVEDul48XYjsIz+HZpnLNL1FNfdnUymf8uX35hsxMNghBjJhTYCKPYb1JNHCIruvESsxEl3B7zyv+WYDUxVlxjBJ5F8MVEyl/GYD426C/ibdiTuUgUvE2JcaB2RUviumzgDbL/e6FZ2biBnmIjBoulQQA9XpBrHae2kFSmC+nekwOTI9RfuNNxl+P79NWmboM6WJSt/kJcfF8hcDE3sXEBjlqBY3G8Rk3UR7XeE3TJ2/9CaWDLMnlbRANajOhSIxKce+jX5g4vpBCzapEAsNc/H+YmBsh4x7kffAhuflf8NAUdTVJs75SsHhEEa/GDhebp/E+6AMGs5vlAnpE/3xyXnn7HNeIhbbaxwvdlP44D1udsMKE+1rkiw0Jq8DdAz5qHcp/URzCMy30ESjbRXQqTzp2bBVUFbfJ1ZAnRHp2GjMVzqKB9Eml5yXCB8OHs2Xdd/Sh7v8gGO/Ainrr9hf3tVqwSnX/PDJfY72oNcWRGSOMlRJsydtp6KBWHl0eE1b9O99yByYPAUDZdYGx+PlNCAG3lKjSc6v1CWzUXj8xcD5o0QZ85ADmGwufpEXb5TlA7MaIKvBa/KKYnwdKlT3CWrEJrutUOYmrqWDGy1YASNpcOl1zGUzx0D2YG1NpTO69ahq1w3sk09PH75vgH1D2ZRXhtyil+Tb6Y5z2jDyGVb/SAz8ew4OkUeSIv2X1AtUx/9hDBxWlQa0+mBYjEmqEX/GiwCvFcSwVOpQ+WqdC/R9R2zQbpVMpaSqwLpqbgEoO2paelEEzknkB60fPyVqePUK8V6ZYpinXU9Ll58kQS3EsP7KK+VvtujGnZPA612h2Xs5YgtfGoj3U3iphzUO82SaoZuPoZt9MdAqT4g9ud+j+vKNPcQputnso9omfemXCpwP5ZOsHAP1y7KEYM0xLUkRS3caYlJ6vhMJZj5izJtuU4g9iU+a4QinHpAbMzt9LMWr1Ssmn0kxAU/Q7SIja8S8i/HWmTyZWohxKxzm2ibiu8haPkwLZtJb1ez4suWogIuYoVpcVDugauk3cCR9TKMDYlh0G7j6eltPqu7V6ouB2fyJWH1mpGeIqug2nyqq40O9DIA+EsTy5ZQB7QR9zORyYjW5GTgxzTyWQqTElEK7QexY75YA6VIOGjiZNfac003Bc3XsrzPf+XPvliFEuckLcRWIdbK23AM9LVA9P5f1k053lYXtu3WLLI9YjNjMd9occhd/r/QB7WgFvxhIMghoOFJXiKEDldhFQIwU1MsMYhcxEOzUAcqsxxqcuYhXMs8Hmw6A/TF51xgWra6W0Q2rJwjD0G2gcj5PKnweKyCdjeo37rA/t6WFbq16JQW71o5JqaW+YbofIQbGZnalvrfKgS5GiIFdnMf03VYCWH3KsL/PM8TG7RKf5LJBe1gSF92oGPVfDMz7nDwpm1sF2M3NaWD2zGq6WoVnpssT/Jy2QkyIOPTsM6eIMRu+ocDrEKvMi4VheC++Z+QYSyuIl5Uj5eNJWhJLfiusbz7Y3v/GQOfB6y1ubAzjcpsbbLBMQ4pnPWLLDwbq7ZifMeq+WgL65sNG9MzriQ2l/BcMTNYzMSZ3ojSsT3hY7yZmTY7ZXfxiYJLYfKmRdJbY2MfnyQ6LtCf59Ngz/d58T3pxacvB+BNkAo2ruJrRUb8wmZK7opTcpbQlqnus0L5zxNDjJEYzGUjL1EqQpWShoCxZJvsd03eqTGP7E12/2UBNvSg44vhxZbU6LH6ygb8YuNsWAJbywLD9OQvmNxsolOcxTUbb/fOLgR+6UekXA31fR0zJYET/goGfxXZUfDEw/CC2CadSb6LNNUFMDpYpBP3IabJY3SGmOJs70zqYFLkToOzy62gKSQUGjRBI8P5Niu/L62JHUZteyQHe9++k8BcDfyaFnejpSuzIjyP8ZgPpxadfDJzmxgXsvguarE4RE38wMLw0KDP+nQ20L4cQx4tU8A1r0fm7NJB50+Psi4GkN8OGuSG/3vZyB3sdov+wgB9/GNxfbBzMsL3/nQ38Tgp78yqmc2/YMWEFZvN/x8CfbGAXu4jJPxioZ4uKjY0e+/O2xvb7yQZ2oYz2t+O7rm+OcmZGvUbMS29lS1KPTyLP5qoUxRTt/2JNEJvTVqXxrMH+vE50hXUPBTHTL9E+7xlDmdOVgpRYp7dLPEqObLxHWQizPfb3Tzawt1BZx+tN5dKsSmWGY0qX0mmKMurlb4RfDOwuiJEOE0OmILBjP5lGTx5r5cWEWkJMfUVPk6SfNGNKHKP9fIxdTa6FMYWUPO0GNsLeJSvlLbLRs3Cb/HhF/1dP1SWkW9ei+c2uVvQxH2QmmRNRig46z85XG4mJla4X8ZkvVbWUbQl2kmH8Kga7pdoBXVYqKVPKajNbfTEwufAzyKmVl3Qz9DbYwgwx8KdodD2E5i8G/mQDRRQuGG/GiH1eieNR93F8K/xgwThJEYPdxdB+MTCuVfNJPnI7RV+2DGg+qPWMSpV1gfSiTFDvDjU+j2htvxjIuhvK3MjeGuDfT4iFz1Me0Mu8QH/57P9gYLiIXbDLy7rJbz6x6dh7on9vFYw//cF9UqPyEQMbw8X3uZN/5PFx8t9zdIg8MiT5vwUD7f/wDhGZR3PPkXg2YcTQGB8VA1fm+2A1GbGvWF0QS6ILRe8e1AG977Y4LAzTk7LEwbDu24gJyVXwCzbwEhLitnvBZDiFEkxniCH6XQoheKHGZqGGsFkQyrGlsopsf+tLKtwNH4JRaFMI8upJIawCmPIdEFlIcRifvcgD+ykiRk6tWqPu54Lqel4HBRyqLKaMGDVM1DVilcoOLR0XEmJYBejWW3ooafGUEAPbCWr8lcDPtngYKVBqIuZFC15hb9Af7DNsdJq0OrpBWBcJJH5Nirw94v9nz86BKBI5ljZ8R8sj0iAWEGtAJojBBsErR3WfNHnZDTbtx/gN1VbTJgsZupV1X8QQ6RiQIUhslyrnogW3mccNm/Gl7scp+XwxMJlY6EbVn7KhHAPzge/gkC+iwEZKiBpxLDgzOuMV9ojacgzfVxqd6tUM/Nqf4l2ruqRnaiWQ3jPEvIuEbgWyCLH3xgvWmvx5/NOlhnTtudjTc8Qu40xtmBwR+77ZQDdVM3BqjoWLF6rRHwycPERsz/0BsfA98dd/xcCrZSzAza++lGfv7P/EwGhWlRCpfFJtcHqTFkZ0gQDOXsHm/cGk6tRfgqXHfzDwNKIf8PYyYuDOQTeWafQNaaQkEtuWiI2NUxfgDTo02TQe+DzOQ/xiYGZMTjaVmuJ/w8D9zujA2XVpkT2KoafB0cAwkTqE5t7i0FOxvl+YeS8dCSJewUzOFiMmJzPEmIruW0LtEDFtHqJsuR/ws+hZG7DEA7r9I9ItubfKmKkeYmBGoTKpeYgcsB0V7dfK2YpCTi2IzCmGcbUQNPK+DS+mdGuliRt/dyWNLMo4ckLEzjOYMmLZvWMoPTCM/2Dg6r45/GYDg2t5Jc/bWWBdRzHMejVikdLwswpExEDYLfYaOd0QW38wMMtezP7FwHSJMuO4rYBug9D4nRT+wcCfbKA4QwxN5nbJT9UWT3/NBh48UjKdmjI+b7Z9kvswVF8MjOXuGf9mAxEDpVTx9zHJ1WX+zQYm4Kc2uSnh4zcbuCrfPXHX+883G5g8y6Qkx7HeMmW8HxXp+Fi6JDrsEQvd80hKkxoxwbojFkifWpdi6YoyCVbonyY1Yja7L18aGaabJzPQhBtGA5RlYuwHQKLCQIxQxF8MHImZ0CTHM97fzsmL6St+inL8QAz3j2oD5CD9wUCYqu3v2kBHcdC+w+6M4/kRFF8MLFLNA2/T/MkG/qwNnMp8beAPBu4VjoHmxJey2T1f0eFZHSFaqWGRU+0DdN8s799JYTD3h/iLgX1eylJkB8/yi4GjczwuvtlAZ7/Y/x/ZwLE5U6XkdLZWqKT3w3dSOH3wssz9jWO0LyFGFttE/mYDxdYwi4gUaN+lszjh9fa8WBLPBpqXTcV0k58aH/OyxotKMZiU+BqNdgFiW7q680UIU0OKNnvTJPMP+sPwchSLeHreB6SX9qcvBrLcRsw5yPeejU8hP+Cv5NlnSFWm9y9dSpwcZdSGIbb9YGByfb1togfHkAn99FMk+d6QiRMduy8GpugUbZLzMtla/tRp6pQoS4SVNUV/MjgUhJ0YEO3SEfCVk9cA9PaTSgZik60XVpPtTujf32Psf7OfYHy5Sijju22osVGzMYtYCPcouy/dDlxRxv5wfHjSy6kYwBv50+KLgQ2V/mQD/few+gsGZjn79NQ7oOxLkLeL3Jvi/U6ThoBVLUwpZvtUJocO/YdsfMwmUpbpjNRWeGLazJRpekgQw6usTyDISow0tyu0ND9Xd3A/a7/ITpmt0cVHRRmRL1mTk62r0UpuDAiXFyZ9MfAnG+hOdSbldutev9lAb31bN6BSMqPLrsT2efEdgNVohrLFLTTwQ25/Q5z/M/cJ/z2Hh8iKpv8PzhH+R0wKa/J/OBvYeRqF9GoQKYv23ZVO18USseWDZuPNYEZvPWJB0iAGQMnXTuzg8QYL9ujmPvcM1e6t42GcnxYhpceSXja+wgsDx01uXhDzlJ6X11gdPCnXbaek5IPXT11mS9l12mt0n3L1Pj3YxRcDt8vlFKYfG2kRsaSk6E8RCxEJi2y8+rh0rnYtYEicFnA54zAtWnrEYX9DrBIlB9XZyKoQEw4eZeLiU1OSMgDvWVAp95GH6Du4MAgnrl3k+rPC932fUX0+KIaZdyCURCHbLfg533goWPycRp1j7CRArIom2B52UyK9rTaRxGZaxkvOVgM463NO88uWuvScGx/wDSGh+Sc4rOhK9VdAdkefZqWNw3o5Wl6/2cBcDhDbenchMyPwRHTbfMvByS8iiEZPSwJ3VNUUPIZYcX+g+n1kTo2AWSxggjRSwHpWxzS3ujXY4SGUsoPb93QVd9je6w+q46vIs69ytwB/2KLaFR1eTidbniF2NA8BpeHZjcfFAe/Vuw1MS1TLlKrFFwPzs4AYubv6GaS969F8TrD9guNyA+StuvSLgcqWbwnhGJi5DN9X3kqIgb6F7wc+3u+QWDuY3E6Iia8jYqAwMJQJS15YHLUy0M1rywu3uhiGfyaFp+2yB2s6IAYeOSbWwLrfbOCQILb9YGC4MkBit90R7TNuBIiuDNWwtBjZ1It4OYT5PpKyVGpXVCPsg9LCZBQ2bd7z8kH4/LcL9ufxeLTptNzfvxiY+/KuJtNmoTHhVo6bWJyIT5KMsX/0BgQpTemen3ax3aHbb0gBq4vYk7nHz6VOJNJkxwNifnIo0O1WBqpvp8CwI78jCwKd1+TM5zuT7DZvvjauV2k8Zy/ELkmUvtnA1CpfLgneysDM46A10WeFYSPV38dvNjBKAvP5zQZ2SyI2Xww8P84yM9WKUBaHnU2dz11ictnaUm7urYDaUc4xsBHpFwNBO2NYlBoM08eReP0LBkZKKmBYbzdXps/HiIGbNS9n5J33rAtsWUqjIerJaqNUTL3dlCYSmLkid2tY80lhg36zgRFFDAyC51hK39c0IPb5+GKjocf2vAnYfjR8y6xfd2oTB4ddSwpvf2ViaSs0radPIKN2c2F9qShFKvK1l5cHn/S8vQzE1hCxQZMvKINsjaDsVPmWnRsvHDzKfF5OCGXn6omyi6yXGObv2wrFTXEW2aCfRCnx7m+TICK/meq4Y5paM2z/n0nhbzbwNaCs/MHAqOn8n7Wr5RcD3cv9DwbepCAAS26jgi0vx79OCme0QGf0g4HftYFuyP1h3TR/nRT+wcCfSeFctBALg7uC2G56chORV1mTenKsWL/ZY/sVp+43GyiHpUAjOsY3013x8FcM1Nz8w4RVaDSxrL5K8nLOB9ZdNGxvTUds/sHAn7WB8VISZr+Twj8Y+JMNDGxSI5Z7WpM+JcRyr0f7+AsG+uOJwZQgR4z8wcA0MX4xMC0vbyB7Y4MYHyNdoEzE/9/JKENQ4/DC6v/CwJ9s4BcD/RURmT6O8PqbGP3dz6TwMDgf+sVAc46yRmSuSpPig+PBOKYF068blBGZKbTkXG5DmIYfW2LTOgV8nmUAUY9hIj9d+WzJmKEgHkyngdEB7WHvF953iyFkIz57c6sIeH2FMnuZsBmdUl44/BljfJqeML4V90r6ZgNhs/ms6Kfka8E5BuZGTUraFLEDdFEidv0Ujq5fSwvS7e0PBqLro+Cvc7OJ7wIvl/MvDIydAWXdDwYOu0guYj17XomPd4M4+QQYD7b9lY7xYYBK/NzphG9cD4HXrCwzfKsXQ5lb7rYmRI7MF8WgidF70vA5Bw2xsKKIgQGzJ+DcxQ3NSEJaqmglBRqlbpORiSt/J4VtD+Mxu8+H5z8SA/+e40NkVVGV/5J6MZr6H84GGqs2RiypPQnMT72i70ZqwNN5lRJ/zEubCsUOQidGM71fHFQ7p0qE6LiI+EmYQ0yv0Fwgzi3Ennci1VRc1xOIHi9osnKOwwhUtofknQdSXjIS05WD1/e1JW0YSFlLpx9Ud+lZRMwhO0umg+NHQPwNhlFCLByWXhFCeEBRlocqXq++Rg+w6BLvHygHGX9/OUFwDvkhOjFiQ6cWDcRG4yE2rvH6672BYcO/uUXW9PYvBpLD8ceN8CqC91Rh8pKflHyOXiZR91sJIqJHEszexytdDP4WsanxKTugHqVz63mHxBUKfkgZtemgrhKIDvKGH+ftIWa9tBBIOCmkPIoLm+odqrU0cWIpp+8caLG7vH7XBs5cdDuX1UJl3SywaJYo6Faru8HANY4OzYOU9fRTqdie2wgxxV05PU1c6Qhpq6B6bI+gUe9cHcFhs4Sfn+Gg23p2FQTzl1/Axv60dNn6F0iseNpk51Fu0xHd3iCUxUmTaUNW0vpSoFtPZcRGoalm30lhOz7j5x8MvEYdQPCZ8NKqeY9udrHdIJYabgFtCjWNsImwPbqgYWqPYXN95dmyxsf31ZdoP91M2oETcDe39xDjDyZissXPO4FReKzpRWxWEBoVYvfT+tjfbOAXA1cZYtpb4+33kw3Ud6i+z6N+BlMmZJTBDjFyZz5ExDpAdb72sf1D6TKCqCux/65UxjB+pj24ipFKcJlj2A6tAsO2kro0s3h/vDrEAmMW89LYtiCT5eIsMGlj6U1Kn6JGgvCtMWVVIDYpBDHrlEgVxJM7LaBv+RJ0EjkQrEcom8ZZDxi2Gw+mZxGvd3ZRZqzOHcHxchSkyBWwf3XzKDHlONMQQwzRJUp3VL8YmNzFxCXlXP8wM1A0KV5q4uybDRy/eq1JltOyJwNsbfAFng081TuZFNuzxPpLjVj0bwzU3JNDsyhBDCp5fZwvBu6EP5PCPxiYn2f7KznWEwTsEfAqnhwDD8bxzOS3I0vJsULM+sFAcTUd/WYDrwZihTG/KkUy6sySnKthxbOBRpHm/j4gR2uJgm724ufdBPuYLPbnXwyMdtVe+2KgUNz/YOCoEh+sNzWVRhZ7rsh2kd6Z/ljh99Yd3790NxIzXqJAk+mTn0wrGzOwBR3bd60hBhjrvcQkM8NwWq1qlGXtMgVXLYUm0WKUNetRhzLK1jDs51cWUMkVUXZtA8ReuUSsFNPmiGFXR/u+Uec3GxiZHz5+Ljg+fiaFk+sQSJBVzi8Ges6/MHC1QwyM3QNigtrQmvYhYiDZ+fg85Wb4xUD3JPANnzqXzd3jgf/vew0TOsROkk4Gps6aEY3XqdmSaJTuvhiYnAPsr4tFDkzZnIQmna7LGVkL55aZLT/Jt5rwQ9PazcCGRWgUSb/claS86c13Uvi7NlAZ7/HzRDSL5D0kQLr75MzGm0EtvtnAdYmeVj162D9P4XUl7aRyIF4QxEhd45Poh8hGf/XB9jTOvP7MonIhPO2sJk8fafvNBsqN6jZfDHx7vJKTy08un8S83tj6bTBd040iuqjvkoTy0gY3yrQiPfK1r6VB4i8GxnP3YZLP7I3YND6oTbRUXoiVEfnNBkZOtXsSAyoeHxDz2MtGrBRbYwkuiWPK7mOML/VLksD2ebYrm4NJjaeaQwhbl68dtGWU9eg4IvipMnitXfozKfyDgdnjVff04EeIWNds2uThG/v/MFYvEEzOYZNfBvRX5wClwg8GfktHix8cj6745rJw213phqgULMbMJlrXqUa2Go53vgdVSncarx9zXZxR1qxRZj3XZv/FQOo9pzR7xLVGW717gzMLpgU7P1FWzwsMsf66QswrpLlLvVEngMdr2uTNAuPv51x8wN0guucgt1f8azCB+GVs8DWnRKOjseyBteFrUdexbNKVKWkwtcVJwSabY/+PxMC/5wARWZPl//dZwv8QDDT+wxhYnu0DBN4R3dp+gWHW9wwDwl0bS8w7kCsVhEYBu+jSJt+/m5gWYbCDSVPmDVyWsksfM0QHr3BnDcjSfEX7Kj7xAi2Lht32RKYn31dger+lUlbWiIkVX7I6PTzQ7EO7sWnKpAhQjNtSJrqdierYiMGfS4h9mmRpdHdDbIudB2ICM44xdWpfA7qmqBE/n2NLJ736gNQRGM2GDUFs+RhXmGxVVHfF83Cl50YqYBqNUA25fr+is3ORgX2QHMquPpPps1Ft8A5Lq4H1SezJpqj3wKvbSJm2P7WUvfD5g+UnpdmdShhUeycHd+3VNMvjSUDBCARI9WUj5Qth2VNyiDUgz6QqcoXOe1rc4gWQyWKJw3I76ynt1QHdVh03rBhqmdKKCExgU5tCEmFYXotNAXF1J01Ogtqm8jxikK5c2mSH27Ci5BmNwJ8dE8pW6sek2tUaoVt85E1+XGF/PTpDBedxxP57D+gGPkuTgHu7QZG/qdRTpNIOEq/1ixzD2pNeCssBB56IfesedeW1384gSXao7pWUbyGBZf6bDbzwQz5+MNC6CtiehwpaKmCTgGNxDLQcp6bHxviDgfH1E1AvWe5/MXDm42fLwOdPumaCbuswXKl7L1aQaAVe/wcD8zrqwXPtRMpldwi+2UAXnBR7UUS3O3ye+HxjMcMneSEGNrOLCH6boVs+qN5vNvCLgWTmljQ7X4YvBuYCzXua3i4tODLFMLyZY5jOEl7Wz3SpBOOBZ69mvEylB4gde57NmIS+BZZRWdi/HrbPLmWI3cGA73/2qhWflJ+AJY55wZuGLwLw1CmE8wkC4uvcyfQQbRELV7wA0/O678mo55OU3gTD7uEl1mQuHkds9HqNi/hxxLD3zQaa7z/ZQC/CMG0afGdjeXv25BpUNkRXB7F0XiOm/awN/JkU/mLg+3CXcUjxnf1EtFyqbTeIgfFJLOLtG583sgsL6PFuUWDlXiZMOR+Y3E11mlhSEhMnDi/so3kjmlTCSyOJp1e/GKgWPEwXafvNBn4x8LrkGGj9CwM/S8RAO3/xE1f8t/vNBg53GbHmbYnmFwOlraRKieAlT8L2Zwz7M3z/RPZijYA5jFgfUk1Kp8u3RtaMF/jJ3/i82+EtE8NbriG+iG6Ru2sMs7PsbDJBydCfbIK+pcq1yiHe5RbKiM6qqTVg+ycu+hqIO75Fiw0GG4dHQ4qWn3f9xcCp1rkSWy4+M/qZP1oIR/xscm+ereh9S3/XBuadeAj+ioHG5c/awHT9Lwz8WRv4s0UkNzdkhWpheYTJXgwbtrs7MyoX0gPcIf6zNnD70HsmffixcPIYsWCUKhUz8k4vYnJDDHydlZp95EZArNDNFZnP0bMa4lKjSbBADDyVi99sYCqqQk3WmdgyRdXH0ndS2PggNv5gYFwsEBNprl/5TnYV+zF5IlbJ5ME+s7lJk0eeukQ0fZ49yg0pJgND/5zzsrCrxCpgl+x6Aoxn38qb3eTlpbJp+NAvTBtpbgOaw/fQcgw0Jzn603tS/awqN5miqAZNP5t9S2R+pqc9PaKsSdaI8S3ZxN9JYZTosUv8BWK/bm3/YODPpHAX3BADB+clk/HUiiE+jfkJTs57RQqfIRLNklmRO3cEuPrTAySpxeOZMbTUuzDE7gb7K8sPiHHd20KsP8Yoo19bp6U/k8KpeJ1QHDWIgRZ7jMDZbqdS7ruf6xcDJwstonl0Rv+6ijHeuag7i++k8PrV2UBslaAMMVH2uRFish09ODbz9pNhkDmmoz+ha3FFHms+vh4HWYq9fSyT/N6izJ58pjRXbNvENlB7CGfnqYTKJkN7Oi0f2GQcO0+nefDNBtrVGAq2CVDAvBD5wcvRE+bDvH3SUoUJTGp7U7BaQSkwJ5oPUWtM8PnerUkvQaOBvxj5lAX5oP0jMfDvOUJERrb6Hxwk98/AwP909ejRLsGw8vbmUi7SdkbDZHUBN0GuyaP1aEWPfd1AEGWbIm+oMqMxrEOIjFVFWSldXBqaKwXS56du8PMKYWbnJOBoet3kBRshdtjoIIh33tDMTTA4hk7ZQjB65RKMlvOaLnfblGOg0+T6FmxqJiyFxH4jxjXzGrHxFa3Amy78JrvfpCvdIiVA9DFmiKmhHPMtIiMIxm1Os6YmJqVbY4D4Ops02an5yDQcb+dA9cCV8ryHmh7iLQKFw0lvIlkmjZ+PGCa+T6T8sMBhvOgOM5hu07Zg82DV0werb4iB7y0FzVzg9XY5DvPN8tHAu5wGdMWyM8Sy2hfwGG1kukp3B5jooxtilIK/z9Isgml6aiQ4OZpNT5aK7VU1sZRJKyema4tXy34o+Dy6jQH6fq0qSKZXj7LlFjGxmxg1Pi/feehOipK+VuYS4vljUWQ9a226OGlLCPvJlrJDj5ip1fYerDlF7GybeUun6Qzb53Uti0xJLjZd+c0Iplc3oEx9IUZ6q4ZAetFQLd851qQvOoNofEXMUfK+pu4JA4CrAoYtveVnblT+DqypiL2qd3VL6zZafrOBYAxZS1u7KCFto4Rme52v3RxfKpjMxxhGw+kHMX6yNWAyUXnBnw4xNcrV9TcbyJ4nPmmd+gM4g4cYeDshBvrtsoOJLaT0i4GbsTwDZ0myJutfxxm9Bxpi/DFnErSXUUAl9lDAedao2X+ygdt3h/YwuKxgizPKEpdur+AuMdhlskBaKqqpwJRN5qEaH0SZvJNtgO0tYBh7rdAetiZiXsB49sHfoWy40+YJyUhANf2+VD197fnO87E1KbLLyQloe9+ifa5ytN+Nge21yCwcD+edLbF5iWFxH0ou0I1kIkbxgkgr+6wx9UowbD/9ZEZeSAJMl8iYn/aZll8M7AxlTOPLvcTnMy8O+A1iIOxt0f1OCvPDMorsw1egfm7vETP6s1Pk/b6K6fUx6Kz3NYtmnditKBINttfjib36g4H/zgbGlJ/RsH/pdzbew6hIDlZqkyolFZPqZCQl5iy2SYwWx3R6V2ly6eMrPuxQ/mCgFB98DMt2hTLiZ1I4jqf7GaFdPrDx1tKl2KrfJiHNQmGDEmiIIefdk6eiCDgd31mqzASTpGnkQHSeCkVkjRFzxtPIA3/sOyiTRMQ4ZbNtwd7ygxuRTWoqrAocP1HBDxpcI1bNZWMHQVE6TbZpbJcWSzXB/rvxM2/GlUnze+PCxLsiRktTFtO/YGA8dVY0OEpniNIXXl9eHWpqWP4V0u0nkDLZyoCSahWC25742tPlYH4x0IuPYZMrRfP8Tgpb2wAxw9jmNS3ly282MB+LeL0fDHRehSdl9gGvtzodB6arAbbvvzFQDY46TfchQ4xcno9MNy+CFM825eqbDRTyNbbfcMb2Oc7uIzYu+bbdgJ/JwTbhickfeUzTo5loJArJiQm7SKCRNXqtyNQIr0ydRxr9YmCeKRozwhZlwuiI2DLxqgi83VSU0m3BWjq2DZQ1cocy/WCgbNFuS0B/5fGCYc+qpGUhXtmoMlHG7Wi6+mKgfFmioDvvuxnd6G+RGY5vSIkhoMzV4ouN/vWCmD+p0F60xYSx7ikONO4/ZkBUfjDbDwYmxgbHw9xdLJm+l/Tii4HJdJmAqwk4HtdB2hPZj/nBf8aBZsed39JH6RCIRp9lke2zE2LcttxCROUFZX6H4l1tghlYsCtoPtbkFa1q/wBhxs84yk+2RkkXjSHJPOwvd4v+pvQvd3CrEO1L1Y5Pen3FHrh3BSSAJtPoYm44EFQGRQzjsze+bU1+MfBNcDzOP7qCMmaG9q2JKV8Li+31Fwx0/GcGxDWnBRCpNynMtx8gtAylfNs7PeW7BHmZISZljxH6N/9WmBDwVdEs0HA09nn0AVew8XOhyE8q6LIH0Y4gBr6OKEsa6NFeNw3Gj6I9Yfz90DFM49BvQBmRfyQGjv6eM0Tk8Vj7b8HA8X96baD48BAbaNMUmd5fZBozZw2Bz1p0e+qqpfSxXsJkpZ2LvAimM7pavsZgn6wbYlU9Ruz5CGewpdeTgjN/BHRxHAkQF+29YLKtyfSUTucQH/IzX5u1etJm/JmDVQwHhLH4ipixeOR8bSBp8s/DjimK5ALs2W7a5E/RKWla86T8bh6h2kQHSx9yK4LzXlZNriWKSVtt5aMa4zmI6Y6n89emCx4OFyln7BjQor1scFgJEwpPrvYOsbWEqYnBFaiD95t51RF8UwsKFk0PLo3oJAI3PwxFVmVPXq74tgf/3l+KbFqsZVo6NIB54wlSfmWJSzVHwd/fDVtazBwrdv0sLyGMZ5rErE+5oldx4Of7zj8FrEbbGZW2lf7FwFwKMSycMwbgUA+xS78xjQbzSoLYPoSIGf3g0jrvTLCEMuV19TzEHteLIA3LI2LN/QL0ybwpeJMC+wuevkztq4fqshs3TXZRriUVRtkJnN1wQbf5mrbUdJgGU+uCYW1v5hgGn9IfDHSnrKS2oCI2szdiszK3W6o7xQxSLfOabD9DZyPcuy2qa4KY+gT7SvMVQwxcDXi94Yjq2oZmB8kJkiIPQr7z8qTWqE/FQMqXaubSO1NFlBmFL7FWk1zU2Nv1NxuYxaOPS/cLvjZnEJImFxt8/58tIv+LunPpVhbn2vUPsiGoqDQ5JCDnTAinnoqKBhUVFf3132Stqv3WHrvx7UaNUfV2nvE4XCqQ5J7XPZPM/CUbeF/oGeg5jbH99mb5i4HejgP5xcCcv6dgbprhKLozrUmQiC/owZjhN1mIgZMbeYA9myC2lsOWkU59r4DGM8Tiy1AASNMPiJmbB9qCYl9X5Cg/UKBHPRWJ62D/MbP3EqiXeyRBvm9Jt3xUGNYCD/V2jbI8nh324EWdy5kk8H6VoijBVIBISa++VeKhOQdbOeoS6JamkJ9s4F8wsK7vU7aEMYbxHwz8bC/nXwyMPndVMRVZGKC7BEfJDwbm4j77nRT+xcBtjBj4kw2E+YshjFT5iH2ix1iE3xAxUHU3Y7YIe40zvsQw+vrYzS8Ghmr8DH4xUIUAMfBnUvgHA5WxPxHhRlqqpiGdrqwPHzMS5H3QmO/Zd/OLgX43rBX7Tzbwd1K4s+8vxJjRQkSLHWL2c2tP2Lunf2IgdyQGQYO2LLnVWkpulwOOhw4MCfB/FblajwzCDjGDOVe0JV1aDGGsxLBcjLF9igbbyzIyDMuvYRK2d8ULXO9l8bh7IJbH5hZtyeSM2F6GtYph1E9BXz8JYUIdCkgNW0T8aPonBl7t5eV3beAvBvqCteDziUsS5/0BchSIge5nwEC1OCl/wUCmcoHj4cSuYG2HLSLE/za/GOi5Oob1Hwz8mRT+wcCE8Dj9zQbOSTEl4ScLOtNbRTUbTS+I5T/ZwOD9FUym3Zj4b7WrTWKdGvYe7xGjfjBw050kNt4HS+n/yQYWo1D9zQZKZ0MVv2sDf7KBimvMpMiBrjeramuD5d8MKUkvrCPmfVUAwYYnyX43nI8eFTjeVkOBqNvyUJO2emP/ns7QPKxyPSXTIL+z/myiPmwbxMQqHLDnttYJLHXExPLDdPDdVOWBZKDtiGrJQL0ZDeXAT+PK5J8oYdPr7YvXM6/ADONkxpaHkcJ94/iszbH0zdnUPKOtME872TxMlgx8yzbR1lwQK8+z4xpWy+eLJ6NqoZKanSVY+Rhv4rq9oa1s56j3n6wRsJfmOjnsUXDt1eWENnyEsP7drE7g3OqVBNkKbfl16qvgmr3P4d4YKrnZ12Ht3Twk0B+FTk59GkLk5wln0fSrkyA6mKDrI8TA+VvridCLFTgfdSjPLzNK7O8ex2e3HonI0seNORUePq/RbEJ8uD918532CQSa7QqIURXIfSlJaHimPol96SiT+Rl7nTO6oyZ/7XNAygsfQ7QmIJLJNfljUvgnGxjb91QmH+TaPzBwEfKhsgd4oKnFUACHIwb+TApbXYd65/nkX1k+evLPHCIiL2aT+X/JTuG58jdnAwt7E0DEZx+SvMNHSuZqzsEzZIxh8b7CzlW9UjC5NhFQv3cV2WmaCXneL6TkJY8RUyaXKwQ7NiYxYaymwZKYsG2tuRRfX0FDnPwFsNrvZYnN+w67eZSHoFP2QvdmPlTyzfkGaClRDscWsUNVeAW2NMdve5YiJe+8sXEIbLjEjl2JYVT/oNuuCsTQtp9XpHWdJ6zeas1jA+yW2IsA3fti5xGonVNP7EI0YF0lR8TasER7xa81+FOD8jjIoCP5yvEg6NSEQ+Hzlsw2Bwe2p6Mh0l2nU6q7rw34b5iRxJvj/U53iFG7V+WKFG+8pjN7lkOa5oFINfOr02Q1S2CDDCLSRO912n63BPKZjzQ1lI+mxizQ/sgGJq3RkbFxuILPhiXIGY1L8tH1ArSPwzGAZXJN0i8dZE3e8nhKZgrZcMRKd7J+i3i0v6PbXsaI5a/qIxL22qjkrqG8r/ZFL2JH4PNtL68GInc15axTw4qIqkCZO+5cie3Pp/I3G2imW4v/ZgPl9TUDO8GwCPa5x/bTZ4hB48wS7GDXJfkKfwfewbY4s4Y6kNcGMce6yIh56enT/mYDw00cclY9YqSf2/JPDPzJBj6WDoFwFbo8mb+GiaDrag2eLvD7gi/K4NXkiIGlG5FkU6DMjeDaQ/gliIFXbXDfl7KAyFkl2B4vxMCS9tpwahz21Gt5BjIv3n9kA38xsNc0+TcbmFjTRCbfx+oN7vyG938e1napTNtAIFeRSLwrKERXtQ6sd4ey2d0RQ83b7AVOWGAYL3b4e9JGX4P9sGKRYJcoCZv4M/AqEQs2iimGxeyK7RFWA5ZKp45QZfkFczdyJXjXwxafxRZtzbmxebwbzjuYx5c5Wzj7BY/Wwagy18p4yhZrezghdr9vTFO2r+y7HM1FsHx0qjmBN4GAmhpPXsMJ4DfprrBZVKONqjdvhzjGd8r62/XPbGC9HC//wMB7PUwiKgcNvAEDk9V+rJjLxD6zfjbU5XOLXWq+rcudTdsUsU8c99S87i9HJnkJYspPNvC9RQxUj48ZD1Z91Ztz7bsbMBDD/E820OFbxKxFj9jneYix62v+/cXAoNU1nXRBrrC3vVakYO1hWPedbQfe2nBE8h2jDYjZ4QXe9orYtRl9S5LGsy8QOixSuSxONVnVzhFsXckI2EPdM7eUPuDe1xsOdIdhUPGUGLw74PgauZwStmQzfFGGEkCK7Z07xRssqfR4rDWGTLY3/wyrKbN4sqiOFTmtxBWiVkMscO/Hhmhv6Q40HbvDFiDExDVvA+xrbUCSelgbjLyP+uILf8i+Sx2ON94iFnhoK5Pu25JLOcPxVwVoY5enuCOT6tAhZtY2Xq/8SREuv2gD2GXKfW/bySZqvGAfVV4IHxaIxT/ZwL9g4HzqtWx82SoiLK+s+c0GSiVioH+eP3vT/0YX1icEn3+nR2Aa7rf5zQYGoCAm5sv7DTERFB4aSoC2wl9WYLUp2ma8PwdtE2KP5x9wlH4vaKPzmjzBus2x/zqXj06WqLXgJDmOT/mCmGI9zRf7nFc2iaXLuDObfaKwybPWRWJ90FbS88MAkrUj4j+svWruvoKiTesX3K9uL7QRVZKy2Z1IJJg7XWPyzluwr/qYc99/7PpfDJzI44UUkvNONfuHloCxLBDjzStiVvLxanB0YohsR98yZS3+XvJVZiI5uruWnOZTtGmjdiKSzeVZE2u1iVHZ+FeKq08HpBnNWgiXH5ewxQfbezevKOiTXSjY1TUr8tiSKehbgvqRTDA+TGlfwIrlqZTo9akilwWOR3LxiGD74RSTjyNWoPO7Rtj1OpRrp/clGzVD3cLT8yWbyRbH1yLdToZJ96GAz81JQNcqfL69iRi67IkMWuOh/XCioS7g4SGDlT9RTzzXgl8MJEsHJNYNdSnnjEhgyTZwyBS5/50Upma0EUCnVCemVweIpdh/f7OB6oTNfzEQkvlX/Vdi4D90ishSVv/3I4X1pSKTn3+MfxID/+61gXf09bC2c4PntXOoqKavYkgjz5RS4wOUfs/4mtec8mxyBJW2KboV3lwcnkn+p6SfFTsA62KP8y43O7p/ooDGaWaL1E/7lPasYJAwlZJU2x86+loUPlTQaJxPw0NP12d0z+Ysx0+NFcSgNPQfYMJyT5Jjf+nJa18tIQxKxLyirTriPl4XIMFtgcNyjlga82MOq2h+4+zZoNu70kkKgeJHUqJtG52IxJdhle0DAkVooqyeMGygR0M3FHnHjhhT1wbt8j0S5qoFfp/CO0jtxhNpOjYrahZ+AtBllKf09qG0LasHsNDIOF9+BKVZSZaQj+yS8/eOyvS58xVgxonxfP0+pfQzhH3UKvy+/fLYUiNqCTjFF93l93pUibZxIghWecrjeCXrZP8Nh2xDi9fD11d0c8XkjAN7dEWyjBeIrS7KKBzmupTe/H1L1hLToHQsxNaJ/gbqbPgKSvbUJf5NDjLGwUMJXGVEZEPBGDq7gwY2GZas37ffmjBfo+BHiGG/2UDtOyt+s4Gx3eooe2cM6z8YGIcY90nPHgfwTcsibGvUPVGHw/3cydQl8YoaPTl3j90fGFiGGDaDF0EMDAiGdeuOGOjeytUgvh5n8YSkpGwQw/4yKUw4yiDNy4j/YuAmJh/Qv24kfrOBydfJwXy5f2LgKlB1/L0MOOsdxMCjNJvBSj0HGLbttP2dFA7nDkNMG2TvMUfZDGcc3fbkgO5+58yWiAGHUmL5Fq/HIFCC2TUpiReKrBK/qTdAZmnO2XVqtSTJjw7oWbWXkpmOv3efqTdwnqsDgfQyq0hzru+wkvBJgRZbHVlGsAc3n6fozscpwum0TkG7+SDim8N70s5thS3LDsP2fzBQueVz6S8YqNb6XPKtbqebkErYfzjRBIyNKDBV6T5nil+biEm+FpDjzyTfMCkMzxeGoQmNRqx3F8PaumFt4M+kcHSVNbQR+ns4PNC7slk2H+q6DRj4kw0cR4eJFF7IKzDJPq/Zd1NNpeggV7q5WS4ebLzsZlKkQ6X8n0lhVQpvq1dtTv1tBsZJWvLA8aPGtFYnickTa0lCz8Cw/YOBEwQQEV6DkWI2o/SA2PbOBPBdOpSfV05gTr85Sc5mrpOVq94hPFcbkYx2l5R8lFEK9n1+EvF0NXXI45meger9WSSiLhFjTqELvs82UnyUpx3aFBWxZvTZ4vtP/Lx4OQKi6a6QWEQynSTp8gx+31hSklMD23e+xRFimCsp3u4Q286K6CCyLA/7m4kY/9JUBqb5CARIwzaMyQgxcHVoEPOuFPXmYh4e+DpCrLhpiUpoWFzAUmJfgnJmoI05ijdEq6+Ntqj8VL8Y2LuHKfnFQHk1lNNOR4g93XC45k828F0txtIvBk52iwuTQKAt6FaHlgSZOcf3GWJ4vUZsUszTjc1NfYGYN35R83BHbJ8toxEPm/WzMXcc23f2tofy5Gu0FbdZY4H73CeCvXZcxvEpb8GtLU7gfMvw/nIcDz6qOdq0AjH3u1TeYIzoVkqmE9oQYl2+TCnxL+IiPeikX3IN9PdweKhjaR1xDr6Nz0MZSf63QLhEUrIRy6ulCNkUseg5n66Zuh/WopJDpZqs3epgyzr2n8UW+7cX2DlbxMGSR9yNHPNOD2iTjQ/lCdloQHYFqyFbzWPCjxnv6Dov5sCaZCVy7RlXNJ0VO8hGqU0yMT+WlDGWw/42QT3fTeqa2uZDgkBd+FIcNGjrPE3NENBPaOtemVSRAiob3EfORTx3Gpn0lo4eY+SvOaBGO2QxKyzQ7jlFGJz2lFiu5IEuPhpnG4UFpLokYybvAhx/1gafzycayklPVlPhX9chmMUUAS6Y+2hL1MkxINJoOYGQzgIO+gz170lmMhiPHngSr1FvzOg6BrvzQEIVOQHivv8HBsatnyo4ytUVWMF5yyEcNag3qy5CWyZQb+8PbE+KTxN8YuEoUJ7835kN/IdOEVmqA139d2Dg3103UNtKDYB383keN4ZKZyG6vfw4CkU+IUlPD0GxhJKGjORNkOo0kesW2FlKBbcnaU2TpmdQ8ajg2dm6BLRM8P1kmLTLRYiYhBi2gO1pFUmpVyWU1pO3DDmJHCmdbE4BldfUBAoSuktrfOrIxihdMOnrxqFRbx1532+IhfGy46Aq0FAtWh1hhwZHyqefo0NH0Qa7uWkrgkER9GQ/2uMwLOa5lIyOuUOct5KibBlcJNWtwTBUQADW48M4c14iRQw4zkHbTl8ihvbek92jdSG5nWIpl7dySQvjOsVATkOe9m9RU3E4elBo9EDyaDMJaO2Va0gqqebcpStK3QsUCJwePo+4aoDaN5SRlH4TkS0V3tBJrK9glTshYuwJYTSCmwvRfXbikGjFIOuhCmTYzwFNs3TI/hgNS9T7KT6f1bgjWrd8QymmvpSRq5FSP1teYb+4BoTfnI9Mac5fsH1g2Mrq6Rfod8VV2ByCAB15bspU7VITjNrzpGQnzJaIPSEIj50l2C78WVKPGOhmY4sg3EJPvnORgmvVNv5VW1fEmM0O4JouYqP5gY68UrEGazH7EwPNYCjvrfJQJLSLU3I+YXv5Jxvfn4+G7JcGPgT7mS+S71OqfyeFg1Hx56Tw79rAIkYMZArK4H4ivn9kA+PoKP9mA0PNTXjSvNCN/0wKa+WAgYd2AsSrNQUC+RRwNreahtTfYZJlwMAkuZ4UcjQREw15PGx2iSV0216p4P1PzxJ7jFcp0fRjir77KATz/bIl3XOO2EnfjYBX4QJ5T84LiEaLuwRy0A5nfhpHCB/sIVj5uMtkJz5HcG92K5LT1qXEEOsSjNVDCJCv5XBG9DoGx7kfSRLsVx15+N6CjZixJME2G7UmHybFfjAwWhz3nanIecsm3xDl/vka4TNXl8OZ2wMGTo+v0gTyWrDlssZWfC6HU3eMBWJB2Roi2WssJdF6hmHZNfDvuTEcBjlhBoZ9TZNgG2NYuozu+P2Vjph2obvWvK+9HrFUTEnYtePS5Gx/Zqqym5FglVWOOab2i/VkKE/8gaHAjTZgi6ZhmDev49YMV4cc3PKLYfv6eLXmdjYd1noNJ9s/TcSA++iyZJPoOCeBmUS66ZTuDpzschZQPsua3M7WASKeXnhyn6w7QpQMMc9irQTvs6sSMMwMbC/6kvhUoz5cAYOhNZ5NOFsHHSXHJDdhddduhE0WG2zf3agBJ2U3FLP9rSdH93OAYCxdSdxyRyaLo7iDne1sKU7MWCUymh2gXe1IcTT56kT2tl/w15UvmHsxEANSOQdHlSIel2tekuiMn19t2xAbboLm4ejNeghumYf9S6CtGL8QIz35GpKERRi2N5RPwJ9uVxLb5jheou9mxtSzOhXBvqx6s/JOZ6bcFbQFTXWoyNxJGiab6lgK9Z3amoFtDlt4jnP+i4FFOp39YuBvNtC5J/9XNvBnbeB36Y5IpCx2jdmr98dvNjAoqmFScn+2gdAlYvWSrGSy+dxScD7bE6LmC/v39mkloF3zhrCZcVVIvd+dwRPjm8SSV5mS8JqP2HLEVzxeojIQNzhYQDdjE/v7FrEopEsf9UZGLJqeWYP6IvB1Px2JKPcR49LXtGGfxMH+9XDDznQ9bQUBmw2n5EQHSh7NtGSflbvkIbexv+y37ID6XSFGT0+HnkyXeoE9R68lnkrXhnoazKFY3DOeNaqlU/7oEkizO8d49G1U+r0rHuziR8x57nMZlQ9W4EyH2SdTlhTSbegXot5HW3jmVoDtp58g0h5oI4zZRSaw+thgulDzWN/LJaHd1QETx47EzBBK8rVnIRhg64S1R9TT5VvC8WZ2msQMCW3ZKxvqKMoXhUelj1iuFz0+b3WK/YX5x5Tk+WH6i4ExvX0B9UubQYTXxJPdYvJHNvAHAxN9mJ34yQbaloMweXZTmczVyoHgut6iYc2ainxYGgFVJ54UT1+Ikf/BQPYei38nBv5Dp4ioi6n6v2Lgv2RSmP7dO4WFbqLfU1KRS2ETUEkDDBibLJd4np4plVx6hP29LUUaUbujYrrzYR/tDpzvs5VDt5dgDhtzX4v8qJaUvqSbD1xebgV/rayaOqe+hlIdlyK3D9ShXuOUAKs0JmlppSVNR44E5jVfS1Atz4htGoJC1C8XBIJu7xCibxBmVtVYsKbiCr317QaS1i54urTTlvobLYbYrlYCx7reUTYTEcSJQFmbX52aBKcY3S5kBymmOob51nga4OxQYOMqtVsC6l4F/3XRCF/Vmk5ncbmD/JnnUm75k45+pSCG4jpNeX4SVkWPR6OE2LFO+Hi6aUO3tvKCvXUTnDfpSqbTqOwgmaiVlI9PWUOloKkgjdWSZDGnKn2eEDN/soHse0GM0TbHMdCC9SJ551tK5itNg/waayRfTw4pfW3IGtiuNiXeXT5ATxOlgM1jnEnZ+S0aCqc2gIxf8PURAYHegEaQZHEsZWGMGNuLsoRUPBOR7n25ptqop2CfJQxrdJfIpDoVFJxzb4nfbODGRrccZMOkb77UO9JmywwssvsTA3+yge7RsXismSAjfbw3EJVLV8AnwzD5aq87CIIixFbdDdnd/fsE9spxMUx0HyDPRg/AVK+BFC9r3vxiIPWW+PsdiRGTHsWf2UB9kMF2zj5gHbxIgtnho5ANdkXQmzARMdWSZoBfE8ysAMFC10rx+xEDw3kbSKDmTUsWxUoGl/sMw/oNYSRRxAKsbxsSWE+5Q3Z1/Iag30wFbHufEjryEHthK0lJ1XeIBdeogmgrJjx+bIcyMxaxYC1vx1KyvoUp0U2vA405Gkah5aGlLbt3YBW3JWFrLazJ93bZDofnSYI5ZzUg7mGBAP2lPYcpLBtyyL9j9nYLDHPS8amYzWOzYFPjhdjXkqFATToeTr3YLaUg/2A30CyGbn+DYSbZG+PG7JavJfuejoSz5IHYp39tDMvHu0mSsNZKMvMKE3TPw7+fTLSOrFwJX5dDmGITDLMf8nqz6eeFmKCzkWK6t++HfYk94+FSHiumViOGLs2hgM14ppbmddjJ+91OF5K//YSpuWfT64CBiCmT61g1jwRtgU8XIx4drholtTNdstHjOCL+IkNMkH1/mMRHd+HnA8YaPdoccnwrJDb5E59Pu3hAcHTmBB7VuCfS5iuDPxSMAUvSHOoU0g62Z51KvPxEPd7P/gVRAyuSj9q+peGpwP5/WIxI7DX497Uf9aD7QpUS1cLvGw6TA4dICwH32w6fVzn7gB19Hc56+1QSg6DtjQ6pJ+KiTirytN4jCBUdbWq2S2qijCuBwVjHMAw+2kp+m33Bcl4MsbpEbNBn2L/ct8AwbrqpTmYt9j+/HsqbBxrXidbIGtha4xGmdAjxzvm+YD094fOek51ubsnpyhZhhBh9e71r4huXlsnKsBZ0qweyOd5vbkxaNHMRHJy3TC4Te4HYmA9bEuYj2fwk9/svBga5gRjfnBDzv+t4xMNaDVuTnvdPNrkdFBG441A3o2JPwIv7L0/290dPvNbjoD9CicNxNkLVavC1fxnLhG3TrUom3uULnq+OJNbJXU2OKUPsIzdXxDuVdeS59yPwvKFuq5rXHX7ez0BTawNtrAtAVso2gzDmOmexfujICR0DU4fzoKLrHvvj9n5NwM0vwxaQTpNJXV2K32xgKA07z9dDeWfv/fZ58klQn8ZNSCEWl1ZKT1/0+ZGO+ry29JrnH+/a0o246cD8/UHweYqY+E36JaSb+Y5wI7/I9BClHQQ2bHn8pblK3vU5hSi+nzhrvaIncHn6YI38hsfGqlTIyH9eUIU/VwkWRd6T+XfGEHuZLZLDpe7Jes452MXVwM9vmEzEa2sBCYXBYZ2gDSuT/Zh9FuGC+MonckwZqgzMmeFxVryMlGxmYoZYmKB+xQbGh/PFnwFhSxDJvUJ907dUA4+sY/6bDRz5W8RAJcL31yr2kx8M1JnYctg90oboVcMgtNa+gMY9ByRJNLSxresg1lb/0rWB/8wpIhOkPOm/BAOHOtd/KwbScVVCNv1seZbMJgrtZ6EGG9LtSb43coVuvsoY9unowNMqKWR6jsIKEoiElJ/3TkDLtxtAYauNlD49N6XOZ7SDQv8cSSpFRUDNXlFh17wOIp8kVk8PKciQ19uCZOYh16lXYWf2ouuFx+mrdQhPJ0+kxN2K8wuJSzpt/Ati59Pj2WtbUHpOdi5izvTEs+yzqun62ayg8M8Fz8ywKak4dRTKa/+W2Pfrq6TSdlMMPvVdiqvoHiDmZC+wxbTlTFFuNTFmiDX8aTsk16xPQK97pYVU4huSWxe7op4XnKC8bUopG+eXjt6dsIaiWTU83dyuARWessD3n2c0l70DVHukC8h8E+83X+UlTb7qfchUbUWaPyY9PU5o8Mek8Ae+LRHWyoC0NXWJf5bvgNrHbQPMax2e9c5Rpn5BxgDnzBP5oeQ1bTU6gW392fH8fZ6klI+7K2RZW0npqswpTZaygJjlBcogfgX1L+kd1h8tx+uhkxajJ7pfit6bJDP2VX4nhUNb/jMbGBSk+AMD7a7vfzFQowebxJ9bX/9i4GoX4N//TAovkfgh6sauxBbnWEbY9Wvwv+sQ3epQZ1HRSAO2kWCYkPdxSrRbOZSJqCISk0RqyaESG3TTxJKg84yA5LPlBAx9F4m4Dr4lsd3HF0IARuLdx1BJXgRbxMiEkzg+nBoSfgKCsl3CgGXnkhx7dLvm5xKIeHxtOuKKYgL+edhC4j1Q9jYgLcFc2hFBbMKAvozuClg5tQWXc62jyNaI3fC1SB7fDZ1ur9s98B21JN76R5V+DUQA3hWBxLXLJ6VFtL3Bfj0NsX0sqabdd3uHKn67Uj6yjxW1tGKHYehJBVfXeo39F59vvDFNkdqFrtP1xzeQ3JnKo1O/D8z3czpm42iiSgEvmEPkfP9ms6kyEsGk2DumeD58bA/f4PHqhNg1NgoDjNOJ8qR9HFqyUa86oF8zOasTrSWfy8wCPdxhGCLlQSGWLbC946MusYvzDkiET5yNtrZG4NlEqWm8XyrruYzYd441IJGHvz8/eIil1bLqzb1Z6KB9Nbye6PPsTVWbvoe6gZoESz6ckS3eaBMmOn7f5vauiNO8TcTqWiNstnqXpFJnaPB4txQ+JHvZFK3UQOXHDsmeURzQeKxdIU9jR0rXQzZ7M6zNTC5nX/A6NGX6OpYNbJZ3tD3X+JRSN38/YJuUJc86I1VpFnQ+5PPSJ5nnoRZo19UDbefGk7JOfFGPTocLrEPZFVlywvHurcUYotMBw+TkyQNi+EMOLRiHQwEikpKlpMRg2XYiknDDO5IbpYrjZZNJkGgWYuCrNofDGzOCYTXvSNDIIdiVCiT54PgkybazUM/WXCTRRg7IDboYR6AacZDQJP1ioLrTZlJwx35uvnbTO5sepqoI/RO2Xy7MDg2jp4l4RZ54+e/kzZbTfkn87w0xSYw2I7b4bsY8fFZ7MHPJe7FejtA2bMS4NmXfvLHlW+D7GyNUzPg8frFvvpqLSLZHYCa3RwAsNYdFOxMI6GQlMmAPl4qUnlB/F45WQAU7HA+ni57SZixekJ9ZwPn2BB1NTtcUzNQLJLaZIZaFkXYCV69cnpwrHK9wKlq0PTciJaNhbex+Kq4QfvXhDHO578jywWO0oXtDgkyDmujLZQvBDfU/0WdGScLwvmZSAUu8Xu8VmPlB5RAWY04Y2X1Tku3XOZTbzwvHE1vqdI/eHZLGxHhE50pPL3IcQ6XdG5JXu7ajn/k6gmJkYvxIpoVKEzfMwT5KZ4ltS7ci5eJOYHXNn4I1B/xUexwpiF1RL0ArsFXtJjlAYF3QFkpBqRJ+f6zBdmLUt/X62BD5Ix3AgQPaMmMMFTl6WgAezIiIFyEEhM4E6u96NuZB3uH4fjVyBp708KRfDHQFn4EvRQHq2eVUE5uLOdgLBTj03eQPDKTnLCax8zilf5kUThY7GTG2TB1wlrCRoIkbxFiXAhjye6irOEwKt9FjAdQUjvTvnRT+Z04RmciT5f9+mNy/4xSRxd+9ReRLmhvkfnSQ0hxmlOaHzINy/62ltPRXaHfrmwvVe38ivO6Vmi5Hcwx7GbkSdOOtSq9uXAAnoiW8WC4onZ9vN1hfxkLk3n0mU+nzdGA7NfDz4mOrdJIYBNbdcSvyOLk61HM2R9DkakriRPEdcmV7CVZhlIjUUGWgst3lkNrXXKSSo1S0bqwa9iep5XmMhEl3ydEAeJsCseyxaikJahXieGWQlLcHlQbKdAzkEiwl4J+oJvElkoDeJIWj6Rx1xDCuS7y/ByPZ0j+p1PmqPaQs3UqcWblKN5fmib4s34qsuc4wbDwmZ+Dj25mnr8OspoZ71HHMfS8CP1829Grs8Hq281pk43su02/XfiH+qohtSTkFuiIpA1OZhoTFF7Mj5EjOkIuFR/J0GTf0NS8JgDUFnp0ZVygGmTXsvk/g+Wk5CWhfDvXtD14t+PFhl3RZt3NI2kPN028yc+hbdT6wFcZG4mKD2Nog/EGRaWuSmxP0sdOmdcFYD8WAqY0yYPCrBZY6sqRkBuhWz4dt+YuBYL11GbF5m4MftTZn4QJl+lyuarDHoSUSQXSFHHZkC/Zl5AqwZyj7vxhYbiPyi4GnXJzA55krxW8tLsnNlGMIdg4jUDqi/10baLkz/L5gg0h3D6QphPcjYmAQfSuyRN8DppEwwpz0GxBvC0MBiBzDaqx/e/KwEAOtaA1SPL1b1S8GOvyKblpyaE/E6jEFc7dGFOd74hDlI41AJ00kJeNASsl8crjCbuaknPfhSaG7nEawbRYJT+Omqan17FKo2jcfTrueyNQOdzps030lZYF/1umcNQJKcd8JfihnFdWV9Ar7bl5KnL/wfdPDsLUzvjHnqxzbs5JKHyruMZ6XnUTpeydZEC3ssYgeG03HMLKlYD73Gkkm2s+WjsWMLR65zhP7/dZJZQ6T9JfYlGL5M5wp+znY4E8FYnqiAiVWPbPByL5EYLDWdbLvSQB6rGMY0pK+JA0Vw2FckcmT2GMttjd+fvX+DNmafCivfEBbYO4cDLuLpNbJaeypbOrORlJ4MJ+t6b63Abhmixg6+b5a8/zYGqCZmknihzScIR4gxvlHB0f5/tCnREyJB+HRNDDsfxFDN6zwwJRCvN8SWE2ybb2GtRVmPJ9wuaF1Wtaw225ywcUiU6ldOVcAvdoI/kpwPLnXTwFl8BA879lFp22ZniFZOzgep68WqH66rWC/ma95trxMKzrnaIvyLys5Mhza3MLvt7DRj4XIrr1c0/1dLcERRSxYoFAZSUvGsFouuMQOSUbJpOhmGL3tLY+RPFUyauYpkDc9EFieLypx3+1ge2AvxctbG5DvjL7BHD0LkTwu14o8MrUBP+m2+K3jaUVWciUjFvCcx3vlHJDHcdi53cRzHsgibM1WTGUml/KY+9/rQSbb6t6z0bjA9neHU47GaD7YZKWNELgW2JGj/cEAy/xqAvbDWtK5f/8y5bUdEX9vaw5ZVtOeyfFR4zFrX475uIx7Nm6kheQn+1FvRrfVCG3+EXAsZLyijwna6jK4xyRXy0am6rEOYX23E55NSgmxatPdIXMI6qMrUZ3Cwf+AsWE4HtXhjNrTmSKGsDjG1x9KSXWgqHer3uVxc5dUYowaB4Kp4Uvsvk9qQiNtCquF53FABwbkua440KWS8Pi4a5w/soHkrHJfDsepyecfB/z4UQu4GJOKTPW5gOIWfXH8vpYKXv9tAXkUXAU/TW/Yn05ZBdAYV5KPL/OSKsVzA9ujdia8C8qWZo+xB659l0RC4lFJpL1PYXMejSVIFxFeb5uPwC/2aNOF0INh7SF+fhxSkS0OFSUn+/CG4BVEEktrtBHHSfGFwGQDxk6OPRmd/ApCdeqIJDseSzLL/DW4N8OUoDz28IuBK8X2eHwA1MdDeVVAMyYhZ/PnqSU75YB6VhC0udNRlpKblOqwygs00T+TwmMmZFjtkz+zgVQf9L2utgTaSSoTbQSAgY4jpq+1c/qbDXTLoUBN+iX0X4mB/8wpIpOJpPy3HCa3+A8F/j0YKDXqBCo7PPIU1teaSuUnRjeunyRuZqVOXcB+tNUtge5q4eKwj4wvMANuKLOGW9PPCrvvLjLvJHfOi5aeGnx/B6+z4DfRprRL3Z8tIg3JmLcqqQEfD8Nuu5f4Z7aqafDZrmETXSm+vkcKkbbbM2xNrRL5Ps8VervPMex+HxgwHvW6ptr984WC60+evSZ3SseXzwZK1b6L7L1Yp/TRnhEbyTfk+bFFEOgs8YTqKxySntwPBsGx1EAxDy0pkztQ6XhaRohRKIL5t6MOvVv4PNKPXEn58oaYeipRtndqu+P8cscwP7PONxxA7wvJRuaqo9vUIpCV1yvPnxK6zR6eKCNbfJ7ZdotYncWNAqX+2UsZTfKGJmUK6J6NkEMMiUImqWrC9sZiKTufeE250W0giZ2c5DuaVdQ26gdUU47Xd8umKd1/Yhc2C/co8dFkptPP2tUhz95HkWLIwr8/9guozK4S2YkUDi1SqsI6uGyk/PnMO6pYqfeLgXB/SJRcUgkx4BMhRjhnxAKx3m7AGdb+xdlwhvPuxHMIWW9LCd0MO4fb7RHoIrYQ1qmu/mLgTzYwKYpEJ59jcQTvvY84G2vo/p+mJEB/peiWO/ZBDKyrFOx4An9goHRhFRjRypLiQD0GpLT8Gei3G8rqa/btCD1gmHCMigl2sIZJkJ7W6IZPKWKnQIztjNoGjVYxT+abSUMoPEZA3VfI485rUMb7lQK624DEFh8JSGAfxhA+VcbjkxAV4VADpPcd2qCbnPX0rrQj2Fz8nZRv7jOgdDQ3YBMKbD/v26JNurp7qFiFYWSlzBoaxk8PWFydeVa/5yltaBzB/nI/cX7yZi21T2hTdgsV+3OQTxU6eZcK7Kr3hnM6YKVEZgCegljFUv/Qk6t3QMyShjO1W70PyCFC4NBNfTj8bt3rZNKRE0SnvU0g5BhGrusHgLO4uMOpIR+HzHeMgfdZDFt+lnpPbt/3FvRt6AhYn4by3cEqBve6pmJISwVkfPPLn/LqEtyEjp/XtAQICzQpPhw/KdkdHy4Ee8eQwIteqjldrw7gKosVZ9Lt3ZA7P6Sg6ZrNk1YGDHvtdgbRpBzqMLoYBq12ib8/nNKR3I7QkgdZZoiBtSFiVqKtuJ5DE/ZWeZDyQ30NaDvfrbBBVLQ536DVabEe+VBOH4Jwb9E2VJ48Z1Dew7uULQyFUrWcI1YvH0+RifwOdO+4J8jDA9pOmSoplbyjg+OlxPFoPAqVFucRhdJG95XqUxzfyTI2IZIulYinMKsI3twWAjk7cKbGKxwPgbEDc4PtHYOmNEQJPyqQFVwFq5S2J1q99hH7qqvE8tjD/hy6OQQ3ceIslt2O1IswBOM6baS435cycQ9xCaYankjCqkImM/1NQOteKonWxwhM68Y0sCfdUE7exPbtj/mYyXfJkBiXo8C8Oi+0BZqvCTYL6hIDOXEgei8Qy5+xFpDna4Wfb8YaYsNDq4nlIGZK7lCYnZX73pSbfMmmbTLi4crZd2b6SFuI3XtF0ofIS3qY9F8o27bifMFQT4JMHkFmznA8LNW8p45hMSj3RUPSbnfV6eXRXYAUq4OUTMKJgliWWRBupvjafl7x/veuA/Rx5SSZlfhaaycUvEu0FmCtzyrpZ/UCvFYupeSD+kXM5TmCKN/i8wGi0N9s4HwyHpGAvl6pWUknDQLPffFkfbjpxE12D8jXe1lKlahD/Xzmw3KPFcan0/LuUJuFAjZ3/0ZSOLsKvY7CE2wC4yKlcbemdLtFG7RJG5Nz5N+e9hKRYCMrHuelfOwpe87uw3kkAc+lG6lpu0ljiHsn4VyM3hVtZCcbtlytSaKdpw4OzmYNmtegbR09UkoaQ1OAlCpimytIS0ZProB1vyD2WghvxGe0+M0GxuP1pyaN+5jj/SkYH47+tyX9jS1/MZBtj1n1FwyMn8GwiGE1k8HJSnxfrS2dPGPH+50UTvoOXx/OTQxhfgpJ3JiTkrzfVxWCse5y5hPu/Csx8J85RWQyWU7+Pw6T+3dgoP43Y+Cn7cfollYnKQ8OK5neeqtAbMobkrtPlNGUHjOo5tKZ5NPLuqJfJZzjNeUPksr6WqGn9fkMm80MNcQ6+JR+Xh8F8iq4kjT7KC19dmEKu/CDYbIyZx2VDxmDbRXXhM8nV5latYxA0HhAUof26PbnOKzizRWx5nFH2VZGN4B49Wp4Pj8sECtXex2Ya/ZSyuaeQvXl+gX5dNGTXDluOuov5zdIxtpaSrdLG2VsTfcQD1tEeGQ2NV2vGg77UAGRjU2MFFsRbGC/iQvCL32j0KPUzSGNNzvEgugKVLwqBXi73ousjIqW3oxdB/ugvEj5cVT0NCJrC5JReJUyv3YU6q9iG7gWHKV8dJgF1DZlFfiCHjgPT7ZMl1mXgPEOUJw+GHdJOutz9Gv7gmdZh+57SuUWdqd2zdM4sEvauvoUeK3kPJtpKLt3MQpgu/ieRPb5FAH9TkaIoWp7EvlxXXSUTWMNNu52T7LLowB680capBNtK/Jrhtjom00A2ksKpPiuo3vNpg8KQZL8iYGujVj3mw2cCMQ8lkgF+PkEMfCm9hgW6RVhbJ3aJJk3oBJz4g/FUSjKGne+DpF27xO4y1MkoGXYyra9RAxs9h6Jrz1i4EJxOPjRsFNWOkgKcW9b/D2+sVGW7E9FXIcsgTQ9IzF6XSD3skBZhDvwRNt8G+KG3RWM7yKXQM6limimjlj7PCeCPTqrI99PYIC2nESIMiML3fqzUMHfzWMpOS9IQ05v0PH7ftYKWkN51b7rgEtmI7IkX1X0E4YRlMzH59uOHbQ+9jzB1qkEyeY7F2hwH2wO5TcpkySlo9ERsWG7RBxKtz3aoHcRH2HnSFeSy6HS0+vLiGF7umN/bqYzla6yzIeNsalFXg22aM20BuyHbQm4vIyAJJTvwNlHNt6fdqwIuw6nujzWrmDnypAJcgmGgfssIIxfjwo5XUgDVOsYT1412opuKAwbdZErEnNycsjjMEMMfjMME3b2lcnDFwL86QSxcfGNS/JsixFo0nBMYNl/FEIZeYGxQVuW3HSqk43CatCvB8TIjdSX2DlkF3loh887eiBWfoohe6FriP2jyakjo7hao22YBVIid/IwCfgYA911gYi/3EzJ9ON34EiGLeL3+YT3t12j7UxKIbJL5AQ0vNxKHH8TbI/avVH6eJ8rSC7aVaT28tZT7IshVNKh5/l5e3Po9GLtIF9dJJ5mpd+iTVxPIJ55F55r1byk3We9Rpt2Rv2ZHdDGUm2XwlYZIcZ/To5Dm+bzQOx9XqVkpi0o+ajTGOwvYkMczjYl2dwWGKYP2pdDg3JCDukB9ee+nEiw5v6APS5iTL+biniZaDpdNV/E+DMbtngdQry/0VwFw3p/CNx3akrsTe6DNjNeIs4+m57or7cDq1DVJBjHLCVq/ojApyXhyUT9DHVPH4iZ2h2xOqRaSSbxigxneJtSsjoalEitP5zpDYjZmnVQicpFAEFVmoKxC5QE/Qi21/psilh3DiV+/3sFHkS6BKnHOnJhcwK7dnpET7VDPXtmcwe2ETlyPm/Lir79D4NCGqG+LFxFp20yOcJaoMXOa6N1qD7Dnqttlw+eZLNbTZTnXkMbN3ty9tj5JWm3wzGb+uXIYyt6NGS7uKmgT+etYOZ3XZENdSewss5XCSq6LQnZvzAWxPGXgDftHHJ5v/ZsErgjEU3zcWcuJOHDbvswRHoxRhV5zY0PsC+fivSkdwrdj00Xcre/i6znm5qKyfEK+/HmLlB27gHN1FsLaVW0qLzlraTfT3FHm6/4IkXpK2k2ZEb3ySIn/HSlLe2MqoSdvC0k1FNbxXgRU+BGdhBpbRxrKlXDfl9ZPUtx5a9Two5nBkEt7aRYf686YlPUF2pnNWrZZlaS3SWQwMruJU/s0ZSS6qPmQD62j3r3QNtcXA4LsNc6xodxbXZk/kFso70NEoSXrCFxSw1YqU0s4q2K48msNMTAWYWY+TMp/IOBq1exkRLpdaa/2cC/YOBRzFRY3UJXwPws/p0Y+M+cIjKZKursvwUDyd+MgXr/NCHphrV+rGopvdwmW8ieY8Q+sy0b6r+tNWx8ceHZUnN7GoajMeSK1on8cvAc2s3iG2w3r07KZHVbUiuIR5Dye0v4xHAw7M0mJWTu/cJT571SaGy4HN3aupayFEpK15HTwj4fb0jOm6Sk8+NOg+p4b0S+urUdHUvxDorv68pzuN5VemhzD5KEoOwftGVDZyNrBJv5V+Z8FC876gbxDIq3cpQyVVXw+sZrAtWu3EnZIUUMahpHhf2T4e/V6gXobFceIVmopZRX9yyl8guWUKVsL1JRFSl9AuD9LNIDYpW66mgMoxfE3LryNMxmCl3P1jasJ6eWp19vrtNr+1zBth+fSGosZkDXuY6YbSoHkcn2apDRlIP9GXbSxo0UkJ3dCijc6YZn0t7qaHAsP8BNshXpYX1R6OLZqBAbx0Lwfn0N6LE/Msh6RfB07hUlxoujBcWyF4S3ciFTswp12Jf3vcSNEjGDnSwDynBV8cy+zCitNBqCT7SQJ7uVSMniOrOAFnPEjtNN6zDssD3Yr9QSiSXVKvGnywJlI1hJyf1YKySuDkd0mxtbsOZqOKQbbXfg7y2Px4qPsiQvVs0fGNh8jIaUYnYBa1b9iYHLM2KvrVQ/O/OIShZ7qQLzZOLv+w90wx+N6uA6HpPgZaYOmSwRe4jpx1IcxpJOuDpUNITjBjF2RwNye9URaPzJ8fO7TCHftWrj9cwjDlPp3JCdphNYzS4piXU3Dciocwww3RNweM94TdJ7NYb0dEfb8vBKh8LQ34utfSbpxl3rdHM67iDZRmfBZ95Gp855qkHx0Top/czckk5ezzOsV9mTZ8F7WdFGej5hszsgJj7HGGZub7cCNh2yJ+OT09L93koh3xmC5MYbbc7n1qxAM91QAieSKXlrYgwrQ0fZVzqhEF0elsTPSCaSNsqAXEp1Bta0LTEgvNKhLmTvIubNUPYPEwwol3drgzGVQErcoZzsLJXv4HiXgwQf6dwT+0MR+51NQiCqyLD2zNLAWt/XPNnqk4AUB3oA86VHPJm+ZjKp9SoAExYpj2ebk0puH8tBG9CdRHJ8E8RQosyHSeGKJNNVju0xcj1w1H4j4VNvgRz0ZgGGM92QuPbPDmG5XIApCmx/S7k4JJw9twAuvXDuGKVMlWyY5PMfOL6kzbyj2+h5gd0V7U9upF5NHW84pqVsJCml5lym3f3ZYpxrp1J+8dSaMm+K/f0RIqZsXh6l+jwWsC2WVymNQ7ej2guxcS9RtG3xHPVl1dj4fJ50RpL3aeyQhj8A+KOaEzbn+468PjxDzOxNzv0v6NQsxRfSTWqR9DPXeiqlMw2S/cpCTNqaiJXWNhhOr9V46jW9SufOw4BKUwyev1b1UFng7cP6UWlSPp2/sS0aloNzm1NUhbaviPEQLWiHxuWJg2aXmAZivU0CT8RaUfekLkQMlGwQ40v3VJL1hT/BiGRfsF10LElyIkdwAdBsTQLTIWP+2ON4Um20AQKxUBsPO7lFhrbveorRcJVWAAwa7J+7pK3oZbJOYJMbQuRrZU5pJ1loc/wOsTmz8Xmd/ckDKl9+CL7XsL2K6+UL1uSjkTQ6vxryQYcJXLUNwr+0xvHEVgxK9/skIH97hyrrqwvF7aTyeDhMjqwWxAS+buckqdODQjPjClBlZyKl569e0x8MHNPzWET8gGN5OQ9WwKon8GwfHFNaqdYE4HgaSvGMng693fII9tfbQ6Rs4fX0W43usJ75Dyk72ZuKcmrh+Fzn2D+K5NbQJSgGpKUeY/9SMoeeVXmM7fPc85yNpzVtjs4E1q856j85OpQqTxxlsRajTem6pKexitjpzZUpT8r5CG3zNfHBithdYsf1siaGhv1Z16wXSV5TD21zj8/P8raIvVTcOmLxqgD3u/QkyAyjJZ7El+CYPJQSMzn1xIkY2ojQBSl+cetn0p38YuDvpPBvNnDAQNgbaHtnZ4T8n4IxyRSHKtF2agxa9j/UvcvSqkqzhntBNgQUlKZoJQqKklDFoQeCoqACoqJXv5M55oq9Gjvi7/yx51yN8cUw8ABU5pvPW9Sh2w/LYd/iP2MDV6RtkndKmPNvxMDJP7OLiDL9a1Xm/xMYOJf+28tHT2+Ap8KpSnH0LYSPmp8w1uybJIpK7UH2qYwF3/NdCn2W6DDXwhWR0ehV8kmYxrAe7zvk0fUlid/vWIHut8NDNL0mDFuTWz9F3hGTw/rBQkujNNK6UYDCOl/KgCgHIU+bFebbZVEGH0Wq4PhZIobT+V0KPsMc0lsY3DF9Y1OGgUKYqYzuPgp3qZS8G+kGYeCa3GvjTUuuZhmleULnlz6jOxPGjT7/DG4C0+30WoqpFRvQNeTe4oVR8ID3jwo2WnZD75emLJDLWw17Ik/EgJ9ZuJ08YljdqEwm+vZchqPnVAaXLz8oLt9HGaJKZfxdUlkMdlUtiUlpA4SeRjLnplfCvvFUwOjyNZDOu2CBng8YVg0Y9BcGfhXCwHOStZie26zklbW2YLuoJiiCdyaFsbIBcINmgd7ciUuxuBGWmtUF8fi9D9u+FJsMXqayxsCvSx7q3lQH905Y78LpzEVwmBZQ3MwVetMsZ8F1tXFgXANh0zqk3/8LA73vZ4O22m2G3oLeYOzMrrhkVyoT5uxiDfuap7gZ3S3CwLVnsea2q3DfndaS/517GXPbRYHW2d1xvLqrmmlnl8rqfdhDelsuO6ZXuwfuVu9hncLCI9m6ImHA9eVxf1ESBqpBdEZTUjYSbo2lzvKXauOmnhEmTC3CurfZe7iS5oQhDgdg73WwwQ2LCrIHmtKx17lPcXdchKXnLCbIbtOO46L0CaO08zpj0Vq4uJx/o9IdV4HDHL1bofH80vH1jFfsbCom3c++lvg0VAtQQ/OMbjMmLNmdCPNmRl5iKnqK39txlkHfryz0Muct8ThKVChMs8N8zD+EBTbFY+gqVJbY7SlxNhx/bS6EnI8n5VMs2QYUYnSk+HlQGZn7dQz+aQSE3c9M8pbKVGdBWGvofOWCMEqO6mEKzBMNf1KV7iSwLeZL+xdulfOdo9ypHQvnZAOWM/NR+umBykqhfxla5fzMPEe1Yja7JxUaj+xVYp4kwIye4tGej+n7F1YUs01myri3+EPy8NIYbKkTli387Mzc0p/3zBfaHhfdsLu284sEm69OJq5uhkT3cxsb7LJsZFwY55b5d0puRvE3xtW+aZg/qrJhJnze42G6r0tv39SEnRPFx+WuLiT/dqbzPe8aCuhAeUjh62I7IETSYuYD6cfj1VJZ15sX+qFOBsXczg04fK835FumSDwftQ6MQq9Hz/1qnFfKywB1vbYx3L5aHl6eaQGXmDDAreWGB65DtnUbBxWG1Yxeay3pU1qxE0bD8tH8uF4KKGt9gWLUrZkQ/FLDqiasji+/AwuqqQRw/ckfRMPyuagkwoC/FoxJFeGXXF/dKf/njzm6S3tbBodFhfBL52/M4OSUfIfMIYykMuxK0Y6F6+Crw67nb1z2l2Hm+vunsvJXJGjMnqJ01bMis98l9vCwsQKGji7FbLWYPskWjYSESSPLbFA7tMQkksirkI0ge7NHK5N9iheuIBNbWA/t4TLfWPvDzP1ogs6vO0jYuhXlY07Yd/TwVgZZW6sgI6lm2nKyQSu7KQDq15WwK7qX4e1lW2DqQ2+4OifbU4JN9SKefzDrwgPjx72fgc/UDWbl1+ViqTHC9Ei3MNp4OmHIk16Ld88Q1XIrhe/Zsodxs/ghb2RTCqvxT4VtEy/R31L+h4HHZeDFr3BHzmZRIpBBYbC7APLf9EzxQmcLlj/S0L9KGtksY0S2V6SEscWI4uUwbnWY1IR9KN5dGYz32wr8VOkx+l0bzkONbMb8WHmYLL4hF/w+EWAtcxtFN7lwznCaweNoAibL/CKJUaSqsGwofsQwUzhMTrwDw+AcuZA3JU9VT4agJUxH1Rhz7xD1Bmi3dYNWxY0yvDzciu5nO8HlJZ5xsn2ngi0iskV/9Qa69v5SsddxmMI29Mf6p/tPHvRtQfl6ID2sV7fiT2+gox497h4/v+zv3kAjxL92CbH+10Nh1NeKYIdZ5pPe/fbln97AKZYjNM6mXfqPjfTvxMB/ZhcRRZUnmv6fMHAO6lL568//F8j9/4aB0/9yb+AVbhty068bC8afOIa2NQt075M7D597VYf1rDkhb+sHD6JlagHLUhPj6eRdBuxIaXWybx/0P8d3KTB7yvCcXgE9vWpK/uMNwmi/zzEqa3Lft0eNkNhBhK6qXJnYVFQGpae3RxFJpcRJvAp426MMo+mlLoNpo9WgFd8XeuHkOSwQQ9+/dK4J8tlySu6P4AjwEXrIx7YmCahzA7JmssXgt2mobPcpAMnbBYNHR1i4WVrkDm+jBI/dqmTBJ7AE7DW5Qdc6HRmnNFEhs14LPNXvM+fF95FBEVDZTHbpmbD4MlWhHJGMhObmIfGdTlg5dgn7QqtqmDC1xILwGmwxv0bXkkucPn/OXwbm8YOwM99NrT8YSP57Xw4j5ZDVV+NDGLzLS55Mwgw2j0rDbK7mVAbfhG3vh7LE6DlKSGanhKXTSeKhz9cVC1rlUcBu6H2k2luWQsvpfORbzjAsl4Stmogq2IsLQ19Z5GU40+n7zpi5uGnO5Db/wsDR+7GhsrKyJPR7I2afXGpxl33WHE1SK+a+Fkd06nzH8JlfMva4PO9oVm/CNpmtgD3v/Ir7tdiV/kJmBnup0y/afXkovW7yVZmhRS0a6+WOe/nvm7HNu4vQXKnkZqNhHceHF5HAl/MtQ/vyq1jF5RM6TPUl/2ROZTaJ6pYw5Z6UrvE1VYYLwjQj1R/c5XXUs+pgvdHq7hnz5dXGGLZwanGhS1zy3GVUsLnaPdDR6H56uhcZ7EE/iptiRO6ZrAVh4Dqx8WglLQuynSUTIy8rzFj7INuwoTLhLeyaXu9qLnas7eF9DPcYOFXPwqKgfDiPgp5sUN2XwgkcAdXhpSG/mp3EywlhR1MuH2Qz5Hsp6l0i4LP2zpRv81sZXtd1Dcd0NMbF4fbkqDmZw7R3/kUrlHvuXs1nzfogqIeFZCeEcZuxw5RHtEBUdqrkS1GesfnkbuBmFs4YmuuTynI7GOOuj5+l39V6zXYr/4dwaJeMl/WoZs19pOD+Vry5+3g+DWZ05xUGqTKjlt7kHQP7V6J1Xb24t2oMhGC6PQx7citUVsy5YOZ+isj3E5OwedE57PU5ArrGeST5ivuu2TlkFuVzpJd+vy162IRHA9PpY85dX9V1pteph5uv/5G8SD7UjHeXG562w+jce0jYoesXwqxFQO2xStsMAo2wI7iLATtucwFL9/7EXC7I9k2B9OcjEXbnS20mBePlKIPtPjxggrMn6dGulSH1vx+Mll3LRfnbxqAdlzWmhDyc8ocwH+exPazziTzsfNkCuTKeyN0EJZ7Nqww6CX6Y+ruE81W3NmB/e/noPR6nUiy/w9jO1gnwBO6pDN+dRd93r4d1VY2gDG6jCKB15RTj0Scs+b0yZTCFc8dkfQu4ONtVB1srTtC6NDlzDxhZ7GJoMW5uu5KwPNccVq++HpI5LkvcLB4UD3J2wk3MK+6OSsti05Up8LCI75IbjTc6u19ee9y/p1fu2ScNWD5eboY9rXOycRAabLHof7i9zs/DZot1xvLDPkTspXvJfaVxINyQXseSQvpPBbUHd/atSZ/cRxnUm6QgfW2mGGSk98HkopG+bOUX2f74TLZnfK8hlkYGZpJ8IuBkw0KZWk7tn7RQ0v2PLFg0lwVGYyUuQ56bFqz2VYb+rDhwselvBUh7h2xVl+eMv+t1DS9yQK7crZcSTiVSmMfJLtBTx3fSR3cYxJHfhq27+xkLJqNRAYrlB5jClLAvN+YO7KajD3pj48XC5pp28IKLhKfPrSVsjMmmsVK9YHqYpSzcHUkfMfZ8PC2GsfBrtzZg7dh79KfusDKEkVQQapce40X4ZKH6qSpomoowtw5Dzk3JFKAPs6M9dUI2YOX4OkgwJVt50Qj7X+9fAY/NhzCyCgkbI+0iQCqKGPcf3PE/GDhGpqO5iQ7DWOCryqpNNMa18Eiv/noorDn96n9jIMiugnZe/M9DYSev/sZAUq4g/oOBmysSVk4eSsZM4vI/D4Xd37D/yb8RA/+ZXUQUVZdm/xED/yW9gf/tmcLezBvC+H0rxbiPCyhb80pu7HKXxGnZAFjprcA43pJg/w4zKtjh2MKg3n04f31mHRSzyxcFKB/G1e9Oh3d6X2PA45aFYUYyq+6o7HH2qsmNz2oBxpHcZvgsr2WoHOsCPi+b0na3ubOwDgPCxGx5wzi9NWVwFMNDuH4vofganRQKcCyw7mNy7+FP5fykdx28xxPCym47l/hc38cQVlfEaKE+S/5M6fzYwWvwVIi65PhMEB4suWK2UQl7Zx9qVr8wOjzdnWMZrCc3HX5yYqBbNucyKHLCrPw3YNgiK1ho3Dc6LA8aXW9r0P0InvVglr82nsJPwwLWkYwuIdhhdMmvEt/+CAMz9bbEpK0KTjcucuCh9RGundNecvuCx+yc4DDlJaCyEroko1tVzPGoTU5cZIeNgE5RVijmo4RkWmwKcG3Nx2A9rxg/Xx/kbnliYTL7kmytOhXA5V9AXzbOf41drKDU9wzjx45k+XeMEAxLdtGcfUgW2IvFbK9LNhps4zBvm10cRrA+IxnZbYZ10i4du1zLM+5G22Hs2Xjl0Cc2T9zsbXKT9ley2HcR1bhYP/bMnX4FsJ8ulmhFrcu84+iHbDzlPW537Z55nulVbOWq6R8M9EQ8PAQNd088TDi51fVWGCz90v3fqiws/dWlRYbGxUFz8S4kt2BU9nB3snAXdb/Sq9OZwdzZyyZMka70v0XUMX13s9BZaymVclB1djNzC9eWVnFvMqk79lnK5t8Y+FdvYDQZEZSPy1YKxLIxoPRGD3SXLmGf9Etk6Ar7SdhtNYyPq1SHkU4YE2zSLxN50sbgnS8yYd/xy0VQOxW8pHyEgTR/SUGKhB3PaN+iGDcPLgyqYHAAyq/4Vt25UNa1DPJyvsXjChdloITYQQfRCrODzzhfFr2AYDSb4YKnGx7qoQ9wWH50TI29LQVr/1JA5T32iLK1lYJlvaqhtjcOprPDgvLZugz5wwmrXhOXhc/Lksr0zmUY+bslC47LM/3+9Sxhdh3ZTKzbSwwjY0f5ATtDEvOeZUAJHGCer9ZccPesww6NHXoZQVVYXHvKX/ehortY7LjAvS9gnD/o+v3DlovcknSK34WM6Vi3efjyvgBF8yS/CNdVySf+CuDk2Q160r6ROMF4B2uKKrJdeivxw4HK9kaYEzx+rTd93p5XIK7jD4YXUAnT12kPvE1UDESqs7C77zs4yCcfEccdJ1t2NGBlaz/04geV7fY6qyF7a4SR7fpJ+TOyK5BRv5ONOsdMqNoaYHsepqw4p5iFb3kdg7vQTDyxYd25Rp0KmOT2FdN4fS0D3E0z8HLnjeGHsIuwkTD2vNwvEefPjPNrbRmwmHYTFE+ec9ENY40NS1ugyNdHSXiLdQZVc/Fwy5tnidF2KzNFmZzwkI1l7j/u+54ZTsrx4PVS6X8nx4Lxh3fE5fWi0PEqM1htTgJcdonKvTDKLDbzCIOXzu/HvbuV10xs1+th16RW8tOyqdnid3si2/Zv5lmPTGWpoDgN5QfZ/FxoGUi+dyHbfnkwnig2td8m6Eiff2TLm8TuQL3mc3SVyYeLVdjIoI5upLdNXZfhMqw7SPpvRO2pVvR6Gatwae0QI22yJf3U6wz0go6j+7qUofPZxLBNYhXTiyd4mO02FvjGCzBb3i+S2IppD/t4/XYnPKYTcz6ewVSdVCUfNU8uitDKoP82Y0zCdFYGM21Ug+WMIzw27YtsfUe2YbpYfjFeLygfO4XiZe+PJmTDNLIB00TTYdzFLzxVj5zz3XxTwUnxEvSLwabttnS+kfoVGOULqk9JnAKYzoVs+iJ6cd4PozL3M4NsYEGGM3ydI7L9w/YJx9ONS8I8KAY4YbEimzL1Sx7LhI0LXq0wuk3cMjB3pQMvWY3/9Ab+eSj8FwaSGTzwPxh45rsxAeDuf8YGzg2xQkNTfeZX41X8BwO3t9rj3jAfiIWXboeW+j6Wf2Pg0eJobfiBezwyM3ZM2DCF7kO2e55L/04M/Gd2EVE0bTb/zxg4Wc2kP3/+SQz8b88Uvl3tLYr1b3hoFVk1SDu7wuQSP3joKbYFSq+R7PXzmofGIxWU5octJjr/SIEnz3qAspHQO9afkgNlDXwTKtPC3bRluPW0AtgwZN7NPcKw7yzO4KXsj5g586sUTlldg6/dMnT17CGFv3vQwzk1OwzDCX1eP24RJtl3gnFxekk8WjoxBPLsStina1R2Rp0O3889R++LIx583q8evN+PsPKmkPuLlaMFj7nWY3436PtCXesgXd4aTKXpvQwnPmGhb8VvxJ/IWGB81hbsr94S09Y+l2HDCKMWOWFg6HcFE3agGmDb+x/9/o0wYSJqC/iu2WIQRQ3J3llDYGhTGTb8kgX3iDDysNAIw1b7gmSlJ7dp/pwYl4doX/qo8IylYSGjWAZnkpntRIbxpB8jScCZBe/zMPaPBwzxEidS+L6TTE3UF6cyvqh4uHlOa9iFhDnhwSQsrHvLAjMbAQZHKIZt+aKOztckWV39CAPzdySArw3vDwa66LKMMWfnIHQ5yYib+zW7mk6CVuZYpQc1uU3pyql4cSdinjlmHStG7g93MN4zf98qBivM3Re3CqGYr8UTg+1P/RnXi4kr+XxbGixiizkVv5db/sFAnccJGi/bZ38wMOB0fEX3lvmXY1iwqLid0faXOffy9atifjQsIj3d1aXLXmnH2Ntd4pGDUQbxfoRMDe0a137Xcm9p1TqTD4Rd5iK6cr+Bp2BeP+rQGM3orq3LnWBjX6zxENrkphefkjDXUQ543FMZ5sqzseBzCxp0dwphvfnYkowH+QuPS5/a1xcUT547CzBWo68kgnFawGveTKjM3X5MhLLewx3eBmb59M35+NKSrfp6L8x0RgX5M/QuJvqrwkzyqMy2maqDvYqNYYGKPZWVZSXgkhKG++qdOPAwBQvWcJ7gSbkFlF/30IB8Zi/Rr5UjF4tNEIP26TZ4ktRM4pd4asDo1tuYKJMDD+IN6FCYVOaSwzTnwSJR6HwgmmP0YAfG5azMQHt0ZwzUNuSB9xEV7DZyhFk93ZciK28y7O+Vg1ns8jLIV1SNy5IwPV0lFK/9nKnQ5/ITXWMRl4F+Dsk2tmRrhLGKCGPlCdmeW13T73/o+xcLuYe1WpnoNVt30IvAAlhQ+ySW3HIxLzQZ9NNSwfz7fpLeRKkM5nSv4umgviWuT58dfF/+D8PdQqPzUVsVvpFGtqm96lIYb3Mdtpt7gK6UvJiQraMDV6Eo6I3IFgZ3h76PR/kbk8B8SoGU2D1sa3VYYAro/jyTYUpXdtuRbbVzxq8NYV8Zmi4exxJhyVF66BAm+w965ZgwYbGOHcLS3MDwO6oIM+xZDJOjskX/EhCwXdZqD5WuDePjeFEKOd+oMLuYNoqXdZaCbEL52CRbwF1eLAgjfLeAgj8SJAsCTEi3C2HM7xxifmVQ8ve4IAzx2hsah7nJ+CzqEZ49ExjLd8L0Y4MFrOZnjsP2HYOeXyyYJsc9Rkk4Kl3ZGQvmwkzFQ+0tCVPRINvBkwyDcPeQyLtrNTzG+xKTt0f6f7Bb0s8i6DF8LcgGaZWmgng3I4yze8+4fp9RPLJLiflk+WHBdZbocKryG0bXjOI9XBAmRlle4nHS78tQNhsBxi+5Y3C/3ljIehXhbe0B0/IU87A4kZ5d2sGWtXJFx7kqoH9P5u78x7aSby5KYNbEG6Po1MEWdBrAxfoZiEd9zkMzynt4+fcUcdW8ePhNdhmsVjeyAU5G71cuWxXa3WiKfjVrS5FrlN9um03QP+tnLrZvah8T7BPF0/4uBcU57mFx2yeY2NWjDIxdm8ExSin+398P6XUbkG15jEzMTKssRXuPBfi5ucAAecoD3w8zMHI9wWCnkM3Ybe4AM6MLMVyMAx42pyqja+8TXD7vu9K7yJeaFfVDR/O8PEj+bL5SmQm9gauX8Ji/CW7Vn7GBhvv0JDTwV7C1Ff2NgX/GBv7VG/jX2EAXRkrGxmQ6cHvIhrG+Q29gr3zGaFTPLfMKj4t/JQb+M7uIKLPp9D/vIvIvwUD9v9wbWH/tHWaZf+dBFJObY4lywyDpHiXPV4RJtZ2UeHrqtSRcY5vBxyFncixZX/KZOlNhvhxm5mlfwsJd2ZEs3n3CIlVtpeACCWGLkl+HBVtqiaf7uAJzrWWYmuuShdqJfs+xFMLEUUYy029DB74XStvj6UVloPjQ762D/Qy9VfwuRcyyCkZxesMTFjMenmd7C5aP+4XKij7mXJLeBijaIaEyR+8Prd+xAE+iMu1tXh3na2cLkAfeG71wTte3irUKVIYfzN6jrOTefpgyslkuUYg5yfTdiGo4aMoK0zvJcygmhIHWa1g41k3rUlhL1YH716OyYV2aMhitNQG78cXB+LMouRDBo4JvdWGYbrRCCg/7CMHbEGYZzXXoDazLgi0SZ4Ji8Tjz8LK967BYLylxX9qZ1L17ZBBeAiAMcVMW/OxNDe/fSCCPV+S2/TVhnspsKvuXL2HhLKwJM8PGRM5fVIbcfNrB+6aZZNezUxkcJg8Bv32NuAyH5WuxpN/f9UeBi+pwZN74SG7xkXprtMbujrDrKKmseZHb3EjqlfnmLRTsdyF3u4kKXhKsb1Q2Nvphq3g3IOyrY4tlv8DG1c72mHdaCrK2J8PFTV8L7h2Cb8WSykhx8Yt87pedbDGL9SHCJyy4m43jnu2G+DGyhACwr5AwqL0/cCFNZObm45PDzsa0Rv8Q2JJ4bw0Dfsc0xFVmTErcWHOLTcaTI673x2fpSvpbZhCGJyR41UrfWB/kPxhoNp5XunVX1uzSNIjCm3SM+xeb4j1snpj6aUPxlW0t8MvbB12Ftywoit0QH4cIj2L748FWndVQvz3CFC/6SULfZDqB22yF7ll8GJfm2xqWO/uNUSSTDbrISQ/7+e2O6fP4KEW6SwDGv15BvnJTKZwMU4pucTHFXKzOdBw2BWSBLmPurAgjjh61r/2xS8xm/MZ5cKOydU0TipdNRmVLHdU6HNMvIxvGzowb1D7wM3IPfdyVkmj6SKeyDzKm33fKRRgRNp6v+hh963mWuOjWOszHHmHsWoul0K8fFlxm9RjDp0/Yd8aJgOf6RpHTydcyvA7Lqc+TfIPu8lGUfKRalB/HxsZ0tKPve7ZkIL7b0RqTMdmq4G3Q9VxLo0E+z44lt40HgKhswmx0WincZbYOUXxTMRUrwrQ+TnVg9y/lf1SQzbyP5zIo+VjGoPjNuLCKOf3efDTCobu8FGfnDZDZbUSYKL1KvmdHAQq3p4hvoxt6owgbnTanfN/MO8K+U0L3J6B49wun4EE92vQwdhKB+etRsFC2CPsEU2LEeFexYP2oC/hJ+QzT9e8h8YNcE+Y9PQuTSfpgod7MgfRqxIeFoK6cn1XCni1v9oQNo+uwgFUdA6qJR9h/uEghPw/t8wsVZJuNXYbr+coCWZuOyJacHbp/BhgQl7BAHB9cKUwuPmEMnksUdXqQgoVfkk3/cg099XYYxm4PC06t6wWegv2hFH3POyhgSvp3cyzOt5svxZO5ofwZzR0e+l8O0FXmiUChrMlu9g1dj/e949Fd14xPBdlwfejTz92e9C1kLWEoI5vjn7u+FBendaBd7N/oPp4SD1aHtofLYZiCseeE9fewFSBFoyfGhN6ETXtbJg6i95/GhJkBe9L968thAbHd5cj4yqT4wePLx5x9bpQPO6oP++t0jzvPDSU3jAk+a2u2xiic9pw7a9LvqPZXyNvDXApzc6/Ce3c9YnA1X2XYbZ4VKH0iYXqevaUwfM0IU6emRvHGqD6dz1QP7iuy3e6BUXtf96oFTtpcqD5NqH0XXazDs7rl1N5Iej97px3w98+kmhz3PITJ2oD5kcKPp8s754sl5XMzJhVxVZn0219R/GffqkMRiozx4y+ieFeyG2JwSEqxjpUYHhrGuHkdd9yto2XHJvl8hMvVj7DtLwycqNYCd8dh1xDDNKv/NUXEtc9+9gcD/3oo7Lk/Ovb/9gaSyb9lbD+XBdqX5EA2+TmYk3qj/+kNdPfz8t85NvAf2kVkrijS/5XewOV/uTcw8hQHcyW+lzyOrR4+Y3Jr3sF4SCLUqSxezKbCMJ0SxhWjNIN5+d7jsTF7SSwcEqo3f02oTDQ9F7fMQViq6x0G3/uThTvfrqF1qGwl1rCO09SitC7hm+MxuZY8nPskA9ZjSe7xsKcy64p1RUhxm2C8zjomTExr0Ed7Hd0m+fBQ3nQ9aPqpHgBmzgJNHQkIZHLHYeovWDJuxgianWaYjIwPF/7+KYP5WM7Qny1epZjPSNbM1Z7c4Xx4SEx2vwev6L8oIiVn4b5fC6gLc4ViEp8lseOEgUnlMczPUVEGrIgBtLEiIa6HhyDHRYzQ7IfeA8NtSGaOiYDZZk/u+9INy1nn02qYWcYQ75tCCuz39G8M3D3TvYT9tqzY3FVVxAMnDPT4wwBHpjKcGM2ZB7NlRLK9/wLm34jcpTeh83EOw0MKr6tKosxNB402rCO4KKsy+Ng1gpztTYx/Gsna80hlbWLlJnriRBgIxSb+0xtofUhmvMlZypj52VyoCJc3yTV/asXcMv8h6SdKLq7vGWvb2MN9cnqV7kXWDOYmxQmdx+PMfDncqux+1SvcC3Yu/Uk5N+guKgru2zNh3vEz6Rll9hS3izAvvVXt1excZFT0o8QvsTlUDrtiArjcNC337pOdyhYuN/CkR6/S01qPyvZ64WMSFIbEq2dfw7nLqKwqe7/kZ/HtQZ3zNQaBWHER+KeKnRSJysqbqYSVzLMgtPkOI11bSaIKDJnKirpBR409yVcM1rOnevPRD4aZ701PZVuczA5PD4XaU7m0CK9F8yXgLVoeuOYxpjK8TtGv3j8p8JqU8uUazFB0HpVBEYwACraCYSbihwfjftuD4mk9ht9tPdRJW4XN8lVjZIUPKfANm7B9R7YhMGeECSMrzuCXmJxsyLsqucZVHcankY9Rfa4kcSjtoazmGsX761nyKBmWdJGDAKPcf3HuPmfUvoeAyuD6dpN4v24Qrt3ogmF8eDCRfTUgG+e5GBf1haxCYMWQHl8bKvObkonCIdswVvIDYcWBMM6bTGtQJiMXPccj7NP7qIKbezkRxqaVFCwfdPxqLH10V1FZilVIGGrxXAy941cpxMu0h8NP8zFO/avElUVdwdaJR8hV+8JEUlM8k1h8MLaDJ2HWszUgmNgzdP01YZs9G/Rl+aL8D4KPxCdbx4Blf5hi8n7OhpmshF3p+kQY/JbGVAC3bwfKiGygPzNfUnAb72KYuiON8pXwN+hbwsb5hNpT2GdKUN9IDWjXNsXTp78y/phbwy4ayRGPGbtI3BjVAqKxdsLkmNH9nGeEBWt/TJjPu0biX4P0MT5dDhi/xtS+On/WwJdJSjbOLKXBVsggWsJCEduEkd8NlZG/1g0Mz5uyDBojFnB4f2zMwidKQTuWdNC+coxu/fSlQJnchpUZ1JRstxmVQWvKOsxGZKtO20PAwvgRAKgi8zDbMsFFYZkVGIaVYxAqgcTtlVLAa2f5GL6FSxh9Iyy8+LqDmSkJxuMndHBIzTPyMCHM2Y80lfT/8kB/Pqs5V+apgJU7Uuj8ZnS98Gwpn2Yrssknm/Q/fdPxa/MlW9F3iiQu850FwVf74ek0eZbiNmtrWMV2j/Ek8MrwA6kF0Wwp4akUDRPhqSGsTBS6f+qwuZt/Ugk7D6MQww08WMBliicpfHS4bMobc5uJrTO7GLbuzUY/JpwN2YajfmcYu6XOw/r60uGNs5wwcRiU0efUHq2Zy+jm+w8ThyPFk1c0c0z0huLt3ZDNS/p8idlBKijen+qwrWVQYUx0WYbbvW3BI9TO6NqXhuoJT1VYsQNhXrD9snACoQDfNBOML4zu3/htVxC0Nw+Pj82FsBdJn/nKmGE8Tc6cH7VHATcl/mFmf3MWHKLQgXAdJ3/GBvpdvRyqHnHln95AP/vpf3oDwTt73C9is2bOPma4P9WEgW/DJxtvEeZvFxVh4tv7Hwzcf/tjSfZEqVgeiwC30/Oh9CvdLP5MEdm50y3/9z4U/od2EZnr+n/eTO5fgoH/9QVjLHOPgWHcpfAYWDLoyfdBaTOrmRhdqSyexDBWb6E1PKyKtILD9HCgNC6+XJjFkWT4QBiYW6e+DIpXJ+BjTxwMH/zJeX9POlhqGmFktG3K8NoSBoYKySrOlbIMR0UtwyhKakytzTDk9rDuobADDf087sgt3Wc9NKt2gclseAj9NXQV2HrVknsjHA037SiD96p9YNadF2WszcYx/DbXM/p917PQcqlszK4K2TXn9Kaypc0yUPGroLtuGsZzv9HBn+k/dG+/nIfX5T2Da56s8LToCKOU/lEDwRjJTLouSv61yS1+40bGIzdqKbx26jCkWHPQZU7LuDhoMWHaiGTKpbIYKisqk9NLDojZmGThMYz1+437+H96A3upZu6jUDFu4nPJi9nGgI/0MjC6P0g2xh/CwH2hmYQx77QMXIvK9Kj/BphkPZVhfiLMu3aBjfFpTdigdISl5UVZ42k+K7jQnw9y5+/GpDJgn6RgIU9jqFaF/zcGtn5ZsObAVdwVjkxu0tWRrfDa4z5uU+a9tFplukwyaaTTUelWdVax1TS30N6HNfdz92MRlt0OuPrua3KzDxcAPF/B5fYUctd7EzaufkqOtpzdOf52Xs/0r5EhvF++9Kc3MNoRbJlypjLf1V0BvNikmMcjTcJZLxHGpOcPhiN6p4jMawH3qn8Rps1THq5sRscLfsHjbmpLvFwuDSiM5wO9xYKxUIslKuMuv2PgTyzC5OMvA3vcr9HchJ7056Hw8qkM60juOyl4BEkG4+nyjVEwTBmJo62ANwwPlRbjVgrt/pnBcjo5UvxqEg/DT0vxqyZzzIh6pDDu9hbU462JuY+fMhhFw7qWt9cX+SRuWCgNY5GWS7vB7HapqQysNISONTEmFIGSwAlh2kRNrnhyfo+SH3Sth3FoVyievwcP7kvCJH0XrjF/iE8psNMqUIrLFcVy8qVS/p47cE9H7bBASlsKviLMsfffJ4ZZW0vBGO0OjtYlx2Q8LBC1NjSH2ss7YCIonkI1rS3Ytd8Q8/JxZSIfZvb3rZJQ2Qzp+KiJLRib9vC0wCDbaNb0/lGwpLNfnm9lsHC0AqZGk2HAh3g0xpQvTUxlMjAXlcT5OqHfi0wTuWSRTdqdyVbF6PWENQHpxcynsnzpbzp6Z8Jybo9JXyLNpvzNjZ4wgSgMJqdQRe/7Iht4/u4c6JbjJUbKc0zXq5INPBf+EXNp/ObiqFJ7rWuPsHJudmVQGk8LFgbZnHz56AjrjBmAVAaE2fq05MF1FBewmS0LDP2esLW9xh0ol8HG3m7DOqEsQSBDMMx8/T2ZgK9dEBa8OPpgU7xc4s6AVb0/oZuZNyaeTurA7DmKMe6kGwumKmHPLXhlwx7rwzqVb7WCz+wRotfNQy7C2bA7bye3iP4iYuGsnxrQW/Kb8gGzUsB2HcNu6rwx026JFN6N9fCQEkrEYljwas3o/duqINuyVo+Mf+YhYeQYbpicVwETvXxz4O32FSb7LqF42gQqQcbygul5mOKWhBQvTuo1iF1el8F4OoxtPTYTPG60YeY1AS754N+K9Dz4ku04thmE25uG4riflsGx2GWQdTcFc5tT+22urUoNZkroPgzCWi2bUT6Vyymearpf3GCaAEIsH8mFnZn4TNQMJjMtpeuZPci2TcgmrU39ivZrJEl+LE6kT+ZvsIUKhdPlNnMglk+kj6LSpXB+eRuQ1ZMTHsXrzURwevYge6T3cbf9lNzbUTx1qqmj/5CenNxK68AyGa0wlScXku+mjoHdvDviZFjpIo8I84VyuyBfhNS+fUkY6avvHX3e+rFw3IcZ5Nt9gafRjmyiHqUAv7lCjbU1ryWfv2sDtHa/wiy7FVK4mD7ofmioI9YV6f3KDOU/D4X/6g1EeXvpWTw5j3FVmwcJ0xWDP72Bf2Eg/rZmx6aJ8z8Phacrv2K2/Jng7tV75Z+ZwosfOrjMZ0fJdSrCxtFZD3BfPgkrOQY1a4Q0wr3pbEv3IEn/zofC/9AuIvpMk/+P9Abq/+09hRFH5Ma2cJd4Eg4T4ocyleo5ucG4SWJQi+8dk7vdcH7wtjVUVejicWKRDNTOkcrG3JuSrKvkDsn8ZCBPx3s8XZUnD2cHu4f8qtzQ1cjPBWkU9/DaEwYe+buUgoZcIHxWwXMYG/gkzLnfdejVYQiytnlR2dRSGS7tzMC8h54H1afTQQ4OHfpKoLNAKfcVfDcpyVYsFlIciEMF23N6Qe+Y9WU4nesWHH6pgVmrkgzoKmHs+qlM8OR1wxSU41AGakMiN6/kJX+MJhnczxeGIidA4oeUsMvqGoZuA4SB75jK4O0dyBglUEtiHlsIaps4eDyk5JZRGTYr6qisesWPMJC3mxomiklS94oIA83TlDB5UaV/MNDHUVmxky5mONi1Mti+NoTVv8sS3T4nmVg7jwrk9mViMpdTiWdR1JHsLAN0L79qWAdtOtzf0RaPaBAW5hWdT3JcEgZuzYKHh0Mk0/mN1ijE5szC9e6Rgbh3PoK1OJQ4rNTILCHf0BoG4oj33jCgrHYpxvW3Yl477JfwO9yeuJ6/NiSbrAe4Z6aCe+5NJD8imIHka86RNGbC3eXco9c1O2O2WufMbfdOxibTmYvmL/oRbLmeSuLsZLhXf5yh4snI2uyd4UE9Db11xhdhMmYf9J5XxnihyQL2nbFBgcsDF67HdPitFZJVWztzYW0gA0mfTjFZ/Vwp8K9cQOXpw0zEtV0KzTQtmKoLwjTttC8DU+EdJAu0kL1uPvOfKPXME1qAqZ29yPbcqKxP+uSDXLNbLliTxrCUyTNH+Y5syvd7LGAkXXP0srlU8olOmMecpY6J9JQJ8+XcAf30XmMYM8IW5s10OFDdRL57N6X4RFRmD59li6E2p/xqRoQVcXY5YdIvH5R/ckPYP7m1mD32DRf3nMrmXJhvPP4mdSlst41hZd4pv7bylwfdk2yMdmpqDBSVcObCnx0cuuCHdMNeLAhn2wzc2vuif+0aKXjuKN5/oXdD/9TceGhCU0O6ozLs3bI7C51TncFl72V40sdlKe4GvU7lV4Ep/O5cTGu1AOvyeg69Sw8pfAyv0bydhrGBDyaupa3CC4MrJiq7SUGhU1n/RQnZPg70eendVKB9lR1h53GwMREdvy/p/Lzk+yxFPDxkzIJghFH8IxtYxEcHtpc1tedd9Dwsl50D/DXW8DgKyQb+yh2C0o9XhMn7BUuUkGyg9Q0zDJMpYeBzsatgHhOmB+6FsC8BwsYsuRGWtFdqbz9NLcLKUYDerql4+O6tHkQdVHikKikF4bym9g1ed+TuirCkvmgZdJMt2dy527Gg+xCmrzZKiMH5+RxW3BxssEsYn/9auv76Sraz6wcsvtCvhlJF7T1z9mfij+rGxWnoHcyqqMDs/Rt2lfmtEci6zjDvjpTvT0b5P39kYzy+28EmFlOEdTpaYtZUeSnCcOpAuhV0/w6vI93vL71fi/cGojwlrFq4UQyhoSt4CgVhoqVNBGgzY0L68qLPP3eEiboeEAauerIpsy1heOB5T0yKKembN08zeJqKiiffaTm3dxR/SbZiGID3LcN021bwMpsRps5VlQJldqzBUW4qBsfRi94/3RmwMUYTiocjl7jdbAsQEdn8hMRBCj4h3c/Z3BOY3td0fYtArQdsyjFWRnXJX7E9xDvF1/p4W0rC4L0KPqzofv8smQfuks7vcJ5tMF61I8I0/WCAgEmBcXV9E+bOnjIEGWFpUkgfKbCG3uPx9DUi23h/lnzstAh4Jn3mXncpQ3mYwmKE+wdh44Tyr+kIU+e/5ZXqm9uWQXiYW7DJD3vSn9+PB3Y4qeCgEDZ6m+opCRHT+SzK5VDf7IqF9Y/0+FIrG3r/+yIFh2VNNkV/LTFfTApJhF1kwda10v+Ngbfk+XdvoBu6pcEMrP7uDcRkc6uZWxUr3HHJZ38eCm+ys4LbSetxb3E14Q8Gbh7KUfIcmd4/MuoQnf3tULqTC2HgXzOFD/J8yzG6lv9ODPxndhGZSOpE+b+CgZP/cm+gFxAGRu7twQLoSPbW92UzYFPNw1YirDkc8zvGZt6U4emw7cBEUnWvGH2lYPuhtKi+F5KJufFlgbVyCvDD9kCysiFZ128JyapMGIkjbKRwch56/w75sGBGWEp8oRAGKkx7EdZNOhaWw1ihfqeRrLSrFw+NRarD3T6RW2ujvgy65ciCWTV+Y1Tv9TKMjLyD7BoSRmJusEQopxo++uyK6fRD5yMnHUIwGh5iNAWVkemk7WA52qskQ8eWhcIjN/lIKxm9r5YPbnVdQXsh7EunSUEyEj86+EkJYHC6FMNywQMG+vkE03ncMJ4NQ5zHn8uesFGl73uM6H6N38oB0T1TGcnVRw3XRU5utf0RBo6+DwEzqI5oPpoDQ1xKHftFFpWp7/MsBUeFrn+/zUkmJDhL3E82FYyWhHH4W6aleFmPHr69HWLIqhsbvr+H8L7colDSSgovqJJs2fkao41L2GrgY5BBwsKsiM6M11lE7n0Tc9wsV4fSQ5VVTKqTCB1nvC+5b/sFyfxGwWj2fpf+VHN7uOfvF+5npsv4NL9SWV5RGd7cSHC4W5c1TA9bGa11zSQetbIDYlkz9F63irvpsOxYWj0tjMdfg2Q88Mlsd+oRd9nDlzz1WiG7hczGuN1aZWDvrzI4X8dAr+rp9ekdWPA4ZilGb+AsYEBY51lD76s0u0jivlJicDXZwtwthcSZb5KMQ+Xj6dEdJLIB5NbFN3OoDFy9MhDDFIVMiv/GQO+lcJlNqiBE92O8yAYMmFIvbz2m+7YtiSkJo37Li4I86Z9c7CbHCjb++0SYmklSsF8fDVi8zBHmiixzHsBIgPsJLXSPN4q3IKXjr5ktoT9LKH/65xYg67QWXWdWlwEXFC8rHpSYHcJa4qsH5Uu0+H4w1rDl4XJGZdZxFRnpX0MYsCUbJtt3H9Pv9Uf5I6cOBLthCsp1qTAxFY4Bj+1yip50fpdiGac9zLWRguKyaiUhRynF301p8fSK7oTFM00l7F+GiKvqwUKvVDs4VsoFhVMSpo0Evb6krxthy/fB+TGqhykWt2HmMTZMnHgsw0m+XYexgTXj4Y3OZ8eWD8zxc5fC0qp7UFLzilH6fnDht8NDxz5ADDN2Z4H2rjtQquSHfp4/pfCt0ucnTjPGk+13hF0aYds3PSzQvRZ9yZW744CzWs/Rl6I5YeTwkH6lEJaE62DBIv97oPaPU8KIr/ouw/WL2uu8+av3J38NZXnuUF6RjfO2c9KXiPCF8ncUYzDOKX/qXNVBPX8fGF6ciovLLKH22gQ1IhxrLuxEIxscrVxMbquuDLeHRId0rsWIjxudv6mS/p3VW4Wx+76XYXJvazjdG4oX7tBrrjQxTOvRFYOPS9fvdjXZmvOmRr4NSX8u0tSA92JY7r6FnIdyNdVhttcA/eR74UFckC11D4pN8vKm65hz0pfDWOgY8uwkhc/tsBz/9bLBRFaKUlT3qCd+Nw08jdYZ46cDYUeQL5fIpxuyubtoQzZ2TJiTpCey+d2L7kdjNh3yWCMsfG8o/hKwZ5hkOWHbqKF8eK5CE33b/NL9Wsw6CBd3ytc700ohZzsZqu5C7z/MX2XY2ITxdTua4rE6iVIojPTX0e05ntrbkwevyK6gGxNGJ+6u4LxvCcPTViFMvr8aFqybpIDL8Z4jm2xtSkft2sP+cEjQE43C+elM+bBdtBaeFGtUii07WbBbrCh+wxfZgPVrrsLvSBjqO8+ehfCjeiXay5jq0TCo4slaAd/TsLJCMGDa7hEXoKo22apkWKmCdCMG03+VGEUFXb9lPR1YPan9Q+/zk4KFs67hnZEtGvSD8WtP+VbOv5QP8bASxeVG36fnw6Ch86xkwUYi2/MJqR740YR+j/8iAVAWKRrvya70jfGy/zM20Jk5B8lbFdxgdq0baLRXj/tqeuv+LBhzAMVnyC/+31NEdpvOK31Pvlnsmei7v3sD92bQsVdlBbirroSB+7dSsetsMf7TG4h6yOJ/JQb+M7uITOSJNPmPGGjMVZn99Wf5T2Kg+l/GwPScuJgmDWFguf9rSKzZYnLdUJnSfJuw7nW7Y7C+DDMlZcLAXbdCcq+XryReR5LV7NNomE3mhF1uTzJo9Gt3cL8ki/nOlsGa0eePodJIPBtRGbkwhdza+VAxbjT0e8f57Y1eqnVcLId1ttSNv6Ay+H2VQt3PDXAFyTz3q57SdL93wDymH8zOL31YXvrVg9yHVAYfD4Mn/vpAMqL4FYbC/w6d/FkMkrpl6Ppb+rwzpjSFbzDDY7Ikd+uSwMHV6WWMe3ZifzBwai2prMhOQWX/SRgozV6A3togDHyK2IFuTe4y3H1JJkcqYWBff/d4GmstE6sTuVtZuZBMrG5lGZ5nJNO62ZjoFocL/4OBEzPO/mCg34dSzzKnorI2HWYiq1eS6XZLbj/RF4SBXzWqIELCwMB5H1m4WpGskxEP8cgYyYwLU5LdV7PFZJ7dWDie1wKCsbnGOPsSBhbfSIbnwtygZy/PLAzfw3KoXBVo+v5B8vNEqpmnzFzcniAseX6EDN5St0VsrrPS9d5fGQ7S5oTp+SVK/pkxan/pc0d3vt/T/WIyHb9GMWGrvGccV6EFyxQyxLf9JjfbX2t4NvyBbrKySw4Xcq9/PRReHa5+6d6HR73OeXNB/wd7ztd7GWA+y/ZIb98PCzCYHTw+GcXj/BoxcZmYOhSbL8f05pQlt+MJQBFhgMFiEUv83D4Mivz6gse35g8PdTYCPoGeoHtfCC42+1sF1bO2cMVlv/TKNVPZuzYjzE2X4k0ymxrA975U9pGw6ZalBSiPRkG3Pj7LcFXPa1D02Rnz6CWz0No+AWB8G5EtUeRS1Od9DE95YqGY3XvOW53id91/Zcx/t0YK3vbMAlZcnhiZXS0Fvxdh4Fna35ErP8qP29vWQVp/f3hazZ6My+lWhnZEZTT9LAhLj/NZD+fzOERenghD730bg6MphK2jdDKMjcvI9tQvshVq9yEM+c50+MzJpvm39XN4yDcrwB6wEZULYZl4zgCsqZngMQpqFgayqsLWCSr0DvmtDGBF+cm0oKH4MWvO91pjQKAEdH7xluK9ftDrZ2fe0F1EVLbbz9AbMiywg6PyQRifWYQ5d7q+NGwIEw83un5p8uLIr3iXxOdI2HX63KSh94hsIF0Fwmn+XmBofF8sOK7nAuT4ZGDuzSh/pZZsnSq2+rDCpc6CaEMYuMUrYJR7Cx6vy0MBdzU9YSCatyT0B7XXIfyOEIvwxUTR7hDKvSnjUd3/P9y9W/OyyJfv+YK8EFQULkEzEVSUBcnpjjMCCggo+upnUU9VR+89O6Z3xPx7uvfUxRNl/BTIzHX4fJPMlYj97hdlIPMXIQRs82AMzBOli0rt8PdcjbKmORn0NLkvcPR5bef1dJooF9kWRE2CWHmLXig6OnzqbC5k7vyMYaAajE/w432D97vjeH2VtAB26rG9obstaJE9KnCujyfzuA32n3QlOB5khf6+fGF8QH/VITqdcsZ+Z5R18d46g8eFJedFT53S2zQfTvhuCoxnPWLiqVMP4C0J/v5hCLMMOhkYTy4l8dgPsfCxCVWU3Qpi4neLMnAhrDSIjhiHvf6I8YV6XQXBQkeZAcM8O3b7oiy3SMe8nxy1c/l5EZxj8OI8b0J/cK6lCmmd/4jbeNi+X1YeII65XeV56mW2F7Q/e396I3Z9sL9l/4H5wVq4xBV++P19fV8gZheYHyQaYn9tugCxNC3mLUKBQIctypBUzRHDaLWdF9VwJsS31qy8W8UHtF28ErCqaM282/6FMreITuC6jwXKonSJmHf3ELOvOsogQ+wl2mX7NcoUY2IuryHGbdSlDBD3PWK3ihho9pYKTrkviZNXek23Co6/7ajor5J1SmhFVjW4fNUTZ9/g71cBqqawQBXmLaznQAdnriNbKG/iuuGF0vGyQns/o1U7H1mY6JJifg2v+4pznDXKKh3VPGJwUVZsM24Kumz4CIx3cWHwUL8DkQtd+fNS+M9s4P0q7EE++hax2RoxrvgW9E/BmD8vhY1UXv+Ngfta1cnqTS9gFJuYs27u6m8MRNWJsv+V4u+vV7aAU6Gfq/+2O4U3/zWniKxX3G7zfwoGbv/FL4X3lw6xJWeo9pc/VKejO2LYSy8tYthcRX54uQ1EfoJuwQvRQB0Lw2C2fmAYuM3qencftxD4xpe5tmbUVFutESvX8+E9UdvxNCi2qK5bTBve+d4KVA2vBaTOasbANaaZSf9+MCxpA8fSpDFoFR0VMB/dyDlHJlLEqB2qtbX5Jc6uRgwcytcEfukuiGMVyA0bZfcG87ZHDPzmN5565/KB91t8K/a4D6heVzcKbv7+Vl6QngW6npcI2/75hWHlNi+B3gorxN4pw7A+PlsqJ+7fGOhJDLGrz1CNO+8dht03hxjIzO0aom+Nae8h6w4Ndu4VAs5+MRdWIYbh3Whi2kK3d2sF1bvPIwZm/HM+o/O+Cf7dbKA18dxAwoSX/mCgJ9WIgZvt9YBhmaHaNxXEyP5lHSFhMWJgkmsT1bmvB87i8yBO1c1nMguPMyRmjRh4dHTECsHSIPyx+cza60agW/OhQZbFiIEWaQp67Gv2BwP/vBT+q26gv9gnnPN23IkiSiI2XYo95/pXFtD7UUcMNg9B5Sqpw9NiaAHMpc84JvjqPBshfiBsJEacr4Pj50jDCNmRyPMWnpqnaTkokCx3UDm7oXJIZLUpHI0jq2yRc4BwZ5mH7KJZxDF6FzGjUnywhCN+vyVrxKbcWGNalkLOo9W6praahoBxtua8xwKxnTsXBZjRIcbxms9Ubo7GCE5y9Zjj84jxhVxUkFmcx7Ff5Bn0IygnuJSNTazQ4wSy254CSIZ+5Dx7g2nnpS2+4H2jF8dep1dNHR3TSNQv59kqNx4wNR0KlD1HnjhKjfa5N18yYtCR55h7TRGD3OwE6U6bKld8YFr4XUMeTL5AbNovzjpdnq49pJXZEab+UDZkqPeBfXrEPPERUXpQ9ytgAt6PPZSLQn/euIP0sUAsHcl59pd3AM6m5ZknHHc1lSwXMQriNefusiGgj8FdYtoUJuY0XayjP+7R3uvrQJggvLB9D3eC+HxoOK/cY9o/vMYYbOhazpG/iEGyYzUQvOfDIzt20uklHgewkiPaO+MQi4yvugJ/O+LzdNzWoHyptnOdRcQIs8Lrp/vrG2J50TJ3FDud1iH+3dryeH3C7Rza7PZzAZRgXvsYhzptY4uD9LweiLt5nB16C28K+NkCMcvpeofaznsPXsOjzDylhkOPd3sBMUYq4k0LxEDYzRi4viIGiv6tpuv3LgO/QxniKIfLQO9suwT7ViBWjvnFoYuHtYI0eGJ88Q2UgX6bRuDe6AP7/4PPs4vS17zWaz5M89UBTfixB4fP5rWd1RZlzy2zwW6PI/PuL8RoebWPIVDXKGMfhTTRd/ttII2ihiAnRAI19tc7mK6GMptgcKb28zufgqLN5cRNvJ8qEg6xUbkTV5XR3xe/rwHZc10Q9kuCmjZX9QqxU2M8sYMgoGaXogy4a3fOmx4Yj6Roe8R41Rbz24AWZXA/73z/rCri8F+UhaTanoClEsYT64vxrONHA8zGK5lTi/g5BKsGyMUO+0vZBXQRjm9I10/EwHKezeyuVwmy1u5xPOwzyqTudkQstH7Ey7nzRI2zRyGJBZF4j2WiUMtcLCDdOm/mckLsUCVc7MAXDx5Gm/UOZel+sYRgsAfm+lM30Lf7jVAmZhgfRQ7zQUpU9Nd0+Zr3tHYoe4QL+kssuYTZijpR1T/kkH1EtPfiGUn0vrqdIRXPS+YG9dKgB7YrwSpLxMC3O1CqPufDRXfqVHl3E/OV/9kpEA5r9K9rhfF//3gcgY1ByVgVtdheen1hvpswX/E79M96MdaQ8lLP3Aktgd6/Bxvc8MVV3uN5HDDTooyxn+kbZXuF7SUJ2k96L54cNgyx9hKONoQ7pa7cp4b59b1fXcBc9xVjF1UbqCAZERyH/lKZQvz9+6XwGUMKYp7HdHJLEQv/7BT+a23g6tFS0J9f9Jq/ZgP/wsC/Xgr/wcDzMTDg8Obi6g8G/vVS+AZvjPfaVa3/rA2kF/fM/bddG7j5rzlFZL0SN8J/iIHSv/33X/pS+F9dN5AzZmzJx4Y5KQsVWsEe3a7WW87bzW/1vkaKaWGz7DhWXF/oljKGwagvfqgWG1R7L+G+nWcjvhgGraGmN/OHaknOMe2051CgUoBh0ZY/L+b89u1crnNbYFhOa+L2Pbq9r6RfMHfSwDnJuDHo+7ncY5g4oJo0D5jGDvUb1ayxQczkvynQzSb7AvsaC+YlWirQR/38YJraKFUQ7xADP48dqjEh/XLeNpcKStSlCtHqhp+jANPoER4SRLWKaf50jFBd1tMasUPLmJsRdOvTvaPAbknB3NtxM9GDmargpsEd0/6mxedbrvD7todpcR2jWl8vtldIjeHF0GdR7cuyC+DfxYrDNIJuTkRU48nje2fOx/cDxOA2AUUf/5kNJLmygKC+FcRdUt+gfe+iuld2OT6/67eU39818G5WTJh7x7CtLDGNOsnyQdwo93ma8xaGlVOOaWvwEAP3z68Gzo0UFXNUxEDdmT9TLWfu+oTq0xfoP7OBYFQDaZSqB+9xLYhz1NYTfez1ByTuUWXu4ccXtNKcEkzjG1deZawmen5MXwifeVCxD7cGKv4UxHaYfOY+eHze0zHYgbskJ+YN7RrTFissxHTO5dxg60zktg4yMJYKY38wEDC0g+snjHMvP/z/UW4zcInIGIb5Jz64Xi/BzK8Jc1aNr9D6MKbAjOqB6v+pKVTTHJQpQZki5qm6QY/PZA3hSQ8wzV90StMiwLC8ahFjGxcxnxv007+fDUyULgS2LBEDH+w00HO1+M2zQ5j2xPpc02mFacTaBihrsqofqDe875ANG565Hwkx8B4gBvqnJ8+54hYxsJQQAzOhmDg3dXvEnG+6Ao9VKBNK/2VQztkP6B9aRxxOQ/+KbIQxc8fNa6Uy/PuXUzcQOcmcJsuY0mRcoEwgYs8cuowV+lhkEThNhNjJMZRllbWd136RDcNxQnv/PDHNxbRH2bS6oX+eLXcBTh3i9Y4k4ml7sn5on68WZV+HWBaJXQqmNb8UrF6hQbfyF2Xg20Jsea+36G/f1Qex8YmYt5zmta+v7wYCIcc89nNOAZUc9TXPBqJ/b+8vDJOVhf6cKi2HejLEhHNevCDhaFd5mr0r6B72IThrpSXOWt069Ptc8JhG94hRU4dpeRPc9pB8LcSsfSaiPb/mM4KZhO3xucSh1mK9ANcKJcaErk9oHJUqBM1CrlAK3Fp60bIcAn73QYwqEduN8b4ER+5G5ljGBa8nq2tIn/N4vzvEwLDZxih72wfnfR6dQTfWagDTu81bPOqTQ5/Ztof4eu6Yc446gXaHpwO2qY2Ve68Q63eooMA+mgNigSGh7OFWLWT9XGcu3osKDee6q8DtUWbXNGzpRhufiJVzgZ9TG84FkYgANrYCsfGJsu7BbQGyOr4Tz78HPKXPLfrPR51f0r/1libGCbH1sC4rR0v1hHLl9YwY6Nwrx84wfnvew4FksapQlkwCyhgNsc/W87lSQdMqVKwQE6PyVRGvzgOFvsMtYqCsoUw5n19ov1cV42kzzw6etd1Ap+y0gGyZ9sRh5DzQzfTTwN0ZP+YuNbSn1/p5BItUInO6UqLU2j0WAK2AGEZHxPS1i7KbHVqPuGm4k1BGHGSIbv1QudlcQCYwuwSSC0WsPXVbSvs8fYD1ub4qd/0N0V5bh0CmBWHFevqUqOcu5y1Uu03FkjX6nyHvLuBYjyVjZzEzqJuuKwj0BLFM/SWUBtNdgMB5oT/WMmLcWL7QvqKqR9nbvRyaTaEGpsiVFauWQktHEe2ZdRvsD/8boj+V2weYxdhXbvFBWZKoTwbWfosI5V6OE7Xt1Qbc0/ipPOcQ17S+nUZwW6mpPI7fKpQXri54+u/B3PSH7btJnQHxMa5xvCWM53/NBl7G6VJZ09YayLvnZZirpDJL1DmDJOGw//NS2JJ7dyBn7JO/Xwo/vr+CmKq5+TMb+O/WBirXfUL+YKAxGh7Gu73J/qwN/Gs28L85Bv7XnCKyXm/5/xgD/5vMBv6r6waCfEdsKeQGsafsFEpOVg/BJCEGjh2mKfu6b8Bxa1SLdwPV3F8YCMAQA61CBLoYr1t0AxsxLVwZNfXmpUZxIwzEqQDDpnC9N+C/5p10ut3OBRdWdwg1uWZuvxQkyr73H6TKfWSMu/lAy/v7AIl/fDOHbDGNZu5NhezGfxlj76tDV9f3Fyzztaic5WUh0dPq9UH1OCAGHh9vgW5p1GDaIb/5TEqpptvzETEuv//mgjW9Qp/xSYLEaRADFzViYLTQVxC3XcYwjq0HWqZbAr7bFcy7+M1EL7+HCs74RbWubxED72W6+TMb6N2eukN9Xr0B4xcv5vXeqaCjvgewfnMYPs+zUd/dai6Xu7sz1602AQ2uSvxPwRibm6uZOUuIvS9iGDk2Bn0M4QHi1YDqvQ0bDPuLENX+hsXMC6nG0+V09yFj8xL/V4UYaHCIgS6//AcDq2yL2Lfmi8rzAk2g3A4/u/tTPhf0aQqqG+CArrkm+fNSeBkjhjmP5l55GwvvDw/jDfZC1jj38XgEiDmwATuRM+KamyOGdWFPIDnJMcfMj8dTcnMuqEv9qGLTGdOMsZ6XQF9VhJTlFrGef0gZQLMOOW+SG4dsSiMD7Sww8mdtYH4HC9xV7yLGGV5AnU+A2BnFLnM2r2dCXXY6QJY/08oNN41OH9GYz+W1n5U7eBud8itphKAdc+LkLx3T3jtZYH/t8HnMlw7U29RvCD8F3p9fHOctHcP5bww0m0ogdTeGqM6/b8Ie/Hagx7ZDTHrYmPbS3a6m6xuON2silDWfAPvqGiMGRuGJrxyxQ87cyS8F2CpfEaZdx4Km+gHT8qKbOMdqRJ1+7osVRBsOMXC5i/7GQPYdO8J0EWXDCtwBghUg5u1+EaapxhWw/96IFf6hN+jrsFqC53z6youePabZ5pxANnIr4p62iIHiOlwD6/kN2hsxWqrUB+yvYZhn53nRocFWxd8/nkPFRvcs0MC98+DTbTsz+LwFgNvnYDevjnNXy86hhuT2kB20pnIOyimhdfz44viTF2H7GJ83atItBNF3LuhioL0T/oTYdGjm2fXtS6LqKeQg5e8d8xgJE/qzVyOYxwHjx29/nme73BjSd9dWLKLbBCVAyEME80xxp6A/hvoa7f/JRuaSBrHtun0eICi9L/bvXQoQ86IlWONBqtxL3Bc0h/IIoeUiBo7qbaDpbYn20bMP8wIBMRDYU4b4dUGsvGVzwR/lsYY4T97EeT8RO73VFTGE2zzn8euAZtZihCS8YNoewjCgSnodUJYsOsSseyjR+DSXp98II8bDGMfzzD1SiH/5wLErlwj0dN22EI8PxMCng+N17u4leB5tmEdIN1DsvudsD4jZ1/5k0HjFiRBLfsm5pj3vLHVWDLxLfOccWiNGoNnP5aHJo/JeeSDQdLHKIE5ZxdguC1r6XKQGWL5SMs8cEdstJfTB1eu6cm69PtFSS+e1bDL6d5CgTDKVB17fwvjkKgrGM4PvHuBP9bwz/o32sGnuE6TQIwbSzVwnb56acoRtj/3xRSyU754GluH98HoOYt1jXgtrvX8iCr3voNNeuy4hScmbc3/zzmHDRhmTXtYex3YhYnFvRDKEW3vgvOVvy9PdB8V9tMnKvwqM6dSp0iekizfGZ0c4CbTtFQ+CgJvLn0sYP0/jsgJntRCIu32hf8jm2cDfH5Yc+w43oNPHq4HtmjeOz4jPs1h3AlhKifaTnlEWCclhD+GZRwyMi1dAmwvKZHfRIwaqUTvQx+rUg/XXoqFfeKqpOroP8Pwev+97KEv08OVggit5xvYNyuZhtdih7Ksn5lIf48NG+k7A3quWMGvodHqZHgEEMUP7Sri5wNB9XoS1vtWVu1tifI5tmoD8Ol64P7OBf+0U1nQH47Nmc5T4q2IPV7m2qj9bRP6qG/g/zwb+u53Cf80G/nkp7EQrngw874FiCni9vwrGHMtCBm0Kz9x/27WBm/+aU0TWm7X4f8xsoPIvng0sghDArheIgcce1WRDEANjo0Q1X9lhTQ+PfQvmX1sqpPo1YRh/2mA2y1/l/D6oroRvuANn9/4yL5sQu+jrB2Ce5YG4lhEK1LmpDUT5E93q4iD2xff5JUm0QTW0J3i/s//4AWaeEcOK2ziUP90O4G6KN6YxA9382byOyKnCt3IPbAxofvt9gQ31omLLIJVoXh0niPpE4fyfdZMod3oidi7FL6rBI6ZFsj5jmiD4vK6zvaA6mxYLSJpTT7z9dy6IME2IddI5q7xKRnVn8ivEoucFMdAqtYkS76tC+N3eCXMiAWihhBtwZLljTlb+g4GZtZzPLK0Rm1cqiuHIrivOUd/+gPJsj89/Hu7M+fFNQH+ekf45TA6mmPDk8CgQW7q6IGx3mA+bOz4OkH5C/HwstRZ126j9wUCXbjYTlbh5LZutPYjjrDaophv3Ap66eRD3NrQBtV8rDew+RfUfvBqBHi6phpg05YjZjl/QjTw4cNqp/2wRWcmGC8FGKDnPLZuEntthBeEpPFUOf/UolZr7AaH/kzN3VaIar+n1AuGtyoh3uCKGTSfdhbiqUsSkQf+r/LYKbEliziP6pqXcWLRgu0WC2GR1w5/ZwL9eClvXwAnI69pGwKy1j2F9xP6/CnoNsLY9zsuEdUHbMqRgqVvE9NLUgC5fj3kLg/vknLRDbBVfxgfHJ8f2jYLO0/i8VzDte3HlpLqe0KGEL9ojjSr3mPqUynp9hj1b2tj/ISeRUJ1fCopnlB3TZTtRTw7nlzwPtI/yhNhy/T0EcM6owz3ZEHl6Cr0SmFfylWfOddLS7q2Af0QMdIctYqCuPC/gy7sv8czbxaBt3q0h0EzEpD3sgL49dYBkteiIu5G3Nf2k3YDjqfeVy75nBzHjvgW4FZgmByNGLAl/Mo6f3XPunqA/EMFG7AhWq8rZz2fmnm3E1CDgMS1eYgMxaFkewP9qaP9M6xPKe28Z7EeEmPLKENPy6brG/qzmLU76uaDSLiwgPWwRA+i3S2jJdSMw7YRpbH1F/7fYnYPQ3OLzk2PX0u9BFefy64htwRL/fjrj903Z7BnqLJFS9TxvSTmTrnKFN2Kivji9gS0i9H9x8RroSn7Ms48a3r/ahgVl+oOHLE4Re2tpF9BaORKImIvx4CTj80ufF4GsllEGilmS/MHA1IkkzlNExMD2djhCRK4y51tNNtCWZAXEX/Jhzv7YTzR/zbO1o4gyMxcRKxXPWkNUb97E3fE7h25qNQWLrZ7MLQbEKNVWUTYQ7YHYp2N/3B/uCL5nYnucBjFwsbTR3rX9m3j6FjHwscT2YHYfifvpE4k2dNsh1h0bjpUcytiX2lWQnVByeMFcQOtxsVCmPvWGeJqH93tdGWKtE1WV81YEg5bsithzSUpUvTJiYnQaPYjV5RPj7+tEqbJDGe0qcx3CgxqgLO9GE5VEhf57WCC2v28oa8L37kHY9qJLdJ88UGbdo5JgezA+sM/8NmG7Qww5HQKH/oQtYuB4RMw3kl1Bl+33C74+IrZbe4z3FndWwI6keYuUh593YaSBXz1+FftdUFZr+lIHJo8SQ9mVoIysdzJkYvohbirh+G3eKLvdr4n+nZoxpYaYKRDutthfYY6YV/66DLJnVDLnVG8NupvX1lmjPsswulOok09PsH9k3ildY7w7qr8neO5aqJhyjlG2tIcr2KYvk2A1IQYSDcWlL4Qf4o0vyaCHrSWgTOC/xEENgfHaiVBmpCvMT2qA8d+9X3UIPjb2X7PWB7opvijTzi7G89dhPtOe3J8o81EuOaxBGaH/di4k8oQy8KKgDJaVdAGpMFfKyK492geqAWDTdZ4NbxH7uGqMIC0XT8buexyf7Ij5NpYzlBnSV59PMeETOLVgkD8Y+NcWkVuem8zK+YqSzzk5wClo5tm+eTbwr7qBJ2Npsz8Y+FfdwMvy939fG/hni8hfs4F/FYz5MxvoLM0lKC/rXNkvgf33xMD/mlNE1gIvbP9PmQ08/ItnA3OCZml2R1Srmd1R6gtzQYh+Xgt0SVD9eznaaLCcMCyY/XmiFfYvpokR1SC3EYGeFcRAtGvEtP0bMZCPEQM9Kx2IM8WnvzEw9TgMM/07kNDtrTvYG71GNZWGcwGNFQdBdx4r51NvHMo95oIE93/DwLW1PkIi6N/Ky3+LgEbt+Qfps1jg59dCwmGJJgjISuEid5dJdEezFtXm/UfcPJFauvk+Ub0ubj+OHcT4bwy0s/zFefp5l9Dw4qwhPZKscmH9HKhzXFDwYr/AMBcidlW7UJ3XKt6Jx5N5SwhsEQP5V4dp5Tefkax2N8RgE9PcbsD+SpPT37OBTj3PJu6SrQreIf5nNvCvLSJ/vRRGOEQM9Ea6AOe3K4gXWtq89vBBECPEgjj1y2+p1KJa9S98jJgz7/zdrTof1WeEYWSpz6dIaKsLpnH8lRdNGOaTx16HmKwKzil+G4FmGmJh+t3lzFsUTfFni4hczzvRyItryd0rSohDoarcMUFs67cggnPhL8Tly2NL6/iOWGm/CuL+QsSuZFrNp1IEOYZBjKn0+RpScDV3Pvxumg8LlPYatkfC9tyXvkBdEnwh20kZ53jv0SBFRlM431f/zAYKsXQHj+0CwtrPRqEqaR9gr32f8+R43dKinQ9rGsuMcw+O5lD34pYQWS2mUdPdAPWCBNNW+s0rT/NPCvU+4wHtZZEwJ593/m237Q/80zUmLFR8nQ5EOIGyI/9gYLJADIy68s08PQgnetO/iIHSvWeuNSAGaiKmEZ9kA/PejwtP7XtUgV1GPPZXH2Pa2r/3iIUw71z0FzWdWsRA13xh2inWaL/CoK7A0rtX5bqPCKg0WgO4yaFjXpqfarr6um9wn3mP9rjGtHSmix3Ej3lnKw6DQ7XjQQG3mv2p5RErP62XQTAcV5xrz3ULEysVIAFJYJ59MSZa+kcKYT39iOPal4LKV08GqBxMu80J7d96btHeTzbKmJOEGGiyRQlOj8/n2BNiGbfB52H+t61YUIXYfvO+Aq99vDj3+O0QY56jBEE0b5GgDmLNjes+YCp+XzkIWwbdR/cNhL6D/r47Yxo15dUE9jxbyN7Smafdzsrm2ZGuchYf/Lt46FYYTzaIlck7CqgWlwScYUIMtIoYMez7xnjgFIiBboQYOJWxDHlK/sHAnis1xMYvYqBwzSa62S4LDED0w9ydhxhYAWK666/wepx6SehXwvZ7ZY8YJ3jY33mzSsFJ+ydznCp06MrcfyDdMsTAqAkTqvKIsUC2HecuQ8SS7TLyUAbvECNN7oXYESHGBAIgZlZsVCi5pB2Ysd4ips3jdXlua0jEuQ7e+Yr25VopyiL+ifG2+yAG8mtpD1n5qIn38+dFJudvAMkGcdyx53L0UHUhWLvgWbmJfHJoF1g1WH5a43hFGE/fWWhBYj4q5hx3OF51nibAQH9wbBFsKco+1YHoMNex22/0Yt6yE0B6zua1xHf010U6PsBk/ou59bzW9H6cd27rD4z3+3be0pEhtjF/3lkbhTueajfsb+8CP859jyJi4OF2hkDMpcpbzBVBP1okY/we3pwTP+KCHu7fBbjB2a9cs71QWuXPPZjruRJEwDqJGtE1Q4yfSs7t/Q7o9xu2qKMb9L/yjv2tdvoPgumEMpy3AoPW3asBd1dsCWtqMaEevG4ogyaZhAKPGPgNbIwfxg4x9MUZBtX6ueDNgX6Z09i9Q5syIxDcjuhPnHlOKFExXjoNmcun42Xo57AdwCbzYXPxhPa5W4SInYcTykDdQaxtLgcP/FrmOcY7a54aaSaDJ0nf+fBGCWWhuVpDDD36V3I5BfT5cBNIlMVcUIl29Xy4noX9LeH4JG6g0/t1mNeKixfONg9fgRjEkUH+nhDbLmql/3kpfLiNVgXPdvV3+ejLUrGZdbZ/Nbl+tc0fDDRX/gpItmz/ng00rU6d/pSP3ndLk/ypG/jXYXIXNz1zJtf852Lg/4r0/ncw8H9/h4iw+5dy4Jbnxe3/Mwdy638NB0rS/zsOlP/VhQM1PcM4I8Vi5YbfN6WD5yvw3PcLzruPy4m+xGw+dFNHufXmZV798J8UutNd5cJHCYaaL7UztFJKuSBQ9oZqaXkM72mlVP4ul3WVO5ci+nEsM1+w5vqew+0H7PtZc+7eR45rB/8I7fe153zWYt76xLEF5SY6ML+iiq56UsXgZT9pFSSP+6SGmcZDzsGVC8SDbajByuegSTOLhU3wk9Qn40bIVUdl/v78NVRjLzpQpe6RYBBGtb+8aVcov5GC7TnKrTpevxuIDfJG+aefB7rzSwpZ0k0VqzOUdyY8j5h362/FdkQaaNhyR7jv7UXlBr3BU93+MeQSE/unc941lZNy3ks2VzQIbrFEX7fjcd6zgFyaLDAP3cXVCeXcISLg3bX5UN5xB+z5m+tjr+d6uf0cd9W5/rBt9QN9F0sN3I72hIEnCvSV7zIw78MGObEWUX6a3hWS3bxHYA8ST6v4hXHa3U7M2XoJpdITOThUbu/K8+bT9eqtRUE/3WNiRxi/SOt0yBGpImAcfhotve93F7BO6Z3zzHXMU8crYwiNgmdO/TGQc8NnB9mR/SpndxxqambdBK60xfaJ5CrQDl4exJ/DmnmPYGHQIV+rEG/4H/G8xZGn2a47wyVb5xUIy41DVvadh+DHDcw15bhGe0uRI5qoZ144r+m+iWcTLMahDhjO2N649SRg9kfi2Ke6DHTLhxK4MY/P48vviZ5eNsZ1esX+a6e0palxwjx0OWKeTjRs/8uaFqC3Ts6sxdqn5Nb9WsjC7sBCnclUvRqcCoUkoX0ooTmoJyE+AcYXhQv2YVGrz1bsoAk9jYTeBe1zLm8NXSVrXJjDV1D1jemj/yiURbsJ7c25NBqUCpWrkO/yQF048h7e3WPJ3FG6CVTbagSqZ4HXD2wTr1/HF3gfVvvKv5ICVHlrmvB4bdGfyhDvV6yqBvKdrXGBs5clNX1WJ3iG8pmEPt07avWKGdyFo8oiyKdA3SiIgeW121fRswFF/fj+CR7FTybRcpMPapDaOwjHF+ooq/mgP6MGhHtly8QXWZ6o+6Q/Q/1WlCqAOgd15fkWvI8hIVHsm4662eL38wPZM3+9hkQl18qE9xX7D4dDdlT/jO3v7K3CwsHF519m9hYV0E/mwjI2E/Ve+Drk0XVPQjp+atWLKhvjwR7jgWgpjto/Kwvy+k2r0FDuVM03myUM9XhlId7PUePXx4H3zTC58OccJrU+swa6wsTn43so1GxHbvBUbnsuaF4T9qfcnKAWXocqqOf71avlD0zrJDJ255EjNZ2ocOevO+JV/ns+RPhD4U0yuYoi/ROoP0esoBz4AxdoBo6XqNtfsH/agQTj59uqpSXuoRZPC9QGjwnHgy53YH3yBXHC5UdXjyanwLgbJM6x5LdAdUGNIfs0IvOUcRSolCzXYJWRQLyDgv2dSG8Oou19yZxgI4O6JByF3pZ2levv0N5v8bkDNxOFypuWea3e0sMWzNNNQo7ZyYq6fdkD6uztljib9dugZlDyEA8LibEVy3SqX99byMS1XAUslweVE020/1WA9uFs80n9RhrAsMlw/DT2EVRJ/bgweE+1Co8l2veAV4RBfOJ4ZESR1PuGM6F71Acu2rxxfMIG422+NFA3eyvEuihsAK/PH4ifJdgeLf2twP0ka+Sm05un469RoNpbexLUCdrHiewqYA8e423Fof/cIvEH72a6cKEuT60Kh0sE/f1gkuBG7UTdamIPuTsdOH91wuepP5czlM5AOZT2k6E239hGe+OUKlpssb+02xGAVcKaeNoX+//wuxAYbolCIvbOFdXeRQtARbivgpOL9q30MRJZAzoLhtdOor8LC6Dx/GMV8fEd74/hF0aNoj8ZO1NXg3e0Bfv4XHJeVMuBamEaBvNTLojrjouCWkF4giP/84lNKr4mi5j/wFFmMTNF/QgkiQIO9udzhlkwanUyjsEKLhXLMWrkj4QIgfMEYisZs56sEUi8DGUwguFBrJi0QPLVXYVr98J4n78Fnfi2MYHRfzyModyz+J848F/JVGt+9R8w1epf84r1/zVTbf/Fr1gfcIvAMk4ix7bWErXgDX3+rY5Lwq7rJU+HfrkAU3ZkFm0o+pRgNRkMrXUkQasroPJ6dYGBoyoJnyvLUHGoEnj3BtpUPeS6mnVrCfwVj7//Lm8KTfcHjBEKMgF7r/AzLTgNXhcfY1Lx7Wv6oxhT67t0YNE455CJ0xx4YDLnAqLveXXRNyu4y+qNRPv3z1CJpHHwLmSrCtcqU/Dv1Qh3skOf38zPYzXIVK/8fGRBu0Wffp0xxvYehz4Tfz6tet1tBUhd6c3c9Ssa6Of3VoGV36nymoek0OG0PM7lZzCnK3tpovrP1+DN58icW8cQ6G96OsgMZ2RGZtxa+mhsH+JzuKo8cYFM9i4xx0c37kccP+sLaurp+Q9TWWtHo0SnWxGsVp+I6zWxTk9ctId00pGxjEKcaBt7GgRK3zPnUCJT7LkoB9u6b5hj+fh8i+vxCpn/xc+Kjc9jUk+HAAxkwk4bULtlaw3YrXpXLMguNV2rX/QxromZ3aRPgXQ3V8Cc4GHM/XbJRLevgwGp+CqJw4ZYoLuDl4DPb+aVZUNSU3117IH9hB/nETVpqax9v+DE2a/y6B4Z2U09D5j1QKaSiivQzrGRKVP1x9zioCl0ffuegbZSzpmR5gfEcVcryEYyVK62xue7eKkA7GhhexdtP38Tmcr3zS/HFh/sz4d+WEB86xZz/eh4olW1x5jnr+eqWOcbT8vL7gRzGUZE8W86n/D5XULwvaOWvyyx/39nZQH0w/3DVA/v0IGT7ZDhN4NJ1UltjvCSdYX5dw1zylshZ3h+Lnvibzxo1Tr/vOBFTQ3/3gEywgmZ6n5PNM6v+L2g3h4kgMflRCtfhAntt4x1GM+Yk8PKRUaRdv0echS4FeM0U1E9qCiU4oBMcV9hjn9n3AXGNEIGeDwB1Pq+QWZ7xAoXAsKgylmbFhrnqJOweSJTtWaFmqaPzyzqF8hU6/sFNQTr1crf3DAHBALmsNYgyCjbpKAqo58zMtp71gDsM6mFsBQh4/k9iXrvA2pgmhrkdoJ/Fwc5mRnuAmVtI/Md5Y+jcnNOegQ/wnxfwxwnBiJ+X+kx5xwZMsy1IgAP0mH/eZ4ZqDyH7S/0GJlwscL+uMTnHSRCh8x63WJ/NA2nQxmMexY8zqhxIvQjGH7TngsNHpnEK2QbquMF+9Pr91T1LUOGhvyuVSQVEKjFD3N8/h2BRI124NX1DzNJfa6RqZQjMjCtLiYy4v5AootTIOOonxNmJ+tQReECmSj/zacfPCOxcq4OMk7zE5ERtWE+AdjG8cmgUaE5XHH87j9sT1lVNRTNHa+/ls1W5T4e/v6eY7wS8u+gGvFnD4/ksqhYcsLnu3hvEez4smCO/EJm3b0qBfJQwpw60gxzMn4ZfHLG+DueMR6K9lqA+F4IzOEAmaNfI3MET7QXr37kjpoaPYWX3ojE5a/I5Kvg10NcSqiJxBzjWfd9ieCev8hsnYn2THbPEQK631ZOq9wCylk/ZLZnhcz17W4GTTVvB/bTwfbdFsjYVCNH6Chm9fDSoIZmVLTg+eaQqVo5l9SHInpQbjuV84Mjjqee+gFUo3BlwftdSOrmvTFh5I+EhLarBGqksBt077pjnvhE+yVLBvDkMb6Hgo7MrU1H1LT9uJ6XYGD/f5KNAo/BQnvYMrNQneBQY3zulsRTcrSXXytycD8WFy6auALtZbmJoFYbk4XH9SFRy5RDpso9HB9UKpK681Hzlx9LJf5SQabO+g3ar1MrnM/peavetLUFZtwh04GUSlRoPwRymBQW0STHfJG9lsDmA+UiyZgKdd+xGt77WGdRbPYKLTk5hHEVHzk/zqxCjdUeNcD3jv5a9zjeo+jh+FtL1CjrGJ/fFaIWTOGM9uCQa0vV+wnj4cf2K0tb0ZqsuuEL1yjD+NxfPIewg/I3U9mSERikR1gBQ+RzYmpXNSADZ9RA+3PG2Rr/PzAVJAkylTxuVZBbHhktvAb/A1MZ03P4T2Sqzfo/OOeMW/1T1hj/+f8TUxWvX4Q2+xM5RzRRx4j8ZQ8FR1EXKbdMoN/bcQFRsUVm6EJZQA2zyWB8syOJzj3q6Ov3Y0AlOCoJtvIXVK5oEihEEZlquc8NtXRnJvNV9NnP50Zp9sl4CMXfhrH3AT9ra6ZBQY0D5ggprql9zm0otQhj3osrdNV7orGPjx6ZSoy+vPq4+2tAAXEj4UhKUBX1wsPTbazKX42cogYB9/7DVIFtWKCyiXOhLDxkqs7D650/GuoopcQYsVHNQXXeozAfAIHMMVjnieYRMlX2sPBnm5ehUPtZItP08ZdzvgkyVeLLGvS7w4Jzo0ES6OJWMoyZMTKj8XwjYwxLH5JNteI8OxkUWnNrHdzxhEwhxMgMzdM9w+18igisf5pCjou9iLplmthcJV+n0fqwhyAaPpWz75EZhuUS7x8aPWOnApmqOh9ysLRhU7ni/Hzf4+8G+EAbZJbfINCXvtMxRgrzAR9qotPNs9Qh8VdvznXbeZPVv81TIUwfeRI/5+NAN/yWuV0yTFTlyrk2i1gSd08uEj305wQcOeUrz5OGmi4/twHCCjjC6lxqaWK6P4jy5a9iUoExybAiH5x2Wldsul4d6q69I8RKhH/Pbs3fTLW35ZwDy9k4ZJS+K3AaZ+A8+XJp6WX8ChAJ175ydpMIlG7mStrOXELRKRKFRvszxriOLJh7Ook8fSTqApIxQ8Y7O8hU0S87A9TBh2N3dZyoR6wleJthrBzCY/8/x1aC62FCnWekyFSHVdlhjs8Pld+vPxhDxc0RWnpQWDDOzNEGyCBNayBTXRuM4YeX9oLyWmgs/OpgqEdpzhEHXuPCk7lHnd5yAeS0pFVwHlATZOcKmUr2ZS4oOmQU/qsdUNeLqFt//kdRy7VIodpe8fq2iUzxo7KB9ntEBohlZAoa4fWbZYL+tI8L1Cxe38Lz8tFZuBqQqaYjMt/rJJ+ZL1+sQNV800HmylFTpDEyVfW5WNDc9sgot3l4u8hHpuoHzJm0QWZUPzsJY7yJTCfc56NIHhcNutLEHEC1T6FKPrnAS1nj/acP5sB8a9rwuiHQ+qt8ZqoQv5/vTWSqUsXk9vhwFozhiP33KpFBUs3UoXeOyFRFhM+vvjHnB0tFIX68/CRqPGz+Zip/6DHHPc4Ng2cyYDz47DEnn0rOhu7QIFPlAzLV9YWk0a/O18pn7yJQn33uQuFtgfi30ebV81lr4eVLhEXZGZkqE00TzeGGmo3rFEeNk/4EXTwcuNBqsb/v9xcP5poXK0Z3c7zjLkcYbt2OeWaP4+NWsQr3bCdXUWliTvyLqR5FSohfGfi8h0fEQXK8HFgw6Hskcls+QPdxFhybnvh8291tnqdPFowBLxvqJY0VZKI75lT3gEzVrcIE7PYmcp5w+4ep7JUiIBf/kKnW0m4+N+y1RM1A5EBVQFahX08icVrzLdFjvO4htNItwUiH7cktWwLG2wvCSIxMkMP5Df7O2SLjRcuAXqTXGtyYShxrl8hU3recmU+TkdkNc1KPCXeERsoxnm1/Jq+unmg/92E/z1PqH0l9uqaH/jCpXKCekanOnBhCxyNLB9ceGUbDO8L7ZGL/OD22f+cg2lfSvOzvTNFfrr6P9rFdY391MdpT6ZUbyPbIVGzokRFdY35PMr328+vyvFC5w/oBln5cMi+74OdkSTho/NEgUWEpg/rhLzHcz4nJgtVqZqpaHADzLTJVoFmK2sYm+od0wPz0A9Qo+wzttz1YyFSZgQzqO2sb7JOIGnB1XCo0NzUKxeMzl0htZKpahY8MX+SoSbwnMtVj2NTQrHj0P+EdK1QfkamG9/fIRTDdC9V9Vdhfxw/6S7LG8fZvmQjeMUd/ahv0/2/xw3hjhwvmDdexpb6zP4E6HXxmT1e+IDkfTHBrtZiYOaYOcuraHxjyPmPWluoGOVj1GjArIkPJP7UgfC89gFSHrPrDVJ7kyqActZqzoxdqqWnv/s1U4IX4+16Y3nCWFK+yL4JX/ycylbDd/AdMtfn7xR/+8798ffn/GVP9i9/9HdghgtiIRM5tqqVO34GsQLVZLYkj8W+e5o/nAmNgJ5MoPCFTlYmWwvvNVC5sCXL/u9tcoH8sKBc10d5Af+9jyG+CUoXraZ7rHg//zFNZ9Vuhg7bkwN9+N4SNLcYQYY9MdS+3GPNPFua84a2hLvpm/8xTbZaoW/+ap/Jdbc+ruf9ZQZWmV7Tx689QpeDCwXtTWlWUyURR7ztuhPFVqizQ8jvadIm6vf1p87zaC6ga8+Y/81S7AWOiQbcCeNH2jTEvjP5+95fS3VSxzRKZAuPREczb71sxYzUM9J3nGjyf81aEYjvwVIUbg9i7o65/iO+axmnpIQNNq8qN7Vii2XqnAfzOP+I4mBTpKV2c4PZehpy5BmQqDv0ZPNediEszUadw8PYQhsGn8qRnPNDg8dIg/Bo9cZYyMtVXP2YQeKsN8dZbfD7BXV4B0WRDnEdq8JSX38hUvYTPf3pKlH5yTweU+O/K6S7IVAnZU9DkW8RZsbjmyfDdb5GBhC1BvZ1g+5PdBQJyKsmfd38H4RgDs0qeefSCTPU2ohfE9PrjnOVoIKO4f52Nqv4Yi/JRoNrgeeBbK9R9B+8KNOaXKlgn4Uc8210Lf5hKv9t5Za7emkN2yxUPvhMOyIjVzDynLcbYYNUz97q5GMiYpQlR9JwPKeqwP1cvT4K0+mDOOC+wf67TfgGpI/0qx70vJ7p+rucj2TNk0gQWAz2zOzLXShqJQ5+XgvqpLv5hKvNtNjpZ0qgDM9eQqfw5B51N8QjFzVdImGzlQX11Iubgo6dwgUaUVsXE+oK8bDTi70vU3Y/DB3OI4mtc9H58BfVcswBzfEpZIHj/zFM90yvm5OvqE6i2mKNmyffLyiU55kT7hnR7Zz4yVVbKteptNfSncIP+sHWmv+epRuGJ95dEvJ+3aBp4CUudBDsbmap8cSdoP/mZRaT8Z56qqDTUFNIamSQW8Pe9YWJO2AHavz9p87ybKSMzXpGpyviIOf8FqKudEzKV0mtHeG2vaM8kQ+Z5fy4XZJD53aekfhy1N0Ubngsbmeok5Q7mzHiep4qRqVQLCvVWVQClvUBm6kNkqk8p6shgCwW//0RNszw/d8CMNf59Nc+D1QSZs5N3exaloolMlsU2NM95Xu0dg6MuRYwHRSnTKjzFX6o6MMhQnr0ri7x5HuhOTBfeogAkKg8HXv3kpIXcKggJPKEo1K2NGmr49nsuKk94vffXP0E+Lg5VYF6RQc7+Ae1e/IqV45cZT083ToWn5e+Ip11lRV0tKwqvLpCrgH9jexbLT4Xtb5HJvAqfN+TXP/AwqaGmgu+g8k/UpG/xvEB7NPH5FOOI7W2LBXGUHDWmbmvIDP0G7bevkCEUYxtDuHyJzPNb1CQW+23AyxcC88rzBxlXWCLzxTXaS3/H/s6eGwp1q+44Ny+XPDWetxeY+iBw7LBHRtDG8w5S3pc4d7VHJtAOyxEgeGwZk89Lhy6iwwo8bycx181QQ/+7d3/bLh/QnskR+gPG0uh4knl1U20sqOoCx+/WmYLaj5oLd5Fg/F82886JlgTwMkQcDyMHSSVRY0KOkpv4nTkzsZRf0Z9WHd4/Q/tN4hig4oIDC58C2lvz3K0hYgkyFe9h/59prsD9+kTGZzIyVC29KgzMBDWsLKH/sLf5g667XbgwBPTH1wVh5i1YJuaXuESBJX56aNYLHJ8gwOcZng3a+32N+aPtFcwHbmNDPwzIPOOE/pbBzwLTcdaMsR77f1ebBEZxnqda29h/j6e3hDiz0b7387tt3RFrKPwOmcranCU6XjcBPJ3oyIVkYyWqY2N/vWGD15fPH0N9prsdeG0kk3BhoD9p+2cLzqrD8dfv1/oPU8m/K2Y5YXIKEhPnA/rOnNdm7I86oavkB9jqlLPrk6CTD0grkKcy4yxdeRRk+tTIVMoSmesdbwRivSwZLifU8lZYBn8z1XmbRZw5Plud7B/FB07n3iOmUP6nvvvbSv9L9vh3TCXs/+2/w38lU+3+xUz17o8BpN/Zp8d0SWk5xjI8wyMyQ+pkE903tggu4TDGJjbqlszapPBsOZXznRvqzu8VdXK9qzHmqau7rnYcF0PpPJQqGnVkqlxfihA1W4zhD3OU6FXJfhC0sOZYX+DniscYXooe5pBkKSb09BLn0NwciL+4K1Q92RWDNr2hTrWN+6SK5wsP+apGnRpVtq42uviD+0a0WHg62ZLKxeYALYlV5ku/L/69NRk0WYAx4LKdFPVncFfUiaiTI5n/1Cpz5nXA3+k9n2D0amkzLgnYh2hiLHOQWVr+oEKYOl9khtFo6S7/oI4dbdSZaZNMVBTm4nMswP7ZbZYFLT4vDzz9s2Ls7fUCDZ/eEayJfDm307F9/Od6gvm4z8r0ZGSqlXvagd1dPpyjkZjSRW4rEG3UD3OG4dLS6bA8YhAKe8JsGguUGVkC0f6N/fecT5g5uW8D4m65rjzxbUzU5UsN/CnH5xccSaEQr/H+Rf5m7kfpC2o0Vwp7V48qiBtvIv3YYQzf9ALn6lxSU0c8niE7OvfKPT36iaqHJTJ3RnnicM2Q0Mti1wJ05o+5Y42oG7r7CVh5QGZk7XWiT//gQvRcrzjXeF11Wj9fFJJH8OW81/Y4YHvmeboV9w9TLcmDh7hvBubFN7Ggm9d1DXGl98S7by46PT9fN2D082XOaY/tFbwnMujNkSpWHcSBWsutCNlUItOZLBuofkCmjFLuw7zlYsT2CCsJPP48Enf5jBPKOkUEte/+macaD3aL/b3BGK+1mENdNB2oOX1mboI5RvmREzx8E3Vt4hW1qr+bFjrRQqYqf2ifH643oQguWhVt6zuvHp6yD2POURYlI+YcduQ0ZCS0/6hw5UC9TZhzW/2wZK4559T9QyRQo9rgfE7JaxUN8wLP42Nf+e8Jc8DZi00Yn45S+bDA4VjJcgPDI9U4HyrUOOmR4fMN5pmE2nYPKpB5PVV9QE2xc6ZAJXFuQm1M+ypqYkVRhQd+H9F+fvcXYftuZraDbDegv3581NV8KR+h2+xRV5dfzGGCFZ+hUzW8v5XmoJYcMs5r5RISRd68nqqNj5Dvqz3z+wpzzjKWTegXATJpXSCDoVjV4DGvxwnIukB/NpdbCLujzAXiDvvDOH00KEmBTPk9IaMMSm9DfTQwh31bBdSHecGcjo7J/DS0FNXp2QIeh/uVhAfvr/U6n/nU2dbkwpIeJvWUswbyn3bgoiNRChUE7gaNZiGj7a8A6oUnOtTddGDBUsf7ZU70BWvriPNRBLeJBreY4u/LbeVsT5lEpz2j0B+vMguve+wP5RaX0DUEr//6yoX6NH/zUR0ixqvG/7aqn8d7qId2gRrpUDhqYd22EGi2xHlNJeuq0RAZBj+VOLaYML4ahysylbDE+4fbK0+b7r2C8JFvONeNkMHazZODaLdeEi/4v7g7t2ZVmWVN/yAvABWBS5Cq8oiQUpzuQEAUVOSo/vpOvvmt3is6OmLdrNW9Y8+LGTHCIQOKzHyfF6qyemSst6YTGLaJUvKjgPE+izboCXJF5nxZYPwUeSKDu5xppfdyrwZTTaWFPC5lMSAXwaLlHhmSu46G2h0MlCrZU0bPeMfrUyVkMoQLBq+LifefcWTul68DVEOMDLxcX5GpiosPJY+Q2U8YoOyUqCE8bme8H71XyEwfRwfr69UUwxX74P3XLyeow/DNvXjA+BWm+X3XJY5XkgEy1TVRJPDBWRDvMMPr+XZch0Z1MB4+m2vK4rS5YX2qZ6Xvujj+lS/+oD5qxzJ0ppd+29MrhtIubDF6Pn8Rc4SygUZfmWLkuB+ZSZvjHm5CTctEktGj37vxjPWboeffL/H+6VIAwJX7XOTf7UnGAtyaUEatQSL1hvWAPn8ziMbVFI9zZORGxDB/7Ah6mvm8kSkbOF5/ZG3w8yMylUuueH23BPPlWqL+ZcpvBWnxFUQ/O2K8v9fuC+tbh/FA931Bvx9/B7a8Dco/TNWF1Tj1ZMf6PHwCStTe+IKxe2alG9Y1JUzuJDi4WV463cAi0l5p9fd8qpOylMhyXOlgK3k1kejOIpF+ZmA51YWcF1pEiXODEcjH9cX/NFOpkvwvmGr132SO+r+bqRRHiOCcSerUOWswKJljzqM1Q2bQ2rymBw19llODIHpD7GCOFU4KLy1nWOOPk+/sX5PmdMg84vuMNTPfxujbvwaP9Wh69jw2ClxSwByNPYzZ48lGDT7IC+4Ji0yizkJlMDzsSUMc1Dzv+MIcbluTxFaNObudb124BSNqlBSuO1Y9WxGG93DisYBVlMV9+YUavYwYGbOfxGpFbaHzKoYMuF3v2NgesUZjsRDjYQ8Gc2ajBcWD6ehTlLFgM4L2I6w/veidpUNBH11igveGD/F88yhTp1Iojo/5JUFxR+bo31hzGu+MNXN90DpqLJ9nAGU9zY/heUrpYHsQx8ac+EbUSqjhCcOabX1L37geMajFbA9MTmJ+tt4LmdjObQWZGYxl8PQuBs0qWwe3h5FwRTlWdFAODPLCnfrYb/B4QuAiU23W6OsuHBlr6yVHiMojMpUrIPPF+YZB0ref6d1cq9GNin8/mL8H4r9FNaKtMCdg2POEODZ7fshlhQyTuKPMfSPtCjqWwh5gOdzKIHtNDUBfTQSxh56DrxMroorwfIF7sJChHo80pVvhO4BfLZCZTtdTR4fq54EvR/OS03RGqQoHZNRh8cXj14sKC8D5H8+pbDx58lNmP8ABbUW+7XB8LvFtDvmMNKKv3ltKN+7hBIkcf4m/WSDjJRBgPPJI40GSqRXVDicF0rHG8xGDvKKGuNnCxY9G4hcN1qyHHiPTO6QTvXGN13/8fJCpzgMyVWC9KDlpwhMCqFETL8Y0f6a+UrjTgy6G41/zUx76DjCisEaKyadg4oABeiuLjZi8+sJgbNvakwfZ8tjaIlN9H8sAXlZDSUw+GL/s9drAiyzRU5zuOmoMlmsovum0/U6HmjrfOiZcMxOZ5hSgLy84P8D9JSMDJebHYjy+2FAeTuib1yky2pMcn9NzsC1i9nyU2PFV7uCmOXu0/gdkqt8OfXgR3RiJNx4yh5gjU1RWt+aRNzoaa7MXXo87F0rv8brWTG9dGcLrNGd3uKMGbGnJoNdCofTl9TVi7UbfQz+TDB4eK2SuJOCAP+9MMb5UqImShvl7NVXUQBBRc6qTY0P/XSIz2SMyGK+PG9RcDzXZRuRmt/tGBljJehmHW9QYCsctdHMwxKhPnYLdKweZTR3x+n8dejbBvGB4mB4l0e750dgmdzSU0soSQxRbZMj4yqEtdk4ZeSsT79d6xPF5/swy8YwiZWGmnqBrb+syxgphsVLlW3jdM7zf5TRf57HCepQd7ooY3C9TvYNpvlLyW00taQSJPohIoK23Og+vxdVj7VG/oWeb5rjrOmqy3NsjhF93LUaBc6sm5jSgUgfUzNhHJgw0YQk8yTBe3wudsuVY6nDPQOP8fbPRE+i3ZNpXBf++myM010ouQu7cl6V3vyODeUmOzDc3ZmLwlnH83wkxoWWOQnx2GWpadcILnO9OJv5Q4PnMomEJXnzTCBf39tRp7f6GeEgwv59HYUeD3f0HaMtU0R/3tkHF5QbPb/HC+oyAUzP/jfE/LDWsZ91D79hnhUzfLufIGMEM6z/8dA+u5IyBqR2wnrqDGMAbFpYY7UWQWOZyG+qzgeNztz5Y6Z6Ohcy7e5NAnfLBMBwHBmGN47V4OBbTlEHE+hLORY91iD5kfxAgstDDREqEDDVmzRUudK6J3mOD+XPRxA8MnXTkkfQrCjamJILnr7PLiL9+HkPz0UDRnc0y/lwLifHjBeM99JGpwiXGX4zyAaVyRn0KT1j/537jwGXZzsvgcUI9qgGZqrErzP8UkKmv9kKFs04wfzITPcpnQZCppcnTnDfN1EAdhfDlbTY8dNSbx8oXjtdrYWG+fp8jZbOHKUN8SATuDR56jDF6PiC37xr394s+osPvtoP90gxKJ5NpRF7PYvibqdx0Y5Afrb+wE9qsPBfreveHqba3CzJVkj3+Ziqz1XIOWhP+zVQbMCsRGWy3I/URU2x3cvF4vMXhzXpjAONo++L5SRf/yXd/2lL6F0yl/A9lKvWZIKjvBkX0u6xH5jkEAiQN+ijvaKBGraQNcnY6w5i4V+hrl255gRqZisfZVOONz3IPz21EOZot9JGJ1KJvCFED4rFFjfK6gwyevkBOFwn6sDXdjJAHB/Ql2jz70J2CAHe77dHnKqSNaK5xjMnihL4y+o4ak1/hGWvUDo+fO+uaWQH/QXdOT5jj6zv6pKH8QLOf4d+UDqbE8uTVwFN7UTGcKWuDnY/iGd71mpVxvNc1tjjrFtyHaX5X72NNBc+fQ/h496Ufc6Wgl81zDV5RjyL/kCPm2HrqR7HoPqJXbNOCYphS6IdAK4OF0lXUlKYuZUwReNAPg0eF44GD8xolMbDcC17fUUH1LvQvDwxy9Ogp2+/AiPOYu9ZxoRH4rNBXfsjI/ULCHC3TGfqiWz+Ifi4eC7q/BxQiWjbo0yRknNWlSSBdTOtk3iMeX/3dD8gs+YL49jmtqXR1kcHSbhR9I1ZluugECpfB7bHGJ61H1eRNgOhywkFaLzpSP1dzSI93rMn+1G3zYB52EH0WN+6dPExC8RQEEGQrkfOm7IC2pzvWBHNaB+nHnUf9dt0j492QmTJxVtG5FLiQxv2c+1KSarROpr19rGlvHzRzKV03bA8btr3yP0xlrPwvpKumLTmhyFSvz0yCdBs0pRcT1aAXoTlCPp92Cn9+245uWmUJl4WHmuCujim9VGwF/Dvt/cVWQ0rdXGE4Xg8cv+sxS6m43isQPbOOe6M4zc+KCgX21QGZqm23Btk+zQdcssVaTPJckKne6gSu94OOmuCPFct21y2gDTd49Lkb07uwad0dtJsypNpVm9a1naD9zrckNozzhy0OxIc2/RARQQUZ5m2MG2i0q06S+oGMcVxedeiV2YwH81ToKBeua+jvOh7/DZMv90v01deJgTj/7Fj7Xp6gaQP8/JihJj0N8oAhIVseBuL4YTNN38JAN/syOcrfHTskmC+3dUTFaIP0xlwDma+12ZpEnajLbNDULfSWjsw0X1wrtu8E9BTMRGb6TJr/uG9RU3tVIIGznua7JOIOPYuAmtrMrzv2XLcOlHFnluFooyZ+GpXCVQ/XJBnmhsc2gn6CcuugZxF0Ha/3iB7kPcT48yJGBvXTZg7Z09N5LHp4/KZC5iqP5TRfrNFT9n6iz680f42M+oMdW26vqOn5nIgRHUFmmfVSodSWVpmUC2QkKusuvB3L4SFpzYrR3/jAWrBCTbcsZDy7w3x/WzaOp1oZO8bfyw3cVNkkkfnC8WatMECGqc+DYI31bvZ0CNS3ekWCszN1ly2ReR9pgfePNyMy4tje4Aknk8eb3ZhiPWyGaS8iZEDjci5Yu+A6PDcaMpSdIRPm88MCLkKkEa+wHWRiKszA13wNGUMQKloMswiCT6Jwzhanmr6l5w/iUlkSP6vw9wMufNCTyRgv6gcZa5OoGC9vcVV686ONHm+5eIIrLpZi0AV4PQ/LnEPSPlSR+6upH8ZyqCGsVJnwBgSD2ofNB/Ntq3Jfy1HFe3guYFryR5Lz9JwwiTAzXsc91vt2dGqWPTB++o+HjJxMz63yn87hKW/Qsx6Vq8zUK3qIQnWsMjKa4sMEtj0hQ2cmjx4jWCxDCoWHbtYi/+4wfqXHxFzMwPFyBownaRi+kC3XyDTsKxRU0gYNnMJAD5O6jsd05ZlBup48lLqe5vvl1xG6KjySqAgwH+vxFUFvExvv78kFpn31N3SFjPfn+sPz+RnoIe5tTnnId5Ne4e2FW6MaJIYa79/DVk6Qnes5Cfw06yg7h2vMryvmfxZiPXCTHOvLzl+TeO+iR6kfrxvcjsO2jEap+dD4JPrQkcuGRIP4BZYs0cOUWFl44qlXg/VVvoB4I6OHcqfnvJcxQVvZtnj/968ZUOORbeG0xGR2z9SLiBR3/R+mcszr8+/nVOYxyvjZK9CS51wT4aRfc9Gda75H3huphHXwy0S47JGpfrUxgzU3qmmL0WhHCm/+N1M57WpnEMOJ+j9MNVW99D/HVHNx9a/mqKvruUrlP//9/2Sqf/dGSyc2dYweqVIGij2TqD97YkyvmFZ6w9dOaW+7SwjcEX1SXek1W4o8gfvMQB+sfNCneCX6+ELCu51cBvSR/X0Zwb3coy9NKMbUt1EW4H3mAudPr++o0Ao9+NENfYmSYAzXo0OhSkqs+Wzq0RWko405cV6X4VUbZfaxW4BBfOPxdfKt2Pw+fgGjGn2Rs7uhpoX6CO+MoxdE+9mxPA3f8FamdVea8TWYvt4ik31KxkMGjszoDXP8HpZ6GXovB3OyjCXIb4+e+8OmSenjkhjAjfNYBi+qYo7lvzVcTOfDfdnQUvp2dDxfqUKfUXZdQd/j3YHzWAjEfx5soJfXAVPvfZBK39sdOzqayGTnh/ElQV+oFn2o693f7/6sYYNu0j0vAXR7nHoRIFO91JsG568ylP5MU1NqzjYmjtel4fwwIOMM0RADHLUFCSBGxriW7h4chiHMzxurohZ5UgjO0VjyZK1KFNo7AT6YfYkMewFa7h4E3aOacOfiIlPhH5MgC+iy9MMnMtJjl2zAq8sbCa7qpaARO/jgeV+R8LmjWXQXHCpI7N2XczPXgGr7cwfnKsPrq56zgv61NtmZDZLIf5dUpoJkGwDu7iPyxnt6NC/n/2Cqd7MEEtPZB2LZbjkvtnj/78VXhPDl4/VKYyLT7/FwgHOqfjhvxbaiTt0sINnKauk3AjI4FkQZeEbxfGJF8OhTbJAhz9HAuX8/efSe+TKcd3ilXClx/J1KVsFS7FxEZV0ahH3werhdYo2XROFDzcvWhNf0LiQ6PK4FU5RpHdhgI1PsbqjR98/xCc9ijr70aSEzvU7EguIebzAeR2T+b3f14H04kjI6U/QE3o0wKMlNEIPV6moxP5w8yzyeEQTNoaJ7QI1szHpiFsmJ2KpGhnnuhjUJty5qQKEfT9BLR/y87PHv0du1gttTRYarzWld4rROD4Nwz2NMth0LI9SM60NEX84i1DR4cNQ4uzHEkM50iQX3y3bKV2SmQkBPoWyRcXJPxny9fnT0KC9kykLJZ2WAlRvY9kK2cP8t0bcbX2Sudhna8FqpJk/UB2r8cD5OTHVBJjoukOEGQz1B1TaYX4067thLXWIMEheZSjVwPHblXYJ4HHUeStM6QyfYInP9cmS6uLtGrNogsw2agvXgOL0rirZYD+qXScT4+iwkNh4cBV6ZbfHo9kJGUuPLGZ4zzRbjLvgVLDOPFZR1Or3LdT4ey25LZKr+iMxnLgzK6AwZr5Ie6NlgWpvviHkPqVgrk8blmP8yMlQfb+XSC0leU2U5rqG8nQTRYyMyZKDzAm6FZZJkTKfeGO2mg+jXrzHdyDpl4fUpgLtBPQlubzw/H6Y55rajlnzj4vjqd1MFbs0wfmeQF7S4nEL0QMuV6G36vqB+tfhAfp4tSr+o/qzlH8Bpak30T1ccf3HmGND53xXH37QjulFs1GhXRAazM4wflgcixvta5d6myzvqJ+4TsvqD+W3XJ5nund8Inl0rYrAX+w89PBUJknsplMEx0wsmpBcT2t1uhp7ki4xVxMj0dYWMEX9cp2OLjejC8GqQ2VsHGV3WWg8KN7JI1D8/WH9lZNhqecT4uE5rNML98YD3y6lL/rXR07oLjMf3t0Vmzigy1aFCGXElG5nmEgmoN/Pp3T6d4mF7QYbazg4XyPtEFb3s4SCD7ckA9zo8iElQGBHz8zCA4b2xSbRyXIuJefuCJohNEj5bo2OMY/w2OtJJLJ4Mg11+ugPX8IHx3o9jxKKTaYF330ui1yZZTYvn1YB+fOroUYopANvpXeoMmT8MvQIYqY4FPILFlkQbN+locbp40DoKE0OrWlvsW+H1NUOL+eJJg0bVHcZ7Ur8xn1iH8XNfBXdw+qVaesXqZNFlO9vCdn4PxLPvVxEpWdr/83Oq4Fggmt7qrDzv9B0lp432hbUa5iVIuzmQ168rwbCbrPwnptoWalWew6u8I7v7l+LPDh5v9cEq8+NVD3vG/PI//O5vLmn/ao669t+kl8K/m6naQeCQHbYrkUffU0fvZq5C3lCN+FdXiKh0Rx/DVwLGhCToFbvcnRjKM+ZUGIyTT98cseZqGfry79SfBKgTQi0pGFO1nstU2QlzSK1MIFyeZaghX7cD79vMOb9LfUW7sSToy/eoIcYLNS83tjY83skaNWuLTMWNEaATAWvqzb4VDM30B4ZlZJXhbL2W2aMpB7idQ8Aa93RrJh+dGu4nl/LEEAyZAaYYvFKbkeSbXyW2CUrMcQ1LY6IX0xxacS2iTxx6wu2LElFj5+qQfy4jD5xErWnnPJGpRh01XQ1Tj4b3kMD9UiINRWmX0hkLTuC1Z/QheZzv6IpszpApvkR8d7zg9QX4/VS/f6ZdTY47+lZOW2Dh4x9MZXinBeQ7fRADejhI1LN9FWIaIxNss2NE88FcQ661DeH9oFZ09woiCC8MGepY4/lVgrKF+HSclz5X8Hwy6hLIl/LIOYLKh8rK3UTmuPXc+84u1h+m2tyiuDzbaVARRVv9AD3rknhtlALVS4FB4H0LrOGnNqWqjfHhf5KfGPwg3dFxt7lD5plf4p1CZKzXad9C5icfMXjqfUo3KHkQUgOZ8ql3Ev16io7w13/KQLcCi86Xsz2YzeHK3aO4BWL+viOEh1sj+t28nY5/+kJk7t9icCqmPY+/9z1+X/rg9UttQZv0JwF8OpVwTTp6FNlzib5+jUy33QpAzwfBBNgHA/EOG/SBPpstIeTLVvTnsyOlWmEpf+ZTnfX9yyA7FWtcsnSQ4c+DgDXy0yJTlUeMj7mGzJ0mLwZDcMZ4zqa1/d6nfECXihsSxi5qylK/WnD9wqaMgg6Zf7gePRh+GUFmsJHh7yUyRTkc0VOsnNFC1z6t2UhHTQyyOWq4U74MeCpYg5NCvnro1ZF56tXREOM72nX2FpZH9PU3/NxprzKryauEYvhtMN9O145lZ32DjGfuSVjQL2Wa7aBmBOjLY+uDmjb/IfO9j0s83nc7SqzRkRHvcYP5HJ6RGYdwQMYJ3hMzWajh81Y0oSHfGfc7Fxlwq4nIlHSvi1GwvlKWxqgZnRAgU6yXqPFNoZLp3Z/B47Q0LGYbR9TUtp96rziogS99RObactSoTYTjZRemCF409buDEsfD37/Qo3DP4FEk6R7rlclTzWs8X1vF6xfaETUYOlIma9H4MHH+WsFDYhZ6Ng0Z6Xc8AjzQepXR/PZLmSqFJVTfo4kaegZg9Rc91C2anoPdp3e1oqgz6I0Z3m9xerdZOvbUN/a9Kn3dwHq3b8U1dKyQeeBHA3qKlOP94bpQ8t8LGcDLLznWm2kOfXbF+7WwzQZAPWO9OrF1xEiH9ze5OMhUjVhQNn/i9QZVjIxz6bAeXlmjgPd7qSRwsgE9wWEfwEUXVqU3xpg/68ge4KypC+4/36jJsv7rwbPeWulD7RhMOocGvJ3nivjbcsD4180SYjteiN6uxvHjm+YH4X2aw/5WhIr2RvCAYDuts954J4k+5XsPSXRDD60KyBDEwt/nioWMHUwek92QKZ+/aa1/qY8VC4/TuzuhwvvppU7NjOB1hpc/R8/6SrCeDlfiwcNlRzHJp4FbJfwIhVNgfJgj3p9Ls93DfafXnLsu5gN7vyxothQZ9LPDeHqvkBkD8yWVXGzQE5XHxQry74Ae4txj/LXaM4bzdq/yQCrw94tH28OgaAce3wrDY4O+DOChZycxRgO6Y8tiYqp7uhajz+JTs8273MA7LVA/NjfUq+t9WodYTOtwldWIzL0Mpj3FVxJHt3MqKN+LOtw/1qQPso1MXSyWkM4bo0xqQI8SFtsrPMUdehrLU2q6v4gcCrSpZXIJ1jum1ciUtdPg8bs93m/f+Ing3GBGeDbFz2Xc3LDeL9VpbkJGqfL+/v2cCuKn9PdzKmoGCQFF8TVS7egH9pmbkbPw3Blkf5VEsKttTly4+B655fQGev1EpjrKyw8CpCfA5swr7noPvL1/MRW7bRL+h6mae90BK9bIVOfF4v/cvPLfyVQL6V/0fhf11X/9+5/EVMXx7kL0PazQp8xOFUX6XgGXuul9+ycHuqxQwxxhNiNeaiJT8WwMoX8vMKfuMtbIXCZYo9cWKeO5VcjTWtIAilmENbRK8w9tvvj9IOQzMVge8PiBcWgh1gtkqqLHGI75aMJ9tjHE6NhfdvSgX7GG5lMPQOPoSOzzRbdSWoSUoXn4piz5qCP0XWzxxLLWEut3lx5uXHTE8Pd0K3Zuji94zSxKQtkGmV37aS31N6di7D2nfjz1dQ9XudMxJ0xkKo9/f+BWWif6z3Xj0dvuLED6e03v3jbIMBxyAzJhNopeF1qTZm+x5sy3ahl0YudRdY8+J+cV1iDpJlAq37HEBjtTFIP8fSzoRUD3zqvfhwdfT6U0Way3YD2MSDx3v+eHRLfvHOK7PeDnpdJhDV8p6Bsv0xYj+cWjm/VmjRokvUX/FVwKGjymXgWHK44ffbUVPW1+W+DkMf2811IaixNTXMuRBLKldtRd4ffT3EVmzIdpSxJ7b/55TuXan0VNioZ9wXW0hei7MTLTa21SiPyoKL3T8RLRWbxwwZnmpAeu0hk0990bpCYyku83KaXrQ4YXrIX4c/TsPSotTRsC/yeRgJG0ozyfzeBymH+Id3EXBnW/3z2QbfmP51TRYzVA8hQb/L409Txdfz/gExOZqpq2HBEVYQtnYRhLr3lfUsoMAWuUuELN6B8XoPyxn8M5c5DZtJe9o5csWINTib3IRQt9YDQ+FhDJalvycdYaf5hKdxY5/8NUlaTcgIvom8OaCDVdl8c1VJ+TTpJmhZqb3lrU4Jojc9jTcxgKbQU368nESL9P85lK5wjVTN3wWCO3ipWfqb+SLhH06S1+XiQOgWc9Q09h+lhTF7+FCpe7ofHg/kNNlV9LHYbVGo8/bFGjm0+7hevjizX8nTsa67+vI7wDWy+jcIOapJTOHW6b2aaMbyfUOFd2GGrAZicm+/3NYE7u2DActOm5roSa3h6vRyiPFzxeHmH8r1/4+33Zzzg342vKovfU87Lc6GIcurZMg4uzhn4maKLnRshEi9OVIUOe9TKcM91gao3MVG4PJomWGv5cB6oJV2NEJppNzyWWVYgMKH2QmS4eMlcpTh7kOK0zTAtdYjTOv5B3VwHzq8Xx2KsiMplYGSQRZ1dkoEQ9wc00jTI8+R+DBS0y62MwcTwjoejYoy5leDkSaviaTb0hhNbB+rGzebiopjnK6+Ud3m4z9fh8IOPtVtsD3IYbXv9revekeci4Lx89WyyyieGewxS/3Yr76toGqgo6MstTXIqeL+cRTZ3SgAGhhwSXz0gZzHiGDN2sy6h6O8A2h/sbInHqL3YIvx5rw0QFJ3qonLdvw2Bn5zeNb4oa+igGieapIIO3/SiiJ0bIEGF08yG7flckCLvMo73ddJCOrwXhwUWQaGRivQyqj0a8WB8NZv90HXotkcsgVgSLumVyg8QaF6V/veP4LffJB4LHR0EGuSATag+lRM+4Qua63tAzrzO7hXy1VfB4S/S4tnf/gveYejzbHdbDQVxi/L+SGfFvB71gVUswfrKpRyyvnIq9oxA9qjRHz1o+MJ7En8qRwUO8H61SVOykHQ9QwH4tJjsJr9/vXztovFuN6BUjgyV/MRd9rknyRIplL2PTwzl5SdwLTgPQlA4yXEwf47H4YfyJ4yGCPImV0tMAr78TxQ49yPFAotkN87EZXz7G8+xUhg/dpGw4q08of9q6TM5k6n3ynJ5LzkTUj75Hj76qnBNUB/SOSbfH+69IwQFAsaTJo50iGskbAbzd1PPU6JBJx2cwh8teMXi42sGObWfbDO5ERE/jOElFL/utC0/3zUhMzjfKlA2O11WXMF+X3fCh9VP5woWcNZGndHp3a5s5eAsVr+cRZgaVhj06y9UpKN21XnkEHd4A1uuQEGexnWt/nlP9E1PJ7ucLe5Nk4nkb+/BPTOUodfghmHcaHG2/Qie8iCiJhslD2/uEO8FVNsj3lDZg7GufuLvt4v/s/f7vZKrl8l/NUTfk//3y7/8vU/2b51MJ3nCGS5Cg73nesoKukucSnO1RLb17mVtUk80f5L6iib4QjQVr59M6h5uPPvhqI1Nd9qg51f5MOHpBkNiabX24ngUdfbKLvn9MD/j95oBMptZZSnm9eUNyrSSR5xH6sl6Z3l/XA9bQ17TuLSOqhTWQoa8Ern9YJE3vpz1EglCHc8RkAX3KvfbQp15XZzSU0zq/yjs6ZcLie8ES7fhEzckJ5vgGz8etQ/z+KqFltH+gry+307sVWRVEvtmjhgX+44s+6N6VfLlOkCF/yABntxlK75apKX2qawHOzWEs/dsutah9nOYzqB76zp+RepQawhGCU4saxFPboMMutwHkSix5leD3bcvWIVqQDwmEAjX9nPpbOF6CaT4VeUokTd/oUK5Tz9F4ldRUnK1XEG/HXvRmHJkhuAoGxLL2Lrk6Ha/OAx/8eTQnvuqrBULaj4EzruaEfzrLo6/cNCCA5TD1Z7rU9LlvDABf6cTgFeP4Jnf/7znqf55TXbz1BxyeLErPc5CRzG1ggo9YzL3+pQJdqAJA5mQ/wu/KUcbrD65wscIP5zc/NSiF9xsC4fAhvtwjw4hJY4HzO4qlP2hWRXfPmQb+mSKTDiGT6Vbvkakq7Uqc7PWyps3heggOs4b7qY/js3CyES7zx5uj3jU1PaTNBlwpH7m/Saf5VofmCz6tFO49jNaiijOT4KJKeD6uOa1jOuD1xu3Yl1xLeoqM6CNzfVjLA6VPNNo73QrYa5uLf5jKPy7weqpwjb5YsguqENTU5vMVSm9LUWN0BD0oa2nqiTigRgen6x2ZQWKo+cX1w+I5asizv29InE1rqS93NJBtaBMSkrvzYZ/6asKr1maln8XTfKV9s4JpsaLIx8eAmmrecYDnOdbg29TjUfsu0aMENjLKqcL8ct/XA9QLEZnk7CKjOeR4g0I1NmX4jlDjNB/Pb9DWO/y+WSCD/Y429M4Vmer4l6bl4QGqU2agB5nW+VXKlsLzN8WrOvV1f7kmxv9xj9fnv1EDIoes4dF5WhkYcKVM1ZGpbr6O+VwXyFzPeHuEx71fl2FnoCZWwWU99VIwSPTeIVOlATJM5yP5BuP1arBdhZ7pVhs6CdMG83n5cT8Q7WOBe0qD45GloQn9J5vWBMCIjNKgc+mEFq8/i5ApnaJEhntPa/OlhVEz0b8soRZfxzK6bJGRig8y1c3obJJcrLvHOsJv8HLx/JJ1V+zYNVb30DrraX7O+qqx5QYZ93oT8X7zAJlo9wpq8OqtLHr2A5k8cUYDXt5rWXrGM/eoO8e6c7N+s5I3BTJVOhxTaNc1MtlvrlsslvMaoN4ZYnxe34DNj78V+MIBmalf4d8rdjl6hGOJGmrF9od662EJ/NAj8wzSYNHFZY+w4R9k9AxwAqyHATJUmM9Lfp+emyZPE5lNeaslb/c4/ruHPcN6ok/zo9x8R/Phd53mhC4Iui08n2c/DODk6Ur094kd0Xsk3MDd6wsenMy+plE2YP0l+5XI7dUspa67wPNrzVnpvR+jx9zX0oCqfWN8XMBJWbcWj3AbS9RqT7xifT3geHdxMsVXrnfs8OMulGv5yGO6NtBzW+Meaj/A8ZenOeyNG+7gvfZeome98P6THuPxHVMDPcS0DW4T5+ixd9Nz/U2H41/vpvb4ybSG4Taf8qXf+Hi+PuZ7v8Xrz8nYQtOYezFqpueiFTl68NDjE48YMQ32S8UKLWWF8RlQqFjSOhSa83LqUSth/ix2ugVtrmA850eMt/Cb7MFPE1HkejJ5QnmhgXd8IvM/X3ZKye0pQaJOPYAfPjK875IMnp/TpkyenZKixxbPUOGJkqihX4OFj8sBXvvpObe/smvaaPcR6/dOQ8+t46/ZvZ0BH2O8/9+mk6m78zew1bOAwP5OPaIdpRbMeHrKuqG+TGoNPmC0p4w4sl8b5KbSv5nKmYW+RS77tICTEOPnTbj8EGm0NCDS7x/PqWolJmB+lIQACFvtz3yqgyT5HJLH8z/5nEpW/lUvhfXiv/79T2Kq9rsAiDdzWQySDnOsmT0XkF6vKgnmZ2FH183vi5o910qPRuhru4AE0P4w2CLNR9/xzqY5rbM7QV+6+XzYdTtijF9H1IAsEKbnXlizuRVgjt7Gk0ev7qGGKM8kHmw6/PkTqgbUn8kH3Om09WnzV1/2EWvUTXQ6lsz1E3QPGY9fWGePzXzeQ8tXx6mv+q1jlhy2cFWuDglH7qZM8ZcPKM2elIloFB92nKHvfZ+mdyH6HmtApbVbePVLgfs6oK8Tf9kHNXfdcS8jBwuv5asizE17uVxe0zq0/XkG+U8fubd9WZSWwhV97HyPNXPZWRZtLcxJUM84PjydyfRY5SeIRZRMLiVqRPvVxGTr7yjynYOa/tdzqk3mxMTph2dHsmAvQhpO6/L0Qano3j7L4Binvgx24mVHnaZHzTW3bx50AR7vkgkeZPSGTKrZbUrF8c4gv14k0ReLDuhr2po3VuWh9N9HtaLGDpkuFdyu9J3rxaB7f27CevWIRVgrz4JQcTViDTEWxM+JZVBHVNZw6aWCeN/4aNHdK3HAseKv6DfFUaLC6ZdB8rWQoQTvotFZEeP9PDjITOCedvS6mNYh3l8iD2SwCpr2sYLj9x45N0MsStbc38F+lSFTrezQIiPyKHie1RDfY41Gt9Gth6T6vYl3d3E8ziAwiK7OSLxIaYFePqgBoVusxMD/qpTucbDBv7ujGFzmM43a1xzZe5P2xLu1lkbXwCQAcm2J3+wUmX6JtIItlXMOZzuQCTN/OfDzVOPLUECX/Cp1qExPwDIeT+uMupHAAz0k1mR1WueqiTe41irjifbXuqh9iJqdMyYmtrFO2cm8nmEYLVMMT+PYsdZ+raHrxmlOuuoYbB5sZOBL1Ej/JQkW/Y7BDDV4erdC4qvF9h56lFqcI1PsRtQAPWz3cLcY5pNfIKP1XllAUeobnmw6vWB9pBJoxMeOh9aukNlOwnhvtz8ihpvVqLHMPuL57efTurturFmZEwI1n2kl3029Dvgyx5r/mvZJGInd0XJat/Y6hRrx9ImJrovltCYD0Lfrp1yi5m/qR3dNUTPHTpDp3cL8va63uhjRjUGZEEy9GgRH4DyMBY0a2yV6phcXRE8acDyQnwdIos1MDAp96vP9uSBzDRu9TLaP0WLux7GgMLZYD+b+KDNfd5DhVu20Nl+fnju4rwW06uLIE8FBZokqZMhrBicxjo53ZDKC49O8pucU0vTuyUrRQz3qF46n7V5lVg4cGe4gGWL0bXC88+rwgrO6QqbZvweD6ptWh4d0XfJAmt4lV9+fAHnlT/fPHw22/JIUr8dZ82Q+G3cszJInxDd92uvEPqPGK4cluNoHGao0dY2t+s0A4XajcP8boMZmlTJHht8oxKth2FHbn3PIhkQmPtcwf+IemedsH+dTr4O8piv+rMGlpsqDZZh/6J1PzzmNdIkeV8TznbmbHD0wmYsBafB8CkXo8Pd3q5JvddujftUUAHoxrQnS0TNXRKkhae0V5xfnFFGD/wbIu9+M+Ns5MqZtIUO28V3jwbMaI8Y8ZPqX5QklPzH01Idet/HzkohxPfX3e0ftGe7++kjC374oWJ7heDeHLY7P5YRMHN/5FoaL8RKDxwqZXnaROa6rq1HGsx/G0+tzaJCxVbH0DjSn9Lb7SZCO66lHtIVM356eHCBtVqLnAl6/83k1yMTCvozCBzJ8/LxyeOe1JSZGf5PZYhBLeGof/PuagedjDhfM32xi8rU6fhhdTf3WjphvMVZhi0lCsoUAw6sMzgyZtm03KsCGoT5wf4joTnd/4NSmQZLfHT3KshBT9FjahoceGr5pE6wzxtODlmGxMDBeA7KH19XHfNHUvKAyPIeph/HU/1EdNKqcgxSCxMH6lY7Wh+7z1QaY0AfEFQYPyG6kfzMV5E8mk3b+6dFZH1IUQwmz8q/5VH+YKlr4O5Ih4sDpHWbElZ/bjhQbTf3z7u/sajuDvOMe630u4fEeYWSQct21/2+eU6005V8wlflfbdT/b+jz/4yptH/3u788sSEQQRb51+8jWnnNHHg0rS2Whdygjf78QE4NjfDfAnPsmh99zBEJmSrK0Hd4jkjhmrdTP5iDgTnjLD1oimm+xI1O/ZrUZgTHbZDTe6QhuhoCrEGWKXGepBjD3ZmgL8oJ+tzucNDoO0MfU/YB1qhk6g90uqCvKIMAjz/uz8DON97B81Iey/C7XmON9ccG7lfPIdEKTRnWlGsFrd0Snny30LGZwU/wMmNKYnva+8MzQ2Sq4T4T+fKMOfVGuQfv6qK/HbWEUq+IVfDa38B53kzv3tReA3DDEZmj6AzqB7oBt6+pTPsBWjt6uT5R1pU3atArnvrLMNNCTd//RG9l4fdFgkzmV9VYcvmQyP/87s+6PT+kYKsfuKTuRT7umoqa7/1f+0r3PLgtkBkye9o3dfF5E945R/TNEdKAJ6VSGWxvbUTNdiBwbgJk1FnfWTTQVgIyWTrw4DoicyUbZLJsEJEZ3z0yS7x+m2Adc/RBfz2nOlinHpy1hr54trnINJstdHAXx6vIH6uJWWhgAxauL/cPh8uHunesCZE5vYs76Pj7Yd8/wdXNsQzeixmK2K05QH4afqJv1Sn65G69ggyZh/jJwq/oqN52sLkXV3IO2dIi4fGGNdXR3qJXrRSJbt7TvqvzskZmBaWgLzAp8OCMjHi6IuM5N2GAQLZQM8wLMmLw6r+QfLZ4PvrU32c+w/FyTt9ODMI1+kAW9z/ItaQReagfpD9MZc+VnDs/46mRgrgZZAmb9qfsBA/vPzLVoEzvqlmBzP06hqj5TwVrZH767JiWX1Czszcj4X2h14xm2x3cnTMy1Wb19ZjJW4BObk3UDAk/zytnDc/rekZ4ypCpnCFfYE4zlfMB0LPMi1yF+OJjjde+Uz+3ZUvhXYzIQP6IDHVp2x2U6Q/zibXIJCi1V3h5w4ZEfKWn7I7uB17ksSPJLgGJPeTQgt5YkTIqCGpaXmKNL7d8Wuc09YRsdfz9ogg07mf06rHCCnpIsV6S+JmjB6qjUYeXk6qiZ12QiVRRJ1AdN3j92zTv6P08Yn6m0ppHL0OQaC6o6E3MrV6G9z1qTrUrd9CdmEB41dsSXTbIXPccGcvLlOnvC/cOLsSalXyY9uY5PPQ19BeY3pXMJyYo1CNUVoHXf38jU17m5ADtvcDxVJVPwWpynUMjrA5i3KTISM7zgp5rWZ7KyEbAY4+nfoU2feH5+cuPwegHx6+1lnj9foUe8PLTTWjaqS98rUzrGJPnAxl+JRMeTvvIU2GYAfd/C9S8FpnnWQ0aJMVTE/kvsFETjfYC76W9JlHo4PnewmDap5wgA47b84597Q3e3+dMIf5OciQmeW4P4alGJkhuQ0Gl0ZXgnE/r9ogkGBT2axcu7XkpBqo9ozQR8heaXEMSg7FHTd7W5hM8vHYRb7xQ0/e9USA24yVHHj5pdNObKcD8Nufe9YMMAq9FC+mhWhE/m+U76sV2DtFDn5f+VcX6/hPsJ+TfFdb7mM08WtuLDpzhgp7QmtYMvLO7ALH9U8Vg3aGneLzQM7zTDd6/4Dym7D31SnjZk2dtKMZ32ogA9355EKP59pOyYtqLqH2Ma5LcpvlT+YZv4PkqX2XAZnj/yV3dQ9OMBk/MYlqXKCIzxtlN5J56x/GXvZ8IEQToYYpCN9jabs7gvZcrwmsZ4zO4lW/oF/EePYABO2az0cX4zywxdKWvxOhJvEOxhzUJ+2OBHtuZPBEx0ZOr+vXDNtO79KdcYrzvUrx//LTZQL5ZisTbK/2OZvl9BdBOazjsGpl6Xy6+kJ2P03zKaR36+NAv8NwZG5L0VhPRaCU60Is7WkY/uZDYM5z2opIZeggOOXo0d9OhZ12rJbcWmA/rS5BA9hjx/hdLraNW2m/gqN0DAgt09MhSXgublZsQ9+cjU33e2t9MBaP20kg51B847uSs/MNUaVYVYH+vGf/DVP5PUsHYRlXpuG1tkELaE7Tky4T8YSo9hr/f/cGsWMB/kKnU+b/a7880/2tzmv9Jz6mMb2NDXmpyyanZe3T1baa9YySl9Ff3TKPHzzBCEG+Qs+c6MtXUKASKfIE1u/Swxp89jjU9kbHmPQ5Qs2uLMf48nNDXNB1yfl+hBkaPDzLZLTpZtK4OD4iFm4gaN8WwznT0Ra2HNS8vDzI1u+seusXUI/C3c2o2mznTc6vJ95f0ZjHyPbZwqwj61MdpXbGZgjl2WzR2GUmmixqhOSW0Iic8vlhGzTgWVHjbMREjhToVM8RyA1Xazkrv9saa6m9PA/jbL36F0waZ6rpSIP1WyDgNZh/tHif0hfJ2EJE4jxpdvfB8H9utwvktTSllfbMFr5rmpLa/rKPVyj5CSMhPDCJUS2qQswbOIRx58ObIDP073oBJZpH4592ftcq+kIdZX3qLEX3P6vpYwhllhnhnrTWokZ80CO1PLQaKicc7zQYXfV2NTDrTVbxfWWKCO6wlwu003dGvwGaoWfOB+LF8iWju7mdwZkpHPMtFpvuLqf5pjnqiPTrgtzPWZNioqJHyXABP+V3LQPWOBp2ThQVJuvji8atLPa1jvIAbHEbuKQtkLMd8PIFLxTjtX9Vp9JcFO3Bn6q/0Nmbn0cFfyxCdDzh+39s8pWty3oG+fOYiaNetRdLo+wZvNN9l4GeHD5U3txa877kufUHB8QiOpgnn12rg3ik97ujs9ewAIFnxIFXwetQL+4Dv9iPxfC/7THsma+B+n13JX3X3oeF29UUk9hpk0HXyoUYVKaB/vzmBMd1IZB+iJqW5Mu1nhupD97aroeYYGB+LAZn75U7roMRGJ+E8BMp+Iy+gRLEVQ2s1MfoVGeIhpqxMDosbMGf1mub3mCaPm2lP21nNDXhXCmoWeeUyLTx7DmjJUSMfH9TUAO4KgPVFZlmy6bnH1B+p3j+whj83yFSlO62rXd+wRusy5sNj88qhvk3PxbiOGuf+VBPK63wrRjcPPkw4TD1DDQs9xdkZZZZsscbfttPeI2829YT08feLzV1FZjZ19CjRoQPMDkH0nY+dUmFjIpP3Z5UH8bTHb/hemtCzSJjmUKOmG3DZw7N6oWbeg6Gjl+IyMRXXJ2TVNWalZAv9vJyVvmejZsYpQUYTdwLxuyNqqnR6thAl7YwE3weOx2c17dvg9MiUt2nOu/k+HuCxCnRkVAU18CHpexgemonl4jz1IxpDCbpDdUBmHJGRWID53YJ+4sls7lJGIyeHV+fi+Yk7MJgkjlM/qmk8s37aE1gK1/A6+0YZi9bEsCuzgvj2XIp+Y/cyVVpBg/gbL0rvfhWQcRRbAW5+Nc6NFBlSQLMH7w7rSJzH05xp61dCGtoYP/y8pky+CXNwC74S/cpAJlwHTQfnwJjma92n8b3nP7isXviz0yND/PwvMoN6XJZe1qXTHuFPZKjblN8mZjR1KDKfu63Qw10FZLKYBDL4wWkh+sInk+h2k1zAh+uccGuFjLpjQwPBaS2Lgf3JKY18ZXrXFGF+lxYylLG5PyCSPbn0G7dHj7IS0AQ8thoPohrjffkyZxBSUy29fj31UzriMHZ5jh4UBzFi7EpOcP0FGF87F+PpOR4BmpOE98P2IGKBPK2ze3rIrIupf9pMeE3rhGYv7j9NZLAgeSFzEHHqd/a1a7q5J8iQgYVMkybTc/7B/kJ6XmI+zKf9EHvPxXTfv+XSo/a0LhCONdxYNK3JWOL9LVVyhlvJrDJuPzfMly+/4/2e9nLyL3g+F7c1obug54+6E+rV7PNCT+CfBZF3U0/qz2HDIAYXPeCv7SntfrkMgRJh/qt0sOg+v4/InGv0DHsdPcr8QabNyV9MDMkp8WiX/rUu9UJ5pMrGh4VhuYW3SZBBz9SOaFLcWzjLZ5X4Yyd8MO+bGLyuXhHPM7qaOofb3+/+nJOIJfQvpvqnd3/C1K9qO9v+4zmVrRQf2JzXmehsHvMdCdEZgXVzUtENGTLV6SGvYPu0KnI+J7JB5MWJAN0aCXe0aqn9Yar1KvTE/zRTact/1UuB/Dfpo679m5lqv71bENONTII6m1l0F9k/iDpp8llLzNlF8Ozh8mixxt4t9C1V03K4sj0pw+8Pa/xpqtF9tzPL8LUrKnYGx0Xf8sGYco7o+21H6SEKDWQyZXva0cM6ryDpEW0C44YxHHyeAmTbry5GMT9I1BVfe7i+1sZfe2hWTPwsj+jbt2YZqdYaGegrNtC13ZFEdPctmGVjjr1+ls1Dg7rA1E69w71tCYnPV6jYfN4ik3kbZKpVpBeskFUGzyKZ8YCckKmAnXo4l4+29GerWKNj2mPNWpyRcW7+0aLmkCngx1NvA7e6yHSRoeakZw9rZr5qNXqNnhtwznOVe26e1ZQazwNk/vfHA2em7qi1mavIBPlIeOejpv/FVJZxjInbechUj+36A5em7olvzNH3pNFqDqEUd6LXGMg0s+6mQhqEdRkImWrRi/o7Qy4ZEvELmHpP8HwNfmWKyHy0o1Q7IoPl63Uv+ueh9aiTrZExXK0Vvd+9kWjdZ2vQ6T0WXSl6FqQRzy3Ey92ceNUWGYm75xlqxA2Z6jw0Mr1PPUU9ZfZBn9WqBTJbEsHZmOP1BPMWGVI5V+A88Pq8TWyhJl02W4h2057JXqVZ9Alsicf7DqXH4rlH1c13C0Yb/ePdXyTNagjbxZv7cXHo6OLzaCCWTzUPsvAQ0VV/WCOz0YF4b1ultApRMy5A0WczExl8fc7GaY/qQeTAZh0FmqnIaL+Oe0sn7eg3eCBzKaeGcHHZ1PR4qBZg9C+sSdq4kMnp4qJv1Oi0v5+GqPTbBni/xOldz5tMPRbF1xru2z0yzS8vDJYJag6DoKAvHUPUlNvX2UIntYwn4uxsMWF1taEXqEnCKMD4VeIlMoWaatxvtuhTFW5LOH6Fgpr9Qk29PxSMN+ciiIF6cih7n5cEmpYiA20CvWN8ixp13UpCGejyxETmmEHTd6yMViF6nG087c9Z9dsyvL+hY1E6rWv1j+jLjxkyx+mI3y93FmqC/sD43x0vCOy8Rd8cXq54vqd7AzyTMV/ldR7RMDY1iLZMJd4int61HLd4/LHCz+fMruii5KiJ69wQI1EYKvp9JjNwjGl/uPyEDPcTxg08r78Z52REBtt4jg7FmaNGEY4Mmi7w7/mOpYk8snA8tjMcn3dMdRJV0UjZqZ6eqx0eOjKTgUyZr8hu6luNTDVPpv5g8fjD84FDmcxE/HzWTOsiF6UlxsrcNVjkqxl0py8yzzpExiOrdgOvQ4bHc4Rrx5odMWDIDwZP1DsyXH6x75BGjyXWo+b0oTPpiR4qkBbEo+NJowomAVxSVSNBpCJDbtaoSk/LQ7TycmSYvsbvu+4P71etfw02n/Z4unTfVelJbNo/b/XD8T2XqKGzMvfohmy+cLktZNEb/R7jerkC4N/PEhnT0ab9Bu0HBC9J4kF/GTx6lvMSsjdVCC/LPKXl4r6A8FDifcj2U2N9HeOXP32pDIZherf0VWo8/5nMvdkH42t/ul8gfp4lrAd39LQz2y4hin4y8V4n9LSPZ4P59hVV0bu3zo5Z7mFat7jBep/Mpj7uPxz/V0vx/m2m/R4rL7TgJoyEhFcf4+lk/C/uzqPbWWRZ0z9IA4EAIYaAMpFBSIRI3AyPhAzCyfz6jqyvqvuO+kzOWX37TmrVXvvbEmSGed40EcSFm7qxWbQrPr4lB6hZny5fBzy/kGG9I6Pw+OhPwtRCv1n9gW2h11KDRPkL7ed6wPd12e8nMLUbP3SXTOivLx+Zh5bIsAbzThB7uUICc3MCenpHT3hdqp2QKCLOb50KAO22cFhsDZfBWojkAnfZQfu0S8O3Skk2oRcpan5aINMFH9Ts95Azj37m9ra1KRRHJGN2EJFpn9kk4fwsZiSYJmRqwKeCyKOoGbKFLlrrZptgPhl4P03BdmiwY0e4/GZEiNzCGKwdvyd7c8w5xnt/DrSljxcEIyATB/Z8oMfXPIJzZClCcHg6NX0sTQvs1S9krlr4QPrtrYeDKSeNmwp3kTzN2wibWMsbuGbIVKul8objTC0at98sHBIoGjKVdM6Fs3TbtmS4ggpOdrqxP+tUZrZYg0GnRMBBjnDWF9o/e38D2fwHz1NJgrr8F0xF/3fJT2P1P4mpPqp9gLJPZYFNMTLP1re/4OtcZykJxpiLg5ydu9IKfT6vwDJnzIOO9oRFhYgxPntx3bcz1yxu7E9tZV/UDVWozYTg/S0dGs5QB+Vmjj76tI6UBuF0BaZ6qEteUmHQ+WGDMVxUMeaNhvqh58bdQWV8DJKEwbu2TlS3odJU1P1liTqwNJ4vmHTLFiJ5d8ktsl094a5tTyRuHM+xqnF1gdd5Wgtp0xq1NYWCDb0RkSaxv3puzarIgurwQZ38Y6gzH3POFIdtjzl4lijUn5Yy+sBrZEETH3Z0/fsugWnzibHFGX1TuP1mmPPZsmG3TabRULYtCC4Tjo/l81oRv2kPYbD/kUDOkakWV4sz2YXnfDltaXBAXXLsupidj0nYEm2JTHAOnwPGENX26UdHpko/xdD42ixVaN4GKq8J2jZBMMsoVa0TQE4PghCa596hveoZULQWPw/gDga95LMVlGw/NsHuhsxlbfHnNOz7BvNEN/xhqp2zQ1Ut0k1O9E3SQbzYiU3w0Ve8/hUyXNGHFQuuavehcdft4bxSeX2ofBXTmt/D8ewnMpKXZi3dF68GgubMyymz/EMlwUPGbMOvwI7RsKM7m9/L264n1MFXy6FeN9uCbRRl40mzaEcObPGEXDq3AjJceqP6fY8xKHZa4s8/NtCj+DAARH0UQvVla3QbIjq42Q91th3ZH/paBBMk7DM14SiNNRVfCxVCuRqIn04O5vzm+4ZEbV8Ce1b4+af5IMGufBXCmaqPD/nO1ASK3drg93YmSpPfWoW458uxc763I8S8Lrba8v6Xl7dm3c5NCS/hhUwlXtzaWi5WG0D3tgjqWGSqXfk+IhMwU4iSK9rv133rcNvNUFPQes5rCv4E8DJkK7bUR4XO1pMMyY7NWSjeeS0D8bmGi3/Qm6SKq9aKNxXmKDRTEiwtzEnfQ59DZz2R4X5Z5VuLFJ9vTGDL0vPPaK3f6b2Hx/eH9k97/WOlxgqZb8/Xgcamyq1Vzs8Dig5qgOGGOXSUTy8IV+KchKtnCXS62CuILj3f294jQzxK/PxhGmZNGJvznPahvoV6LPn5obqs6eCmGjJVppNEO/Mz9I5u4feBhv4vzjFnXB4zKLMFMtaCVZiDOwkZuvK1xk8rHI+Tl+lw6X/IrNcjvv+zEzCHp3PMYd0OmfK1Qt1/yR1kVLWpY2u367+Y01c2SaQdMsviyPu5SbrTJOb8rFnq65lDtV4aTXKPKsWiE7Ogedo4nmviDla/7HWYNh7mdBOHwtpeTxcIIJUJ+8XjgGJjs4TgaC4Ev/ZnCj1aOD9pWawav+fnzWzg/d1ezGCJIiPDvLSuhswd+b1Q+6NZ+fz3heAqL0kw8HX8VzN/QQ53RQjLBnMsU9U35GKqNL69RA0w3/K2gIUpNcGpHD4UY3wDrB0FgaXLE2rclXQB77DBeJz1yFh+4YkQ7GqJhRiB8XmPHWoc8YAM9kpPCoXMe4C3tDF7rg5oXy+6SSEaJ/x9GWJ8x9BzBXdicuOvvKNBDynvzXThe1MKQXt43SSMV+ZFFZgTIVOZR85ISx8Zw13pYHUCMuy1Mng/xR7tabdenWCqO5ukl84Aa63h/L+MJ7+3+kaGPd+2FOP59SGElxD94VNtt/AwPRyv3XqqKYB0g+zEfow587GlCHUTxGUyR41FkOl/xdqB6Ozg8wLvR3tw3ne4zJ67JiF8bzuZRy7cH3AQ0lS+tNbnp9cwNI2BGrz9gPU5NAbcA4b5CTrUOIVfoX0Ze/Sn/I5M7PEV61if/Zgv3nOF/uppgfHa1YTw6M0Net2mAxRCqbN4r6G99b9tDHfftFiSFDbG91Pj4Pe5REjE8dNazmqL9tYLyKDpCZ93m5yeUCi5ykLMsDc6+WkIrjopjM0PQ06H28uCo+kFwvmnis6f81Q7e5U0f/b+/jpPpW/XueC9elkj3qVFQXHtC/w/iloDdWoNh52VN16FAfcPU5nxGZnKfW01sgwua3DWWcLg+pJRQwbGP3t/8Rg6/0GmWgj/Yu9PFP6b1FL4d5+nGkLbBnfLZOYfVPQxY3XCHHRUl4wVHsaYxfPUAbwrVQjpAn2MfVYe3PZH9CmboI0ynevkgNeraatPbnV1A9D/VTPwkp12VLjbHaSzIzKHB45GnSfGMChXPyFY6fjz975ZAVs/MIa6lNdQuwsYQw0Tdd/79855Pao9PM31msSLyDSspUBaeEy9zdINu8SWsT884PqUjkJULK/UUg7oU5dkRF1yHPB5Vu7bhuu+IiyVFD22SvevGqOm1gRRpRtWEr569OuuE1ji7BXq2HsJ/COvPXB2ekrzx1GBMxUnEiBXf+g7LVcYw5wl+rx0EOly+aPgGxaOTwq8Zt8z3UGw8L5CsKAHSteehTH6KSCD3Ofq7c861XZNY8E7rpCpdOQ/YK6OTGVpKdBonAng58bAgssRmWoxFch0wrVlgb7qDUqU0oVQL4QGnQWZz+3XOpQaIkN4nR8UmiJUQig+RhZ6s5VDhx8ymfuU+ob5mTrQ7WJvgvH20GfNcxgT6XhvMYZTkTHiZvyM/GIJ+eNQkYD+7IEG2bSD3IreApP2B5827iaEqBGnJuh5LYf1WKDOf0tTw767YaCde7Ug/LVfxkLqUPqeX3h/MQGZqJUW+PNt3P7Z+/tznmojfB9w1kZkxu9KrenCMTEGvV9PIfAm1IGf80OHXBvxfcREVejV7p4QSieFsKTD9/n64whAtxPqzvSIOv78WkJKvb4JXE+rKfHMCYrg8mpYurVrZLL873Wq8yA/BuK1D8xJu14X4is/T7OjKs73SeC1Ds58LyrHTPJYrGZCuOl0xXqQvoDpEFGWHN/I6M7rYMGl9qgQPYm543vTRxjdoynEpuDmqOtPyOBMXjUh6tSWzsT0C66dLpHx+LrIp5cW4PcZMlvXzDVqqoIJzWyP/jDyfpROJmCOEvczgbkp5qTlS8hg+IUWSc4fft5reurwGuMtib9f42alobuHPirWQmwtMadThrq5tx/IPBbvQesQzDGXYcScOf+4qFHOc5z/fJw1QZtiDp930hL8aqsy/1KdbtT9HXhOAl574Vv6NJazDdzv/Ay9ymsNPIIU7Ut/835myftjyW5mwT16on8ZtzKnG14ZNn/EvL/diP6sPDxkaP2moX/l8xs9nqc5FK/7nLGanTS0D7KD+mPpLM1PyJSDiTl4NAtTSI7Jx7cEtfnA3T3ZJM5QRFjTWrbhfsocFonCWbEiW8bxsXlth8/kilamY467mga/M5PzXjyjOoe4GpGpfgvee+SzqcGTDUkIe97T9pCvZWDDctEEpnsUqX1PJYDjZcWC74Djka7dCB6pjX+vbEuFrvaPCiJriczmFLViLR7dB3O0iAwlP9zWStxTC/F5rrDQmU07Gm2kCbJ3xHPqZ9ZSXb2fUNNOyEjDJh9oOawvEIcf9OdhjzkZ4rSGYhKXxG9VnB9hSH/A7GIhBJd0vNFis44geiYiYfV9Qo0RbO68pqjcBMN8/NDD9IshuLki4b2jDPooTjWcXx+M95t+UGiLwROy/XqFTMPPhNPvdQkuitjG9zt9Z/0sXp9sESFjxFtkqudmZUPjXNG+9hrGU19ujlBd7nshXd7AsU5X1KyNZCJzlvN3a22iiEA3Lh4N82T0l9UbGW24DLxOOa/PNZfSKxSq/SNMK3D8pfY3giuf5oRdWNnS3z614WxVyLyajP65PR5ucKOXHUtMXlvkYGYuXDfGoYnNz+VmLahewW28G2g/i9qxtAIZupN4DVD/gxpI65DRq008a5j4wPm33o81BEL3I/4GHJHWoy1AuOFn9HsJmVpV1R4in6D/xBra2zZgEbRfXvNam6eUVu7bgVuUoma/D3CzSp2gpjgggzK2m1MaXOcPiA4V+vu4Rg3S0S6AsP0qJESEwni6OlpA9B0y1VWiOyLsh9efdaqzdwo+6LXGAOZZzBmE6lYhs1k+wXrxK9hZa+6UMBR0f69TzYeoJYdpUMFwXjdydpdPjVya4u8z6ufvJcKo+RZfQF4bv3Hd+eM/yVSS9C/u/Yni/ymj/v/03t+/e53qMdo7tOG7TEL21TSq1A/MQURaEub0sxt9fMIXRFdf5XXE3461+WZnuJwF9KlnhDYaXCMDWn9hCql0MWILfMFF5nlym7JOlAv/FrLJUZtwudcU1L28+UT9/jXM3TsKjXJ1CecqwRzi6TbvL4gxu0kbjFFIC7kV9O8dvOYWfv6mMzSLlMIDJvuFMZXuTd+6HLI7v0t+bJKdsDas8HyooZt2a5bACLF1rrd7uH1tQpKZjTkFBJnA5bvUSBDcMYaX9bmDc7bvBF8/LkUalrMFnBNnEHzfRYaZ3wsZwtkwok5c9wO9bFUVmbBTBH/THj40fIYECr3A9wuUIqaSutng+FXfxl/zvbv4Uyjgl/JE2PPb1dQYFhbstlPcnMcOmSrme49lUw2N/3h3DrXsGcbMiz4QNnulH2rNEvx72WyRcSh+Xve8niCZjQIJ8zMy22t1nAMYgUACW1yJiKXBEuDzGkkQ/5C5AsnEn0WlZ2GUpS3q2MSE4/yUMNd8bHLyXC9ajLmygDrycsipfZkpyGSXUggn6FqqknKLzBe+m2CzyxwqzT0fdfAJ30dv8d/Hwf4C2dmciO80+Y2GK49Apvy+CLHXTKOr6MJrabCxYaZHtT97f9Y0lYI7HrY7Ep6CG5SG36LOtu2cFsMSGcvxnk34nFAHykoxw/E/j8QXPFWk36f6AD/dyw1jJ7SXaY2hLOluo+BvhcKny+NMhsyKe+avfSenl2I/QBmQF/NJpOZUn5wF7LQbMlWcbD7k9d1EkMxFHW3uibo+FCYZyk+hET94IHMfvhnvJVOh7lxLlWhVVMhh1CRKYvmH9tSeZAqYOmkT+/aXWvv704GnvzObODSRIdbkqkHQ8nu0+8+8pjqkHyjjfNmEFl8XeWzWIhSWgkyz3s/5mXp+pnvE0JzuUHJbh4lR1L1H1CjdDf3BaqsUBrVAhrsbyFTBW0bm2982QpQs/lqX5WeEP7Bu0vHImePxtOC5ZTqvy4458GgddKgOiCbsu39T61OFyLDSd4bjq6G/OslPAbDuSyE8SVNOr5cIP385oj8fbpjTWYaMMrk55qyPffIxB6X8nup7zoKdiAxX/noKV1tCZnoe/9QMViENvxrzj1c3tqQV5vzs2K4aZkz4+RKda8CO2zkJowO+/2ZBtvC6DzqJ0xaZ0rsfNnCdmNlEwbcGy9m7b3gSay9ElNegvEvRHpqycUi0t5GphiVL4ZbwM+NHXRct/Ysaqrp8MScu39XNWu9CZFxUJULc304Krc9TBblfSU0oTbOaKg4yVHEiCxKkHc7PtPmJ4O94falemue0XG9DeFSWQdK0nn/o7r4pobQ0ZEA3B2Q48/GGsOuQobYdPr+r8pyKTkyCQ485Vt2kA8R3QRbYbodMlAz7IxRXtkBmnjk3Kn6QoYIlFYhvh3ODeme1Qo174utcD2QsI/t9Ib1cF8gEGmqI7SENIF3rQuNff8js+UttkFnPyEw5KwZatGmEIjdB/6bNgBpWSCs4v3nvm9stx3hRlw/IC4qMrfGeyz/BliHdhCoyBq91cYgrnO/5QmPIOK5jHQxk2E7boGY1vCq2KgvtvR7UfRO9lryu/eNA4Tng+MfzCuenTtgahu7zYMFhV+UWufP6aM8S/U0naD+h8Ljg959Qg87toqaC76G/dl/0twqQuRs53KHmUnB+ejYTaZOTBu457HC+6zf6468/QdvFB4bC5YL+8iQlXAN+x+FuIlMdbm9kKpchUwkb1CR3nd9Rog/UCImF8++srgaO//7bBHMrx3h7kFDzWB76v6AWImqgdQelvZs3fnPWBytTqxAqHgaS7SM1aCZWB7gTdA9emKy2FjXaf7O0tSZMfkeNegjiGD+P6O/j9RTTw+XnQ1a0chOy1wB/9v5O63XQeNVN3BF6Mv5hqul6F8m1iAdwNn1OXPaVFaJf6PRnneqMvGuQEzgl2DLJm3NAti0h588SiEoaAZwJ//1fTHUyb0nj6gky2WuoX2DQtd94VhTu/oNMJSv/oj6VuBD+rwtE/98yVe89dpA9nmizbY66pSOPETyMNkJw18aaOs0Dc+6+UQkje9QtN8wK0M1f6FNX4Do9YDpcrjbmkMut9q2eNid4XT1N8I8HtKk9tVGXXjJkssbSRLqcX0vMIdGPsaM4fOjJwZjs5wLG/Meg1vR0XFlw05GpYp/30NTXvJ4UC0whej5AsWbB9gEvd2+TFIUqWH7p3uCipUeW6IqpWev6WUGfftYkrlFwW+MGc8zrrKyF6OXpyGAvfQ23F68PVC0mkWb++QWZaHcNWx2SD70tlgso9uHQsDfGDqoMdwlQbo9NsP2ubjQfHwoU7kxpwrWVDRgDpDXmbIbjs71iTr+GDwsYTb8sdFeqQm0TmSyN3hMJpxKZyt5c0IcOVczgKIc3QpXvALwIKQvPT2SInR4gU1m8p3BEVNSZgqkAW5ZPITiotkJ33/URoBEEwu78DLnyDGYQ0/gnBPvZ6kNJhv8+HXpkwvjTI9Pyv88qpycsvnc3WoYXA9bXdULczHjEZH1+PSFodhiTh2YV0/sC39f385Lfpcb5mPofcvJ+5DVEv/h9h8pjEC/SUWCHYJVTtzNriJQJfz7XQ021R7mG81n7NOx6Wim0t/ZfzNH5yFg8u6GObs8bMCR+e/GTyTuSZfcGks+xJX4RdDFV9ibqbGo8mT9rbUpT64JM4i2HJggDHI98njZwju4yY7aL79O4RQ/52kNmmw0zoPUQSMh0sx51YJ77tDwuewis54sEu7ftU3L1JdiXVdH82fsr6nUI5+cFGb6oMYZ6Rol/XzW8DvZnQuZeYg728/2MBXuGOToPswwewZEIqe9iThFrZJ5hqVEWV7zmpnDDGHsxdZOltoEMs4943WxiqkLwuJyQWSd1AqbMlizIP8WNBsX6B9mim7HwmWKOPnyfBly2IfrDMqpq67KIMEavX8g87Qz94d7xHuVXjTZJs8EcF4y/GXjz3aZJYf1BjTPrt9DmDDVFcdVba72tKPQnD3NCFb99C3PWHJLsrLIw8TGH1sn6Dqn91hp/t+U9dZcPCaK3ijnA8cuY9tvHHMpkwhyxacodrde8106lGSRZ/5CxMiuVkancOfGbH7/XRQ8EnuCsBH+NkYCWZcoZjVcvVHr0P74BC8m5XbGQVPj51TJUoSjMmcBufJ2li8kGbudiLoSmiUwithgPxpDheCbCx7FuW3mC1wr2TSKNvK/DQ95Bra0OQrq2TNE6TySBy4f3JwRSfazzMyJwlzfIaPGIGvArSRqU5y2vBybjeEu1XUCysiRkvg2vn3dbLwAIol3QP3F+yv1agETm6/SJUyLDbIQAXkqrC4nq8DP662sBITI5icoKPpahXUdI0p2C/jnH+fsF9h3KgSFDWQdkpOob9lD2d7nxfRPjq1CMDjLmftH4403D+PBDhvKp8EP7U44KTVupgOLtYrzZyqVB74f0DVEVLRi79/ye9h5zdCjfBea30onvtU5XcKW3JATO73ij8u+K9n1aCyzcmahh3eGEnxdJUhMcKb/Lf7dvEOxmahN4MWrM7eQtIFo9loKvEGRuR9ctqOQB52988N4w6ydq1ICuWZRlOJ9eSQ5wnWl7lnD3s65JQ6BbCcicE99rcwdmwrRJHiTsAO13UJBxn22osyRclA4lt2sNyWB+G/YwcPwLr+vQnjOElMWV7zUv1Q2koOP8LE+zgb4LXvN2wXsYb3xeHy50j3C3dweSyMM5t0S2KuCScea9e7CzHFeaA3vWppCI/N4iDSpk9MNpRoJORHvTl50Opff7sqAS85Ymc37PfamuGj8V+T6NPG8BYyRqhuGF9o2UFkDlIaDGS6vDeMi2NtyzDSHx/lvn1jBVa3jt+D13TRlF6gZlA97rsyTBtEaGfJ0nD4L4KbNg0eTOn72/PZ39w1SXRf43U0H3sT7EBxHJS/zm7Hy8IBP5gTPB9vsqCFzO+JaecyvhUGyRqYpD1JLplStwmhmNcD7FkUbMFd+X+D/nqT5bv/2zTvWfZipl9S96KIuL/yb9/v7tZ9R7aQPRsZNY4H2RcbypxBwUoQ8HzxfqoHJ2ekAsdcsmIFlFrfnCdeEibNdNVD9Qd2aH+RxyIiNTJbxnq7GUj9Bkltag7ilQd1ePB7jOXiXBu8vRJxZpAdln9SP+5YY/3y9zGYL6Mxd810lr2l4aC2q/0llUXjEHzBZsC83zgZ+v835fuRndoX8vUKeeQxNjrBY1cB2mI0nHDnWqWTclDHqMukRRPmBtW65LyhIZkPA6w+flFn38fVo1oT1xn1qYyIzXqiP+cp0MNHZNEXXLYWDM2iLDLMLXAs5LHZmA3rOaFvsSGWmuKSSMj6uWWrfShJQelgIbTAwq0v5EIWavL++Xp4r0ursvwGuKUQg9o8v/MBX55THxRrq5kbzn9ZlCtRcC01B3VPQsfh5j3Tf+SlNb1NgLGXxl9mz82OiQqc62A35Jfji+/N7bd3hpkOUHfsby12MMUPf4fM4cmXCOgEvF2x1zXip2jS++cHyl9m7A1lrEwp+9v/CADFMeLwIJDd5v8Yj5D+B2LYn/m6UxvWxsCpnbT4LvaMiIbTk/Q0DnfN3pmvm0vx4rQMWFzDl9nZge65MJAO8PY599L9Lty3rz3jEjCYaFz+/5WBvY3rySeZ26pcSZH69QZvZTYJ6e+pgzihuEz+CJ0SNTDTp7YgItNg0y56ClLTLkg+8VXCQhdG1kvvUyeGFOVkYW1O/Zjo5PnC/X9fi6Y4DRSL9fOoB41wpM+XZAP0UrwnobI1PJD2nAt14H4FcN2tv7ijG080MRvJyuGPNt1LGH5KrB2bAwxk8n92Ndr3oK/XJLmpT4ro86mNcBT0RKkiwAzZrtexuG0uI9Vyu0X+h/CoTSoDLfU+aoyzfTiOPLloQZ0hE1i+J94fxADcLsT8lrtAo6DC+YN2wT6bzeGn7+PeX3Bq82+ls4sRgu1Yc2yFyY42b7k8ZrYWxYrO4+ufV2ZbR3RUX711h1szb5E6PvgZ8xlxY6WMXHm0FBXkshuMBco3bvNVB8Hxpj7IU5PJNLtNduic+XVHOgw1/nHYcUf6/OJ4Ou4ECh/WS6EN3b046GuiqBu45mjU9XyECjIqNm0bMVMm48OfTX8nUPa4b+tl7jeG21+RXOx1oV/GhRAvX76xJSQUBmldV5S6e2sqBVt3PG5JWbW5K9onCvApNFFa0dK+rJCH1D9iz+Et7XYf/cQtXphyZZb02cn66K4WbOkHmWR32wUu29hkas5k1QHJBx1iqvRTDxel83Bb9PNn85asjNQmCXx9Gn2WGDDPX5ig1bTzg/ojP/QqZ6OH9fzM4U5MzH8V/pTVT65Y0K1zKH0tWR2e6VMVjOJR0gk3lfVJ3qtSWd1RvExU1myKQ8HmreC3zm4M9uUaCGKcYDxPYZGQ7NJ6fS81dA/JN+LND2R5HqTM0hXDEF5y9EjZqtuwlKJxMF31Qx3ghWxyCdsh+OZzXltFWQUaJ8JTWsobOaXmeTD/7rjZorzDG+K28vR41YSiw8SUNLhefUQGmPKgnBmis03P5EYPqI8V466agR1luKDFKixihXvAbsAzVqfTqtMd62LlgrfXuAavfdk2Sz/1DLcA5reIxnHP+84+cNr8QEFD7IVJsC5/9+1jGmvXgtg/UJGT2Yz0uIXevL2NSPPh1+4Qvc1xE1eSLx/p171YJoSHF+Xj3Ox0phF2iOzrZJ3pdqsN6HxoF+qm0hWkmX2NqwQw513aF9ep5BrRmo/A6FZzbJ+ET/MZauBY+nqQlh1J9aSmCcQ8i0L/Gpl9/owVu/UZMm6P/6s2jpEIVPALudCX5xQ/umWe/DsDhSlqr+EvOD7+6hou+1kJzmEFsl7wsyjkfU7IdohvkUfldIxpvS+IaLDBkb6Rm8WSgJjC/T0ve1sIAS5R+m0gethaMiJI13sRcDOezyHuxrnQnuTH6KxPTb8W+mEi53gxwdWvy9TkV/zxtZ0Y8MTl39w1RnaWbCIYgT9mfvT/J2TzDfXx8lcCPR/yBTqcK/uPcnSv9Dmco/TBYUQiERv0vQ5+SQr3UaOPqBvEEd1AndHWIzQl394/dcQFmd4EVc1Ck578+1dTDmZpmNMe+wQB2pp5kDzYPXDFxtkNPXpEQdnKKP+vEDdcDqjTHIe3tfwa9C/DncYAx3+3zehOreRh34RB9u5h7XlZhdLEV1N1AFNX7+5Ys68CLKN7jlZ9Sp/fuysy6z5xWub9sRok93Fq3AfxZQw9UUouMcY7CbMfx7/YxM5Q9vxwIdfXw62SvClh/0Ka2dPcGVLx3f+9y3NC4vPwgO+4Hfe0lRN2tHEXXtccR/H/Y5nYch6vhHLgv+cbaqUUd1BhT1HXX9uZ45dPaYCKSS+2nYd27jeKp3ET+fjU2IOOn/2fsjx2fMvKOwqUk5HTsopLJvWO3ZlF7e1gdCi/QsEKoOGeT9xe8L6yfz13P1Q+urd4Dz74Qxd5kgYxnxYgW5N/uRIF7wWgf5UoLCtgfmT0Kn0d9jlCDxn8hU7Krmf85T7edKLLjtUfIJiLMbuD79CeyBipOeMkuAYHYvGBuGzqdf8iDgroqpYeU6FakQXgGK/IwMs64yoDPRLCHbPkfmzy3Np9Mj1CF57N6osxtkvO/nMkG23g+8/hW9UY/uN7B51WXzh6n2aXIB79E9WagGqkNVycQYr1gPwX/vE40yelQhWt4H4ttCeqOPmYe69rnAnFEqyHxKuG8hdE4j8bNLQakTIBOfM71r2FXkvXba7wvOQ9Y2QVSkzp+9P/NVFI13sMKBrPqJwZny+lP5fWypen4IENHFigSHNzI3iUMVmSzQmqBMMIbDbpXAq/MIS7Mr2mcV8/5oBx2Z6hsZirU4RHsYXY33Vuox51jtWoZEuWPOatMJmc6aMOdemNKwdj/mVD3Zbwg/qEGC94Lfg7qv5+iPd9TFUlXFlpI9kVGmEHWvmiCjKXCIoSIuxvQvrz1wX0wryNLthkTd+RNbu7O8gfY4oi6fXTGns3WFzHeKMCcoFJ/3t3msAKxgiUy+KEWaLkpkHLfRSLD4ob9mh1JAzeMoQhhayEQL6bSCczpfCf7iPdNoXW8xDRkPvYm1C6+vZKlo37o+Y6w78L2uHb9ndeR3xwN+5v8xVxcQ+vEK7cXB8RB26QX8ZlAb/zUhk91jVQHIAs6sl9ONLtI35vD9c06CHV+XYyU+//Ot4nie+DW35tkPUK36PYlOW3w/e3huYPxKBxabe3Ow9h83hlaoMaeT5t1aa3fLxy+ZE/8eVbm1f3ZLSGp+Xk3m9xbVcJOCd3YXLGB+AXRc8F4yK0XE8XdxfiZ9+qLGWvGak9PJoV1KGFxhrrP0s5rnVE7UFNipxvhVfT6tJRVeB4E8yI3/4DWSD72NGoAVMgnybSHSYtO1mHoj1ASXbgT098UBkp0vCgHjfRDkMzLUebb+ETasMKebRZpCAkwWwvGD8/NYqQPkSoLM9+sKh96H6xmS7K9aAB9kkNtGrdB++LqOL89iWp1OHgS7+NcEN4oaNis9fN8PWwjh96rdqLnF53MdaymE7ev0oYmgChCG3yUJfgrfG/OR6Zu0wvmjzpta56e+hcujMYV0WGI8/XwrG6rLcydE17Y2LMTjNc4f70Hsu+/aSraRAfdvdxeC8sfjuS6jRlBb1NDqF+1nfpZQYxflRwhmPq/EtOyekLO51oQHBxm2LtcEmOMsGHvz+onb4VnD8I22LIUFzu9QRQ60uWcLifA5+5aw0jNo/AV+/ynC5wm1dIVMq2P+AIVr9BwZfbAVjbACkImBflFj9N+PECpintOFXk4Q5MWK+OqxuNFNVT4Aahs1w3OFTD7OdAavkfd+Ul5Lkb5rXkslX6yb+Ls1YksLnsiQUrpiaOQYT+QnPw9ntAoLHuOJUlk5ucjInHkX+mDQxWTRP3t/sJ2JBpnitoW1mSQEFqrVkmLpDKCPr5x4ZMf37vb+hPErzhs3cqn2997fw8zZH6ayYk0Gs7j+w1QqXfzDVPnun70/5zrzGUSLzX+SqVbSv+ihLMoYdf/+z//Te3/6v/mMen8vKcQ3E3UAMZyB/qapRR27RR/OZIwxj9/mxs8sLom/VkuNfhzhCEM1Q52ShpVvrVNpBVHdYMybGYA+xogDFxNWQlDfZwOV5LKBfN8vmV9thhu9r7sMovUadcmWOjd68zYixFk3Rx0z2D59JSuM2STVSWTu32BlA0NdkbQmiZ+/erDKTdMA/0QWnx4mtR7e+wqPa+uwNFldPlalZDlMhYW6RNjj88Rej0ylwJolnlE5lsDQx5/fryqEnjC/oUJ4oc/cjJcQPLoEww7sfwArf8CcekQmWqgzAbzBHAR2t1YxtYcHPu+ayk2w73lNTQMza/nLMAYJ4pHSw0ZagyftPoxtKDIZWgUyWRdizo8IMhWrjxacPn5MzsczMtWlmKFuzWnfhI2EDGGK5hvOE+uJH5jqjZaFhYxw8J7IODN7oPuTtAffVH7EZ3WHOfFlquAdfvjzYzrcaK/dFxDXAj6/Y6QanfvjAhnJ6DBjLJFBpnXw996fdyofPgmlWQNMSDDmHj1+T1HB9083Qi6E0gsZ596rJsaEZCK+nOL3z7vrCUqdcsase4d+UP9DwnL8WcFsR3/jEXXfTeA1TjeHlhrOa+AxHRnvvKb5n3Uqe+WWDG7xk5IwL1BXj9aThHMZmXLwxivgcz4an1qJQp97U4Fide8FdrvaNW3mmwrSyws1wOGCzCfhn4K/9XF+FuKgUaEJMCfssw5Tn6FR2l+TFrL9pmWh9LF39HLcCWCnQcHO1134IXmYYs7Rh7kQpu54o67SfeFcLtUmHPndZ+jWSwC3RqZ5DLy+Tt/E0McWYVGv6Y6lHntkCOFHhHRx+4iW+kazGytea0A/YA4h9UkCtpgv+ZnhaUd9o+vh/N5gjHV4HetmXSJT2T0yDa3mNZ1vyhlk8JkJ7P1B/9r/qjV0ooG/15/IJNkviuCZhLyT10w3rF1xWkKcriwh9aPat+4B+stz7ZhNfF+8MadLyGTN8TprAvDxeZU8RabYhGivzgFzaF9PF4CrtmqY6xQfuhqkLzJ8p2BO4GdsvYPHz6wrqybUnJlCXxu2hvvvhEwSuMhYByEVwDVkTWB74Gfoj8yARq7RvyR+l78ObRFyKVUFv4sxd9dSifN9jFQSJKcS53t/xfE5n7WGmfuypgfAnNc6xUwI4pLfKREbZEJN4/WGTkAtJ9n2UJXSrknPF76X00Qb6LfzA0k169ta7TWLYEx0vUnOF/dmJYu3CaO3wPEcG94zeRnKEO8m1GxKjeO9mU8xZNO0IMFGLXb0uJI+ULonERksn/n0GpzekNcFP//G79zMVisPGcPSSZJEU0x/hRSjxpExfi2q+mZdk+kF7vhDhlr1+Pz6RbpA/vxKAjOy40BnwuMJWZ1Ljb+RRodG+9ke4oH3EH64GtBmI6WoscRvE5L9rKXu5ZdApE9yE/4CnB8NNj0kEj5fWLvjjjZBCuA5O9RYu7BEQgi7AjWEyOO5gvH7u5XO4H2dH/PbAONv+7gmAG930QSahgyxHCScD3lAxr7vyoEujOsP/b1Dpt5dkLn1FBmp6iXUoEgmhlUcCDJsmJlN5JwwnrrP1R7uVrxrktX01qwhiEy4HWpkmj7A+WG2rENXZHd+b7QCq1CQcasaGZRV6lGh07zMwPP2GEeW9IgMf5k/4HyU0N4nAf0lOK1NCN5UFEKywvc5HZsKWvhtSdz+kOGLX3aA66jYLBXxTa1JWaXQShNnXhmfxz1ullCuH5if5rwWkKLz3kyqiBrh7fB6X2ymwVkO8ftRbsU0kG3UPIsT+j9fdKf++OP5r0bN8MUwYN3nsgfTGzVUHJG9SIeAbeFWPzG/1DMUK9sE80ufuzhesoXx5FA8SigfiSwEVDqiv5ztE+TvgffI1nuN2qcFAXPHAnJmX5/+YarNpU2Yu38FLVGitvuzTnXurKdIhjofwRnrXHBf1U0jdiMWmLJWOQHP3P69TmWTOTKVIyND/cVU+9DFeN/rz7/XqexX65P/9DqVtvxXe3+K9L+Lfsr/k5gqWT8IEspswfgZctTJsEEd1Yfow/MWbdwN51cIva/S+OlUKvR8JUdozzLq4DBC5tFf6hLyIjUE3mx3Z12F6ABVVK14nWTUWW6DOrhApCf+Qhgwpx7sBPJu9yXB54s/7yL7hzp+izp6u8ccOfS8V8XooO4zItRB5M37CcorZKqMIFOlO/eKNow6NVE+pmHpTL/AuNo5LHE/qFODeJvBpWxRl3RJvbPMtW5BvXA5Ax7eO2uxc9HHmas2wSVCn2qT4A7hJ3w1wTle1vR6XXyh3B4xh7+36kCtVfCD4PkYmlDnPY0TCXVcvhdlFkbSAWPqHRmCxSnGoG/L79XIqcnX9T7EdxZqSxcrvu6VSoMQgmo7dLU+W0Ddc8zVPjLVUdi/+EXJngWHwxJ9TA4mKFSlQ+Zjak2tz14Ed+cgc5gTfh4VN3tgRfrF7zO6D01XZ8z5q+ArsD7ua5qdFiJAUuHzJ5oq0jpFpgvceYdMx9edNrQw4HTt48ZdZBsg9uJ4hcTSfyTU5geDysblC/wQNc6f0fGF5Y0BWd6MQvDS7BvNHtMRSlvB8bgcsx1VbTODcKnwGpuTs6OCWszgnEdv5ps/fB4levUQP8Je8NvxBvRlFhZYu21JXG16GkRO9hX4cHjw903x9dzlBdKf8iBBPbw+dNa9ZEjrc9+waN3ltNSnEorihDlDz2ygRCweUL6WAwt/ZFDowEYc71/yEnztxeuHXV/IXAbw2gxMpVSxlMUfpvLEddiSF5nOcO4DjPF5f8zphYYfYL9WZWxxKFsa6aUCpdxoJHwvMUfP7GcE1VskJDrP0Z5s48D3kr+kiV3l87EIFXbQ1hcDdWuOOUeVJWTwvsGcPGsnSrdBivMtEVlgzm0G1Nl4I6RraYWwfyoxx5WPFeTWHnXxxHj/tUVlQrfN+d7LDP1hz3tDvawFEaJrhjluenYK+OnTahKvq3FkbQFzRimYLFnzdZKxRea72GxG2LNzdxYsQmTU2UERfEmet3SlqhWEyRV1tXDCHC4a6Re85U4h4fdYoj34+O/ZT8Mc8ayPH5rtKl73/MJrdAqjSClTMdfostaEL74OFK0EHV5UwvF7TaNC9yv1B969VBt/F+k7a5pj5o8OGq/VsuJ7WfdwAcl+1Fio96cYNUVF4PUe8P23qutbU4QMV3cP3q+v4nXan+8OmijYNTio79jS5MaC19K2hdR0vjdkmCyEPljj87353uDq2RjwABeZsu7x80TqSciUc4wvdoff19bIRIHWiTj+b9REvKAL2v9RaNilwBxeZ6cRMnG/ZOy6QQbEqHaGR9/yGrBvZBh2CWPwXxuMX7exri2xxviZ/GKJn/FHJj6l1wrOpxvPoS8cX01V75DLhsRCw0OGK0/HHYTfUkRmXjsOPdUlMk86fJmvNZjT828ag3dxea2H7Yj2SKUXJFomCOz7xHiTjbx+E0HjD8wIGaRo1jnEG2XBAtGZOTTcoGSMFcB40R2Gmm7558VTtiDhI9Ji2i3XFcCywPhc7FFjmtz+IXoryHAZMjfR0H5Gc4aMQfi9zI0jW1DdNmaTLoq/ao1UO7hJ9o4ltuoq1nflGnDJZrzfXYtM+au3OtTbLzJVV6M/dLy/69N35gzjbaHQ+VdFKFweP6h5yoLS5qDecDz3aO+L8ERp1IYGau6NyIIm4fW0nEMJ1ey9ESJDx/mNNroNLw8xIibOF6zOzhKoNwEy88tCpgpKTwaWOZg/ijNqnM/7TaAv+F70fixjutoWK2B1+0F12eQ+nUDtMd7WaL/SCjWPN39c0XrWqBl0H+1bNd8evFYd+t9Bx/hUJM0G6mW/JvFe+TjWXMP88ngc0d6FVZHT004tIFoeUYNXMTKkek0xfm6EhYBp/SDSrWlS2OzjgHhG5hvkJd+eoNtFQuCYLQbSHegLzE/2D1NlTd7/Waf6c57qvzBVto/+Zqr1lDXNf2Gq3ctJyHk3ySLxXsPjD1N5pNoY/zmmkoXVv+hNIy7/m5xR1//Ne3/L+28N8Hmgj13rvKbSoUSd4PO7qydrtqPTY37h+/EKL/FYfmhFiIM6dYc6RWh4/ZL0pEBkp5hDEE2odWH8ru1M4munm+ON1kaJOriJFIF1CuqA8bCOoPzOPkIwNUNMvxRjOLLKjPk2TQF9GnX5lG/nLPTKamflLqFwbWTU/ZoCN95n/ALDerZrIkQrzSLKtobL9DwIcSOarbXS+hS6niBT3R6IJI2sU5js0hTirqioJSv2HPya78VkS4yp4uN7g1g0X8zP+2VOc3f/QeaTehb667Slg7bn90ASzNlMWTlUfnc/SOcbidfBxufeRckMkpYhczp7TaNakBrAvjHv75chgzB2/qEOsgaBsVW3+/uMOl+n+sNUj3WADAtijz6NmEgDfzHC2WMd5qBKzalmmALq2PyBPr3skHln1y3EhcPvqdxsZD5lpkD8471jsmefU/tsIYMtf8ggMz0V6e2+xL+PaEdYOuD4ivJS/8NUXtZLQIb36wJstUImW0ipRuUm+UCsNjnxNQEZZOnZOjLvODZ+cUtrenidDuBCPzAGtKdU75Yp5I8Af24yh9KXt9cgMqpJCAMbn+eaLjvUiW7f+EuV7lBv8vNkXlM2f5jqt7RKfL7u0QTrYI8x2zjXkDfLBz9jvh9oJY8SlMqzJ0zge6feXc0Bjt2C+addivORLO6AiDqQQJOdD220ywcZbIGMnP9WChVn5zt4t+wp+HuiGvRugghUpwXxOrZpiU5OAEVSz9H+E4yh1XE+QbkClfh2Wta02s4lCFt/1QTFHnWxplWYs43HWoiNM9pnun4a8DQTwiLtjcz/o/0WGqs2WHI4Y87J1g8BSvO2JGH5RkZ5eGELQDdy468p5jxvN0ddrOmrxp9VpU9fS14f6MXrjJ9QkVtpLxjwOr9XjB1c9LfNOgugL2vSROFnjhpHt2U4u8xCf3zVjtUckUkGTUKmmvF1Hu9ADBi3miYE+lenFrKzDN5kKcx/xacb7dZlCUwPVwS1BfrrZ/WYwN1asuCfeF3x9zaUAMSnKgT75bGlp3RlQLPbI1McVuNA9U/6Add4InPalyq2yJkgU8Uz9K9mMX6oct18IVErlQSS5FLrJvPzQnBfsqBkmGM2K0mA5K1qxJ8dTz69R+j/98sO339a4PuXBxlzuqIbTXKTKs0K0/4F94OzY9FV5mfuXw2F1lzbTWKevrU1vuQA6rLjvXZmmAPZCXPc63TGz7v/1TN9jQwXX2xe/0jC75s2pxCCSBeR4S6jQX/f0wRh/kN33Zu878NlGiDOJ5w/sptpNJp0gMvziUwGm7lD2dMLkWnuyGwCBg5rfb8+IJ4vkKFMBXN406AGCEZ07mC6zmq66OY3HE8Pc6pvIsN15LKD4EYEITA9jVI3tyPAR/wS5v/QHtcbKQSvMiS+91jUtBgfqBEkA5/vHQ8avW47zNGkx3hw3SODBIaaQeGIC8JiyvtvvicXcv33bfx4zGMa7Dv8vIONDHkWBqCeb5dwFp6oCQnMa0o/5Rvio6sQ35yjpvh+iAm3fqEyP+hLkTajTOEZr0wWH2WMp+XnsIP+R3YkCYVKtJ5v2YC7wvfSZX6e0I2kGaR3+U6CbY9M/dLfJvRvfyaEx7L40KuPDHkeH28h/B1nOP79owE/IGjvSVdodB+e5xANtiD4UY2/f7yEAp7abNNEX0uvrduG12P70b2QHrYXx5LzVQyd/uJ12PfIeMV9zfsvPg0hsm/oPxjY19CoCq9r7uD8d/WowtnsMV7/thpQe9m9IFvPl0J4DUeMNy8P81d4Q+YfE7TvrYdMfdGOqKEKednSY4aavVl7mF88BXbW51Lp0PSdyoLPF+dveXlgvOoCmYQJPwtzOoQYP6fPAv1513/+MNXBLgLiHlxK/zDVf9n7M2vagxXFmeCp761IJt8YwCEsb7zfKCqE6k4OO3nxD1NtYSeBWaIkgMPxqRDvcTb+rFO59xL/vg3jJ5xOAzLVf/aMurwQ/9Xe3/Kfw1T4n/9J61TjEXWAF0WiEDwzZJ7E5Oef0BOE4HT5SwfNK2Bijrr13UwDHUTe+2Lzw5j9WWJOidyrDKiyUEcaIerIbXzYw3OqUddct7OcKlpaQfpzFBYIKeoA92hjDGrUT8NMNvhUZKiLfII6OigI5siRCKiruw59jv4wB2xf/Aww/JDZjinve26TGpq4RaYShQ/qogtmnkr2D0J6HC83ay+/E7j87oaQuj0+T//i/c0k22yS44i6nk4/DZh8WQrMMdGn0tml4b1lXsTfpgmGIXl8o878IOM89sgw1i74QNHmA2GteXBoDtMX/OdeQp2YHoC+vYUGyKLInK08iLTcPZBBft67Cdp3V1MBrC+kEjJZ8J0jo5yskYIdrSPBPR43OZm7yyd4/dQJTHsuRfq5zQbwPkHXhDOf11X3Xz8IDf/RsLJUb3Sa2xuUsRLq2Jwi8y3GUcYg332Jfxr6mAr6iDnK0PsmSJbdQDOr+AG7q68mnIPq0KNt6rAT73FzPuEnkVt9r6GAO36efOoUqlxMfP/kkQmBaKeo2/m6U+aHIwt1v8vR60Mbgl4aiG+sOox55j0Bf+zw50heaTi/iQqwUSfm798Hnwqp+YLwd+55Lw7RoOp7toFdRXmlvSAyyHJ9L5Ch9g8W/pREpFF9R3tzP3eBbYV9S40RGTHx004IzoONMBKted3zaUH88KDu6K/kNUdZ0At+x8+LxE7yhkLYv1hwNzORekpxgyy7PRs/MpDZ/jDVRc+FP0x1l+cn8LfrmcD6tPBpGa5HCM/8/F/1Qh0riPwe2P2IGiHn53eG/BnA83JfN8mhQ0b4bpEhWioSEl8W0Fqf7XMDl4NusNjg/dck5fTFnPDGnHVoUZe7/ekB+TuTWbhOUZenzqmDoIl5Hf79BLSDdAnhcNEE/3XRkaEKpsP4PK8IUy6Yk/RI9mFQ+VbMbJhEOisfCyia0GLpXcSYLs9Wa3jcziaJni/eI7lCBuq3H60JDX7HpNjZCwi7QEHNxHvR6De7AH/XqmhfyTGnt/46gv+byczXeH0m5VcuIH2YqNuPv/FGgxpzZpVc503Qv4uWqlsJGcyskDmnCZklWG5myNCHZcN+Mr/Lf0wxR5vrJTKdiP53r+wciq2wJAHtjx/6PZ9+ELXXVcPs5eTQe8ZMeJw7rWHfNTLV74TfN0WuwdKxfyuW2LEWWpZhDp+p+PuR9xu99z+bxZvgi0zTbn24Rndkqm3k5pb6V//GQ4pMmexcsDavCTXG0UOGFn/IRN6+DHj9KJEE5KIpNBNtZCjtJxA/Ezjz+B1OiRXxe3f9TKR29nShvhznJDjydUeMBwH+Pkdm+4xGbH2u6R01j4AMtdzi8/U9aoBciBZC8KsKHO/ydIUiei7Qv3VkovMl2UL42CAj+VKP9jlL8XlO508THg9Hn87Hkw9eo0gs3O9mvI56+IDifBRIcPpqvL/A2kHNoX5Z+I2RQR6vifc+6TCeBz4yonz/HSG/Y3xgH+bg5+X8zPrmiXE3dzSHhteygDT7oCYcf6gx7V84QZoPshA22qmmN4nXnR8TlbDwevrQDakoMrVokuSjvg1r/RFQQ6jWVkifB120RiPTYRi2c8E3NmgPpJRWkF9/NyF8X9/UmtWZAcN1M2PBDZDJV5IXAbxlZJrrMCh0P58umH/YCvONxvunXu4alFaJ45PvULMizedwa/MN+1/cvUm3qsyy7/2BaAgoVVM0EwssCEiqHqUoiICA6Ke/wVrPec9uvbtz9rh3nNVYY8wxpwhJRsTvnxkZEaHeTo3nXCN29ItjGWvnO87/6zuA4uXj9w+BhffzRkBNXR6ZvGutg3F9n5DpHrHCM6HC+bYfvhI4dPHB5+/PB5r3D2RWJcT5628uQItXXUAcpBqKpi8+T1ueAMbCQfu79MeKcn2A8+8qb8rgLU7UsD4jB6Fqoqbwkf7oZf+LIedgicxoXHrqGY4JtnAUiW/P+a+OZBPQSemxf1mnutyPIe8Yy2f1d53quPWS0grZavqXdSpb1VyBcEoRw8H7Jrz1LfYFSQ/hEi7fsCwdU1sJJE7v+t+an/bI4+fpoP3XOtXzYQj/QaZarv5dfSpF//8Kqf9fzVHX/4fXqZrIX4O9swXGzku0uXHMS4i7H9qw4581KsS/HOCtoY3Zl2tDXfFlwuArGwQgDW3k/dmJyFwX1OXh9aMZ9mXWLdEdOd0/cMgo1azTNltkMuuEuuhyVDz0Ae8JdU+JusAXu3E+96eVLsjIHIk290cbgWOuRDEG9GvU3ZUvYYzKnlNh2C9ygyZ8oE5t+EIwKiHI4fa4nFjMZ6hTvSxAnbJCIRdyLeraUiVbeC/eyIC7V44+J9qqqAtHGWOahzZFe+MBsfBseA+UI+qW53PEOV8i45TbuKCTgowVmNabZ9d5r+vp/JA59AF16Lp6n6lgyypkorLiGb88T1St7guICuuDuuZupjT5bCaI2qwnXvMy9b9MpedCwJxBXYZkvRJR10YLZKhNf5zo0EVvsFavjqGOjV36iO0vWNUTmcOKlYJ6g2NA9HKRgYpsro0QiEsMw+LEu95ZdWm4QYZytC0yDKeZDdU28hd92rtlrD13B9rb7fqfc39/1qlc7ZiDf1nPPrc1J+oIGb6PgEuYX8zrOvz9ogHAdyDsacchvS7yA8RX+V26Rjr3hGbDXP9mgeOjPubaCddMgujijsTf3t9APWo0EEvSm7D7kklUf7YGrO11xjsveacRcfwmED2HJ+87BjJlLMgZQOA/S/ZetxU9EI6H4Mp3zL8UyIRCP9eNznmh9IiI4xlsjRKCN3mX7Gj1FQ39ywhZsW/JnP/W07YbSrDV4MV8W4+kv0x1EnYZsdQLPuJVHS8QOjzH/Hy4nOlhqN+QVUeZuZ/X6NIdt+PBW30U3n+66MP1AidKMdK5LvNcvyqOuwVkWbnlo/tWb4zBZAY05V0nkXxETaD72wns7oDMHcaoUyuxfkIkccjk1iXTaV/9WmADwevbUX6m8hF1tcXvkYEMFRkqnOZzgFWCzKONaA/344fByOZ+a8c0n2hW7QSMQUuDROHcUzbhkak6WUJd/p7PZVkUmex97Ob8lMzSjZ7h33u6vuLd6Iwx9FD9EvCMNcaA9YhMaZwXOP9abUXcY8f1dBJzHuwqw99PHDKBbuP9vBN9wVggZwUVcr9HptqrzDv/5nWldLav3sTxS65DQ2vYYYz+CWhvVwPHC7ouBsa9pNITTshcCwU1Vaoe8PP7w3igh8Wc73iJNeaz5nM2LAdj8M3c6yRckptknOX1C9rbbs9Hztzj+vFBzVVBZ5KAet/QuB0Zg4dwX5T+VHyQceCxAId/IaMd5uuNb+ULsOE5ZLYEv8/RRgap1vOoIdxUmM8xvsHp8l/pTR98P+v5HFpgfiXi1hky4K0myFQfnJWs1ed1R7NjEC0Z+q+rqLvG4vXD+ah9Rd5dmsjEyctMIPN0kbnxJgtp99reId3n+HNnI8PZGdoDu12R4VYM7ceOTRfADibmXZfcmapkvn7aLwl77C4z85jIbObvV7pL+dxT5RqbqAEKtH/9hcznLbYBREotMFfeILN13/wMwUQm3heq85l25YJB7BYC8RPSHyicFgmwmMw9pFnu0nuZ95Bsl8jUi3ZMaZ/i+67sj1z649xryNwTMp+RQKYazzifxN9qB+19uS9jPbhNhmRdcbzxvZbu7oTvJ6COAq66QKbarjFe+Kj6oPk9NN7XIq6hY6TM63zkUzJSoSadzk4B4Vxly7P/rHOaHn7+fPvxbGjRv15bNYHnIO9IHHrr0Nj2rz28FffIwg25UyPJVR8aeC6Yq+fryTCTuRZGe9BZ8FPx+48XnF/DxlRK13KuB3o35BWws/1h3mmvUXqItzVqnLfM2JOhP1DXHWq87VEt/deA9sTc0oISBkJiqKOCWtGHoMbxNyxecqAb0XwGxD0ekMmKEN+fd8sj8BJzWfqfuUZrM5roPyVR4BnUKvpztFw47y8esUlf6cRFRQSn1TIsncEVK8KXafd3nQqSdD8R4zS94dDTlPxdp9qqNIH9Z8Dfb6dXQX4rQQT9opSltd/OTKWKa9gsx5DZUfyaSCGmNWpqxniQJUP6DzLVSv53e3/qf7dQVv6vMtX/9DrV9YsMMKQCceNXClQc8zvGCNRZ/t5G3fAs5x6cTzR4z9yhbrl2ZD7XJG9IKBHU6b/TFXXf84c+7/xco4402R4aIVaIpzbI+dvNXA/FOa5Kd3FCXWRfdww8dTsRlx3w52b3G+Z1Kg198IgxcmmhrkbBizpGg5tuBNPtT06sTgLLgdSo/H0ONUYPEvWTPhn8Xs3gef+cSGzG99SYriSAp/vRy5DXUNcW2WeDDPZEpnqZo0T3vK9AtMsk3mXrxYGWCw51kSE1pStsI5fuy/sAlhp0GDqXXUiZuRkhhRZjdkpVSpvfb4QgC5bE7XenA93d7wrqIHtVepeg7+lrs+EAivZD/MXdDJFBkcncMX/z3vOIjCK+vhQMbgqYfTkgU/Vv7wnpRe8YE5oj+qKd2IEHY0c8PeiAbnwMC47T1sR9npWUhpJDwdYY+tD11SzoRWtFSLgCda3VnYDqxREZyppz3L8WMpXStBOEXdkS//wy6b+sU8Gm8c/koEQZ2EiDJbvNddOHGzegDjYSwpzzUcOIfFEhHDDoePGvw/F5bvcAnfFmLLx1AlW+mY+6u3vPe3eqgBPCk1DXXQfer/n3gYan6AUOa5BRBaWcaCB/jb/rVHZSY6Q83bkEXFN9ln7wwuffwyYFiyyfzF9v2oJS4fmD2E5xPK6ZcqDHZxyAu78KzJvySKOwzh7g/jb4vL3Tp/R5n9/fw21K1l1ODQ1r+QEI3S/innRkNtMNf3/XqaxsXVek1a5nyBYr9PHqi8P77ZYdBFYjE+9zugKlxu4HwEr0weMdY/SRvV24vZItizc71Ommu+PAYwSZypaR+Rf22oC7C2s+ejKcv3qLmsGXUVO4a2Wu8Wk/KnD007L08k8qUU1zXpCpFl5fjxaU3vbxEnWyoRE3uCBT3eMrB4yGqFFsOu/dHfcOPIqckKiKUeNcXzXa3yamfIhjhwzXzTrceeP8Dy9rMHwnXkByeKq8J9mjRp+H+AfZLsWYWV3w+TiKOjrxEpn3Op4DKmn4/OHHQl29DzHmKa75A8uK8PfcAjXSoMw59PaH4z3rcknp+Fwig21vCu/ydF5XchdoX95B4v3wyxUYs5UesrSWcf5+0P4Wmh9CwHiJuesXxhh23qJmsYhKXHePz78lHx0q7a4RdupuB4N2GIO7+oTjqblrwWjDoIZC9/dl8H3ezka8Lbfw2CtHPt76d9c4rPm5tPQLmU+pb64R9SbGOHKb9xbnXjxiqEzA+j3HmH0dKa32sTPnu/Glt3hgzPYLfH7b9H/M3+nzOlK5bQDGuTaCI10aWorqFerfBhn8FHESXe53DuSRozHP4Scwvsb4gKy7isw7enj/NY1j8GGuIcq5OL6bb16Ayy8wpvZlOtHDiBqLkfuP909zX7pXgf4xGXL0j9ZjONAr/ByIbj8RNcwhA/re+yVE6gGZKqp7fD+v3xHwNUylK2XZRN+B74N3eqA/JyEyYn4xTYgVATVsiBKDEr+2wc1VfF5BfWtoT3kMaTDXID0pizN1oXvPjLUirJzrh9XtcoHMOZ/7ht+iot57v4UmVnF+/RYLid7j0kBs1fcsej7XvXF3FA0icbnA+DH3tjnlPvqDqKtKb31CBoutcQG+MmtovkYmZ7bpoSaY69+5Uor2f/BvkPCawlwhRebm6kFGphV/zCuGuU/DexXD/eIafGB2+H4/n7lWTrI5snibfnVj/fj48G7WC8L0D97P5bD9zeegMT5t53pb38deh+aRK4QJcw9zz2tRkyrTiPMdUp3ut9cnsMiSeLaMOEo195oDU3SV+Q6Z68jLnyuM92DLB6oY4cAPc+2I63NDAp1ba8YYLmWAww/ne7XLDvQTdAFkh25JvO0Jn/chm3vwxh1STfR9p5SyC/3LVI5m0n+Y6qgrYTl35K7IdaM1sM/NhDnjZfVf+VTrU8qc6xmZan3t479MZR2Wq/QvU5mGVTI49oFAzGKjw64mqKG3l3nv8HuugdwKlziv2NP+g0yFnuTfMJX2Lwf//jft/dlOxkHq9Hzp85f+TH3DuYPTJCLvBx/0Mcq1TiBq4hXxzDfamNBZBxjOqIPjVYe6U7lgzLFAXvMxV6HP4z7zOYgHIKc3YXam49JJwJkoMtn6pc09k1EXxpffp3ShwJ+1Gn1yKm7Q53t6p1M2qWt4HjqNd3/6QqM+Ixgjyg51/6WG0OAv6wyGDNkofJvTZLTslkLd1ib61Ns9NL72K4A3bXUWNd+PYGCw20BX4ZyPMCpO9P6ce6IuMtTJ9YQ68/uL5pzooGHuqj6e6U8Se/RxXVd6kMculRVxAHhlyBDG9q3Tl1b3EG++YunFITJWtDFkcNaPFfMFkjbUGe4q5NZr5JnbIoM8HnNvlPb3Lv3tokUdKsgE1so6KO0hQqaiF7EC4LoOfejq2NAUbxDC/tDyjEzmmWb7DTLZ2kSm6vAbaSUpBPJXjwyl77oU6WDuDziQiTGrPZ2pshUn8B5PvP9kH1f0QtsPRKtnS7xajPW/61TEnGuOXsX6QGRDTpERf/h5Y67dcEjub0iev7h064ss0fLcyuCLWV/6uYHPc7S6HVju9Cbe8RBP9Fu3LmTk9Wbuu3/3NNpnS8ieMDDmPhJkuDKqIdhJHXOPI8MY0B4p7HZyVsI9qDXinLIIos3rydinweeXCTJW3N0r3g34KKQnSUYmvNEWGVLB+1+pW/TBlwfPe+8Njud9b88xatchK3OaS0+h98bxbvB90g/qwO1tcwdfdWueLZq2p7bW/MDYKmlpHe67inyl/ARuvddK79pd0Mf62xZY85NKVk/I3EXymCDfPVEjXFXLNR4bi8HzFW1JzCm5ROvVQoXI8rdlbNKiMDSmUhiPj3UZSOtcQ10f4/xZJqgphA0yShkukfGE7ZL5VaIJNIjMGnK9VQje/6BRKVUEZNK1yrP0jgx1PcQa5HypEPdxRka7mMSGxyHb8vE05xT3yfYLrBppGS8dHXVyjzGjI6ZeBtweY9r7N9fXokuVedxnFOju4yBzNw3a89SiTu8vcQjxlqAup5dhrp0wP393XTLGyIBMG14nSJyzzFzlcXFprPsajueOQ/tNLiFtzLmeEDIVcy0Dv0/axRKw2wftSyqzdM4nwRh96jBGBXI+oT0pAXi6uOL9ZTWve7nInOmzRaZcupxG84at0X8YaukFyry3Gu0WkNfS3A90rvF4aQlOrlrbkzj7ISM5NT/3kM6PZUTQko2YW9twf44c7x/melxMyRW075+KTDL34vnk1xHcg4T+hc3nEkn4sMEqRJ6gw9Aa+nJ/DQRe+iP4vMgkg/KoweZk1EzG81LRl8hf4EluHPF3l0GgR3GHn3/8VN6/L+deKEpdgOdkImGXAb9vd6xDZNKdwLvaXEzIXc0x+qeiJnitzz3N1hhT0zZBhuM1tB92MG1g++OHZ3qb6ZQ/IdLnZo9MpgEy1hRv75CX2o/4xkaraFBfD5DfXLTfBIaGCsvahUC+oj9fN1pP0+94hKQ0J+LH316nAr8ASKaEZ56lqRJVRT9C+y1xfn43yFR67+D71I0l+t9t7qLmXXIQTA9khP0FNXWWqxt4pZ5eRulzIVDnnFAoXG5PQne4NcYmMRWw1y3Hu+/n52C49XzOUhQq1IwCMpgEHQf+YUIGVZfI6H78YMAkBZkmK5ERn0WXQ95ukOHHbu4VdMlWqPmHL+8+xbSgfv6KYDjOZzL4eR1WZuoOGoUe+PhpF5qxdm8e9NTgSrZdfRpD9h9fcB4TMnl2QQ1Ed8kaiiteH/XhRaN75yiiZq3HEjUZMmaPtArh6ymVfnLG8R8TJ4W4OamEbbbW2VCf7wvcuA7tXX2hfwoXAWp286bzUSPN+VupuUINdkdNIWfoTyRv60M+JmLJdk4W0s1cQzmuOfRfqf4O/+797c2Dy1uSTLR/YSrH1p8FKX5zrxpjj0zlnYKJ7D7uP0xlt29B+LtO9Wfvz/lk/8VU661TMueQvATy42S0AlkPeWt5XE1/c9QNy/rPr1PNZyv//5lqvfzvf/+bctSzPdqqy6HL8/IH6hj6q2+Qb+V5bTpDm3yUqGPCz37Js+g6upQrZqYSL2hT+/yq0WS9/IJt9+syzj6fydCs1Q7qeM5BxdBH6TpBHezHBX7+aKIOaIMt6qT158O8yjzrVJscZIjEnHtV9JFE41ThAFaeVrLknAtUNuYcWzFAm5D6yTW+3TqFdvL2ZUzWem8spVUCRXwy8fufqFPlO486ZbD1uR8hMl48n/spQk/ng+ucc7nLlSUk25VEvPucf5AUXAFJvGyI52/aM31Y4hscdYsMsBlNoKqf9RAs4jfxR93Evz/v3uCOTGT+ahHjz5fnCthyMz/fGn2cczEUyD/WWLIwws9L7mYAh6fv0ms5WUBmuRAw1VVQOgOPimH6ehUyrdny3u0uo89eGy3kG6stvXcYH2gdZCPEB/fJ+7sAmab28y3k++tcq2FCxtoOBo8+5zYRT7q9D3T5u3/QR0wd800xTml8kse5P2DDu6141Ojrli5At9OQOeLOPxP1eUGGyZfow23aVVT9bd4Ql3aMjLSezwpbtgR2cemZl+5ioFkwUnTyj65001OHMeAWMUjNU8e7VvBuaG3aIuTVaSAs1JFBL6t23uu6dMRPlmXx99wfqceM/WWq+24TQnbZPYm7stqKPj9GjIyyqXjv+5BdqiX4PBZ1W8Z+sazRalczZKwdjzo3lyfqu8cbxiSG7wslHNBUOHYYM7iG+FQ4hbTo8PfBaNSMHcO2+btOZaRiWoKh1Sn5HB8m5FqpzfksmkTHxn9BWJ/n+fG66tT1dx8I1Bx9fLS4gaGIKweqQ7/hg+P1KtAbryiQnrwtixdXSA1dOhHo8u+ahY6ADNM5ux4sY4maQhcuBU22V4yJ51ac63L3E90V5hNioZd5JkeZROF45cHy53pA3hdjwPKHzOZXF3lmmFGj73cCcEukbRnch0WKTIbMB7ZJWeRas07W5r2V8omawoI5/4rEyHx0zscKDNQUS7/+QHKY16GGYIH2eULGyYo1xsyWoq5ePZYNuEdD5Nl3GHD8OGSQYKwl3h1OGdoDxZjp3g2OeM287lJ6fjPnqKPuf5PbwSAd2ld8ySSM+cvBpcyYz6l9e4n5Xjv2dLB/PmSswxju3zCmHsO8B3/LI7MeLU6ia8FcgCO8VcZ890YNIZvr3+lX9C/9e90bj9WpgjsL9yQydWSq04nN+Vb3IwvGOUd587jZUK1SZL4DqhHDdEYZgmemoj3YeD07dQbwalNjrm5fJNpdYwvAs3/IADDb7zVH6fbzvyX7XtOJ2smiAuvnrAibdHx/+6N1hsYR8PPsnvX0JmwxhIot+i+NKw6G93jcAHpe4L3VgAzs/pwAHLYQGFO/GfpXd8xQE6kC8bZzL6eNwxHw7s0XGfOSNLS1OnydU4n+sTB7jYqfzoIAFgLvSxlHafcebxAS58uznvQFfe8fO8jFx4f3nzxX0KrMGST9G/155SEjMu+3B/9l4O+bKNFoKG4tfL/lj/eu/FugzeMRQG6cVsQ/zRpzu+0acILjsvSf1/FMvbbG+adsUGO0qzGkd+eGGheWOovtJb5PKbMIDPd8x4fec+5P6SsyWJHGMf+h4/xr3j/UfMtPRfwyR3sRHng9a2chg24qzqVRqTjABPSXfsjOFU12c32utYaaXGnxebiTJ4I9BF+071uaInPOOejO2kBE55Hhv3xiQHPbHPgozSfJaDaBC1U5cchwW2S8cjmi/1Br1PwPNA6675DRk9sC7cmUOGRC4Tn3hvJHxoq5t1dOzQeEV5y/Lj/n15X6Dw3ubSs8O0X4PIclOUO9uW1ZtD7LaB+ATF+Tl87HpoQavhZr1JSreR3WVFIJFe3Sm89giShRThnqvOBHwZIdZF5ZOgHNP3cCh6vklnjXRCL7G339s/f3h6loW73+MpVt3Fc94RfIWCiZEt6mpvBPPtX+0ials6r3KWFqKvyzTnU47QXy3s8a+iyEpW3Mp9EjWjz/7v1ZOLL/SaZSV/+uN82/7Ln9Xz339z+996fCXQWvM3nihS/UMUMWZxB3BHXWe4M2yd1Rx4Ddo64W0dvRsrjt4QGczsL1gDaibR8fcDtpzYL4Z/VGd78Z8HoskdM5EzmdXsYQ7KeBNrp1VPQRmx3M+/kf4j2OJ416EtpwuryrxHO0VqDFe0Qf+hw14jN6nWimzPkbwgJ1aozBwzD2ZQJlH+5ZlKFzM1COxVDqV5OFzQt16pnuUadcP2s+iK31ZOQHdQ3tiLo9lKNrRemnQ12yea94z61RZ46/yw38NHihE/pFlJ4qjMlZkHXEU1fxmXb8ERlLqjqebWNFoORioo6rWhwfV+gkulINZDQrx+eznmjzm+mrQGbJaKPlnBOu3WVksmyFTKY1x4kWCImAIjsg1oUuXSJcxAdYRwkZSpnkgrKNPJ8DPLTM7SOF0mXtDahztSfqLkEBGoTdBmKl+fAel897cdLwQ+bp8OchTiit6Rd1P18iUwlDF9KnLA8QrWhT+svNfK5udeBgPzohsa73HSVL6xjj/Yef0nu+kMG0n90BW2cRz243uae53C7BW3k98V6/7kBv+W+LPnvfld4hNeceroYNfhPgz+kyKehumms3yFlfuq+HItHD81uB01gt76444tLdyaZ/mcpySC2R9MkFEHLriveTea9vdTBC8O9uxbzr7gi0/UYjRPpqPkPARQL9jT8bpyPOVzfOo56OPZeBb33xfTlFeqDhkGGMJ86L9z/vk0uzWM4hli41YU/piPdXwH8xVWX6KeGz3wGy3UXlXe7QS1SnO4ypSE6oIxPUsbuhHsCVC5n5voExOhUwZo8XZ1MG8swIz40jgRN6WxIvTD00Nu/XFoblZ00CMjOMT684n9IAY3LUDyl1VNQs4TsXS3droS4/FGMFWdji9X/cZaLa5/qDsN+qxN1QZKpwl8uQSzZqlHuFGuOQvix4NJ8tC7Q9xjgxXYyQbQZKQq9aSwZs0F6eqwk1Rd58qBHTLTIF3SilP8lzPky6GCD5aUuMOQpqipe68IDZb4yZ+VvT6HXYPsGOrmLpXS2MASH7DRB7ioRM5yNzveKtBMH7jZqnm7gDzfplDdb6hUzoBHMP3naJMcpnq5Jt3tyZBvnuBd6TW/F+ny8qOr1HhMPvZUXcW45MFnvLN/iDLvNudcfnr88/DUIqYAzL3bVubA8/FXK6WrOIdRgj2XGFb+713vHBeLCosZA+a7T39sDHS9s+GPbibcFr2HLE31+tsxGkixWEna/wrpYi4+SX/A1hJGvEJQ5+H6eYV7BL71e6t6WW0h/Nn8A2zy/zVtu0p4W/LSHTBGTQxVwD+RiuTlA4p7m2hsQhg7n5FdgW8H1pKlDjvsxzgCHEqNUQSzdu1sMHuIY875mPs0atzTWBaDuhJsj2yETPut2CQz/f0h/5U0G9Hd5PeNp/CANNm+gq/13A+d0E5tMFMpb3XeB8tj/IGL6rhXRd5Qa4zfdTutExw/tP0D7CU4j24Xbz9a14h4wL6G9P3EmgfNRdIKWfX+klBxWv73U+2ouPz7cOOI3+/uQTjZcl8fS5/6PqPRRI3hMywk7Nger7+Vxf+ML5dbPGhopTQOC2vO/K4HW8VTj/axzvYIm2rpv4fvYuzgfrY1bEzcRrT32vloHtF3N+Er0AfS9weHLnNhK3metliVodY7x5y4RpnyykYHo8uHtj4tnTObvUjeZaJvLOIEEtzgzflBReO/nA4uUeBGP/DVCtSTeN96ltVcao5AOwtEEm5/cYr9TzUgNwcpn41ZmbaICQD8lpGIn/uyUT+o+4AJ9uVrwr+L1AT/0jQv+dKsxV4jU1quh0gsfzifZOqwjmIs06tLfnvBcqWJPh1b6AGu2K872wzwLd/mIGrnEWeLcxhjO1rI4gA38w3j7C5Pw3n+ovUwkvXiOLVKpgH7xCZt05LySqffgvpnLIfiI3s2r/5lNZ6kGYiNTpEeyMe8JQQu0LskZ+gsuyLYm9/+HfM+O5Br1oUEO7EjKZmOrV33Wq/zRTaYr475hq+98JVf+b1qn2RoY6OzZ/PGv9mXnsPINsP9f13ZqoG5oAdVag35eELd3FgV74YAed8tNJFMqLnnokHiHc+2sWq9ynMTR+RaE89+iDVxR9tLDMA7Cee2QyV0VdlH1yC9LUG3mvuL4l6s49XIP1oMy1FeSJ8mTOxxhVtfS8uX5OpjoL1A1X1P2XSj8b4pnEMAor1Klw1iuDN9QIbWhjkuhTbM6G6zIX+lWATHU/IuMtD/h520EGDN4p6voyXvDgszf6/CegTYXFNwdvS18lOx1bZKqybcFThhZ97M88UNO6I1PJAzLDrVIm6h4fDeQbB20ktpGpwBKX4F5XS+K+WRpSC0SMgR8dfYTgKAea5l9klGDOJzoKx55+OJvAKe0DZg0eMtWSe94h6PYt8xT+mFLlJr/ADccW3ZwU65QoWQ+ZvHoy97HuzrSMHB28+P0pfcM2gS666At5tkSf+qWqTttwM0CeXDrCdpYZUskTkek4vWFsR44SDUmzgK1+DoktfpeUdFkUQvpRUBfngAwWQIbM+Ksj4p6iqKF2tRHB3S3fJVtwHaWBpGwgCSe8fpXEBY1PXwsZcma41julVLIvPICm98wvvFigw1YsIf68Woyxa+bS4MFR2JhlRhz8FoHYmeeBp7+q0t/rUUrJ7Ym6Wfiirn1yMo4/vfQQ0WODOj1qJ3qf06NgM/5KP7HbhkYHL4XkXuP76nnUBGP7fYGT1S/UiWsMcilkGbC8RiatOxzf1br/wvUypAxGuQ7JNKIrdrcblbkf7jxREuQVwMVZlZ71ywT6edU9QJGgj2/n2iGjFAA8o2zDwju5IhOtrksIQm3DB4o/5yiP1gZKde4vp1cYcxR+0WJMjJY433IupOXdz8FRLyLzl/O6iCyND3DqTEJGli49/VrdF+LNUik9FO+oc/t8hcyqokZ5GTnen4POs8mvWxL+qY+UhchIIRcRPjC/a8F4TajDg2mFuvy2wphubHwJEnrBmGCmqCkESekh9kucr8Mnk2i2MF0Il4lE/FOOuvo593+Dj4C6Ws3nvgCy84bYrCTCzvKgU2OIlxC/5hzyTTpQ6mfLaq5PNTPh3GchKh0evCJeMe9sXw40qf0a0secTxmc8oImrysD/zOfm30fMcYc9boDDyGn9O/TpaGVXKuQFSeldN+3XKPd9Sfj/c01NjlpXRmr+PaAetXtyvg116D8vOsFxA/xUEZaZFNDfKws6PJGKz2zWh+MfDkuIasKHE/TWGi0UvIONYysluw258gTq76Avel+hE0vtN/whoxrg/Yl/oX1FRXL7gHpPkDNJK45l6bKx4RHGKm8x6dDQf2TcgYPLPRfiqTrRhr4Kf79ICDj7/L5/f1csNnA8z7rNYnuXosYWPbk59405xBjbrQBnyyQ4Ya5FsrbuiLzJDf0j7mk9TTYmGeI2ruAjCFoAvW7awr+Pv3i+zNTl/5ODoGAzPXgVjC49PTsAKJG++HztciIefCgkLm/kWeV/57QP8VnZCjhx1hVvxt62cbz3W+RsYsfJ9DlznxCdhtE3ucPuU4tsUMGihpkDL5dnOnnicx+v3zXfJj9xgI1CL+FbnPcsaDdfApjEH5LCO0DMvdCx/eTFDEykXYpkZG5saLxvpYg3O6QQVfP4UCVbIfxQJ7r34UxMuKv2UWQxS9kfGeDTL/v0b/5mj0x/3nVznQ6lT48OYPy4f74ORiXy55AlfUHEinVNBmi93JgbBcam4/KFcZNRfv1tntk8tMdNdDOnhldMNHehA/X0GP0/UIy9Pj9AZc0NKkeNwjaxYqx6JhO9BRcQ8hP8zqs0aPG8UzehJe/3vDxT43OVK1PqPknWWfxi6CGX7W7H9rLGed/sUUmXr87ZNxgJZS+ruPz+tp1A+mmxXi7hj897pGpthfi8n+ZyrLPT6DFO2S22CNT/Vmn+pNPZZ1+r55kgd79XadyvruqJ+oWYti9nknp+MY+Javd+Qfn51Qya3d/TX/zqQyLC3nrGgQ9ud3cCq74usr/8N6fxGvav2Gqzfq/i37+b1qnyuKLBO7qiLqlCRKJGlGXQHoThNKjyz6lCSgB2I0g8p4fo43dVmsDGgwYJPhzDrCc+1vFc72aaDigjvRXq7kOuoi6RvnNPZOLpQ+hgLrHbWq0ad2Pr+AK27F0jx/UBQ9lgbr4Gimow99tT4f7KEMsqSpjz+Ra0Bt6dgjXF7QJ6TsdjMYMImjQNvhwbeuF4airEMbz+cjH8qxTtyvUKc1rhbrk660b49EsNAgegU7iG7dwKRUd1CV3bUU8z5nr7QCXQXKNMQbHVqvTznk2EBVZW3oP0aR0Om5agK/ZMVcvup4eVNTd2cvC8VmtTNS5RSRCFOU4PqLdu9SULytw1s7AM+6ADNI8PPThvxGZbNPJDfUEYwu7xzMg9mDXQKTH5Y7jX7XM/1zllNa/oYZAODS8Z7uRRg8v+w3pyXkyNoTdgZ7E5Rqyt48MJdXxmW50G2NwFaJPNU+KRq/ttwdXZC3POrtz6X1xxM97h4b41wGZVewq7S9TgZj5OgETGQb26w/xVd1En9wi02HsDnnvlhwruoVMgEDr38yVJVOnizFeQ9C4LcZ400xp9m0tSIKwIx6/OLn0dZh94M58o84bcLz4TfYA+46M6AUjf/jLVJfP87/2/gTnjjHnNlSMJVHkUqGSPXDCPfpgeXGkVPrg/QfRF5lw+56ZNO2uEBx1jIFZLhe0ttoE7Nc8fhsBGf30eWIMDzYvZNqleqCFaeB8posn83aeHP5dp7q+mpTZ23AXEr7b7iAPM5X42ift6frXlZDwyxUyoYVM9TSub4yxL/TB52GucWh+LKhGaUPiY4cxxVqZIqTP16YMx9sEBnU+G6iVZFEyY4W/vwzjC2L3gTErohiTz6BkyEAyahZ33SOTSr87zndFKr2nnKHuf8cfZKC5P+CuvE5UdfIleFow9wtrkNFOU3KFtn5u+FBeX890Xy8wZvw2pIzK7jMZV/TkEGbjugzlBzLE4fnAzxsfmffhNab0Yi/fkC1UsXSfR3y+12fJIJBk1NWZhkwpjssHeFGBmuHIkInijYLMs72veLZsUCPdEkcET2pV3jWUOYdb8Uuwttbcc/2E31f64xccq13hfPrN5+bUGhnlMOdT2hvUNOfkYYP9NXA85C13oPxz0UCqjDJxl4AxTtqMCvjnM/oD2b8K1L47EkLCcsH7282tMrzudIe3lmEMrxgyV9XV6B9y78DCRWbrhm+srnArPhpjx+lDDfkcC+A/lblue7kQ6JkoLcSZNNc/CrmKbgCZhUntl3e3c22XhaI8wAp+8zla51xQXu4KsCsbNSU8L2daqfsjjIaPn+f7LKRD4p8g2CzmfDKGTFWq1xjy1Ynn3fvc20grFGTIBt2BHzroD08XjNHJW+KJRyvNpRf9q0OKtMOzqVND2pvKCRgyFWqko9bQKelMiN4OXi9L5t5h6zgBb/XA+3uryBiqb27BqQZkpnTE++ND5YrXa9A+xB8y19EZCTA9G0sv2yY9VVe1iczafXnveH1XFM4LBmEb4vP57WWiHnoqsMNcLP3n4U9tBmUF0WJczUwz599JMWpcZ84XHG2cT1Y01wStUbAF9uuWGuvNToTwNu+lt/moUbpUvpAdPiX6qysyfWtuZ8Z9KTzra2TynYD366nlgBq861EDhX445xJIzO+3HNCm/X7AdfsPPn+eUlqrHw8q+47i+GrcqGEWKoH33kCmCqqpN97LlQ3D+89e/tdKDaGa1yXjuUYrfaL9BIkvg69EGJ/qP7VBzpe5xikMJRvUpKKfIM7AerAVYcnijOMv5AHEwl7GeKDi87R/ek+puw0fbd4tMlI3cgC9hvGlXlmNcckWE/gRh58XI3x/b+oDZMpRIO60RPtxtFwHWN5/c2+vk05fDbcF3bm65G8+lfwWyr/rVH+Zatlr9b/u/Zl+2s4lUxAYSeD+w1R/9v4sfXylpPAn/p98ql20n8jqBQvYXJDRrMeETGaXVQVrCc0PVmvxP1hLQRLFf7f3t/1/5Nzf5n+YqUSJW0FcZ2iD0VOd0M79aO5TLsx1e1G3sQx1VnSoRfRxc30d7lhSePOzTulV1J1Otu0geHML3k001AWCctvC41miriEx+oA82OLnHxrq3o2nIjNx4wmcpTqvtbb481F8VBAWnUJc9zHnaI/xCpJthza3us/9tC6xij5usybxgSuoMWoshCc97cqg2c7nAA+nAKrT51gGIaBOlRveged7gQwWFKhrlfsCP49gT+JExhjU0HiCWJNQJ29t9KngfFPIuPeLeK3XzP3xvBeE+q5l7v6jIGPBsQW/3nbE/RZxQ/0SdXfEYN6RdpEZ7q3HQxCcMUblRw1oGNlzvlY7MM8yO53Gt6EF73hAJjMUuaKcf9zCufZ93r7oyFTwzQpwVb0l/mven4/ztgJ2D5vS47pWwp+5DqKb+SS+9I0pfRzvC8hh+BB2v5sH+tS5Ce9HxZ+vyxh9tvVFhtpc2tKnMjJXOAwdxvzDa+41gUzyh6l21Trgnc16R8n1dfEhFdKxZLyEfx/VWQ3O4R4y/+S2BXVP4g/YYXwTP2mQ8Y6X4wJg3bQl+5E4pM9LdAH2mNf1Fq8T+sTCmMAO+nfJDoaCDHm6F+A1HjLid1PqVNl6BPZSlhH7fF8K5NJlDvjyChmqf8vneV0QGWvvliWzvzLGZP6OTHs7NsSrahy/YLO8QGCfvqV7e+N4LcIsgvjdNDzzRJy/+0auIFnmdelbp4RSf97bdF/Bk7DlNwLKJ9UE62OVEpCaZYieszMgkgKcbz8vRca+5w9gJsP5sTlfekq/Sxz/RSgxdphzphGxMGbvyw0JGkAnr1kPAWxzv2GhnBdno7iu1nDLmwXxlMfMMF+cL2HJzTUf6+FMa/maQLY2hZLRA+pyObjeIL0+JJwv20tFVYhHcHUX7aFM8p6eJbx+eP9KhAkb1PmySy7Q/bRNGWndgtIqijtwxjl97aZ9emPvzznZ2zmfy09zifKPnwjJWpdL37UXIcXhxvm449Ee9YHr6c01HXCSOQd7bfc9Po/zgGQTCqVrwEWnwy5uwH6oGFOve02i1rLmwWrn/n3qOUWGnXxkkI2FzFdHyCzZw/wgMwbLkgV7jCHtC5kLNvWSR65fAP28awxhqYAxfMOnGs3MP+MzM+tBHwq6WP0ksOVmzlGe91aD8rGCNA8W87reujDW6qqAPtF2JByfM3NlOxXtjzuwQE1BM0axvMDochrxzzt8X6Jhon26IjKlQxYT7RrzBe4tmWucHvH70mI0IXXELzLfOQVqe90dopeOQl8MziGtHHw/cfgUeT+JkTFZUR7hdRQU3p8uyMg9/ExAdSbzrnT4aIYfmRFkjw3PXBoverq/XpEheWQo1/lpyDTlIoBwiFHD5lJ6pvn+iBpF96bSbVYJ0EH3TWDfeCRsvTtXtA/G49wTGad38sMYP+y6CPKtOJ+bJucDrV+7DcQpQ2YSj9kBNez1Anb6/PL+ic69bvrlBnyvx+u9bWQoNJbjfCbmy3xtXleuj52DmmTuUfxrcT7IW2RKb3XE+dGVyNwGXYjo/wAZeduhphZuDw7yxEKm6oU5vzaxdHjubIMP2fMTGtwGx9v+vfCGnXoU6NVGxgjdb8lcbrYXktcCOPGEzKztOZ2aV+cMSaKhvxQoMmIxmQF47580r/Mjc78PlwGsj/th7KygZmJP5kLnFZSFxProxoHOPYvruaeyV0+NMR1W6C6cg1r6Cwnvh8bLFjVSh0y1UxcF+vulBN4rnddd80tBzeyJGuaqD8Q1g1NBx+CRguVry9JXrPOcKzL6kHwW8xkNf5RopLwP0PEiaqhYiCi9nR8qavTrmg8kBePNsfI/qOHQf/hU0nA+dzky463jeU9+9xL9Wts1sIXwI37hdxrt6u8WjqfGLZ1MLyXSvKoSTKece5ddjZQ0RVgDjYSYt7XDvHf3gH/yqaxGQqbi2yIEGngJsdNTEBLv1/Cwffclsww9mNBKQPtbS8GRuVVDjr+mhMNvYPj3vPefZKql9O/O/ZH/R879/U+vU31dDhng/PiiE+iQcdYLB9lE2OMcCHTUbSdzx8AxW9StC/8i0F8y759Xp3UZEXUMafPwkTkO6wVz3Ssy1apFnf7oxVXpOypy+m81MmSaPdroYXmq6GFEH5Ro5wF17pA01PDHB9gnWebZYooqagjdEoJvrZS+Li/cuUepgkwnLUrXVybdGFafAOqgQp26sYrQsFZ7H+rcOpKAXTe6sWClDfc0RwYbHrfCUJVcBjfAOR9Zq8WBjsNuBOfDoc+PzSGlunic1+VCZKpLJklUkjc1+LdPS1haI0Moeoaxs/20vFcWJuoYUUHdnXI8z9onMlYaZz/IySgyd3VDHzesbBGiYT8Q72a2Gs03lwYS8dURZprIBJVkb+FwQTZzLg9kKufo3VD3k4Z3D3rkUoXdkak2Q8NYnLUC7QaxRR8UVSUyqalTmskaomQ78q4SdJRyl+cImT6fMyRfc6K8ZHTARBmZcLGdzw1mX4yhT+VVeudCRiZ0NA6O2Tbg/65TLX6DB3F3Qp8bP5UDvXzkJ3gpF/CunbchlfjnF3L30/HM9mWJ1o8jB05dtsQzSAdUrb4X8Np7y9hWVNEHjh4ywR0ZzC3mnHdLbm8YRC8zI64ciTZKS+A6BinvKNqyJ8FhAHC4W1n6hRfh+MHRgag5lcQTtqFGmfF9QaAsX8gcq3nvzo5P4Mq7L3Fj6+jSsrMDyHOtIezWqw2l5fOB3xfXGBMKU6OgtyEquWVVeuUrOtPqRD//rFMFy9ol8hRT8H+OwhiVzwV9KNsCcl9dMl8o53NHgdNASO7o43OCuthXbxfoEWX5CFY4P9l98YMoGGemilFAqq9yDcNd5FBTfDDmTK+8AldE3e9JW4x5jWfG4Py+qFvba4rz2+hyADLvvXUll9KvuetRx4ty6cbz2fXLfuTBv15XaJ8hMtqZfM5QQLgp42Q36vQsKi1Ypw1hQWEjU3l07uf3SVFTaM8cGUJ98MhIqkzY+EKmQWptIGMn1EiVMTTUDPDrQ71dzfkvfUPvlV9A+kiEOb8EmcmxHi/wfnM+2HQ/T9SZ8h/Ej1xB+x3Tie5C/Htrs8IY9bghQ0xdjTHQXMzrHtF5zv/a3ZEh12hv9Qk1TWEpFjJiJpb+63Se9/5HhKwjh8z6TbOQ6rGzBDhf5RJF0aKhpbQVIS8eC+LjG06Njf+5QSmmBh+XgIy0Xe0UZMRhz8fLSJcMqynP0DaqWjL/vNYNV42/kJ7WeL3LfD262dWQpSn6l/rNhVT9/pBZftKXsH2H9vtNOpyvp+PEvK0wr5sghQIsGpH54vpCaVRgTL19mVJ6RomMrJ7HA4SHFJk1sm+SsaCPEDJxjwx1ZsjA9hvHN9rIv9K/aBijFx/Fh0iQfsw7tvh9a/27Bq+QJ8YmXz1TEuUHYLo18KwCLaW28zuAI115fH9XraK8FeP1qfLhvV+a6hT6fA2gdiPz1j0ySpvtTviFs+bg5l43dhHr4C/4oWSynKTUWHV7cMT9l3gyzGc4asUGp/+i/9p9BvS/dYxMKRwE3rv43EStm4JMf1shI7TmoNFHe0WNur4js59IDvSeoIYoj45Rhl6+dg1VVXC8qzln313gfFip+YjzxUN75of5HKGIzAWoYQijITIGytUTJIE9EH8dpgfUNKYHHqcg4ytiplP3Lb7BXoz4fN8CNdPHZAze4FMSH49XDUXFbT53J+5ZcJz0yngcVxb09RKZeXFEporI2ICVRYt5/qFG99kW51c9909MdbQ3a2ePyFDQ8yi8kDHFoY4hO9zQ/muuT6mn5S7kw34+xPVCe9JysodiNdc7dDdHSsd7jPGJausyLkSMf/kS5z/S7pJ5/DT3/iHIuPky4xkberSXVe1x4PY5Mu/rpQiUh8sWqFO6zDp2/PSXqS7HGzJVGBouWYvh6y9TOfwHmegPU5lLOSmd87Nq/uZTUS5CphKrfUg2cfiD/bh+8Db9vHqy5w+Lv0xlCWnQkGARPv4yFThnb/oPMtVK/Xc1P+k/BT/xP/F/E1OpgiiCu1G/pe+1p4auyg51VBDxJUsXqKO6budAup5z7H73DOfEFXVBXTRrFuftYmau5Qt1coExRJl7Znp9osNQcSviXSP0Ida4mNf6BYFngoA6QDr6R0jcZCj90U0qyjUK2jD3kpl3EOWCtlWMNryqUceM6YgEHqOuyINmwbzTvLaen5kPjbzbkSAGcI3pdPKgXunIVDYtNGPhMYBHtV6gLhDwfmonl8BSE5zzsnjVKfN9nPOVjD4/O6MPL8JNDEGj17z7rQ8CjWTjCezdIuM8eWQIfRjQ55v7Fhls6grq+osSYrPgS3f1USp6Htov2OtCJJ7IzpQO9dxvb7ijjTZzjck2jF6QX54t737UuZ6Jzf2zTmVdtPpA3G7IIfxMyBy7Aq1j8TNK9CnfhrhPdhSoo8stRDJaGttlyGhP2mpgd5exZLmMjNWc7AECooyln6yUniqN3ULsbVviu7vuQM/dF5kgvb0Y+6htRYWjpIIuy0HpJNFTI71hu/NeJvrwp6lQuo28EtDDBaX3LJDxPkfxA7EUd8z/zvWdSPdFXZaKDc8QOM/UexhnsGDRzn3e35SGpoH385463jP8LkVdeMwRqVhDfPb4TX/Xqf4wlbXTfYF8U/EK8IKSeZIj6zT35lYQ3OlR+icJ34ce4ftIwhGZlwTIeLZYHyFKD6jrlfB4psPG8PH+5Rfv1R+MGceLXKC3MJ68G+WxQJXD4EMwcBXxxbtMaeFr/zCVs57PXcJaIRC+jwrxH845paY73sAXcX64eZIVVFW7GtwyW/G+YKMu/k4BMtXno6NO53NkBIIx25p+GxIf3jo14u+cz7R0OOYeHvOZjoNTAjvPNR+7Pcbk9ruLwPeWyOTrJerycVIycLr3qnSX3eBS7fLowFF+MvG+4VjQfvNDhvFfK+a/5px0oX6d4NYw9Om/bYbzaz6nmJj9lo937q0xusXcz044oS5XHYxpozX+MAYaGBP2Kd6v/TVfEFeewPvvF1fQIItx/JmyRKY/IVPSsc6B3R2e96c5v2xj1E9kHrLk2aPu8XrMmXA+PZFJjMO5p3rh3+Zzf3Pd7Q8yxPZX9xCKqYgMfu0n6n/mGo4HG8fz+LpS+n7O6yiNgEynffD36+W1gtR9I5O1zcWleduJwFpFJu5Dxuc/mciEdrHmeKaXVmiMzSqHR5NgDC+3c8x+PmRwZHk+B9zogvGWPzg+zFSZv62uEs3X9YQMKeF4hocr+iO9e0K8eijMDw3OpVZW7yGwLxNqOvWs04L/5eBsjA/vCpsUaLcYE/C/b5H40Z91Nwdj6ribkAleXEbptRv36A8YMqtxuAmG0eQ+Xn/48SzRMIbj317Bz87IUCcdmag7/NDeSvIjrjv3+K6ejQa5h9/nHY+nAzLbYg/MNwdEQtqHNPz4e8hD8Vd6x1eaUk17eIAy8VP6R1tFxjmIC7DsAu33vEs1mt4VE+Js8SV+UeH1w425RqYQh7l/IDLUjjx24O6kuY/F74TRmDMtYLe5h3Rt4nzPB+cGbGqE0hdjrqH9oKBm7B/L0k0+qKmTtY8MC9c1Cd25Jzi/Wa+h4CSDRdPyBsZZuk6QHn4q8Y37dd6rXgzg5NaD9ysH/bk5oQZx//QpqBdzL6kLMm208PrSjTwcfwHpCSI+XDH318w1SwuuhWTOT/Wb+VwkLBMHar0mfHgNcoHuDqUO7/dmz2LlXhTGpw+u0FudStyMWK6x7FC55smwYP5lXlfb2ksRwqzG6785Dv4Pd+eyraySrO0LoiGgiDRFSRQRISA59UBAlIOIgMDV/8H6qurfu7U6VWPvsauxRs3xzamQmRHv8+Yhkgz+E/UgfnSoR/ANybtZRZB8g7XiYzoJiT4tNVLbp4Dxt8w7BsPuBHW7kdlgeGsS2Sgm6tPluzDmdp+o5rTU2nGuPOvvXcMlQrK6grUuZmS2WOrI/shIYD1/E6XorkYyOtERVIsiU0W/glNOFing8PmFFKYt7/6Zp9LkKWZhKyMj5SutAYMZ7tRuCDLV+jBG/5inMsSNq3QvMoOu5xg1x9O5+7P2t9dfoeJU5btRal17/Vn7s6Mj3/wHmWrLbv+Oqf45SYX/+b+09uc1n+XO3eV+qduEzJMZogf3TcUq3uWEviFXffQxR8pRyki3hlzi5exo+t4r8TZBn8Jy63rxxUzhbcJ9qCqOJUNLcszR5TVBTTARSRJpWUvwPt+lRuBRg3vkYc7oFt/0ZFYP8Ipxq/jFgMyxspe1hXK5Y3VarzQyytkGUh8Y1osPD0mtki8yVMKpbBBlOaiX7duF4vXTirjSQFCXSIJia60ovTLoU8RIRF8S/tC399VNIqs+XmoFdMtct5K6hOG2EbgKV6Ov4oSR0Coqwbk6TUG5BzLEtk9RU8TNh9LhqqNvHIYnWPeSxRx1R8barm4jZEnJFV4edDK5nFMWPGnsCsqcPshEBTJZ2Gifwnuso5AUBiPDocwCxem/vqaEapXi55GGeufXBxmW277AfcTIVF9lO5L7wWvgbr9L6jLtRSDceNlBFJ8H6q8+kUSO92eHOdEbqJt1bUMOzbNBX3hqWC8SRZlcD/hz1D/fij/vLjl5MaEIpswHxZ95KunKOGCfXOyP6/J5oNgviMIkUFy+iwwyuf2ATB23im8v+5me3W2LDBo1hdt4MSGPJr1CHL6Qsdg9QsXdWfZzzfeWus1BD0lyvSQQ7uc367a605DXCn2Zmjj/nKdSupsBfi68WDcpQoEcmKcJ7jV7UbezNeyPLzJeXGL/LBfGAEmH+gRRSUfFi5/oE8UwcsHdL3vS/fjuEsX6PJZzZBWlEqN3pJs8D5xfX7CuVwsSafbGCOd1cmdtnviu4rOn5b7LeFt4v9oIiZb5KcAzxJwor/uQ1M2MGgwq5uDHeSWRPWUNeEw/GTUE8xvpXvMPffdNZmN+HmV1uGYSpKuGwXjil3nRKXuBv/8u96/xqHnkkgXghSxbeOW308hey+74/f6G0uqRAor06wNgZMhABpeF5Nz4IwTb3Qb7A7M+uW2oDnleH5SA01McX9WydnbNj2z4ix6lyuomakZQr5DZGmQId4rH5VyaQL21iRr485a7U1YyR/1mt7xf/ULGqc+YZFMdNft0ixO4W2+28BlAhvqdnBJixl1Td2K6kgxJO4DDlMta/YCeaac5OH6Pvw368ggZaL8/tgB7yhfIUFJD7j0yWqp52J7O0KPmq2sDmW2peTlnBmr2an5B6DyQKYewB5I9HfRU6Syw/l91vAsGmdI+X5nC1w8Yz6VUpFCVNWp4YSLDFe/jBmxTPdNwV8ijajI/HbqdtlNo8l1xpFiJA8BJEgrX9ZBxHvcax5M3LHdT7W4GiarTCRLzN1KvE68SibQ5AVB2yCx8LmnkKa5jjO81Pu+aNTiiV78TfJsT/v1mc0MP8NZPkAqiwHpybI1qryxn5012RmYrViE5ruIboHGaWK9JuoSsNw4FarboYc3kK5F73e3Ae7/w+167O0K5XqvgPPe94pa0A/IeTuhLmBcy2XcnueTyFV3IdumP+s/zXcDxMTGQbSr0qPq748i0MzWwit3IuimPn9/q07If1cXP+6QYH1XmE/Dcz4j5ZLoaJF1KgLjWDRm78fqEkMDPwBUyjrqh2aNnBH2C8DKtFa+x0VPD9iUAdSh61jXNCFGcFXqI7aQqsYf0ptraesD2ykTWO/BZTnLj9YUg/rwKHPQYD3s3G8GVHlvqemoykig9aei5tI76Bx0ZMbgMDmT9UuvDJEud+dOnBvtV9AolBeqHseyX6p6ZUgThsjZ87TZ7qM3PiQ2+9ZioP31Z++0+y53PdwvUs3aqwItmBhnngfHzvZoz+Jtlv9MspQYxhbSDO9COeqS9A5mZVQBxvuML7/VNXLI6rh2Izi9BcckzK4n22pygGiWZDflPI5Bhc1pDcmTRw0ibR6he7jrGbxDyOH4cA8iP6Do4RTez3m8553t+XZY7m91J8bhab/7MU11tzVXsp80KSrHOX3/mqZxUr0JlEsYa5HkTs9ZaCBrl9ez+wVR/9lNxTPPPtb+KvkPlVnUTGMWhUP7MUzX6yMCerUJq+/25USBNnmAqOVWc8sN3/0GmEtd/s/bHs/+67U/4P3U3DX/iWUit66S49xcyzumNPioUlrsAEh59w3c3W5AULKdQ5pmWRDwUB2i4CXM2SwaDPPWhBDRKDKXY6K46FctdBipdU796oUaRtrYgOnacgj7pHpKAxui7nF/Huvs1/uwFqwzuQSkU/ia5hIQWxwmiK0Efcz9izBq3F4+MoTCFa14tQTX65b6z/qoWsaSBoYa3K4XPy9ZoJKnoU9c6+pSHpKwUv2SW5/FrHixVRgY0tz1Har5uwYknHn2LxhjkKkThcr9WrVCYw45I208B/tttKPW/0UhIZ5fo83YfxefkZf/Qw3wi08QYI4dznJDL3f5BdBBQo9TNVSCJqM4QmEpHKV99lv04arXkxA/1HfMTks3uc4BzY/msc4uRqX5XO4H4h46DXt8XjYAwPSGQNWSQaqmBuTnab8j235J6zwAZb3Z4EaCy0bdZNTLWNr19EVpf+LO5a0uSfPo3eCcRmfB+RaaCQ/UG5zbXrF8r/2QqZZCCwmp2laRUX94GS8KcS3fuViBCzzwgjHZ+QT83fB7fQGYLrskHc9z8Kcl3SNGX1QUyH6PHMqkiWwePTxt0WiddIGzCtECl27L/rG+B2PSCPv93f6NGOy/UXOFwhKPqJawtZ/WoGNlNB/covihtfs1InPXzBncyPFmXEKEjt8cFGc/7Yv+cHGTOYDRV9IHMj9JRCFGTtr0D/qmtCze372jtLQ81nrAl63W9vuxPsimkU1JQj3MwB7piOcC+eCSKkx18bIlrLYPz2G+pd9tjDlW+pwRSSJEJbvVyh6qwKiGj+XIHqo++ODwEV/jEtqwEkTYQsiVL/SYb5CK8qshU/g19fGipEuvdkxUh+lvPweIZ9BTbBjW5OMU+3OmDpX4bGoRQ5xRDQlNkJivBHO/KcQMpuWE83OjKJQFZIbPp8hoZYL8yCHv5XqBII5mNevM2knU/l8ho5bEIXuUjV2dW55ARipVC7TNqmmjqA3iyIyjUYkxkAGm5O+X5xnjcdvh+zGWpIz9deNY1A3z/LeNgf+k1eqq4TUpSbx1kQkFDTf05XU5WadaBIytb1qdnKSe85SRg7QN8fuE3hMRwswY18oIM2fFGTmIPGTUteJ669nG5k7l+6WBvnuhBOBk/33udngDqiExmLefATi4y1J+aobyKTJk+nQn8wGAUb92jZsvXXwJNghoeeAIyF4iYH6w6PSvB25E79TNcL9AJJ7Gger7qSNXoPYRbX6BUmLA9uae47DVokaGr6KaRZhgI+Es1RFqdMX737hHfnx6QWVKC4fuIXxFY/hPje2NJI8nPGxXymMfxcl91AnmayDzWMRaoH+T7TuXeAwUnf86YT9XlTuiwNuCevqfCfetSSC7MyYZ7wkyUOtYXv6/utshEdxzP6rzUv6MtgZQ5daxnj8h0p/ugQKIfJtY3XshYpwg/3/PvA0vrZDciZ1TIZLHUK552MUbSPY+YX18bZMS3j8z1xbwImfztCj9Y7QzyOp0U9Fy7H0sLb7kH4rK+gXdb6nq/6ptLDAsZ+V4H7HJfX5qTgsQ/SAwRPaj46Rvym/UNZEd3RV3SpRLhrq8duBlGXFgud3wzzrGHbNiK1FNu2D8Xiowdrh2M7xs1MR66E8ZLlSCDZkv9rG/wOoM3Gp3iKsKdI4Ym2thfZF1QYbnrS0X6hEDbIXO1BjIPG1GA+rJcCW99kXFu8lIjeqhORcj0Y6i21vsGjXgQMV/Xe0PNi1eJ8bVG/XhXmUYERZzRM4wYT53PYH5bH76Af9Mp3jR8DZJ8Mx8i68KjR5gNg3jJC+C+EzcsMuYqJ9+wUOF9M+Ui+q1DjuynlgfvsdRO8XjUm0d1asA6ZLziqr9EIxcj1nA86PNSWyfJyW2bbiFh+LGgQ4v5WrqgHvzFVP9lP9VxE4YKXO7IVN6vqeCU1HEB3QOZypq0N+hGd6d/1v5mLwxBsW4xa7vKOVTCCzfBcWRe7J/9VALKINzGe6jY0nwula6UnnBiQoe1tMr7T85T7YS/OffHc9K//vc/e+7v38xUFJABfG49Fl6eIOOcPZ+C35boiyQXfc5KjU2g/gd9dVIzCdGVnQxPWcSY0jnM0cknwzHv3iQWc8IP1MdsriAO+7VCS79DX+WiD4LMwxhl1zsg+26lgj3yGOONv0MfoJopBMpNoG5sRi7RTjr6aibbKnT1wZjdcAMH9x+POXUb7Tl13yFDtbBFn6rTXFMV6exA61eaEgdX9Knh+XcDTEsYQwF9uKpqnlgINyz6qneFPkupxQZ9MOVxtD4ZQrQuCjDmxwo15RM2RHgfXhDbpFE8vb10JMouBaR20LB+bLQumfj4AdF8XPaYMrGLMW6jZq1cFpmF+XIE3Ody9lfGGKUCMtGqVEvw1eX+uc0e3++RToc/+6nsm+ATZeo+d3Dcx5v1A+tDkDG9ZT/P+009WEUl0ZNDhUxzLxXv0nxGwo7RFtLtvcec+7tw5HX2kGE4r2fpd4hzctilNVgnBpnwZkQScSf0eZbT1YXXHrcJOapEBM3/BdTiNV5SpM12KRm5xv54sciQnXjIANZnX/E+WiSTO2t/gR6Mj+JVJMrJEPPoy2brzdJ+9cHvX30u2F9Oo/g3Rh/JPEwfcHfah3X5q4gMVB8i1HDxrXi2/goJp26PoLFWwgJ39zslqQ4X1Oj4pVDV0zoijodlz+rrWfhV2pTkF1U5OGunKjwrwfahJ1HB8Rb9FJ/+kJE2xQGZsNdq6pfrq0ziDTJcZt9K6ttMm5CzmC5rz0Kh+MpbGNH3JgPIanxnHdc5gWKunT14Tyqw/i6XDCKfkCmS42dZ60EaIMHXf0HqtevCN5VsJFm516GhjayESXOTiL3RO0iG5c5k8/iQVCFeakxqukT9jmEk0qdOhsy1R02uOdRkAWYPslWJTC7LnUysfYbtA0t9s9NSc/O1Pdbgm+hY3Xha7njlxR4C8YMe5doho2XMWYOCLzGn2xbTkHiNjGQ35ZHG5tdK1DVTz+B6LcNS5YWMs17qUbkrY1N4npQKhKTxC7L7Uod+c8f30/qTDuF5qUfVjPj+NcwxpNwOny/QkIm8h//E93f4grKGkRD/t9STCg5bSsUbMsJgOzFY8gY1kNsMQKKtWEOyfnOF/3slCdnqyChucsT2PL36keirlQZZlnGK38fLvJi5zFN/7I3itZceLUwfjxDkooA/hysgko9ZxVIyqfDFEPNLJL7vMFwwEMIWkLnU7YuDdIATG1x4uVGvNjJnz7gixjeYDVGKVQf3eNmvxu0zIBfBycFlVkttDB+/z2SPyETrKzLG6O448lze361DZJauw/z3TVcBaqqKzJHckg7j7UGg/b22ivcVEo4Mn5cCznRAZtWjfaOuL7oD2byaCq/OTYOIz/kKiRNMinefJSCcUS/71+ikUAp3HA+tgIxCDvh9Ti9yZLJjBdJPjZ5M43F8HIP5CNE2WepXlchY8XttAxjyULhKd22IKT3Fpe5/h/kDRyRZXdYqhJW7MOIOPz+qGRFsYnaYT9SdRn6ZfwDPOuL7quqXkPURmdqbPuiZVzUDJFm97hAfKFu4E/ToIYV6APvYImMY8a0kxtHkIQ5+K8U1tjeO3Mq1iP1XkiJwwr2mxg8fPVjDiYp7NHH8pSp6hOChvqh3+mA8cKel5qrfIoOyIzL5WY5PcP+ev6xb368jgTd6+DBf/TnD0BCu7TEfvqVv4T3Yu0z0cmdBJ3GKEkyRmZD+vWLQY/EnZCxudFV5/hrw+dAt6x4ZS1NFc/VCj5oziv9UMX6+9TBCejHW1D2TlJDzuG0B4InfXwG2z+F18oDqBcd6XI3trTtHCxkr31BX0FchOb3P+IxqItPo0aIHrA4i6svYrQrvNligNlFcI7N33HLXE/ZfeF2fwRb7iaWD1oVE26gCgHQfkRGR+sn+/DwARuA/91MdBvn5Z57K6s6eqxSS8Q+mssB9l8rG4xrYz9Od2qKHKjVEcvBnngp2beD+2U+1V4pCgUO5aRSBFyS4nZHRrOtnUypHu3uBErr/eaaSdn9z7o/nhX9NVG3/R9f+/s1M5Y/IAHE8j4p7ndAH/EbMCcFxjz7LUtDnmNnRgPive8FvZoo+tF7Wz1cCw3okQU0xd/oT4vMKNcTo0KekD10C58VhDj5WyPlHYzAArGpZ69heDfI7vwjY/A99R40Oh/Sn1R1siDasz9gfIMpS5zi7bdDHgI++lvX1GXNELBXUyX+jWjp7CnWjo0/dhjlRN71iQ71yz2wsHvNOZeKHAeUmZSg9hDjGzeg1ocbmK0rtCX3W62i+IRCsZcxfGJnM8dZH5rGRqfRaKMnZPDwh60/IOLcemWiAQ4G+7NwUXsG2BsnNAX03M8/o0w6iS/bF1C81DTEHfQLMCSlXjRAb9pf1CuFSkmYfFRAZHTLZKcL3O3gRMtW09al143xZ4ZIoBjup34W3ry4Yg/f+AelaQgaRXExVeeBVEDpiUfhnFhmvYdINwGfTFy4y20gexYQ5wRr7wrszcUI2m2cFqZgh4xweF4Ew8qcCt1gjUyn2JSRPA33xsfwEFMzC45RqUE2I+RxzeHnddmRX3hLwMJyRgVVBICtG/YC1zZvC7SdkwqOu8kC7GJ+XVNFSv2WLPuxyfi9rAWJH1IJBZnUvH0rNOSaEcDwSg/SpWa80Z8zZ03QEwzSSwt50p07h8o8GiSc8WfdwRaaN6lSHTNCflO68JidOdHtA+FQq6hV7bB9ero8QX1cD64k/jSMhz2BKrL2K9QW2lcjIptieaE4VKtVtSBSlAvSJnxf279x0f+aptNm5F3+Y6uzbK3BAEgpa2egrhfqEmvp8c6xv9L1G+HL9RM3wkWmKywrHw/l9ge/+tGdDq2cE8o7Qh7uPBzLVTrcE9feoBXAtkJDJXPx353ZKIXlsOcUblloNz09LAVFiRobqrwKRg1ewnGPEz8/aFD3KW6zAijAePHI1NXKbjx2O3wQ1JuGZ5Sz34wwfukemyoo+J1JqIvNwj6MSMpwVqh273FWjCwx6njcyjt23X2SIM2qC6qcc0Vn8fQsMHK93FhkuUPULjs8cffXD6DSyM08hIK3PBaWc5JKmWD/ApcsZjB+z7Kkv2g+k8UYoPPHdAT6PEy5rf2t8X5ppBP0XeojqxFGPLPN+Z8aJwH31yznCNcafqYmoMdwXPUhV4eePrp/h+HbWyHSrBBkmNn8Qr2pkwOaGTHL8nAag8lWinupZhsp+HjE8njkpol1tApm/qxnus3wqYnUeS7WyNxp0U7Fl/c+0nEsO2xacfqlH1z8GjbyL4QFBMS1rdVEnkaEacDyR069wm2rXkWB5f7/kh8LrDOyfB818HEBrzF+VlJSkPW8UGExZwPbzjRGZ53UEetTweTP2V6qeU2M2i4yJuqePScjjicyaVYeRdRUXmVWw16jR52lkfdn+duRYlRhPV2QkH17oSc7zcECmoB2O3+oukecDf6YnHhmsw3RLDBfDPf6my9o/vZeEKNstRLncFe61R0YZTsu8m3v5sa4XXzti+T3+e50hM1Dtjs9zGWT8vNtPoWuIJXLsRXw+sWYLqvM3jeTLHdfZfcVS7xczLpGkNTLS2eOp7w63hFSvFQd0uDLY//VtJIGE4z27mqQI29AiqmAs6wCXYYueCN0EsXcD5tsD+0JGfmM8bASnAyt4Lfc9/qSENHcRmfYHyEwXZteQG3VM1Dwe9aM6Y3sXGZ9AVlhtQZeTdsSvzya0qnFkw/0vc8mHthLQOTopYSXLrupMmytUbLktlgGoqewJ4zcVFQkZt+kl0tj+D9wqwvFqJNj/1ipt4K7Y+P32uJOXMxIU3CbnCqrKHXrcg2iC5ddrFMA7xpNrKAp8p7WsBNIO88lmVS93pHMrhcYrHJ9lapaYT2WOuu3Sf6jDJ7AKZircyMV4SCxmg/HyXpi219ETKJcDHLAvWee2+ydTmYEWsH+YKqZcBQcviymq7rlU7LKrgQwNPvJf+6n+YqqDiL8H7OvsKttbOKLKrF+FI7vnRolu5Q7OXzko/jAVux9z0PqzU1jfvCr/c0y15bi/2aPOr/+X3E3z795Pld+jH8Dp/EN4mXYGudkO+qjcm5DTpe+IIetc0QcrrOIqqxv6PMVZoW9d7vtKJ8zRm0rPId60kuJWE47hXDRFsDSZp/TRGBpxPsMVotd3Obdy/2LO9tGHJa6POWNr3DHHpKdomafaoK/FVER+97rDFPbFmCMpM5J8OqFGhIxE6bN7dOo2CWwYiEbYQKhHWc2pZcOTf52LYG2jT9XGqwFPqCTWL657Q7VexxF8642+amekJclWJ2SOU46+0/pJAmmuqgfYxFXhu7JWkuMuysE7eu/Cjz7bklz76Qn2cg7P3+xajey3dQIhp82Kt52QsfQNg5ondxhy1Lp35EAvP/Ak51u4wirKyWvFo4ZdqgZzpnYxSMTaB1BMxqfQv32iGDc7Ajs/vpddiluZkOyZgdMN7+WulmXPfjCVcPeWc3HmBxnP6qo1OO7YU3qtPxjTI5JaeBJ7xSUcxmjR8SV4Xx2ZarpdOMzZUQm2YdXUo84WNUzIt3A2kkCBo68KijN+TPDHHvtDjvDz9YMaA5U4j7pSE+L7aIcGEuOJn1fW2D8fLWXBXRtv9PnfLf5+cztDdl4Yi5XFhvjMp4b764oMWU7bpebrx0PNC/D7f+Rl/JmnummrhDrDtm6URGXOgNnmWXi835TEKvsL+r7XU/G0IcScG9oZgDtUiu+/Gokk/CxD8iHo01eLT0w43gL7wmL/Db0ukMvAYHsq+4L1FTt2SX2cLLgz7qtw9SvmQLVdjhbO2p06zVgbiv5MGbD05a4iOksyYc5iCG7oIgMoFH0sZ4k5wB2Qacx6tdSsfGjwenv7Iij4dCTtZoXtr7SyEnbHPaey9Qr7x892heuIqDmRbSZgxR1q1lc1sP/GzIH01c6K38tfjkSK40PgVDzrTqEkEVtDJkkv8gY9DGvKxNu8WvCfT571JQM9xuewQ6b66TKNKztNyFsyMf6Y+4ENeAWZ6tOufnBfnxjFdUpkCNqtkPl2h43ic1qPmr07PVDzB1bxszVDSNWbyDiqjBrCLvsBGV0M0BMwSw3MFXqi4JalEL51ZC5HS4CUl9cb+38tKO7h3BmkKOYALPnMo0fZZ4TEG+cFLtdz2Ho1MsS6yEIIjAcylu32JbncdRUZxWTR9y/1lfLJTCG6xMiUzh417vRtexzPJr7/c0ImMXVkyshOd6ynZz9NnbJ7BFX7JjRGnNLIi12hJzTLE432w5ircDlj+9ymLfW+x+WcZI39Y7/T5c7o64qQdr3C77vuhcJX+Y4jJ7Y9IJOXP8UX4vvCzGaAjKwP1H32O+w/3/TAvSzHoutoWbu5s0eo/JOg+Myva5Z5Nhnj57eh/u37yNV3s7IAmPukeGsN+8/qfA38aVkHsGbU6KIdbhD395F6kokMsa1LDlLhMyj+PkFPoj1fMnqS4oue7vld9su1ewA+GFnv1aBG3xLU+KBf6t9p52uOlmUSwPltOuodtkZIBBMZz66H31Lj99oQSiMBkkFGZjik6DmCK3oIf2AG1hdFZBTr8rqA1Z5Y6t/zHpltjQwciPPMehenN4htrJDJnynHUuvcJ2Q8HWdI1gTHlxukHbk5/gaoKRElOG32slp66w9AfthS/93i+BufbQ3hoD5Z7ztjvJiR2cLdKRcPbSxroe9MAfu0/ipuy+9Kckp09PCXNzLcWe5y4vKHCCJz98H++MU5EVTrBmVYHIuIvSLjxE4rAgQ6MtWGHQ1196I6tF6yVdyT+SNqly13+QiAnt873wSS8sOyJz1Z5mV9zP89o77RUwdfhSJ9S+QsOA7YwQf1YTos+aCvDYj0fl3QRl4Z5C3ssf9VDj2VLWnIgOsaGc2y/7pTHPWmWy3zYquUZb28uAtEX9dk0ddJ8btnYqBwXXi498oP9SbTkbGeHxkMT6AszErRKTEX5nDeM0HhNG4FCspNAdojjKlzM5CpzFv5hhOfxqy1fZa50naND8rxGhfYaoGrWJLwg2sQvVjr+FfthCfZgR4YyGh/MZWYd084FHuncF7Tf5Sp+LX4d0z1r2N/HPm/tPZ32qoDhJPzKzxlu9R19XwLrH0zFTRco8/ZYs8DPTDoq+X9sqcviCXwVxLG1IaiZkyDnkGkaruCKsZDU7tXu4XwzGIOnhWDkMA9LfVWnjPrEu1LyD5eclhx/rJ0U6JvYswZfbG93SjepYjQ55qnFpKcFRR6tvuOmMu99a73xpx6TfeNymMIQkEU9EXJei+pZvKz4H1YnWkkH6FUP98vxtT9gQxW9Mh4p2HA9xNLhvr1G31W3i93ZEohp7ianXDk+1pqTKarivrNLCSk2EUP8AL9XVD/9cmJzHpPCG22QeaAWCNTvbpDfLWQOX/H2CDOtvpiTPOoUdUec1h1+AwQZRijLjWQidw9MpX9LBpKX/OH/NmjfvEHX3H64iQr5mEbQai+lz3khSYQ+ldd92auWfoQopAk3RaflxEKSmv4NOTY3XhIhHnZs1lFqNFLTrjfuI51s1FEruqfBQQ+h89/KSPsn9krwK+i5W4WPYI/TKUfHoHiNDUvKDexMiDs82/hZy0+7765BOCsqMv64wkZR48XRjqMb9Q4DpmP69IJ3JWMzwflBZnvejiBPQfIWBurzYnq8hVkG6MpvFccCaR1thS867GmSHCOTF7v6AD7Sk8wptd+qWz46IyaFT2pH7VhTsL8eUGGpTnr17cwJMavyiDZRiXr8mkj4Hhc6rtEx4FSLUGmUsPJhLv/wf7zypYjs8tHAK8E2yvKRCDHywWZESgy1ZXB97kMBjIV3O6Fw1gnQzGKSsL+XXJ8wu7Qt86nABlw5BSvv6YyuSRH/P6TvtyZ/VjOYv92GvS5sqfBoDEdQQBplrst9mzUmUvNTUfkwdl/d9Ttfqg5UXG8Q7hpkKm05Q7YSl8DZIOGIr1jvx2ZHsdlQvbKF37wkVBDBf0FET9vlloL6KvJ4/RBDRZ56qb6DTWQe5/gMQ7okx/b1CVXYj4giN6HIq5ue1eNzbgHtyZSQX8ZMgnLth9IVsmydhmmDWn1ARlpI84sZU899qfqnMDhV8g8G+aLGvBde2BfOXy+VE008hmReeLPDZnLXPbUT5d1BcB52F4xnxCS0NkD64Aa6PqfVCBvAxnPEZa1o9cRPdVXdgJIdi9O8dMZNfklrwggvLCKp3PIGNYX4ynrdsisooaME5g6eqqyw3zQP/D9uysyYSgsZ/Od9YOo11sQQuWtiRKuKmQk95b9IIyTkxKw1ZioD5c9QX9+bxWvva9csm3qN2RUw/bU7/h5Xqwn4CcXZCJ+lFDj2xOOp7QYWGqukVEiWfTBqeWedc0a89/aPVJwjQQ9YZYhs9TD/QDPPcH396OkJC+IZcDhuJyLHB+JarvIPPZaGwuqX1DDv/7xDKDJI/WnBJl1cl4Gjt9lP5Nn73JiKuGM7TH2rH8NWxyfBb+CsM2+lLbDfSRaiQwEG/w87327LrUt6htksd9TX1j2o5bdZQ2RdesUdx93qNEf8QA2pyMjQo+fX6WHNQS75kv93x49x9pXGbC3+6HwvV07kjVXawAlYP6iFY6HtYTjPyu/c+FOeqqR4x3HX2qoXOE9H8u51GnA+E9CiXVXK/SoMTnyEM9bhQ2u54esni/HNzibHtt/Z5nL/YYn9AjtAz1TlGK8HPnXB1wpQQ+dX/B5N+2A7TfTlsWG+ubE262vmP+fqB+nbxcSeYOe19odMH8e9BbIwN8NaCp6pIEfIFP331mAcP1Ri/gijpq63gQXyEdTYJFR8XnaCPXJyucd66ZrZDqfMb8QzBZPvWJK8P11zG+0jlvWxR7D/MLWNjLnnmVdq9oJhH++rhC8B2T+QzQQjA/s/9x/7IvYXYcl6Yq5B38zMNSrj5amftRlrfzGYLz/jsjEt0lUIArFEaH1Ii3zuB4Hnl79kLkDzE8gRjKcXMVV7ING/zFPdXDUoLDLl2ooo4lD7K95Kifug1LZGdI/5qlgpKRUvuMYgDztYsXaNgEo8UEe/8FUqxf+vjaNEmihEhQQPfHnw7V8gOFcncJmVmr+H2Sq9XbzN0y1+RdSKf+je9T/3fNUdsggtz/XP+p/4UrITZ9vcB+mSXGT71+1FVYXjAlrprQyGI0cRmcHlnmSWG/a3RqScUfMuZ60Uzw+2BN1Ow8bsJLbcs5vj5zfGejT3Fc+U/d7vMvkmSwx9M3QN10PyFjBB32xxSVr1r0ZW9SAD2pA9sWc5e1C9LWZg0xk9Q/UqJK1SvW9fwB8xwx9avy1BPWa7U2ou80Zc+pKTlRrRJ/SzUdksKa1iNqrpx5A+jKKtyK3kMT6gJp1rViWqnvMqfO81Jjs9ErxOBWZ6rbvH+AckHG8yzNKMMbUHH0Y92apwOoysQ/rGNzTacLYGHRCRPWADPj2kBlD/p4T8fFBn73KMUeYv+WOTSXKIVOnRvGDKCJkti//be2vttVwWcurWa+QkNdb45KAdzvXBTIoMpW45zFtD1GheMwPmefHpjxkxbdj/dNwQV838JgTsqkr3EsaAyl+U4HtaSNTCU7UESqo+L7So2K9IPkYRHbD/7b25/PVFcLv9KXufNsmhDewPRLh6Bbeig9dNK7TcgYBataV8pAjMV+NqFE2Pt/PuYSEOU8qWC6Lz78/tsgcAzJdrA2N4h3Wn5HEH0RoeGcV5rTgKRD2px5AfkgJhSY8NYp0ik4At8NT8bYbbP/N6nYGa8xz/P6DtpzLnFKItm5ZeOc9Mqd/9FZwT8/DctZZ6Ig+9qhhplAhY2rIVIfzFII/PwvFJZ5okM3IoK8v6xf1d3uhJOso7+B4P9ypdU9PmnL4ViIELbOhvjggU2y6wVtqeGJObfJOINr5lKKmJMgMZZ655NntT/AcrL0SvMy+Iau3U4NrV/siyD+/TmW55Q5kkous9zGRYaQLkmzUR6hZ9XIfZF3PFkQGMxXeIcf42r4cZM60RQ0JD5jjtWn9RCZGBnIfNTKUyAxvsOWBR6a/3zoSK3sV8pDZs0F3uwGZ96gZdLs50Ohi7kEFZd2BR1uJuvZ+uffgHqMPZ6S14tv3W0nS7zoB5yTMmOInQyDZ+0VgKUPGen6148hxil3wn/uJ+uHnKxHu8oqxv0Nkrre+zLPIQwn+l13OKS5rG/4Xn986PjiWZmrKkUfdoseqD6zictNVIu5FdCGdDLbwD/PNJQ7vHOFuDqjZhwk//3Vf7mg3Vb5AhyZ1xH3PLeqOucb2mXtk8nK9nCO87aj/2P5k9ZftA/hmjMJG0m9hziobwL81KhvozBiquqGoUJu1UPjVIwPSVGKN8XTH9vQcZBzdPd3BKs6YX45P/L4Vd1uBs8x70nw5o8N4vgthWfWFl952DXE8x4FkqOeCXveGS8aHgkxliBvqxYyBjOjjeIyUHj+/m6xQTS8zepTWHKlrrFDDQ8lUwRdFZCjEMXyfY32FNC7Qw35k/L5uhhEsaURG2mtiTnQbmSequK+CkIvj423zDGTta1T8y/M7ks9lYY6j0SueEexc8iifPHou+i3QzEgGoQ9TBntnDax38HcJ2b/Rg1H9gPnI+ekYj8FFAsolyznhKO7Ih7zOEAWYv7y0wvHgaLMP3mhjvlYnZKyJrBpw+aUGtMkzBjnKzg+cwpCWWg63nEyKz4F7VhQ2Zt0Bmfpg1pC6S/tvt9g/iOKYj06XJ3W1M8bD89bieJTfS53xEp83JY4M9/zeFjQ54PM6b18Hy17244mDBORH0SKlg4H55S5+kFGP7BXe2uGohKfRlInMrTbImIxKo4Mma6qjLzU5mUpAS2ytJDIdXqhPTLHD8eYg09EAx5Ov1RhvspB0pOaf6AHLR1v4rYH54/s+WpDuYhyv0uGOHmbbXsARjzzrJm2KjC89ZCgyfk9DidGQAfd+B3f+IRXefv9Di8fMD6BUZ/F9vXtH/Et9AOc7jIW7N5Gpg9SeMZ8EyPDbt65hfr7JYAYhLZz2qTTKw0ueQC6HoLCARaZaxU0B5/0tVuC8e+fKUvEaDtv6n0z119rf8azGBaDxBUVtxh+csuBV2IflnN/WM3ao61bA/hemOm1m5z9dS2G72f3dHnXhf8ke9X83U23WVQepstxpTNatRIzTYKBvWtb7Te9ekrpDn2XTYEYNe6NvT4/OFmPiiTm71TFHf59Dgj70stx5au1l1WuXuzr4hMOcvexH4Nr4DMl2M2OOWMWY067oC9OViTmD9WKJPNqXB8GpX1P6/IQSsbP1GxLO3lA3atKEVG3WQdA1yGyM+MvVMN9Z8ERYU+ImfXBqbP1MeG6aExteMdmo92p3gW9CdpgTGfQpQX/6gs1S9FW3eLmzVX09IXqhTfcsMBqylw90qcdUouaLgkuGfZ+B9w7eim+UyDShdnmAr0dv9HXMBZ+vH0Jwv69Joc+xlYnzmT7ok28z9X4M5gS49V/Iduh7/En7hGRPtw+wpdUb2/Pwkcmu5WVQfrNPnZtzkpEEPujjt8se8rsojASVKAFr49eLJkYuKa79E0J/frGuzSHjgR6xyFSrDpmJveTkKqYV3O1dRz090THnpcwTNWuLz786RQ1qnIo/355V4dnWViO/Myf8WfuzjoeKU2rJvkBgTS1Lz+PWJe2utyGbRcr6EDQa8ZoLMtI0IxOhESqJLqgD3Bu2Vvy43xrkeU0V8Py6pnR30Jf9Mcs5PT9HpvPMLebsJ3/Dv+8qHC/qgSP2vj+CqYyJYlVnv1GiVaSCo29z1r/NYUguWXUCu3rm1DvXIRDvWyXgZ3JJqXBvkIHzikFGZnrW+/ENMo2v3sCNB+w/10TNUMY+BIvyL5Y6EeasywPJI+S2L4VOd8yBB176x9qfJbZrojhbZrlj2N8gA6jIFI8zMkX6AMyp+g6ZW+mWc2Bfi8f3VUwgyvN7gibrlloFIWpKN5oVhAduT4OkXO74feoz+GtepHTN9znhOycA2s6oyfdOwv4cTtge4hvHD/Peoc93fAcij+dYT9RR45NGfIBbftbUk93bSIjUVgtjo8ZQHT0MZlYClW7si+ggo8bZpZ6AfWQPSiDFe0O9y/Nyl5GFnmKjpQIJsrqCeHtGTQiWMyY8N9yRISqMZ0tIlq3eJ/TRJmqARy/Xjtw2mQN3/TuyLv9a1iYfSz2t5IuMebghA+2K4wswjNasR6orR2A/O0t9Knw+pcDne1SnBD1RgAHmcKhJoaNTcKmFGvPRkAEP56MM2UXC769FbO9GOmF/dXceGSXFeKRu/VnOJeL7cwwzkvXWb9Cj7UXWF6cB80X+DaB3OKUIdk9krqmJO3AHVy1i45CHahLtCTy2vUC9cBg0wud6BQkyD/X/qgVwe/v4PtYJmbDpk5JcE14C//BFRp+cb0jYY0vBYTlknPaLHumyGVDTS0DGcBrDIOSwl6HcAzJBA1JIXoktgaV4+Lyr5dzX7W1ewS6NUfE+JdOQwYsJgE1+Bf262B7S/qhDMIXoYZP66xKYAZnwmvaK/+bEkFyLaAdxqresu/OXu1KaaQcBx/1YV5BRo6l+vAD9Rctmg83dINs54sBbbzGfHveJRrj4sAK32SEzleerS0xpQjVVwhY1P0UoVhNPBDd8YvxAqZcY7z7G395Exv0eDY7w/RGZcj9gvma3kkD2V7+GrPLRgxoqeurLJu4hDTNJ8aYZPaqi1jPGf6jQ+M0OI3nVcQmxJQqUZi4yrOG36BEeLjLV/pXmxDwONYRwxfEj7JDRq9HfY3s3LfUO1t0lUtVqEEt7jrq3OjHI5Kc65ofrUhuF/+REWp0v0BvygQ2mihFIXGc8ODtTpUFMZKKuz/QMzyQQFOoXA0fy0rlj/j8vd50Zyx77h/8Bl/mg57fMriHKXKFnPKYt/n4ndgT6dqlDny41W+8YD2/FweehlC+8jcBwhD1cZejkDzJVN4UJud6W8YrKQP2BzSQi9qsU3KBCjx2P2H8REWXw8x7HAzejZ8u2/IQekBmoz1stIX59+Oc81TDTRvkKTf5f56m+H+H1Z+3P1pVNqXzZvIRL/YhZ6ziSRHmxggfH5BwX1ifYgGJzZIA94ZCp9tcN5tdOEPHzxYBa07DJlZSSB5gHEZkq1Kv/5DzVlvub+lT89n/L3TT/5rU/1qmQAQZ7KNygaAWSZGsdsne6rP8v9aN2p+EEIb/UBA0ZjDExNdEX7GRJcYuqT0h7Qh8bBqgh/ns0BWLTlgOrndD3OuxuJJO3Ro3M6MR6W17kyLb6rCBM1sgc9wZ/Zu4nF2w7Wub+PUEimzfGXPD6rlk60z4k1urYIrOFyx2lspWraBJMeMmNgjE17Ec1t60b1OPzVITTLnfVVaVoUMJ3h6NUQ6bic79Fn1AiAw6rZQ/mYD7AO2mY8+ffsl5/th3MSe+ycCU/dMmz4RP0iVJdUDFExvh1TArUsd7U210i9O1dG4Cn6Kg5wbiVyF6MGsy53Ky4TXQPicoyX3CivMUccPy45D1PGQTb9bvwHLtBn1N/ZNjvPI+1b6MqKbLL+OBm75r60qB1RMt7zAHCUCv0G23Rp52YHJxr+WJ9Td4m5NarM8S3dYc+q/pg+08Tam57Xva0LnfVcIyaQ8at34o3R1GJBqXPwd7fkKnUYEvIo5MFIDQKFLiP1ahk/U1Dnz/h817EyCB5+jTB9jGFoZAGArlnW2Q6i6sUf/9B5vR+nx7gvKlYP2kuhFjV7Qje1qkV95eKBuYUL4cwom/qf83l+689+jwjqRRPyQ/IsM/bP+ap/jDV0WJUbM8emapyhZBMj2hZS9zlivuINYNshGpZG9qW6MsPGmqiu2jMKPYFvSphQzY0NZAxS2Sq7TdeNF3F/omjF6XfnSiTI/s08PmDl+JLupCQ90X+gm4o/5ynao+pAM7wWiNDSahZkTogA+w1ZAyzR8Y5BqcY/DrmCk9pTY208k+FD13qMrs9js9i1xaQtu+9El46q1Sd4DWiJ1julwtWaUhs0AOMnw6ZWy0MIPa1NoAe+JH1FBc1e9itAGh5RCZJc6Nc1h4ysNdrZKDNt29I7Jvlsv8CNcYMkOFoRRV49UuNwafcE7L+q+7z43RQYmm5j5Cx9A/YtwE15PxDJjHfPmqccERNmKXeJaxRRxC984l1nx/06YrjHyF5XFkcb/y3JJ15XMrrNGPh58IXGW70Q3C2Kkv9c4uMxT3WOL7spSbiOKAoauMMfzEVerIJn++8OUbItDUySPLF9rS3sY0MDksNTBs1ebvG+HdcTBC+nOHf36+nADXV4RXvwmE80sR8Q6St8fP3b6Zb6oPVEB8R8t3PF/NLfys86Geq0MjaIiM9xxjjrcpVGu03OahkvzCVWWxYututZDIJYgHACDw6uCRFzTzMIQT7HzKRd8PvO8a3HfjzuWf9UvgCEbeDvdwJ3iteJCBjvWbHAs9KkDHas6ER8/Dew/eX4nixuwTI2UamurcsX1Aq7kF99PUF0uMTGarI05IoQ3uE7JwutT9EbI+rbGqQbvSf4gp3/L6sHTu4+/cO2zte7ud8XkTItHNbUO6H3nDz6EWIL9yPunlxRY/7EC/YvvuucHX9q5FPM82Yr34t672XtUV13jLI8NbiOeAOJF9HyzlQucX4E9sSM/9li0wr94V7e+g5qZqawF1b3m+3jPf7+0TRs6ynwvP6hCNmuK4gOHDY/+wKPXXxzb7gacqO9dXg5pJPNI+YL2ZFCfwma8h4O72W2iUb1q1H7J+rqT8AnvNTcfk9emTv8UIPWD3RQ7PrRCZdFTHgzMyHpd/xapAX65whLrbIcEGBzLXytgTCo14U3rRd7v9cFZjfE3IoIt7Dz+fOKxacx3JmyfUA8730PkFujpvC/84rHH9VHAPwCTJ5azPIyJfVGz1ChJ4/XeonmjTC+L0/WsXXTbEh97k1IPV3M8aLiJ4H6eiM+WkZn2cO42l7sPZQBOJeCfIe85Vmim+wJ3OHesIhw2E8oaeQtzj+o/KaE3x1ZMbj71f4koIe4r37jBA32aC4+xXqR1Sgx/5rj7pVg9L82U91EbcBdQzZ+2/zVG6CTOVduRIIuces7XGkVKpO8/7sUbem/AxKohkDaCvhVfw59xcbxhYuh1NQOBtY1gK7PP/DVP/p/VTi5u/qU4n//wrl/9G7aY7/5nkq7nP4gO9OA6XhS0euf7TIVL02IpN0yAgX0yHLpvWJevpF4oghHnnwxnRXeCvKhITPMsy5t3KpgbfU7+nvyx5Gk7KFJ1DkfH6pJ5Q0m6lwj2GMvpOpJMjQfRceafWRaM9l7eMNPEsZaASyu6HPce33Gv9dZtBn1Wv0FcZVpN6F/BJ1zoMbVOMOfWrV/zo1dR4GFCx7ogFjyq4aeewZPvpy90T4HASyFtYNRGt3x7rnD0NI660zcH815vg+6BKiKB8bHOdeUndLF9o4RAlq8hkZ59tEgL7qgL5jv0emqoUPR47uygfvNY+UXiESyGWpH+Xvy2V/zAV9VmFtWwjiHcaobyITnX+fFDUkelNXuYfLfpPL/g9TWT2jCko4bj24X8Qara6BTPVb9RG43IzM0t0vBqlO2weEH+uFMb6/hIQzLhMAKyFTPesoJEbGYE7YKPhz3umEpF6KDKU6NUvdC/q6j8g/IKiiSnHFx1Ym/Vvb/GEqm38gU7XP2xlg6D+sd31GGpE+zyvQS+qwfvo6N8Q7HHLwj49S8S9TKBPLUr8Qy+eK+vFOEEh03coQqEHFerqAvuvjPh8QMVf8/ohZ7pLRqhMEPZQF9XM7Jz7vHeD6ru4suvc6V8xqIvh/2Jz6faa5xCapClDyD5ZKOLyIZfAxRI9dwdISPRx5C9stuNamx9/PhZJIu+gK1llBJv6VYknmJvUhmdQXauZBX+ZVb9hPRftcapJqIXnk4/cfa3+V4WsKv+436JvdNTJDfW+Itjna+D7JzHq+lTTk4OjYH9+Co95+GJDR+DuB7+ivFJ/7LWtZpH4BHN4r1guZfa5euniA4BZsCwoFMoy4nj1whRNq1lGQNFJXqyv4nDwWrlPtQkL71oSkopziuhrm+PBcJ3CXxaV2gbfUXJz8AjInRY3hNdSkr/c9QnPX9zTy60Qi2eW07OHN5CL68L9lv5H+Xu4g3in+lSCTvF51Af624xVqOD1gLIvIFKd6wpyv4PtZb1OGtEnngkqPa0IsDRnCLrVlD/UHmU/7zT7gI7CKJ1L0SE91wPjR1shoJNw15LieTbAOexb/frohQ8ZZANGRYDxMa2S0vKst7E8PNSpe9uvMzocB98It9+tdkBHehY6eYv9XXXc3Sci8juvlYBu+v7dfzumuV6jB505U3JtojiQbHx48VxtFiVuEImK/4w9qZqki0yrIVL50xfbhP5sCGTGVyG17eqKmTTyl+xkZZ9cv97d1DTLRdML4Ty/IMLazjCfRRU2/udlSx9/qCu+yu7qkfWUmhAcT89c4GjLRtBoZICvXile4hkH23A0ZyBB5zI/6D1Tn+tIg3lrIQNoG+0tuxQO4YjiwrhRel7uAXuhRsRULd5vcNTJv8hY9gdRRL4paILfLTcDx+8T8YawwnwyFKkAg+D+F2gtjVcbxBFZqoIfKl9ohPxbzQepWyGDKcBXIYPbIiHaJzLR9L3XZV88RPdnzwyLBxzl5ZtsNxFzZK75ctSG50QHV+pRNON5mqSGmu6x1ytJE6fGTjCSPUZ0jDFBkaBPHm05afF7vhsw+kxSInLwGhPAcmUoohpLc2vgJ6W6zKbzB6Duymo8ZhJdjznrfJMX4nrICPeNyjlVvvhLxQg89kvf+FL4HyIgtM6iYDzDcqUWW+oh6twOr+mD8ymODnkx6nOFrmQcanOy0IfZlnsHZnwgb7Z6WpMbGRoXmfMX+v8IK4/fnR3BHnqTeSrklxB0WRtxcOMU3Dzje9qa9rAPAB8fbps3JwTav4JbBjONhmaeshVaFgG1xfBbKsie/ERmwXxQ9FbwwX10Lp4a72O2oa7jZSOpuRoY7azPGX4DxzR97BqIGx4N/H5d5xt9yL8Vj/f+4e5fmVZmk3fsDORAPgAzlUCgqSEJxmnEUBRQQEP30O+te3Xv3G7Ej7kn3jn6fyYpw+UegqjLzd9Uhc+Tog++wv7z7HrSooJVzG6tae4X1DfSkD7U/a3+rH1T4PSSaTThsZjkcapA7Exnqr3mq5wwByJmQaO4n35ra8SZNoDT+P8/9CavyH/NUzv6J1wtJXcD+27sacOjm/oNMtRP/7tzf7v9MU/3f0Of/t/NUgeN0QHf7ieXJRcZZwmQARvkPF3ylHRCOoo7JsRc0//wxB9L8ghXQJtppfoSKiMTZFILzSVk9rfw6EDE9zBCPJoZ0oUCdK/ZPtFkVvlpwv/SoOxfKDhmG62kQxSIyxPuHOjYl6JNKtV2R6IcxIPeLjeYtbrlJ+gqZKKoZs70NO9IFl5owmoJGw1rat/pJSS/wqpyDFqYSywGqfw5wm06iRjcFqwvvoo6wDXVXea/PIJHm1WeQm/GP0nY/ROSsOegSjk1NqTZGJtmoecpqCTw1Or07k8TyN4NgWT85f0dP6NPfvQcx299Aheq0Iht3/YTskqPPzWxsL9h+W/BPIuqu1kEmyp0uA1h6LDeCa7CapM0/56mur/VKI4LvQXZYIEPFt6glP06PgQrfpqJ6IRjEd6wbFDn/oH62QMZLds4MVHu+OW/FxR6Z910FNDm8K39R9MgQD/0GLrk8Uc7XXUZac1FAzjWNRh8NL/1hKqVgtXGu1/Ws6QcffQap0afpKF9Jk8UGwBi51FuIR5YH+p4DvfAV9bgsHEg1I4OHTldzXi1HKxIozR5CtW+oH7aou6QYGTIfzsikk9R5BB2fBrZQ1xr97ByPtJYi/2GqP3vUx3ihQdEFpeb7QQtkNcQauC+4VYG7NWSy0K0YcgVDticXLer0EmNCca5YPh7VKMn76Jwh7lr8fSHCmCGJa2SY4w998Gl1YjkPF2eMgas7DYwBmfltGW84j8tUw7Y8EO2ysTaQuu2a80YNdelHu2JI12ZkjMc+q8kJ3Rt4z4njPDUcJXJqNQ2qM1lU/uY3mmRqixLcU7DEz/Kn1N36NwIqYIEGygrHrwUPD/znjONj+JiEnEvxDJFbzxijPIyZVry00OfrHBdcZlaz3J5SiJIn6uIwY3u6ExFj1BulVFByGJMo/1KgD8e9Fs+yyRNNfUb4+71MI2/3kXVFfT7Brl2x8m6ehYypXu8Y0/NV5Ts9qzcoICNlx/BLg0ZEhltY3RKK7+en+eoPn2f3nixW+wjtP3IwJpycB3qDyEUm+pTIUKGrZhC+67UWvIs3Xs9q9tp7lsO0MNAfHDnRRybtkZnCLzIA+W6QSewS7S0WBp48LWSQ4HP7on26+P28WXpgL07IrAe2B5y+ixo1HaypB++xJOcTxmB6uQtcMDL/Mowhhbpfqlx8jK2WyGOC9h14GHCIXJq6pu1UuEvtllIBRp747qYE77vC530keUlgdfAh1qYN9eYztnd3HwVIrSUyRn/eGWRMkKHyZTzg9wXas8YlJthDwjSlf5HQHkRkAMtds3qfEjL/3AnIQM6K88PNzdDTj3gEP81ZTXOSR8TgDqg56tNUBZvtriT9qtAh5rqJeuv4TfCZSYfMsX2z/u8Nwj++W4jhgww03PD+Loef/X4/VX4j7DxSVj+83m3R3rkwkcgmv39YfUpkMNlOV8T/Kdi+WYeMmK3fqIEm5wP+ZYXM0O3EiOyP4wb9QTtw3qLs0T4XV2Q+IUXGHjWzJtn4Q6asQuwfjhta4h3VB/rPI2pQaUZNPSmoce3oJnKeQy2D3MvriBeMahW72RUZJX7cIHmqWxwfWxx/RnnNUbNXZeW1o4X+8ISMS78yMnO9wOfdVGsRvDLpqG+OyIg6V7B5sxMyfER3PNnn8wg2N6J/SEvDIAGvHVAzf2UuKX1WAzl2Z/Arl1TJJ9zzuibvdBicLau1JC5L8nXVEILSFdm5O9Q4J+5ag/1TuSqQt5lHiuJeQjae8P7vdZKRmKonKNL5xyZC2fi1rwSovlwhY+5R47jvww5oLS01n2/RX22fzxpime40Kh2v2F7iMgIbyLcKQEN7Wsq6BAFX43jQmQaRBWcE3z+O1DsEqNFvt/z/s5/qL6a6GA/UvIa1NrQ89+5gnn1kpvf8yrRwH9VgSG5S/QtT7b1vzNnRMfzHPJW6uT6os3Be9Z95Kq2d8Pead5j9WfvTD7nD2X3r/yeZSpL+Lj/V7r+lNs2/manOi/UL4icdK2p8zy0Z5AJ9wnvzqbzqlZok5QsVQuU7V/S2R10rtmwe6rZFm/qw/D2PJfpQJ3YFzS9ey5rsrc3E9i+hrokJ6tDQ2eD19TBzQftm8whbXYREnTouCG5JSySWbyXb3jGGpBo/k2Ds7xA0rzUX6LAwiG5dMUb4qlD5X/h4egjHCwzyFXXR42y3eunbZ+irTkcP85sN/R5+dHhQWeB8ZVW05HuYGoBdt9O8vYk+fT2eE0jfhOVC6AYgOGRt8Ox9rQX+MzJIqN4TyFPhqQWLMDZItlNSjCHekwuUzWlgNW4pFPLhw3kbEJBBvbwBr7eQOWNtZ5JsyF/4WeuQ4US2J53r8HriP9GHEXy/jez/g6ncMVnzWmbFFJyf1FS+ukVGaMg6AriPDaV12xGyyhY5Mpfz0HxyPQGrY/4BehTQp35UZKqALh7gTf2b0uMbmcZc+QXqTAuZhj/HEdlZyEQ+CtOKKreIJ4kgrcG67YPKVYf1oJ2nToOEEzot2JsGT1aSjjpRHZwq6IaXQZbFPQXIUZn5pRVGqNvYnvizWiPjLVE3NqUhAmzzRvMvITKmvhpT9Ilcw3kYsIA89dMeaJSz/FqPu0n0w1r+13mqiCgqZM/NrfKeZ94k1F2rQMn3pvk/9yiRwyZGkcablealTlSS8ndfQ/A1hooivUYk4zr0gc1Ucb4VJxFZaZ0HHjKUFjwHZGDz3Rgst8Kd0uTamn+YSpWkVPszT2UrMf4ev1pX3nvcoY5VVBsiDXWqJ79N9LEWMkXwRKjzD5t8RQ7CW4X6Jyw0+sqQUdwiKSCdsqUWhPot0wurf4O/FnkcHze0j3z6uUDf6GOp4qDubk5XA8ID0yzjJcXxdy9MCK7sLPuks3NQ6iEG5/pZcbQRWe2ke1KCH1QYYzQ2L/CMbBnGTbekgeqzvN4bNQD3g0yVSPubrO9iZJI02mIM0XPU5V2yvIHHhxgTgutIyKE4eJA/xrkKHld8v7duLcALym/lyyeM4dbsmkA3nw+lZEb7V8iDote2UbfHgPZ8v28SSJbnFery8h2RzQN1vS2/fpz/yNBeP2t83+xjfDXvG709YtSqCdFb/nIBym6MoTufzbuwc2wV2+9TzGz/0uOMzEiSDDXaYarAp4wpnWGMyLV+PsA/ugKl519Rk9qhFLrtGpkqPy9KspY2T8iTPani7QaIXh2QOd+lhTGVs8eZHM6sfuH7uUJmcfD3ZBc1kc1Na86X+cEkqOS3EEwKMvq9xJjeW6IJiXh6cz4OFtR0aXJGRkxnzjN/lxU5HQ4CxKvbmgaXfSYjk+k8ONJ9VVHXQKban9Fv4XfIQE6D/fVdfJfgRhYylDykGVGvrL7k5jky+8D7edIKNZmFmsiLC5GQq+ivwf8skIE8iv7kbpzWUGxUvN6L3kA2x6UGvhigvY8rtpdiG6O/zXvUcFm5G8hmWPPgWWtkpjjpJZLu8gkoddC+ww4Z6jwKqIlfL5bj1+iBCBYyn89tUPNybZYRS7/a6O+smfP77VATdV4iA10AmXryzZnMK2TY/IbMHryJRYjrF29IElGlUbq9ombasnqJwntT0cMN++eoPNEfbOyS+n6C9rANcDxnvo7tt/ukMzmvfQGct9Vp/sM7S4TLAxXcM/ervEbercjCyND/zV6GmkIJW6Id0b9XWwWZKkutiHgjxpv8OBGaZNF+pYO9JVC9yIajPreMSDSpGJ9IyuoLqtgf1upQgbe1UPM7L5PVevre8HutQw1fntFlbTYG0OmI9pAWOH4/Aj5P1KOmCuIHahz1fBVQAwBqqjZDfxVoGxyf6QE1jAJFSbBp2LnpHTLpQcH+OryQGe29PFV0ylGDHDlrADhHON54URjISkb/eE5ZBtjHkqs1fU/+OU+VLXSiHYyohKtzjDmXd7alpqZQ/Zmnci9LL9LKtPVgL67/yVRtVY5wyfoHtSXlWP/ZT0X8L/7epCBTVQs+B+UeO9x/eJ5KXK3Xf8NU0v5/Q5X8P4mp+kx5QhhMI6XmmNTEPqCOyiuOzVVyqNuEY6KAG3Mz6sztgDH/0s9gH68iDU4XtKlsK3oQ/1585V3gWpJUR92SP78/tKE7+pAjd1AgLE30oYdbgqLM/QpQmHXH+fvkXBNxF1yhiJarKliueWSszaNEHRusq4BLLJmMo1pDnjNmy2APek5fZ6i7UuXCN6sDbpLLCe6uq9P4vmOlDIQPgX6NPjiwzteaUFbfy09kVkf+PczkF6sxeEmCMe5mo0/dds0VdeOn4rzrzBNkKiUGUOeG2QxjGnudYIwDxiiR0BI3VF2UZf2nopkfDyRVlRog1tEH3dc7QurT4glFK3Q00Nk5xhqjGtji/VnR1IgGctK+e5DLs1+BddUl7STpLjirvkEGY7kEhnER4v1VZBTj3snk+8b3dp7JnQtuEJtk80IfanMUfepyEkxiTA3G3Hv2Rl1snnjy3Sg5FNAiE1b+yUOfrmcQHP268rvGWJEsaTegWYeg+rP2VyeKAv54aCn1ymgmJGhUjKAZoM9fbFbE3GF7JCf+TgOt2cpEsvUaGfqB7cU92pLQJ0EfLcg1+kA0YNI+nRiCFWW5DXxkyqktt5CJaqUF97Ujs3OBe1DjMq1sS96U2lP1FYhP0o3VL8T2r1NkrpC/FMhgcOTJ9bMOAT3qo6IW27/Q6IsfOK43oA7ueY/oR2SmWMqqytdc0SPpQ6GQ0G3JeWOIDLz3rCN4v67kfHbsiIR82f9Z+3OUdSNpQnHigLY5+nilTpHwkIrA2+TIAGRpeuQhMAY59sg8Z9+ayep0U2CcNxLn3YWFTI5dgDpc4xYcTekt0pcjy1dl39Aetvwok1ARHfAqCX3sVUslsl4uDxDoEduz/EX7em/FM0CJGsQPXByPv/MVffKb1W7hwgWgzz0gE/X7H0djpmEu/XsPrR+hTr77Q0uUQfWgOHR7LqqSgidlKz7A/lwFLjgyJrPdK8a4zQljwlEbJBLvntg+3HamQdLi+0lyLkFRdV8a1GaKDCgszyw/2Ufz5QzHs2c+HbCz+Mt5tn1BxoynCApBZjGGoA6fWyR9W0Hm8l4/lkN3PQFAdEQNtli8DWI+r2eISzZvNanDQBaX+wZyIZk12ncXg0zS0gFqhMiso8FyYpb4/LRYIrMVxQIZYH9FjVU8kVF/Nsasedw58NZKtQoDfhGRx3WDDNlsCY0vF2QqrXvJ8NwOmyoQxEVL6gP2j/e4r6g/HCyPaGvRBTvdrFFDfiSDqD9hA5GsI6O7rigRPjlfwHm47wpj6IWQVGPnnhcvfJ9ZRGZJPgkPSZ+vOG+XX3hSPPB9nI7lZvGPNtHJOGn4/t+JBm7N5nEEZQGFWowc/RwuEbE3E2oGKx0rvF7kyTauGwjb4k397aGXiXizVlCIBsZ4kcP7T7/TChK3H7ngdUTGHX0X7dMf2J70MpnJLfRHSMYSGUxy05Y8ldMW0pWC71PrPU8kVRmhKJK2CpLjGcix6TiICMu9cJxFA/sj2UPh/VDzHh5ShP5PRH8YLdHffz3093FzvUGksBzQl5M0kPemaKAYdWT2gylJxLpMHcS3VqVJdVli9HaQXGhub3A8mHlG4DMhg99UZCrtgPHis3gU2B8XZNyXkQ5kXN+34EwPfD59g4zYcuycXLT7URoRtr/RNS1wPsuoov34komtIzO1G0mmsfZmGuMnjqjJOo2L1dqe9aNy1OCNqoB6Y4+MdwsSD/2pLWh0B6iB9k2AjHi+/rhA1tDetPhUQPSyWs4r7LNHKv58YLmAcLzWErZ35GP8ytYuV3mjiQxX5Qn6s7hCTXU3UaNZ2wkZsc2wPQpWoznpfz5k+CT4fie077s+CgD1d9J87oiaTUXRBXZNh8p/32LUpKn+D6b6M0/1F1Odbqx22apojD9MpadqzMFXCcs/81R/mCq/rjItOcr0D1O52+fR1J6DN4HyfD60P0wl0pUAStMEHLytY6l9hfb/EVOtt3+Xn2ov/m+o2v1P2k91Ep0GYuU2aj5tziXZeQ8CbvaeOH+RoU338JAhaQ+z5g0V6loyBx9w1o3AUUKQee5LFxkjNnhKxfyKNpk83pD9RrTB0wNjVJsv9+C0v1nzrX2fEWfwtxijM2QOp0syEp6uFttPhT6v+/E1OckqxpCiWmtBoJios47LCmN4iD61KvemHj23Jxg9G30qUW+l3jwqA/rlRtfC1QdkPTxd0Kbmq6BhjLxmZF0mD3B/Dxzz3wp9giGx/R7t+0u96GsSpgMtsL2yqrzzFMnk5rOz+OESGafYCDKZgkUM2RGZipLbqSaEFA641Q2ZU0y7llxf3woC4iMzkhPqzvTdNOB1K9RdCT3JpHXvMVD18KS+eGnR5134JZiHLRLAX/NU90FwILOrBn2qb2SkjIUA3H3SaF7waSWyerIaxOPxzvlgdgb5md0IYWW9NX/m8LNSCSWkBfRcoICwIq8f/r1jrRsuWG9iIJ+PlYFNjjX12S65P0x1OJyCym47v9VEKd5DfGb1+LgNtr+oj3tIKw20AEUWxqybFUL4EsuK6gP+1/j5Yoy7oYsLmkuUkWo14PMchVrzijwuibF0AhxPRo06VmoxxkfGDJBvH9RXKnn1Z+1PKaaUc463Q6b1lS9DgBCiea7Ky2Rdr/cQdVzOBZMXzqTOfB/sN8HrNwIPxA7jDxT2580Fxht14nUZHyDcInIFJ0c0iRKtHQgWVYkxje3Rn/2TDu7aLSv/W4YSMVq5A/P4Sbg/TFUIwg+C/svmMbSdR67+xoRsV3wr7+hkQBwzoOAW1g/bv8MYPYgYs/tPJqFuTzOJ7OiE7Wv+FpSmtu3pGBVbSD4+Tz2wkGHcZW9DdljOlbeuLiuyTUQdknP30QLn+SbkpqgYs3enH+ctKMb4+jr5GPMkjNFv08L3+T2ZThd/lY8GxvbP9EuI9GJRBbWSIbG/lhQyGPdcQvnrTEpncwd7NbB6dM4IpD6KGTLiCZlw85FW+H2CDL/9zFpgsRyeY+aIkIODMSASd2jP3+cJglMwoUbannmiPq8A9L1m+yF5ZKhnogYAtyPqfJXl7O2n6xF1OMZcthjPk0Hur8j4OfqLp4dMFhRLAwL+ikxZP6SalDabh0k/Hy7obm+ZZM8ewOFY+p4jNhfhPLGERGJ5qFu2lhhNyQ3y5sRXwTAVESnnlwPjrVJp1KMfIDQKKkgOFdGik8mKDrXVHrrTeaMFrWvV5Cs/MwijaqX5/JybhM4bB/Jvudb83DNZfqtmxVKMDZTqPMb0Q1Ccwf52qFmaPbZHfFoeId3I2F6aehnIQZs2EOwq1ICndrci07RYgS/ZHOfP172s77Inm2e1Jy3Y7tA/Ns1XgszcI0Nd+BQIhk4FgqEcqfe89ity2UQVZMrUc965j3myS3A8OoXccvTxQn8iZacfMsp6rOjzgu0pXNEf4wU95wdKP5BJswaIdkGH/mWfIgNN9zV49R7f51ggc63PpzcUC62l/mJ7NgjPKT+I3BCZ0bkmyIx+vkRN7c7Ud78mEG16mJC2Kb6v62aINSoyeQJf1BgLf6iJHro1RPu7wPnTiOPJUosWvIuoask4LA1C/GsKsE82qBEiZHrxdI1QIzSlRg8my+kaushc+9+qoi9pVxNOR6YNLBM1nW2dUbNAL4N957+cr65TVq9zvwBfNjzqPao1+pOVrcGEI1WL794CNYZyxvc/oqqJuc4e9JXDqXCbzDXGrxMy3sK6ukDlgeeC75HlNN39blDoN7SnXYH9v9LYGSR531Y+v0P/4XMPdg6SrTuclJ1JOmcjQ8zjeA8cYTSJqV03qOFSCTVKi69bfXpkTt0VUAOyvPHBhJoFbKYpcgPjZygJW2wPj50ZYDWs57PVQTaYA/UuK6H+s59KzgSqOXbLldrjWRaACvefTPXX2p+y0mPOadsw+zNPZfGnhDqeuYq027H0YN/h27uBjkxV2NH4r0x1lll9V7b2B2ryyrSrYuZgmo2r2fpqHf0HmWoj/t3an/xfkkf9381UadzU4FfKwPniMkEdtV9qQLfKVPnx44wxYR0vIXk+PpXHPzKPfIfNCPazRJ+dsbW0cxQ4EH2+vBZcXjiGL0u3A08p0CbgtwPy1Rq8Xj59OCrtxYjNfbKkh9cOY3aL9xtN9QKJwvIBaRJfEoX0OMaVGW0uZWd7u2R5h9i68chcd9vQhx9nwGAm6FNR+WV6dLwcYUq+hIv5fSnr93GvQlcu2DxBtsQxvOxLcFZH9AH1BmOQi8IVkvyFTty/DTI5b0YTmaGtqK/uDZnIPqulsrOQcfyal8hg+KjL6fWpBf37VJJr+7QxBskYE7cx2gS//j7A6wdkRoO1F0cWNWTdgD5xCiP0Ic8uAud7fmr+yjHqP0ylNCtf+7OfqvogU+WuV3NeO/ERUQQFY+qmqitv4gyemPSegmOv7xVdjgJh9V4HcNu/8s2sYkLi8n4DWNC+opfiNJPWyFMonnODjPSIUdeaY4IxtkXm2e6igdU7WcNxFgLqpkdkKjqXO4B+/eSo3LTYP49MANeWbNTdr4Yn+9Si4OvSrfLmpMmI1fo5BJvVg3pGaXhk78s1OLu0quh60wG5mTpFHWZWXPDp+YG4x7lD5rzfK79L5Zo8ZLafbOGnFD7R09NioV2CfeiRoa5hyBMrWOHzhHHG+U5zbEl/uVPUtd298togQl149lme/R8yJZwMgzTFiUDm2A98fpvt0T8qNrjK88YFvhJn5JOMGgRwQcbKpOOMQZvvwNKapIIxPMiatf1+sf9Oq8rPX2+TPCa21uM/0Kc2qYTt57K1rFBHH9zMeUmWy9se+pUiaV5JWX4ngdXy0MqF5svPPeh0774gX363lec8hxU5H4IrRAdnRkY4XZAR+YQgQ7w/mjf5qUz28/OIDCb8aBCx+m6/beChzYdcRXfqgpB6vmbgig1qFPeFMWk+LDFGFwPe78fyZh/fyPjRvNhXyZwvWxwvGDO8rYAaZGWM6PSvPTv3tOY0+twOA8l/BwzJu82nosNlMEjy+wpo/4+5Cro64Qk1piNkZ5ntr+Qxxn3N6xXy3P5qwbS4mGQgiQ/hTkedT1qMGXV9PbB5qm8VuO0wk0d/uIC/rpGZEkeUiOidjxD3Mv6+SqSSdKrOsRrJeH9uxPuZbmFDnODv0c6UsD0mlt9KZPvLTKQ+clKSAryG8tjeX4xZFxVD1l26YAzPRGQkbQ4eEC44DVX32ZZ0LT8vIfirJjQIY0aWZ5ZPLrE41EySRUh3PLPCadkKY7aM93t1PqvXxmq3iAEyyPKdGBC/1iw/lJpI5Ece2GAb/cN5U36pSb4uVuBu+xUyapkO+PcxB2G35NiS5JVHRnwoqLksjKGhiP2VKfcdhOl5pLTS2VreudhDUrD8cvc+GUj1lR/Y/h3ar+XFKyI5whcZqW+rgI49T15e94WsPYw0+A34PONnwuv9vKfeSRbxeYSmh2RctZzftbuIZLq/gkBhedidldiSA7fuwX5IL46W156Qw8WfIX2ztcN4jiXy+uoLAOs4a1RyM5OIYXEBx50+OB52A5A0UpHJf1/UoHonZYRvfw/UgKpAA0HG/s6KA2ry40vhwl81YXv+lglQUV9XfjQjg1jNI4A0jm+cT1L05+X7l4Jff5Bxe/ouyX4cVxDWvxY1tIXtMcb3JaQGIMOn20tJxt9twPG0tStKf15LQi9V4WVrshZJW9QYC3LuIX7GiPTJw251uzkqMJX1uvI21tUgG8lFjXXsMR68W9RAl3BZINP5PxZPUonwUpdC/kqQOeNeNEh+Z3MKbYnjlfg4vs+HNfqnjEdN9TZzgzxb7P8g+kiUKmuMF+W8REWyCAWNRqfCILemcCEK2RyCvRN58m30Dfj5c6T+XnsD2W6+LRRCg+Ntv+gy8hidPeyzEyJleKG15jygAFlMA+7P2p9HpDucDvu4+rOf6pO0D7AcCRlLGJGp/pqnupotfv8XU/219ne4tQ9qC0v8+zRZbUHmHwH3h6n+Wvs7h+iCwKqa/yRT8dzfnftT/kvO/f271/6+k89sRBkqT9kkHqtrzuY6hUmjxQ3HxPk+LjDmXT40MC0JCDn1bwjXnaD5IS/N5GSdWW2Q47YKeqVgNXOnFvxd9sUYenyztQxHglA18fpymwDp1s4a3KfWYgwtRY/swv6MOofjqmDDGRnz6TjGh9OK0i1Bm73VG9St59OWC7Ysp2jh2Ud4eUwXbcGO9FujHeD5jEgVTas9r5fZToF+Y6EPXvXsefQDMschQB/QH4aS3JIeY9YuQJuptYtEIvGEMaBoH6j7vluewML3gYbQoE7LI56kjRKCfTKayv+5p4xMNLmCk34nzhtOQkke3PoOxXlEn3s9YnuVC6cCl08R0n4HnieeuwghO1QN57leWxL+A0u4PFSfulelmTXkFYxx3ohMpTNG0TTLB6gnZKpVxa/I5usnEH7LO/psCRmvr8c3eIHYU1/aI1O563UBrrzEz1e3G4h2QoZKlLihwTvqDFJJTgx0sCvO53Vkqt6f17C35kBz1AiZStoZHBR3veF8buQN8nrVXwD9YnF0keoeEbYnG6JikXPel65qsr3dY8gP2Z0GKhgmeR74GOITfXDYv7FMMmQdiFoPP++HKCNmR+6QRZ8SGSMEjwAvyHA6JmllK4tnpGlGtAPnqCBDLbfhQOQvv4Uo11Pq811YEinqHIi/+V3zXyYiwvredGB3pK/8EtCnOUgzkAXegwbTrcP2P30tcOTyRgNXFQCZU1EgqmVkLK1+1QQQIFFNjknllJovafBbzOjzqpXmPfwd+sTT8wS+f5ox5rYStu9mAhx/rBaRkrKz4O5uD5N+2FWBdM1mspUeEfjHrVT59Pkx9fh1boCSz5Z6YYz20eyWJnh6jTErsVhCnmJSId9/p8qzOGSKbCp08Afxy9G7/JZI0LH9V1eW1xoRSGLzItj/B1aTl/9lK/LgXRH8+1mqvLBAe2wKERmhzPc0SrZLjEEOapL0EqAGSU+jTIzcjSBZ0V8VhKw2jhWzc2why/F76ZDh3pOyBQ/OsxbkrrgiYst0+vk9Ykwp+5Z8OdcC9+rOOB6T1MAYN1HIpstPo+8JNUSxuxKw5Q8yqBINLSlfjxNQ4fyh3tU+r4jxDXSwY4JM2Scsn5OCDButStQkUt7PREhV7K/CQWY9D29kLCPIAREO/UG9Xsjk4mwytK81MmpP0J69a3qFiooYw0e2lsOFbskYQqsSw0b731iqBN7is6beLlpEpBnUCFJge+jD0pLJMi8sSMMUmeiY7XjUOHd8niv3pgEaB9pPvzkCfah95d38fkUQL3RIdwEyoLa54Hju3R+kEtOAnwkZ60iEH7avj/0lryZk5nOyh7RBhgreO+yvgB8FKJoL2z8jX3B8GfkSCmOD/rY2sX2JZtygCNc9MvwYowbZCh+InQYZ42Bgf7jW6QNJuBg4+p3xM6fGC8hLFf9+VpOS1Nqig5wk6G/yZQpE2Hcc5P0BmUltzzWpfkoHbje+KloPJ4k0Af5e1L9Rk9UntJd70qD9+RIyVA+SQfz6fIb0a3yo/1BwfJVzkkLSOV/Ne+0k1NSX5x2SeMPylB+zlnDwqyF41gqN603Ok4Y7oAYNlmstOEojISHtfeZPbpW//LD8a5tHgoxdIOOudmlETD1Hxg69F+cFbl8T5Yx3DWGFDK/w+H3p71MIqudFo9+EesjYFJnpxupt6ie0j5f4w3hzOaB5PWa71qU1J0N1H9iZBOEqk9hH+/VWGa/5F1bzOhjYeHovUfPv+pQnwQ79q61HjDnlhJBSRvsMlxu017S6sHOq9wUEyxNqHq1DhrML7P/YpzsueHKhRDoXGTHNFGS2ZYBMuVKfALESfirf+uD4CXZfZMZ9OGp0yfq/6hdPCLP1u6KPLcvpvDKXoD5it0IS1UrtEw/5n7U/W27XsmbDfIeL8Y2p/Qi3mRb9pArUlZJocD6vvD/7qf4wlb56GdqeygNq5vtDc3ZzWGo7zeD/MJV7OyFT7dfZP9f+/sNMJaz/Luen+l9y7u/fPU9Fg+YBgSoMGvUqZB79Hsjgz78RfbyZrMigfiVIj6ePRm8Cq7G6PvRA73ccQ98CbaTx1Cv453GrBfG1IMQ8Fziovmz/iL/dEfLr4h3kD5350LY3iTTHK4yxe9Rh5h7vZ8gYw2xsfs2PN21Eruc+Rh+irzTavNBm/WkqIPCibeXDcy/rzeFygLdiKVxyDmxPb56VDg9jIDSWiv1Kf6VUhm5ToQ8elldCniLqiOig8xy9pFmEjPijELB5peCQXVb4+6czxK2JDOC1W7SBWUGmmvWaC3pWo1dthABsgUdGqR0hIveHaEHuNxPGCAMZi28WJfjl5cPyFWGMmKMR29MYWkqlZTuT8nkPwDWapgq+IZ+Ry29YgPkafM2dXGSqRePbgEZQV8G5joBIS5aD9PipqW+9opkcZWSi+Pe4awFvRRLLSYrtv8l6jU4EGYYaeg5od+hjWztGHRf62H7nvNE8wT8RQkchQhuPq8orWY3idk1WYEZDoP1Z+1OW3hvSjr3vbXFckVMrvwAexNT8w+gNbC3ijD6oSKsgWnMDQUVKwZZWJfVsRBDyKEsLsvHx0BAk2oHYkCNDnKs7xvwfMtrmJUU4hsUbpQf+I5H9Od7/Y55ql24ibYjkDaTPIOFQl25LwgXSF/LPN8YYcAvZDvavDeFFKKug+L541PFsrdrKOs5TzdeKeP5Jhkzc3qtgghPGRCe/QHrzisp3Y0EmSdYuwE+bG/WsIfT+rP2RVYtM1f8aXnuprN6lwHIVtAR16a08GOijN8gQy0zC9q032D/v35ft+R0j4hnnBSR2vaM+lc2BqPkDRV+zkTCGzKw20/dRg6Mt0B5uT2SMhL9eAJ32h/PDKq1J+xMViDMFx0/C9o/U94lAnsMXdW+C49GSMAZkN+6HPv6Q8eRzRSbynu4XzTNHjfHMDjwkYitpVCrRHs8RMj5E+l6LN8cpIw48U/ThEmoQl80jd/wmgOznsxyOvZkRLzqYYB83E0cb7sKTiOYbtFcNY4A3IVPMlUsgpUvU1XIjliT03QtQq5hpIG5TmXgvtr+q7JHx3kxDROWkgb0PZ86zRNQs63lpoIaS8feDKBnIbzxokJ+yD0d3P4zR4qv5sPGLTHltzi1Rxg32l+n/qMel+P5KxM49snqEXm9jzFzaRQpeZGypf4zRv+jfEJnqYilVPKoWjr/Fr2C5VzQaaybafxIsRcizZo0MzlvInMkmBDj37NzaxuQJd0xMCHu2H+xQX9C+FuMMEJhvzdsPYk1UXz1A4FY9DR77ZCbf8KyB80s+mj/u04xocPhCMeUc9RR/V5Kcrr+QjsOv8nakGIi18Zdg88KoBaGJzC24Ag+5cEOG+rE98MPsLCCq3gNqpCsyz84zCoDLq+P8OO9aQv3ThO2hYIxvfFb/74mfkygeKrp6ichsH1S2cf7pqqD1+4icKgGZoj211O9C1LCoMdB+1pe3hpoO+y8JdDZvWrHaV8cYx1PijOB+D30V6OJpJstyLUL8SbD/+RHHe3h+GJCFLr7v9GC5P4xfDKxYEz4fPwB5nVCj0ooxBH4uyd0uHuCIoqLFy5blb+rdAP3ri9XRyJFh/UZlZ3pUtH91ldUkNgpk/BhYqZYg9cgIix+4avSi3lvoM1JZwg6y83uuqCNfUNNJL9Tc5vtQodZVCdl/bzIMSbenyRAPK/LjkhdEH1fD+892qU8bbg/3YbNCzSsi41lvjE/2z8B4MHmocSrOTYHaBo7fDdmhRhm/qDlPL2TOW3aWCf9j+4f5N45X4YiaIfysJSiEz08LkkOGDDWJM0SLz44GIz3y5DirMUScylPazYsVkZTfFbLhipqlMPu/ziRxEA+foQqWt51MiJ83yPA37J9APnlE/vBL0PMl1ezjoSq1Qs/+wVRgN570Z+1PW25j6t7sMNN+X2Qseb9PNJsXPdDS1KBgPrJYcxZDaGhlUL/BHCtkKtE+ltplL/NwFdgKucRvoz9MZUmew9ntrHv/QaYS+b/L+an+l5z7+3czFX+z7pCW8psLXnA2CQpd1FHvHnVqbrG8svpdhOB2mbjAjDJkJuPaQpIsGPfLGDOywxJ15njdYMy4LnAMhocGQj1AH+sN6ENeuiAC3X0mzpvFMyH2rvkho1xaGpy3okHoYTqCvcnQJ5mj4ZEw+GEM7l5c5U/sLPvafuZgT9et5m2TQiLmMdShGjulSupwD3okhATe+Ui06FjuZ53fffbQ3fkt9dx+KRN5QB+dPXTU7THSIemsA8aEffnhAiqkAznA/Qz2qnpUXqGGK7KdFQ88Q0TGMUVkok3N6k0dk4Z6dz32SIkaHXyL5WybOMEj53Vzg6T/IXNmN4xJm/P6DuGL1QfMfWSiehX74DyPDfV/Z2TGbkcW/1j7m+Zm0OSvgDYYb2vqld/IJMEKmQXMqda8O6t7Hm0XqLNv2l3zu1PLk5sidJAqDfpgx0fGukGXYQxZdRzVVVarpmsiCKxtzXlvv2PzOArG5AFdlP+U2/rP2t9fTOXYTVNr5DzcIR/ebO2ThiW51VkGCT+cUeftiUx629LB9Z8R6qrrY0UOf+UlT6WC85s7LxPd+CwhWt7w+fIf7xFetw5gw6PUgr5HRrXu2ZXlRMq44Gh/6j9MJfPHVLOH48bTGsX7QaZpET6v9sLrXW9AYfkNqReJoYkxTDHBr7m/JhrCmVjuuoTkknbILK9jS/bXWQLaUmROdCwZeRhsz3ps5NQvANt/OEpbsE2loHQ9bglZXOoWrHuZUGd1X/Na8kUhS3df1M1LsZdQh/8wplIyU38hpxJxbfEKrrP/VsHwxhg9sbP0gX0XcTyfhprUrhigz1/tquA62UQXRfGBDJxsKnpnOTwfZnBCJtmij22tFNtX6GVw9XTkgvl2nsmJJiq4Fflq/m6xG4jy11n+9etHfZNHzVI9fiHkC1Yv7BmhxphfwQZoudxVNCszmayDjQXpUlxWAacVHiEN+vjsxeoQXNla37lXPXDnGmMIhmqPWFZyxpgmTBjTzhhTuuu4Qs10/FA6pGeWm0BVIdMfA8Ktm0SkB5b74fadNd/5iRLJ1YIhnIyaafnFGO9ZVwVseTtTarJ8T9wy0bG9j1NFN6ekJpK/USF/Oh9kjt5kuRz8EYLoOGF/LM4l+bwK1DQ+/+WCOkLGGckyAU/Y/jjPZTknL+EzBifebbjgs8klMqo3C9rWUGgCO4knXuvm4HY7HEEGRfsf60QAJ8kwpl/03CTwOATgkBr9i3WUViRuVWS4yEP/wio8EW20PuC+qreGnZogI0lPAp4fo0aJWQ7ZzwGfP5qe6L/EA8b400v8QM5qytO78sbxln7x87tiuSLYmZglHRfgtiG2n5pjfzmKtYX0LQw0CLieJ8L03QGNBvS3qitmZL2rU7BVs6N0d2c10ydrgOAwvVCDXMSWcMQawfH7QfNtGRnV9xciOPyio76Baoc0z/EJ2fbVap69Rk2gjGvUCNmd7bfysf/U0WqA8gOrHXUU0B41fYB8d+wp7R/xQG5qLIA7jqh5V+ZOIoqcHMGbblMVLHQJGXanhhCfk5l6/t3E9rxec0gdj0dN2mB/r3lWw/u1V7RkzPOW8L7qQ3i9rKhnsBrFhbB0INqhBwvMAZl+Kz9xPKsWMi6OPyACj0ybqQeEYqNARtQ/+H7FvcHxJGj4vRP1WzgZnkr9UJmRudULMpPb7LVw6eP4zpplw/Liq1w8fO1ML679AuBmszNPDjLOQ0MNHAwmMvm1llqyGjYxapTHV/OOK+z/tGZnkjYs/6BhnSS0D3cPqTp/0B9ue/R3US6C/0IH4b1l1DjT/fAB+zPttGCbo3+722ifgfhka/2HHDW0kuD9ZhQF3vjG/hu29y94nT5oXrNADVJbTgVRMSDTGnVs/pmnUu6dy/2Zp+rbNgOzuCADkdQnmnSTSrh+ppg62fGYad+reYfjm4+5P0wVFrMLJlfg9+v6aGjr6+r9Z57KFTb496lobMC6uUHlXuYw0h6vOQXzuHcqx0dL/Q8y1W73d/X+tB3hlfVf//zfqOj/HVP9m9f+iHcqMQae38g077NBoqhDXV+PI6X6HX3sbXEXoFA+qKuFLcaYXZE8IVe8LefVvlSSxam/QHi0Nsj9bb4igzFVELoO6trdI5FI+kCbTcIWbdQqEtQZgfVFHbh5cd7vhoxF4XyARGUxJPi1QH7XJ+ocG0OoF56ljKQfN2PzPBvO+zbFivRcReAJnUJD9WabetByGtxXnMbFU/kZdHs5LQF0/PtAuY482QpBAn76QB9wU9EnDBiS0AZqjCH8LW1J6TdsrYc+qJfstzN5dx0FP1Jq6vuZMZCl0XiQrJRG887aCYh8fCKDEX/k/PzQecRedQW42Qt1nWChD/5WVgkx36DOfFl4/a1ae1CsJZaHnOVp/2vt76896s71hkw1Gp0FcafWmu9bhkmM9deFQLlUHO20aCDXrRBC9nyUlRdF0Ypcg66F3LE71HFXgyeRv0gh0Y2O1ZZg9QANtqd8P9Scb0cG+kinC8F1L5UWvM5t+S9rf6zuea3FcxZAphT3ypvzkJD3UbpCaEtHLrh01CCLYy2BbYNPvfGl8GQ1L3QIizildCm+UPeab9TREyos/zOGPPFJLoMjfXMuKK5hRLyoVAG+Q0x9p9kTjHH6HohNUs1diwdPi8/1gDHGD7TAKLaokwW+ATtJfWTg4SiTrXgyIK/lAvt/v63JZzcmELziVvNfpzAju1ze4Hha4/27R2eSU98QSPsgrbzcMDJyluELcJqyioq350Ce7uoFelD9k6nkHGNMuvlgjKyjM/rMNXqa5C58OO88pyviJEsTok2LzPPxLJNc92cRbOsm4nixspJ4WeCx/DuoW9vvXtZXpXuH+PbaUK/Ym9gfn/MJgsuM42Nm537mW7JHe5jGyj8ckcHT3VIGf81yC6QhjkcnC0xIG/uLDFliDEjFDcu31SAUTxzer5cPKwhFk+WH43ZsbW1zAZQbS+ppl8Ikzo7VAA5emyrgW9QkXnd2IfkKM9pDkJmk+RxOyPzapPmL92Ug4k5Bb15EE0eXvFiiTn8oQI14qPwO1RQ5NEsD6ML7VAG8McZ8ONThhfecq0Cz8fmt+1VGjXJk875G5pHNMtAgS3NkpjjoMyJHBxnSoEfNISRs6fP3HZB5tBHvJ50x5h/VEwB/ReZ7iJeW0LxHDVGav8pfptlMDo8raoLrAtszoMyeT6kJ3eujaNFGx5h9rNE/wPejcqFO94P+e2+2kLv3leZt6pGQ4xn7J14uf5o/bUzs/9P1BM4J+zt4CWlNNkY8gf8NMMZJNT7vHLoauPaEGuXRiTVZzKICaRYhI85CahK/PY/g0fOPC54NMtb3OE74Phe2h/s1ZWSAToLgWw84PrYm29MtrMF9rN4cNX7JipirRkRNNKK/tXaJR37WkEBUH1AjnGwhI2glb0gT86X5RdKX5LAb3xCZyGC+5+LzyIPFQ77pWo5mSW8S3e8aSE85q/k+ob91J30E/5n31KczMld4FmpwXssn3q9ChjqJ6x4SMcP3o+qpRUZqtkBfjBn56o0MWxxQQymrifrkgYyl+kWA7SMhU6v2YJBMEDOI3S1bi5WHiLBDmZCfM7mKeRhrdqYB/aftr9AeNWTi/I4MXniPggu0oxkRzn34QKc7MmjoX9C/qPoHkub85DzjfvaIvlUE8FK29varU1Zr55GClvWLyi0VG583CTA+8fOS85Y31DT77FCBzb3VKhm3dqR/uLMEfhng/Z1uHEgdowbOc9T83uOH8cq1zxFkLpk5f+vgeNtY3xBQvmB7r8YTaoxmsYQskZAxX2EyE42MyJy/+Ut9neWSUHNWPzbQxQqZ9jgTn9Uc92RrS2kULlqyphgPqbBBzSKdsb/EtPlAxjvYf/bzvCIidBX4pxMybRYKBjFfxgKOt8LlHLnWsj9rf7omI1P9NU+leGYJajLEmu1vXtG/7KeCPPU8LTi3yFROEmt/mOqveSo5Wd45wCCU/ZmnMi0zoH9yKfTGkIHR7BwK5tv/DzLVjlv9Xc5P8l9Sm+bfzVTeMkebkOs39ZT1WSbP20mCJK8Hzn8/cEwYLtoKXGL0wfBOUWc9rw0432lLg0JAm6rz5QkiT9lo3na/mMnrd32AHUVog+81jiEpd7YQpMOkeYcV6gDiKTN4ywR9QHpIZHIQzwT8geVYEzbIFO794EP2WKFO3UXooz8d6opoUtCnGsoVf1+3NRhyWdHid/YxdPNwUeFunLQqfjafVt83aHOZEWFM2S1QN4jiI4JYELZVkLPaEvluc0Wdd0Efzx3Rp3LPtQH4Gg8teO/DgRhh4+LzbGotKLq2JdPQUAhNqDk65oJJVgKLSVeF7ZdwkLGa4JuDLQxT5dcOtteYKTeIownf7y21NYkDgTKngozz9JEZ/6z9Maayr9V61pJoYYIv8RXnRd+WkJl+HQhqk+35FiPU+SVbO3yPZeVHbN5lw51eGPMT1LWx3K6IfUTG8MwUP6veKSPvb4M68LGuqSc+eJ4clBF9Yuc8MAZ0RkTCtubg0D99zkl/SCJgeUeA4XSrAjk+oI9u3kv0cRzhAm9WTYJa/g1uvXCo31xLZLQrz0OqjWFFY/2IjNe/CmyvCXUokV/oYz/1D1xOiTnvlT5ngsGQA+/98qugyi1JI7Oyh2OvJJxdkidoP6dsAF42RR9qBhFJ5aGANFpQ6n+sAIPw5UTA3vIZFywvW48kg08xZrMcrCF3NEg5yCPk6/ymUflnrMiTW8jIYA+8v1O3OL5kvkUm3iZccAwObA/68ISDGyeamxfrldbw3zcEtMDxprD9RHt1IhCD/qm81ek9k7BMLuAn9cx5B8AYfdst0R5ET8AYVEsRER4TBVtJRI7W36tEOq+/AcTrNRdkS5ZT0nWPyPBInf75/vZYfy7w/Q4j9QaWr42PfdQA02nWvN28K4nzEzEGVIsvDar7UBLh8vDY/iz8nmN5xpVF8gX3roqVd8xRZ7827gnyMF5w/tm6EiItXI/l1tho9KCzv29+ANH7jcyWKxkhtfE8QGqnyHTCclez/Xk/SNPfVHlNJmaEK0UZdXU2aPT5SQxyhOcRnBpQt1tXcSac1Zs43nSW8/beo394j0tWQxnbSyLIbEv4qVBoO9QcxlZkZxjEPWRbBEIv27wlcktOPXizjfc3TixfUvw7QuKzHJNr+12jf2H5fX7KTwuCndkS1dwEkPrlRvOX8ziTz4O7wPvVy1z8Og5oD/GUQLH4YUz1K7T/jHfX+PwGh5qEkySyz1UXsrX8xf5dYwx2mqsB7mqBTGQ+LywH5zhCtGUxzv/g82iqqoLHTV0VUOVcEumAz+/YGTLG44kxHofnGzKWv8y/yjsgZI3Xu1X/rTzdLjxyipGZ/CgZND9Zoyact90KY3bzrmjD6lH6Rc5DVoVvGgCreR7OfISMvW05bxHHEZHveY/jCRkjuGzFCDXmvQN/6bNcC/4Z+7POt1BIy7YKfrpoYH8uKsiO3IvSnuVmcIbFAPbb6dFf384mOQcNfv85Pqn/FTvWvqeO5ZNi5wQb1GCjt96AF+o4PuGwm8n+G+D4t5i//2Rvniw/yAxFVqPG8O1MJvVdZXu6O2SI3W0AUn1ZDtjNJNPYWVgRaZciOzOx5aogsrOBZLp4xb/XCrZWyvZnhexc3DtAxuXkHSEvSUH7/VTIfPy+B9RIFr7fq8f7DT+Wv6tHDaKcpI1mv7eFrHXaYwdRe11S2nywfZ37GeON+1S15HC4RXq27ln+wytXecK0qMlbcM8A6YCav7zh3/fFMgBv48/UPz9x/HtZztYq18/KX9Ud+qtoLUH+NjA+8Cxf47vE+Od/BHZmxcHxKDvBAL5wE7XgunsNpEoPFBL+hMx2UPOSROnzhONBwnjn3dCemtqfIBjlN6XueB6I3Cp3SG55r3m52pE/TPVnP5W2ptmftT/5+WV7M466rDUXuYBT+/wnUyXP8gHnUow59xwSU3MLcP4xT6X9XkQL1Owf81Q2nyNDvYN2+6/zVOyECuwH8h+fp9qtNn9z7m/Dbf9PMoX/SUzl2MhUYb/rOf/4QebZf/IdOPJ2qOjSQZ0kX1ne3c0LfeDjh7q9jjcVpGG11YKokTwSv8/oo07zGnXrFTld6/qS7Qn8cDjm0QfPwpfl7fVGLkgKgSd250xAm+WLBuQeS0SsD6gLZ1Zfqr63Bhkj8X9x9y7NqyrL2u8HsiGoqDRFq1BAkITi1uOqCCogIPrpT9Ycc+13nziN2Vnr7Df2aIwI4++FS2U+v6eoymQQPGc/tF2SbFJymiNLbH3UiI86b+jwQoYaBhtz6jW7UlVfvPbQ1C1h0ex+rVWVdVtItREZj8ToU4xbEYKzblfoQ469QvNlZ4GXt6ghCJIZHevFCUJ/VQrB+rzCGOJrov36Ugm+Pko1LXTHBc878vVOL/QVz+ddA1vf8PUSv1ajarDOMGSrkXmWgTk4mOl4PRcR5jjlgJ9n8czF813XFRMnZMa/mOqvZ3/uaPgN+fLeKvGIDOVbmJLoKMSAPoa35njs8POfR+tDJK5ujNm5hrGw/z6Bbbct8dRUQsb0/BiK+ok+t1cwJ6eG7kOguDXvLYHM9bp/8fNseRe80UCm+j/rqf4w1e1jSxBfgpQF889DoaPE3pAP230VWFeHUiC3CPIuMCtmR7ZE60yuIHxpyEDKLGyo7hAT4vsBmaf8PTM6LMQbuPLXq7w6XtQ03AvccV1B8GeGiU5M6+dg5XpKnCeqOwmIkvIao3bFzo1a0+zcMCjSHATvd19SquX4/iL8JJjj0xMen2yduS99EL9cHFEj5tMdc/YrY6xym4jaYbYEkKOQeR/phD7/rOXItHZEgrZ/oIYe5RdcygCZ6jvzJxK/hg5i/4caWc03Pd21lwNkvf9hXiKkDRWi0UCGNKfKG/aDQhdbYwmRuV/j/ULHTs+P0YUUSaTyhcso0VVxyCGWkwUyw8IECsNd5fdzZMywUIMPX/QsQXzqBa+9b260LWNkrJeOGpIaaUYXD2SkkOWTwDSVP0vr5y6458NH8Cf+7K4bjA8Ujb0hPobCjZ4vyGze0pmRAPizd8Pje8cFB3//u+T9BT/oIYpewu/f9OiJbCuhkM8uA/FJvc3oUisnvq9qJCyTkCkEvKIQigb6apEZlCZRp4I3GKPAWI8aM7MK1Cin/lT+R0gySp58D8vuhNcrUDKN6gsXmezboee4TRuTNtvHDLznFePjSvH382LWgJs7A/HGsjNpGhpHcLsCmRXvKmre8xKAPWu/gn/nPY5b2/WR4cyF4KmLoaGRZxtwbQylCpEeGno3RhyfyeXAYqv41OrDuYgQHZYC83y+L3NMXAc1/46MunrJN+rtuhNEHa/pmgOe/7Xc9+ClJmpcE6Kml3s8fvs4w/iKF0lEHe8xh7xcYv5iVoqWcBhbZL4CGU2e3hq1bL2HMPl+iXdeX0z6pbM1eATeQrAzkbkTXlkofnOGunw2aJreM/SYcxPzrfVOTPqII/RM1G+Yv3iskbGo0wD7WM+KfcOE9x3Q0RNU+Zv4hWFENIv1BaDZbJhXlNyTSvEdHHfz5P0bkdlC0UGPcJgjE4p7ZK7L6lGCf+V7UPRbfKOC/kVPdtJbFtR8X+x5XIuQ+8eRBL8Jx7s0HQgUn/eA+UJIJ+pIP4zHTvywYOmeZTr3jzEk5yfm/9sG77fD609FyU4h8XSzPJpGHQB7bgQcjwu5po/bHPPt7oQSsL/h+w/GE5lLSpFB7X4j4/h99Mg8KTLf+4jXY8f3ybHt8GHMency1STrBQft8amcDjMceYubNTKYOEPPFqFn6Te/GxTK9UDCk/nxVGb/1sDqEIfrVhtudHtFxgnjCZmcyOjRJ9vwIT780KNcfvzZrasj3PYKMl38XPf0I+u8nyhDfXinCeaXEfXPXY4Y/2sZPY5K7si86ntdec7y1FC74LV11NsS7286i+hw5vE4GkMVZCeD15h1kBnddYfxTruG3q6LG7DZrq1YxWvlREUkg1Uyt/ozT7U6i+n/Z57KsquYgJkjU/21nuqvZ39/1qize+TC+R3g37ddSMnqqHRwzrel4C4FfH//gAVcTD+onPts5f3/yFSL9T/U/FyKIlG20l//Lf43MdUSrR34lt5V3m4ZS3Sm87nO1OoZGzv0SddxWEAgYo700r96oh6TO2QNf9bniMg8T215wiC6LBhjC+tGd8y4QhLomGOrGrl8P49FgPsBPz/ntfi/W38A/yu8iDccdImujd8eiqj4Mv+4RKb4XjDmgqT/Ebbseo2msyfvMXxZVN7PHG+06M57eMZvzKnN7aqo8GAKNPadkDgr7Zsanbo1ZPkcNaUMcoyJeO5DMo14vF/eD6tlBmryFTDHb3gNPq2dHSHbvMrK09xTzeuFAvq0eVV5xSO6UX07OAC9j4xSM53Sc1Wgz//GPc/x+JoqixTSaYG+5Nd2ERVjNUeGil+EnTdNRlvJd/D425oFyqChz531WzgND0+wL+mjIbrsGOAfh4ox3WoUepF8G9K8qdCXE/z9b9h6wI7GjQRKrGFO3scPCKagQc2tpZ4Gaz2CgH0bwfdXOtBmWHtgM94LRrL4eiJ34UFuXu9VYK81oI+q/4Ei33zBPnz8jCyepwfEhe8LXn1iE33abz4XLsyYncBVQobtCbBKPwmsTMaaGJNnIrMOF+L7n/BGNa9YgsbUpGLt40HRB/b499/MJv4iqk1qN1dEmvJgEv+7fyt/mOqveSqo/AAItWULGWR5RubaeDda5yLvZ7a2iJfQRUQvc2UAQFZl7HtbavT1U/dgb9Z35mXRA33oS/Mg+Mah4H/tsKflx3xCTvZMYHG8lOmypRfwbcWrgl1a1zRZZs+/mWrbPyYiNlaL5xOibx6KpKEuC/bgtBMyhJaeazoYTw2SeTgRPyoyiRKlWIB7OK3x/vg4/mf53YaofW2IB1Mx0cNynoEt2gvCBBd9+aoZKTpJXq+ofqUaLefqBoqb16NvPqCPvVTqFlh4+zDfXr49WgQG5uRHNyGDvFEDYBgxZ8sextOuM006Wsse3DLAnB5ethF97i5HZM5IFthZm4lUeGDWjNxAFPzkY2oUrPkZsvcLNeo9bCdqzo/IjMEaPVNFcPz32+8H4x01lI1BAvQaxTJ4x9Ob+coFPVaddQQ85cI9CGfA532JGtXe0ce/Tsgcsx41yFZCvF4nMZVpag7IILKCzNbw9ZOWgr7faw08/+aMvy+t/BfENsX4yYWE0mZyVcii+1T5fo3HEw6BB9ml+jJ23MjI6JuEQRrwfXy2NtR0S1861NlaYdGN1+dy3THkz3oPJDoXn5uaCcYP2DwXiOddepFeDweA5PHgz2553fhftVGheAyYX2YEr9/jGHcQPlDjAsk0cLxKxQ6imd4IwbVFpjGtVoZ4cobKc+tEpvvkiUzomd+KhRoyVmmpHSSKxOt7SSOlqLYriIr5m3myiEy7NNUvFC10Aotq1Gh9by0hyZ2uYhHb8J7SOH7zqm9IkDtrkw4peqZE/z4Jq3/InF25f0GwX3VVoBTIfNojF/mz9xcyNu8XF3nfEtJo96wCf47jN6naDtggIDN9s06hu6t1A39zfTB/eKPnIk8LPdlLwvM7ftceRSMmgr/+ITPu5u8bTUZ3z9dQY77eeJjvd+kdmXTH16wTvqdHqzfocU/SsmLLlanQ4Yev42S9E5JFMJj0VG5sYJn5w/N1eY/iMjiDF5k584539LQHBZHc26mY79djJ2L44/HGhoTMV1sdpY/1IIIzSiPms20i0o0Qu0CqZcvcp7AxCRHdFeTqMGPePkNPcy03V/CDzb4K3/srqKsL9zxHm89DhnlGnd2I8Wt0qB/h0KPHqHnN28BEj9KyNKLbjeNhfjg/MT6ctqHlqtxAHADm80jH8T561gLSMpkYw2GNDN78GtS/+5r55wN6cEE/Yr6e1QvBXw0zk+6bQkVPw+eh30+Mp9j7vsGTErzf6w6/z/7qV3B355Z5dRJJtEgUGc9PdyuYriwiW1nKwHqLAbMFh0rkFogFoAxGgq37YUTEhXeDgyXGlf1sRfgzT2VUl0j4w1SR3rR/P/tb0TAjA61FMIRjwGA3nDyyungxHKenQ+zXamH+B5lqud3+E1Pt/+vf4X+Sqci/eY26FuYphD++JnOiyDzVfSaBU87QZ4nTxqP3G/qYWFUHwk4G+pgyLm4Qf39L4rXrjNKZsEGfKaeiwPYHK6O96uZQSDfMuccec8gFdGSq+I45tvNa3oN1hr4E0qfA/DaeUMMMBaLKQJ9nXCWF8oWX4N+MrxCMd/z+6DeiT6XmAn0cKyJ6jAUFrseTwhLJmsv0tT7t4P62DkIcXneZursuJfBkB98v0CGj1XfuQbxheLz1F3O66C3xB7pxEPzylwL9RbmKPj0oGUvPyAjuO7Yx56kV86YemQi0NR5t69fEk82W1686qMgot74K3I+u0K8TJ5AIC/y+4wOv11PTM/CCBfrMgUUY04h4kHUBMs4j53Xab7AB6xt4lT32yFSrVasDhJeK+U3xkqnTDxcIj9Jd8AQpimjdfxlEG+Eq+F0YISMWcYVRFDeVNz9IDbW6dQjxp274vAHmZHLVPXDqXSUEPx+Zq6tnDIL2hwyyPzd/M9XZjf0K0gKZCi+TB4UQgRBoyeFG854dIIq3y8rVyvFG9GI3QnECQnyHyhkplBUy9uynE6/YndCHwdEHbZxFjB0koafF+bUG5yDplU80V6JWtZyDpjcn5j8R/8gAEb6uhaSyvX1gkndwQsbYKCfUYI+hT39WvK71VatYcaCo+T6fJ5MKh3k98yl9CnILzgn4PiKdmlTqJAXSA3MZs/l2+LPk4fUOiovgbTaLGy3v2y3Ex8SuGGgkQiavkam2TkJsNVMnIhz8Bpz1GjVyC/xZ95HvexUfY8UEMc3oe9GdIBRjzMGwMic6qzqB97uT0AijraWSPr+AexmRcWbCvKHBPkjR59cYDx8HPYFkBgfwyAaZxXjyNcRevOZM2ON4BPQsSZOvoYAbMgnv3kqXbnKE5EI+ApvuyFALcQRwjy/UmN5GRvp+eS2TjcgbXipvoIF7USFkkowXpx96el0dLnj9PZH5pEHNO0BnQNIFI/rmz7mhsprsIX3rPQtOyRZzvmONkDyVgflfOdGoz5CRkrh4E89q1yJNl78DuON+JP4lMDLqeS5qFJHGys9jA5nRaXnvDb6m2XHRs3ghMoinv3htlhI1PQP8vmKboWbbc8wf3g6ZwfZC/P2bz//+TSikZDuxAJMO0PN9w6CI+d79cJZF1J8KF2ISL9CzrGeoaT7ToNY0hSQCX692SC4+xGW3F0LWfDI1bY4T4FBATTX4GubDPLiA3X2mynuJyKiH+YZAIrlf3uMbrzcNyxai2kYG6X/IgKFdzvF4x6Zi3xQZBl7WFjLJQo1clp1Ed98EmZC4yHzx3JBpt9ojkxshHr/cF8gYJ2cJbM/3EXoE79+cOhOOPws9q7xChobyi6atoh3zK9lQ6K+LXPDm+guv30HX6HjKH5CL40NgoYXMJaV79FBq0mF+ehganT0fP8hO1qvyN70u0hr0G45/9UmCxQfHryXlDXrkET3WVkCPXM/WBaSr5YME22vsUWWY1RAqq4axnx4DnS7DD89XQVP38pCpzuqogDttMF9/ArxfxozPO613fJ/o9TzRTi8CcK6PJR5/fZZpeTgG/Pruqhj8nFL99LQgBd7LJlOQQax0o4PLaE4C+sXxIex5fb9engQmtslEizRuIRx4b66N2MpUowOv96XxeSIL/670rQKX7FwzJ9xLItkujgvIqSELnv3j9dXaew6wfSFTPdyPqbpGsABH139VoLm5RzFjHcHROJMbUc/XQ15csOHwqTx7juP/lGF+tTcvZLrquK7p7TqswfNUPk9H8X7Fcz7PyPwJPZFuYv7Ydy/IL2sJ9YOEnJGPF0j22oIFw9rC8XNdUghlocfrTxKTBpe/all0HfG+C4x3OVzn6Ok3eH9WViPShXTb/mEqR3aFjJAPTcE8luh5/3r2F16yHI41SqQzGKFHzjm9/mGqP+upLqXk/D1P1cUrSu7D1OKojv41T2XmzeIPU9lvtvLI/IN3Z58KDnMLbfGfnKeSxH9Yo75cyP/1b/e/ap5qXSbg3metEGB4TnS7f6yg4P2nAoKOmtLDXoBoW/bI/bwH6P5iFOhj54sqUKVMQSa6U4h/gshYmQ7oq5Mjr9dBRiFoG+Ty480XwF9lvP+UhyK0dfU3X+/0rJDJ2p7e9/cdZLM95jzfO8l0e3IvkOlXzFm/Cn3vMe8YwPorCh4RCqBViwz1GnqFxP65EKmySubgXV4HFn29a6Qu9pcl2PQqCsH2hseTvQIXioChTynxqtCnvtSgWC4xR07B2aRKOqNgP38l8ar3KaPbT2tDZrUVCYqbFNFSKdHnmnEleA8jkqn6OlKIxLJn7LaW0Jdf8xhY8EBNSu+oMUJjpRB7gL5RdjTUBOlrQ3x58PVSS02hzzrbAAHmVc4lRFKTvjr6fkWoCEuTl0TJPLcgOch31KQjZ6rFzIXEFa5VUB+lmu8ZuEPmmw1qEMPXtG8DCJovvt4oyFSW7OD71bSqfMnQGjp7lC643+5OvEBqNHpEq/6Hqf7MUx23WwL59nhmfhY5Jm1OSQkWfU3E2SgmkAZOCYRgzphjbIyIeOXnCkkaUtQQKdSovXxIoF7XgcBe3Q/ovLYf4AwP/Luw+Wb06GxSOO9nh8o32UsmsBNn/52pdjkp0XeqeyGonLKmJ1G4Q/pl+H5xyyi9yG/U6NvizNjGIw0tlrUOzvMTMsQoZEC/Q1JMavUsBMWL3ugyemFOvd2Q+cJDNdFVn97BzjQdNUtxJGp39AFao6DPgzNmygXNXxA68ZcFntRltGzaOTipMTLv0aGPba1OhaQZMAezm9lT0Sq+4D9diaHPR2Z5uhsLwLHQt3ar4kbruRFBUG6QaWYSryn7PO4hPg1D5YlZqtCH7UgQHY5vwXO36GNXgS8BrL7IKOP7rdHaGZExYP2p/KFBzRjNH98H+MO/Lzr8vbEuWmDlRqqYQlONvt7GAWCStkKQb/KakgdfU3/fC4KfvFDDVBHHu/uaRhbcm/RGFwzjLSR6jxrLx78x7HuI0wo902FApni92jX6/Bh9daqiB1p1hz0ydI5MZPB5qdJ7oodq7JGwcW+Y9NvqEtj7DzJXKaPmbjo+77Z+YnxYx1aiyXeBjN3avGZlkta07qwafL99CwyWukSPPjJbHu2RWa/XNx6PPboQrT6T4L3kDKjiXBy8vjOxYiy3kOEf1xO8/WonRE6OGrcIDA+vp7uv4nmA8R+ZhxGyxPkxb3YyG7o+3i28H3tkHtMwkUHZk0BwCPB+mwu83jCpDUK42BIWL5DxVnga4ByHBj0erzvuw3eD403D/LeQUOPjNwpc/lzxGqYx38d3nzWQZ8GEmllbEtV2wwL4nmPB/91MSimvB+WqgAw1LvH6LftWgOT3awX/9ESGuMk3zC+h9mJMvKJni2ezCnw3fjBvkeDxiN8cBTUuW8FbvROFRm9/Akc0XsRLbbw/R7rn6w8ZMth1nWR0bzlPXruA1wW/IHM13SOHLB/rKshtZKj5aqjAVmhDWNIiw22DxxfCsUGGUnn/xlDP55CdB8zXSYaMFco4/vzNE+OhF5DJ13y9a/7LF5W/0nF8pVLgoSefdnxaOJPp6ReYeP8PP+JtQtOjZZ1oEJibrGLv9izSLF1aENc7zPdC3vUUPsgcSSw8GJPvOB6uwJs4GwGOp2xpNFR6IzaapXQjTiK8bqTV7gJ68rvMWOfj9X3cjQygqfcs2j93mrrTXYHXsMb7f+I9zBNrQwEIXRAmE4yn2ybAj/9+H+LP09Skm2TBn5WXDwHdgJ7RYLNfQfgKMF7VwUD9WJU/zAcY/4yqOB7v18sDXOsgMUxKr4yODp5v8PVRn24ynn+fzfeoJy2OfxYl6KGCbwNp8m3Rczkdfp/9zZAZe8zXjw963m2tbf+sp7L9FwHyPNUpHL02IPb5J/49T0XzIhLcyX15xFKaK+ibIWYOe9TaH6YyRIgEcPYnSkgZtaD6Tln9mafKpEkEPVfw+/5iqr/mqUw1BgGm5+M/OU+1Xv5Dfarl8v+SfX/03zxPlR2smDNIW7HDL26o2LQLKJryzVizQ84+P32MueSKY2T1Q9++JW6OPkNYMFYE6FMSNSEApSmSwOgHk3o3vhe6vI3M/wFq1LbGz0dNjL7VqHXMqUrZQfBSnrw/mN7Q7qDPwHMEzEk3LZToCX4WuNHiS4Lj6sx7raCvyD++WAX2Yq7R8H6fA8Qu5tSjeGmoY99l1JjZgUSP28dTz1mBPuf5FZnnVTOTojzi2w/ZX/VqMKc7MD/xZ4GYQ+zmTem2XePxb1Y3IcgWYUTXo2oB27zugn+ZGo/ee/0CaT9VFWsukUR/I++3Nf+gJqiDJNGn0EbgtwNq0lvdmDSPeQ25aofnd2GRR8W1hT75VFSCn65CGRlI2oD2sf/FVA9B1QAt011gdXkS6aFQTciu3R3vx0nyqF5YDnji61r5PtFuVCraEmLliTnfjaQb/c4WPrgCwxxpfFpKBWvmYE5H2+m7QlPTKBoccEu9FDzVjzQqjOIEhzf8i6nck/uCy0lVBb/RPxItWLAD5XptBdebDJOc7kyFIq5E4tJEqsmhqDTwh3zH/OS6xPeXZQHW9egz76AC+niP4O8dvB3x90RBn35Zb8DQzRlxbskzIi8mz+AwvBP2h6nu1/QIeZlLlVPQT0/d6xmv/+25ISDdnJ7aOpK0fTtS5u/nrkIRbdDHj4cLCz7phIxztW1kEkYrJs5+GjW31wCy+fNAAj/8TrS/sBOEx+ehCh5ztAh/PfvTDBWZaozVnjgX9QF+SL7InIsuolOYzyCenwbB30Rnj6qegZ6hW32IN5flGhmj+0D8ukrE7+W3hBrIn21IgiQEijiPaFA8Q/QgV4yHp/+WafMIFPQc4UC8y9KQ6HutLyGs7HfldQeMr+fgL8FTFyMJTg6Ox5IcD3h/S/w98pUVujy4FhQVHRm7WOgxxtXvBaDqyHRLa6vQYGbsUaOvW+ZRN79RUmwM9Ei2wNgiQMYh0f0IWQN4Pttsm9HaVecQTzL+fmVu8XqsrDckw9RXfhKjZk/3tQRhvutYEBptQw8kQc/DJr6m/IIMeIgKivfLx9dtsKF0CNoV2IcXapCNeEs3TcmZrMf4SOL1hG/Av+daN5Cg5/N+krG+AzC+ZnuVtSINXGTOgunIrHsXGXF3OwK4v3Fi7MnXU16Pow3R5iLi+B4toPXydIS3udxV0TaR0WMlnQv+ItmzWLtfPdW7zgeIltev4O2WvAe2+TtD/Dx8MF67TKPV7KlgPtLxfke8N5CttC/wT/dG8Kwwlqk70zcQqu5L8JoXMiboC2TG6d1XgRXyjYvXpAJ3hsfnrdfIWEh6eD+eI9fcx2yit9dDAHendRV6HvSc0H4HSJc3ZKIgSjy6qGY/YPtjW/kbcy0hg3oXiNQ5Xw+112Q6Ebw+ru0+CIY1Mpen53dI3gm+P96teR318gOpfX0KgfxbN8jAiwyi+R6ZxOTr4U708YA4eDUksDv0sNdLm0ImhzWvf9ZqNLuhJwuc+oXMQDFfgP2YAOptL/g5782kL9sZAC16ZHYX75ftdRbYnTISj+7PNT3XfE+GgfnfA/4st4h5/1M7QaaCoZeoeEZnGcD4FZi+6k16O2+OmGzQZbPYe09UnbkYLweYMD4JMlMefF8Yb88HYXmCDGhWyHiRFeF4Nb9dTYt5fYZD9UqIXQ9HIP1x+YVsEW8FT8tRf8bLM4aArPYktB47qkLF64e1m6/gl0JO6dEs0MHuFbHyNhbejy7vLuBm0iiwWE4pVVTMr75T4PU7n3nP+emxhMCvMZ//+Dxl8ED9Sm3xw1h6x/EzXgNk3p+0EjC3nyK6vxx1zM9r9FCXp4wMq/wU9LTcMzwEHE++uX6ix/FbEtA76sPnuE9wvH8wX2dB09D9VdzC5UlcBmVSeaQMbgkY+YU/R/h4ItH3Ug67IIgqh9BXRJaNdAVzf4//rk9l6mgJtPUhYqBLK4WMa9rA7hyUgr2UT3+vp9I+s4DA43eCP0xl+J1DYBx9+h9kqs36n9aor/5FVFu6/h999vdvnqe6/pAJgsW5ZQGZ2poK9UMEOEqdEKR8LlxfLCaIlA59bTdHjfHOXQrOsBIFttZQUyx5uQdmxELFfrGl0eb5i8BrfugzFnOMcSZ9J7CPBD+/rvUbXT4XDUS/xQM16xKj5m9yGexNxnsSS+GEKbg7Q3acoQ+8ahizST0CpCaIfN/FSGkzPrcQqwPmVPvKeyTXxw248bRHxjp9QD1Jvx9ky6UgeP6b9+wckwt4jy363KV9vtGXGKjg7QXMkemO9wbZf9G3pi9kKmX2QobCs4DY3CLTrDGbUn3YWxCJz4oFza0R6b3t0IckEmrSIcXX9csPkVlWPW+ym+D5z3m9kyNm1mB84eez99eC/LKpmPeZkBkXTbNBpik8AcYjMtX84Jyg6FZ3FtDfCTWwcThT+Xfm/awIqGjuAX1ncGUMOimimsHXR0wK5nwzbDKavGYe+ujlqwriRleo8XMcyGe3igTDgMylvL4oYU5XVt6OL8fyQvMLBF2m4ByOqkfUbDTAcD4KMuu58Ej71e+gbW41c4JlVJNz5D7hsFoifQxWaBJlj0BG7oul4BhDENHz6qHDYXligvfJbb6PZiPD3iiWzKXRKJIqfFzRdjpi5XSq2JMyvMl/mMp1pkAjkVlEoGmXgbhqKEvEfo0/MF7JWDnfDjzah2wPGZFk4jwetxv1m4qAE8uqEJzPc5kIffEFTT7LghM9JoVuj+4CDuedRNytcp2of3KRBI7XdeXM+hkqc2H+a54q2Tx68pWGGuwv70VRvTYejeEhQ9SzoQo22zcaYftCwA5vvD7RPrtRt7mPENr9qgr2LjL/9o7XLzBdCa/vZUSuqQs0wsMC46EStyK9zvZzcJwENWvhb0QaP9GzRL/hTYLLiddnE5wFhHMFNUQ6nBUqff5az9VjzicOMpltFybmaGQ8T+Z7RIqD8YRCnK+EoGKdxHssK+Cx15b4TWNF9Lt3dShc8Sf4j33K95J36NO7dGAseL49Gpl7GfIrvFlwD968Tvmsg1Q49MzvV3ye4GohAyE6Et+f2hudoJyDO22RieQWx7fqYna2zxlqziiixj83eD72YYff/7qj5lITfX7Ubd7MCy6o+YL1XQDrBoy3k3KO6EOalcgk8CbetGx7erQ2O2Si64cE0pn3usn5PjHnzPsF4tdTTcDXwcLFeL7qlknNEzJ+H5U7llTzXqPBy+DrFd09idTyCurlvnlDZlrfiu3bPqLziq+pz/xPFewo3k4pPe7Am494vx8hxr+8HpBBltAwdl+hpuPxrwG2V2SO7agj41ycJfhW3RPGlK6hSXzhnqbH43Mro6deu36Ac5p9mJ+3eUOZWv4gjhYdYaKXSrSv8h7Sctsiw/wMk6bjegJHJphvs2c70dG6mZAON95PVI1E+g0wvnN1zvsoaGuRqru4hOR7bomPrI33/+kMGBbik/laj/kUozKBEKMQmfzTmdRK1xUyJN9XHVWYX/dr9HjJOqh4v8oWPQmUN4CI12Pq+kam2dYaMX+I6Jl3A473c77fQrie9+gBFinmw/x+BjewkJlf7Mx7Im9ciNwe8/8O3g0dStfB/H2bC8Fhk6GHefx0SOTjl7GrkFE6FzcqMlOVVl7J3798IPM7n+IjBNazu9HQ4evHvLwWPEVGBny1zgfC8ISmsAySGw2GlPcANjzmzo54F+rTiH8fBxzv+gvjz2lQb5LmpAhJXH0UzO3LCdya12NLH4OCnmZ5ANeT0GP3Et6Pc3W0AG7VWAW3DY5/XmYemHp+EO/E1h7dKnye0eVM6fQYnyvMjZAeAOP/qyNS67Fbgv+erSp/p6wiGkmXE+T+UxCCrW729DPjde716s3YN2jRY15nD4DTkvcNSfmejw1mdUeU8P4kVXOjpzd/bsGf/bmNLHgkW2Qx7MXEF+xQFqc/z/7O7+j/NU/1F1M5ik81YuWIxPqFRsyebieF1LXc/D1PtaiQqXJe6v580wNmH8oQyKzVUFW2DghgoJ3/DzLVVhb/gamk/1v6/f2bmeoXzEIIbl/k6CiNbzTJFz9I30dkqqLoFEoq6wPR8Hqjj3LfQIUbalTKepH34kAfPPmuAtlQoS+W+lyhNbghsN0eNWDO1+hN19kHitkdud3324zKMfq6CN2UwKw6zug4czbg+DH6gGD96mnz5j1cT8eJBdErbeh0mF+AbSbUqHM3SLTujDXE+nXHovI5z6h7HlfgJ9q+CgO2M9VsShAiPj6+/zBlMhWlwoJkOUc1/cWY0+fhiJrcWD1nGEOi4W1xgORxvlXBxTh5dD2oZ4Dd614FxRSZtFJyjEFtqAi7kmaiB++uALs3b8xpEr6OiR9AASP6fEHi6yOCdQQskB5V8At5Dc9iYQJbJchk0fwkUlbS7Z/1VO54UG9kJz2OYL+2yFAVQaZcefoZ0tq7E++3kjTanWfo05/GlfjHVYQ+tPOvENXpq/I/TRNRslt4AJWLMQoRfxZ5R5tZSPFd8BYiMpcaLvDzBisZY+9GoYvd7Qe7peUz95A8IvLVLIwus5AE+7HqKTHS2IDL6nkj7g5Cj+yG4AiX/eYhOFPpR0TcHk+w3+4+zBbvD4mqiSaCYuuu4LfqMJEluSegrLVRcG77DEmsKw3Qt/NBABJWPaFHeQunXZKQP0xVZ+0bzo+sJq4htyLR7MKF8273JM5W+2g0rxBRtOQ0Efd+/qBmuHMAy0xmzFbYWSbr5GDA0d//COwSKyNza6SgGce+cj/poJB7+BjhUAtj5V6jjUwUva5Br5Yx+kLVb0imYvYJqj3fW63ieN2fcTzCYRrwevNnce+nsUefTTAHT7UZ0aD/9RCfDivmRQSZ/5l0Gti+IyHT3C9ctAMPUu2O8eDx+LgB+v708sPxlngJjp9rKYIv2Z3gifJGocva5/3j9shwR2kj0bE97CCNz3yf3MDrqtfIBOnujn/3/XSii09SQ8yGVcVO326ilYuMkN4vGxZ83zOg7Wo8Qfg8/yp/eXvXOB4SAllF8Hyy3xnHM423OH5fncDkG47/rdyix2m/GN+Vixquv9YLcMYaGeB30DO6iVQZwnKG43s7JQrVssseYnCRkS4Nasb9qIt8PRUy18bZ3uizz9Hnz8s34bU9bnQlqyLqXNkzTz+hJytT64oeo+sq/2fEDfV1HZmNXkYhmDUbmTqPA8Yb4evXvMlUqPlGpoxWuVB5k5RTKkQphTL2dyRayqhxx7GzwR0LRQgv/dVUqRi04NvmlwWu3AOtjYsGsftBZltOqUyD42MO2eeC91sO8Pe2nEHCbNlg/oN4ovtdLuH9Gl7ED9laonPJX0D6eeL1oS9kgNEoruDkB2S0WOxq2jY+prw1MrDnriz0jNf1F5z7u0XmTvH+t9fhDbHnt8y/yKjR+3bxAVYOjcCaKzJEWNQGFNv9E3+vkXp6EuMCouCv9Zc2Mue7LQtwuqyp2OKpN3S2iN+8pzN6tpeK+XPPHjE43gwZzCk2lBaZjswnLF/Mk494/a/pIoICLQ0L2mUj4ef5vmQiPJFReZ+I27ocIMkbZMYQtsgQzWMDtlrj+R7VLdD89kPP8C5x/MUrZKzgfOQleSP8Qv28rWkR3G3IBGFeBeIJmSLznhgPOf0ST9tkCp19CgqJtEmZr15wPL7diw72rUcGraNNRjNXf4C73dZVsIrx/LaHdgS7MJDZ6cyI6L2z37BPAiCO9CY3clw9B9Sf2UZgV/U9UfOWhJBoRKmSH8xleoQRTfhnRKYbZ7wPQXFRANMDMvksx3g6T0sTPbCPnv/4NGS6th4XKEq7rnwn0k264GtdgscHPUYZIwOt6AyPR9jynuIZjp/sPb9CEmdL1K/vCehVTJAZ053APHpFz+Wc8ao5tvMmvvbG8WR5+woKuW+Y596R0bWlE0KcWy/ijYGU0UkWpT9MZfNr/t+YyiFW/fc81T7WkJle6xW+s/EK0OH2L6bSLF5dcm9ElW3vkKnUpn6B4bKy+rOeavbp+Q5BEhA73LyAnEU5gl0tAQN9s1D+c0wlC+Lmn5jqv7b9ifR/0xr1p1AGEBpLjFlpG0e0Juiz/H7TMW8+jyV69BYjFMMWfa1pbk2+FzUCNP4iCazLuafLb7KD4Or+6U8mUel59MHbtwPzZ7wmnRVaA+QCeVfefdAjmi/Rl+THK69LvsXXmtqu0cfRUfCN4tXQ1T3QABa8zjmoGLPs7JqQAyJYIJq5SD/3UYJs/duROFcvHjXK5RLcnM/997udppLoPgKLTIF4bCfj8YfHM/okU6j8TMAcUSnzA7C33JNglxgi7fg+skI53BhbqC/e38pHX9bldxJ0fJ9e3SNjJcERRfL8kxp6mPj5SgPGzMBrgi6mhQ/284HfN1vGMq0WyKjecvdgbMV7/A7rB+8RnSLjLPcvkeJHeBe6mUfgMqgRGbSFCoFzQ4ZSRDz/T70wwBPLUvDiApnKgIcNXr0ohOC+boCyZFaALz5fLLjmmoc5d+2CXY34+sefRSriYEMR9ffKv/ZSROWTf0FfNZbMI24o/3n2d3mvfQILaeERFqBv3WfmVIHtJSYxdRNjML7Hgl0efIkIcvkGpZRvghMzERlFm3WgFFLDHHu2uNF41K5wQFkjwbQ9IxktLBnI1DUCiEPXE/GlLeHSHF6C8/AIJf192sKRNglzLtenRo7uQgNTeeTE/chhQ+aKv4bzuLsK9tYeKCm++gtOG9QI10lyhZz0fQO6PfsSmF30jHgwDGAEXUfcc2FMRFyiBmlGWwk2QILXt1lYYMLhyexS4wHMmWq/FGPyh6m8R3mHotjheFs9UfPCaUBmHy+94B+nVKHuzNhB9M1Hwr5h5lESFh3AxV5W/sCZ/71Bxgyd1aoK6nakNBP4s5Ek+glsPzs31BWcLRTmG8fHudo09K5+0bO8Fh0y/xVzbGPGP4jlCpmkveB4rO/DHNL5E3M+BWS2o3nXcPzN8e/6iL+3Zpc7sCLFnG7sk57u1ccMAvO54eN9ZtKSr//K9vDD8Z2/M2puuj0k9QIZ6OyeNbpdqmtwZBd/P4t5DcrX7AXM799VsNnpE+3vyECpUbcsmCbdoxb5okaIfH3I59zK1M/uO3CysidearYiza66APZhhcz1c7YReqI1MqIeoSf7nFDzTXWNf98KPfHdH/5+Fn8LcNV1x/zTuL7RPQwzcJwcNUs/dBKlux/G+/LK99J7Z5l2Q4Ka3pwwntOKzzucVwReaTwX/NsGNW71el4AlhfUVOdra2rk/BrILTRhnv40Tbp5H07ggo75ZQzeEjWmcgaxKiCzrWo8f9Yu8Hp+fe5JyrahI3yX6NkOT8E/7JExL9qX10T9vRl7TUlErcHN/6rhisx75P32eucO3orPeyznQ0QXzvcD2UxBhjo1eP+/r3WLjAgt8eYKarSgrwcAlTTowTRkiLscnSDazB4sKHxeu+U2yyBdVBUyi7qu6f1Q5pDrTsP7l6LndQnvdymKmD9/8xaoS2P0sFJXo2rqa9T8dn0FX/s9BdYn64imPXo++3Dmawse2kQjfZGB+56ezOtpNFGtbntgbIued3jgeJ/CVoLA13E8RB0y1rRGzxC1GjJO15yBrrd4ve2XLLJgG6QZxQRqgde/5oR5XVbT3el3BHfOa8IGyVumP/N5gGDskso3eO0KkJYn8IXnh/hLB69nFVoVxkNUM2YqcU3dy9CjBzhi/N2PnUf9eneF/X6LWalX3Ybo2YGvxzU3zF9W24buwrsPeY8GKzoac5GWsdtDXloTjr9AFulW5/GroSf3NwYybnxyDcwL1iCwtuD16NYPCzL9hb+/TGKNChsLPfm44R5ji/H5O/k9FCsYUX8E/HyTHXOIFG+JnvkTmhRd8wFgf/9V3rs1PTq916hPFq9Tr/F52mvxvaEHCl5C4KmxSPEm4vFOryd69hw9shXSDSiv2iV/mGp3UWKg78AX/uz7o3mfgfUzIgbF7V9MpcySSPiznuq41mzQJw2Z6q95qq0XveB8NcvKFtcv78881Slf+YKrHVbef5unsh+7x39wnkoWV/+0Rn39X0hF9v+bmMqD1ofi6zeMdToyznzvTxCl244E1Qpzpr2xenBj3qd9JqaUnpUCmWF1EwSmesg829cXc7qqoy+Wed9xuZ8zYNYDfbE4xxyyWOc9MpvxJkF6aD2KFrAG++I/CDPk2ENm+q7AFYKx8q04rGnkLY+QXBv0gd7tnNFnG5xRs74/IUgdq6dNfV+Cs9vMhUBt5ya9MVdExqJ7EmfularTtsAcES9+FVNUEzViVqAvciqBsD5OTbrvAwVC/f2uGOHrI6RFqfD1YzfCbuIJfeQUG5AfpFJgwgZTfCFYZ2CLwx192BTVdN9ZM3DrsRP8871pMEb4vjy+T5Kp3Le3jRqARz1kqviKn5dofOb7AJFx1ofVRLuqWcMuXCJTjXNkKjXIKdiDWgq+LL5q2neOjpqVl5Un4dfTNvMt9FWfovLCSEJflD4wx9a3F8HjQ8aS24cDbFei74lG5H1nEV8gK+I7Y+VM8qiyyi2IK78kwbNfSZQY/QSGdvSZmyHNEYFYDlhT2jJnbmk3UhpmAqZ08Co4THVGns3exxj9pcQJFEEj/dx3gbTHirjTUwUqpCaAsRMd4hdDLJJtWpZA/LwSEAZjSvwKrmAN2b1y4/W9J8+nt/nDVLCMjwrZIUWAqZYes6njRyTu8xL0/oLM1WapRgjZa7CbNiWz9+tOJm01XEC9Zq8KnitksFmmo4e19zVz9lojk0laEziHXk6gGpuM2PN+hMtcvTEHHMwx1Or/NU/1Fh810XNkyqxqP5X30DpK/Y2/gjw98XmYqZNxfOtz8F/XQfDWpWzSw89tUZPMJWMNO/OanYUK9nxcEaa/c5lK7OAArHD8BUcb4+P0KTcQbpdvIQgDo6a/bTmBs2g6wtY7XaL+wf+Cf31zDfkZPZWLmczXQA/oAVja09bgtRXouheCpEKff9KeN7DzO6+TftzUqIGlDPZ6ua78r8N71pIj5T1cv+jjT+eIljcc79HzhUwHMmrmXtAlCPekY7z3zETLqHwCaCkyg5Vzje8XP/BsqSVBHulALydnDT6vAx58lshcacDrV00n1Fwo4p4GD/0LtrLrUeNz9Cyrny9AiCLKfMvAeL/Z7Q8SV8X3H8QtSrDT5ujjZ5hfpLzNaP/SkdlWHWrWe2FMeOyFgRrH+4Muvm+RKsuDDtHoomZ9swyZSGYHuMcwZ2wtpxJ9zo8mFK2vsDib21S9VJcnBFY0sWAQTErJxz1C6t9Hhkz3xuM/41F6sfDh16+bqNWubxBl5MW8Sm9rGty/CwhJ+KzYZOs9HS3U2HBXoYcC1fDo9TFPIQ5VZLSlvono4A8luHj8xNO7HOjrM4wQsaAlLD+nNb1e0KmBrDRVcOt0Xj8MNdq+mw1hI18LMbciivF65f1FnSajxmoR43gyK4wcD5nIs6wEEtl+VR45YH5un+oTmeJVC95QthqVLF5rZfepKs9a4/25R3h9kzB74v3kfQUe66+H+Sq4o8edRw19KfsEAvpBk7rKuUe86B1krvVm/neLCe+d5UtILtqbePSJ98u83XH8za/IzDPljN/XBsggaiAIvhefkSF2hQm+0s0qr3CyG73ac/SImTYx/73ja9jZcQ9ORxJkMOnMGf15BLzhfB/q1AHND9YdEwipBO+1QQZvDV43Xhj6yovXG2SWHQvgcv4aGL/0K5Ng2LTAqu1a8OG1vdFy9mSQm2eFhPG74PHj4vksF/j7h7HvaX5/zKFYOJj/Hxl6kk2GjJjeeG0Mp8L7f435cwTpVBN/tFvKe9ZPyJgu6oN+R/0bhccbwnEc8HX07unWMFLIK17/MGWhRpmlziGq5l/BW/AW6XRZ4vUzoRX8PT+fpG8LYKPy4vG+Rr05WbxPx+xJ/DtIJq0X9foPUzm5zv6ep/pr35/LDDqRby+lf5jKDeEEZKMof89TQSri8CbmdOFrGSJm3+yXQp699oTj0ygZiPtVRGZKJIKajHz9LH/295KzEHj/nMpZ5ep/cD2VvFj/0xr1zX9VURf+R/f9/bvXU+1nyARxuW6In4ZIyM/eGiF88rlrF9YTNbX2DWiR0Xd27KzQz2n0IYtcgfk7CX3w5aXK4L+VH/qscz9R6ee64IGFGlGpCTJJ5ePnVV5T1DisMecMj4r34K0Fpu/XHg0SXlNNWKIvj6zXjaLaUvDrw4cwWT3zeRbeY1nf/Bib9lZNX+1S4DUP59xnXdD3pfMfhN5HEaLHfERNmyUdhM0LfXr3zhoa+gXGUB/yfoLXM6Vvnfc4ffIelrKEmnRc73foWz5XIeiPK40O6qBDQB7IOK91o9BQ2BvgPX6Yk74OMhWIqGFMCXh9mQx95ei3yFT68115vRdznzT44FUyMmMV4ue7/dcAf2veK/Zdr5o/81SXleKxP8/+fpFPIJNtZKjaOKFmbnINEouVzJvHkUKXtxhz2DQr+DNGjMFiO6DP3N3RRz926DjazQL43l/0pWuL+9AH+q6kNe7EX3wkvq9shr5/m9+EYBuvRHr7Nh842eRfTHWN9SOcP1IluMniZZLtjCtpk0FlVx9yI9DsKajbAZUyr90bOXzjPShbWjC7KxYKbWKqAoIoctSJSBm5tY4F6sO4VXb2Wk3E8CUbqLUtBHt3wM/PjWwDtLJjAXbnJyXpGKmgxhubwSkUGpLdZhdQlm4g2Ic3/9bD1MBhXmbMncY16srcm8PlLSNjOVmgkDGyVDhph6tgT1ookmWiPeCARM8wcSNDzcLGA+35SZi98nyRiDOtAmUzj5ljHPyanK/tDZIvQ99sS+jz5SPmxEKLe8LchyHSr4eeofBhYJ74RFtebpMnJMp6IQQt9+lvYYOaOIlLwR8vM2TW7dxGD+L+iH/lNTVLfZAgNybUrGxjZLTjvSoikrQCGz8YX5+PPoG3cZBJssBoqPwot5BIFf7eYCCzGXmHGvXJUNPWG4w3S94UyOAT5nRN2mT0uNhveJ/7NWFR28s0te4H/P38y3zPPQON1pjzs5o/2wu4ZjZmydfgMsz5qGkNHYu8BscaOsH7sXVN3436hTQYkQE2Jfp2tZ5JUFghju9yaHu6335x/H+fb14HOm6ou28nsPcr/P79aWtSZ0RGzOWsI37C+w7Y7xl6tKh5s2Ckb4VGOxy/INRtxZq57tECyQS8G6+PJV02PZ1vA43vwx0r5v/Sibafp8bX3P+Yt/1kyIDJew/t5jgT/IvH19PkR/RAxl4hkTbYippfuhr89jMRtpJkhcL6jvfnnCHzGBGK3lNY4PXaPT8siNZ4/kP2KMDtdhg/2wgZ72DFP2Qs58kZCRmrZ9YE/kzFeN/eDJNGbIwhwP+ZJ7yRCaqwvYJzXnMG9mcafR8ePSQiayq2U9AT3h58vdAAyFDDFzX6tZh1kGjHlxBcG96TfcFrgZRxTbwtoEdabdeYP+YG5ptoivH3Ot4XwXnj8QnuWqOpqlao2V98f3JoFZo+c973oboL3uWF9++zW6Tg1fNHxapgTWn2010InF1ZsXGGzKZpixCCnfZgfirz+nlrqwVfPWA+BA3He9ioC8jyB+b7idfkXACf92yCngX1DT31L0KP68wUgQXXN97vxZHXxG39GQnWthzRXXQhvDfWRAI7xvtH5W6H+f+ckGDJ+/u9ImR+2yiQcRMLmWmeDzfAkVpVrAjweqD6txBduQco9U6j4udjg3qTNeYUsZORjXd/QfQu18jsJsbf/Ix6E4vyTgjvu7Gh2/HSgB/c8P7vocf877QzyIXnT2Bhh57EXC1PkD/IgPcjx/G2uvlniB4dMundamQatvsR0jzE63HL24lWrYrX5+DxemsRft4rnzFknbRg/nB+UXqT1hivYH2Jl+23EtXWJerR1m2JdwzRU1xnjxR4ARfG7jWOr7IqHT7v/WDexkTPzdye58O1y1xdYCZpoyb6s0b9D1MVspbAYcaiyilbZKrZSstA6/C1vWLIVHupucBp2kTkD1N9FXgB1duSOUKz8sglkb5Awgd6Wyda/c1URJf/88/+lvI/rVHf/p8y6tv/0X1//2amMvPWhcwKXoL3sHSTBtZjgOzrtoxpPvq0REEfE1ZNhz7pjTnZb0bk7OD3E/zkjcxz3PgbiPsn+mJZMGtqaQZgDmhRI673Vqa7i9OCY94wJ1U/XaM63/cTRbcafXWDOVcrZwtIKN83dKanjC7vfA2slKEPVPjzfPMSnCAoB2Sk+5Cjj5PHLxQfYSaweZTL1ItczOl1oFRxJV9EGncjxtTugL4h8PsbXUTjEQ31+0dYLRsyvVmODO5phoxntwnv4drPIYmba+VffIwRXWgxp2tuWfmaqinUr2MdvP+Hu7drWhZp0nZ/kBsCCsqmYJUKCpJQxcceXwoCgoiK/vqV9N0970SsN9azM0/MrLk3OsK+FBEyzzzOoirrvkZGuf6MjPJ6qnnHCmtGE8gFvXSSB+5jqhnyBWskr00OsXBC3ynnLfrSMx4v3n5v6LvNdhoL7pZA5z8m/BmnkmppC7xEX8EZWRY0P2Hm+KuqJH6YLVXauIoFUYLWiA3baX7V4KNmOhb66DTvDHqJdQfgWdyrQCqm/QX9L76/XyIT+o4B1Ht/T8DdvsD3bw7in3EqUxe44HVbH0heNBuwHHqtvNKWCsKcdga72WALQJStTJSv9QXa71z0Nc8tJePAUfm7WyiAT+iIjPBBxnm/HfzkHn1RqiIznTanvPKK834gba4SOPm/uHJuqQdEPmvIlMM+rv6MU72VjQRaalsVmOUP3eKar0AzCJ5fcGlFksbUga1yjpj7dg4y6rX2hu3xlzH39xGR8c7FFwwzSyq4paFBkrD2QN8keL7b152TulX3YCwRk736xGXyNbXqzziVeynw9x5/0gXSJEXf/K0Vmd4vOxHcup/mz6RHrOGKvYZYPb1I4P/WKj2/jjUE4lxigfRYcxplwRYYXS+Yb6j5QF0pmJ61bjD+6iX+PVGlBaSMPhkvLseI7mz3BZ6EJB7sIsyv8oAe5nILnlikVseC/q72CtIxRQ0PKmSoYP+mEOxlrDGX79Sjsj9mWFMvksDqRc/pY8hlgNlMrnzXzmSaLC46+NfqS4KdlBpU2SAT8spC301XvUh/oiKBL0zrfGmL8T9bosfxrqu+8t9zM6MzFZkvUKZeHYeZqVHxjAyWygzju5vWAaaPxxrgZGPNffdmQa1omv+itc8qmNlPSiNwR0hO1UMICsVEz1OaH+AtwRq1vqF+nO5NAtlde5Dg+UaP9Zqe9fpHeer/FCQd1rBpzq8Svhl7eaeBsuy3B55oXwGJJRuobbUa9FScMabN8e90tTchvcVYUzsJPVUi7CuI1vlHYNF5WhcmeQRg3iHzEHld02L6vnSVor7IQ4819uPnAAv7zvw1QY8Hq2YEz5w1qAePOKMbaN6QWTPMd6xulC7sVQDuwnhhPupHg17VXY76JmN8WFKG+VrlPaQvrUMmEJ9Ac+ZjvLwfbcVXsjJQLX51cLlWLeOmjB7WGa8qBNcIEfK5xRrreKjH4fGLevDWFY1qZskh3ZWNwG5Vh29Y5lfwLl5FAvOBHqp8P86QPc+3aZx62uN9NQvB16+1wEE1ROpsYwf4+NcanB714Bt+8Xisritu7DtOX8sSz+dYor6LWjLSQH4J4Ij91AMajugRwi3B70NmRk/QI2MdV3i9T6lAeDng/W7WcwMuZadWQR8MQK+QbCEX/U/lJxbenzN/oIfFU6uCYv5E/WcrzOFOfQmBEOL1exyQSaOA4e/fWcgglw8yTLpaYbwO2ZFOm56bsM2tfeVZH1cjP+PSoF7fZMFPb09ODWflQsCHTZVgJhU0uC9acK7yBz1xrha0spo1MoyAnj9/oMfR+mlfgH7aey1fTX3Spa8J7LmrpiVGkUh91x8g9tZYr/ah0qGHzVvw/BV6mrOC+SeltwDgkotVsP4tsB72D8yP7ovfpwQYX4k3xbv5RIa+M2RgdtEjCKwK46mq8X4ffq+pV9AM69+xWyKDpUg6+0fsCn96Kfw1TrWbbdATblJkqoVLM9hpu3+e/a2FOoed4iJT1dua/plP9dc4lTfPF+qfcSr9ZZQMfgV6yssh+sFWv6KHTt7omf8PUzn1wf93MpUs/as+6qr0H80U/lvnqP9Xj1PVauxiDhzaKkgD9KXhyUSf9T1M/Vp+6NOy8vuA8EJ7zCFrhT6rfiODGedfxdkKfXCsNAqwm/9lzAeM4Yj+HEhbrAFM4lijToX+gDwQUJN+0YMiNuUl1kVaM/+TTDHX7bA6D/Bi/vLTcvq+z3UI1t83C+a3k0Hvbb8HuCvfyl8+Z5xq4g81r1JmmIM7GzVjecSalBkaCx/r+UAf6/0dc8z7YolqrelsMIfAZtN+XPq0H9bNXU8+qmd83CbT3gydisffXBlPulajkjE7QAankrG7FMr0XNsGuO9vKQTiyoioq7pTT8vZtAdpHKHvWyh4/RTjSYJOnXx7hNkAQoOaFUzr/C6iawDjJ2SyloX1n2d/x/zNBOdd+wWxVo2OmnIpCZOXyJTmOd9Dbm8LwV/cW5m2REEm4pM278KO0sFUEghJi75HvUx95wf3DCl53llwbo2OCsL0rPHnIhOytYH38y0h5K5IwXgphgMd8+z9Zz6V04U7TsyN9YPDKYmZdw0qleiiI4AG/klwaffLyLsWr7ARdIdAutBFkqSaD4f5tAyxnIsRXZ0FBTYFPTMuHQODHJ51BbsmTIj3aXxOyo+jwiHc+5XzlT2DmP6Ivz8JY+EPU8WMDLDtyZFAr3iUtGdewnGdIXMu+3tG5twicJCvyEQXI0AGja0GSzrSqPvpK5nkIlzw+HoggOwuCoIOwAC73DmVdxH9jqj6cw46KfF4psqBlF1xgy3/xMQ75FJG0sjMwdOf6Js/r3ikS+UrQHCbGMhW+45uflN/olEdUHTvJ5n+6hU6PlUQBT76WDOdcNoHwCuRcQ6B3dHV4WgBSuMXfTRHTyAedAnjkyLDf40j1mxpNwDXBPSxbBXXdLOwX8D0AJlk9+4z+mp9GT2Jjd9XnJ4RXdvvLTjtxHhWeOLUp7cUfXYmMf6Z1oCweLaEqUcBC9atNdLzcbWBQHLHivd7rHnXMl9DUNgYn5cAa+Z+7QrAvAbzu9BXBXWX5rRf2gPzc/AfEe213Rvc4YQ1AV+q9FY3EnirTy8wPVUKWkS5gr6c9MxPO2Sww/bxmvb7w+MbL6y5y4+NNWWOnix4WbFGt2P5hqBZYI2e2UeRumwXA4QnZKpEe1h0lj2WkKw5MpV0OtZ0dkWGyoRs6jv/eiID8cUO/Bf/VmxO1I7uQdCg+KaqwLm/7qi03aJnmc+wptr5RaZxty2BB+qHseaRivS07/H63TPUFzVaF1R5TOsaw9e7YtttX9D1UU+QmaVGCFYC6t92FeP5pkqDHupuTnuZxHi/+BwZdH2NVVq6d47n07wI+w5Tf6lfiYwbLAbmb3t1pOHN7yB2bdTTxwuZ9nGf3SALxhbv90epafSK78jMp7vATiZ6yvUYLpApm9s07rQUacckC+LXlK+RPPX0jWwHIiWsBd9Uu4IujIlJCwM92j6M0IMp32mcqCgEVgZ4vUdjhp632VUCV2W5pvp9dgJ3U16FoPVQP4QcEdKPogpr/ICIdiWvFoKViffzyFcdXejmDxnk2xNmfNBTPLz5FiI/xPg0HshYv+aOeui2P9TjB3rUaH3cQ7RJVMKPG9WiSXPXIKu+HxYMyammIV4k9BBeTFjCMB6fG7wfvvZFJk0WvUav+9n0bIxVhN2+GA/X3G7BVU5PZOoSr2+oHg5wGhdYJdKjJpKHd6vBlVyZ+dEB649XX/D6yOKGRc90HlFrnN8BnOOn4lvLyigLpmfv8gM99aPBfOLLgEJWZkMVvBd4/9vT9wDO6XhDZizkgRaX+IHMg/WOXQ8PjPfjq0HmXg9Yv5oUqHa7cPDKaT5xuAsGukvLEdKoxnhKJg9zetsd5sPxLviHDTLwnegcwlavq2C/7FTK3i/UY6mpKrZKUI/7r6XArnt45M841UEz/h6ncp9Pcfwzn2ojziLinJeh9Wc+1Z9xqr+YagPRGYydGhHvbQfqn3V/5v5ZMucXhX8z1X4UfcF7H5DJvM0YwhEoVHDY1uq/kamU5b+ao775P/OY/m/v/P/tfKryhRKXXKd1Is8dMg/f5U9khr6rmDZDH5q6Ugv+jiFDbN3VSA9xAsBe+o/wzyy16O7xWsJlyL6E2+MQUZtPz9v74lnxRDRHGsV+C2H5QN+qPNF3LTy7gNQTK8F/KagBBcx+4P9gEJjXhUBJl2CY7L4vgWenlNJ9dKdweZpYo3KWW/Rh9S9I9oKKOb1/DbTp7sO0F8NGiJfDvKYi9A3kZ2+s/BajkVpugjQwfr/EH59TX14DfWoYKPh77iHWOI6yCvnudyU+8pFKhUO8B5/LJQlyB5nI12NkrBaZyndpFCEzTT0OHylqrNkjY600FyAIZayZvWl29H6ceeA6NjJjVqJGioF7AG6tS4E5ZVjQWavJsFGfDGNckTipn7GGvomjJl6GNqKYPnvw9mKBPu3XirRs8yNEF2PaQ9jtNKzZsxjYR78T7jwjjVpWaUN43d+R6SrU0NXLPU59x8sKYUSeximU47T/WkH82xyh7Kqpb7CbO688yWkscvOjBxj7Ja9ASz2ZFFX7gtM+PTJPtG4GMk7hArHARrIp3Jq4vbhHX9Ugs/wuaCPX/loCax/YhF9TKhNP6FywRiEUYPRETlSJLYDoM69y1gtkpuIhK8hkVlxN2CcTpWxb2NmyIcBRcUcivOAM2+2B4V0bMOcL+lzBVlhz5s5yPpBYhQK2zccXsJKxiMSVxkA7j5w44Xynkrk9UDhdlDPz8jn+PtdiMtiD7jF3GXBKmqG7wel6iwQvVf2I1Haegn920TfH+WOgatp8kcGrJ2HCPZnmK+H9joJmIHx1SUe6qY7l1FderHx1eZrWZR434LiahDXcfxX0Zm7x+hswIoNc16ix7UOY9orpGYu6o0Wfi1ePNerYYc29oWaTJZJZspefBEGkj+iznC0gwHxADb8gk202bx3CR/Zkwb5aY81xfjGk36MosNll8vnLWJr2GVgKzD9ZHX117gyi02Zk/uKZYNGcowfIygsyTX07dtTwXz8IqdIJfHWa1lXd4hLi7vUQpvk6nD5+u9c0f6+t/N9Wlun8ZQoA5RM/X7rIUA8yMd/phzXHXeH7dcN8gqOH0/51u16m3yN6svQgIzP2H/y8xewBMq70LMi9fqD8pYeQO8+u8u/PmNKXUi7A+zWD4DcSehzpfaQQvKc9nvUcGWhZzCl4zwN6pOg4YA0s1ht4Oibm/0J6FrR3bweImLupotP1MlLWz68Qiaupn9j5OdJ2/9MgyhYvwg0T2VMlj6k/mIWezTeOGd0JdgR8aTfMjxtTownPB/AWe8zfRkHPd5g8obPcIQNeBWTu5PIG4JI+sGAkikilhRID921k3nTIanqA1x1i4rYkGD/ImKWyKyDeh/cq6KI4o10r1RCfFPRAwvKhUf1yegHfHorKH9UwoqEn7SDz35eKL64dUHejmMCvHiL91IabluucwcU54fvpHvM7n3/x+tQFesJF2NXoBfwzxLPvreKbDD9v6Q3qyW6fV3z+bAc6a+wTes7vjbHbBvVFNWcNhE2HnpnzpKDC8zVO62AxHtbrpKPb9bRXz7VFxrnzfqRWvt2BF8nIKHaDHrvaTr0SqmZd+edFptH38J1Dwn5vgZc9Xu9T9ViDY/AI9UheqZS7ew3j+Y3343YwVdqoegaeH94E/vng9X4Ls/u0RzcyupNM+8PuUwrG9bojXl8XNbGc4AYXQZdJcNAwv963I/7eSNyQWBbPWD8OyFxZnnwIC9MBPUiG8Zpu2q8QXLM1xjffEuAfferJaawyqvTmDvLP9Tb1Ppj2rD8g0zlLGfV9pysRDepvBdMGo5Vf+ydKXbS06BGYgPcfUZ2uppVDUXMYKv8xR09QmlIJrtk1LBDPyMBns8Hzq6Ye0sYSjx8BemamSjfGG0APvXVGGU79xRWc3e0fpvprnMqp9uJABnlI/4xTTSvcLcIvcgqn0I8ERytrbbIZ9p9nf3+YapbWzZ/5VH+Yaj7nI9DXEz3tbNP+zVTG5QMEXgv672Sq1epfzVHf/E9Z9/dfPE7Vy64D3jG4C0G/R02p8+aBOaZ2jP9a1ADfse8Qeir6zr5DTV79zg5wz0ff2FnI5cdihzVAOGMN8a4W/9NjL1nvkal2tjlQSSvvkFjBowr6tSFTl7hXgNW6qnggGip9hrsRHDXDGM+z1qKR8p2hD96+qiBpUZOU03YLYfzA44fOjFJYHJ/ge45Kgodho6/dJ1ij7sOmiq3inNEmWdzAS6Kpv000GFQV7jqw33Fk/FZMzxbCfAlxIz2YTyqscbcPVyA4Hi4C3wl71MjDDDViXBUCPxFkIvmAjBMseMmCLTU41b74eS72D8bOvsypc8sd8BO5Z1xVkEFfXe6C81nWhK0X7UjrlbKHxBaQcbxbizkIkQR7mrHKeWe7iNwLXQNnLhUV58eW0zkvUbP214L58MTPH74v1FSSZqixp6VKPzs9gvS2bqpAHw94ffKXBUmv4ev8gjlcnWYmJN9XSZi1RQ3eeY2JvtsuSFAZyFS2mL2AsBcX/jCVFY/IGAvuEuf93GqkEtsHHFrJROYirkwqdEFwFD4nAeKhjMgYrlUwNtSu4O6wmt6l8Afn5e9UcbvgGnkOIwFCOTLPXawKMn6uUz8sFXPYK78qITGXYXugceWNS18l6yepYTO3DQLPCzKbaNYENrHoVe4tZypZpc4CTnXLmDvPSEeSU5bB1sw50hsnBtHO3ALUMY/A97mrSVqoGzhuv3h+5RM149ymEujnNWpWvGEiOVdyiefS/MNUX0FKpnVP094c70dNnd13xPs1rfXnOvrYq4E1P5qp0xzrbt3RZLu4QiwPgsDOt6dGZ2o5AybfRYFvfRs1eJagjw+mXiD7H/79Jk/riPZvrFGwWxm0e+sd1nS7Y+zjYH7Z68cD/I0yPUvzVkD38BUhSspnxW4HzK8Z7zfgns+9wIsEfb4fbQNAuUSfPHPQ5++UeHLwzyXhQNWC3i+vNXgf/yNgUh5HalrKEpLCRgbiFf6e8zRH3jkggHM1mvZeMZQrOEk8xXNtWnTpzZ4YL2rL/E/RjdSV3B/A8o7x3RXIUMXTXgBblg/0NF8Fv1JqenA2G2Qux59q7hIZK1gskZnGkyHSEbUXPds0v6perJA5BCWAlD075gczzP+0siWA1h6q4HtGaMDSQCB8n6a+68U6orusx/xPnpj/57kV0VH2ZsC1SMWa6T8z9ERY44NzsyGJ9zx3dJ+scrikxvRs7zOtC5t6TbgXGNDjnbGmts5Dgphepr1H7gmn1T33Ifu864pZC/y9xv37wBq/qKogHGWVRrbeQAbHjgWzdVzTQvLQMx7RFPm1bdbUSPwA8Go/iX/4Yg2/rPIbwPx+xxot4/XfrfUcvCtBD9ScYk6v/tTTM2gavL9phMz7+JSoF+aFsPk1kKnaGNOe9feEBNw8oH7OHxvgz3OJx5stMzqfuSawIsiFoBPCmu42KCnZbZ1WwW+J+rA9x6gfvob6NVdRP1TH3oBHUjxefV0io31NCmGKHo7fJ4a7ff0aQBLwfoofZOxGsd8QLS4PxncJeor5eeoF4oi9wKq672gq9hTS+xb1fxCRkbtp/l6sBSuBt7e1TBGYZ+Cp9XtaJ5ni790oCv6vWygE2T0RqUmnPambbqiYokzzT+d6Cu7iiAxob9DTR7XdgAPQo2ftlJG+Xu0WjjObMlAQ7giFcwHZylmiPk7ze7vmbUGqkbnA1trFou0WmQvW7D31HM0seowk1PshRk9eb55A5WyrQ/Z1kIEdM4loulEIxK+qrNi4izJaZ0oN3sHoBLZdmph/uluA0z0xP+MFnr9drmzwH7cfY+97gN/XfzNw2gvmN21imQZ7PwQ4ZhXGQ2FolJxLZKijXgh+kkcGHZ+7DbDXCvU9DA+UXhV5AfZz7lbu6l0Zf5hKz0afwKmhqHcHNfkzTvWHqf569qcxO6pcd85kstqINuzDMRTcYx+IRDhkDWznekmcj78E8v4VX9B55jNY5vj5Ii0CsD83pKs5+7eOU6n/d/b4T0yl/Q9Z9/df3Uf9Hb3OwL6He+VbFfpKZdV04MlpR/xqWgf4u5jI/Tf2mPZC6Gu6v71tCNzgixK9Q2733BlqYjfDGtKcB4vyu3ec1uGh776B2VGzdBuIjQMyTE3w+L+ivED0UCvGNmt8rcdT/w9VfQrBYxMa9Jbs1pDk3xcJ5tJRRPgIdIgf6Lv5ATKVZq/jAy7bDH3Run9F1H7fWwhiumHxNn2j5rd7zDlZ+VRMX6gaNcL5Bn3jciTBd7EqqBZ9JYjUL/6eT9hTymbFAtxTd6nY7L0faGDoFLgdFFWgsnCk1Qo1ir++JWriN7LoJ3lJyIwR+lbmykCPDH1Ioi2wZlmZklGyLwHi36uqfFtGX1gErx344axkfqSjL/l52vIfpmIS0s2Mz4GNJvpODR03fX5L1Ly5WhAeCuFAP/xlQP5oU8EPL61MTfYIgc+yhrFaD1X6a9wT+Nd5U/lS02U0NnYG1rw1MhWVW5VK1DTgss6vQhACavA8ql+wN8Z/mOqZZxc4sdVZgKvtFqSDtgYjs4wKdsdvR9xzocG2yk7Eez51TrZHgkwYPE6VN20STKmx/IDlJObEHFVEpPtnBQeq8crd9FuVLIP2DWYb4vHv+Vf8T0z1Z5wq0Zwb7BffQ+Wc7LImn68wB+2UISMJZsXJRap+QH3uMXjDTyWehxpjWZwxx7t5MpnvugOctNxFN6lIEWn5cwZnq7cJUFOUSbNYCrANB5c5m0wYyPEzln+PU/317E/a6DEkZobx9soeBVWP5hvc4tCzoJjGjaqVIkJy4Vgzl/66Rkm/ZZCOW6EK4nYlUz6frcF/cpExe/6yqPia9jQOVsg0gZDItC2UEeAVPSqMt0Sjh6c+zc8wWoFtCoXTLpy1cNGP+H2esKLUdvQf+OsT1mw9Qia7dCYy2/2KTEM3R5V64ZsB3N5C5SdfrEn+1/+CKwsLZEA6RHRjPhTw58cP8XmGDOOp07PHK0dPMyb4e1ZfBWumMvWM3c8x/m93d9oPzn1g/K6xptUUGYiHdUv8GZcHujz7I2DoP9Az4ZVCx1uKgPYE3/89KBZdqLsOHH2D8R8JU0/MDD0ZNAEyo9t3A+13rwe442X6fj7lnzPNwRabVvCfI3qsLnUFcO/+QNhi03MqzRIdnGrqd/XxT/ibhTe+NoeR+WaOnq3dTz1/xTfmP1ljzd4ft1gT5+kca1p5LqjlLTIIb4c3m/ZOqam4kebguaeB+evZyaL9TxHQE96Q2dbhEWhmvFxkguPUu+BiFFT5PhoA/4I1Pq+jgY6JXQLbVAj1B4Z6+K2PBsDD6fF4nQlUKUwGrqj3qFfTXkTV5XsFjleg8gMbr38STMx+8Rvi33yF0uMnvqInFGqBFTEe398zFzKrj1hwL6SCLs0hA35CzxP0c2Qs4msPCCIhrwIUNLy/t0JF/WsjwoTDXaWmzu+Q6vOA+b59sNCjYn6lcw+Zy+tQTx+v+gmJ/uQVyxL8PN+KC7jstAsJTsFdpFUd38CdK3g//9orqZjrA/Biur+PJEE9C3cqRI2K8bmojwU9NO8t8I+NjPKWjjV64NsG8s18Rfx7tx4o2aB+X4IjepQmXSNzzF8LcNxNiPFiroZpLoMKua1P8wP16Vl7bSYAwnhjvr1FT5+pegV89PH7qj4e6Elc6kD2OhG873vkZC/2F/BP4xL17dPL1NqsTpCvj3MWXM8XSj+PFer/nb8Zj0LLoPZOWgAv61Hgiv006JfdNHB5PPX28ZCpHVfSIKiaQgh2tmzRpnZLSFiL+RGspvgECeNJNx9CcGVY/4IOPVOcnL74eypppO1TwXoYmHdk7kcn00eKnvaSrArCnhoy634mK5Ce65xxv0P9f1PUMZ/t8fVJuRt/mOrwNv9hqnpZh2Dzo1/9Gaf6a446SVf/MNWmH1PYOTRif5jqrznq++4XoueVFyM5XMf7/4up/ppP9Yepor72/x6n+rc++1sJgvSvnv3p/yz6w//8b2KqUTRt1FDrjjU/jER6quMWNW3SPOH+wLpkzipwdbUTAmuxyug38E5wyS+j4KenHjV+KAUAT/wITBSxxI76AmNK2PaCzxUFfbOG3A9lMe2DrkQjfWR2BhdvW6HPbtHHJrdpzq4YPFkwrA7o+3VlBf7tNFS+a6LPK9h7A6m9+QhcTzNkLFjh+YXqmgS3/AV0DM8NJMZtQ0LHmls0/ryR2fj7g768Ock028RzyPrjh7GFjDVld0BfH1qrrgr4LFYx5woJ8o6jxpxf944WmUSQ+aKCcbVFpmHhjoJX7JCpvkv0GbfeFsFvV53AS8uw6Nh97Wkc7SH4mqeg5m18gMtoIFPV2nKgSfyl4Jf7kgQH9cDpzs8WoO99LDnnvcTJsOxmkHl7zMGrEOL5X8otuP31KvAwX3bUq80DsN2YVnz/CkV6bdEXh69lQ3j1aEX6W5ZHZNAzanZAZKyZqnSA/GShD+UHZK5anz6PRbnyd3pb/GGqv579Odt8ZxDSFClywtYSvNXha5BsmSILj7rBwI/1mnA4qXCGuSl4exPV7SkK6Ht2/hGJstxaNNGqN2iec0BfXSFDbZVKBHO3YAKU4q0jK++Ed6nenQl0tiuSn14rf49TRaMk/mGq47s8MHiGZUbg3ipwtG238qCoNAJ2+AWyPbmC1wzbjvxuRYTn53iCa3lbmVwlTuFoJi7xjtHOQpJK12Df7lblSjEVyeFy/SKploCfX5GaPGCs4DTLo8pz7V1Gmt0shCiP0DdDG0f0LPovcHY/1FCp7IEK+Xfqi33BeKbbU0b79zkBT3AEEjTrZKSb+xSv0m3aR0CzDVrDfQcskz9VEFroa0uuI6OlJvr+4q7ItNrNGggOrK0CyUVGqUSpgTw/InNZ1UOlq7R5A7y3PWPDuxepLulrAGuP8bVj+H0VWgBg7bRGRIiUjt4CFzW6/UkCz8bMoElTLqe19e+Kuc2R07DZIUOkJeafvZvWruvNgIyutMgcHX4fvLBmpPse82GpYc3vA6WDzFTQY/WZUVNNmnr2ytmjYtHwMOh8iUzicqcT/EWDDPZtmnZiKrxel1NS09+hxM9z3hE2bOSOPhi+DsYb/v79fRVRgekcPVvTVr55Rr0J98iQacOfAlvniUVvIta8HO91FZgTA5G1t4HMl9ET9blq0apZITOeX+tpf8IU6EK/bCEQ0nkVnIZ5RJefN9box/5NuDXNn+q7iQnUy0D44YU19SA1+H1G/iLcnPqRnc3YApfkNxZIqoH5XTwKwBKG+coTI6LJX3uip9GdcN2d9n7Ski04Bf5+djQNlZJAP4N32KMeGOGzo9ssT8Cf9XXFq/w4jTvOAohKryasfaL+HSw9gfzXVsg8eFkxMpM52I+fWzFhWaFn2mkbCE77c8UDaWdQNczOwL9iyPyqoAX1XvUFvKxyBX61fdQzE7PT+1rozp7PJqPzPrqC45gR8Yd5M9LAjBh4i/FcBe1VxJqv0AsEJIkq/+pIGb2/ZwUwDfB+Bu7KokdBeUImrKdxxuVxmvOuKMCNFzLj+XeMqCWekUmsDvXfb/uMngNdBXalCjJ5gtd7nM2W4NCpZ+eyX2t09X4JwKpVMO2Rje+3Ojxe8tfeTHlv1nSpSzF4p+CGjJdFyJDm4wbx20KGF3749/j63MCWIsI4RqIZ5FFfMmDefMGYt1uJ9HC4Tb1y7JnA/WOuUiZsrxCNzbQf5R0Z96RN+xS8yFj5y6lvOu/LOcQnF+tNyqZ4o5mMfz9dK5aXoUwXyxLrU9BgPQyeXU2ljx1C8g2m/Lj3yKzOdgvZrcV6cusbiyL/4O+RX3j+vzN6cNTNaYbnNmGBdg0ofTJAxjPQYPm6t+DUVYYIvLoMSbB+4/04H9Bj/8VU3iJnBin2RQDHXY2e94qOi1inKIbjSwwFZxsc/mYqQ9tHzDM+gkrk9WABnd9D5sghMpV07io4CKRk7nt3AOIcrRE288AnjiYsDbKdyRyOx4sjwHMmiv9GphLlxb9gqq34Hw//pP9Nz/7cFjXlQsid+M1RHmnpxncI9kvU3O5mWrRcfG/gpVNP0OKGTEJuwREYKNOex0+sGeFN+YFr00/lR0dLo3VzP8BlztFnDMQsaPJCHxTODIzJ9o2+l3R5CvndvQnc/Rojbbr4CW4UP0mgbe7TWDvmpKctUAOnvWtpu85nGOPDZ1q3MXRU1/oGfdV7xYJHMDPoZb6qwPuEc9Qk4a1RtbhnkCgN1hRLXo803WDOe8sz+vaCoS8h3Z9+Oh3jgWiKVOg0Ac9nmm8gYjzTWx5vId7aBeFr59BRCaNx6nNeIDOuI0rD9CuAr5Gu4vMtarC99y3gb6w5/qt6cPqLX2esIXrFuHLAz1uhScAb1ULwzfcS/jDVvnEZg7ckAYq5uIbg6RXET4Vw6uWATOWMv6sQ8M+ypr2b79H3lCnh5wpzVpEmn5+7tcD77IC/r3yYECYpvs6aiNN+g5mUWkqBJ7BbynTpvvYAUXFl/tNdZvRl0QG0S/8PU90UK4RTvz0JXtppInEvTgFW+DwIIEnIOPP5UwZjJ5jMdRY6JZfq+YL96WQKjrh2DbrkmycY7zdlXDtj5aigGuGU94y46ewHpJWcHjb3hyW4NPx2ZNgZeDx5HqPSO75IdouqAK0+Hqaxbj0i3bWS/jCVEyu/kdT1Z4QdrFwC2eGGbu1nBKA/Th6D0/gbyPgytmCkHJizWTaU0JqtQB8KpCu04chg89MItpBC5TgByf48+/vDVPdng5XHwuvpvqOB+A/H5PRJyifWoOeDsfCSGJRWX4wXc+rhJ2pPvL/rVQT5ef1j/lFedfTof2XIZrJA2E0YJlMxJ1iz1Q8JNuZxoGX7GCCNkGn8LygilcGvAdOoJSxrTINGaCkhOxGs0YJljvTeIMk5Z4LxJMUY/2OvLME3v1izm+exoLGanMCf1tn6zRsZMFjaPURmLAosnnpkSv3U9WKXvCqWbfD8a3tioouKHok0R42+ne8D4/d+r9hSw/jfF3oG7tHqmE8BGcGj3xbgMz27kjWjoHkYv4B74wPhAesxPdykH2RNjvmjHR4aHb67OzibA57vb5ZkdHsp78C3bOqnpEQFNQz3DkmbP4i/yTH/zLvvISNdWsIvP9SDVoi/+PunZ51boUfGKRYbCO16YP4cJga6SXPwjfqDDFciM2YbDy9hnK4qLsfIXF120YAN1ZzwZD4Hep6/I+A39VX5Yo4JmzrSGuJV9Kz8p/PE/B3LL3AnHQTGlCOl2sxHnYmEouLlDj3Qs3nEwKv6ynhZoicJydSj8T71pPySaKArQVLAW4nInHmOzCXH9gHcxeousO1worSxkBmde1wRX7RjmXqFjZbzYt6qoJz2PfiqX39a53yr+NWQDeoZgQ+HfH+sgu/pZ9FdjZ4m4U+DcG1bRXRct3i9US0Y31i/mh4NvkEPejqRQKyISF3xhAxzi80KE5FlNCEUI3+QXUz/kWtUGoUVZGFsML94o+OQVgOBkGgeCdScyZRflSveL7NjbL1fUVo2OsbHl3SEr1Dp6W9opjUQ8dQXvkEmDw/uHBzyGBk/B8hc+6skQ3ycet4+lk+Ltp0vQrgMBsbzHOuDbL9GcJ+9T1jYJKh/53gBWWL1FdtQE+OFzjCfKn+ar5rJ6LF3036mKkePcS6xfnhhP3N+E1O5mlkYxD6fY8ivrwVCVp8M1M32B0hiaTb1DslF9AC3HPh8gfF/sp4qdeWHAJf2MDJGFolK291jBtxXeoGdVPy9xgwGiC2SE98T0XM6mhLg+b3ryt/KeH8WD9sBfy7dBb6emx2lS2TC4PV8sSB7I+M++y4AHtgZnmB3R4YaRQ942HhCMAsoR32OKLDOdargvqQZje/RBqIfxqw/bit8PYe/n/1596ii5JuMwd/P/gTC/2aqM/+Ggns/HQzSbrIcDrGCr/8ap5qplg00uiFThQusmpubWIOWFyWBt7q0yLXhH9Da2GdwfoYGcc2OY/1JHMG5OVT+NzKVtPpX/anI/5R1f//F41TsJ50geiVNxfdd11HhZNYQNnZLUDPQl95CvwQ/0joW1IA5FBlbA9jCHjGGhn6k+0s5QhBdP9P8q7VMnfG4R5/f9sTPfCVCTSxL4OsT5uxFwuPn4gN9fvm6VX5to0b9XLfHHB575ofBYqTULRdYw36osc2+L+jrWqoQLE5vge9mVkF5tL0Bv1orEiSCpVKfXkqI4t9MYI+PLdNC2sfAfhb6FGo9B+r8pBVgNX2zQG/Rh1Wd/wH3kWONETWsYc5b/cLFCHMS7M1FROt8pkN2LK6YQ4tlQaNhtoXLeV6wYDV2Gt1Jux+AIk/9vGRDo1RUTuBEW/ThR/cB1JFeNqSbb0UCoT9gDQx3+PmmQsZpf6FFM0MT4VRFrHLf07M3mxcKXNzVtQpm95bSTWajT198riywOX5+Lsx2ED3GBGsCOwx0zXIOl+xWVwHx2oE2PDYgU3J8/Z36VVWlhAy2XhWML6TlSEkd78B5Xq6ER+QQ/ZlPtbUTzryt4VNy/WU+MghqNHydcSCYJwWYvDpUblO4nIjaEhln/0YyVHfIVI5DnmCxDb4elg76wvW6B7JMESK99Y8TsmyfYEsXj3n28WZgXW07OCapxdzDwZ16dIrLP0zl+sVOJE/qXP4wlffkyFR+8hTg2Okug5v3q8mhDj+w+72QmaSFByRRRA5GbnjE+Y5eRw6WqoFWuY7gXfZURTI/KH+YyjMWtCYbaRpHO7hAsCoxvASnroCd4aLPGxMpItKy5OAGBGsunhQyVKM8IKM2MoT4RAYZz9Oz6eHyEIJ6vkaG5vcAwC6+AtOHBJljaS4gOt+RsUpDFenw++ngal9k+sI71vSjYnzHqyMyyzIwB2pepz1xNeFe8dNc0Wgn6jk4V7Wt/PSkZPS33zWTD8f3Nzrm2/Zd/sAr+lbg+uJo0XD73kHQhCMyyuFB6aec3i9MezftHtM6OXvqbSDdh4pd+WOk/P19wiV8IcNh2I802is1xLtPUzEiPArKmhnm477C48vzTqTSZdZArt8awfdLOaLbohwAzTUy3438NYfbHPH3ipg/6zyS6X25q/9iKsLfJImopePnk8M0DiYkXUZDvWwgLjdd5T9WR4Nao+uCp5/vQhClUUfDq40190OeWKNtZJz3SZ9BUsFA2GGaj9Z+0FOF3ufDUE3Qs+2fdwmyrY75/6J4PwLtsgEUmFkVnMQ33p+qD8FZpVjzYH0Cqi0aBXijPhk7f1cq/cbxB5z8OrDgKSd4vF5bQVAWueAfogN+/z124aIsE4FRZRlRjz8sCEG5MX+QOoOuff0NkXyviV+pyGDFMp/2PrHR0yzhmNHZOrfAC+9lxX4r9Fg7BGdgqlEIgVseZDpE+hkSrMaVv6uXHZ0fvh/YL3dk0t8xo/pyswMP5nrFt4dvTX9OGkC+fZiM23rR0X3KSnAPFXqY+e4W0bd9KpAJMfH89vzNqLN43uEC5Ijnm/+A1rPlBYJjicebOhvTj9S2cCngxALlegO6Du0c8mCL99+xHirdf+IWgtDG1+YOGdeIXxLWIO1BWH1FRl9Pe69Ep9tHYJLRo0GT3S9C40ISOEzrquNQ+QA8JfTIynWFTK3oT6wv6LF4sFdUajwUZNqaIoOT5GFRcvADCDyhRI/87gZ6WDyuAPM5xlM27euxXu5VR7xdt5UXLQuNrC43vL9xIk3vx/yiS28P7Bao6EGTfKBadk/hon9eyKDFCT2DZP4gz5KPECxmK5GKGZ5/TKMePf5ipdGzXFww3pYx8895SOlibtqY/+JtGmdsu2nP6QNEmdgQlvSxRn+G/gFvPe0TsOJVR+0WmZejBSD+Txc6mqqoV5xmR8G/m9uMCu2pheylHvB68ltNHefQQKD2JtZH9SvS7zBKfzPVX+NUrOIhGJmLnvcNIupfaMWgrz+h4G3s1iL6hSewvWwj8oeppA23YOd0YeW0h2D8w1T7Ni2JO2zx/R9XRI8rT71ptu2SEvFH/T/jVK441P/OcaqloPwLpvpPz9z+e9f9/RePUzkXyYTkFjWMbT5yTa+xWwFSLWrem6BmjxfpCmm670gwOolFy/lvD6EAn2ncBX36aoc55JHPG2NofGINl/cU/Ev/qJgPqCnqeXYFtpp88q+Iaro/2xGEuXFDjTCMjsLJxxy/XpDBNuW+pkYaT88WJo2dz1ecymtzWrcEb8bFIovo7BJcwfnWCvGf/iDSZrhf0AfYMxJQYo/0JF5CSJfCC3Nm/yywyuYyhCx9oWaUqNmr0+uFGmq1jFX6o6NrB0YIF0NW+cvLHeiptLEmzj1knNMZmYo6MTLR+o1MVahLlRJLwhrgF60QgIw+dl/G056gx6mmfE2DKvevBXxj3pABh3CaM//QsQavC+bbt6VBTd5JYBk2Y965QKZiMC7BozNkqCo7aHQLjQbwE6+EzeJlRlXPp5DqTkKC/nToaDzMPAgDDzV9l2LO94V+gOC5rBmnFfoq1CwKwWHqNLXukcGMOqd4PS+XKnC0ltP1wXrCbptzBo8Ymep7GV3YCKuj4MZ+UZCSpDmc1/6BQXPRgYTt84fMVBkC9FzXiOtVDzgnawPLHp1H5LsJOyBqPBfgmtyAfPbrDo/nu4I7LL4y8SPWwvFhnQSXid+CJBtxWge4iMkfpvL1wxX2+W9fwemC5NNu2d9M5e6vXkZsVr3Agh4Q4d2bRk7oqEELqFs54QeZyxvEDdjvs8Pco4QakZ2EBej+5SR4C5FnRHqFL9jJSGNeBgIQca9e/x6nWh13Ecky34N08Z3W+fkY79L0LMu7/9BDmGks09/cHcD/WMjMVnXS6MU/Moj69EsC69tH9CqUIqT28BV8ImcdfahTX+W+fgn+qUPGEBffDgJfwXgZ8rimiW8XEO1fjcBtwZCxBkg+5ssJ8y+N8fVL+mZY86o7epg7Mv9yvkMmW3J8f2I8Bno+P1bguTuM7/ke8+m4n2XgRfsv+t4aGcTbSZhPbFo3pRCsSZ2mo4ZzocEaujbx/nMlB9ZqNQn4G+OVOI8YLkPQVrx05JG+eFkjfa7QY7GDzKmVPnpw3wFej+sdz89Jyzd4TwHf36WRSIvX7jb1/Owq9vUToBdTqbDEGnfM9yd+frf8VnA5Kqgf2gcZZpe5DsDle2fMWE97fHvT8d4nrFGL6VnkRo5V8NrfE5nmjgxUTfMr04/yQX3YpCpNzysBa66hVAzm+PfTJp9PDDgj/BG8KfWeex8cx30RLhqpRTUpliGtpl4SxqmXUcYl/D73PPWUtEyV5nvegD93Y8Z7T5Jp/9WPkNRjgPqiBegZfz4BXxYw/61zOFD9M83prjpkAHs2javX/If5VaBH/B0UvD/GjELyRE/El08D9ciK5oAHvBB/FEKgndXsgT/uF9QrjjV8eOQ2RuVqVXmWcqlJHWwjMG7xUnA0eSPSx3a1hP2CbvF6ROeC3L4M9SBX1cpzeanR5ZjaEGnNqnK/i09Gnw47Au/Q8gZFWhS01TYUnI8uEyfljkhf9HkCb6fRKrjoRU3X+xIZ5O4jAzdTj0uycpGRF9CSwO7xfshFIwAb1enZ1wUZpGyRUXP18cH4z3qNfjv9Dp7S/gT2XCLzfwoXGWKboCeZD7FKdTmuMP7ujsDPJ/TYmqz0mC/rtmLPG8aPEb58PP91Sfgzw3pg8O8FovA3zRUZYk6b4L525kK8rVx5sVGJu9wHwBVFRImZJ8iQpwVe72hQGbN0u6OL6y2BkD7w/lvGaaSaraMHuBrT/oyzfqTPm75Cfe57xkOGvw/x9gyecfYrJvoLoK3pT3uF2Xi/j4B6bb2KGaSHuiJc/0acmo3ZQPjDfGYvY6tSfj0B/quQYW3zC1QMnDPExxMybqaMNd1enxYkn1Kr/OE7dlTulkdgyagLgVmOFl1GkQT0V7vE7R8CJWmDHvevZ39/mGo2HyOwmR0S9zeEBgkXWgLWeuqtID0FkbyC+gj0UITsz3yqflVUsEuFQvjDVPqpG+DYzHjlGmZrkOsu4nBa2Q7aUIWO/0amkhf/qj8V1f/j3/Z/03wq7zOtIzHrhgRe1hUYM98bxMkcNX3hIZfbuXSB8LZsq6A/oG/ZmL/dX3t5MFY/VjUNf80b/Np+V37EnwOV098WXKN4YIyLpkXFq3kFtKiowS6Tp/3hzBC8Lr0Rv6DT2v/6izF6eiGDtckea8BMQt8jlL3g3yzU6GvrLyEqLlijStOyqMr6HEJ/LzP/fh462lpz1IRDqbIgW9gFHY0Vh8wZXySQ1idOdTuWwNsuBiHIT5jjp4X5xBy63QVmZDEakhbecNmsM8aDfmHQU/HSILjwK2NzG5kGc1eH/P67Cr4mT/2iXtIH/Bzayj/ErUp9wzQhvCTow6Wpv9fVNS3INjpqbDVHn7tWdA1i00HGSWeooTYRRdDb4z/P/nZ+JoITJFfie3Ug0+r62ECoJRfBb+NDRPWNTeCy+MUVnzttTV/MdyHWT5WADLnE19FuB/65rAR+QRtL+3pGAIh8FQLph8zVDS7eD/GCmv44L+EPU+2/Nid/nv2xGBVht9qaAnijFpHbJU2B3o294O5WpUHGRBhBX6QGc87kq5Hmgr6LFD+DOJaXRUR+Hu6gz28r4h7lGyWvpLrDVjuiRoy+LhK1xvcfP9tT5Qa1W5DCgr+ZytN6fyCHYnMBiyV75gzPr0WWw3OEndbC1J/lx8l8zQbY6p5D3PVvq5HlznBhW2gug+V1W5CIjhvQf7ZDoKd8IKWwXILGoxNzmp/Iyd09IZP9qMO87Rt9IH7h3+NUzmvRAJHuM4BQKvuKSU40rfWe+tEst8gAlz7GmjhHpnDsqffB2TzK9Gl5AFl+GCvWXVHNnBX6bt/bfonfSkNG7xIyQSq7yDyraAX0HSt38PURa1bPMd5uqY7xWy2aig3utC5O80/gzKeejfb0aCE3vw74WVghU5sdMgaUObirxY35xJVFOlewJoVk6kP+VJcjNeHlQLY+vgQW+QmlInNTAAPPlx8TZKQ1nV57i5vgx7Ix0OfuyyCcrcuKnYRo6k/1CiF2gpZxXZ48zhvzP7hOa8HHMrLoSrIfwP2+w5qywRr4MOMXOEqPNfc3w+NlZlNOeygjc62lo0HbmV9CXi/ule/mEdCNhMyVxBw9FS0eMjXu9hky274T1nbd1EPXfCHDRX3FX2dFpvt5jsxoB0/mvyxkoK1gYw28N6gvnyAV6b14/yBp7wrzdz3+XY0UFZLDURUCdchVemluHAL9M1RsuV5T+lSbBVwC6Cu/F1YjHUYfv+9XPPF+DrFIbVlFveAZMtTmV8vUNbCm5u3oVUFSNCqdNYCebhOiJ9lHIerJLUaG3UlXEjg7f6Qtk1uIO1oSn9SY/02tquA3q4wwE5ApTWZ9wC3LhAVOGhQ0mzxTul4mVaB5d4NG/dCCfeg/lUcW6UA2x92ADKW+KpccbBFfXwzY33drwRHoKSKp64VgCAWSat18VLpzPRWO1+dInONRHUjH5jXst8c1xoHyVkmx8VLYJPcXgwXNB7LYBi2cduqcgZR+tGmfgBgi44EMvOToMReH1w1yU7hXTN1M12dfjpAscmSIj4Ee477YLeGiRG/mtwtFpIKUBxBI4Zuw19T3Xaum5jy76534xwiZPbg3AXhfxxQYGYyaUneqJ9q+rqYp4EgDUswBurhAj/rA+vP2UFydJOsYn+iNhtZv6SxnOTJVKF5lYi7neH9Pulhx87KK6K+ZE3CK2Vrglon6L30uEcD7h/d/Pu0HaF1N9Mxl/iH8Gx0x/j/faa+l5CEE7IC/pxBVOq1J8Cq/vUk1/UnSBhlRvDC+VfcZfWXFCCkrMF82VSvSr7DD89teGiGIrG1GrwM68TMtthWbHa9Az/7iDsaHKILnrPD6C9X2AXraSEg6yVWj3bu/w8lOZeKVHjJ08RCFP0z159nfX0xlqcU/THV/iCGchShkbvxYUkJ0OQF9KYUCGCoTya+lJyCbKCQeF+8dub3qErZrD5nqoR0Mog0c9a/Zc8F7JshkjlB4sEk9R/DWFR3+jUylyOv/b6ZaCup//Ptv3Zvmv5qpmqoxIBytWuCbt5zR1ClLSE/0zrghdzI9pHYOwWtazH6v0ZdQe0Ug/blvIZg7fUF3UT6AE6tv4q93p45ydtbBf50fxE981Bj/iDEY8RY/DwUe/27rAfq6TSn4l1mU0cVuVkG+1zuBu2OAGnNTPsAXpCe+/MIaQT9IHv8Pd+/StKqzrPt+IBuCCkpTtEpuckmo4tLjpigooKjop9/JGP+5z2qdGSdizbNX7M6IcPiiCJVP/p6qIjNcJi8SPs6Kir7NRR9ymq9qFgd2gUbvTz95f4PMsZlxurJ+PmSbfGB8s93YNLk76GshxtdP2ou0hAvmiPiEv+/WoQ+Ctz1AKb9ygX/JklLvZcwhW0dnwqo0TmiwO6jA9eAscKJgTNUMfXWZGpgj7UMs0a3mGACl0LGwEWSVzqXSgvw89ZZY68hEC+WAjGQPZ4HtlValjZb8QLc0Rnx3fjPIUm1+wK67U82lQhupNa8UKKTrCTWLtJzyRN6BfxdSNJ4fvaAzd+EB16Z6NfkDXz+jL0Wf/qxr9pp62ZTU3MMp6JAJv3aMzDUgE8avrmTM62PjL1P9l7W/ZtE4QA9fs/Y+M+Dk/WsLOBYfZJzFY2eQveZ9YPtCGvFdHyTiHM43ODRvHWPUXStE1TY32HbdgvmL6KIQhCMklW4PNVTBF3PEWbiDJUlH4g/eNyH7zbAAUxiRqezXbfzLVHuHHATfVi42yYvt5y9TBRneYLK+C08gP9cVfBfw89mOB1MPZdSg5n0tiA/nGeiS5QqwaWhH2k+9gIMd4veh7CbEVlZP2CV7j3nagD5wOA2nv0wFO8ye5BuYLiTCVGsglZKRnkr/Cr6W4HglK7mh88bpIAtNZIogR00+lNOz1PnjIzAu4vgU3q83wHUcGVt6NqeO5cjg7cpBYI1nUdq5qKZJdcCc9SImp35TIuPMr40QSg9kmM2uW4Gn1QXhWon3P8fLgN+XnghzploeDwc9D0heSaJ1vOqocO5DgOO9ITw+LCu6DQcZ+DrqBFbckoG2z52J5/enNkA4jdf8ZQO3XBwPpdiiT+++e2SwWSGw4IbMvQ+mnKhN53d/o8dZCN8LREp2I6zcJQatdnKH442jp9IL/HzBdJ5Qkuou8IHh+UfbW4U5ZovMJG/x987bb4WMubgTPrqSTeXCryC/GeipQqkf6Xu42HDax7c67K1pbfG1eGLOfuH1v+l/cvRFhjSf+oMehmykc+crAVe6N4tOrxwZ7rMfMdxsSYgaIxPp8zQ9I/AKFGQaqRRpqM0DODW3gTHjm6vUlNBT+Qf+YMyJ8P5ZG/y+uBKf6KFqPJ+rRg3g6oKhx1pyoEvnhR7EfAMLQV1UdA/jF5KnWdSsl3RK8/UihlzJC4z3JRdprnUVcGFdIRN/cPywLBEgk/q0DuVdp1IQlOkZnTAW2GAdRuoNhQSRa8dC6L8XQK9Osgdi9ncWfGITs+N+ZwGxuqb2FqejTa6SU4G5WP+Yv3e7gcRf+QmmMrZC8Ks8g9aeewPjmtzrYKH2I7FP3xW+no3E33kKJ2et/8Ieuob5D+2pEjaXN+CwRhB8zR44+en4e9JaQg/d5mZBywQ9cLp5IvPu7shYO2PxggC/j0W92g/0LSxESE/SVOvmge976WsHeQ/TvM1uJVHTvhwgn01rnxcfPedGlglE5LmreReiHp6c2RGi268ikeAio/LSDKCgSVWzsjMK2uZODsU56dBTrGSDXg97yZMNvme+zj4SGZx1AMFHFklUzdDTNOlUG6F/bTA/HZ2E6s0+gmSqzcH3i7yiF2P3nnqrvZHhdKujenVZAYhJX4fZAcebZbcK+M0AdcifN2TAs4LxeAiQied5NPURoC3mtwDPz4vbiq75LIEkLZo63H2vBn1eb6hn1kuqwa8HlRzMwxKs7f5N4CYrKlmrwR7cYP5ggV4XKiHBawba+T4IsBg3Ipnh2APz06NHPC+ZSmKa8H/W/gKlKchl0f3DVEHx0ykZd5DCVhPi2qtzZKrHnOOoWZ5i4gsMmWr3UK+gXr9VHTz61iDQGS8cDyLH9Bvj8bfKRuU77rzaR8v5n2Sq9ebf9KZZif9spsJ/5P+bmIqpLx1jZNYw/t4mCf1Y8hkS2UQOz6fn8n67QwG5Y7ck/GS9Qp3msYfErt7INBX6BHWFGptmLsZYpD8raiznW/CaBBlpnPZ7hLJTQMR7PD4lRkLDGHNCpBwudfQTuoSW6awCPO2OMWURIqNwZwD//e5Z2D/QR+z98gc8myMTHfyjSMnxHgHf+ksh2rwUm3obK4RicVnXkX18ITPIexdS/pt6ZVhPZLBm6jWxvj8Zy+d9Q41reYfsiD4jFFTZpsON4vm3r5xxdX2TMIaHGXgv4YSfn+mctoTOgSXiueaiEo+UVuULYti2mIOnmnm/p6xDSL7d1C8uUegyO5gQecOVRHS+AnpXX1tIm8e5DkVNR+baNiLo700gwPuFTHX31BESJp5IFHj3huptgz5q+JQY43lsUy10VEiXm4SFz2qVUIlOPj+GmnDZQuZ7bvw9BMdFzRjtkfHeR1OFLNqjj16pcUUf0/Hhh2AOdfUVpf16ePwzT1Wsbipm5uII2+Zl1sGhGW1Sp3kG7nml1RBqF0ri8vyCY+thdPYfGEl/OzZg6TedwekiI1P9zjVYCxN9ctJcRnIJV+jI1A0Qb7m/DOShe/j3M8ES/NvOR3IgyQIc95UIf+eponVdwM7VD0IwaBeDbI/sDdvS8QTP/V1VUiI6wvasuuwvU7VcAVDJBgRvOftx0o7eBvSd7jIwGa3IVT+LYNHAEjzTb4C86XT8Ye3i51tEJd2jOYFG9YT8nac6bL5HyLbHnrHdF33094XjP1hK9zr67uWCBnl6AwZ2y3jpTvWq/MiCYie+BZbEOD7Xj8sTWDP71KHO7WmLernE8bgaCGdnfN9aLi4Ag4w5qpo8xqt7JeAbGG/Mr9CXL75dBOl1HpCw7RubnrjBgOc+J0yEpU3TJ31ANLsywtftYaD3Pd9AYNvIWJgBVPpkEkBiTPOUyUvH8TzaD4jX4ZmFWycCups1AhSzPELA3EecuiCdkBkixvgu0yjln0UI+WOBHuMudMjo88sZ/54ikz24pNJDLd+RmXxkzM2qa+hK2k3P9uvT2h3B6+WbtxN426lGqJqaCj3a3xOcyiPG10AkSkt/+rzs1xKeaulAt/ruiOfn3RiffxKggtU/IPWPPY7PJb7/cl8ryPfpo+b8vh7oXpqtIGLo2Vh73XS0eazf6NE2EuP1OhtoxmUZWBFsBOZo5UiT1xogZcpAwq2UYTyzXkS9iNCj5WsL49+SH8Bm4XOaR0FGOK4SFXJVDPDzWD31/MX4wQHqCgy1waD+Y9KHwyIneA6RQmeNzCFIhayOTiMy2JBWJXoYFa/3oOH1eevqG/JllRB2DJFh+wW+zzcGXvB9HQIGoIEe77uKWER4M9KQIZDYN+9MgvVa//Pc1xlcL8+FqT2DTfSi34IRyE8C2u2Onqec6UAj7yz4cjqnGNfLqcPUB4/nQVuQT5Uy2MvzO/NswVJJFb9cOB6uOX7+RhoQ080IrKvxqP1+ZoqkmE29b/j7VjNJNYEaYlpAvLBuLDwPfUFXn2k/4K66Tz3dMR7iz+2LzHEahFAL0oLaTzGD4BBeCN8ukBmD0EaP/DllLFqYmo2Dl5+B9eQnBFc3VOlwhQ8kQYO/f6UgU46HmQ/RtUcmfd4x/zTaK4PiW+F4Uq6YP6TbVfaWirMnf+epmhwtzGl/EFiovdcYAfefCv5rvhbCZVsC1d0Hn57jxvir2bGg5z3qdVkukcm3/RoZOUUGyj99z3j4Mgc6LHUJwqTxpvp+IjLhb/hBvM+ymmWXxUDlBZ6xt7nh+R0rvPKfxsR4ad+1wKzqq1DXwOurw+5F4KPJBgnuB4DDbtmQoLPkgqhiWYGu0QsLzINckfU2jUHTp6Xr11lGFdIUEQ4C98lfphrkIfyvTCXiRQFzAGSmP/NUad+kYDbvfzHVd68cYV/ySPD3V60hiHsXME2nquGVtzYZP+Pr734qzz+39O/a3/8vTKWI/+a5v9Xif8ge9f/ufn9NtdMArDn63h4RmWopamTYMIwx2zTQt0uHDHxlfxcie9OjL3vvVSj8+k04SOgT8i7sIb+yF+PP/okxsb/ModxCN60tdAq1Xj4ef3bR15KtwemnXnAI6/6CjPTA1+TooOYwAX2wlC86GjqzDpLLD48Pe9Q8noQfiHL2FKLxeWzocbgHU53dhRCFm1yh690jAH/fy+grDUWic/Y4Qph6DyHqJPS5uv56gZdNdazl9dR7I77UkHvtjUTuJpnOT+wwRhLUTON4EGlzGDfAr48TY1KATBTcqhkEW+nMos9cn/rpHZ7gHSW8HluyGvF2fDUouNIK/NIlyIDuwphqciIz8vnKpuHbVsC71GfGWHGfap6qAtivPcMYvIUqyaJhgDxKS8I10NBnHe0l5hCtEEJ+WBl0trXngLgRCxHrW6Czobchg/MVmbHAGBeGaa1Ssa8Cd7axSPfdYosaLp7qsGTIYJ6Dxxc3ryDh+445IXaqDozzjAl/56moiT7HGXOT+Wd03CRaeBkcTueDADf+VQkc6x70cquzYPMaB5I4pP7LVH62TCkxTt5lqk/V18GyRoYiPatAcxde7a2rb0M0bVODGr6s2l86X06MzliCensmgkc2mHbvBz0HnXwOdWDzHSXPZfz6h6nYdf8PU+lf2RGg3foSifnowbGUof7LVJJEZNg61BGCxZ4XpPByZKqYH0mgqdwmjc16MHzRrb3ovhf/zlP9ZaoVqivpvzcTSgwNxp2nlNDj/VsAQtSd8KA2bar4/RXC5XLqgcoeQI/G+wD+JXoJTFaRAZRmgePH6981v8jHkRr1S4DgYk09k5up1kHqIHMoDBnidsPxVorfEF+bdR15BcZbV8YilNXTqKPV6jvS8rJ6QCl+LFRBWRiRwcQdBPPeZNFvwQxql5UN8Cx91PzrpaBlrLcAlXMm/OyKFTKKN4NYbzCj8EFo6ExUTCjqrS3w9cAkmoTInKm5N2uOeX2gF/piEDmLO4nmZ/z9xaI/QfnrGhJ2+5VCL9XuhuOvQA9hFVJFZ9e0A+YskZmMQiro8TqthagrfF/OTZE6NnqoGN17zVb9tN9w5ZfAniLGv3JNG/orF+g52O9G2PDrDJopcgc+nZ6bHTu8XvznLP88l8VCSZx61XizJSSZ/qrZd7GpaCa7GC9GuhKiYqpBbI+pBF5sbRhX1k5Dw93Sg/yWPWt20CyJ3lbhD7J33yMjBlZFr8Wtg/DUPuqI6NOaXdpu8Hpsfbxfeo2vBzqDbP11MJ41UaFjJrbANl029bqKBuq9eh+y25Cy6dlFvJ6vJIXsUKEHO1boGaPD+ADPOMYs0jW9o8WuSMCzm5DgRWgUerCSD7CtG7IoOIsFNRqWgbV9hyyQMmqQy/a4Aac/Q+3P/LYjY9FMfQV+Nwb9UCdkTcYMnJ/IBJ/QGSe9+DNh71UYz9kXx799wu/f5vcTA/VgcCKX0/4a3UIPUsvRSN4bOsJh6k3jE2slkYft+BDmywb1fS7h+W3lBFj9aOpwtv3TTX031aq54/1mSo+M5BwGSGNrIGy2QI/weW0WkAjPqGbiaq9Qac5kSI0ZECbVrKJa81xAOc+bOpD6wKa/h0Eh+CpH/P3kKlHpt8Nw+xZnIXRNzAda900AbLFl0SPH/LFg86U3av6ewErYiqS9z10cP3eB8B+xKGXHxRwZdblmod+XBk0Ei0FxeuH9b4YNpw8NPX88m2q8GqlVUC0rRYgLhp4/P+F4K/EDIHxd3JqZAUeGuvM3FMxKBaZ8woIq3D4Bj9YTM4eox2BeAijGAj3tuvFHOk+7BlTe1XUQuDol8zh5oKe0MxL8UK9J/S4PeL/0iPmvGlVHkJvfVCk3qQN0kvwvU6k4ZgXwvlfl79qf65qc+ffnv5hqf4r+xVR06geofYa4Doa+Hv/up9obQSSAijxOmmas4Hh7V7X3/On/dZ4qmGl4fqctBEDfZ/c/vfYnCst/89zfavlPA+Xpn/+bmCpwTApsXCN3K1NNy4zOyqnn6Y0xd3pObyXKKbBUwZyyf/Yj9bT1Fsqbi2P02GQ2LZMec4phvUh4NXNO29dNQcZYdOg7pj23G7dMIYjKO2pMadh0/9kxgKVSCdE77jBHhRNzlVM9nDAOOT1rU829TdqRcIj7in4e/RNyU30ILF9ijCjftwfROhdrLv+O6DODvQuQrSQWNvLQ0Eui6RAnYy9EF5Y11LvOHsiIU83Dg4Sa0AlTr4jfDBlSnXcj/bgVaub8gr7TXBwGmo+VDOVBPhFOvdamVWtvIBbHaS1wjhrZtFNP6XDqMz6v9Yn5LgeIz8cWNSVJRHp+fHUIyx8y43WNMXh06Br4tOc8Os/uw9+1P8MbA8Fz1zdKzGeHOZRtijqUIbJpEdkiZOOqwJiNY5UGmbKBYsNjFmJ+sOmwuxwhWyyvhIcBvk4FfwuFFV5Z9GzbgbbjVO8qXZYCW26musmfBJkwy3IWtpI20tVCRF+cM4yx4ioqpHbUA5gsNhkkRLXJ7ZwnYJStRvzDFyRyaDcP2F13yFS9MnbkKT2vcByuOgm2fWcQYU8uoPX7K/nLVKF/RKYSfl4NnedXxAzOVzh87xYL1OMXyPI3irClQcKC1QpHyX5c5WCp9YHBQHxKHqn+BOIoHvOu4wXPL2w7cI9LR/B+zmUkzy5xwNyJQPzaCTjJG2QqzUWm8quvyIlQT3vcp3kqn3wQ2Q+YD/8ylf9kv/EvUxlbIa59HKqUaDpqXrnK8P6txcSgfJ0mkF1fjcBohQz0WaQnSOCJ8XARTYVu0pMKSTQ9V9e2ZkLH9FBDei5fLGp1zPlrf3quVGYPRJpTmlBr6s/IvaphYfWVBrp4vXxIwql3yPKATOHdPzlEZ18lvIw8zMGL47R2ku9ICMudSL+bOodkXamY0zSQ6NT7FLhe68h4jmfQu5BP9dRoQsL1/SvSlNYR8GGHTMYOO0oFvr0CGm3CmHi/SJSjjANrRlWI7sm3oV9X9gHi7U2ISgNzWnd8FZDHdS3g+EJGv55nU2+OF8Znc+4S2urfOxRIJizaDB3HpHbLwdt/7siEGID0xPocmR+QmRyxFelY7wrw1h7Gv6mmFXXuvgHhZdnUnE2PWbrzXQulZ/UsUvbIXKfIxxycWb3AvgkykJUcREhG68XCNNgUNEv3D+BfaYUWRcT3N8twiXqTrqc6305FUzlwwD/2T8a3B2ukXOy/4HXiVCf+bSX0VZgtBIvXtBZY4vkUNkYJj46ADHZkBb3dug1EUeqQ8HQXpz4GYwNFVaY1zxZ3PB8yw8vBjATj1UUmff8gxt9zKgVu5xLQIq/u4OXLqI7SXK+oHIjTvMaNszCKm5FGJ2OAwBvw9eHW2PRzbH3QdrXHgmEfqOhJ6hvsxTt6HO1xt8llbF+grcQr8Z161xCnREYxu89xqho4iGSk1h5sWzwKgVjvDRIcznPM+yvUl5OGOfWt5wq4wh7jjy8bm7x/ioE5/V4K6CduHZlVLxeSbV8LkcE61I8QIzEZZojkhoNM47eLCk6Vh8x1dgyFKqWM94sE6FnnO0miRtRmEEhwFMLqOBZ0WcchBIWto0fdfQ3aHp/wtz4VjLftQK/R9jzVud8T7mLI00O6cCE87M91eNElm0beJYb4WCKj57ST6JmcFp5w8fYkOO8+Igl5YAObbX4s4h7GI53LCgAZ14R7iUMxDjRk3n71RAZWjjZdfCe99qNXHVVCxqnVH34Q8g49++KO9x/YGV+nFjJ04NKKbptuWoveJQJrTiFQd4QcAmPaP+eYrUpzuQf0ID56Wtm4dNTo6Q5o+sxR39DTEK0fddguZU/wiwdvyPLNWzCEGXpC8yui56w7DWhdoge0TqhXUsJ/sF99oP7LVH/W/oiy5wzvX4POj0oRaAeGTOUY7T9MRbtVLPxlqmFfWLBTraj2Pt69QoZWK3A1D5mq++Df+3oxgG68kdGyRaz+3U+1n48eCaJP0/0HmUqU/81zf6vl/5Q96v/NTOVOT8lPLTLrcPfEnLK1USND7dQIvMq7htpejzlGqtDHPnaomXvvO4diWLymPuKZQa35BTXWyoaaN9XGpnl42YA/rFuBO+g0qb5aJBAq8p2Eu5tkUGmxwDHfSVXN9zkylhimEaqSg++rRUjpe/G9Qun8MKac3OTUUBYdpN/7g4Tu/Ehp7r+PwE5voY4wwVc0P8wt8H1/xfhuZnMqrzMCmVL3JPTOa04T17kD+ElXh9k7VamyD0tIAlaz6LCUGrp/dshwsZshI80ODV2fCwlyeiiFaNO3Bt2d7TX69vgk8MXkO29k10NRCHg9jiW+3vXIpNlJaQn/2slI/XSqZXAML8hADI9PzUSGIgzwePqOOrp3xR84/upfTDXTkOmSD88Ffn1EyFAV/0KkCDmLiuddpKcPHh+e56jR2jE2aDD2FpxG7SJEajTteU8GBTw1vhImzlYNVTJpjZ+XlIz/wtimaou/B5QoE5h+WHZ/merPPJW3CKhCgrdEYOd8jdoTAYx/mGpvHthfpmJt3gM5KchQ0RGZKoP6Cva70gSwgylGH9sK7OoaI1l8LxWxb14F+u+FMau6u4LED3aBo9GgphuZb5O9S1FDci9hflcvGrLwnhkyUntgnv27qORQtA9Q+94VwC+mPe67cwdbRXBqr37tBuINYINl/TwBlOGKOafYSmDGW4cF5ItqdNgef2BubYt5+btR/zLVcXi5zFOP14KEN6UE7b6PBaiuCzyfk6xC0NR3HG+blUiFGzJ/Hu3rOlqqUkeffp8COBIy+NrsO2qtLzIkz/xJIiE2VRqnixOciuQphITnlJbn8gFR+cDxFzATx+sWxzd3pueGDqKU0AMcHPB209p3t19JdE11A6KZ8SNBoRcFeTm/IzinWKj9oqimfpSnJdi+LQgQPk8ViffPPbCunDHYBkifdzrNU7gqQ2aIzxXtL1oL2kxQ68g+498/LhsVPcp7Kfj7ED9Pe2UFbMEWalgIZ5FWEg7/yHjcWNg9MB61IETGm0/11YIRPUMWzC5wOk/96appzzUr+wYRLL+R0OboiVThluH40+8s/HVyQ9vVIYWkXqF+vNlqpI8MPVNU+Hh951Wf0Pxtapiz2mZillah6mx3xxzr9ITdiFzR00sW4BSu//S+eST0IU7zfuFrECKzR08lzqIOkvS+FML+tS7o+7JYQHow18hc5SyhHX/bmOOrJ96v+1Tf7pyOUNzLTsDcZaE+cNSr9NOhnmDqLejlypaQ/PaeEHWtAPRsVysI4sau2epKG+qslAuwu4oM1TKNU7d2XMiXJK7D8lYXVLoaHPVrWot14qn3COENxj+EGG+JntBvBAGU/YPV0T2fagg0VQ/82rGa9yCqVHp/bMArchT8CxsHstgfM9DCM8ZftELP0/VxAmbqnDFeG6jIfY7xZCwMTfD87VCRg7CYw7Yp0POsNpVE6jurgfw+R+a58qEjy5deg7tZaLXnDgEaEOvzgf32GWP8nUhH1lPV0JzZyAjxOQHqFRcbGVm/CPxjJg1tslkKqWBhfpgtpIoqUorj4Tftl6VhUtDn6oPjV5yYPbq8CtI+sx602t4iIz/eCtlP/fnsW2IJ4OmDQfpsrsDOSnE8b7N3QXJvNtWemZ0ZX1DDoKd0hkzmdfearypppGzjit5sae4EiL/nkUj+3kIOOn+FKf5EKj12G2D7lYyMrw8KrdYPDzioT8KW99ygYvDt8eoGL8ZOs8ye1uK/U1WVDj3QtJZZvVv0QMx1GK8kEWlTVKbeUUgzkbI5UPoYpAQ9jY4eO0mWI3psvP9eWF5JKDbfgvqX5wsO9z7A+DR/CpndPgK4umsKMF+j3kiuAWDLqiH4V2FfERCfHexcQSew9n/07x71nbAFwWN7QSXiU2Rgvtac/J2nYjKNgN6MSPjLVMbQxHB81jH7y1T9wzZhd3ejOpiVy+K/zFP93aP+h6lQ+DmB42ylkrU2IsOfRY/9h9f+xIXy79b+Vv+7irrwf3aP+n8zU1VOiRptaMgYXtFRul2bGeS3EX1kGBvo+5a3GCK4oo8NEvSR33CmQNiGLxKe35ZKN97iDiUOPWSS+RN9QtTLEHyubc1PLjKGesbjy+RyE9itxM+/mjtAZrtXLHpMNTMTJjM43U6o0bOKYww5s9PUq+LOuJSZBr26U91p8Yw+c51kEp2lSw0iWvwEtqebqYLsT8OY3CwxJpc2nv8QbIGbekciz3sY9KNNe4SDfVuH0iMR6SfepZBr82vNpLWR0NO1aoCRJBWY5twqKr0S1OhcK1kUPVpKtQVFJvkmJxKSWVvRjN468PrDTQgTDRkmKxcEond5Fzho6PN+yuwA0dG9EJ6mK0rPSrICr5BOqMm7e0OX8vgFV4oCFrhJSNFnDg1M8y2oyfdQpOG7ekN4+2U1G5Q75nQmLsH7OBHhqqCrdDiHBvjN4sKia4yvRTbIEIWfS802J/TFlq6sII27og6vZKohuqzw+N03IyjkWkH1y9DDMVSZAPszl0iaNQQOj4VRB/obKBFObQT7OD4I/t0Z0QdreQvHaIEa/iugI6xChnJ/hVYH6b0ZiCELZ7A/S/cfpjqV+hlMtUUm2pd+Quw3wRgPMlNAofwaZFxypLFGS8hfpkqabQbHeX4gMCiYEyqVPIBsGjz+KyNDnb46+rzj4CBzKX5H6o90xJzw9uqgyH8GmbHnErTLzBaCFaAPP1ro+YhmmoL/e9UKubT5HczTDX3i+4YM9meeajsu49pn3lTzdMDrk67ypg4fU++g9v7CnOwx1MzITGwaB1OtBaO/slB2UhyPo4/Mqy07gZ1eGB/jNY3x761eiGwtaybPcAVf8nD8ax+jo4ezCZBfH3h/+j2Of7xzOsSSWxEOX7xfRqZtwLo3NwYbu7fJN0wxh3b1vQ6c29bGeFyswRmylnlH7SGR734JsDfmLyGggq4Q97xAH6vNME+Iga0SqbsM4DzznxBwyxqJtV4boOZpzzyLfzh13MsNtke7RXXX5wbxVNODk0UbIRwfU0nDNP1TWwEZ8EzajgbO4QxFl2P8lndkrvI19bMbraaOpBMyxGp2iXF8tTeBixLmqG+Gr5N21rBozlcdfdsl5iR1fatD/kOHTePDVF+L1gLzwlai33Rxw+sRd3i9QE7ojc1+EJ2KaV7JzDi9b8Mf+Io84PepGO+PyG2BsXJZM9dbY/zKi6kG704WWP2cAU2EhwX8snzU0dV5IBNp5hvyFLo6UuwH0ID2N0g8D++XaaYJrRPhh56w9xj3nzWlps9FZOLtUYhQ1hLafowzMlAYC1xWpmdY0LlB4XwigXsyARpZ1Idkvi4I56Gh0sfBQAaLh4mwk2k/pdh5kNEhEHhriQkNNsnU/xRzcPRdMpF2DbFAPbY4Xtc1oEdx6gB2u4AQPyIUiOc/XXDs8cT8x/MskWdzDIEcBcrgeLKBLBl6WOfpUMFzVpVNPtNT9buMaIIPJy6SxNc57DWLMm9EjCKn+/GEjIWXMHjs9tMe9pBAPO+nXlzbdqRLfqEAs6AibGsmlJ7aA1rOdXCpufvoVHp6oEcGa4keUgpXyMR7tkX9O2/q4CX3A3m5/QjOMv4KsPCfNlEGuQfTcifPhB6dFDtrBzs9uwn+s8kU4iX+EXK5RM958fDzz1uTT/O26LELET3NLHsIf/dTBd5lO5J8/dMhrVZfFip9OiD1vtBDEl0m7FDYIt2cHy4kVv+ow3SzUemvdFqknTMyOTWRqeKZjwz1e7RClJxwvCVh/gJfW9mMXSPRoN9VgflGy2PCb7SRKI+lEPPhUDJGWtTvSPT/1N1HT3S+fTktZu0F8Oo7ggc3ZKRxkaMHBFmrQQkvQGRR3IJ5Ng8C/NqdQYb8iPr6+JLajy7IyH+Y6rgwQQhihkx1GI1/5qngKtOEHIYqBLxCeFctNf6HqdzihkylG8hUHf4sUB0aMe+01ZDZ7OoM1D5WddAbsUF+7rQWOTFV0A3/YiprG6C+klRs/oNMhY7g3zCV9L/b/amb/4NMpf6/l8n6/85U2+drB9nvdhWiqeY9ZbdLCpHiNcg0ulTQX40+G37kxiIH+opWg7OGSNpOPTCTVKHvld9A8b48BW50OIaFqyNB4nstMsir62j3Rc3nr/WN8fgsqfTdyqgxb3RYUa+jhlsi+uTkZ6EGP768oKXW5+hbp7WID5cU2gtODeVWRs2V9WygPD0RSMbTVwhn1pHSaFjuIVR2C8bTzVOkr/0Lme/HW/S9VSpRbXupID1O+7m6EM/nIfQRnC7JRQjhjTlikTdX4DxKGT+iXFBNQLdSKG4h8GjeqvT2RsYqZacUuClgzu1P8h34yKf+esqqoJ/PDJkq0u41pjbUgOiJmhS9l1UdPvOVStH1LyBTa/Q5CxWZRrCaH5D1KWB/56nsvLlAsUwyFh3ut4G2J+U51WXPMKffo4pqoY0OTziEUy8ETaLzxJ8YMryQkFF8/eyVJUyTQQyBLC6o/KIi5GGWIwN/Y5UunUQAvt6kLNoj/VKxKVrYf1esDhYz1NzSq3aozI3BUOmrf5jKDrXD9JzcOJJ5uLnDLhQ1zOHZiJrIkZG2Y46aYc32I7ldnmcgnW7V8K4u6KtE4QSWe3EZjMcvJ0K/qUDbBWYdxCuf/p2n2lVlUnvvw637y1SOxA7EH7JRImG77cBqM2S0P0wlJOcbmErnkCC2/IbowmiBkw4e+8tUq81nCdZtY9d+rVKDHAIBffhHR584FrVEnPh4A1e9ouZRdjVI6dolqHhp2N+1P+KPLRT6/cp4eUAfCnVJAFb9WWAvGZn5Vn1NCOXv9PqLvvy+uTSQifWd8PqqS7R/LWwo++ouRLNbL+L1vyWQm2cc781lyklFqoNfd3i83SGTa/1tiz73WpJwzWL0IMPjBbpeJwQWmoZMRNBnusFUMf7QOgo5Xb4GWHqRC75qtxUR5wtk4u3Ud36t4F+fPkYJbvh0hfAeGh1xd5IMDpNuxBv8tiHX/azAHEYLvL/lG8jNSH5gwSwTfEMYbLK5XRzwoyPG32KGOVI2nBhSRUfPcfzheCqcSwneK8LfcyykqV7dt4I4nubtLvcEc9b9Ev1hKsa6UeZUvewiyOFZC2GRIDO2wmuqF7e4sfAiyAb1hpRAvlhM88RBPNLLoW9wPLtTTVQHjz8OmJNDRe1JNNORgZRYHiG/5wNhxS836ELaIxM9n0vClwK+z/TFD4JgJ7NQ2L5serHvBqRb8cH4amMVNLiVLyiMI36+k2QGBftSAytZz/jpJQPNVsII/NO6NTtIP5H2LMGcW9+OJFo9qUHzWZNCcr9HQvjtFyL1qtfUC2odCuFbZJR+NcmZ9qDnLLJsZMQxk0pgxZLj+PBbg8408QhJ8glI1K3x8+67EfWMzQISoi9Dz7TODdhvPobgfU5b9Deb2gO1KXfoWcR6IGuhNkCrwkLwZf3ckTgmLqA52zOY8UIl8tNZYc4+EAam+BmJvWEm2PWT1uCsGiA03x7BvY840OPIxxw724Sgfzqo4ajsCgKzSd80qawjdYV6Mdcr1BvRLUi4v6wSujo5FFJrfyZhLeqcnlPHgTDpcbwM8sqmDdI77OqFyLxlfU9INT0HqAWre+1Nz/2RR1VJYF1DQmDZcxzP25sD+24REQjqVsL/vlmQHI7l9BwkxpOplQHAmdxq9uqn/XsTU0k63QnBVvVGIo7rA2Szx1gzW5Mbuj2lEjJRK7FQ7+yBfpeujXq+xvufhw+FXlvzDgmUU22Fh0UpiN83sGREj800E38Pqae9HMOxZntRkCiarAukbhixKH/Sjm7bwofIlgrG4bYE6uxCC4JvWQlMnu8MajIvh91ieSRe+dg1ZL0WkLEanQp4J9WO9Kt2AYZ5pATMFcKfPNct0FYS3t+V4nVkTpTf33mqv0wVMKQpbTlHBsqYyP+u/f2pTxXQT6uS/GUkYMwvMfGvLY6PP/NU6kn7F1N9EUvBXrYV+8tUuwfmE/I5cwLfPTKVeukADK/2iP9V6H+SqZCZ/g1Tyf9Tnvv7b56nak+hCvxUooY+di0yzP6SwEm0GwzSREroPF1wKGThRvgr7AtK64sMwUMaSBRUskjLn4wasQqfddi3lkS9vl9ijmHIMOlZwpz08jmUBx+PF3xdocLt5UKQvs9C1KLPprf+4EDyeaBv9R3K6WY7Qw2TjRsJH60xom8oK0iMsRXYfqrdwDcPFUrx9yWR886QobTTFuLVUmRM8p4d/Y4zGUpQ7oy/SD/Q1zwtULNHZDSRdQVdTWs7gUgvhLOpb/g9xRwGX5IIbLa9YU44Dz8IJVZgDpDuEgWzEgEWSsn4vIkT2hlT/aIixBxC9Lag9uuyg+K6vbOo8FEDuuCLGrTRq5pX8VKi1toQIN/YZc0qL+K0XTTfv0wVfC5UQc0c8Pe5YSrwmxJW1F2KPXirIa0jgdwT6s1FzClkyYXwttAGmtzlA/B5i5//se8Dvd1V9OkS/h6mdStO5SX/gedUqPESjxT0WckXEH8TvN5NhJre8w4OjzWr/T5vRPL9NSpYUm6w4PWoMGZ3XghqRw8Mluk4zUO1NzgcH1odbEy1IrvVChkq5Rp69NfUa2aWl2AuliZBmNlx0qisAOtzQqYSHzubDKZ3+oep7txXibJDpvwzTwU3dmjIMViloC4MKvxlKntz7ND9Jy5DKdt1pBnZDTXjbgt+330LUuiJgcr28Ij3ee5VYgioWW4v26ghW6qS6+nzhn1yMGvvdaxF8n5/MHv8Mgd9+fhTSZrR8p/9VIp9oMSxjABOoJ4Ze2Yhp2EnfSC7HDIh9Kaaj5+LMZt67mZCtD+tOlpt0hDgTa+M3aaajc2tVyHZvWoW3rkh4ZmbNkC2wffnP8xBsl4pEC+qnIQ7Kxqoq9IBAidISDTYN4Wae7cFx8+Pgm/ufgn+vnYEy/JRoz+XF57fT8Sc+np5DIojklexv3HY7iO8f9nhi9fX9d7gdmtHYBpdiCSt9TXodYjXtyeiStxU3oLaT0zZv8uKGLftGqzVyxW8Z7wxiLG5HAH2Qo3xqiIT3PJXCFzQrizsj5hT2XgpILKqRojqDTLXzzmcIIy2dR3FaLqQ6adeLLsPvp82vU135xmHYP6oGSc7jI8LlUM4HcsGGWQx1bu7OHuIZ4upN9W77eig9FfI+3yqX+WYQA+HxQc9wAE91PL5MOhu2SPjqKunEL226KE2ybIGv1ov6oj7GX7fsBjBO5oy0vzhhYw6v2rgucdeiN5NltDl7jVANm471C97TekqlK+QaHYnRPdGtqlvbgfgpuxgDlev6Gnk7gEhm1uMW8jkVL9VEQQ7DRkqbw9TbY2FDlnOucDi9irSpBtNZMhFRqK40gf0nA0y9TSVFt4XGH8ZZkAI71ufsHlDJFroxhlpQvAZa88kobF2NMBezHXBaz8fIEFEHNj1c7X21QOziR15FJyTmtfeQvwgs9ynzs9tsau97plj/IIswm692zN/EM4NeVtPigxdEhKcGN7/HLUItultjzn8BCIRP2cf3BPGV/BefylhUlNBYaYxMrB6K6i/pykyrxIRxtTIpq8zf0N8D1LGVvMlMrRbbiFfzqtpbRd1Z+kuX7Bd/cZJ5fYNCThHbj0bZ4KkQjlZfY8zoMFsT7zde6eQ4onxplId9WKbcE7S6IXX51eVjFVxLNLCW/jA+KT/A0e9/sNUv2q7q333hHcxsR57iDp0eyyd9wlV3+kSokKWCM+NAfU/fVuQZ+teYPfDWqLNMENm38UDCY/7DIFD+Q6Q06BlTP7ieOXTMx5luLIELonIuDRAj1KKdojM74oJbR7Ugaw7YvzmQ6jQV7DD+/+hFQtdVUUq+X5icFsP9Y1WGI/JNz8BGmWCencbbZL57As2rwnxTvpISXjbHAB5Wq1BmXkGMTfwBU2kgJ5vvpfIDq0f7A7av+apFJSkv2t/3uysq3/nqTTzjEy1kMhAbjPUB/cjRyR4OVFBDlJyBivTKua1bkz/MtWfPep+cLlLf5nqzx71/zRTyWvx3zDV+n9Gv7//9nmqx/yLTGKu0ae3NJao6qNP9dG2CaxaJkCl2GEA/Qs1sf+lnEafiwS8l58CH47mSHdf8zr1S3sig7GHSM3NZQFpbN5r5lTIGNZRZpAfGB5P5ZVI69tU+18Jz3V0m2poSvcUfdzXqkmUPUX0wZ8+ggjHch0u7KTD75udIFmnLeH8anH6Mg4z8OA+suhEs4Fu850CWRMKNV8peUKl32IJSOI31EA7rejopRl45VRvZ9VjNp4bF4Boda1qtsv1iXmqM3isT2q2WN/Ql0413oLrmAvcni1F+tmLyCgnsxDC4ddy2jW3BqKaICN+Tcw5y81FBb9r7yTiFWrAVsGckdsZxtw3xeM9MflBlH5KEpLr3abJFxnHTLN/MVXc8hKi0zYl/H04FDSbVy3whZGSqMojoOPQvCHiHWd8Ed072l1TCtCcK8aW72VDNxf+Bd62lRCFlxgoNZHBwkzNkOGk5Ui9Pfru8vFIUBPHqd7KNE/197m/P3vUO1Wfg0ktg/xlKvdFOPrMJRW8ZVx15KSi23X0WmNAu6og/Vkvga79gxDMVlP9qsWxALMUDCHw3z4QszgXcExyl3iVebGJYWxK0GyCGvq6jgph4fiDw9L+F1PNvs8ECIZ37dsdaj5PP3c47l2X+Ofm0hBZf9agKfW/mEo9gg7q0KImLDbIVN+pdoL5lmziHeeCRN778wtQvU3yl6n6Bx5P56FDAnB9hVhmU/wzT2WeFwa5P7cbHH+PFM+M1SOdvZMIEFM4C3+YFGh6Sq4QR3d8fVnhuAzf09qIcSgFbuzChAbWeJv26CKTBW/MCfChc8zpypmwr3RHgNonDZx+y5BEvovjK50ZyBj5K6gZ4U1FP3V2BdO7asQzoGqI7k+MuTdpHZhXuyBR9DyDXnKTwHMPEilN9PXuIB5rv6q3CuEm/j25WQ5hswsryCb85HCwLw7zCNuJRNoODajpVq+BsFIl5IKMqydfvD6zIivIAmQLwvFU16y5tij615BDvO0uQqiVOJ729S5DJvo1NbuKGL90XhYQ7Mvr1MtEF2ljXIKpNw3Ga/rrKTV8OUAPpNYk7JQWx6N4mGbIpGaq7ZAoVFbRw8VSdq25L6wqej72F8i42NZs6GRj6vf5AgbPjnHxjAx0lm6vqdcSejbnmil0Rt5XCPRxQfjlmCGKa98P5FdJYtHxXCj0Ep8OcDqrfc1vzprTvCsfkL/kto5mTa9g3pIvEITPrg5nU43OViY98Dq366jDe0WpCxjf88EkbGlijrUT1YcwnJ7MX8c3oMlrRiA1TqxmwfpaUdY1FHL2SwS+30weS+Ec/CENCLNOEeZohxNglxLzaKeTgX4rI4fy7AILNy6zaWbXGt7/VEeVzT82mUtHC1RJUBk0j/1ISNru4Rh8stpDLOGkcHUDLJ7skF72x4FgUPzguN7im1fBqwi61T1Qne0JiAGTiCLrFA6/aCf4XT/th5zjdx+7zBYg2aKHmbuGDsXW8AUWDayjgespkGTUq9lhg0yRvA0A/ywywjDrc3p2uwvev1fOWK02Nu0Tq0emrz4Y7201kudhheP5sEMHnT99iZxIfgbbXe6EIFuqHXkb7AHH4revfeu+G4jjIaOcBBH1lVXtQPfNxQMvGZo6gq7j/4WpPM35dCQP16i389kHmZTLfBp/C2C3x6qOSj5UVJ7hCad32tcRUR4DXXz7BsoNw3z1OckSNZLyCcHmiPmkz3C8OTv0XDgaTWTwgXFqn5GJw1DgJOp8SunrVpiQbO7ocZ/XsKP92aRQzqIzC+eLsaPc3nDQq4XB/NNspxJZOeegj/5e8PVKVcmnjV+gPR1k2qI64/1oMYwPD7JlYIunYU+33Q8MuQHmH6tAQQ8FU01O/H5vnYnF33mqA/lE7C9ToYuK/pmnghiZqt0pJjiKEKKeK8uE6J/mBESt/8VUv9fQw26MmOCri6VC3FnigXZy3fo/vfa3Vv7dHvU1+X8e/Pu/aZ5KntlziNf2lUR3iprZWujDvZbUqHmJYdORoGamzw9qqhT2QJfcXEJ4dFDj7oLZ0VOyq8Drg4cQrhscw611ESB+fqbnfGYSMkefBuBfZ6ip9088Uptd7KlnK45J9x7/qdNrQqAsr3XIYkGis0uJ6rJ2kOlcikzWa4scIpvda36S1gYdnHQNPLp/6pCeHhWt0aRBFkm/OtzbOeaAJBUgqPht6tGKDKhLfgxh/2lY1HuGQeO17AK8o7PA/DX6ylPcINNI6Agip8IcGpvJG05WkDMMrD/zQt0IuS4XNTeVFVDDK2sIt8iY0cnWOX1nhy34ADeBPfqpvpe32EPxvFQkXEvLjspe9wXW3wohUvupT7k4jmCdaUD8zxaZ6id2OaThkAhsPR7Qp6vKNFftJHW46zRKj69pLXC345g9mVbRbn8hkPC0QkastII2r+EN4SmtWHT3VshsDX1DVrcZiz4UNV3xixdEQpFgDrLQV+7P3R309MEYFLI4EjU5rsG5uAaBMsIcvTdW/zAVaLexIZcBNYdYU87/rqrkL1Npc+dQe8vFRSUbcYNXfY1S6ZlTb5kgyQuw7dgRgqWMzPXhAv69bpgsWEx73tMA1Zxku1gI2PuAjCZto79MFdhaJZJcYg0Y5cZBppjWEh/ncw36KbIJCKvpKpykA7hwcZkXPi4KCVZH9HmL5VHw7y7mEF+rX0hdexN/nykMZHndXsBIXfzWm+KLZC2rOezcFjXpzzzVEocGFI6IOXBr/2zMyccNsLfsCAw5Ae/vrDMgF/ZOzUuGDHS/IinEkRrWzOQCMlFpGOCROK75/RZVdOhQ04qS/7ne1KbdU7UgOUseiUzMiHRD6zlkUmMzvvv8FLo6PE6wFWRKvO1rOxLX130wNqs98dfGcySnw9YGchY0Abar80iabEbBKe8G8e1gW5EBUwQybGrXfNxeOdmlnguHg2XU3i+f1lJn6GvVKMT7mWZFQxq28kGPG/w8KTdFcl2lBpRfqSYsLlYdfRUzH5LqeWFhALpBv+YuAfjgkayfaofYzjeD7C5cWXjdrQaa1+hRPDVuCLeaTqH0HXoQ6tG1ZoU89WKyQ2SS2sLjfUNCj+FXc+BqdiVcPSCDvMJFBcknaBkvpj39mwqZKhn2HRLgYa1S4+oMEPzcJ4loOPWWCfYVwPwjYs4VLJU24/eN54sji8efQqRfklFkqnPPQv9l2dSunB4iNBIsNENToiz1z1C+Hh1j+jrFzx+fNyhi+ci4cv+p9L2lJ/DuN10Im0rAeB8UC07EZSz0NlSkyxY9VHpdTeMF3SRdumwO+Woek1CY9k+ZvoK/fz1CzTztDpSpfAt8nbgCFzlL6PFdILN2L3yd0p9E9eP5ANurrgmBhwJF5vx5BE29bDEHwnWqbySo4PRVKgSuf7ZJHK7QU7SRKvji5ViRHqMUVD7fCZ73OyfEeHgqmL6HDDJT65H8uhUBPGMcT69IrYgz3zpgobeoMU2iZ/qKwgeKtXskUTl8Jeq92QXy59Ik0fV+7VCCawFQGm2GJuRXUR4XBOCcsTq0Zr+CCmXWwEEOXvh5Z0CmeH982KbMIb6uw0jazdYHao27OvgtR4Mcm1UEVm+oxJ/vx4QcyA4Z2PMLEoq53tALkx3IS28ab2FiYz6xft5iPtsxL3qfO2KCifFTGG/UX2nqQd5+ReC/54qEdaPg9b0tdQi6ec/4emV1tIjKK6Ta9fm/uHubplWZZV33B9kQVFCafFQhoCAJVXz0VBAQFFRU9NefZDjeteaOsyNmZ804++zRGoY+iFB553VnFVksXnyc0SNXdzgFNnr+Yb+nlOwtvN8VtevoLTONphkN4LSPQ4z9LzJwXTQEQiJgfkjTi0tPpqkBm9/zmj3qMqUnnjDYnUqLBbAq0aO+hQN6HNeo/d3KR0/nLO7okXS8/ge56Mknf6igKR+V+DNzWhp/nvsjUoE+Quu/yFxPJQAjfo+9Mca5v0UhRbBul3EdaG2iEUFKE/DmaSzAY046UpuNDWqrxQzk/ZyTkPQn2LZqyYL2tECLFEh30An7h6m+FxFAd447IZS+TfYfZCpl9u/qVCvtvxZU6f831anmRafA4ZhVQhwm6BOYXXFILyvU2HRcg9q+Z6ixc9TU2JJuNpV3eFMy7YYap3F57LtsFhCqq3sdf+iho2cbSZvtLxf0sWOPz4IFATLGB5nGvSHDQPJEjcr2BYmrDH3xTnHWowbh9/fu2C9Hx8/z07tmbD/2r5pezD2cHp8rGfvgajQ2PAk17/4S+OZ75zRg1QL8Cf+Ofca3GCN+/oFoJjSMTz3Zpft4FkFyVJHRnEWrjPvSuxizh4Kx23fR0LAaMoiJk9RRNIgKfdQa+uKFciRcGeYNjaB/g1/MMeabFpkl8ydnyBcU8+1jjT7+KWXIpJlzqWMrGc93hVq4P+qFwGszbqgbw7gHb5ExpnpXjS4lZYAdq8Ia3jmViHsc9hAujymJXgMy3eGo1JCkC4zhRzBTqBbRO+S7HjU9eF05feSVjr5bKmq+NtecLm9aD/GZImNlWmsjq2U9BKm8r/lbxxx/FPsHnO73hLFiEvXU/GgdbHZPlMg/c3/H60qGbT+xBJ+1yFQ+JjPQV7KJdNKhrxRSa/Sd5T9M5RurDPCWmAK8BMzZf5jKru428U9egOSjkAO41wiZyB3XpH/x4sD2vHaQGd7ITN6ef351Kj9WzZJg8knAbVJKAP94+MtU4ttj4f6tpyT5ChW428RlkK8DTsqDaIJ9Oe9YWN2QkVZHPMRGFreoYR76NnWaPGC9U5Ap9pLQkH6/KMFdbV0hXN714cdUzqJISLheRRpR7dqF08HfEqZ/tIaigSvhxPYWi+cbvaNFYr0hnJ7XyLj1uaETjZqQGiuPRV0ajHtYFwg1gusz/sjRxyMzahAe8GdFUnHm9BIdB8g2oc3YAr+fXtvVFbL7zBSY6FYpffmHAxj5BH3tSi1K8l7UO3BnTBNgoHeFLNctMlTR4PWWBJUTp3waYGUVMpGtv1OyCNod7Fb2Voi/p6onF51sYZMaFgkvDubMVBxQrQNKkCkvGSenjbADsjDweAuMZ4L+eg2ndH+u+apISno5IyMxbVIK0WufaPQbjOshF15dx7HddnRpVyn+viXG63fWYo696ruxl0LNYmXsJTKRPQ+4jx4tWioLjWbyBBnDf6BHOwjjekNn7C3Cz1UdL4yEU83cF3AypavA0bloNGovD0iMrq15+pEl+nl87pC6t7vA1PA+UOk7P8Gp6UXCKsdRaHz49OiZhkUd30x3oEQ7EPCbVyfEt2FD6eDmLWro6ypEYSIjc9HnCfbjSpaIPWyFeqsCGUt6OAJf+xV6rJmdAIjBWmBMMiR6Rc0BXtuBEO/XPKPOmsrAgykwHvWBRJdfawlQrSIWV5+1QnWrtCHcpT5j2jwaaDH1ZUjeb6+OXBVztjEZdsCWT48hduN4emuCBRt/WNfhIvIpub0XG3D1g1qH+60BZJmtkJG8XYpOBN7IXEG7Bk2PtNq/D1tOhkP0BHU2QYb6w1Thmahguy4yiPnC8f8s38hU80CvYT+DjCyjrQubZ4vx6rtlRsJbEkMeGFRAptZc+j6uLEhexKjj0x0k1JMiBv/cm8gc2dDT+2uLHuTqbAXWiyUyoTKtYHO/9iycZ8j8l1xwMb51ZIxToQFpnm8P1mMf9cB4qxLxKcPx+nlOhd3s8cbX9Qfvl0KPJHqek4zOaLSFpBJwvGzkTqPHz/IvU/3m/ozpbQlRlL1IRLbIxIIXfUdPP6/5mfWc5vHXxPM3O4GV9N5QtTUrPP4a89UtcwaqKk4HWeZcGZ9PU4X6n/oAe8m26qjffXv6jLkLoNkBYecn4zSZWRNg22vMIkWiAz2tGxkOn8sRr4dSUtqtBHSSabgWfLpBptJX7z1sjSUy7tx5i2Tqr1qw+dQgodW9e+KtLQ3WyROZikxe3BDc7v2rU4WWbyjE0d3/han+1Kk24SJm4TJuNXJ+pBEy9TEhsL/Uf5nKaz+REDj3mP/qVFpjlCy8mshU4Sy9Ac3Qbf3m/jLZ/lunCqMFL/9zTDUTFv9ubxrlv1p+zv53VPT/W6by5GwJx+2rQl91GPeHu1To8I+LsxBJEwm5XUJNRDwZ5wID5HqBfQTUjAEZaoX2iTbTZw55NvY6OPX3kr76fIBkpVxqlt4loAsMKYgNqRb4p0QfrK0mDoROcUKfQ9DnRgedQrQA1NjGqUt69mY7yM7RWYi9j+1Sp/wkcIzH9UupfpNoz6IZ5B57Mb7ODy4VFAcZL3I+LC5eB4lWsvmCJE/wfGl40+i2+jDg49xitOoTkW43eweCNjoJ7DXHGI6j9ADZykxYfNhRiRbb7g5gZIdxTe68pDOdPyGWzWMdS2/03aU6qdCnN824l0li081Vm8A+7C7ow6MOqHEefYxLC/x93jWjzIEeTt3jKPCCXCQ6lew3UMUOif9G30smdZcAmy6TOp4eTY1Oi/QM/i7F80lvF5E6076FVFQZHv80d+lLQp/McqHA61DNbZp8+B3CSVEIUTGzNFprAzJYFu5RM+gcc3oj3iA5rGIhjumso0yxr7Cblww1NaUD8b23CNrGsISAhL5E6G4RwE4ZqBDMw6Ek9vtYga4fTCEkc42Tyf2NTDL2WvA3giaSoH/swU0xO4eKG9hkbm+P4CpsfHzJ0tEG9uwI2lSzhXAyzjXcXXjDxlr9L3Wq7SWj6KM96IhdH2v0veOa9OdT5z+mWm+9reC/m49LpLA3QS8yT4CdjIx0skamMj5b4he90BFxt73DBu8UCycJK8lZf5ewFS23DjInGIigDUfY7A8xatZ+ppEHvJ7gvfDCcCcrKN3XRwtgLmtCvLiNWj8nCeRXUyNRQsuBboMj6h8sTSEuRHz/fFYB9ifDYjwIDJfezsIZAmvrsNipypKK1EogLT8GMi+ATfcqGlq/AhVzdlGIdGouY7Clh1EjWKspmaxXHnjPrVbD+SajiwtVA1R+NEl4+Kg2mUTdFIy2WDN4VwWQw611gey6DY6vcc9rLVdt0IbpmgSahDnTzTimiEAjdbjuXEruebsFNZuatd9UXYq+NaeQsueZcNOzUqpkNw9YIZYjM8Q9Td0nQ58/PQtsdcN4GTgyVr5QK8ZjuU2pF/959v6NenEaUoxv2dsChCG+P+FzjLe746GHEjH+djQtqRfAHFIaVDieZ5ZNe1fOId7Qax2nsYSMctnfcbzKLYtpgQxkt5MbsDO/s3ii3pFhD7sMIo8JddRO8f31+fOAQE4XhD89t6ME8zmcJnTsGfxZIsMsgiuA98Xj74p9T6mc58gEBjKbEnQS1XIBPZsaI/Mm8Qc9S9sFADQ0WVxPzyWVNVAhep+ARGMrBmrp7hcC97oTYvnwKam1WwkQQ8IEft2iXrQSNeDQ557AZ5ML0BkhIgT91SVRfQ/HPa8lG6LY2grReRXa9Ph+r4FODmsC81rViGa8bbC7VK19LQ4pabSHhvGJ+gDTAZnr4h0prHmoMRCLrUuCqfcAM0amgpP+xhx8sFTYJVudwW3CMtKlrQHr2waZ5GtASm5DvcVRQs0a9AQ4UXfGBDZncVrDavsCsrWvOKqWzrL2uaVymsqHxdg/Tq159PI1epOL8RmAHRXi6U0taQXxCaxvMq4kX6kNiTxiw6ZOaO0HhwEZwH1vwNauOgv1FTKX+sXv14f5pN6JE/z8ZS/r49qTA2HhYHH6mcsOwCKpSWyKeDGXznrwB1/Cv7+6+Plway4g3sdoCpevcf9Lc/KBcI5hygUnc5FrDhRyY+ydU1wPGX0PkxI9q3Gvea3IHb3vI2TsZtxvkpnIVLcd4eAHbE1iu/9yZHZxDWHw9etoVxrosY9kDsdZzmuMEfRMXmt/8PV5X0erqyrSnrTBuMZ8TcJXh3p4WLR72E0kXQB54fekuG9rcLg4vr4iE5bVfeK/2TBlXtFPqSHbqIeqskFi7uOvSB63PgDTezAh2CSI3S+r5OBGt5jAuA8HKRci6gXnseCLFJmq+mR/11MFh+WcEyT0/LeeKmiyRPuXuT8/v6wVImvdX6by8+t/lKnE5b9bo67+n7FGXRP+p+f+3FKCYPGuWGxXbUMDbR/Cnujnmg0b9AnNCRnn+DTqOrpZ6AtKDX1B7At3xmYXJ6Vz2xt7BJY3gWfPTUqXXH5DnmoXxiX0l1S5XdCXaSv8+3NtNfSumg6cHvqJxafK6uhpsjdQwzLU2DSvU2oMEWq69TjXsbJMKZ2u5Qjgsr6QaDbuJcB2e/Ql4vopRGl6R59wwfM5heehZg9/M9ALQ9+a3bKaMb20JZqszQC48MLjZd+xR+dXtyEX9yfCyynG8DeDFLLdJq6jo8QH9OHZDfjphDFunOYp+mr+gGOgH0lcPVtK3YVXQLy71EKcrJGx0l5Zoo87NwLzJqlNFVVX4eDmBYvJWFdaMOWOmj/23Czay/BjKjV3/2GqqCljODbTBBmtbyTqPcoCkqJOSDxpzJ7u6XCFLNDDmr+VNaXs7mES97wCfdf7qlFtgszF0U2iTzeQqWzf7iB3bqnAl9erS0t/7AONhFrHKp+VVCB4vO0kZ+RXp2LG4/urU4XfCWrevGgZIBGiJsafIUPlIWOdJzYFiMQBiHh9HMFStubYoaIUCZrnA2jq1RLAeWDqniTo0zwr9OrgOv9opG2sIx5/Yde+m2sDScVmAMqFpP4x1aM6clArjwj+c6M1/8JUvvFAB8hOrAD95G5rv6SBS9xrSsDaHZHZrO4zkPdu8QKTDFtU24w0mA0WHWrSHBnvD1OFs7pAX05cFpDrpyPvrDv8rVO9Ja6Qz3ZtAtWGiYAg22ekfYYIPBu6wOtBdxopJGLAabqYs8AZVEqfnFmwb6YqYVU9kYjlHgZw85XGYn2Gv6z9PlDVDMWoo9nlpZDHrtVh/zktCUT+KUUmZCpkmjBn/lfORZKFS2RYsjUIkKsKJMD/gxpMNRJ8ryl+Xt6qQL0UGfdVYk6dyLYMGzM3hYB9MPtNPpij1p9kQ7g6gZ4cpcUaNteRqYJkSMls0XugjT0/Q3Z4iD+mMtYfZLRFmjRkNTcx1S53GP/DNgE6n+hbOFGzEOJdNM/oI78FENwWZ8a7EuMlfd0Y+JNdWUf+ET9vcn0zPveH79sxMpMAFwcYeiTC3DZuqMieW8g194zxZUop3VfdF2C4l3UcPFqN7s0K9WP7vrLoEtsinTn7DsJy3pL4PkMG+kZmB8wp74Rr6bKh7fJ8gPCxFFhcrW8DlbLnDXwL5sjAB6WkH/JCBrKOHYsTQ1ao8Jo0ECrj3jsHH3PqDD4ZHHQbmU2J8Pu0a8EhnTwsjMTvoFDpYG8h7TeU8OQeunT6TmTYW8edEMVT0lFDTB9w2OUeia+3j0vVyfsFhzkLSaTEsUaT+0OBdC+6LF4/RYk+S+GF2DHd1Nz8InPvJqkB/vG6qVmRfkQ6NOoaXLVCRt6Gvkbu14UN+pSrSLLwkYgnHpGRtDJmUGmFTSIHGewPUwXB60iJVyBzboSJLgT7kbGHOVFh89noBK49S8lFrA3QLW9krqrkpE7ZBjbKBQM3R9om+m3OYd1cBQEW1rYZV0EuwGzygfm2rPREO3+3YFnRjAUIHS4pdvcKtC6fYHwYOH7dx/wA2/p6Y4G59EvSOMj0xtEhdRA5vkLKxnf+rMojYbYZ57YnggP2aZiwrWEVJbn2gQq5Wuxx/KktUF38WOh575h/zoGF2CBd3z+mgtPqXZLHCT30/pP2NV/bdk/9Vn/jeKUzIT4YLnpc64RM+2Id46awRAjeyycIFOnOeDPfN9Te3i7gr6eXOiIVMtl20QJkQ2cS9ipDjSp6poHvlzscf9q3o+nY746ZDiNR3AsSHUztDtmsSGpOIr+j3rtGlfrKZh0W13Igq+8j+dWpAuv67smlRE9IvBqZ9oqfJ1QOFX8wDxNh1++mtnF82QPsVntgoSgbyGRRFsBmNXYufhHKyXfVoz4etLiGWrkqxF+KHMwiRKY6i6h3J5NasDsvIiF4bGP0ZI80h/VzUhL/8kQGq3X3L1PB7b0W/6VOFbyJ+J9kqvn/nj3+ham0+X//+7+Jqc5mhxzeXisS88gqqao5AaAknFmkD+gTvjEyzoFqyCjSHX0dCuwAsfO5Cewd7DkNfecIJ+057p+kIlPlofmC06FrBL4zOptWtoeMJKKEROJ2UdIymlgQOW1es88GGU4cPB2Ccl/WTGsFl351BzXdpWfCCtvW6C4fNTx9NjXXwltDq7fzQU2fPjGHfGWJ6sW4n5+WDyQqboeG1mTcPyyV0FdnujTQhpk+BLA8k1hZLBqavS9rOKZOJsRnsXVprnQx0kIRs7iMmp4a2/HZekNAH2I3c0Bf2qFmP2YHgX3p2GOTmSfgrV8LzLXwdTe4MmTxo6nZtLXx9ZlPYN9fC8JFEgONOTLa/nQ7jHvMIiOV7+ENZjkJhB9TrZUM1fPjxjWzu2agVpyeIE8eyEDBuE+6ybsG/BcNCSfSRaGhWk4hloKTwOFgKnRLlQuEw7NgkbKcowZduyv4JEsZO9DYpqpAL3D8nmPC1zxKf0ylVUGIMWbRgRyUugfjO7PqX53qdPbRd5VHyvyrpqHPvbMTbJY7k4XLBjX48W3HvufWP3UqpSz2YDutJQTSBhnqXK8OsNt4Hgmns1IhwQp9m25/bOazR9kTK5MG0OQ5MpV1nyEzfOsItMwhAnhK2ZDphlXgKqFb+8kNGcp3hBM4T3PLfJ0ENpE+kg6ufPBq/yDpHdHW7ycYu9emDrOVUP6Y6k+dyn9EQkruppoDkaZ4pJR/GlK69h62wjbG488aCZlKPoOt4nABvcNMqiqzJWzm6ouE13aVEe/9bcB13z0Llk0PpHa/J8wpglCHfbsam5IbazDYd04CUr44OSvfEjy5WbJQkxWbfMpzib51GFhAHyv06W1Y4+fnT3xtP9CHOqctEEHAnPesVRdzHOY8jYuqAOF6DSSvMEcaIlAGnaZSUojiHPRjZtbBQi84kb0acyRfO4wH/bg+pUSm2u1X+H4+1iEKYuPxfMEQAq85lsTaWxvATE6FMP+ib23vuYZJRSoFzneWTUFDRsoF9ARsbc1ditLqA1vfKoHJN8ul7iYPIGRNSeLCx88rT4xnX31XQjyndko7uVojg5rluKFgzKnd5g74bHYm0Wdlu/RxEJ9waNcliXaz9UBfqXcEeAdXwi0b4/VgBS2kRX8VeL3fd/S4e17hAOQmRMvFMqPGaZlCVKRfIcJs0dO75HVwjN9zwnuupFS83yaQyHorMHLeI6OlXg17wboSpkhOSZkbHOAkTFrCpInU00a1APL1wxTY6Tz0dHi4awiRCZAJt4FCk/NKBL6UPMace82pYfcXYK92K0TSMEjUpfUd0BQEhN30qKPLGwIlQ5Bk8XLOS+qIixsydoL3R79/UK8WxylEreDUUW9UJerlyoSta5mCPy1OkvGnTmUtPGQqw8LxunA2E/8rPRjzoUDm+lOn2jxdtQ5Oz41E6s8HSQRWOgu57uN1ytdTf2E5yDDKvQZybJgO+tNExqpUDcj+sXJAvbz1OpCXpUai4PaGXb241/5mebOJXJsxaOzZ1uHDuQPJ7KoBz9cfGJ+uMxBiyxKso+9XQI+iaOgDdglYj7Blfn9QMf60AuNBUnG8/ZjKRsba6JVOfM32e7LVx52idwdF2D4jNSMfxVYgnkgpi9Jxj+q9NTMhXvWo/7Oy7agZHD6+lD404cdUy3zsi0/vDyEyha6k7vrzwuu7mpH4sVgpdBEYOrAD3v+4rJZ4Zegsh72a31H/x15A6cxr4OBd0PMXmT3Q2WHhAjQVMvRm/RnoqTuuIHo9XCHyui+nd0B93Keo17x+M2T6uVYDCIuYMFvxUxokCYD5FVAfHYqepviyGHbPD17fykSmYur29GOqX50qSu7LH1Nt191UMzYP9/WrUwWdiZT0Zz2VTdt/5v7ib8PAfvUxCQrzKhKZ0AgMm8QsqDT0jH+Yyju8oxo6J+ZEPXcZuAsJ3WRNEmSqsuxAfXqsDvPHdfgxlcrXuxquEf1PMtVitvx3TEX/u1D1f9Pcn+ynM0jCW1nzzLMyZJQI4NiEOKbbbytSjwc45uSuJoyPeyoL3mycWxv359qoN3TQE3kPvDnfcPSg9tFPK/eQRuNzQhNHolR/XFyIz4uzwIV0gZqYmmuIJlpO2JtY4xhHn5JEz5LwK68pvc0+Dhwjraoj4biQqJqhhkfk2xA+MCdDn4ExlGRSX7P1uM99peYv8EXyrjk60Yye0IzCfpidWcyWKTJW+PQgOV6rOpahLfH9gMI+GjIS5xlCEJ5dBDwxYxIHd44xk0uo4aa6Z3w4X23qvURkrJlyILHfrxXqBzrG6PeEjPg4WRp9zcoFHJe8YZF9STW6EssV+Lw5CSxQkWn0rmwhquoD49XHLGnzUp6wJfI/TFXlWgCH2WNkno3Y08dNzCDqMWa5tY8y+niJZ8i0NBCiczST6Lrv8fhBfSIRO45zgwSZK/g4BYlPybynrq40kH3RR7HZBJnLuEANh48a1fyazOA397f2E0b87MJ7Mpltr2AmnVX7Sv8eyDM77v6VqapzXQBF61qHrQAumS+3e3BrwyShVw0D2dvHFKyqsli4kweJpNs2hd174xG/b0Ai9/fjgD54XG9V7rXuV6fyztI/dard7I0+OfoQFnqyVpJKbksgneMyv7KRqf7UqbQt2bLwe0bl+8NUSPp4/D9MlW+QqTy/39TB444MFeRCCxtTQMbLL8ihf5jKuSKtwI0GDWmb9PCXqTANS4TfbyaYVLuTsEdEIM5pkgA9m5ca9BvmGOuFzLSlV3Tw4eWG16eczYBc+E0I2tmNkks1qcBohkcdvswHMuitWoC+Og5Ig5ubSHibT8FJvpij+tktJcZj7YLl3C91eJreXBJvvpgjQ8w5QT8tKLEDdQPqUlKFcHpG33pfvia+zF1KQC5eivGh6RdM92iyINF9l1RO7YCzvNiETzO8cl9tYYFTIlP5h7bkZLOUbGSqBSHhnG9tsp/h8Y36TIUgvl0UkqvDFIK9X7L4UcQK/SqeBcfCG/eLVEwcX9bEgzwa9+dcmi2lydvzMQedkbmW27Hn7Njj1jfaikSHEpnpFOYU/DMvBPQUa41+At0CVl+qmi181APPsm9wfLyLOubetaTyydnDoYou42Yodk8PO/kC6WJyrSOylxta5uMe1vL1xiLpgp7tNcccnmcxpq6o2Tf0+PGQwbg1E8aGXUCl4KIAg7KtudfK6Kmi6gzpZYnHL8p9Rq25t4dTZl6F2Hx1mLPX7+241wgVeBoPGR4Px1ekZQaJNsWno7Qt3pCppss4hIJGJyvxBKE4bOroS4aORuPTgP5p59e8zUz8/S26g30bbxjnBIlre12Mz/LPbBbnbtBR39rKyHyb8fX1gx7S2pqgttQUwsf5pBiPTWIhY/kqC41xfeJQxVP/o559FujKVDTKy5aA+0C6grA/DGRJLhdwwiUyyyIY65bZa+W/FxYySCkzm5zsRAdra+D7wWqgpKTbDTjZ+NxgPT6TElxvOyDn4MzAjRdI9+dSBsO0CyHIos4mpPqsYS1+a8FfTa2OSCc5xnhL0Ony6b0k3fXOYHOaNxi/DjJSah9N2AkLg4Vtgro8TxkynFLi971uKnoqvrLBmxKF7S4o7mTRNxL4pZbUURvh+NtdHAJHHxUz+hxRr710/fKn6oBM+Iep2OSJnv3qPZAGXSml/g7zzYlPRCEuDkeJPhtDBXanbR3tzKVLm8nziNc7wHwVPZyUXla3M5wUitqwn+P9X98WNgQu/lAmlxXmP/W4gHi23NaReTpr1Gd+h/f/DXVMj8Slk3uZQzB9c8bY5W1T+bvwf3Uq8PjQo3vbRrD5CuOa/PO7Ic48yWAzvejInLXfkA8YK3/+mk3ILipz6beeyplyIJCHxvBjKm9esBrCl+iSYzz8ZSp/ms6lH1PRiRmzcBIKDTmk/fq3ngqsLgZyKrQcmenwX0z1X3Wq33oqy812YMib/zxTSdLs3zCV/l9d1Of/X+5N8z9epxoS1OgAHRNjOaZDKvPnONc3qWqe8rEn32uygTRz0ch/beR6d+09IX2tb8hAluPSsAlSjIl1J0RddbBppMkP8Ju6Yaw9LzBGqLyFjOj496GbpHR3RQ3mt1OGmrlOMtrpPfrK2Ctq9pS+Es0I+l5uSBUyxXsx0Ae5ARzic11HcL9xqnuXHvJ+iw7g+bh1VGV6D9nVewmRvL1zuv3K17E/VoWvWxsZ5uHh989YRdg0xO9nzDPgQJIjixZjT07pxhnsZ22EvtIXMxo3aQNwP6Y1MyZzjb5f9AoJLfZCNHHnEuW1Oc517pEx9edVouVJmQGUrMHzoZ1GBbOXIRXqcQ9m66rRhcXHPUjjA+GRYqZ0fW3+YSr/jkyF+RGAx9OoxuOhr9VEaXyuikV1dDJnKSbttIQTAh/6Krj0dOWIMl6PW16zaxX1VM6kCmJ7cap5EV0bur/0NbDlIWF8YpgSvfvdGdVPiEhkHiObfmp6+THVr05lSMkJbO1oMT9douYVT9+HXRVS4s93kJJl9MhhJwWYo4dw+MtUajehtX/Uy+FXpyLXM/79ZF9KZLVC46bWlitALOJrIgj/MFW6KXuiQzbALr8nLKAHMyWNtGBg8Sdh8OygJPfZ8R+mahcfm2hVewJvN9kI4fHz0Ug2GzTQ3MgjAW8/HekObQ9q0G+YLxyQqcRAQF/WzmwS3mjNCcAjA/0+39Y/pvKsMgWUvX/qVDfHLsCS63Pta+eLSI5atgQ3WJ2YLw0LTpKxL7T5WmQEtorVk7u7j8DbGmcWFJGFvzyLCGzWePt8mDiUTHYfDvY3a0k4eS1E0ofmBXZOWDLwnEVJBjNYoQY6xfhYGB7/XV9WoE9OyFSGXrjk0QsOaOYcmerclx2Z3tcrX1hbpA7u05do+O+hBxuTQx2sAmSqLEKmMpZ0XceDAjZpcASCel+ZqOHrAQiZKeRXp/J390OHbvjhANEYMrPsiRJ5TiUZjqQtBBxiyORJHZhw/GQ54/PbrKELIdhC0txLgb0m8UBB0cc1vNUJPcvm2tP+NiHIVIuyZsJ17Bm82uMtvtwKxsu92dPL9kaBE7NCx+1ZCpUrjAd2c9Bz9Pu5Sx9PJ4W9+7qwaL7sGso6Ez2BbF8ReJ/IQHNj38AhCNGzCfTAqZgY6IEm3kdgdwXf37neBaJ5MWNRG/culdtqCen01ZL4/JU7Wr6CEqL0cmGs39xSKoT4fcl+3EvndkTPJc0F1JsoI0KUp6VN3069ggSeOomqIeD0K7U3OFjFRmBTwehouNQSOBn22GtB1VKa5tsS/Hy7YxEiz0DX6/cLAv7G96ujIFKjXxUAgm4xrug6p8GDiHDonhaJ3+Kg/JiK7K4mCWBx6g19nNvTHUcl474Ff+tU0mk29tJY7XrDmVgGeBFoJLRXm4bc6+j8q1MFzwCdwx+mmsS2JozXDEnbtjTw9JVW/wtTGbKl1Ug6RU82iXsHZwhSIXw6Yk8wDELYmV1Uh29A5saEhfqgT48sfAQYVexsy7A2F1UN5lLOCDc2AAj4pQDLvY+v7bGfFpeQqXaWKv7qVJa014RfnWoY3n+ZagvBOyWfRSdCtlvGdSQe456K8kcHtolKIYIQ81Faxm9/2XyRqXZHtSRGMOvB9/w7i97z1KV1Zj6A7XciiyflcaDBVZ8Am1stMnBxp3R29A7gR6sbG3t1cNokswrCidsIkb7C+78+4fmeHrlBuGkg4wbL9wc9c75hSNhVT+3AqiGVpj6Jst4QKUmyGMI0CgW2s1+oFy9hB3Z/R49p1BivM/nBYXPukaGOn6Ik/lNFfXyc8P6YOjLWJr8vfkzl2dNc/DHVn7m/33qqSEwBSJOy2vcUjiq2S0O8U+0/TOUtAPXHRU8YPgzW/Eudyl8kcyD8IGVAg+x/ZarxuT/QlOvw66Wwfeu7OtgA/w8+9zeTl/+uj7rxf8Z+f//jTNWq6YA+TitJrN4soGrreRDrFfrSctwjePn4OKhxmEPi+bincvlAZkqk17g3h7mn9FJXCRxeXsciM96MtdvPDbiJ2St6tguJGp/9Bk6f15nxXWJxamKqgyPmRhLpj4TTtekig8zv6HvPq3CgsmyaENlSiT7StcZ9wtFHHX23ZnHAkeGWk88dIvf7qOPZxynp3XveINcPLxaDf3CpMq7WPB6MikUzsUvp3MHzDwL8MSwqW6D7lawhQ84PjJnXq0j9MAsBjAUXotWScnrZiGeIjmHK4tsqkqigdA2kV3WPvnjc72n2nhwhb7ZngbtzzDG6yUXU4Fkt8OKVSHQXSTjqxUUuxNn2ItHJktdwKD57ZKBkxn91qrX5DeofU2ms28FhnSLzrPxm3B/MTeHYjR1x3AJ9b79MTxCISxDimRF11O7oAk6BmxNGbrOSLrZNCbE7PZGoe1yRCc9aBaA8Y2TK42Wg33lZQKzEXIhhNUPftaH1b+7vV6dK9236Y6rAPL4HIg+tD5blURLOtwMn9sXPwJjbJvFP1WAT/SOkoDpTzOkA6Mv24tgLISwsAjMHpHFGKAHNpm7tW18YiKUme1i/Sqv233McZbOkfMF2/UyYv1nNUnLS2F+mCp/NkJEyQ8bbcMwOft8GmBNkNQMzX2zq0A0CjTST4xTWytiR4WnpDZHD42NcI7/Bc9gQTmqnvQK1B6vGDwtA2tI6oG8ctixgpZ7+5v5oOe7l8KdOdduvFNja64MQisDQNzuiD+MOaMi8V2QOsGcFUHIYrxcbU6/qqMiEq70A75MokofvZrAb6FHwZ3HCyWedzWF72KCmFZXZkz/PzTq8joUw12aU1KX8BD3cxSQo62Ygj0k1gJobWh2cfd8mUZkgU30HtQ6JoirkGdyXviKiKvrFdDcYCuEdbOcJMtEj8MeuYrUNZnhGflz1eKJeL1BwDRnv1x+m+jbCBLTwa9RhMjvg9aPIYLvrjpJgM2EdWUr9DI4Lggx0ecfI/MGFAHsoGePefAb0/X06wM931AcWXzHeBNTi493NhCjYxBltFhN9XE+F71/GurJdz1QId+WpjugCPUSdBAYEOUfPFs7Ro8VpiR7Bgbzm1XQm0UMiJxBo6oVE1xA9kPsJajiVyUXgZoEM5B71Mx7v2dXs9L5jzlstGcTa9jM2OkO0XKlOAzj8ZoQt+57Sw6ZCz9HQq8Ae8b6h8bwqkImGC4nb1AG6VJ1xr6wcmY3IXUadVjUwS10N9CTnt0iD4ihAoiDTxvxaKvRRtqgn3sZhPDwbLj1jCkbPV1koSBuNUnWmHgFuLQrUyWs4HTtWAVxjC39/Uqe0ivH90FLWJH7l2tifq3hDbESmEL+EsqOzvEZaeN9MFl7T6WAkDkEm9tZTwWvxxpFH+5J9SckpXr4Vvp+5Kx1Iv1MFP7wfMnIYn7u2HzIyRzEU9MdU39LU6nC2qDXiLBbqX6bi+3Hvmzfef8974N9vExXIKgIC+v7hYzzrRk+WM1WCTf70MD4EVpKuTaZ41Xr0gPm4nx2LXAaOXu2JfzynPbG249z1VkoEeEk+xh/dUrBmX12Ax1odiMhqCz3DEZmqWfsduRyPJtif50rYCTv8/E5rxrUkLBKi622e0dlVVyEznyWLumAB9PEOn7+5P/+5LzLyMWY3SC12ExiYHaXzyLtDfE8EgSfOtqeBdlMgei/G/Vcne/T08+ceGbjvUK8l2aWVkZdw3A0N48EpLWk1VVUARjTU/88w0NX70cPJndhCNHQVp4dzkQMf9wOM7Ps5pTmXdgCZAEK0iE7aj6k2PVqZYGkMHdl+LAZGdtPZr061BDUFbx1oAjQvZE59epL8CQel/jEVXMUXbFb0n7k/WtpoWZ7ZP0xVbhQGm88pEnyXzYffeir3No3Jj6mOvbj+MVVImrVNnPmQweaYoP6sr1dUC6q1/zr3d5sOLjiTfodO68b5f5CpVsK/W6NO/rtMtfy/iamyUnlDvp+hTxXG9UUR9VyIU6UivPbbjmaubEP8vJ5Ry3O7oYZTIdM8b8hQh81No/oyjyCSoo5w63lT6LYzOwiPZS2wQ2oh10PlwOm2O5O4WyOzleRGIDo/jnWk3hOg647OIZ48T0K0P6IPfAgmhWx+Klk8DayGOs+9C+lgjc8dUdmmm1zv4IDOgsSWiT61DwP8vnb+FHiMvECt8IYa3LzG/fbWKadkoduQprRkPMstly4kewqA5kGI6ue8o1e0mcDyF6/5Yc2BPncUNd+oEoG/9YtIm0bB480eKfrU1bWh5iHao68e19xeD3jyRcG/kElmXTP72or0w5QZxKKVo/iU0UA9PztDFgR7EgfXGV7f+/AE7TrHzPHm4kD2uYK+/33gArtYnNOj1MWQDCt8vSvHHpEbyNCXH4Gx8hphDph1c8gxqus4VS8ZPU+GHOLAzGt2u8WcSixFX3xFZojy7NLRW0xPcBAmvI5s0igU7kMDXu+FQmBUTUeELknAC/W1AOexNv9n7u8PU8FV1lxSpckBMyv5fzNVeBqg+zHVZjjg3zO7RE1o8XgaI/8w1eawSkDPUQX9ti3RV5H0Bcb7kJBwKkWcoNMLYQs5IYHHtYwkZV3A1my3qOlrZKq62ubo4+SNEMzKUiGR50/ANsGt8aZ/SpLtjnfYVlenDtVUsEn3ebRAPi8LNQ3P4sdUKn9tUemGKiWw6lL0gbu4hk2FTPTS/Q4smjAS7vOqH79vBugH8PjNnFCiRSZHBp3ha+S2jJynXQ4md0P8/Wv8Pr+qx+fwbiMyiKZNxGMXom8NE8whnjCQiSFjzjwXPgvecFZI3z4rzJk3v4anhhr63X4aMIObRsJ4VWjk/EYfr8+uKvPN1Bdx+MayP/gLo/4xVXUWazCkiAg/pjrPijVYU1//y1QL/qZgH9AMADXxfoHx+IAGvcFwlKNjPko+MthrTYRgtQh7gqMQx+/lfWLRZze3qfb5w0jfIzLWCseLLDgW7P2+EPhOm6Mn0EwbQuF2FLg2XdsU8UTFz1tFHTFrMVCM8BUk2xWOR8k0bXq2Jxqk36gQWEYXaAgqmoN/NbKa8fWso3fuoRk65U3NbSplVHpWFQRLemH8jpBOZ/RSwXHwUW96uNt0e3gFEPnhhzD57vBx/SUy2Gon1tHjfFRooOQLSIhwrbkTySVt57MTHM17M/bA3Y/96W4R8HB/qfnFQqaa+aECqkJ1Ei01NaMHKG5wmjwnNThBmdHld3GA/WlpEWaxT0d7qSGQL2OzZi68ezqbtiHks2DD+KOuO9qdhBIOw2NNGBpJ1L/VIoKD/6F1/OyGhn7Pxw4StUYGvgcaMtiNEfAUnwr+4rNrjKSvKeZEqhJ/Ib8lkgzhyp/PqSH86lR/5v6M1EXmvpdLIDNtcgKyk0dmGXstbPqz7E+X6NWC6eUrEVq8VbCGJTKWJvkKkY3WQrRyVAJZj4x2MNgd9FhyGATqJyOOabWgDb3N/Ko5U7Kt3z2QonNJwHdBRqSHoIAJNBCCG5NscrxPbXBOhx2DzhqfOxy3m9kIgy4ENPYHYhfbNZBljEz3nCFj3KzF+sdU21OGTMcZfwLaR/SUW+Xq0k9gK7Df3TEfSfvEptPp7v6XqXLpnRJ+q64QfbobiQhJFIrhitfzlQiMq8djQx+z2xJAuF+FWM8dZPzLJ4XIEbo62lwwf8x8p4DsvGlI7IV2Ri0dvZR9daZCOBYsqay2DUTT91rgeOLIWPN3BPHO3NRsJ39EurQHZPBmsiP8XCgDoZvEA+qVqId/6lRTexGC4Z514s+gKMlki2b/D1MFQY5MGPbz+V+mqlNv+DGVq4q+4Aenc/+rUzkxyv1v7s++auGPqX7rqVbrjoNezSMhXFfIvEykKIbiA5mqMdcumZ2yI2gXVghgxmtkYN534LIJHu9Pneq/mcrPXjT9DzKVMv93/ano/yFr1MX/YaZS390T8tWyqJna4RiWVx/0oXVdCtEyWTQ03UYW+rRdJfDNuiupld9wDOu8I7HY2RIl9w+HY8jbOqbOOIa9/RUOl2vNIha2A10oE9Tkt4B/r3wsm1703EDNux0Ju5ktUHemiMDXwolEu/xc0tvLwTGbxSWJtFNS0oUdbIHV93Md90xGhvtMWgg+5r3mf9bIawv8PkbIk0XcHZlusi9hTw9lHcsn26Wsl9fglyeMUWuxoHQXpys4eLAn3PHXJY0syQd/fuSEm6Jo08mlKSC6LhIWm9tZT32gqPF7KWX828/x96dBCnminBk33jH+vY4+K31NasLf4/5l9iQVwGddJsSqjEbqZXd4Pi9Ia75MZ5Tme/sB63sbMPAJMpXTp3i9UZEZu25FlzpRhxoccNSax0RUkOHsA4RLdJORSi4pZphBhOBxyZDRphGnc9RG8G/PnMTrA2qSMZdy2O+7SGDKMiqpLNoZHOIVE9hcFEX6/qYNat4mFMJbLjYkO9UR6O+1RcKZ9Q9T2UcDc3bclS7pXRXt7VNDHzaUmLPbqEZmuq/QN7+nQ0nmR8wZuyReo6Z02kDIVh2Pp6AGOzoylXp6xH/rVGKklWT9htffub9Ve+Fks24D8HbRuIbaG9dUqxYy1DzeCKiMH41AUxx/dargCaCQyhn3umg8dMvrK2o8PSd38OoLZlbLRsYRL8cL7LY9MlwV1JTkKZ6/tW82gt/tdE7SWtqD5yox+nqNi2RjHlPYrFee4PsKamI8sSrYimPV/V1/RJItnS3Y6mDXwCQdmWg1OODIvYffVwUS6Zvj2NMv8Wr/cULfmEbCajwfZOaVds6IndAZeL6xYeF1CPB6VZM93n93S3xX1jPC1nICm9TBHFne3xpR65UNBm1UFshxMZDQwRwpdTf9L1PxKT3CJmaEhfVHpZgDx/3ghFRBBsswWaJFIuA8FshUm0uJKZ0IFWjhy2C+nHWU6Br5y1QQyQFez1f2BOZ/kYGU2UWilQJTiCp2YNFpR9ETwMWEMJmPc3nXWKOPYr8G5q4PArPNmUIfE2mFTFUUhC1q1AvZ5HNIUguZv1tQET2XOwG2aJG5jmlb0n2eppDMdfRUyStK6RKqCPAWNIhYcsfpXQqQSa503Peg3bvUW8gYPw+Gd+bY3jVK0JbDSSuHOlrlMtD64VSQ5ZhtWNccRYqWZ46eLryOe1Wh59IMJwf2WTeM6b1MabR/cgi/mHXi+dfmdLU9PYAq3ZQF6n3XkdfUT4CdV5IQ2G+/pxdH9dDD7CiL41vZ03nSCpDekXH5tVBdShtMvf5liTk4h29PXW7FkB5dIrDP+Yt6dSIuRNbSwPjuQaPqXcgh2OZGHRthIdGFhvfLQ3RkwfY5LX9MZRf6VNiaG2Sgi7pc+rI1Mergcnj1hmCqBuivLY6PvNzYhNyfB7Bd6R+msvh1+ZepnIshEk0Lp/6kHvuy3+1BI0r8RmerXCeC+9ieBuOYJCm4uWiSUHgOGXkEqxycdo+MkAWVRq7eIwer31gYP0+M98tWeICXUleASWL1ZNGFyNHkhvH3h6lu77cBDv/ogi9fip58V8TEeOHjXCNHptotmAmoLgrZxVtkKqvVbhBpHmexPMPxNVlmEuTKqWDs2yYa3azPD1+Un5oQmhtkFK/yGnTUfVfH5IUMz76YDw7f4ivwaX3M6NhYA/iL4f1vvvJADT5LIFPjjrHh61BqXG458Iig5w8X6ehhdxXoX1MWwtVLLam9ERI4Ld4EPcPRV+huUTgQesJaiGOp0uhMb78Q2O2GsCi7K+Q23l/vPq4/7T6ob3+YarM+4f34zf3FFgevcZGpJu47Iyq5z3xB7lfCj6myE32CTQq//jFVQLgPm1pG0s4lRHI17wIw1P34XN91LhJlicr3h6lAKVhGAhzzsN0gk/7qVH+YSp+7BTJ0hVHxp071h6nCdTPviPooPbC9yW48yn+y5+dckP7NGnVJ+O826v879Pn/bZ2qbOAOxz4qWARJQqlynzhwOjQlizezJKPefHxOzrpXNd88pJRGiY5jmOmtED0tvOnfa8QgzrKWMbQIA63FzwUSx6lJ9InanvLstobDLaxqNsxaSu9+oMNJaA41V0aG2xD+gf1ifA5QPH5TuoGbDsl91OB326bU8vUN+r7sTLgUdxL1o9kFmKncSdxz2aVlEjT4uugFVk0whoLV8wTRdlcyro+9GGQhMIHPtwWLu6Ol0UQSJchKN0XNj2NOd4W0A96dmMCfB46a3Yo5nM6rWIis8bm7N/QFYPSlJPo265Sm9JZALjR4PsoxTun7PLwgKixkqmtl9Zjtyw8coyxjvJ4g09RteYLTyUWHtRXR9++4gprkewHmbGh6cr72DmS7LzLPCRWaqjMFaWvzwfPZOlSiuZXtIX5IvhC1bgTUX0kf9E3ykWHMRy419f4AXJhnQnSV5pR2pnsEbpVRHfOdmVJlzg/InC6r2e3I+996KlTlEDUTmo4MVRvBNh/WtT+d+x2pBN8DM1mO+1WJKJb5GX2WVgrjvvYvVSHf3EK+8+aU/JjKZS3/MZXvW1pPrss3B4PLf/avQ6aCM4l+dSowqzIl7yNqyJ86FehOlJI9IjO42/1Yp/ovpjJlfYM5oEKGMlx2gE3/2JBAfQ0ikXUygY3vuiwQZp+USLHV/ZjKR9el/ZjKk+4Wgfpc28Sx3mPt/YKMJk8q+NWpfkwlnJBpYfPA3xuTTe1razTZYrbiqDkPZMgo0xQSHBwT1Ilm1kHgVpQMAfp07xbh+dyfH5usVMw5zma7IaHkfDOytYs7rJdjna5Ixm76pMPrrRt4fW4yXi+hvflgiRNk2OgFGRH1yQasxVMlP6a6tUfrL1Ox2bv/zf2J2wP6fOU4bQzb4WM11Tf+MpX6rC3Mec+hDtUe708uPgxYkzmtYSwnkC4YHap3M4hvejH8mMr9TEgN1SUY54qyO/BSxPGq7aOOxhNtiZ7hu2c83okZTQKdQGh+TjXfNuZAlXFlD8ThHhkjiHp60iUJfK04sfiojn3RFfcDvKiRmdIbb6jzamQIjfdJ4HFspXTrDhz2u+8BmaiY2bQ7eAwwt4/93ioJ6KUPTpCnQSOwfokMdHD3GM9Tv62jaicr9JQedhDv2wFp9C3bdOyCCqm7FvB4y21P95tIhNQsL+gh1uM+Cg/5CGkZNCQunnuNZu+KQdLNkNkqAb/PuhkhePZqzoJJpHREP28UvH72hwXW++SSx/wkgNVYKv4e453SfV3s0YMVigB64HVkpc+vYN09nUVfMbBp769MSN+iRuLtGXqqkvUEzGI6FeDY+TY9zgoPTmtZRT074us/dSq6mYzr26JpbzwRwoGm4pS5txuOxz9M9eXIZIGf4v3fD4IO9sNRGUzVjUYqI0/Buv0/3J1J16LKsoZ/kANBRWVIk0mjdAGZNDMFFAUVFRX99Tf4/OqcfUZ7cva6d90a1CpKpcvIiOeNzIycqXWkDbUW/pKnsrjek6VtjgIp+agY3VvlN09l9MWo9t41nm83YQ5QPtJJWO9fEskPSgKu+7M/XwsuqTYCMkHsG9iTQ/w8DNkB1ptiVUfe3eJkoTw1UI8Huw6Xw06g8nKmgx4N84kOcdAR64PvQxEZMpVNg1+mWjvhknnBInBJJosnSB4KY8nONkRa2uoEYsXcCawenXvaPp7XYF4f1To0rH1G3ofHAba38lJza3dp6cs9nbA9+g/D9s05zQJvBhvXOROmZ/MO7XGFgU2rLwLfwxWZbXfNIWpoXfNghu0vraY6uGfnLQRhOEJNuEXPERBVIfFmNS4IItQLzM9JFVjeKx165DqB0KekjquRDeQ0HfylVdI6vGvQkGakRGBalUaC9qCghhoJ7JunCtI73v/PfCrB1ocKfgNTCXLTfcf+/sJUCl0xFh7uqOyoJv6ZT5VNzP7LVDSRkLH+ve7P3V/j+jtHvTq7Q+0a2AsDY0lE6PgFvCdhLLhOkKli2/XBzFqfRKEp/oNjf1NxOfs7pvrXdn/i/+q6v/92nuo1b1oIn6OdgD4BdcF5VtqQp7uKMXk/yyhkngFsMz4QZneoI5XF9QSZMOxB2cptR/1RGEJ4a85CEpvXjqbyo4ZQZUeB0R51K1++DQhN+UCSZj5TaZWslGG+wpYkcLKQIa7VE3XbvBCS1fmD1jLs9RLFGurix+0CVDA9G8J4fqgTv2572i/fNTDLvQr8ml0pndqPIxTmpSPJsdh0dM4mqAObZC/EGM5QJ5roDQox3BO+Y6ZE7zadQCK/Unzeo2mjj7Vd2E4ejMX3kMlUO/U5JCRMauZdjYIe07aEaCykyJi9CXRJTgmA7xzquO0SvL+8v0Man481371mLXUisYfwo+RCvDJOBfWXTQHldpPWiXDm4jdPZTnFnzzVZVNYEI69oU66Jao0cpsQtpnKUFgskYHqM6QQXbuAJc7CsOl8Ir8gGbZVTq4xxqTPyc4ggFVBeLUzZMq9IoOde45Jkr0mQBvoNxAfEKvifts0VHlC/WWqYKqILTEoMtBfmMq+zVww7y/CQjOubPIiewB6nlIW8XIvE2ogY2neYtDVY7X4MpU2ZiaJHqbaktf0/stUgQNVR9jogoroyCwSzEX8/s/Ynya2KQsmpsHJ+chC8FfhnzyVPs5zMIPJwFB7QJ/QDHXZy8tKgN4HkWiZsMRjG5nNjTVO4pvTAnnUKxJc0iMyRezU4Plnsw4lqFXyqtMUVo/NmgX+/eCS0VROwXc/6JOsEcf7M5gNjrWy6+h63BfEbNBHrlmD9zO5V5xI0kYF737F501OeP/b/i6CKq9tFozu6EPTWcCBnKklROdU68it3u9AuT5Rt3vvSiJGbG/AjLf4e9d54fs7IaOp7onWgRJjjFKYOPsyVaB9nrLeK9YvU0VbijpffZtSMKWgCOEn9yv97sgW2KanCcDeikrK994ExdFqFl6KP0xl8QllcGywvZRKAFCdi04ieYPvg92XFmidgO1LmgpIfIYLMnuGDEQp2nt9kGaQ6auM8VdMXSqM50OthbqsY/KOC5rbQx1/Ps5YvF7h98NcEiHQlJLFCblwOimRmTdvZVvjCZD+zq04AXbDdo8rzQJ6mGVo33W9EZKeihLdtKsIES2rUVMZEmoE81ACvMcNnl9YqbTnoxI1zxr9zapbYf+RfBdK3Xthf1th/yer1Q54vxMI98Bp6RbC4YGDU83fl6tLSXPdQr5leP7Ma5HJQrxefjAaIVGc1qXuu+zBWYR3Fq7ruUyi0WoBq5l5wfaQHZcU7UeF1fn2EQIiFS6xgnEPJFN7Ibhld2T2/UgEj24nLDKfAaWL920LXlJPSbC8P3syj6YxrPOnKES93Ykkqz4YQ/vFpI7Ky8glP3kqwmpKvnmqp4Jq4ydP5eXZ65epxJugCaE4fWZ62txV0NQ1Mnc/2XSk2a44WOupygIAtIdUjmbBEnSVRSf1WH3zVOPVXcEYO9hbp1smmG00Yr5X4fV68Y7Xy0tkssbfN+R8uoewIkwjkbfZ90S93APsD4igoGevjBxIvgFblbE/T14zlYQrbwTKsbCRudKhlsOQp1LgqdWBbSgdKRYv+punCoVXRZz1jIIrFMva0bKXS+akO0K4PkV1UkZxg0xvo2bMu1JgW2Fafcf++nKPz/NIAk7Wl/kOhq0pCauoVVHBfjdQKtWHJByfm962kwlqTA+ZOlDnLT1qJYdw2V9qFtu2TK+PEjXmbIfmeTtlLr1uHhkyL54vVOa3BqXdNgLLfb0FeFq5TRabcATWU/8IYV0XErnaxwYU+zMjML40lMRh7oC52v7JUx3tfQjGbDPUftgrBYmLVwjmZtgzuV8r2TdP9ToFS+Y0j1GjtwZ/ADG3AYvi1x+m8naTSPjmqX6YyrglcR2a5A9T/eSpwuAlDHMlChM15iYm4YedbXJf8988FagITYSm1Rmc24KhPZOkJXmtet+xv2i2+CfnU02nwt/MUZfEf1VSkP5X96YR/8u1FN6qeoFgPd6xOFASmQZRbEExEfdCcjygj2w+cwrcXFZCPHEyoGV8aqAA9UK4vstaOruEADuPnms2L1YNvd3mR9gui2OdbI+ziq7akALoj0pgenrGmM/aMfDzZlPz+R4Za37gd4hPqNjj8TWy6XMijWDbSnuMdq/Upe8XeuLg6hxQB4vD3hab0QFKS70yvKlMptN+foBY3N6FWP/MG/x9iEzkCPuavQ/DHPnnSYNwAvh8h80ZdfUBFWYYRyn2wWksU6F11xDbh0hIzBsTKff5BjL7lmAMoEZGL48qh1071OCkydSmy30ZQ3kZ1vrWLR7DiqPOX/VHxs8HZMjzUX4CfMIc7+824fT86XIIR17KYqVukAmL6gb6dA1CFChNR7DLGxB/RpEQ51BLyGBiAOwi4fGyblrqLnkM8abzBfZEtUQzpcDzB3TI8+V4XGWoToKpntessU8SbXOKDGZ3vGb3YT7WUu4TiFUffZZhNRV9hl0N2uoZkTB4is1QQYCBb9Ymi0KOTPWKchc0OiJ1cB7257q8a/fLVN88lTtPE9CfsyEGDEy13dd8WDdkkmETk1+mIvbEqcPZq29J98Zjc+yaAgR7ZBT1Iz5gdeCJEL6aGEjUXlCX2T4yzGOYv6WFzvaXqTZuL5Lqkmagz04rIVgWyGgefy1RN64cIepoCIScyQXc7rgikXbRJfJ8K0ewQnye4FbpMhEv+S9Thf0ameqzbRLwbw/0UWeHduRKHYwp/cMUguCiuOTWoo531nNtyIOplCyVXgbltUEGOQ9jn6I1e4ITq6YQ5jeVk2WyDNAnD8er0wEIZSSD9WRv1dCMq4bcg56B+dKGWgaffUXuDZeBfjpdQNJHhlsQbB9PeY+Zc3s9JX303BugHyuFRDG+IXKSFrPgXWIMDdrts9CzpF6AFTl4f3moUBKc8PtW8+YCcrUikXWDMVpPB6Z6Nnh8z/b+l6kC1lUi6dPUBFu8YfAwnkGH7wuxO3l62zo57QyXZsdWgM01TOt4JZOfPYdRAwVtIcTi6wR07kwU2GT3lPFpN3GpvpV6ZKqgYJw5F5cqinqDUltuavaKRUo3jvuG8n4oSeLCzKaMUR8KlWcCuza8pbfTIYTUG5aQBHJLaVM9UIMkZkN4k9vDNpDXArbmCTWbmK56et3qayivyPrJdo79f5YaqKFOyadO9qdlRfOz94YN8U6MmfHKpt17s4GtZ9YsWU5akbLcQH+1lhqWSEMee3vVTLDK+54FqYuMIAq9BIbTbJChn5lNHPJYDTPTGgarxM4IMtwZ3GZRs6B5SkAMu1uC/ZiehjzsuidVjv7I27stMv9yXZDJeNSAvlm0+CDuVSTSHplPWcOVIUmvMQa7ex3UNiNCaK98bN+6JuCYEtqDKikiUQJfCkavlyZEz8T/ZaqfPFVod6uKTPfzCHR7yFPJQ03YH6ZaOEhXAfePqFku52UgbB+KAJ8IGelovAy837lcO3z+5HrZPsdIfyEyPD3uOckY2ouSlUodCp+gIvp2j/4gdHUC79PeJfrzHoNn3ow63K/NCsnmugBdzCwhsGfYf6zZXfvmqcIRV1ryPtYUnGmgMhgfgoL0t4CAdTGXxG/iYY0FgT1q9DYiLCnijI720gsi7pUEUWiaUeE0vgWCVCJTjWYK3l+C9sEV6VzHTEPNrxiHGnb24V2zQ5vbNC1jpJGFie3/2g31qIqYQTGSMV4dqkyk+Q4ZCmPYEf2t39p0nFBkxO6QkWjuWkDc1TsF43qt68Cnl5aMX7EJvrI4EphIkkQW1xP2bz9tWKjN3hkJ5xcH24+hP4z36A9/mGo1TdU6PLj7jMhiHg7zT1UWFnNkQmF+/nyZys+cR6M/VfmXqWAxixqyMQrvy1ShkaJkeGsqas6lHiMifs4diY0qAr8X8CmzMcO73ssGOKMTPmUfnik5jrIN0OTxH2N/69GMkdA18fc/86lsO/UEqJsG/kGmmk3/Zo66NPk/Mkf9v81UPocT8IOEuqA7mj09VyMT+Puzr+PpsCdosfcIbOd9VcepKNl0UaEN82J1rjn6qIqOhE0AZZOeGSfmpqLn3jvA1sqOjJ0Os4JGZkyAN1JV8yqdilR+DDXeSLohnBSmRB85v0LQFzmLI+ND6eRBF7C98F3Nj1mK11uUBgTjPTLdG9qGSsq8gl0+awU2X2US3X3meygaGIriNauCatd4A4G63RM+ml16CvlbhXg7KVmimKh7tKWMffY1Smp2aycibZLMBr4Ro5qfpnVHe9nNAO6LWOA1ul/aCdkWSueSCMn4bqr0OR4xCF/mgXFlPBzXvIXNRD2SuImRIc017yAOJjnh223sUnGvbiFy9ilhDzwbXR6qbti3PCTB6yN25O3LBJhu4/UlSnoqKODDVrkjA81ntKIQcA5b9+PXfJPgV9yuvQNT9luW+IA6X7cph3I6z0nyXhs9PaVZjM9jccbI1FCp19gxhLYZsaRxaEa7g3oEZTuOsI/LtCLiuUYdZOcm+ugTMlWyJQ6Q9kIImAwZgsJlDeb+jTF67gUyCdwZB92R8LjxocIYHUTgpZ4hBIth9ShL9gzI4+OwcOmrzZeptHaFTLUpKyB15HZgrtNECErl5JKJPAtAtdZ/mEqKGep85b4SQl6CSOYsyL55qi9Tjfh+AcQzkdl+8lT+ZHmGlVDZAoynUY9kR47grqphrw/lKJNbwFJ83nzNILoO+w8OTGXoSkK+earprdZANQyTRDe+k3RrlxIgVaMKwW2/l8jpkYmgzWydBSMPY5xs5XfwYInfn7c9Jef1ywErl406Yg3IhJ9f+LxuZtZBnvecTNeuA9THmBi63QvI/UA71PVnVQj7QacvTksB/IU5rt3x9dnr1SL9ZSrQtX1D5lk0CaaJhYxVLzCmPtXlHdaXoabjRX2pxBjtKajR3RNCcJF5r/ZdB/uECje6i8P+apAjU7mNJgQzr0JGCAZm1DpkvPX7lRGvzg4QtMpG4FGMjN7Vcg+bd472Xm+FHqlTlmH7KXOBrT4Gpd4mk4Gpq6Tmkwq/PzWQkQMlQKZfWRdK7Uo6A/JfJsRzl0k0WQx7fG+ygiXz6qJS/NUaMnOeCsyyhtolDyOA4q3VJFHOEp5vp21hoxxrIRFi7N/68o39b62dkZn0TUcv4nYF+eXzFJiU4ueX3SmHAPwP45K2LGijrHqAUmyE+EY3lObjR4rnm9eE9c8MG2x1DSBZxQ0eXzPUJF6HTHNSh/ltT70i4xyZ2Rx3KxL0AZWH2h7I1O4iFALDqgvShdIe9BUJWWCXvCI/ddT9QMD+dJORBBfvFu1312O0LbzEJvK0bwcluq2D0k0yYj/sCTKvmrNgdrvg+88CHfRihR1jd0Nm3vzYY3QZCV5i7kXCzNs0WB6fWg11vOP6Vdwr4L3dce19FiuX2PXBA9eeILMIFZLUrlhPA1FVkam8/EhJkSaLQJJuihAh9vTEyWaoIYKxLDjHzOd6/ZguA3kmjwSfr9EeHz5qKM30FRLSxR5IPHdWYMUyMtL+E6jkPrqHYIyGgvlVMnUJVbUpuCNkqvB6VpCRhFwF8r7j910B7dcYOzr6OxfvD19BRbqRoIPTTRa1mwgvSiqlKyHR+pDFc4pM/zq0HaTjtCCsvSY2vrnd9TdP9cNUb2WO/rRSzoSX3ALaS4cDbOL1m/AlLCldRpMP7K7ZicTKeJNRGGko+tXlWeAfw+5p3pUpsFNwrJmG4Ye6U2uP/otYdYSy0iarVwWgu2MQAq2MJDIumATrrvNruHywV1UOX4NXr0IhknqNkuwarEG7ARGC9VPNiKTMAIxLhEz1lPF+L+kerbPVkXlXLTLr/bYVgql/w+dXrEelK7XUgW/wgEXG7dMS94j+X6vzqA4fE66SjUwDWOHbqaPLa4r+eY5K0m6OyFDGQxj2lOiQWdPDH6bSruL2y1TB+DXtSbO3z2CH90j45qm4TlEj1wyZ6p9d9zeV5n8zR12a/tlBGf/6/8RUSijWkAujksVln7T01M0pwFbbs2S7Qt05KTQNYGVXLL4uBxuUUY3v3vyMvS2QKhrvsE/vzpcT6shhHd7i5u2BuZMD6tAAdYS52GiQ0zf+fpyZHc2jbAHl6pHVyf117ukt684QN7AV+CwOZWpvmhlsx5+y5oaCoL5+exR2ITIdn5ztgm55vIMs7VqWqDn6SPQ0JWzT6U1IZvKG06tWZsArH5msS2cdXQgPBX36phCSXXjmqFPgAQX3YyFGiGvp/axawNp5RHjqsJZWUZdAXL3jocZgbFOaATKWmyQsvgy1FTSvjKC45sh4t/FJorct3n+uN/i8dZIi00UdMg+02zr+NCeb3qdtCtFtkTBO17yhYt5dv3mq8PVsWrJecR2Av6JhD1HSUodLLsTdOSLJeZjP0o+wDyXrs0945XKRfpbiFb8Pm5pHR7GnxQ11y6Y/boXEqo0GP7c57I4ew/dpcZk6WsshJg/UgZNhpkbeVAdw8ktEwusKY8ID1dE3TxXkZN+S/pGvsbftdSGa6hUlJXnZ4B5fwzrAIpDIqEFGMsIP+pDLCLIvU60K30CfSqtfpqLdA2NU8Owb0nv4ufagJqpJuUKGmCJzunKITHXVJ/BlKqovdAZPrtpkXSpD7YXrCnXyArq/MBXoXY/HVTAH/0KRqRTxDWS2EU7gzXZ2DY/kKCJTLA8YEw8mxpTxRySV5SRA1WzNwrRFH/gz9uc9h70cihyZFn0gxqigRt19/4xF3X8QDVYnVyVQbIOOlHX1Au+oI5PELsYkMiMt2PepwQJmI2Nm+mUFnj6ndSALfU/YLQ0w5oTIWOkCn6egkgFuetRYdF1hzHkH7h7PLyl1MBPxrdI+34C7uY2JE4e+/GWqVXkYM28FGIN2sJ4Eo5k5Fhy+wZjaMqECv0Om+o79/eSp7PfVZSDJyFBvfsGYTAUiRDILRLK0LReZqsKYrK72MiEYpcHZlXoddIcgI1ct28FuaWVCoriiSMNS7aB4HRISy1dW0VkqSVC2Wk6QTamElE/nEJJpjP2Roz22MtpjoCto73Y6ReYP+iPqmElGkn4qtJQv3DvGODfH/uCdReokGAmTXEtZwmeNS4104kNE2qPAR/ZMpm9dQ010lWoWW43U0/sJNdIW0Z/x+WrT0Eh9WsDV+RP7o2KLNE2MLeTp6S0wxVtyeqhPz2G0vBn2sG5lauSHBIKFe6y5qtodPfWlD7m6rgXeZkO9rMmwJuJp6wK8RVUiwmRfgnWgBJm+Zi5xUmULiGCWEOlztSW0zOewXia2EH3OOjKWLaSgjwpkClsTKLbi8giajPwV1E5Ukdn8jvbClbUQflpNJgu4TFGpIt2G5jn6zVPZzykhIVGeoNNjoIG+2I1qd0dfPalMZOqevjUBPPZ0ded6lgO5XKN9yBe7R/sYWaBd/3PsT36NFCHczd490cfPWTD3zkqNmggZ58tUQ57KdQU8n/vcisE4KEbMEU9oj+uQObDanZGxZubAWOLFBu3wVgWwd+NON04W2jfLUFPtNKNDzXQQvnmqL1OR2V4FA24aMt5Q49LQljpob19lIahBQcpPTb95Kq+ke5vMFXcLId8CvmwDGT2SpBYiN8wZ8+KTTJfd7fLLVOUEGW+3WGHr7ooT4/YwH/ferxCCLqceCTxZoP3II2RqZdEgs0/nnGbdCWA3fp4Z2zztlsrvCfp3qhxZLD/Q3hpnCQOjosagBxWZacpuYJA7tt9N6mXija0tkEVms6DKD4D9ZS+CUh4dEp7ulUQKjfxhKt1DfzhxUmQiOUfNJN+RofxXEIBVLJEplyfUVJnmf4KpzBe/earSV28oXdd/8lTLUva+TAVa0yAjA/7Rz2pMvkyFogXALB9xHRxcZCpvX/zOUQ/DDzLVLEamN1/+XghHe7Mn4kI+ffNUMFGmDXFD2/nmqaKJTv/JPNV8+Xdz1Gf/RqrJ/yZTTf7L86ncEhsp3BjIHMHILKi8PGA0eQ15nr2FNit5VxXgNazatLVWpa1/2sPuEiFDvZMsoytj5GJMf51qdvGRaS7FpoQ8jA51cupmgJA912A7jOwn4bAnsdbi/27IPiNsrCBjmb3a/DAVYW51EGnVFSKUe1Iy/lGnMl0tNB1CNszvaqM2o6PLqoAo9i7ISO+2pXWh5ZA84MbiNJoDzSQjgbw/lgJzXrNhwJvLsAv6gvBbMIzdXeEG5XMeE048o6IjDUwIi09Ys2xSV3R1UWPYFRMuxPvaUKmdiAns+iMy2PFo9NRjV9Q9E7eqkyQ4iXRzERsoJgSfd2paGS30rIU4SPF53jNkGncvDT69Twhbfpriy1QkVZCpghKZqq4yDRL1EQrJxK4balN7jfRRhnU8H+rd+BUiLjwTr06Ua9NRJJYWuNBsCJt2TUvHVwlgk8y2JKnaSUEFmkXDIkNW862NMc+9NSFwE10lD17cpnOn2KMSukUkIFJTYExOwy9TwUVWCjJ2kRF+mCpI9sgMUWWtwC46SiJp+xJJbeMd2KwjQ/0k4IRvlwNyO8gQlQgFqT9KCNTq/+SpxgaJwM1VZKo6R6ZyfXoH8nST+punelEMBtb4ppPokcLv2B+5H5GpnmtkFGu5z9Bn7FYs8JZ4vrB1JDBS3WHfsT9ezk5gy6WNPjvR0YegJ/syVXgafXoCy2Ed4gdWwpepzmM3/s6nijYz3pBs/JSDZekZJPjUu0r/uKmKuk9BXa+bGBOcMb2BtRv2/mDzPTLO+XUGehGoEDUpMtZqsTfBvQ55u40ALdFvzEcf7BskjLJKJZLQKGCPM9Stwvop6Q+tQAZNK2QoNvU7vbwEznfsz2O23+vr0ZKCbT3GAoLsUI/ndRSCpUMVEi5nGPrJMs3B50NNR+s4lvWfPJU5bpFht7IikrOKTGXt36QObKb0pJcV58tU0dNG5lqclwZ4d2xfaHU8P/WzLXDDygiPQWxpMFGvwGs5ZkkCqANeb3ky1ATdMv6cUtQcZ3GK/YUhcFxd2tC8Fs8QKMpGYN5y2tJP1e6hHB9Skrw2rKDvRXUBTt/bYQ/vpKGzjU0hQ0XE4kCkKk1iz4N80h1Zos9TkUIRphB6Vk2SU4kMdC42KbBHehJivUDNFlZHA+JCeQiseuDnq4OxgexavllM4rtLT9sDMmGSNYS9VrZEu+7KIboGeH7pbDc0LEoXAkGt6/i2wOsdBScFezbW6rDaIsMfZgLqfOtDWPDOj0De2iWBdR6YdXhrVJdMpNkE/NS3WPRujipRuhdqjCgzScR6ZCzJw/MZryclYcXfIjGmlw14Hxtj9MhXRVJ8lAtqgrVOgjhUK1K/7sgczYuQ4DbfUX17qNVfpmpSbM/NczdBJnpg++nYgl+mGqFZ1u7mk6kkjkIFzHqCzPJUXio5iOY0WD4XCgvun5AT6bmdfpkqCp1XhQx/IbBa3mTm5pHv6ssoeQd98pARYdS9Sl5LZCjnE42Ye2MBJQth2F/weldr7MXYPwJx5gNFMVOHi0fMyXY6eg1701jsL3kqO2qR+bdMaQg93TUgn5VKIrMM+DdPpW97ZIrPHq/Xg4TtHWB0ZyV6RzrP2xMUu/WWselu0lNTHLfBu0tQ45xMhZPD7hSjvWwagZ/DGdrP+b2D8sx6wteTrUjJ4fAa9m9tWPJazl26PW4CCKX7mbDtpcX23504YAMchKT5XCSauoEHalSippt9UIMEC+sETrBH/2Fuqpb81FJYM8USYFkhc8fLywv8CV/XQbioRLKIh72eGovUMCtU/mWqnzxVtMrxfvlk5qJ/m+LzxxgMiWx/3oFs5v/BVOp64gvh9Kw33zyVMzlGdTR6C/I3T2U97HioW2825FH1ITibJmZRuq45cR2O7WmFXPiu+8s2sPky1e98qql4AnN2itCLHM7/wVTgN+4/yFRLcfo3TCX9H1n3N/kv56nYTt1BdBoq4E5Sk9PlrNQBjPmOxbpkqVSJNAU2xnlf8+JhSXQyGw31Xg6oExzRBqpIcwfg3Z1Q1/ZDXXUHmSchnwNLrtuZS2eLhwLlbbyvmXg4Z/Q1b9FHo1eqY19NKvSZ/QHyDd0wftiGHY1n8gfK6aFg8d2YYh9xQmSyB9sL8cGXgO6ejy0Ey2EdELjoIy/uaAPFU70K/MSvyIDhO4bkkJUkvnizigopnwO7WHmdMM9ERtp2Fwg/Ga/5zjpxGssuwT4qhCypDKGgI6VhEI7GnMX7tSjT25nGEHZ2XDPjMGnpe0gTpe/TsK4QYtS9R6ghlwg+72Jvcbpvh7xbYG+G8w9jc37PYHtp8PerN0UdnfHbl6ng5SJTybdOAe4uQ8asGK8/OdAVxqxZSGLP5egT7tzHmPX26pidMYYdd9kJuLRGbMrNpqHXSxPAjvgY01wnzqgqigClvWYkeS54R7UemSup/JAkybNR6V3lhy9ThdMEmaqxc4BhrysS8XKYQ7qc2WCjMyQwHWMM/slTrTcXIkTnK+rmqWhFYIkP9CGTos+IqSjDPuquUQdPhjpN1YMI6OHpkEjB4PZXpio8FWlqVNy+TBWm5cQm+friwUo6Yox5TnqbzNAtADWTFYmiFBnlfK4TcGfbFYvGW2jIpFNmoC1Q90cRQXnZn+oa1uPCJsHSOHZfptK0nSFEfRn1ZJZcOKwXa2S0H6aq19ieRr5IUJdmYku2XF8E46tA6+ijPSs9Xr4U8OCjsNCPlYoceXUGjIwaCdIMGYRHeQPetafIjKnSkfMupbAiM2TOPuobIo4t9KGRSwX05EM9oJuwHOqoqywIL8hQH69fgTLNloK3D/yfdVcGrBxrVPsX3W/1zENFaZ+u49rvPSX7MtXspCFz/TCVesf3Yx5XqhDNjshoVyMnYKqXNQmbO7aPnCFT6bc3YaGjv/4wlZNqJNzOkIn34xdF3RtjDPlhqnLjplDyZ8pYkdCMfoh7hsSivI7fSm3TxFHfEPujYR1gx9E+zeIDIa2Q2XUmZhQmYg2Bvs+EWFXOBR2TYf7h+pEQvgACGCvtE0Q3Ee0zsqcZ9QRRg2jXY3+oA4ZUtbg6EIvdkSRlmfY0WKEmCurHUUi8hdRQuRklEL+OqNlq5ZrRSp8SCFa7B4uzrdRSyTykwJu4F1jxvlP6IqM7MphSCyzYZT2dn+cMyvx9JLEoSKg5tqUDG+lYk9gQLj31uxlHQDji+3kN9naxnA0yQE8G3Y/okMtLBt7eQc3xiCpKZPUugi96Fol2PJSJn90ZuFZi1OEo+GSEhsNO1I8bMpmNzoLIEcvAHyv4fb7CGG2oTg2K9dFYSJshb2tZGmqalc5CbTu2dXdxHAf9MPb3zVMJo6cQiPc7MtWlL2W9nG+XwfK1GjM/nZod0e7ZGYyToAhfpjq5+iSQ6ByZ6vgMVfLcrZHJjkc8fk73QLRur2N/PsnEG10esj4ZLx6B8C6XxFuXvqTLCrFB8SZy7ZjD2PLrkhtgnQ/INP78mekHKXfBawzUXMqVy+SVlB2YJkfGnJ2QwcqXo4Dm1sj83QE12kurNVA68w9TJStkSCLxueDbkULJ2FEZoM4MGH+XvKWNbR8hE6cb1KyPSfUd+1tMN/j7nzzVwnozYKGNzJSoGB96OcZ48xRfNW+X245e6vIB2I4NiXf7uU1fn9IH+OzRfoptW9BCKJFORuah5qUw+93v78tUqxI1iKS8atCNDfqP0bA3F+gKB0WZW3XIRmpP3nX6QmZcrQm82qonGhVWQM5r9IfttgKCsO2Dd/JV9mWq9O043/lU3zzVD1PN3uO54G4OZaYb+6oDw1oEJPrwT0Num86DtRtE7MtUP7V+HG4gQ239M2o2KqO/FaqYBfgkv2N/az3lw1wKfMsPDaUBIcZ+YPhzT2IdGdX0kdG+TPUz9uc8cg/bh/F/Mk8lz/5mD2VJ+j9SR/2/ve6vP7olMoKcM347mC5lyUoDflVLgUF3lql6tkcQrfM940WEuq73kJnSfKhLbKSSS59iuYZgkTdCkq+QacajcAupua0ErjWpTVfvZgzMWSGTXZQpUH8sfdBnzlHHVpMzp3pD9xDXgD75fNAaOl9KLwhTWqA1OUlLx91VgWwT7Otklks2jWMPGWobngX+fKKPnE+uGTDRvQ5jg3OVPomHTJT4BUue11lGW8eeQTgNtzVL37FI2610GuaPcML6h2HT0hF1YNsAhESUak691A5he/BQYRwPokidJ8U++FS4wNvDUBshMgJgm3NFWBEbDZ1MqgNkTnMg/BGjN72Y7gk2XbchsZPxno7PUgTwGNbhpS9kpFNaXcGeL6EOXremIRkVRpALdUjY8UI4He9cE+L0Avj+A04p6TMPtlfikeRNeEUXStsAzzDaJiNFRAb0qAc7K8aYV0onl04XyFhJU0V1vCVNS2eW7UN4pyDEC8ZkKhfiAaj+/pOn+mEq6+3/Yap3m68Av6ULf2EqNTsTAUkm+GWq9eKCMadwq4zMBGQqW7QNFpafnv+FqUBb4ucnTUEGs0cYk9pFZRNxLt3BMlZ/8lQ/TGUun3/G/uzXKwOrCJGpjidklMxPY1jNYjyertWGvGevKejj0Rp1s/C2ySm+N6DRrSVEFxF90ote9uBMkakCeaR35BPVHBnNQCbzJ6r8ZSprckAf9YjFhrTrrRRMJwklwSwZg96Nhjm94k0h4Z6h0oA9PYJy+iDD9Ok+I846rcGzhzxElLxa8ohyE4xySurAi6qCBDfigJut0FCeFr4/d4EMaN0ClQTT07PVF8h5YF8PC+bVLur+bjnUk5r7yFRRjZ8vNxaB9SseE69x9pxUF/P9O/anZr6rX7dCMuzHptbhS//DVBROqKPN+6sjW/mi/uap/A8eq/l9BaoXY4z7YSovmhng26CzqFdeGZk2KkfNMk4Yr1TRpesFKuX48mJCfNtGEr2t7Sfk2Tur2fjYAGXMfUEhPyKBPWaNTUkn7pGp8EyJSBKXOpcihWDvxHUcT2uVuousgty6on0exbNNr3tJAZhKXGAtJy2ddO818GB9EDgnl45elWsMZSIcWRy6WUV18kBNIw71qrZwBSqe1+if5mInJHXXVvT20RIIN3HP4vS9lelBmF9hgy+3TirWdjTSvQiyhB+w/yd2Rq+et4IYjkeBzzy8npEhc9P5FZlqxJHZO7POgKjDfDOV9R3ZIQiALhtoT9gjbbKnFwGVnWcKIaFH9ctURE9RU3z2H06U0ErA8ZGpwhYFDbl8rBSs09IUoqHmJyE7YQ+6e9cIGBNwycUkKijzpY4a4jOS9eN8OhqWFo6Y08XBL1ONxIvGovD5EHVLS5bB/G0ic90+pCXLllNQaxGZZ6UiE7VsPAkW1xnar7DGmH9NkLFeaqWwqBQUmxyIo4JrhMvad0xP1nePTxcIxmPJnHWy63V1u7TAK8iIfJkqegUGuLdcEYBNB/vrhrzqwFSQx6gJzWB0/eapUIm/7L8wVTQLh7zYkKfyXmtkjMB9cXLiSw00tPjaWeRPWWc71Hxx6PhCsk9oQcvArqCUJ5mANhDz79jfT54qcjkySZSu0D+zUS3EI/lcUWoccshv5EViU9u2tFxod+Dnrq7jYHlVaeVuXCh0/8SSQ5VllM03ITDXQg1M7rPum6fSDgZqutzC/rKZMezvV9SIoddVnDSlEwHpPhYL71s0C2PYX3StUNQw71hFzZftbfDx5/h+r9iejX9H5owtvN90jf1XoK/1l6kCTXi5X6YSysOc+Wrpcb1etTdY0eDP2N+/51PBVR9alXUBeNsZF2B+mHbf+VT++oz+y1gQIKuaDv7E4+h/nkjKvmFvYBWqexbOlwky/NlukLn3UR2a93OB/T1bg1euvfofnqM+E+bzv2Gq+fLfE6r+PzEV66UcNtkjJyz7JCqtd6GCPjMrUTf0Zk+v92oBgbbcE/Y5INd/ZqccdUHW1FwZ5lfN5Y0NeWA2dTJerFSqdacNsOuoQj6JUkrzGJbAx9YeGUw1beocUffmh1vCklI4uzSldgnF4pARflsfKmo++g4SYYaMV8O0oI9TMUadLOLvA47XO16NFHJvSF8kFvpI2sUJ6urFFXVJIMm08krsM2DmAhcuKafHjSoCCs8tOjk17micSPUwdsBqpkcnlZJdpkIoT6CO5RVGp/ReBJDXHX7u+WJHA7kNYUM/vE5a0yioJax89Ca7vRBLNzx+d9Ieon7YS8eezmz04VADv+uZwJYP2tJPqQLkts2FuHWoTaW11IKHHCd8meoZpCOI+RSvT7cMo2MjGeidpsCS0VmQqTQrHCgfjVuzKaUZVVrUcbw4pTUXdpRTZuPnaT5CJtVRpOILVz1kyizCGKQ2FRWczMWYmACL2aGWvnPU7XMTClHwpkiWw1jVequhLvthKiW921+mCs6PvUQus9QCPT6QOlwPa6u3NGe/TPUcZqN6t1cAdmEY5MtU1rCU3bi3awHuTo+M0e4B3GZqEvhIqPPTDb8BOphECEI5pn/JU4XPD2CI3ispeG+GDFVOMcatEicGv03+MNVD2E/Az5bIVAo72NiqQ57K2iBTSfzYkMi+70G9FUYNhnNsiX9GBly9zFUdaaSXyT6W/zDVzKANyefJLJgsHDLU/BtTfWks5GBWz8bM14KhLvShKMGBTq2D81Afh02dI6zXL2Qq8bxH5lunFFxlir8P9WFjy8dyBfbFQhL3ZopIPiFGI81yVRJqx2elL+lQd70T58QRj/gvZ/HSwVkVI8GXq2ej6+qMgHPx8Hjdoa5fvvxPsBCUMXMNaefqMxMZUS9XqgCKPpb1/SNH3b8Z5oP95Kl+mMotBqbi0b4jDat/mSrq5sh4N5+Rb54q2nao+yMBNUQgjGMhSWOu0vm62EO6SJCZzMWnoxOf3iC8ndHeXLWhNLgiE5fxOhT4NsDvS+O+QKYKUtQQFvoP95zFEMlo76x6RCKNZ+oOdnyZMUabk0yTtbWAjTlDZpNfqCh2YKxgc+oPDBEsbagTHIa80vRI+KodGChZMUijPfqXe7mx6e6zU4B3WxTZ2rotKO8PHHZJ8RLYfrQV6cufXGAjspokais1dLTaAIS7x4Eknp1xGpQTGxnMQWa765f2m6fSwxzfD/30Fbk+ZxkoaP91qJRov4vmxUD3TEOAzVFVv3mq9cEx62+eijbIVOpjYCoSIFM5ExJ/mSrY1GFLRoth76bZ3BQA6bJB+8gLMMJhDcT41VMyKvcKKOZBq4PTayTpdT+Vv0zlgRh0hIvTd/DZ3jR0X17Z6/dqPA+muYbMxY6aS26aVQ3z5xS03z0ykczOn1+maifDOtuT/g4WdDvUP0N98MtUc2vJ/JZ4kr4U9XsgvoyF4N9vfqXbx9oCdXaWmSerO1mfWgoF7ZModTSO0f7mZLYGs1NQA10j9B+iEZ++TBXdKSqHH6ai/kGtYVWh8iNz9BLGnSJjZHIARHLRPj1/MxecMtshA346H7JJ7mP8qShQZ8IL2B0M7GnlfWJ/mWpicew/sqi4RH3GPmyjbU3iiY2aPLlhvEk+3bNO5NG6oGsJGY/FRs14GGcy5eHDge1p3Aj8FiB/Ht9oD1vhihrYmVktpYh64MynmgBp9hpqoZAjeDA2WKBee2w5P+egChcLNZaDjHrAHgdOr6wEMEzoyLVnNhhnStg3T3VYOw4YuYMubpIGLtF5sAItvClC8Kzx/t2Z/wqkfYtM6Sll9mWqnznq4fkQVeTUti4yexohEylMRlpHTfyTp4Jqj4yUyS38MtXP2J+NbYSov+J1lMsTicw7MQPncUBBKN2G+Vc/Y38/earoZVZfpvqZo/4Pj/3NRPlv9lCWFtK/iinM/z8xVW26G+CvZFtzKTJkusq6Meymq6Jme3WKOq+SJSiOh13NJBFt8B1stlCYVkPYvLVVWjRzCzZK0TC2kSWJjkwtg5SPK8bX6B6o8HYXwLTZrk4e8USmt9R9wqaqE5JsmjOl7pZvB6ZKWbzfhRm9HbobZNZ5WyelnAC9W3QJxavdCXz9vMioW9/IByPxTNgVrYcKZIS6duS0dTxhrUhH5AAAyjFnzB/qtEc5fQOYyYaxd3uqqFSJFcTjTSQk7o6KVKeuAsMqCMKPy5rSs/azn1PDSLy/ioOPzwAS780xZgiom0g7cYHlzh7t+XjitDi4O9jehue1Z8iQE+AHYHeeMV48KELEDc8X30XOeDprVLrVq/abp4peNm9I2bAlbLwzkNiriU3fyFGw2TwCIR63TEIfka0gctcui19j9DnTY3PASzgpvn91UNg7eQW7oM5YwvqJSh8mEkA6P4RCrJ15Rr2V7EBsXFFl712GjLxvq9/5VIEhDntN7IPfPFV6CTJyougDTAj1OsJA9ctUP3mqiEnoc57oHJGBrqjL4jX6HHNR+6AmlArh54DHP/OpzGe9Zl+m0uAegjabIFM9NpX9ZSpPIEkdGHNDJTwiHuh3ZZjvA9UvU1mCYQ9zrKEiCFsYo9oQj7OVWhFjmYtgP+R1Hd5rjQ4x6gC+k1rIFFSvyEJKS1i/M/SJ+/zTIjOiznTNpS2EYlRJf81TBTZtkfmi6TdPBfOPb3/zVHK4HDPP2yFzOE21hXU6zCe5nTEmaB+G0eL0wPcxM4c9XT/IKM5zgu+j0tWM0PcMfejOGvbTS5SeGEXdgztZKULItXGlr3JlAU4izYn3pj7Xb1fU8fZJxRi5lHeFHiCggGusRrVvzPcYM5NP/8tUk3Rn67MtCWA1G/bAtY67Tt/O82Hd2pGiD3b2w/NgzFobw/ycLkTm60hqg+oCft+47JHxthf6zVMF6gJ182yE9hkUI2R+x65FypHAAXYQkUQbRxWdefIZNmM7qRl8BJE2q+oCaSeFw3xLItLu2m+G+lSokS610dFShhAgOCGtTzFi0jEvUIPpnxT9yeXU0S4kEpSHjpGEXZhLvSX6j+ijVAJfPNOCKrERQtnMDzXLX9i/7+cTMp+zaFgC3UalWRiOIAire82fa2Qk83aIYLPvXozP8nVHczk8QV5ejzVb3+yChs8rxmxfRc1TnDOX+ruDif7pcCSxtZxVdD/DB1uPd3+Yar3Aq+qXGyFwc/qMbIpL9GWqwPmASvSs/oAByFQB4aFESo6fW6fEwLMERyCLg4L2dcf+AfP63X3zVD6fmHXIZnj+u7zMf/NU+gf7A5soCqjTSGMBRtlh/7ej9GUqX2TIVD9z1H/G/oK+81pdv5rzQCzGsuAdiiojHyX38G6Qqb55qk/+EYLlthsL3u5dqcR4rN/B/LVTWGSXGH+Pu/U4kHN3WTtULUXdKm73YGKPFrVzP48LPVwPe8m8Pfw8l5HR/GhPwEPArMOrOLb15V5AptouNWS4UY3Pb86PYL48U/gylRT442DyqNRhH4F9QbJ3gMrrJCOT/eSp1mKqgn8ZzZkXTJ+iXlfUQXvbeyyugFO68PgG/Rkd1kk7jfwXpvqO/VHz4AI3w2MdFxTdzn6JGrustCeJ2XKNGnOzuUASs6OQRIok0uXjuoKQaQ1q6JvtUms+Qns/r1Dz9yuroZ03c8CMWq0O34egIdUpr1CRG8jIc3vYzXjIU32Z6jOsUZAXQQeoxFZ1cKN9S6J8ZoKiqH/yVExXHNAqT2XR54r3a2/xc9UT8f6rSrFJeTo/gteKSoJz2aDnayfwZ4767XOs0OxsF4xOjchfmMq0RzF+UEybL1P9rPsLP9d6mJXQ6d/5VKBUpkpedpeB7+vIVMtH0pHJFhqgUhGhplxNC9K27Ro128RjkbgS7X+Qqabi39WnWv4f2Zvmvz2fynnxFHZrYSMk3nLS0eRuLwHuy6Fa2TkpaFzbU4C5WAqx+bk0tGnDDHgc1gJCiyXTSzcxIG+vtcCvR7Thw22SQGTtKpJMYhMZp6ymkPu7UuCHS4w2LkgdZGPk7FgNY5nSqZpBIQ1zWomiIbPQ9gLx7bgRYkmb2nQ/7yXYuZcdYdU6lSiIqEsjoTyhjj5lNlVSjcHu88DoaU7bjgazkw8bYajftM2HWgwr+Qmpr2U1RzXGaXy0d8CUV8SSqUs7qt6UEWw/foA6/EZU2icuMlM1i/B5L01BRzvZg1C+s5qVWuzS9Bo7kJ23exI/a8OlRZgVkLVdReLlI1Vpd6j2UPgixpAs4qijpc4FDMqoy6ePWqLqip/Bz2ZQh68zr0jjMQm2voHXvye1SpO00GEjPYM6SZGS6GZcWJAssbcm4rix6bzsBob7JDWXNdGma8G1IK7kVGDNjktUdPsV5HQSMvZ4YW+aK3i8my4Dxjyrbuk6UyswHshcEanFjEyalweGPMKYUSX77JunUn1NJ2GyxRg8maJPWIdbjBGnGcbsIl2G+Dj4uiN5UbkkNvc+2LaOTAUH1SWD8wfLPqxZ9NhiTIoaZAAruxo1TFoVkfSt3kCLtIQB9wybeNeh/k1H0Kf5Cur2u/aKkZTHdh2Yn6og5QhjnrJe28gMtorHAhPB00TUiXetl8n1zQ5A49gikUmOxZepDCdFpiIL9FGrCBlwvZwhU10OIBJ6pcMc++JPnir0zkIgLtU/eSqdD3sWD0zl4w2h99x1HKy+Hfb2GJhq9lhWoJw6UgeL0ysj4hMZyN78i6keG2QqVzGQ0VZDHXSTCA9EehNjirsf5qOMgilYz1Ji3nL8tPXPaKmBSRtZcOfpONM/+CrAS0Yj4nyuqHOD3e0ViIyMa/eQ+Ko+PtxdMNfD2F+gY8yLJ8hU6+WBkijMsX2wa2MMm/WEBZ93gExqBdaXqSLhjIwXJBYB/6RpwpepzIW8hmz7ZAJzI9LQty2mwC20n3i50TmdJ90RuLGLUedXrKGXxK6ByzEQpjyFihasj4e9aWLCeW4U9FTaHuzyocbs86hn1LQljHkqT4Sk/JwKynxBhOhNIhavr0eZ8uJgQHTNK5aY1iyjK/UdQPke9hu9nm2bnrbDWPvxNtS9jm3UbIfRAvKLcSfxWsUY+SAlAC+KZ50k40VFl3RVY39Kj4S/UbRQChMPGc7C8xtlS2l4eBuQPoY1NPfOQs2hoGUrVw/fD3uhBhBGl+SbpwI+R43ww1QrZ2Sw6BgqMrk3QQ/a1h7m65E39g+xDsHgyFRhq+g2MScKKh23JcjUetiQtXfnsL4JJvvmqcRLnoHDErzecoTM88NUbhVhDPauZa+Hj+M0kHR3RL5MlRe3PhC7WhvWmXmNDvBTh1uWa5fneH/JUrHA0D/KUMMX7eGHqeTFZcyca47Mvyym+Htho5DgJu6aL1ONutGSuJtZ2eibdXINptN4/puncsepiV6DLJm/Xvjdl6mc8Voh4fNdynq0ZBaYxgw1EF8ILbGPmz3oB9esgTYvlWzT5D+Y6nElCqyaBdr/T57qh6n0x0MS/CZ89jqzqQXB7uWy5KUho58seRjrLRPC0iHP3zfbS/AqAmRGBCggLRutgGP7CXGYxD/zp2KIwuDB4nu0dWnzP9ydS7uyvLKuf5ANQEWlCZIgKIcUhFNPBUFBRUVBf/0uhuOd812783XWvPa+ZtPhUIEkVfdTlVQVtzPkwunEo8+raehSQGbfT5pKjC+VRWlpIpOl3nbolBdOs2+cSg2Hns+rhZqRl24ev0wF4qV3iFgSHN+sRGbUp1pNLs/FA9RosubMI4DjaXYrWOpzXQQ7QUbGB7NB+0M18o1TqToxYLM6Db2nBqaaVJs7G38KmTi586S6pJS33/1UFaAmDOsUr0ewUPO+d1wiph1639yfP75PUFMOe9Z/mOqb+6MnnBPm0Qi5f7cjmezKLP3m/tjcWbXf3B+1t3+YivYOMjHX3YqNhpqi/zmmmk7/6dyf8u/yVP9P96j/b9dSMJZhBDw5bnnI5HFN0xXMwD+99zw6qnFIRdERUSd6OQ+liZnRwyiPIXkJQ40+/SrTA0MbtffKoWzyxGrpKHAjiCZFUaGRjFsq7HsJeHHJq6gOcA30WXiD7FKEVRyszshcfhNDWmxiHjYj36Lk7Zxhpw571g/ZWaHtjE4gvVtDfSlu9tTa5gHE5yE/TjxrqD+zRl37eF3FeH9rarp8jwcGapER3+oVdc8HWkicc0r4pUYGOp9QN6dd54uxNJZK+m7MBXAjQeaI5ieZHkfIINtnjszVrKSUOik6pN3TGvZ8K2eN3s33BrIsPIh8W40pzZb1DnigFWL8IROFOpacg/+QE85nQYg6eoI6jA3txkLVrSR6WLZX2Khn4D6LkKkCq5sCTE3Go6QPkBn1cIk+LWAkmh6RgV5zy4BdGtgVz1BW0f2J5rBdGjGJVRJqdP+RV8CSOKnCpxTi89llKK8Wnv9zjgYf0BqZy/c1/L5Nz0t6FZQDuJvER5+c1WjjzKkD1GpRl/0w1fZBTLCnREfmmLGejLyrAashLBYsh/0GmwLhSdVL9DnvjfY3UwV3v4RfpnoeNiQwG7T5j8Zk4HTXobfLYEnmVnuDTbaKUfomkUZW/QId/ttcVvByQSPC5Rr/MlW8RIaa3PbIQI1jVf79irp8YttovZTJhvhU9zWSujbadCQFHtyInpIuZdmXqfzdbGAsY7je4xg/7wp9S/isDv/eT3Uf6yKbLxVSBULzVPSzKMyY9LiMRDseIXPAufRBP51UMailziKvaFqCs7rj8+gjfF7rDzKVHUnoQ+kRGdPediasFR2Z63pWG/K4iw2YnoA+TdkfHD3aFT3QjT6tPHUx5Br1oX5P+EEf6voC6HfUvF+mcmYy2uDK059sQSejynvEL6rna7TZy5uJPjg5oQ81b/slrI0jQUZadA2prEr9MpXfLVF3F/eFAQgfyIQbo+iJlE910CZ0KQZ0izY/PA8N9FopEEM35EC9KBvOVAxn/sLuQ+nnkeJ8nqqhyO0PD+nlMjD92ffEuNwM9UHkHoCpRUgicT62aHXT1hA93aE2CD059LVxOORWFOHnc9Qkdc3fsH9XyGwTdpLoRxx639hKIUZr8+rQzl86wE6s5OF+OOs+dX0HImdZEf4YWw0No9tkqB1yJ+FhLWsUknxgOPIU4wLuqMlO5xLysj5WoX9C5vK3sw1qKA+/f7W6ogbsZwTyjVSKfDS+An0P+/+M+1B3nGllSd7RIgG12ukV226RTseSiRrivTDIl6m8xu5AG61XhEXk3ZOTUwEQLaIiOIVOCbcWQy7wqovBTX83JJxdQ7DenxVns9XQm0joYtRUTOO+bCNTNTemInOfVPSRCzfTg/o0ZvM7UUT7StSWNG3QsUV90MQvU12t15S9NzOFOO+HZpHbaWECLd7os6+HV6Orj8ubzaXjSHTlC7PI1YlfbOJeUCPk3iHV+eehgvvDVNdoVOv3Rr+ycf+cc8c2vEy/vZEBVnS2IPZt4tX6+47zW1szlcMWRoqeiLYJqvteEtZfeUhmy+ce7KW3Elm9PiBzxYLC5l6O9ycJyFA/TOXeR8h83rZwiAS2BkYkz4i9jDxJz8LhjNA9szmPBWR0Y4nzKTS2oRiqDg3paXOp2Oy9Vqtv7s+pjysIiuBIosYap3Qe5j4EOm1JZJkbjY4X7hECgyFzRUPtnccUNX/0uuH8Oa9xPgWr4xp2h2NRRY4+DanW4Xr6xqmIgwz69m3UTPnYIIwM++fkNPHBFfarKvAMZOJ2m9zBkZ9rwpYnnC9TVq1A16a66MtGScnBePxhqusV7UcOC/I3U22c3YO9D8P6n8DT0rVKuoG97jwR9s9PRo5mbYOdy774d+5v3oYVO81W2ZepND+LCMQJcYi+QX/xk/vzt/OxRAzZSYByAZlKPCODTVL5BPqYBxwOs1VKRqqzHuqtuRxObfifjFPJ83/qTaOQfx/8+2/K/QkcOIB4+tkjHpX0aA69KezXTgw3z4lF2Ql62OWPrOJkm6RU5OsIQqnCObq+DDU1jzkB5gxnn9UMbV6jjULI1rOCR6q1Ql2rhG9IlqehH90Gv781pCsErAx5OBv6i1lH/H3fn0VVmKtvSq9j6wR5dUnFeLaIenoRQxHSfo+fp8YUmU1c+rBdt7UYHXtcI9p0C5BOn7i+3VAeGGlrQ/6RtmjdImQcb13f4BDNEApK0cA1d+pT8B206eFoFWZ0Hz/msLt9PDEimS7RSZJaEG01H3V7hITvP+UNQLUJRN74FG18v1zDHi4HHtE6VKhpyCns22441+ivJDo9hxky5jSuwm0QOlQJ5TXwSYk+S3hXLWVueQGa3fCumRhmSGrdGH3SDFcw79HHBH2pQkJi9Fnrg1jTfNFQZNqtzaP3jCs0viITbu8ZPi8ScZlOopDCYXSPxfCT1w2NN+gjGSdQxY0hIfO9MmSy/O1V3KZV9mUqTd3/2U+lwP43TvXN/V13bPU3U2n36n8w1eGxR0ba14QE6g11mRdzF+yXQDmb9sMedBcZ6y+mKhdTD/TlA5lKj9CH2CXeu1H1MQm8R0RJ1V5tMK7ikoO365RvnMoupKEeTKml5BMuAnA21CL+3sTXHjHF3ziVfNIUMp+ZxW+cKkUpTKrG3MNmFxsEvw9133jZ+aA1M0tk3UFribMMQ1ieIBSZU0klocrpg97uTTjTTk9JP8zjCZtt78hUFwVt4MtyXFg+j3+YStuKBVjFkPu8nZFennd7iQwoDeckh9ynZYgWoMr8w1SWsaj/ZiqpQ537w1T2KD9Y+ilCJjIOuVLZR8ez9O45EZgy5P6+TNWOXi17x8pIdNxwJOvXZbGB9X6FjPST+/uJUznj45BrfBQ1eZ5WAhtb/8r9LVcVAc31/0ecarMZoQ852Ojz2kOpw748oMZw80qjUg4upOsXzj9HPvZU2CopZCnjVZwmRKOMoG9lueBWvP/oCp11rTPUUgiq+HOqJbp/y+jDZlufxNZjqdDNK/NgZxvoI+0ulGkvPZ4QIkFz/tY/JXXHkQasFw5irHSxTCN5ZOL6vRWcd0LSUmKeLWSgO/rI06tJqbK6vSG1nk0VvUjS0xPMkOGCquXRYrLThg1KQx32sqzCuZwo9DOLTPytE2qgWrm29PnCUfOTScm5bU0tGhmFDytljc/nnOH8So42Mg/xdQ7qtUfmbFUAh8+QqbwSNQGUZgerylqR4CAeW9JqQ5wqQqb6xqn6fsphfa31KtD9d0mKcRUCCboVGc75pUQYeNXUQ42z+VPTiKp1KiyT04jY+2xU6qN2I7GRO1cq1z7h/PFc/c0+++FcIrvlmT5rTpMvU9nWHplKGXJLqv5G5nkXXqvr4unNpl6JDO7eDgMDCc8vU7mOjSvRO+9GrJuc59wt2CjTC/Vw/cap/m+mcuay1+jhiei/caqePWU9t8kKvGujVThKJ5nMVDfF+bxZcThfX72+iYceztcdMqrQqSHZzYc67cexylmyVn+ZylE/M+KZHs5f+UkEYE2NfF4WxKGeWjqQBA9ErBqG/qvV7vzN/X3jVNn1rUOs4JPl9QXt8W4e4fwLnvcqltI12tfxMcfX41KM3AyZ+jRf4/wG4cSjjqEm9z3XgO37MvTpoKbzZSovWS0529xVZBY0cbBiLxzvS9Xj+p92ACZ4Kx7ENTKUtbR/mcqPODLWfDrU6B2Yil1EtF9/MdVPnCq0zCVs6hyZciYM9b8Gppr64pTbcH9qfzFVwO3gl6n0MQ2Inz+IRKRd6QJtPqEYLJ1V/WUqsjpEJFAe6AO+caqPGXJ/vh/LpJbqP/upxk1cf+NUy8L9w1RHs12DtXq7hCVG+J+MU83Ff6r5qf4rTCWq/025vxGaXgjXNCWhs0D//NqFEuwf8x2P0fJo1FnCCw7zI3r/kZ+EVPiMQ0g9OFUR2aDNu518nLOTK75+3Sy0kf45AJ7eCxI+2SqlMyvrINspGeFFaaR0d5HOkMglF3lZIthPNMeHfUYjEvVCr1AJoQIS44DXk3fnhhpa/Qb2cTMSTaorMoayZrB/bWoeSfdEpvPb2IP4wS8iD89WStH7rCGz7LTiz8eqp0VjXSHaK8g4dUJl2u3KCBJJAjGU4nConzWdQR4pHo+94tRSn+IK2p8vqKOnejj005PWwMwk4GF1DiVqtbkJYXXJRc4ySaJaqaCmP9QFDwVYNXS+d7aw3zQxiVaISLQ2s6F/YhdU/K6JDbW98IprbDfYWY1mZJeqEoQdH5in/6AP8acjAO7h9SzOIj6XJ66ZXf/YiHGeE4lW42YLSLURj+5qJdFsIesQ2lJcxQxoTZcTZKho4gCJQkYUqiyRyaLm6vHITauQptwqYBOFfgUTHUcdxMoB9dEYFdyN4pepLHE4h/TDVOZp6CO/DodzfucOffQCbYxW5OgzLlsUSNmJ/TKVfwHtD1PJOTKVbWoOGdmFC2ZeG9z3COr8H6ayhGckBnpj/MapVpduSeC1Qp+1MlgI3gzp5ctUm34agDZdWRye5xJIvBHfsC7f6yrYvDWJ2G/1AMuUr8RgcfqEJO/JHtQgpMhMaz0bLB/7O071fzNVu4v7L1OBRl18lh99whYsR5+kbRklFy80v3Eqf0XZENt/FGAfG2QWcYzWzdeRqTxfRJvqLEu83ycy6E+cCgwJmSZYmyX+v4Y+77gVLF2RkLHsavQnTvWzn4rUlsKd8crTdGXkoc9bvZTK4Qn+njmeP5k0eaPPtSRkPvYe9sTqBl7P5IQ+Tx8jk9H0OOxJ3xclSTarEXuXL10ECkVGTh+06T9xKv9YIxO3y0qHTfVCH3KxUEc32mIEwVhH7kjCT0PNVWNC1kyRmej6XdLL0sL1vLADEo56XB9m2QTgyzeHROx8auhp1xpDHXUfH6BXZ9QkvQbQh0yMwVjierrXawjePvrIdyvVtHGmDTB4eyK3W92h0KVTSPRoL0afaGVR6+NqkJtuVkWPZhpSdYn2JXgLJa5H+arQ1y1qIC3yC4/PwTWkXB4vIT7e7zxOjrOapvtnDNGVF1V0vE4bil5fhzy0Mx7pQ0/2C+8nsA8j9KmPDdqHrt7Db5xK3Grhl6kcz1yKX6Y64xCDu5KRmbS+k0k8XTxhKZqGyHQRp0EvF+wbp/KDw0cjj17E+Wqd/zBVPPSw/mEqCC5D7lrg0TdO9RdTecshLnRYPhv97k/ebEaGelEjf9gft/BaNhISvL5ig7agT3GmdZPpQvzGqX6Yiig9zq/D4VDr62rX/8ap0uYl69b+8vhlKta8LF2q4wUTanEueptHHurLmdcweXaeEdueC47+cqZoAT/3eeX2wbD/79zh/Fzbguj8xKlOwWIFZnfSSKCN9JQQeuSwWa5XHIX1odf12JPZZBOrIpOfyFDbE87nafFBpro1qBG23VWFlZjJleuZQq2PFvYMssCyxLAJTzK9BpaB48OR8eUFKWn8iatv7o+FJ1wPHx4qkIJ8ECNnLGX0EjwpZL3X8Pgjbx1aSMcYgmRUoCbYJxJ9zRwFDl1WiuFmlmQUV6EG4W6Wk2h3iIdeXjYyRicjs/pml5Errw5Apke0H6N3T8k5MdF+vIZaM4KKTLxvigasTW7x4Fz2GSltkwLRJb1iyYfJxF2rFjjSTK3gMfTeWXQiPr+pj/e/fTCNCJ/4xj6jeCLaD5opurOnDbg28yrG5qgJP7Zk/9ZSOOaVTLpL6IKa3//Eqdbc8b5xKr/cEhz5Ga43YzLj4jf3t6i1BJbT/A9T/cSpfpgqWDTIVNu4t0BTbi7xjaFf4X+OqRbjf8r9af+qTjX9rzr3F7CSAb/nSRUnXeTQbpx9ILHotgq3uiHTxU16oE519lU8mlwdugtnAew2cCJ8buGgOOjZYJ8eTjwUkyajN+kNkCizQxXiggB6h/QJh+VuX4UjpBk6y7QT7CYSJ7HpnFP62ssepOdNiEb30Ut01UGO93xKeHyKxyVtzuELduyJvz83ryVVT2sPdXJTI7M40566p7MLh7pGGxuRBsHb2VrAWjURo6FXBDUTWsOuC2ISf4D2dGvWHHIZ53kU32tKvdVjCmmSe8iAj09NNz1FHVN90EekR0mjgiWvIFqmuMYdU0KGnEUr2IYfXJOPN76+tmkISTUr8Hp0/L1jX6ZwaJAZon3AFRpGvQGH9wU/H3yqjHKnPf/m/roDMo0kVx8I9AP+/prrDd1f9wv0WQtXDIVGDCncQw2S5LjB8fjwlr75sN+lXw9n0YE3VHiABgfdjQkvR3VKZUsisDVKhs9/hgxmvCUdWDR3xajNUAda17AAWnl+FWQCKuiPoG6Ajoa+86ugC4k02xtfpmKm2fVo6W0Kngl/mCqaJuxvpopOBPmtHiFTIZ9Sssjx9XqVIPOMhxqeNkmQqU6FgTaAFRLJZKvBLztHIlItVYg1T9aow6ZL/mWqT4k+6MtUc7cMyZ50DNYb1RR9PulDMj9ce/A2nz9MpR1NZMR9sBJ9+aM7JLWGutdtQEVImlNK9LXpgbfrreHcVNkSMLIQ1ixAnfezn+qHqUabEzLST5zqstYlNjJgRDxICo2M5VIHdVGoIg4f6szdrMjB0q/ILNMQmeSHqWwNmco/DXWY021BYSgUQxgNWU2mpZnB0noJlWumB6pX+TWDDZem3KMzZCi5NzXQhaVC3E39VHT+qYZzYMhUthkNpwvPl5Yt4qci2jP+7PXtbNgfNRuYKj6iz5O2ifZlquC8YNmXqUZyi+PjDueufpnK0oh/iHA8hREymLVrl4SxcUFJeDDHsHWIV0VvJbDoVC4E2OGviZHcLCk9EmUD8Q6tdwj1CX8pxtfhhmxI6OfIREb+GA39/jwx5jFBzaIXM0gPw3pq7++Q6npJ4JAM62fSU4vOn/sTbB/50DR8fJTovcrOqKAL1AS7TmpoUsMZYsHCb9unMWqSVnpCyIfKYPVuatGbvt1CpiLqhzs2oRSM9AbZRr5UXBxqhJ6nvg07l6C92W+vlF5nrQiZniRiPJ7gFdCZfEZ7ouyRIeEsUT1XAZaPJzLCfIrMrtVmCE61xvl/i3qLlMUefep+gvOJFKgxwl59gXNfGVVgD+f6cm0444FipfLv3lEhl77zQb8N51j35Tslx5wFYE/uhujnpE9Js7MjXF8Ux2NsdcrvfipmzLn3k/v7YapJMRnilj2uN31xebJPudMqmF2fob4tBGQqa7IQ7fEcfT7ChYGa4aNWQZjjfPjJ/XXCYcS/TOVWr5Yp0R4Z64epVvPLlPX3/Zx8map/bmomF88Zdx4Rvs/2w/68xp8T9PNCqoPBNbB8Y+iF8xz1ent6GF+mYvfLsiejBdpflxvIjD9xqh+m6jc7vD8974DQ+RAXqwbGcC8qrh/2Epjsa1Pxy1TddYH2L2UmiYkdpPRjJQqwcsmq+Hwd9pf+m6mkaqjrnpQ95LdmzyPzTnoaRe0dgq1WiWGRNSkNhGgDKKgzHmrzKaWhJj+AXac5D/ftRB5U5Aty47oVw/3Q+4ZNpr9MFWQhakpnZ+P6vO1oxaoWNaCwu3q/carXssy+TLWepshU6wJSspwStI/7m859fkTmTp0Hrs9O/sNUwsNUwW64yoN20SFzbzdXJqv5lPzFVKa78yo/yU6/cSrrovgiWytEIqMT+sfVo/7DVBnvGRguelv2mRDry1SrdBQS37pHErksetQEwq4g/kSe1OSipMcvUzEnXIXE3mu/TPWfjlMp8j+d+1v+f9Kb5n+7jjrKaAcO7SMWQ2UdUfq6yy8ILHGL1nZvtKjj6huA2u9Evk/Qpq33a4CDyYd89WSa0fVIEyC+XI5irF6QaUaHtwfxuc0rbs4vGn1cnDtsZWEnRptyTGmwlkrw3V1QxaiBHCoPFRb9ADk7Xp+0nk6A7mE/6mJ8neKgf1x4wLYYyvJUN9SZsyByINzjGoprK2mpt3vbEL36s8jFdePQXBivINvvEs5lKU7pslaOEB2eEYnUB+rkSAAAFj8ZR2ZC5jEPjzHk69KtwnQXlLTYot/dxifg4bNFHxGfkbHik+zzaN7UNR3NxgbsLB11tLQOa6q7qNshSg9VFF9WKd0u2xiyWxkN5/wqid7slMLukfjIlEsxpW+DXr5xqm/uzy7QpvDVCH+f7z8ljQI+B38LbsW1h4g+y89UyLzrhvCzLDZ0bVgRHDwlJLGekJrmEj7BwyqMqtiSKPqwbKhF+n4wHtI5aemzdTRIVxsX5bEmos/c9QdY20uf+4SFITnsFja44nBu6SdO9cNU3uG5rNj0M/SyGJjKGpJZ7FUXJaEqY6BXW7QhNwsZ6i7YztDzlYj+QkWmuJ1tF9aPEJnnJ071URkyVbVDptr3yFSSAw3YOzkmg4NSyGdqb75xqsBL2C9TqVCb4pepVm0CoDe6RSCWeoec4u4NK/W15l+m8tNFDkbpr9Dy6gGQMV8gU20RG/3KQh39Uabul6ng8tDqX6Z6u2iTYk5LUm6DjonWsD9qqY0kPdVeEhMWw36W0ERdaZ3IAtZSMsQBCDJI7aOONbRhD3JaFxZJA2SizeODOnWAFXLbVsaXqfxzjUzVfR744B8LFRmOj2R9/CoiWJuPKfE88SnrS7r/H0y1ce4K68q7UjlejUyn5Zs7Q1QZEfsc5I2+du0VrIkx1GAczhEe18mwk36odTHZI1NpH2Sq6eupV7DpGXqQCTKfth4Y7N9xKkfqlzy4X9Hm3/ZJC1t6ckg8Pfk1teuHBHn1WlfhJtVqiktYg52HvjnaL5YNtYSFANvEsUi40/yGHuKrODCVw0PpKAKdn9gb9uLZQY1U9TL1C3MB2dZCxt/NcL6KNNnj2vJszkePd0qTpbSCfNXi99+5ntJmcp0DqwqX8NO5qulr1+L7DaC9OM5w/VmTI0KQZKRiHJr4/r5RVGDeBafN3bwCjUrrg4zlhyQ6+6gRj0EaQX6/QBV7y1qiyS01IVXykPB3H6K9sBfsb6Y6dgucH9MFzv8fpnIfxAUSv1EzBEztyVScPpGZDIP7OlnWX6YiOiciKw5HXAbhA4BsalwfP0y1fA/13JY3A5ksGGqNjKYhaK6G4/HDVD/7qX6YyvkIeanHcOq+TPXN/f0wlTTheH1ra5TpgorM9JbmCncPG7w+pv/J/X33U/3UUhDr4k/uL3hMWvYWtyPRq9cHB9H/M/nN/S2cUfplqtk5kkXHnh4s3VavBGzPmYlOCUKmt6NCAzdSBW6v21Gr31edAZv5UcVRHwEy5P2GgsszkBmvhtDoq3g3Y9I1QeYqMmSgdPtasHcp4fqJI1w/TxMZ612hwXCi5SFDc5XcYLsjlIc2+C19lckbdqfQqaLHAxn+Zz/Vl6lqojpk12gFJKGLmhuEk0S3valA0Ix2nHeXWKbs6LwgvC2GWh0MNe9+39s4v3T0L/0d/Y/dowWK0g8XQ08PJRodbevLVBBNupTcT9f8y1Q+V0tKpLnqov0b+oHOQUNG5osrqJPEIr4ioH3a2oUBVHjpnFl9J32Zir4mKjLWoMGop4+YOMSp4LNGpmLwubLZ5T0hjnFwJD1Ytb9M9c39/cSpfs79wdgRZSILrfvdTxWMolVK3kMN0E2XRPh8zxUymysjU5EFMtXPfqo3kxO0N2NkKnESl2RqOUdAqxnwoD7GQDqSrX/P/Xnxf5KpZHHxTzU/9T+VFOTlf9W5v+lCQ0hyIebR5SDJdNqWLfCEpjxW6Lika72+QEDGOxJmx6tG54vlUJf2fiShMzZDuvcpzmk1OFYhvJFpbue1izbtkYnhpRhL9Dyc4wtlcUei64vi96+yHNJRFJDwNok0Gsb1BnWsgLIVp11DR2jxIN7LMecvB23i0pEaSBngmmncaUhR4m4gtxE5+IRMa9oe/DVw+XGu+P5kUfqZ5AbkmYq6V9mtgOZqWAB/Toe66CHNaCApHhyUMerqUyv2tIoqCZIsdFGHR8HQqB7n6H6/AMKdoafxKbV0yGcAYpwmdUZ3cKb4/8Je5OUGvw/CGiALxVzkp/fFodJSCpGp/FCMF4uqpW6Mn99ea5/E+RQZicjlGYwLZyJ0Cg3Jdad24DMbmceafVL6vE5lSPwUr8e2kYEej+sIkv12LfKpKpa0fgOHtAu4yNHuZPS9S0aw1bbIjO9b7dCyR92yvfWeGNkqaeh72qiA5gO/j+Rc+zKVdpV98mUqLRr6+2Ubg0DLBu887KdwPXkpBgkfzvnNKgKObqGPnpKuJGwloo85J6jDf5jKe09t2HzGpEJPgT6icIbXBaw5TC/DfqsDMpsjpBR1eqlKpCHpFVaHU1R9mUpfimvYnApNDF4E36eNGoCh7MwKmI0+TqYmoA1f4OshgED0OOnQ5nVr7vd92X+ZCoFmxUE76Q5ZdeIWSOaiD1xdPvBlKsdq0AZOd+XQ2wHQxz0J6r5xKWVkrr06prCEECAj9Bk/caq+nyrcI60g6/XU/OD/p3+YahLtc/D0Mz4Ps1Y1cs+RYea7t06CwxuZcv/cE1hfBF0MiDjUUD3aHtDNVSDeD1NtZLyfVbedVF7QI8P9xKmWTzRAXn54SjpIscIEb4xMd78Kiv7DVO8JMtaXqXDgcFbfqYq3fESfl0XIVPrpSDgLHiwk97uusJk6xKn4UNNzdScaaCZBH+gPjOxvkyUQZegd4sSdRbhgF+ALolWFwqZv6e6jnod6dCsSTlSEucBU34BDueHRSkVGuob7FzLPh1Zxt9Ba2nTVeahPZfFQewdAk2Rxhjzcrnn8YmVIBYF1kBwbh8db+pHo1Wc+ZNSxeJzEqKHOo2oH/pTqPF7wrqRu8Rj2T+VLEp+8PqOTdB/CIcDr4aPl26GLoyiAr6lrvL57mVH9tHdgvxr7VdQ0qCGOKTJw5AuWGJ4Hn0ys/RX49rMi8e59lGmzJXtID3RNojl/N5RfHwzM9oQ+G3nml6k2dxWZKsTlTw6q6cGyFyl69hcy6ULsWrBaYhB2Ff2atM4emT3DwWZrwe/JSXsMPXSPOgER6Z/IrYjmdXU0ONOXGhDTsPkvU70IQx9cxiM2doQ5cbrtM9OXqfdiAtsvRHeqIkbEld6yWRppnNHmmer2FN8fSeKi+jKVuevoN/fnbwWv1PkD3/+JU3lr8yDphB8ebCIeBGIvTMHSjUb/sN4p5/wbp3LFQ/WNU3l2f9D09oDzUX2jfrOnnZDqdKaqONOlkehO7nmtS3FB/+T+KK7H8HlGTRBoqMl0BCJ9YlzGbHT21SqIHji/HjN99s39wXtYL/0znjFBmE8r954dQl1e7fcQjF4aas4GWtrPqxLyTrLQ3gtLi9r31em7R53RJWqYS+OYEGSFz8PghhpgMpy7ixfLdRUXsUipeNpP4NAaVhVHA7MbS4Lz225MHm4R1ehjyTIIz+2GRPnqlH2ZaqOXQ89jFYec3dgejBmuZD++qfKXqdx2bOB6OyATp2JxAeMZIc1eB833vCf6N04VfDw0aZWWmODUeL/B+ogMNR9vlC9TBYrjSXrSCRc2UYUxd8qp0uoHV7l+91N9c3+3dbuGtXz2K1+Lxf67n2pZZyH3wfyT+xtOKvK/4lT09eYVJPK4Jzd9OJNrxQX57lFHnXoEp5v66G/qCZLXWDJh5WcOakqXKP9BphqL/5T70/8/2aP+vx2n2vT4jBNvESHT0LClmds0cLCfCQ9z6xzSXQYnyOG1Jfw+WSGDnJ8O+DDU9DTUKdDHTZkCPIeal0aBTKPqNxuyg5yRuNgZDY1rq4a9q2x5vHPCns6X2h51CFJ8eNZCtHGTxoKddg1ETh9liaq9iSEfu1EVieJZo/GeXgD945bzUzp1aJWs16hDypPIi7GZ0e3tPOxXup5JPElSjZrCmsDWsyIxVn9qjKZtBv6oQ13ir2lIZ0RzINnePB7BVWxoe1VR1wYJ6qJ9+gG6N2oVuOaziivXqqGLRb2EyL4B5ynDz4/YkUAC3Z7zuTDUh3JwziePMOd8nU9QB+0kH2LLR4ZLp6ij5zoy2iEpoQo1m1vf3N8PU/nMpSlRN9MX+PHVESMh+YTUXyQTZFR8HV+H2Pf6cF3ArpqvOT8KJKX7Re8Dl/BxhNaOh/T+XiDTbpdhxRdCrdGFzAQAZ+5VXIWqpIdJN0Km1JwqzMcnmUbLHnXY7A0imzxrIK6CTGN7Fdr8qvzDVPp76IXxw1SPNdHB0gy98jfSv5hqlaLPMMxSI7Wn2qAuUaDDycPXKGkd2LzYmgQzRHJy5fha9xNkqvOr6L9MpbZNJOL7tUJa77oGJ0s0kb2O+P6iRV3vRBkyVLjQHHJ7LBg416k5NLXXLDLZIVPZr+HcDZRaSyQ6zcG+eyvCmK+jDySPFKxwQ0mAlgDI1qocMMLKFP3HDfArJIV/41SQ51JKzOnmySY+6CIjWd7qvjnULZfPC9F5Wq9et5Ph3J4bqiTYXjxFF95okzf7YQ9y0LwU/XkhKmx+mOqJOEs+44SAG2qE+zovSuJV1Qrs02kk2t171OvCmW/AXdoT4iUvt9f7/RSZiM8VYpt7fP+HqdDuKvwbp5KluGFC/UDG+jdT/eT+2Gv5SvXkiEy1PCNTQf9gKfHXwpx1bqtziLsu/GWqzQp9eCV2Ddmeh94gA1N9c3+zgLvAZjh+kb/taqp2hQ97Zbms+IwIMkGtkgOzDIPz0a1oaV4VKSTP4QZvR/z/nVuw4dwf4SFrS4WSUxEDM3YGj247FPpWVBWQUtT10WPj4+drpkPyFiiPFI7MVrd6DWut70UmKTuJuO1sDivXfHHm10pKvH6HDBokY9T5tuuQs43PN71q08r38gyZ5iQswb28dM4FuXToxsH5u48+C+5Pzc6i4WL3BmP0mJJAMQRknjQuwLXHSsUeG68n3/1UNESf7Qz9/G5XZPr1errk6OKG+TzEqazuTgnbC6whGnk8wOuWVAzy4F2SNESmMm8BaoqRt/xlKnVzXIpA2RGQ4ac+rNPC4D7rS4dkziIAT56oFbxC1BDW+Y7jNR9qQP7sUdeZ92TTc7KoHF4iU/3sp1rcYmSqZoXq4dQF3Tf35wQbTSPx6krAEjoVx3OEjA18eP+HqQTLk/XXZ377xqkc9YzM9FG9N/u0+qzypNUIvkw1m7rIUA87V/Qm4EvQRnu5cl6boafzwFRO8xpVzmk9qnUiDOdUDwe8/rWipuR11DrwVAGZyju/aj11X79MBdsdzi+tn8/YYhIJojPnxd9MZavTl6Pn4WPoxSXJnJlZkVJ8DmuI2VavOM7n9pv7kzZU5V+mGs3FKxysBzJ74+D86ccoeHX5KXP/lKs1FZW9hv6sWvBgruUKOe4OV9CoMxX9S6mm1DkIW1gdpyqJt1ecz/rUXv3NVM/3A9f3gSBTiSmTyX5SeLDy3mgftw4yt361z0NtF7RPKE+dL1OZyhnX//1ZDKcP8fu0aogbxj7TyIbeF2yxMATRfa0PvS428YUpt61UeabYNvpt7FxBdyKvAvump2TuKuvvHvVvLYX7x3LR0m5DHrxFZCKp0JCp5k5YBXPKLbI4NxoYxykXWTQZtyTgZQyWkSJTvemlJGaVluBmc1/8xql+zv1ZS9up/OZeyf9BpppM/uncH1n+O1D138RUxhoIhCsLGeBQSSmtTGSgmC9jzrWh5ppatgeI+0si8uU4RoEJ2w1sQ72o4pl9pZS7yht1ZFOS6H41Zeqt1hZksrYnUZePU9pHcgmhK6Y82vthiXZGSYAbDfCw6MOG6lZmQGijqo9utzKlm3PLh3M8oRjNGirRN8g16maeViFxrxY1JzMTDpV2Quaxk5QG6hN1y1Gsq9jeDD0xNyMd/KQfcm+PsUxDRA+IUL9xfs1Ci8Y03CDRE1cM71dS0vmE9ZAoiUOi/Vyn1HvZCoT7syfy/kQy+mgrAQ5Lxqo4sKhFI81YDj1fd6ij25qi7m2G2HKR8VCsIomehnz3bi3witszMaXtGpknTyds2JN7Uqg5bWtYPUas+u6nQlH5BMgyZLpJqjvUejwkNPJnh4e3OzLQeirOISl81NXaHhkqflsAkX4capa2xKFGuJ9DVCxCHpvLUKOvZ6dAqhw8wq+SGFLDXCwgPd8cHlX3j0SNSMnBm5k+/+6nCptiDRtPopUPS/TBN2AUqFEuuW8StSGveqGDKg91k3/iVI9J4XxzfwHIaNO188KGlThBppJHhUwaS7TBpu4fpvLvxQbMj02537Voc2YPZGQnuiNTPT8h+uyY4AwMFQ1tsstaQjYdWq4lNzkUO/RxzqPyYH39mGgjhxqGl7v9Ale+WSLLNejRZ133+DxdZKo3oHruiiIB6+FQzg4X3SFM2zvoE5HR/IOsZeTEZR9JSwk5KI86JIuL3rJ3EOoiGNNn/WUqKcvRp/0w1aUbdGsRqMiQhqDoMLb3QIRa50ywkKlW46HeT9wvRSZryFSHI/p8s1ggc2mfIiXsPvSMnRxGlb0Rc0mvM9v8MpVTmchInhCMWLdOFtz7jJCxPpvPjInaZlG5snGQ9Y7eb0yYnBTiOf0z0/UbMoO2JkMu5XgAfV198PMPZCqf2sjE3hJ92BweOF57VoTk43cqMpWOPo4vi5rsm4UG6qnWRD/5oI6mq9UD1rGFpCk+c0qSzb2DjWTIQ01AJyXGsdNhd6CC6N+2LiqlRJfBwtuuWFyOLPI8Th7I1MWcwNQugG5bUYX8KKoiD1a5TJ5WZ6EP1HQeT1Nw6PF9OoCmHFXCd3shI/bDOIFmvcuhZuIFxzOgMqhlfiD+0pCRZC4R+pi3XhG4RjL6vO32BbQeVWKwmsgNebu1ANSWXhW7DZ2+Z9fxGDwyuQ71ubYK8W/nEzibqib+o902pGTvGDzj1FT+yNjKSMpTF/RsNeyhPmiUuDtcCFYiIlOdtQKZP8D3TeWBM1nOkUlX++KGzKVTkenBOyNXLXG+TBV88ndLbjXOV+98WFagFEuHzCRkTi9IkcGWHWqCH6Yy9Bsy+vODGsJggcLer+2Mf+NULZu8mPI2FsS7vXC9Vaf7g40WQ28jwXJTvb9MkLGcbkHs8x00EmwqHVzlhd+3zL1U39mrJ1PCbMTtu+Ghz55/GqZMOc6/nziVqn4+fzPVffY6srkylrltP11FTyrUUD9xKmd1Q+aJa2T+ZX8bcadu3Ey3AxUZYr3D57XBoSV7SYnAWqvIHHf9FX7jVB0daoRuFiolIXhTJn6YUNnby0HRb/QgM5Hep9zhQ0/oGXmdwFuaDzHwd1lGCvO+R01yQwZqVq1EfuJUI8dUq6BSO0rECpkvTPaqGC+8rCeJ/8Tr3evnCmp115DP9CnCqrs3IrjXdUvqp3sE5zY+V8F6fJeIYvo+rOr8IYLaPFLihLgeka01HswcXD9SIe7AuN1IhTOvkEi/fLi/TBVlPZDDa1GjJbD+MJV0V5ewloulGFROh/bN7AxYI3pyrx56+5zaOTJVvvnDVM0BGVEOFbyzV9fW+iJFe7gO5h5hSh2E3ziV0x3/xKnSZeqAOzogU6GdhS9TEWUWEqCryiHaxFmCAWOO9nc7lsjo4eB4nC4H0X+94/S7n0pbmwEJxu7KIcW7NkFvU0f0acf/k3Gq6eyfzv1R7V/Naf6rmCobTwVAZRmI0fEgafQqlzkkfRNWobasa7pVpQT2l0WETBWOFWSKIbfmkJxEQC8N3UvNHfYPqUCfz82GstmIgm+IWx69bYq69VVvgXXTWIzfS+pQN0t9iI2e8eiBs5PW95YAkzO/ikYJhNTPZIDgXYQ8VFnd0ukxOwIbjVLC2+6qUT6aoQ5VuxOJ55IJVI58A/ydVKNisxKJJh662jBehBVf38c9vS7Soa89rsg4FSuFXmhjwp6AyyNngYxydvYtHEhq8+h6fcv0ID1mkPfIJPFuUjl0vFQXEEsqMpZJuEwZ6QXY596WhBOl6ql26FewjQtkyCw71xQu1lATdBuI4XknOnSUdHOAxZSR6Fl9ehovkBHtO2UVY2sakrWWPCCMHIegUENqaztTBOYxW+TGcHDwuutk2I8mVhU1NTJUrYYe8NE54NFRJxb1n6oMh13Pq5hyvD75bSND3cZuFV9FXHf1w5wBhLIthpe13tL6WWdAsoVPgkkqoS63KwuW0NKKqU/mfJlK/VToU0yhyMgsrZawlOY6QXLt0i9T0Wv0rzjVrVqDFw09e7sn6jq7uW7APtmWGIw4MkZx4hvQ4wCZbXYfcomb8gwouyIOV5BkstjaFqhbR6sCD9DHdGORwfq5NgncZuiDzubeQ5vQm+TLVKub2AJtr1bFiNq3X6ZyxhujCpxyqZB0f03ARGcv+mwcWN841Q9TgZZARg7F0Ne9mSFTrdUwI6HlvX7jVKvYrXVd+PRsGr6QYcbXV6tXF/SZhpoLlTehnqSbT3MH2r7SuX9vkHl+4lSr/l9MNcvZ8stUgH/KyOPENPDKPer8+WvUfJmKJiYyFQS5/GWqz0+c6p2O2i9TvV/xQrSp6Sl6rnhXtqhrhdu+75Z6/kSmUt+6SvzD8hDqmv1R2EIvkQmjh+qQeotMNWnug24WOoeUkTgw1UIlTB1qgL6oqIH7CobOtX6BTGWOJfTJzlP0F2TWkCrF197kdCdQ3NchqbKXAW566IY6+WuZ5MdIRl2sXMVgIa1L4om3DlSteBCWeXZNytvKRkbxRRJYpwUlWb5ClBrdpgQexrMhdmC8AIn+LbL0YaeklbQO1qc1etjqdmzJdMmGzsXOhjN1y5EBy4cC7s1hIusqkpH722ph7X449w9XoyFxJn5gPX8WOP5vSyJeVi6GypJh5bN2jL93k3OgBw/n+/liOISksgtr/x5zfylGPZm4OBBWNjyfy6tHc3VJfGSkbkm+TGXN96gRphcismc27Cck1R02qkYryE/HlOROYoOXD8cer893Q0yncoGe8yUPnsKSEtoP+63GmUHYvgSH7EOG4mXUqzy4deiDx+EJGbj2Z/wbp3rGyEz9lC+GPeHqkOvZPdls66pi8Lo8QTcPAjLVpF8Q15sjUzUCMpUtZYLo/TBVLG5ebO7FSuUUhtB+mWq68EbcjaunoqcezvdPbM4q+3B6Wnrhb45sETxl4ji3p/zN/emGj4yVW8hU0i4W2ELJFdGVrWepw226hJUUI8ONn4Kkp6wQQZ/P0H78MBW4scgW2hqf53U+lBc3X8hYrSNUjrg8SPpC2UyZsuum3HXuuaK35vsOJGBFhaPUIONO8xKZeN6gz99t6ZepFtpwblZ5I6P5R1cGRxk/OVtljUS6j+XAxjZT4gsk0Yi6z00wtiwVWStfQyLVbQPeLk0Ie87wv7xMAbDz0b5iwfiK82tfrMCOLGQqe4KM+MNU3rRDjVhKak+Ocofj27TIVLfNUHnZwytdTYjJmeNoQOJo6F+4HeKS15z9zVQOO6C90BaTGRNWb4GgkBR+mUqwnqLoRo+s1MdtdgHiGx5q2OSTkmScrQHXgC8iY/GW8Nyxv7m/b5yqOmlof6sVzu+3zimZzkAFuhC5yM4mzmcxoRF47fGA87WcpKSxtQLWu8bn39zfcxSuvkwFxUL8T8ap5MU/5P5m4vzfRT//m/ZT3bRiAtt7CTxsQcxoKEAAB+cdkKh9ihLNjNIGvyF8aOAbWTRxGgUO+2VK4phGPY0uSgZ5t99XsXwyHXo6ZiM4ZDwh8fkoAZ2+HR+CKw/F8DAnDerUcI2/ILhVuKm4RBtCl7BbDT2D30qJDOM0HkRRz8UoNaWaUpAK4KWaVCHjsUyLekaRGd7Hik/xYigvDQqHgldipJBpS+02UuGwybkYqlejpsahDGEnngPCswTvR51qBqTPuyPyVcod2laPGyRnf4PMA8eadhtbhIPaOBVPLieZoskcg28xvF5lXGX428oEkvE4IfysiSlVi3AJiTXbkqiCsUX1l2QAShy/CsfpR6bp3cTPixMXmfSsl9SeyBXYBmNi0E0lIM7seoNsvLfFaGMGlIa5/QZ4KHYVZiIy0Gx/nQD0I4tH3Q4ZatHXDvB854th2lcaDfxiCr464zzOt6Sn8BBnsPMLl4c7ikxoXK8y8E6wq6gVgpqSMWSwigSfAFjUId2UWeBdZSrCOkOmmqoInMY2WhL/WqAP+YCogzEf/fTjU3+ZyrhxBIbuggwV59dfpgoUR5VIXhbIVPIamYoTZKD7q9qA+Rz2jP/EqWKP1rDphxIHtUZlkkgLZDpOtQpeajf0UU8AVtwzOQhTjRLLHHIv6W3ofeFrGtHH1ePLVDDqSvSptELGma2H/lzqUf7Gqcz7igy1IU4OefDFBpaLBG3gRepDEk9LADKdDvsTNsi00fP0YF0i6FWwebmpLk12Pete2wV3hBX6pI2Jup34e7SRpwpt4g9TrYWTTlhkIVOpijBnfdAvK2b3hUyUo70E8pnh+8WpSJFEkbmsOaBPcj230dfiUFe5no0r50qfte5k3oIpzXwufnN/q+Vc/sapvMPFk3Wn+uBjLvOF6DVeDjqESMo/TAXC0nP07eI1Z+Ow1NFS75GpprOJzBZHZCq4Dvvj/CwesX4tqNx/dl1GznKhAo4YMpV6fCn6LTtrYO2CkvtKu7LIxnaHXOEx4+zILugTrS3adMU8iiA1aP0P+lbD63+lPDD9s0yyhzwFVVVz9IviVCKueYzRx27PhKGj1kjuHwsw2q6p/FN8a0loGCqYb6HmrG9lh4xvVwFWno0Mus2RPuyriYB7HmsihNtSJnIzDcCwDUOEYwM1EXsmA9nGNoGJyENyogX6kGkUcLZIrnh9Qy0Rz5PNys+PJ41EEv5VnRf4+Y2wbEkfJEdQ7YnJ/ckG3weEWVA7GRkAJ4pGJvmewWr6wPn/FDqJxII99JytSfVlqhtLbrCRhCGCFiBTrWtkKsdFJgffPdakkPYOLFfZwGTum5JFZrtg4ASvAvFZUtJnKoDpysgYld015ONtfnN/zh3wa9IDzkdxv1nwL1P9xKk+l436e+7vkOjIWF47r75xqsWlGGq4Zvh9H+UFeq3PWyYdGM6XMfVqvbifrl+m8t5qLumHy6FjYiUjw82LJ9XPcYD/LORT0W0pvi+/Kw2WRSxXqCkOll4fA4WhzRoR57LKUz0/4/tuMuwvPLWoOYzXPsDFPUWmOhyRwVTl0rHZeYPP07t1v0y1eFkDYxBcL8fHZcL6rJgSp7u6sn6I4YOfD9zKJ0WokJskX8Hm4rbyLdPA8Zzp5Tf3B9McNcYRbsgQk3eB9mlKexJ2yRvsK9pE5rjI3MatfMBmaOCJVnZskbH1wPkSdW4VkCy0yGprtmAego0II8J7Yh0LA3RbHVqQEmQq2ZumYM4LtGf8rbbkvUf7ZndHZOJx2ltfpqLZAjWfliCDL7ZDf815jAzt3ouaPNTKAOs8HonufOe1+jZczZlQtwKxzQZfh+PNic1WF7HylKuT6a6tnYH6Y48EfX8CsnoPuTkW+DwAjkyVjdHeb+LjnzjVUchwfk0o2q/iLWrk03QCEPHBq6AyjJY8NhaHFYkPFXvpq+yv/VTsoE6ASKll4PUj+gfvLf9PMtVcmvwDU0n/pb1pXFNsYJ+enCq2+lNGu7jVIT4O59Ac+9PSUrhOIRdGHonvN9LS8FrWkOkRq2LlECJTbNsVRHcv4nxUjRU6fls34HWMDHY5E4dOVxr6gWnnk3CpBBI97hIF4qRDoJq+OaWbc6pCsnkCj+pjicwgSg7sXhV+XnKHfnVynwG/B7HIVSNGhmtHOgClRx6Xy+FstX/E633NK87DNKnpaNmMgO1fvAr31jijYiIhI6bMr/hW5T1Vno0OUac5PL6+CaWHo3mC9Dzs9/CUo0bt2rxDUrQbHt16HVf74fqAw2m2EUPPw+t/TlK8v3OH3x9NgpKOymQM+zqMxFjfSyH9nFFXR/qDVSFUQUinyRXvLdzaIp8dPto39/dlKnTyQOr/w927dSmrJO3aP4gDEgGFQzaJbGSTCYmbMxUFBRUVBf31K4Cq2U/3t8aYJ+8c77e6j7pm1aNAJhHXfUdk5mNf08N05rNVKcaq5XpORzPh5LPlzj7X1rYgIjAl56DV+ox0S5yoC0pqHJerRjRlSwmRQLN9m6DlGZcwPvM1MNRrEqBVtESApCdNouvbxWesvsH1futmDzD1pmj0qXwbO6NPFYs85GS6ln6YqtddGcYq0amDZMjReteCTjIhZ9g3EPmUm7cyRvP816cKm/yHqYKT7fZHhGkqfj0cj5r7EMImriHmDLU//bYDAt2HlYBBIDtjP9XoU8mfG6Ehthwc4yvkoOkbBTT0HsBUWZerePZCDV2sr8BUHaE/TDX4VPGOGAKutPXqh6nCKrGwVhGfhsstMBW66hu8e9aUmqqRlvTW97N52fFBpgfRZLGbcIW5WX7bkal8+xrVZtH065TyLQ85qISY+C+mSizn3ZmfV98T3rRGmUQFMObFIwadT1RgnIGpuJnzw1SBGYedqd38+Z+1P37+5ghHDOXHp9J2kUy+bqKgoMG8YN6esyv56idI/YNPpQj9/kGKCTlmYKpGeSs/PtVLgfE7xcBUn2fPVK93v/Y83fGkc/Xf2t/AVJqyBIYdmOqIHZVG5pmwBF++Oj6VvkoX26OP47aNYXzbyqMhWlBgqvbUADkxmRoTzsWJqMYNPqAbopquBf0+/Lg/L63KqLXZATNnXqrjaqpXVPf9fUm8ft3S/qzMqLsN4Pl3DuS42bI9UfM6g5zb3rja5Jo1ZNJPqeLIosDodn+/UbIEpvfDPMN2sq+oqYQw/pPiI+CsXrvU81mIyYfYBV7e9w/IqSd4/tNVV+FJhxjkuJsJzysvKL6d+/Ml3wyYcjLpz6esSshRCw0YQHh2v0zl3WA+piHMZ9lmwEyPC8wnI9QqvNiva6rddYslrRlvgOnYgnpSDPNfOwBTMZqHdHHZA5MJ75OLL1V/Rnm16ve3OtAfpnLxGZj4FuU/PpXcFdPSX7FDar4P4oO0KQeMvQrg/XssYH5KbvDrU5ni+0mm8gt+v9y2ICMf/Z6x3f6XqYoZ3xBOWKsosi7H2qzOj5pwBx+YyDS5H59KmNxlFKyzl25uufeBKDXQcRhcQ8EUJu2/MdXQT+XtChX58YVLzeWnNah+3cD1D0yl5BG8H7EC94fPfGpi9duNPlUy2RId39rzv/lUUTmTfpgqKTnBfBtaS/2swThZ5KcU3+6kpfNdueh9cnie+kn88akSlms63kYbuN/dnCDyNftaK3UqOuezEJjkexKwd7D21EIhMHTnlC7+vpQjdazaY0m3AXV0f+1Bg/F7+D4Vki6OeWAqz5oAXScpMNX2ut9Qw7r262iN9sencux6jqlxg/H72qSkdijaiO77vWS2L3heeLuH93+o/YmYWNRwHbjfBxd1Zs1gfDlTgfk9+FTT4H0afaqRqQzWXcd+qrH2N/hUY496UKAaLywB5t8W1EOy+azo2KM+1P5Gphp9qi3ko/jDLvD3dpXSyGc5Jk/tusHSrfjpp4oNCpoIPywHmLiC90XRK/0fZCpF/Jvz/qZ/sMz/7S//n2UqdeVQGr/0ebm8LLrOer6dE41tCX6uaFFYG8lP6daoLLTUbgYwksokuvteDLTc7oABnjo50tTVFyxd9QQP75VF96+Tj5bl5xNYWajdKKWfRbkiR2NjMe5W0cRQ5nilcZ/GkuG/0J11I2jpfXTdijLXo/skScplmFvUek7UHWXNZcVWsWdXllgdDBpnSoGW35WjW6tmolNICCVmq37/KqNVZ3QvHpMyveBLanXvjtItflCUZnNUWbkq6HQzC334/CRRrV1OUrpGvsWWxM+BCbv9mq5qf47Z+9yp1lxBa5rOLnO0lCdw/RkVIro7ZD5a6bOis9DruaPZZxKxZfo+V9ajUW6UHQ7ASNcI7v81XWd0JydOueIuH8uSUVZBdDZIOfpU95d/pUmd+Hi1F0+Cxd/Xb7rn/AVi4vlcWLOjhuju+XBQ2rVf2SpfG5ceSzvGS5szgVGrNfye3yZseWtQYdkzSaSpxgUlO1bAYOcNm9A4lRcIxtPMLDOt9qD7nxQRfIWcNjDV4FORyz13Mahik0YaAaZaE63AvqXpoOO/BkqkuO+B3kGOGZhq9KkOU8hpc/TCkJNUrcPtZu3RQLLckhj9HnhD7S+0op7ZFK0/J30Duozzljg5tdYPU5krXWcxeeYQE+6Qg8KDbJdx1J/1MPhUxqwBpkoLomJxWj6p4VQu6Di+KLDc5TtqSu6c0Wv7kbGN9itgrDmG77e+oFMbvAAaZMBo1rLYYIY39Kf2x97VD1MJx5nJiNfvK70Ij2+INqnCwhwfK3OJotmfTCWoypZq/Anu37lBznpU4nT0qWJMgfkGptJ3CjCalsDz2jQiB78P1J/a3+BTjbW/P5hq6v4y1eBTCUsefi768/xW7HghynevlP7rzf34VHj2l09VMmAqGf4WkasPTOV7okSk6R3GqzvmwehTfaKWR+GjaAvQ6SZ831D7G5jq/FVW1P9e5iV928DIl/tzRU1M+j1fSS7j9A3z29aUOUpeW0Kx0vlLasyvwGTttq3x0smj3qeC+YOrQsB8RT50/ri6LL6xQsZXnD9peBb6PQbrc4UfBVlBDrg5JUkvVMDPqe/QufOclYF6bWTz/HF0Gjb2FAe7Kzy/gw33N6FcX6v8vgUT9z3EWIZpQdV3v19QykzqeskCGDa66vhTtFtQKhu9TOYm1TG838D4Wmxg0iKYf4cH/EvfRCqLNipcfwNwAYwcwvgOPtXO0Aidr0sdUZ/A/LV3Dvzn0wmz5NjkBf7kzo3qpmZh2iYGxVbN+hxITZQIr7jAO2ENDF/ugKlC7qSPPlV4j4DBAgU0xg7gsj+7RsPxlYPvH3rUh36qkam2y/PjT59qYKrBp4oP80Pww1S9TxU+PZhv0TE36OK7g+uXMmCa2058jkwVkupdmbvz7ka+2/jXp4ovPDDV+g3P96IEqhnNF4fRp/KD/NCYxpZAjt5wEgqry9EyZ9MZR+Q3vHmRVsL3n1977af2Fz2jykTV7E3kifzrUw1MhYwQmGKdHFXzcjx/iHJROBSu+/MIHd+cEOEciaW/PcD38V2/lwEq4f1oHhrF1+e+3yM1BiaeS8AorPgWP7W/fZvr2OyeoEmtqcvosj8/NOVvB2By3WfkNj1RvBEbRo0uMVG8NT4FRqtbSLUgsUvKLWKYH9N1RJ3FFzRGhYCxB58qKIGm48Mpt3DgtWuK7Xm/hy/pv78/M9oVQbrR+ALzQzo9zxQLb7v8T58KyLNfU6D5FtWfUx77vgTxg/qJTECs9+d12sCgh3T1w1RhNwemYnZ9oQvyiIDBjW86+lTmaRezkan0JoP5p8fAUCi8BmPtb2CqZFUya/SpBqZKzGpe43TXpBRI/rf2J1/dI11oz7ikm6MdjLU//0qCMgmP/+i6P3U6/Tum+mt3KsH6b+qnmuZJQhePh4Di9yqQMa7NPXVK4YsSfe9vcIQmHPVE1JZke4Notp0nb4iBqztEpvRVYWv3wDSIzAlO3FmrWy8Z3hF6emnlKrdVFdv+Y0KD5MVDxsHvDNTLbkLtFEmIPJqcWq9dPqPHIx+hVSS1suWdqUPTZpHgZcoqy3JVfUWP0XxZsu+i31DD4zRK5nHBVkW4Eixiws9ppZ7L9LWXNtZSKiS6ucwSnB6PF8s6b4uQZneOYhZqaNOvA+bpYaICw2SPb2d5vfoLd/4Ux5NvAzGTRicanByxJNEihAFf22dqrA4yoi/23uDrzd9Q8vA5ROV9U+Ms3mXUMJ86YmTXbiwzvmk0/romW+lG1OAW6Ii6m4BnVDhrlqV+63JkKkrOQoCb6fNCqVAsSqYFcWc19vpFMyVcMLY4JRurqMmXHvYPh6V6nAjWdVPYdOtktFxNtt/GeqnKh+7NIkZMdXBmxRETKNnB27dabhPZesVPgcaCvGBLvk7S0acyVzUt6R0QELgK2RRPc4vFsvPLVPZrATlFeuYb7NTOj09FXlqb4vdCgxgTRAbMh3m/bokjzshU9PkEXcdcGP+BqegyAR3dTZ4uqGcXPn/op7pdup/aX5zsrQ7ftNyhrl/rOCEe5JhL04YUfxVgqk1V6HjSMxy+1b9M9Z2wB3WUk4uTw7Gr8CkFuWhac8jpcR4LeEPIkgZnjFl8TmIVr9DTG5mKShVNR58K0gVD8aWuKC7x7EG4y83E8SJ4bUx1bv8wlS8XfGZen+aUTJYLyEmPE8RIbtNu6HyWw/13fb9VFIgyQVFrsKTJ4f5Tz9fheoDRYvUDDCJUiTIyVfgNXpX5TUqIuWIzwdHlwlWmgh4KUU0EObIlXGEG96tE4HErLJqdjs1Y+1P1RMGh1ELOndAWU4fDPIreOu+O/VRi3Nf+iKK5WDh9JaKKPVNVeX92zuBT9f1U8cBUvs406uBAZ4lz5PvDevN+N2bNgPGnkLOmzc2GnC9ywHxv0O0h7WsZuQgMpZ4PlRnyyKIh4zgWBsm7NnNtr/c+Feh0u2wFrEjoTINLCIy6fZACc/B1NDqroPNnpt7gOV/CeFs94ywfWoq1xwJybNqv5b+KTWGG9UMlE3iJUXiJSYC74IwIUJWGYvYCZjBjB5hMsSGnTZt2g40AviBqYo+R63HZ4bxfx+coqYYSQrUGO2+4/hDNgdnfB2C0Cb0CY36OUxQl2/48x77259MUct7Cgfk1MBU+bnVGehjGSVi6wIwlLult32a4vfnAVEceoziNPwEQeu9T/YupGnfd+xo7HSXz0NBxpsMjtGcp5GStP99vJkk/PlUC8FSNTIXOiyn20/crGH2qoUd9ZKrDAhhJQL6GSGK9XLOJrg8iBfcZC/g7vF+LZG+MtT+/yoCxP8njQZQ3zPyRqfyFeSG8hlWYLydONv3w/Rp9qrH2NzAVp8+lMgj2wPzzZd8faL+lfpv7o25GG7g+hQYqDh4mF5i3CTxvP3zA/BuYyrWOTzI7ihajssHTkalEzefLCMURzOO3+CXt/suVocKBBmlmO4EogSuWkWWGgulfTLjepSii4OmFjfmsFJuaMxiP6L7ga3NgKv4IdzD2qGvubU3nsjFnsRXC8/FjZU8NHS3K+BgD06+NIKIu4wxE1QSY3Xs/IVOV9zkjQgya4XC4AcNtdA6HLobxXNf9fBY3PbP2THWY970DNxfiGQQC0Hia79EwJzB+W3hx8Wm5PtH55W4z8pV0HfMfmP+9rw8kNwXmrn34l+5H5fFY+xv6qdq65FA01/nKNPZ8QaYCRWxkqsGnGphqrP2xFDTz4FOR1MYdVuQA4u13lWKaFCIdmco7c78+1asmkNuud8ZoG18qPDlSRn19cyzj51tM8eZYHKn9yEDxDUy1obU91v5ImiLhn2OqKVL/rvYn/rWN+kz/32Qq8X/Yp/Kfp4ji+SIvk7u5sTCezDXIGed9CfR/SbFhuSuq59c1vDNkJeB0NiHUTqYbltjyusGbb3agmnk4lHG+rl281qcVtRerGyL5WewgJi5zurjgEhilloG7+TnkvMPh1PeobmUcSEymCQBVuTynRLBW/VHyO5eL2WrqlKrlXfSU7swkRcyKVq6FUpWjB/lS4OU+EWurP6Odkk4549XrLlFrt+wEuiu/cbnat5VsbUTdp6zTSZkmMO8t3XyqNHk1i3JpBmZteUduT71oDQrj2Dob/LS9gFrzz4mRVJQDfH/dfapt+1PThOWm76dYctThF1UZVy4omvVs6lB8gleT3vhtiotgewIdLL8QkWPPxVv8OVBnmdSMmOepgD+v+vTjUw21v30MqX75kBaYladPbckRftIsPy/wSluZqRXITkc3TWajpSECQ50OskWZAwqZ+XpSW5P3uqXk3e9Jylllap3925euT1u/TL2eGS2u/dCD9lrgZS0ngXXcCZsfphr6qWY3af4nU+ESYlDw3BmMrAOIOVEu6dRo+j1AB6a6zJUfpoqrSQ4xzOvXzRjvX6YydNDtoY1dRtoCcuyZk1waEtD1iesM59EFF+qm9hKPTFWsIIbOE0HHhNSQY96bMvzxqb4J6PqBqfRbaZfJXIMccp2uHzR8FA5K8JEWWBL8NQ1Vuz+P7R03ePL0U2rsDLie1fej4ri9eVS7ExvRB+r3B7rphAYLAXQeFtNgZKpvVZkQeZ9hOvpUYkIhpw0+1X23ksgMRC7ykzPkBLuTttQ7FL8+VZnOZmPtj2w7IuD6AEylG5KBRqYafCpF9YCp8hcwyd4EutMepYCCjxZm5tNfzMjMPc5YuPscCkCxRCLCc6bgKNWB2Qq8qMgEnhILjiHktKp6mtS5mHwZzouXalL8nvXnu5llvH1Azjlu+z0dNzUwjnoExioUHpjOg8gVtzwwiOoBY037fqrY596CqUk7hcz4RisJ5x8LMyrgKUXVCa5nio6C+c7eEhFzyIl+dDj0taIr/PvXVEGB/unP1JVm8H0mUEf8QXkKuv7Z79UBDJNoDnHxJHQsGmgWzBexzIGJN8CE82kMDCAh+H7UnFu4Pk5mQRs0qXm7Qg4S1p4E2VKD+ZhZO0SmfU83wf7RMk8fbUk115qjhDXw+eUUGElVYw8Tnp8XWAv6ffvlRGNxfgSGPPA+ptEe6CZWFRgPSA8SkQxr2q9BAGZ01sgffaoA1zC/5IkDf4X2OjDqG+Y3niKYP98zBkZsIIejG77Sua8BQww+1UwgHuTgfo1DcIgzzGXAVAtrC0w1ecU6vqpaQLUzhb/fPODziaNFNCoRjF8uA3MOtT91Y/4y1S4710R+yMDYOpdnOL7vbmR6nGssMeE/mUsbUGzspxpqf4hf62Ptb2Sq9+Ld7xELqBj6MHim8rlWY+0vmmRcM/ZTjbW/wacym2v2w1TNLKzMbAfzQ+yZKkR5KI9M1W0cBfnMCqm5U448UXqm8q3HuxiZSsVCr5kKwCRF7c9sHpjK7GB86er9JcrhzTH/JsH1aOeFQD48FlmkboHh0PF7IJ89N8HBet/IpirA+xMeM5hfXXxQTXdzzoncToGphtrf/qokVBMOMB7SBua3dQJNpVvPBWimouv6NSgeMFe/xuCcdw22P4pJvarvZ/vwEL/yTIF4tdbhfj7oDfe3R3hkKnLRgKmKtFxRT+JNFE+fEI+aEuLZ6FMd+vP8BPWZj0wV0wvEJ2bOeMKL1MDJ3GsrfLFLk7rzG2iwbhPV5nu3EMl3tYDnPzCV91zkpG1MBJqlDDZmdS8qGlEtgvzKzBR/fMEZfapE/pQ1/ubCAjRl9OtThYs0oP79C5pwYCohkHiK4xtj8QnPa1yIOtBdlB4ZeRyBxIYedfd1iSEeP68uPj4zi3rdLGD/sE81nQh/V/uT1L/+97963t//NFNFKYUct1X9knYRa7ChOF8ghbfPaLr5VDBMCnB5BDk/nrffFLf8ZkO1Lo0YqHeWYrHSrhR/nsDZ9i518c0TahpZ96yMEXcS8LtQYc5ccYhjpgv9mb26Rf0dCTFpRdsCGlmLlEhZhJdO2TbW+dSYwAgmRcv7EXfW7RskdFWLKUvvt7lqTVJ9RveFkpfsSe3M8hP4ObPTU5le7FtgPaZ1B79fU7S6PNLOKmeuS3czM0Lp515aln31pzR118AYiH0Ly4fpTxeSH6BETo0MXxxpShePeYBJqZxlLHo3iZrlISxpNEPwDhcBoqb7oijhqnOK31mp0ug4WZdJsLBkYM5iSd0k2aHEvcL9rqx+dSK9pozU86WO2YX+MBVpYyHAYu6f6SHMPbRcHU4V8NLzQQ926ZWpsTUDaymXLV2lE7tke/ytrStoD7qdbIERtcgsrCTxW5pMvzFe3a8osJzD+kOPgFZsNUHw90eVdPTIUfi8XIcISEmzo0awBDWTLft+lp6p3FVpAfOJkJOTlzTqLpw4/f4zA1N5HQKGGJgqiyVgqmcIOTJKQccPPpX3hSARG7u2wS9Vg5hl8S4efSotLB3IccYvU1Gjrv5kqrb33r2o0hCFwFlhnfb7rucPiFmvM+Tg7L3/Yap4fQRm4T/k0cdUp4zvh67PYc6Khh6GmLc+AlNV/S4DfsZBjpvGJxmbbA+6dOLZEBONjo61v9B+MJSElyoYa3+jTzX0U8XZoiET8gWm6AzIGQNTqcuEQwFvgG4+BwiYVP2LqT7VVybttAUGrTutw8+T88NUVIk1irnmqhJE5yrzz+5hY+ITMNEfTLVYLKZj7S+cw4wyX11fG+lrf6NPNdT+vsnml6l2WfvDVFGov/WRqVq4UEwfCxi/ffyekNn+9stUQQm/75y+B9siJMOnOOrPtKUQeUkGzNS6X4GgB+JZtNv3ZzrntkKQ18lliN5wv6qZtIRDa6X03WlQmIeGByYhslIG0QcuVmtn3cBUQC44D7CslTvI8Tp8n+4ASWc16HhdbzQUH30Yf7dtDdAkiVoGZRXB/W/PDZHznYQiHavuyFRKzYlltN1Gqlmic0d49O77x/p1YidQ+BTX5pyRnUr6vSuAqWQjdlnyfE0yrBQEdPzn3K9d79et3iMNnrfNayX9zDTQ6c0XwXjAmx2p5xxI/tgz0UrjcRCKuYyVDPUacw3MySt5g88fYPK53/ffdAtg0rQEprItDqNYjk/uyFT9lm5lcgwhfsgZW4xMRV6cruKPpEAOFEKLJfwUPn9gqpA84Hkfb3mBj5w9/fGpYo9zTduPrj9M1ezg+7pv8vjTp6LvBJireP7W/g4LYCqt2/EsfGVHaj6+3+ePTzUw1eBToYuhliNTDT7VhFT/7lMtOYmNPtXAVFJUAdPiEzzvT7Gb/Vn7a3e8SqTPDRhuYKokiO4jU9Gm4N0/mUp5w/wda38DUy03/d9vRUTapSzi4C2DxhDLR0rQ9YpK/2QEmfnu5/O0dGY4Ks1XZXI0yuF67nwZDD3q/uQWUZcPTJa4D2AirpPWVHvVHopR0xVYXgEzgKTXy8R96RVefiCkuIIP1/fawvgPTLVwHWDS3QGuR+n3CvEfwKx0go4yzLfbcmQq0tQwPvMVaELvG/b//tNCPJFvOTX211+mIk8bGJQlvz5VsID3W99/OTQy1fIz+2Eq/6EcN+Zuez6Q2X32hXiiqtQ8cnI1+lS0jpK+al27Y4/6WPub09qnJsbAUDvfdvFlWfmQbwSIXzhB1g9T9T3q5EUu8P1hl/T9q79MNdT+HJYDU20qUR99KtsXAxabEv4nfSpR+rvanyz/tUHV9L+p9neDOEBdaoHO4D5dhWfPZ0bNpWTjWJBohUmMgNsfKuj8s05hTnmo74pbLlji7T4N3igEdPtu57GkUJmFF+8AYia6LhH1bkWHF6f2SefpzoYc9/zW2Mn2J2pFD6uM3eCs4vlFQvSgn0KW+iGpLV2xNLp21pSx0kO1lauU0NXTY2hpXSed5V8Cia6VVc6Wl84OLJP0Z6JqyxNL37c13MZl86YbiJosPStVZV337pxm93vE0mZlqtbLIhKF5OuVyw93Tq1TCTEvihEwwu0OOeH+wCu6uLxwSUUNdI9w2adUf0DOJou7LuDDVbfp/Lr0WKx5tMNKf1qudVPhnTA0s8aXBLdUU0RgtJ0JOV4h6y311TkwhtLFFZ40QkHDtCSYUB2YSj77J7ge3mPL+faUWVnfAxurusdSVJiWVXv7F02Up82WAj0XVn7c6HS36whm5fq7scx93tB9NIHnZTbIsjr31tLj7rFAbG4klXV67980Sdfw+c/irFu5UmypNd8AU4mtoGOD3X58KupfICcfpH5/GjYHnT0wFSCbBjpONFCi8STAxuTpUT9xQQf+UfvLHyaM91P7N6bafuD3G+PmUvPOY5QsJK3Ap3taQo4zUkTgla7xll/Px9ofaXdtjbNCieji+IGYVSOIWZFNfOp4Bfw8MJXjaTX19NxBRI1ogVOZrKlu2hZwC39qsONgRu2LDjnQMQ3Q8Y7vUOy6wGTKuaAYAwLReVtCTDpbVoBXXxFywiMz0Fj7e6nfF5ly4oz59Rli7mJminClAQe6u4CfBf25ocE6h7/PHMgZfzCV1K+NXx8c7cenOpyAQYlwVgnPm3AnnPfKzEuf44faX9AYwHCjT/W9/PpUW5kXR6YK3zkwzeBTtfoOGOZLwtS0AwlTrcXADINPZT/fU/I9FSYbmepz/4upRJ78MNXYTzWs+xuY6nvvz//byXD9mEuAiexFf5bJEhiNidGUiGgpoRBFkBOcbvYg03wxKyPghcy8qd8JUTQJGO/wgZz4lcSGtEbf4+30+8xv8xLmu8xDjocJpuN94WvUDqp+LfyCAEPkDJj9MlVQeOLedGSqlmgSC91L5prGxIbn/X5MUHSa8j9M9Uneff9Yz1TTFJjKmQNT0fP0qJrCp+/xlmK3pKvDJMVziwXU/OQ8jrYHYBLhgAyqlQowlez9MhUv9mcaHBJNx/YCXmO8fgAzbywiY97KI2oyprNkloFmQEuY77a5A80g+sBo2RdV1IbhYWPtzyuIS+crYKq45YwNRg0wln3a6CW9BgUwz7r1qbXxLBxzt1bAU7vvYW838H2FBxoi+u6k0acKlTq0zGxxvow96sGs38OV+8zuRAotrd8vDhhoYCpp9oD5sp/2PfzXv5hqt3+7o081rX2ljBod7sQ2Zhf4WVQxMNOhNjkONIOId8DMZNXIpoj4jPCvg4hGpuLqmfrDVDM17Eyp5WF+8RZ8Hs45fWSqbnoCBu3u0ca8Pt9XMj1+MKLpkVNNpPANmRpeP/40EkwSRd3YTxXlyrH6g6n8yYfLzL17jYn0wAg+7wNM/Z0+gNjNyxRH8voFdHA7Hv5kqsqCeG1+McSjgan0A+QKLa68MglDyFdvD+JjJOSgGcIM8tkUogh1YPqgkanKZ18Lnt+mKLgKx9S0eGRC/OnXVd6kNzCkzlbU2X/6WvoU5utN0VyKLd3CVG1h/JqGHKnFZX1/IdPkP3yqWHTh71EEjDas+/Ovq75X4H6djEwVyDxoiGSxOpJJjr7I/+yAqcRsU8L8uYSIHHbf/tzN1PlZ95cdWIXz1vKofpUZG5lK4eiC6pcHK5PpwZTxW11z1JAPDNPcmFf4ZaQJfL97xOS2F+lY+xt8quRor6xx3d/gU5Gp+0+u+5tKs7/Zn2o6/ddxf5P/Jp+qcHNEoyg1GdEfbYft8gZMIYm4JCulP98ouFGqJZc5i0ENF3gt3p4UzxpgCin6ZLhy2ZLa7dVltJx8YU5DGqOLzyFBZPuEnCcuCGRrUHKMOJ8kwOJ5vaH41O/jvGhjyDlefz5YZQVoqZ20wqpyjaO7vCbl6rhHmfXFbkh3sc9wunpMgBGuqUAPy+ZYrvzPSreUt/6lNNYLxA7qVbUwKZ40k6ekZNnbyqxF3WC6ZvsQsePr3FkvTxLo7vhx0Wr/PAfWWr3p1Dn166jwpPey5zikUaIZJY0dyMHtDC1opFWQs+pzB3M+IDPqm2enjJumP3N1jQ4Us4nPyJEzZFwEfb1dWnkliS1gMmmjARMw1SqT07vLxtqfmTwJ6N626ldP4bzfMdzDS0U6pZZQKDeaPSIXpYX0Ua15s3/SY8XNEWNvc2M9NV2nx5kVlcvb/Uyt+qvB79GJstXzDMwots6bplNhUa7o08wsw3i+6LI9wOd7O0O14m6zH30qkumChR9ei6k5jyBmDEz1vJL+TGAHmEq6tnTsUQ8fd2AG99AG+HhZu9T/ODB+DwY6vukkmxq0Nkua77QaQ/pyqIZnDoqdPO+wuXVs6tpfzJLwCjpuWWTnfg8+ICvsWA2+u4pFA2ejoaSdwO9fPvOpsahtnJgF6HrtiBfUnWXA+P9iKut4dEqyfBWbsfZnhCYw4eBTKdd+7f2sX3c3+FR1i53RpyLaSQ+wHnXRn0y1+Hxr8nltDUQIBh2eV8cX6U7vGQ6eQKMmZxwnRL1pKgq+OeSQgamGfqokv/KVuQz6/iX2gpjKk/yHqfB2Ar/f6fD8ngrkJO4+BSZybC41xQPo5jChAovQARhud36ALj+vQZdb70NmKtpOIJPyCzn1fISYjL7nM5G/qYL97esFOVO9ASOs//KpVPSY/ulTWdO3QLr7DXTz9P0XUwUvYKqh9qdrvEKmL01D9LiOGlPKopYIaMKxwEkgJ17Ut0jUfSj1+yPB97/qxY1MIm7KRqayqisi8kWcoejSr0O8k36dmqHB9ZSY6HjW5vB+XznIKdULcmrhigqRHZVHvuTA9x+RBow1JbMylCa8ZRbi8U6E9CFCjjFAIg1MxavHSRkWiG/M9Q6Ya/YmPPN3ddiYdZYTqpkGMPRuC5+/m55FMulieJMQdwGNYvkL6pADMEv7ylPc9Wf36LqsMcjswHjT5xEYLYulMog2cP/q5fnLVMsl5MirtA+oPndgPl4WpMFHAzTC4FPR6QxGVhF/mYqw08nqt4+HnGsTE8fb7JPiw8Z3qWcu+zOrM13GSLv5VH87GMWVC/M5ioD5vJxwZZDZkIPlx0wi0ryRy7H2NzCVUDyBma4uXL+1hfk5+FSJar5+an8DUwXvbd9D3zOV12x4/Ec/FRcFShkqJ2AGw/tWRGg+Cgq8/uwlKe33Wuh71MPDJBD+YCq/abnNyFRiff+t/aV11A+WojB/owPTPVh/FtPtzLPAcCFtLJ6zG+GaL8SPgamWgv0afaqRqQafSsplmA94CtN0qP2h9W2CgngC8ydTzICIt/sXRc/rXjXV5flL1FUklxFtQ938OvyRSJu+9i7t4PNAv0I8vfOggdvrsTZnFPJV9MkhHwWqnuG4ePJ0/jjoMF5biLf5w+aJtFYgK9H+3IDbo99l4Zn2+7W/4Hkt7o5BzVz99anmez8Fjf2AeH91QANKIcQ3p5vC+AUvyI8rohzpQt4BUymo/ZOpCJK1DPPmvj9zvYL3yZgci5GpPknKseggw3gMTDX0UwWB0LimiZuSBttFWMZLOXExl+t9L8UixiNTVSX1aKDMgKEUSdRxuqm8kakozhMVX9pcpfqeJaDh1ckGT5sannuLgamq7SrAd68+wDNjMY4n7Nen8ot7f/r7P+tTyerf1f5m/zqa5v+GPv/P+lTZgjxoOO33dJx1pMb7oGTUihYmIr5YpHj/gMkdkHpekrSfs+Hdv1OtufbnrW1P6chUEb92EGnmX4rFSOuof/BiTC4TyHnykUXUeL0sUCeOaWHfewK9zHvX3ZT6dRjPvO37qQKWVl0OzHD1Z3RtQsZZbt+YWqGnL+j25CSM4fNyY+lC11H2VA9ouT/PBWvDbVq6PD8KCG72SrBex+5G2eZKMAuXFbWMeWAAU9UhZtudWVus1r40rRy3XN3dr2v5Yr8n4lUGHTy7vVPz2LYBXdwCHdGHobv4WOXACOcIGOveFDqo3+eEWtOtw+hDoQG+2Mqe+ud8weJYOFX4uLsdqDfFLiI3H57Xe8tsam4CzOgTJv/oU41MBajk4sdVOtK1+HLLJZI+gZVM8gtlJ+yyNCAn2bLntwfd+2heLgk2U+s7B+bcKn7EGEnNwLqv8jtdv9ekXOr9XhWS3zb0yM8WOM1Y78PxDjCXGrklU/t1hXop70afamSqofYXVqCjCSg6HVv80/jxqdYL0MlZCznJefZn1Qw+FXshj3ovH3I2DDHknL6nNFz+xVRuLkFMeCnAVJ8WYtDV2zs/PtXAVEPtzyz4FCVeXTWYM2/wjruZhmJStT9MZXmtzZK4BR3undoFMMx6jmJAWwHnulTTeZ4BU51DiJm7AphKc7BVxtkhrsban/7kTJTE9CSMTAXK1mbxSQemEs5p9Gftb/CpBqaKw/7sj4l/fI4+1chU4XQFjOJYHPbfOsRI27rB922Bqahv/zJVW72BqToC96s+TY50/6r9nbO+X6nWVeyTe7gxz3NmUEc/Cug/mWrsUR98qoGpQleLanPum+XYTzXuT6XVoIP/YKrBp+puBWgi5dH7Qn/V/kamGvqpPtGTL31f7Xef7PrzBB3861MdH9FrZKqIex8E87Y/C0R68yIKuycPObBY1WRG9CnyV+sgNb8BMNV3D0wVpnHfD7b+i6kakGXYLMsNaCiFK8PyxavmKYYcrPgy/P4tkXRkqtBYzyCHb/nAfN+G2utcYsE9b3RgRsi56vkMTPWZHLuRqTqe9Wvx61c3MpWtaDDeqgzM5RvnCfm6MWgcLby4OO2IT73y+OtTaa+nTvWVqOHYvmkWfj9nn5GpQt6A612nTxfmSwaMk59bAc+fN2Cqo6dB/Nv28bB4Qk4tNiYamUoT25I6MFw/TLXJfJtGRQRM9elPq9W6vhZornVG7ACYynPKBfVWJi6TlQPzF5/34Z9MdcZHefSpgvp5cM3OF29j7W/0qaSdfR/7qeAtDa2RqcRrDfNl8KmGHvWhnypaKkdrXPcnVku1jHQM85Umi+tY+wsPR3h+w14KQ+0v8Hhglud+tyfccwIM1Yivwnx5D47I6lJE0X0KDDYwlWzwMP/+8KnYFq5fco60Ly/WP/1ULy3SR59K4Exg1GvA16NPhZY1vD8DUx3qx4fM5qdJGWF2KMwoSEIivCefH6ZacYsPUXJOZn7UqKp5bd8gpfhzv66xZ6obBWb2OtlgSVZGmSl2a8g/eOth0i3oBp9bpED8WUE8iTbws28cOSIe+71espRYWLSfFp1PoykLX5e3NTJVIL80TPwQPn9gqjmufpmKGnubaqt+TcJGhXj3dZ4HqqPtHNHtGZ7/6vHmyEdwdRS3tzzDnu1D/GwPHA6T5JiZF2P1b0wlGrN/86nU3tH0012I4gtn/vhUXqFQRLugrPB+Ibt0/tZZGYd30cKrwHWpm5SMjUzVpA5HDWOdoLH2d+aCmOoad0CklG0XbzjhMPaox1VtW9iLOky1+TvAiX/5R3vUZ5O/q/3NzH9t+vnfxFSPTLvS8Pnq93RU2goH+V9MpX91irs5Cam/W87xyFR8zWrqbTMPx3UVB7gWnB+mijl6dvEslVpgNJmweM06YKqLFFHPuQBTbUVTxzdOYaAjQcfRtClkiEG3F11+qF+mj6tGrWWKJBpnWcSW/hNb1o0XHHrcTuKSHaxJYL3j5kV3pp8htjKXtZX4TQNMsslRqoZiZa2PVkWXu2PEUhwLlnWsCU+X12+Al8b0m1l6CsxHZMj5S4fGqvX4nFUih1+ISaczT83sBbp1fpnrwBB+v7Z6TeYUc4bBYl0GnWncfYEuHpZdJrdN4WLpmu+oE68XODFzY9Pr0Ixq0xZ089zuQLfOIeY6moYx2fY9sNe6LuD5bCJgBLWycHu/ZXR/O7iMXdHHtZKcVZTc75AdbPTprMNXAWbybnOc5tU5sIyuVOl2r4doed6eLWuS45qyRURwykVJZ91P5AmMaXloVe1A1T3fBP59k8PnxeWps6Jc34LO3v8yVXkEBe45c9CZnzMw1XS516nFSTqLnWmbAiOteDKtrxDDBqbqwtylAZqDLsNl+8NUnn01WRJN8wqL0l8+1cBUgkGAqSBZlSNTNUJ1HpmK6GJa4zNdWz9M1VKISfxXAR06O877Hm9Nxud+T9GBqej0QDp825RXatc7h40+1XOjLekiMCCmD0x13CnJn0yVvtGc2qVh9zGIurh7ByGdL2uG4qlj0dGnGnvUo4oLTMz6fawHn2oHr97IVNOForLRpzrRck39Wb9P9tSGmP6fPtXAVJ+naCAy69oAbyt7Rr6a2p8fOAcmamKIuW5wm+BgNn3RsfYny/TXpxJub4GI+8esjBZ7+Pyh9jf4VGH5DgPTK54mtSc6j8faH9o/ZMJ/chN06a4/a6b3qT6zK1yPFvU9vGj2w1ThNwTGoPJVJequP9P2HQMTJl7U/DBVV78a0276dXhT0LCjT+XdZlfSvrRpGezXzcYMVPj8P5jqdgMmBabiUDjpz3x+3nJ4PtYMdPqleXdmrl9nRPVKyKmpnad4GZkqEXvrIzATyMG7kIec/HVEHJryXjCfC/5LFNMXUNC1wAQ42TVkIsQ9kzlwfZuqX1xhcBiRyzTqRp/qewemIg130bGwcVxqScBIYfACBkr6te56LWg4OdmQU8ns8QYG1uH+mNDvBRDvvR+muhlEwPfc+fWpiEyq0afy7JVZJtkOmNCOytPIVLT9gCZ8Cv1eEIyYLDbVUzD6VOZp2Z8lsy+EkalC3cKIliK8D+a0hbAy8TkWbr4wHpetKJJWucjlWPtzzOhCJPcM80/YaunYoy5AnGREOmeqeeZt+Lm6AON+77+1v7BewvX7CjxPYXa9j7W/0C5AEww96m3TKGVAZWD2A5s9iLT0ZTzW/tJFsht9qqhBMJ7zDubHwFR+sg+7kak4T1Zw0GoH3Yx2yZQgL4XxTG5RYKbl40o+ZovL+HQMZfOpXB/ko1jAtF4IzBtO3i1p2eXfmGrwqaJi9apMg/ALMu2aDwr581M2P+n7Q7q7LOPRp6IkOoxMFa2Wx3r0qaxEhPk97YEOFU5KwyBxS8LtIB7YN0eGUd8AE6euvsHvaQTzzXrBeJm4/WEq66gAUy4xb5lG1vc/sjswN+v3j7qZzxSY+gTvEzvD+NSCMv/xqYo9MBV7gIa2lgSGnCvyDh92oFE60dcRqcR8M/aoD0w17qWwl8/oT6Ya+qm6Q/Mtw82qCcyOdhW12fKXqRbwdv8wlftmFX4ptTcyFUln1x+mGnrUyZFP5JGpTC9nOFEOk2xkKovTDii+QubB25eb0Tm3jTFVJlcdN1Jg9V13Af6n1/0p8uRvmEr5L+1RH5nqUoBO/w+mik2sp1ie5r9MZe5ohjPMbj9M9VyBLvvu25Q6cwgdiXJMLDzrni3VLStiyePdwZh6wGRuvzVjgj8fFc8qklBvRyGHPrhOxnJGHvRY8Au01KPctehDESigfVgyxTirFn3CHNhDdEAs3gmqFWB6p+m82gMzGPONdWrrOz1eo5yljnqllnq1TnS57eDfP+ZItjhBU+jx4PkMsmiSWuFy/aKJIzlsNWVxZ6WFDTnHryFmqwrvmukWYqz2SeEdmb50HXvkZtPggYGp1jNgoo+Qo5Gp4ku/B9zIVLPEQ3S1/wB9fZRfporXFGIwzec0Wqr98+x7YAemcndZhMZ+KpRIe3q4lA5Kq5VhWR1CZ0o+mlOy3fdUW8pSulGG9xZa7afAULXWzug2v4Zsma4NYMI8v9JV7EZoZVdJbeXoeacsdD3GCvR1rXmDaroNT06ZdjejtjQcbKl/jiDugHKxMN8gc/Sp4kP+Vk1IzgbFD1MviXSHHGLcrjxRXm+jjF8h+an9LVrPYCNTXfXnnLrfEmLQ7QG6frduQbfLwFT0QMgPU421v3SiZXjfyGe6CB8pI8G0anBwIBboKk8rR5/qX0yVXF9ah48e5MiRqT4h/Cy5LTz2YGnD8+RgfroNXtIg6fsd3OBT4FZsY+p7ilnGz35PyIGp4L2x8chU/t4l1I6PrEzEc+VivnjcSPftfciBqRbn8+PP2h+VH18yeUsqDhZHiIlRsV/B/WVw/2cbckSZPSZkar9Apw5MhU3Q8bPrX7U/ngFATIyJ8tOjvhD6NQDCUihHphLbszT2U0XvJ/x+6FEfmMpXOfj888MuyOQbws/zBnIaDkqdRjeNx/6y4HWz8B8S+VS9TxUsgKme9yswSQcMTExes3CFF9LIVMH+3cf89XtG+JvQn+HbM9Vcjp5EzbcqGn2q/2Sqy+16IbNamTJ/KmWpuQ7O35GpAisON38xFTBb6QBTVRiYyuRnHB6ZSpAfMyLsXxwKDitg9HT1AEZX2AxFx3XkjrU/qcnE0k+UvWzmwnEyMlVIv5BD2x1c31D7G5lq8KmCkwI5MpH52lyegKmQGgPDy2GqYj6A+TLU/iLxQPp1qvC8dEfSWFIvyU/tb2Aqn4rw760GmCj42HC9jw5ypItZQI1Lf77ep9Z+mMrfM7OkFy+n+GKWZxoiyUQjU1nVr0+VSAFozHvjgKYwUw1RZ9F1WOvXjfk+hpy8nEBO3jz8ADQNp6KRqRL3O/nTpxpqfyNTuQr8fmNEMD9XhoZHpgps80Ym8g1+n7sgVZYJ0cba3+hTDUwlmguFBSuD34w+VbsQFDT6VGOP+j3/7af6F1MFQQTjucr7Wu1u98tUe+crj0zl746qOjLVzNhxZZTd4P3IGDDxhHbAjC7HCWOPeicrwNSDTzUwlUSOKgr8yXszMlXXZpMyXATcxvyeFv6PT6WqSjf6VP/JVN/vHub7agPzidto3shUf/hU4ZK5ZdLKkG8ex/WEGkam43grFSnu2kQmYtxiRlDfP+eeJEwXsTHFY+1vYCrv8AWmOl3fjRl4LAGlszZxrKZthr/LEshEkWD8aK/p7hLJaHBfzsuk+JIfn0r4aqBBb3a/N0O0NsZ1f6NPJdAvaBBhzgHDTuB5DUylrKtv6WvJb+1PXxYhol6/n97gUwVr6denGvqp/HXLGHG2KwvXauPRULgBYwWv7w9TDf1UfzAVbuwj/oOpME8pGnvUzVKd//hUi1fZ/INMpc7+7mwa9a/Kn6T8rzLV/7BPtcMOMNWa9T3I/X4pvJkn1N2KEEMkvgiwVWig265KvxZVphvsEudGg9ZzUXxjoMs8UWI/tT/gbB3L8b6j+qoOy7g86hRvPs+I+mJisZGpSmkPOe/gQ8wZfKoUlTVNl2iB2TVodWudOF9giHuAWMOfG8taNTo9AgeAQuDSxqKqdaH713uHUhRc+n3UiwtdbbkjYnN3ZVmOFhxp3J0CtJxTXFv7NeiWxLAX5UpvgDF2dvug7Hq2y2UhnCprtUhUMkl4iMEDU1UfZUF93dBLOu/3f1FXuUUNSwJd1PZ7IipUEuCdMoGpzpdCx84UbSi+LzzIyQ94Hq/LbQ9z/NX3pJcdzNwKW72uAJ376Htgp42ejz7V2E8lz29bugwCYJ7XsVOtmdPvuZo0Dk65J1yfIbQXSt6xxVZu8gV0UBSp32sCng8Xf2RLlHFFicNHbMmuZmGRgNzotunPXGZz07Igwt4ozTqnXH0VoxiZai64FI896t1kj6nfb4geKzHEnGHdX0BUvRz7qUamupzg/vcZcfFtu//xqeKJBYyjwP+nc/8GDNPI/Zmv7Gn/f/qpzOkDQwzEOcSoDzxZL5HTMuYuvz7VyFT/4VP9wVTBJv1lKj/bX/q1zTaik6xL8UdTfplq25wy7OyelGrc1GSx0MYN3p4luJ63OofrORRWvy4oGvenItyrgvufJTURm+Vv7e+KFk8iK5tp6VtTyPkDU81kTi1DkeOpiVJgKncNTBVHV4iZyxR0qPxq4K7sNq9x8f3OyMQRgNEkAmRNn5CTBqYKdtcQGG2744lQBwKL1E1/Fol+lUefyl/Xr/Snn8rrmWUt8+nYT/UtyAyFpOGssZ9qYKrRpwqUh0gUvu+ZD8SjbG62DzTW/v7Tp/LtY78/U1/7G3yq+IGiyvS7d0P4QwL3hxaQQ+vZ6ks6F4ll+H7A/RnrVfXTT4XEBu5fSLo/maqUxJq0mgbM9L7xwuhT/cFUqNtNyXTIMXehDfDyslOIUIhTFNzRUR+Zis90EYezlSKYM9DQRIzYBAcyUK65+JyB2eqIZz65HgqzoHtCF3gKGkWTgTnp9rf2l5w4qxmZSvd3HPbPKnzf2E91mPRnz/T9VH58bcg0fogsWCbAlB90cyg+L4GZ1Qw0wvudL2i4lYHBJg4w1V3YQw5akX4b1Ht/Hqa5P9EQUjLkJMPQ8a0/QcXjIwMRPohd7KTAVO6J/TIVZD+Pzmsdl1Rdwfxdf3KfWrunyvxVDIyrnBKRyNODzEI+AKY/GOeKcOJ1hiO4CNCs9HgZmYp+DGCaqbioCaLltBz7qeL5kSdc71OFzg4Ymz/vatIJkYL8kxGl5ue0KkemGnvUH+nu+eNTPVkjjEzVtjaMd1NzdGQqJTBEFhn9HrS1PRPHfqoAKWo3MpUqLWE8X/Y7GHvUFaeF+PEvnwrNphyO4mdUmDIntkSJT8BUhxSYCrt2B8zuw/jS/n1zbytv9KlGpjL8c0sm8NLg0LupMB+ix54o8hHGf2AqRiSPRg0yMHnp79Rs9yihIY6BqZYbCs9ru//ShbXsfW8R8k/onGUiJFuzHJnKPpc/PlX49YGp8ke/Boc0oAkGn8qdEfanTzUwlVfc+jUJQdvheYszCjNkzv6o/aEONOjYo37uNakzKWD+Swjen7FHvWcqX1zDePAn+0DE5eHLRp8qnKnnsZ8qOT2/AW52nU3th0bR2E811P7+6KfiCmFBzSZnoFFVU8Dlmihj7W/sp7JdnVCDioeSFJOrhe+1mlFDcoDRBp9q9lUh3k4OPkraE+7+OaaaCUj6G6bS/n9yNs3/tE9lXNBlrP0laAI50ZtK8chUyYwU9E+mCvvz0oSHdKWLR3/2yOVrAFefn4yGNecwKs8M0IlS+aL6JQhxEjyBybb1OqCLL4act84+8KYsIMUbH04rE+6mCzhS9lVf+/MYy9qoxsbUedE1mflo+bCSwlq9So5umEzwavIWNtbKsXLK9p8tW+phKljvr1DQNJUObNWok8aK0mpLjz4oxuV3gzKrxsqErte6V6atF6tW8QDGIM+bjZcr6wS/DxfyyFT+ehlZ5jmXXGqvIPqSdAmoER59PDIVvYugS54Z+VLzwtmMnKxOx/jkr6lbhr8+1Wvu70afKi6W8I5PAmbRBXnBOx0i0JVuQQsaHcOopHRXWThu2jVNzshGy51cCNaJaDnd5pINTGl9MitrpBLSSGnhZUZi2Qo1ItKtZQRsGTlGZ30v+zNdSlWI0sBPNtZVRFe6aSS3XO0XhmrtVuxC1+3Bwau9b8DnPdw1DSlPUIw5rOL5pjSpHnAYJXjPy2bzIaDrHzOdUUcCXb7iRZVI+fGXqYJ+nV84wTqicr8v9ehTHQsDUdbHlEfZn8FcS05JvDfkKCkD5hprf2WibTCp9BO1xVfKyFOvKizjHJ4vZ2iMkBMwlcOjBbWkNTDVJ+iZzcv7/X/YHBF1T+qRqQafKjk38HyZoqTUXPOgk59BnGHl0fcwD0wVaadu9KmiUoJ/f1dhvE6vJqBalkBMalDq4s2m1/EIA4MMTJVPzzURwnTKRqbS4Y0jUjbt90I4gM58BKCL/e0edHI85zejTzX5vOB5DEy12wHDcDzq99DsgGkm+7NE1G2n4LH2t3BNhcwmPEKhJkIOHXwqOfGmyG+cMDUNaQGM5u8gp3YKn40+1fdrz3CgPBvVXGd7bWSqaFIcZMhpV4Eoxl9MlXjnbmQqEnG5/utT3XgW5EGe4r27UAiaT7WSfLu+Zzh/P8k37vd6eDmHZmQqbiUOORbuzz/OzqTLJjIw0AR09cBUXIngepoPMNUuF69D7Y/51xvfmKmSr6j5naoouj3ftenSRCZtXMDP3zkwwoO7Qs5e3YHRojfk4KH2p1gR5PDvZN+ZG9P+wBumC+VY+3M8HnJ04IDmMW7ABANTzeHGWXKX35XZTY/AgJPYYXEbAlOFMjCNt/2LqSTlCDkvKHkURiLk1Emye49M5a8/cP91vu7X1suQ8yc8aUDhIx9Yrt97YSNCPByYKogSmE+F2/4y1U42Ec1OuoqjTV/bv/dMRdTYwpWK7Z/a3/pRNLhw/g93b9KmrLKta/8gG4CCQJMiqJQiArCgpyKgWIuC/PpvBGGuN+fa+/pmZ8+zz1mzsa43V6aKEDHG/TxjRAQwnjHiUIqPZ635xVRBzNGed8pUn3YlATOeQ535VNNmM+WjgvYzFlPzwmp/jKnGe/kCjHsBJh18qrZPgRyaNcQvSYbbMjDVr9pfc4/g+a1OCgqvYpibtTp/4IlIgOGGHvWtts0YUwVNs1+YV82h/X0EfvbGo5NptTB+Bp8qcvNcMGfmVsaT8/qHqYbaX399/dT+7Hp1x7LKjWof+cCswT56/WaqQ3GBn2t7/F33h7m399unCoIVjF9tJ9b+y4fx/mfdH2Oq+/rpEV/sIR7zBrzfe90mwCS+h/BsUy1QIaVvosspjO+7Az/bV26KBe4Az0tRgZnmH9/8MtVVj3TzJrY68USHQ4GtAgMq+zIhkZPCfHLKdoEMiWpqpwGmErz2hg4XfkfPv7RRYnXAWFU/V5lPhfMl3WtjBpp0YKro2BYLU3a3HywoH7UOjJ4LWD/Vx1/1qb9tcrrO9nQkbmaHdezwRwtdpw1oVL0hdZw9+Aqhs+oSt+vTlNwcR2e1vzDapii5BkeJ9ahrtzCp47u/zFC0UGPiFp99GtfeJfj6VHFIQDMeQDnwiY5g/B18np6b+U8y1Xjy37LHL6bS/0PX/XmTZ03sQIcYvEq1iu7PQsh81wBT3W+dhzbz55xon5uV4t4kC8QZ1zPxZfhNXBYQQy5hG5P5Grl1HNxjYKpd+yKR4AFTTaY6vJ7woMaxaqHk6R4EdOfEL1PFlwPoOHvEVyTOp16advMioGc73Ml2Lc/55aLsA0usFYng3Sjk05uAVMtyyIasCD1TueAEYgnqAhhqhHb8gpBzBswBNLBZWPD6RkGWtadbo+dd4KGlrxxuFi+kNcldyUYre2J4Fldcplhc3Ud1dPFB9ycuxFid5+Fd4kv5ZSovFX6YKkvLD7GyxqbnlmMVvcd4TXvSZ2mc3T4eGhmIMlXl1qRNSYBapYXXT290X+0KGOG91gtiHbUoTbrrQkfrAAN6PQ0HmO/aNdYjcHMSbzIHpRo6LKyLUx7I6rRE9fKhxI1lX1OerI8Lv161nXGyjFqsSEGuIVqcY4gWSYtOZLVWPLTyJ4fOelproLfy7dSrmRMvrN0sh5yn2DDPBqYaan9R9kQ17kbAVDKBnP2LqfhwAjE2H/bb2WkWUpYI7k+m6TVMNGAIIoDuC170TOHRBp+Qi0qb6M4YclxAz94oshaYK7iBri94YCpJE75MlQi9cEKRQ/uDxJeGkvYNMel4xHMSjTw7TSZ0fyBcKR6x6siuSRpATmoJPhM7Tp2aMZXp8imZLWgPaeR/MpRNKFM9RBN0fRHfkB7B9XnyhJ69Qs8G2d9PAXGfOE0xz8H9H5hKedLzC//U/kT7DDmNlyFn/LtPZWfAVINPxZjKtShT5Q3cjxAD8+H+PcW89QEGXZbYYkw19FOF+ukVmPqIm/xmKuZTUaZitb9rthrjifGWa8ZU2WN7wGoyk9NI90e6KQm1QaKI5qy9vhdMlD4meCSUoIkek0I1b4fjB0vWGT7ffrUWchUHcnZUQs71XniBFi1ddBd2dL+n4J2bl9HjxpiK9VPN7v3ny1TPK+SE/RrUwMBUYbBUA9PJkxZyRD+tI57Q89/cyWnwqeh+S8A4o3YH42slqt9+qsJbSRjoCHJqdSq/PtWngNf7u26kmt1DPmP+0Ixr/7nwO8g5Rfet/XkxMFk0da6YW3lw/X98Kq2b0vj0L6ZqRWAqGIXWCXWUaX4xVfN8cLij/VR4egfm3MpDT/7lx6cqfdeBHOzC8/HpWTv8i/ogvgo52bG0HK06BDn1GpgoDjLQFK8kBU1EqOZ86/BhdGMH4j5CYGgrMCyU3uDzo30M8c2bVTc00TSPBIDIKPF4eP/jfj0nfnf5YSpW+9trInDfAZhp8Km6bQHMZN6BgYfaH2drP7W/YgkMO/RTMab641P9YirxaMvAtAXViBl3AM14V9LwtHmdzJXyuDOfKlq1QWOeRS7DncUB0wYuROqBqQafijHV2DEF+PuXXDOfKj3Op98e9dml8FiP+mT6pppJBSavn9ENj2QVxsPGKzJzkk8aLK6fwGBG8l6Y0Up+Y3G/Gqd+9n5l5lmYuJjr60/tT9eQdgammoZzEQXPWSCx2h+X0L1MJivK7PUVNO+m0/nkohVwvVdMiD91XT6u1hBvC59vgEEIMPESVXSdbzHGwm4HTOUbb9XchHTP3HwnpcFcGgnmKzhyWKJMFYUbrjJxto6J/3bYmhzC+qlMs0YoVq/tCbXH546EPbL4WIRxiK6HXsEq1vU63tjAwC8bGE0rVyofvj7w/QemYrW/XVwE5tOVd6yfKrhEufWLqZL4anpot6ocxlSJPkMVio/Vt0c9ea8uOjIyHX4+HP7iUw3r/mL3sVwwpgpS/sen2gb5juhng9Tk9B5L6HmwIN6rrl/jNP8na3/yRFL+jqmsPxtU/SfV/oji0v0xQmCqaQcxpD2XMejgDHRgcSIWOryVOTG7k5XG9w/ksIGpdEv00vioAUMcYrqvLVYgptXzHp65jxpiLSdBHbc34qGtC7rMRS68/rE4dIyptKep8SSV6FkCT7wj2Wvu8MvgGsIYWvCQPafaDK1M1QAmkHbwsecwAAa617kVpwImRXBYohS0bWPti4qQbFxs0kXfCp3Vv3WfLO1yli6U2gQGEdMnWReZzS9P/WdhbSHNA4NFiF9dBF2w0qU8xdPVAuZ8t3l75sdJHeZTMaaSZvT8u6DR+XhtlQI6W1pPgpx3EPOptpv1mswP3AwxpgqaOiNIpOvSuBi+/1D708nFTMnEgNcPTOUpMe2nkk46+jTABKtiZ/NpZsBt9pfAZJt3bdfpiQPmm5VuSeLqgtByHMQ365DC/Ug/NTDjOzZgUjZiTnaxEqSp/DAtqyqpb5Ud3HoZrQCFTQK6etOUwGjl6OBZzVJdM6bCk12qAsko5rf2N/RTVSHSSFh/9JTV/s7RSmE+FdECzUN9rP34VMO6v1ezQ6ATS9Dpu6ysEOdSpsp5YKpJpH19KsZUL6ItmE/lfiBbMJ9q0WIE1zOCHI+1Nkcjuh9QdFnYdfLMyw7d4K2AmbBdM59Kyf0TmYmLv/hU1mYEOnlgqtPqCppgLZop1rDRMKYafCoiN+TrU0XV7qefajMqaixM6NksRA89YBi6jq0k09RfioVl9lnyYT3qzKf600/FmOqjHnmsmv+q/X36iYJ5upcC86lq9JCYT8WYKvAfH1b7851k5DGfavx6wecNtb8lF32YT8Vqf4NP1VbeD1OFVqkT+zaiPeAVMFW6u/B46sL9T8gk6szzvWhxW5+AgQef6g9TBfsR3PU5Psq4E0TIOX+YSjI7hWc+1dYoPnjcPSdp+JrB76er9xEDAkq1fxoHFvOplBkwUViTETHzNfWpNE3lfcnlOvN93dE1AxNgNNeHHPgp6Z6HyxyY1OVLj/WoyzdORiFZvC3zftye8YfnxzzzqexZ1H59qmtE9wejtT/mU9X26MtU/hyYOW4kmrONgsdtEbsoFnMhBxXlut/aX5eXPz6VUHJ1uLR/fKqBqaINjANzOREdUGY5MM5Q+0sS9K39EfME43F8pfuBDbW/0a38MhXSJbrHbdVJaNa4FmOqXz6VXyYan1znesOYan6Y/jBVMwXNgOZHFb7/C3K2GTk986nCKdrrv5iK7aUw9Kj/qv0NPepDPxVb9zf0U5kPWot7T4ER/vhUQVxywS+mioC5Tt8e9dYBtSj3QWeqU2eD2030U/v7w1R+tQCmyvYTGF8iXTMx+FTHKV3n+opVPjrZnGcG/Or07VGf52FjGvUcPl8ew++H2l8VHJ+49TO1jnYviK83Ecbn4FNFCj23YO04HoYE+0GMqYba38BU4c1pBNNecTnujgt4/pcJ3UPzCpoXnVqq8Wjt79y6wFRHC7JY6YCG913/AZp4TvdGOED+ei574Vv7S+R3Y6qLq0Ec0xNBM61+mGry5oERB5/qo4kxYDL6YaqtCnd+8KkSfQ2acbNab8nspgNT7egZ2KcZ92UqHC5AsyihohP3PvQnRqBJDu0c5vtmotas9jcwlTqLehTyHYRvMVhUxFzrIbx+ZX73UtASARho6KcKowVdN/1IEclPYxU9OjJj6/7i/fwooNNzrYCGx0nNmGrYS8F35H0dH+DWoll3y4kmcqT+5VOFJPP5f5qpROXvan/Gv477Q8Z/ElP98ali7aFlAD8+IUYzB907MJV79H98qqqCaPLY705fn2qvfnQkxH5MbL51UVJeYgkZF/EvTCX7Tx/GsET3hCOHBm02JSbz8A5jnpCqQ1FXLskav2y07I8q5KT2uiMFhxx+MScfYikJvM2SlDN+MXWTxhKOlUm2uh3zy6g5SpZ1W9hk1xqrdPlIBMsKj7pBD3Rz03R5OnqWp+MTKeoMpcvltpOsj/Nck4RDZrpCVZVbl54TsbAeQwzu36H6Zaon0A6uEnouPWUqZwpzGAYWrafP25Y4tP89yWNgrqH2Z18VYCosHiyUS/TsEmHlpoypHk8fmEymC5gK2rM92gU/PhVZLXRUH4Bht9urjVazssuserFbQ9q4WHz6ANFt5TN/R7Y2huu9XozMGl+vDUmCHO5HrHw8axM8M7L6TP00tUYfwZqt1wXZ+iUw6mobw/fTgCEX29RGaYZj3ZJja8Vqf6DBagm9o6dOzHEHOvOeRQLzqQyZ1j7XdF/sxnEUPDrm8P3jOT27ATTd16d6mcA4pV5axJvvIQZN12WOMmUNun73hhw3+FSt6qIvU12MMkM9yiq6zg+yxbkQKvR5ANOZt4Djg/YJOeSh8x7zqfAyg9f7wQ5ylO3Dz9G0rVB6ck8knEcOYkzllm1KtEJFKV4pnwXzqSK1N4CBI+OGxpM1PeOx/4tPpXEhxKgksHR0iSCHTSWF7g1RvCxzLl7OWH1wUh1ydL+mU9l3mHu/lTqk2/6Y/c1fEDSh+2zfbIjp9Ql0qHJ/6im+llqFrltgqEkO44X5VHFqjrGkvYGpJHPvmZGWQM65j/k69D57izHVJBWmdWCcX8Ssw0uHpftq+u2najZ9+a39XR+Q09RsTfdgpefthXrYmR26jBlTEXMVNcyn4hLKVMqWU03dT0T8CaivMNT+oos5wfzxoSFsz6PM3OaPK2Oq8GLtb+Y0MXusZPUEhU8Pfn8tLges9I2EAneZeyZpnBf+YB5y/sBU2XVyHmp/yDev3I0xlSGPgdE8/30zHa0fM6byswX++lRc9prWrPa3+2xPWI7JGAVWo5zM64ze72XD8/77XhDmUykvDt7fPgFzasQPiEWoD2nSdVQxZcjRmzg8jlWBsNqfuVkDI+VKazGfarxaQk4e+r1W8fyJZS0Y1/7lGhETRWubBMoHnm9C1/kNPlWoT6iPZ4NGcALIqWbhg2YYmOqT+CWZVWPQnHkHmlC70dWjFjAVeT87FZWqZhOLS7Q66abkhFZH0YWLExGKKwPe/3CimsEewXgIH9S3w3MBd9ZR/DLVTI+OmDeXwKwDUwVtX+M2l2F+7PRAMN1Xf/7tU03OqxGWHit4vvwW7qf3SC5Y8RwFMZ9qMgXNIEcwfiNlPaJhSAaGvqhizfqpBqb6d59KHfVjPrx+XrnpF+8xYyq/gnxtvjZ0nWVNz68can8DU6nd6y8+1dCj7vt0T1DfejeYD3fw92ILfy84yQv3sS7wrEe92Bculvrkk4ZjX4HYfkzejKmiiwXMN/RT/WIqvU5d4lUPuoYm5yyz2NYhMIQOmj4Zdxa6OOKdBJGnoUQh3Zep+rMLTDwwlZ6mGpnvFfj+K/wCxkonHIakMkqjewyMbihPAkoB8iHBjzZA51UNDHbNIX5lAs4RGSsbeN5jK421ULshVYf5Pm5ViAfxCZ6XNIP4CRwN4y96wvftuEuLxXMG86v3ON3E2nH3u/ZXvoQD66diPeq1d7PIvD+RlCykNGe1v7A4JDxjqqYWgNE3WYribmcKqFi1MmMqspLGQJsCPSfi1OzTuEA/PtXAVGS8PQODCxl8Hwip/7hPNRX+rvb3aysF+T+JqSp9dyS2Qfs/SAY5z4roPsKtDTErjjodcSOIMe5oBkx0fAAj8IJfE1ScXD7ezg86as/rmGjnwqnxzDYkZL/aBzyzaVCz2p+c4i9TxUt06JC69DEJyElL43ra3dC1eM7JYs2bwEQvZYHOOI1I4W8Qv1R0APldzm8JJmOnXo2ncWXVWvsmcboP6tT4HE5WnWkCSep1zK8ePa9bVln2ZLu+Apx48QEYZV5mZF2FWpqSugosV9FCskRPHcH/gSXGVMoWckKokUJnTGWc9xrtgQbdejytDRL09KyDfQE5nut3f2GqZdeuiLHlvRo3Z7gfqu5nkPMSYMxdqOvovAVdZLqY9kAr8PrHWiiJ7QgRzAkbmOrFtyFJud5Ci+xTWVbeKzCbLgKqV7ZQ3ay4BwYs6sZIV7Po4Fnhpb2SmDReuvjYwIhlnC4I6Q5ztBA942SFc39LNsfQ5pcH7RBY/QF01VqQrHTJJXrHmGq+VjCf3KephJQL0lntj6iTogP5H3FYPt11lLh967Ha39CjjrcP2uOZP23GVHjRQ45QpPXXp2L9VLjd2V+mGnwqewF/Hx6f9GwPDWLOwFSGvKZnGFOmcgvXIPpjwfERyL0FOtig683UAoYid2C2JXEdEkxAOeI9PfddvCo1MTp4BMTcdQF67J4JMSrlh6nG/Q6T2YuH61mMjArlCUJEF1/0/bZYRStjERBdRgnPan89vlwwJ4pGmiQ7ep6dJl/wBLlTYIgectShKoAxkgfo/HQHunxgKmO5BWYamGrwqVjtL8faidX+PtveQL98KsZUZ8AosyxWZ9xjGZgBh/B5S+44xjyfweet6HlqA1OJ6VFO/U8GutaNuQqrlT7lo89DlZhPFRbqCAV2FTbmjL/wWChKI8XvSSGwfiohB6aCu/yWzGfPUZ9qN6rDqQw5or0mUzx+Nj+1v4U1v+LPKVJSxlSPzRyYJiohp95syhzFCj7fu4p8IKZP1awX5pepQCuMvF9MFXXu+zdThbP5u2I+lbRfqIj5VM8TJ7N+qlB/vgRz6ck1Y6pwF/uN2euQUyVjz6eMqbhbccYf2YScl1nhwmxvdN1cRff130hwfQNTqTAeeDKne5NMBGCamb/6YSoE/8Rjfc2h8Hh5d+aBvB+4V5Zj3i8ayKHdkv8LUykLxSN+9QbmHGp/A1O5lg05thaxjsSHtidaLcBEAVXYIbnRTOJeA3jewrOS0ExULBKqWEuTmUcqZCZPh6DZ2OQZU02anUecxlRo7QnuR3Y+9pivXQnUg56rjKkGn8ofrTFBUy85YUAfjvcPFTBQE25r3F+OcP8kDzTabA/f73NKYTxUm31n4u38jLsEyXVocG/LzLx3xfqpgnS1z82ZMv8yVXQKm8Z8vpwl/uQF3I/XEcan93pAPByrwNQDUylnGF+fM12HONT+Bp+KMZWD6HmPvnPEAnmiNF6OgPFHR/mK20mv1sH7QdflDbU/N1bT8EzexHQ4s/n6VCb1bQemUsdtx/th+ryZz83khfmlNuF9uw4a07S3GzwOZqM6coT3yTSutF+Nu+lpggouMMvoGpI5gAfCT1u30PzxvBHr5XF86JeQvxhTYQQwOVkB87ciMM/gUzGmkg60H4oyVfCh/U90GTaxmgnMp1UA9/8twjj3F0uTT7wJPQfgw2+Ip/BWSk70rKXPlJ478JnqiDFVbIPmiVq6Hx0fwPfNLitgKrRXURBGb8/k1w6EIVn61BFApW4+l9aBoHUXpoyphFwCDSjeCDDjCWWMqWbiKUX4UY4FxlTBKUz42JdBUVWtppDIN5MUj9fAVEOPuvd87FO8iyc6enhkR4Ljm6C4CG0JGXvhW/tL3jf+9g8ylTz5u/2p0P8lZ9P8T/dTZYEGnHxLICYcXNrvcnUx0V8YmMqZQw6azK4zMp/TtfAbGEyo0rWaeKOFW8frjB7qrqZ0ncHOqWO7AmYamEozXwHtciHAyRj5JMgOkLMHn8oT3Ig4LY1U4a26IeOyFYl9JGod6/xsgUZkMiHmZ8/VmJdKy5JlyNG7tWWki8maCioe1CW5Xa10cRy1J+t2TzckC/V5vfJiI4O0kG7JooLot2iEygOmunokP4t8iiGZeBanT0bE/2BgPa2OVHTO6FkbA1Nt73vJzGY1xNh5pfFJTWt1Ww90imWc9ZrcdWAE5Z2+KRPadZwVZYdq8ZkSZ/Tx6mSWwv1Q2nZNu5CAqbBaqmjhlH9hKmOb78lcVyK4bR0wDaH9Aav5zaxXJcKNlcilT2LJM/jFpug8q+xBN+WqqNWL26e7WVHnF2Q7EikzXXRidfHTJ6tOcvnlGuSfdXSAyVJJgftjSV1jnXZXYMf5yayXcqBn1uNMVmQW33Aa30+8gAR5rRPDKFFKVnIkmI+sHwFjXCBGiLT/BTeyhD9ZCgw1MNVa4J3fTJWRFBHLL4BhbiLOWI+68Xg5PI6ojkub0oIYeIaYNC5KgrYtqYgdL1Jg9Miq0GnGf5nKx9v261P5nAEMVYrtCdUSMG5UI/hZ20BMG5jK3WEnjRW/ClCHrl+mIv6Oniwd7SISnTujjqv8UKEnh9G39neYtSqan1SfeLM5XPXlUaugESCn85xgIMZUQ4/6wFT+hP/xqfqIV/jgqhaeqep4yZgqeZ6jwHycVh3zqUj/bnPmUyliZyCy1DQLuXzx7VGP5oeXZVrjqGZMFSZPVWVMJezLKQp1IwRdm3MtljfONA14IfLMnbEqcNtr09o/zgPBdCqI2ZakqDzzqQammixK+L7j8bDfFDDVdEOZyt0WkskfYXx/opqDabjFAeunmiQwj/zBp6rOkGOVyVGpo/o4OpmNywHTXK6QU+9nDmaiM6+wkn2kOlQXkAMGppKeH7g+pRsF5qqlTEVrf6yfqsTAVDNBUHj/9ixOpu0Cc/LiVq19mNIeMhSqYShT+f0drl/H2yPrp4rSFnJquab7UdUHvvYj2q/zIMCg8pr2vA9MNfhUOi+aCIcZ5MB+Bn+v7AndLy4HRt6faD8VZarQ28F4jXZzBY9v6YgPPBeYU5HkBx6fvXEaXW3IeftXakE8y4F5qzHd13yEgXmOK2B8v4Z4eF24FnGWzl+Zaj6GHD34VMcAmB3ZATD2wFRSLVpE57CGmE+VzSGeDExFbALvv9LpOtaxIPPMp+oRjB/WT1WN4PnO3QgYdkHgefvXFnKkC7dNaTkNxc0hl1g/1bDujzEVty84PLkkcH8eG2DUwadSb4Zc+3kJ42dgqrFw+OlRH5hqqoti7etz9cZ61HsvGtd+gOB5Dkw1Kl/A1BoBphpqf5N7Dkw/l4HBBp9KjUN4nof6JZmKD+P586Q+tC/vK8ZUqsDD9Qz9VINPpcwWahrNoh+fqr2NhTo8H/YeY6qhnyrwX0rFmIrDloj8k6E2X5/qqUB8Hqcwvs0HMHCYnWG+bUeFZW4m9HzHigdNLy0h3+gP90L80v5hqtVo3sP1jSD+PqToZqIJB5qR+lSB9hrdTPd2VH77VPa2xcQkd9CQA1PxZQlMXacQv8gSnl8zeoJmnk2AqfoG4t9zdpGx+AR6wcux9tun8rMXjK/Bp5poV2D8ganW7/eG1f5YP9XIVSti5VWIyOTd67+ZCtt8jrhP86394YkBTLSB6EfMeZLw5LIBpjoiF5jq4yQp86mSdBExporz40pHkMN3JBQEkjKmmqqCQdyJ5qd4sv5HmUqZTv6Gqaz/W3rU/4d9KizWB+ZTJVcDxsTgU1mCAjoQTTUJ5YHoMaYiQqAHwFz1kQSp4aZxsiQS2mowBt0OchzpPnGHrJX7JJ4J2S5W+kpH8oOf05OXEB+PNvHpF1Ml0lq/IU+/zEAXWi2PH4vJAm3CkUrcpwM/75RdgPTZOyDzSOLrxL4/c+QdC5uYed3X2O+2HajFIzCeP9P45XX7bhB3iN4QUzn4+323b1DCH0vi5re6xtc899CZu4TE2DgdSnZJvkCDT9WC2KvDsQkMf6k0iwQSPf/pTnvKZ7piEi/PQBcNPtXz/nyR+WxtI8ZUF0tbwBx7eCk5G3A/BqZyxzOHT657+P5mv6ZniYDOTcaz8obszS1nPlXSlUhCl/iqE4J2wIBtWoBaTUWNLMP3iI+jR0msXeGahMw0uU7Wq1KwPK0NSRZdgTGrFw6sp11IRPcuKE0vUx0YlHddko00o05Xm1a1mix1yb7fwf3Zp1rD+qms1xjXrPY325caq/3hMeEaxlQ8PdOY1f7kJcSM8XZF90DdlDDnT+XXp4pnBui0oZ9qYCr8ccscqU8XMaZKbtu2Ql6Ff5hq6KeaXU8VicrNArEedTlQgAwvFldH7U0jyBLgemembMF4WAFTDT6VvtAtPhE9eD+tfB5Z7S9ePDqL1f7mpQzMn84/BBgdh8Ryae1vYKrQFk3i3N52itEdxnO0sXwym+kQk4ba38BUv2p/g0/FRxMpDbIOxoPd0tqS3gBztFOqy3O8IO4yo0x5hpg51P6k7F+1v7wvJsynSlZa+V33164fMu+b2ktnTCXtGz5lPpXtmGMs3swpHzyP9GySpfxhtb9wswAdPtT+mE819FMdTrT2R32qaKSNGlP3Lz0oVLqv+1D7++NT4cUeGODffarpZAKMHN8gR4cu3dNUeVzwVL0rfLTaQ86Vu0mH+Uk2rhlTlRFg0uBT+X3qS+Z42Ceb9qiHHwL3K9VYjzrMH+X6rsypvwY1deKVOvD86MRqf7KWgE4/9dhCq7yfYomcgal8d9SZkb6FnKxDjmW1v8Gn6to7z/srlzIrZSrBpf0oH2uUMaYKtxNg+FaC3wcx9alSWvv7NKmAXroGOVfMIKcv/daDMR6peMzFozoqZ5zKmGqo/YX3UxFAzuchh12XwBy3FMZXXgHT22bE1f4raTNk7GD+zgMDxsfAVNOD8mUqLOrAVINPpQv03IW1D0xliSL67VPVDsyX8PIx63halRWqGs1lPlXkrbWvTzXeSpDjB6YqvOO39sd8Kq2af30qVvvrxo8z5uXTD1PldqJ+e9TPU7r/VB9dWI/6L6bqpFzmWe2PMZXwEtOob4KbaXLJCveFM04ZU+mOKbHaX7BqX5lp2lGPlc9qWjOmUg9z0KBPW0WhSsvZg0+ldMBUhFNCYOqn+WWqwLrA+Bn6qX75VMO6v6H25/MINMTQoz7qZp80ED/PE4y/S4OlYjqpWe0vW8pb1qMeLpOiAiYRbWCCWkdktOc8c3lQYD4nHydNJggYSlxpF2IuETy/3Rs0FG+veNz5LyONwwUwv2df4H6td8BsU29/Ykw1ha+OQu0ZEVMoFEzC5xk00VD7Q6BqiLebm3USnGF8nPZ4/fWpBqYax+b0y1RDP1UZ1ho835HCh9Pr2/rW/qhPFV5ekcVqfyJye8R8qoGpouIRooSLTQuF6QIRvdqT9JdPhYI4qQmGf6P3OnNBc+pJitvrsUHbx3pKQvgZEXEzXqCrf4rITK33iPlUvka2rEc9yZ7Lb+1vdn776J/2qVTl73rUrf/QHnXx4QMn7zXQWUM/1QOEErFFGrOG2t/p486I605Q/dunshQXxYTv4BmlMAZ9c+ag5BV8GuQe/AcxzIXPYxNVFlJmyoz5VEnyAKZ6tjwwWxNriARCBYxljecQOVZlHd/esYQ8O5OIPd3v6+Q8nzRIzmMDxsS44uNDC8z11qoOxoyyT5PYPeeocF4h0XbZDRiI91R0D0cb4owfRz7e3DYessX9jszQDLSddJaAXA4zQJh8f+Bxw3s3ROiegdLOV+sgciFGFLsWYmKsaSmx6drZS69oJIqJjmI90E6MqSKU2ohsWmAuvONTYLqrl+I07iT0rHcrYk98YArUaCqq5kgnzts0UqzcYA5ejSD/WfdHmSp+OiVB3EpMk08f0HUfTgLMd/jA/bo0C3R/yitgtrqlPZYgwoXU2RNId0KN44ffIHPEQUxf8RLCpjS6IWnVV8S5GjLCnMNZKH5sazKPtQnC2nQkoE3WLRlTYbRAAloJwHCDT8X6qexrRHXbRgOGMyDm//Gp4uPnLZmsn0rmgDHXB7pOlNb+NDWnvtAVxg9f+t9+quSkAnMN/VSMqcQImGlgqqGfivlUqxs9O4TV/sbAcANTmS8JmEqge3s4omJ/mep2wzljKu8UOnDnFd1C42cdE3Sh66om8zhApwcw1UxrgWHx9pMxpvKjpw2/F0sBOZ3ww1TKDH19qqFHHcejUDfVMjpjLv9IafhevHXGVINPFT53EBPvhO7bPPkXU0lqATpYfkKMr1uN7ll6+fpUrJ9q8KkGpmL9VL98qtU9kEzhVQi4r+cSz3yqofY3VeaQw86rgpix8fj2U/kTP1e//VSOQntgKVMNPepD7Y8xlTTdvrH8qOH6hn6qr09F174PTHUvogkeLRWuDgemcvn5BXLaTqnDDffKTRU/3t9+qoGplPBdsH6qcMsrqslZzpsxlf/oRp6J8aT++lRD7W/wqYwjr6Thg+5v1a0fwrf29zLLr081jg5TFGzmwKyuKx9xu1J/mCoo6J6rlKmiVx3p5nsNz2fopwrSeh+Y2HPh+Y2Gfeozumfjp3hjiZbjySZHN5R2tEd8kwLTPXalhfb1dvRlqqGfypGOd8wdyLgOngheL+UYfX2qtofxdejovuiUqcJxDBqgEzHkoD3MX4KdVkfKXczJfMWD5nxXeoM6CZgqiHzQHMqTCIypDH7HARPf9JzV/mZSCzk50WA869rTBebvgHEGphp61OVXBPd3UjQSq/1xkgvM+af2N/RThauy6UzuRWuDp3KKovNNaxhTibfFKGX9VEPtb+inCvt9oZtetyq/PtVzAYw09FPJyU1EjKkq67jEH+cy5qPmDPf3rgIzMZ9qqP39YqogU2+mq3MCbt0ZMNK/MVWypvtfTY/vC5aERk2DCR1fv3rUB5+q2W+fzKditT/lwdkwvo0P+nemCsyquZmTkZPhXjVh/J75qPrlU8UVV3jmYiTOiSe+galwCvE2noJadE53+PtJ3krItI4f3DlP0DgbHpjs5U+meKrdgCmPdB3pWZzLWOD3wOy1/vbMK4xo4uNM5xPVwR7rp2JM9TwAY+cBvyLO5Yl4iC8YNN4NNNMvpnL9LYc5Wvtj/VTXc/9m/VS+f32ppmUfs28/leD4KmOq2f4cIiyD4kJ651nESZYEEXVV56jRVQfyZZ7wrPY3MJUlLlJEpvfj16cK12oC33w3zphPNeylgPe8o6Pts9synyp5rO2OMdX/CZ9KEQTp/5+pZP5fRCX9r/aoi//Dtb8yEEsSHOn5boNPFepuSObaka5bEiAHGZ3rwTOma0njBMjivaUnC8tjh49jC3TZDfkRYyqizw3aU4xvxG/nPp+cdF1Hu5PofWt/l2VcofNtDWrgQyCHjlu9Qm2bfojdA/Ykn6ceoGOT1sQ/nr0a1ILhoecYXYlfmn6aWPFRR5dZ+SK2xgV14k0OAtouWwXGULhE+ElSCRWjfE5CqYsQRlsBcmrc2WSuWm6dxFrfoHTtysSRC58nopXmSCbmGKvHA4z5nJ4xunKp19sj0JmKQnsQXR6YiEt1lDg5MEIx9RsSWEvI0csAN0iq65RoVu4CQ7akQ3OZXxBD0J0akAfmeDRWvkwVnyaQcyd29mWqmAipimb65kkMcrrV2DWzBboEe2C05+XAE92WPDTfj+H9ybWqEyRB1oivYUpCXT6m2LWvOdoqZ6DTzwr+t51mKjolcUEgHz4QUNNGQOd2cyBWOrnwpL5tJDRT1SUJ5k+cYnKABBS+Qaeppy1KyS6Mbma62sp45KVAzuIRYspJmIvMp2K1v6NKe9Al9YephtofEncG9dEg5thr6lNRpiIXvz2hEa9AztoWEJOGfqpokhWs9peQu5Wh2Rp0nYnDER9imkNUb+cS7f2xajw9Q8wqa/6Hqcw1MJuirCEG3X26h+e8+jJVdJXo2T9zg+794QYECR1cjxPE1W+mujtYQJp3mjOmim0Jxssu6Q9YMs8w/pdLYJyhR105VSIwXkz32/mXTxWWEjDAR1ESMk/XOl1rDzp0mdP+H/QA5h5xZYb8fgs6/tjoKTnv36rpPd48nn4K+Vv7ey3eR+ZTMaaqBchRfBhLfKTl8PvBp2JMpY0hJk9mRcF8Klb7G3yqYDWFnDX0U718yBmfKzBV7Cy5kzn+rF7ffqpkAwzxh6mCE601DT3qKl/TzutnkTGfapzrCopm6/2CMZVKgnEaXhB8/lD7E62TWDOmOvvvO+b5VqqDA3npZnidHL8+1fr6zk293C3ILOt/mKrFWx5z90Cpo2lV6qjh3yJW9YXEB635urHa38BUUePtKlb7+9yj/stUhbs6MJ+KMRW8hU+8jq6rzEXOMt0ZMNVEIRB/PgqfoXmAYLzYK3q+og/jVTNlGU8IHtXhx3o3jKlY7a/VISefa9BQzKfq6f5oKAAmYz7VWm8XSPNpv6GjwvjYhsCo25eSE/vSGzU+dwTiSa4Bc42AqeLCB6biax7mgxppKB6YCj1gvpjV00xJ2cL7L9c7hzEV66faPeWO7r8kpr98KvkjS99+qqFHXXq8OeT7hdr86qcKlAyYauinGmp/4W4K42HwqYbaXxCMON1M9UuFJ9uNXDOmUuXLlfVTsdof86lo7S94UZ+WjBPxvzDV1Kf7ZUViUJk72l/4GVmgMQam4rfygdX+SL8N4fePyQ9TDT6VV8N4aZEPz+N0h+sZmIp/n4RvP1V8mFt4Mi662i8efs6Y6iPsgem5XVMxphpqf8GYcLn5mjy/PhWoRWCU+YvusWpdIR7cYGKhWhCPjKmCHOAcqTL3omdyw/MbmIok1Kfl8YQP7ZKev2kVEvOpGFNtznX09akSej7gIxINeN4awGgb4y9TeekFmMqcwvN0svkEtwTUOnZ4UMesn2pFx3/pwftNxtELS/cIGH/zAMYd+qkGnyo0bj9MNfRTxf0e8lurCIgxVeKnKEPXBvLX4FMxpurmwFjakoAmXHjAVOvenX77qRaTccB8Kodscz4uTxML7XxrQ7RIISnbS2Go/elPEfLpP+tTKWNR+BumEv617E//391H/X+YqZy2LonlnUFnrRLaQ6y0ATyjCHT7o9Q6VGoIclyaQc7yjAq496xURLu1wFRRAjFkYCpNMSCmLafxCdSkeCNhFQKzLItSRTu7nRFz4sOcG5gKBldIHMUB3XW0Qd4cX5pP5tEVdN9oBQyihhiYK32aMEdmZYd4VwyJd8MWD1cFOdP6XA/E1aYzRKrXwUO3e3oikbSOEMm4WEXzQ/om8yVyEK4uBwlGI+hK+0F/HvkEdKhxXRJr1NP9i3bVAknjCcT8C8R83wlfFav9eXNJQ3Rf+RsKcamD7nU0HtdT0LFJ9nwSS48sHi9UYK6Dsk5ItKs8xJjqcawhp/CSk8bxQ5OQFPsasQzJQIypslDfEft6pz3qIySglLMKAkprgWLeMRuUtbkGMcGiu2KVfY44+ykTd32Y1/jdn3W0j0SV6O0qqEk1SyxkG2kDTFvFfOKLfI6MV+AS3+BXaXKMhA6Z+gkYeTNN+ITbjQm6W6cloXsL12SP4PP7ku4D/EjoWu83dzNFkVOxNF79+FSr00PCoxXWgcH4CBiB+BaxdiIwpkn3Pphb678w1RrTbC1cgSlJrn2ZCmmVyTOmWvRC+fWp5u4pQ7hzdbofGpcGIB8J4oMr3bPxbdVwF+H972JpEf/CWXWyceHn/5ap9Dtd267JsYcUDphq8KnI3j/A6zdrndiHhw06cALjGQXND1PVDpIQNt4VVueUGRcTVTLfF/nEan9RhYGhJEd+4Wl1U1Kfz0YSY6qgW+iQQ04QI6N81WJh8tD4+M3B9dXblfBd9ye8Wx29tpCDBqbybxww1MpKDph7FjzyF/NGNU2e49leCuGyfHmsn2p6iKY1q/1pU3o2hzL66acafCqb0B71lza6MZ+KMdXQT4UNYMDBpyIh7Y8rt/S8MS+m57PdgZEtpxCxcn7QM4brImA+1bDuj9X+AnH7+vaoX2ltbGCqXz3quj95sB71aNtBDv7DVAF/fWfmZ/1T+4vm8yj/VfsDFVFayFhcprh1NhIfjmxggIGpxA7oPxTuSsV8qqFHPVrqI8iZWnTAI6VXU/9Ca0VvSZuTIKRn/8RrzjPVO1zvxCYwHrbPOkDEgvk7+FS+ugKmHZhKjGb0/LUTaIaGwG3gO4j3QU+ZI8egocztVE7DUQs58z6c73kEFRVMO1p7o0zl95qBkqaJOnge/I7okw89wxdD/NJOwFRRNQeNcfL1Dr351iQhv+ZSf+aSDJ3o/nbR5GYCA4Tw/gNTmeIVGMc8Yh0VfdJ+marI8s4cR5OS+VTh7gTzL11fjliwGnheRAu+PlXLFcCkjVveULA04X7mWE0ZUyVH54w/H05GwSgH5hh8qokay6mvjYGp2odzwYpTTHg/uucnU1w+vrW/INT3nnlYHIER+C0w9dBPVYy2PeunCkQJ/j4moBEGnyooDPi85+NS4s58IHre5Ohkfo6rE1b6BwBXa9N1sik9g1uSYf7oT2DgJIDxw5hKVvc686mGvRTYur+BqfrLe5Iypqrf8y3rUWe1v+aoAPPax5/an5PxDnG90k7jXQLxdmulkJ/6ZpRGx03boYyP3oypWO2v3c2/TMVqf5Y9mWJR64BJh9qfyGkRmTlHHf7krH2ZivlUA1O1J3f5Zao/PpX04mH+m6AO0d7sR3gyteD7/2GqqTtTauZTKZdkg/lq8UG/fCp7TwI+eQeJznwqo3cwH7ccT1BhZTZ83gbi1fo17pBzbBwSPU1grDn8G20cPGU+VcIvzwGaO1lA9HmZ83iDl0Cy71MG8fZG9845LG+o9yWdWETx07g2+NM/yFST6d/U/uTx9M9//0k+VTFL9wRxtF/o35gqfnWQg8IJ3Zs/Ln+Yig/LkrjkCDkTPSCmTFbXkBhnDmJa6honWpW+EavngINdlZ7lckeQhrMEpVjhY9BpSAsJAsmSMp/qxCkWsWVCz0uzWhX1BvX2q9agYwoYZPxBc2I5W1QnsklUZKd8QcJl5aXxR9RVpLfrA7HqZ8DHOjo0SA/xhUCghhy69T4ndKn5lLj7h13jyKfrEAVQf9Yhpj3nJjBb+Jr3eFytIac8BZhjzdE3iSuFtEf1CkxQvunZLJSpEghGGfK73ZNoMrLSJJlDTBPmSky0z9qt49UT7sfAVPZYdeD7TuD9t9NSI8byDd8vM7Sc1f6cTxrWjKl8BDnalTmUJo+ltkCbJR+R4GPqaazQfqLuVXrEcRTQTS9ytJCg4JQEqzXcD/dDK5IeMIRPZI8nfNvlaKHuYuLVCydNso8uodsVJcQcxXadvMfApF5AFl+faqj9DT5VG0bAVH9qf52fA0Ne49ZDT0WeYDGF+5U8CSeZMYg3iBxTYKrBpxp7cL+028ZICXfBC9ZPZeIHMLdM+w168WkSZO0gJo1eGujB961g6/6SvFnk6MzjH5+KELpWvVw7JGjvwFRpAozCK5CT7ItgofhJ318U3ZJoC5/uN/WA73/Ha0LcB2Wq4/RjIZf2V4RiA+MXKXHGmCo8VlYd+2d4Hq2kz8jsoiR1jK+1hHTHPLEedZJmucr6qcYAaYj1U41d2g/RXxQUoi0wFGrFhDjCSk/JmuYMtpfC4l8+lbClPhWt/eFF8cNUHKogpw39VJuA+/Gphh713oec9VmpUho+uNBiTDX0U/nX/m2x2t/Qox4k96BhPpXl0X3dzyXksMGn6k903V9K15of4+0bdwJlqmz67kxkFl+mCpVZG6BsfBn/Zqr3x4Hvf3QVxJjqdemb30w11P5YPxXpFcH0Uq7B01ErfWt/fvllqpQx1dBPNdT+fH/GZXC/Evh+rxno9rkBun/9pGvxJ5707VE/jSDnC9lVSJlP9cZOg+X1BpjqbML93mp9zXyqSD4Cc64EYKpoLwDTzETIUdfp9sl8KsztEgnVDTBV+FrQNQVjTjA3Dw6YamJDzhx8Kt7pz4ypfCF/6+bsOqzboz7VwFSev7OJCewCz+sN92tgqqDiYHyIr7f0i6niswbz/akoOkGOD+PBeIKm2pfAVNF0x/GBueoWSHZATVqbxkyxRcfHrBdt4h+ecg0ys7WYT/WrRx2+6oH5VFF6hs8fmOrT83A9g0+FbLp/1VD7W64h/rxHdL4eY7X+d6by16NQNYWy3zOmCtb8aMF8qum2F1O25+dQ+xt8qiicwviHNMDjTiFjFBXBfmFGAl2DYdvS16daZRcYzwddqRlTuY+iwPziAvOPl+Dvf/lUgRV5jKlEzVJ4P5kDU81r7o5H+h2e98BU81lv4W4admmQW7vMPEfw+8GnCg5a/q39iXeR9me93wsz6682Cd6FxpPT5iWZer62iLPdgOYO6HmNo2e9B415UHnfFNsbupmrBo/mc5ifVVMszM8WNIXQtRNgmuMoZz5Vf50Dk+ZHYKDAAw0f5hHd0zgG5u0MVyOz1Bj2u4P86D+VBYmSE6rxyytzREqYTwNTkb0GmgXPLypo9Ckw1Nyieyfsjy8soRTG48mB5xEs3mssPXY/TLW4VCXRKz/gWe3vl0/Ff9IFOkon+1v7i/fLjvWoDz4V3q9Bgy/sViIBFmIeU9pDBXeDfBDmOR9vyrGKdo8sI7P+iHmczMYC2p8XJnH0B0TVbYr+SaYS1b/Zn0qe/LGppP9Vpvof7qd6J37BfCoCgtL7L0y12oIOsDeE9sOUpYrETizJbHkGprKU6oasrRswpiLcGhgmVMor0coxcLDWaF+m0hAGZsCFkSHrRc8Vz8zRt/YnvFJEvM8cdIEew9/PlOeMGNEKcsTHBx1wq2uP2CAY0iQudAGto3RHtPHaQ3ELch295GtJouU+SPG0g89v8uuZzJvE4pPrET5vUwDz2LerXZOFW1nokJQhseleCrFPmQW7KwF3Z0lJGVMJkx3ozDvdd3khtBUq1nROKQbMmfuM9lw36YM4WgBzePGEmOZNxJhYZunycbnXm18+FWOqJpE5rL5l0Ln3RVmhmSfs4Putf5jqya1gTpIMGHOq0LXljgsxo65HKLpJwDiK0wPzdJKG4uLxISjMfJ+Y5w/dY3OGgWkvdF2cswaGuX/aBuVCbUOCoXsJXG6lhHb6Gubohp43yHHEYkylv0uMWO0vrospnmAbodiY0XValKmG2l9yxZADZR8YgV9GwHhDP9UEroT5VDE8hxyhBWXQfgvjJV2Crl/2VwPiwdlJ44WMc3Rqac8un0BMMgMcsNpfwOlpGofZIvvFVEF7ghwyMBXzqaIaXh9cgdHCVAYm6icQ056KDzFoP4PneaDnMcZ8iok3FswUnhpg9VD7C08PA/07U+GXBbp12EvBGE+TmnQbXmW1PxFt/1L761ZnyHH/xlSROw0l81YDU+kC7adqLdDJUyv61v6IVUDOTOYQ7ZhPdRlxqrkzLz+1v64KddNojgfcijc+9TeuKplpTplnhKSa9aiL1qPFMm9Ov3sp/Kn9hetZ3n3X/VWyWjOfalj3N/Sos9pfMNu+sKIcYT7/qv3NfdpD/m9MNbtBjlISmoOHvRQCCXJu8ZIfeFqQcRqeTMiJd/tS4M/jItaR3/udOd89bngSdxLPan+OO6noXgqgy233DTlK+/GpwtDjiLltLwJjKuZTmfVq8vWpVjVc//MMr+/fbyH1T1c/N7095GBW+wsruN+9VhxxP/7A+x+OwJxcO5zH+VemGp+oT9Vt+wqtdooJGosy1WYVSaYy34pY6jRgskh/V7+YKpAlyMmvh28QQ+/lNDLo87Pr1iGmwcH9cUK6D7tz1RhTxTOf60zj0+5g/n+MmvlU41YxiJ3RnO09Yf4Hu9Ygs3YxAoaYVIT5VL53oT3tI9BM8ydoVONayCnzqbzH5OtThcJU/fpUn0qbouB0hPm3abdHPNmeRzXzqa7nOTAs2f/4VIuQ9gMVEdwfT4L4dTm8j5hzVXoG824kmUiKClb78800hPFkrq6sn8p/XPKK7aUAyDZOGVOZtQPxcLMcI995vRbmszl2WCo9YDiyzHPGVBI2FT5c6PubaSP4GgNT4WwKjDL4VIypuBMwiuvTfeDlETD2hO7PJDbRHctZ8eNTDUyl8MuuZkylXS53rMx1uJ69nOdsL4Wh9ucLIbcw7Qmia2C2Ws2Yii/XBrFAjaDkw8H9ONDNEEJvWGd4BE3WHuQnVtKJVseIjsf8/f7gLlMn6a/an/JJgamm20hnTKW9bIh39yNd5xzC83f2tH/PfZeE+VQ2V1CP4A7xKVz3P0zFH8oAnQ1Ogfk/Uepo4YAmGnwqtpdCdxgJoJmSFR41x08a4BI0ymUD8dA56kFNrg9DRVunAiYXZwQxn2pDgm/tL9aeywZVn8oiVuwmdXI5Jze03IgS8d0mruMK2R7iV1JIzFuc13jbnVWkmvrXp4pdZ/ntp/LXyK/xuKyrf5CppuO/2Z9KFv9sT/Xfoc//s0y1ssQ93dL/h6lOResTY6GDzj6pkKMHpjIOhlkzn+oUPAvmU5GRQ06MqSxesoGTEwO4HYIoCfuPj5LU1QSker5LIqRBzo6exgIJnj8n3lmCGCEoeo4qAjnTTV/w+eYe/h4G+JzM6B56WDhDjHv7dF/khkOIMdXeAJ1oTelZOO+0kpBaABN6EPZQ3IcwrHYwWojTOpCD7/onQ/WjjUl02topni91nTGVcblqfBIkWoUO86hjTBWWSfj1qZD1+WGq5Hwc4baVgTHGAuR0TVMekJMNK41jehbL4FPNowyuZ2Aq+b1LiT+ZgG6ul8BUs8djhMXkotex0oEODj19y5iKkDkwlZFDDuTbcJT602tYmR2BmOHJPujme/S+mdWcE7CoL0CniuLHA+ak/W1aDTklmMCczpatRbRoDp/nh3C9XAs5Yiau4X6ej8BcW4fXiCunBuTYHq7nzAdwfXqGUYI0YKqmjyTGVFiuudyUQ26KP7tYq7FYaV+majHocDzuCuG/MNXGF0Gnlxk8r9O4JUiJIKcgdAHmHpjK0GqTeNUCBPDgU4nHoCCzGqU1YyptVXBYCO1R/V+Yqvi0GWOqwadi/VQ3Rym+TPWew/MMdusvU2F1drBQMeZhfJl3YJpg9lkwpjK9ApiqSssGiRWZk7k1+fGpBqbqrQKYft01Hav99V4m1sG0GTUmTOsGC8lR5lntT77CeGJ7fm5PEDM/QtJijtwhpg5MdT9GwEjGG573wFTJNvngz2w7/a77G2p/wjTua39vB4JJZHp2Be1RjzgpUM1Rs3pj5S1Dzhz2Uhhqf5NQmaZRfofra+6XEeYzCAPRXnudzI0COY8TCpivtyVXmeUGdLloHvWUdBKMH9+kPtFQ+1tIkKNfizfPmMpfWpBjbtKlxiN0kmvGVCOueALzzMaIMdU6LPa41w9iyphq6KfqEDBVpJNcMi1MmYr6VH5zfRPTR+uEzIKPgphPZYpmBxrZVdLA/ECOQvO3ABrBklL/oMNH7AVgiGmR8Hywt5+5OV3SnLrg+jTMd6+G1f4+ZQOMNDZGllmUkG+cLU/X2a33nbnfbB947BJ6PuQjsVDZKojMjATmszUuOnN5PErMp/JvVZQzppIiBZgKJdQns4GJoqwG5vUo8zSRYoGmpGdVNTldt7mccPgTTek6V8pU17CGNFe+DUTebXdC8lXUGFORzQ7mv7t76iT4pKM6PKxJhqJLahG3OBl8svdbGI/0TPZ5fPxhKv8ATD4wle9O1IYx1WjzkeooTOm+7Re4v0Ptj/lUssUdWO3Pb+m+3tOXOYXxENDaLT3zuKaexESUp3wgya/OhCFRfH2q/Xvksdof86mGHvXFk1tgfnwR+DBUR7rZI0gDbVwCU4fzPTGl5+ON+XUEjF+v1RPrp1IsYCTGVKPjo2JMRS5TYJShR53rbirytzXMjz8+VeBdR6q5OdMzu48hX0f7KYz3oZ/qw187PnKOuwVjqom8HvP+VgqyXz6Vv4DIYSKutohJDjrC+ww06PuqafTcOlQnpzfEOyDIjGiJB0wj0PP6jrfJDctdp6WMqbTxG+YLdxvzoT59EeDMuYS7AuYT66f6aDvIZ4kH8U47RDB/l6kGjEM1rF/AJ5UIpwSdVxAvB59qYKpP0P9XpqKL+lTWo64IncyH3AkY8BY6a9z3j08a3WpFMrdHr6R7wQR1XGegHLwevt18K+Ma7+C+IqfMLWLcnCRNmunyhvbbDDTzWk1S5lMxpnp1wFRdevbQ3exC4vVBTvfXGkvMp3LbDeYT43RukHRptO+6v6b7R5lKFv+u9ica//rP/M+s/TGm4moUMKaKj0/IQWqh2YypSP7SJMZU3iFwEKv9DUzlFGO7/sVUELfm/JepcAsBrwJBgSXqYAw+1cBUYXHvciSOnwaZJ1cYw8hvBfp7YCjOhhwxMJUkY4fMQxDcOHG7hjFVWOluDQFLl1DQr0sSSDOfJx/1k9N+BhCtMx9y6LyLFyjYIkL0ZfHDVItDHTCmwk+hrNBc6lvGVKyf6rSHGIvKDhim+sCcWQmOgqWKnv8ViJDTe7y+EyRoVopBvlX0DFN4/23ipqz2Nx3VMXGFJ8R4rgYmPXx6lTEVGcegm/Ig2BJ35YWQ83bAVPn9/cTSU1JR1FujyjRXwCS2/IEY9DhHmXm59z0eHcRRGq6WhoXgyj0StnuI6eYC7s/AVG7pwPN4voBxtk4LDEVSyPlLAjF3tAQm/P+4e5NuZ3VkXfcH0QAMGGiCJYwLCglw1bONwTauC8D+9Tck2evzyr3vyU6uc/bY2ciRM785XQgp4ok3XklKb9TL6LmE5zkbLDIaddYEYlJdPYRO9dJ6ML5/mKqjxU5GBzWro1fAdFYyYGeA1pBTOFP5JdRlHz8Vq9MdOuvh9NmHGPZGCmKnNHx1qhU+f5iKeFYzxEja5tQP/awSfirjqUlERhuIma3TfHp/EM09LJhqmMLfh97Lw8mkA3ViOFY2dBD5/Sw9dxsbb5ifr6f+xVTLqBnRKLpAzj2tgOHHL4i5rrRiZ/Ql7G4QbEAN+DymOHl2MhVfR+OSWEEAz2eWAuNA+ADGKDLIcb0w+jBVqxVQ5wcLmIYvck+ETkVHB3buPmOq1+7GGF0mE+Gn4kwlen+cqdRB1q2En+qczSBnltO3Eh22kCN574971H/8VPx8qqCXyJ5gqsbSujiIhvD72g6epyXDfGG/vxVMxXt/wk/Fmarzqr46lWCqcSZ9zqfi+/5kspGUaIPiT+/vx6O+cfznR6fal7IrdCrOVOIsBc5UoveX0If96f31HJivu0G9QKs7MFUvfQNT3a/1BNXz8evXo851Ku5RF2cpjILZRjBVHKE7zPe8PgPDpwqOVAn+fSeb8Hyyi1UJncpfsz0v+A3M7M0jyOnd2Zm8TQrzoby+DsDgFqLOMwZmaSf1AyU3v0O6c8sGJi3g88n+7EBMtVariF5gvSWbtUsjn52/FD7g+fHeX3jfwXobP52h0KlQz3CrVB4XF9R/nVc09BuIj2mz3eKY8LtIeG9pxbwQ8/OHqYROdezoiPaPVU+hVwvmL+/9RQrqVpGz43sYtIYY8krHgql4748zVdCfQo4+Owh+TtmZlH05vwimkk9rowqdc/PxU3XzCOIHZ6rypVWks3Dg+z+tjYpuZJ8LnUr0/oSfarvUlCAfACNxpuI6lfCor6/y++On6tyBqfYZepK2m8B8PGphjjpz+LySbJhKPGZM/6f3J5iqs98fidoegfGuiO0hYDrVW+oBY6x8YAyuUwk/Va9jG2hh7DFpTKWB9e/eJ0g91hdi2UlHCRedxwRt89OctNIevp86rkM0GEF8GYT5t/cnTW4aeekKqpKhDfH4MrEmwFguMN8xhPFz9THUSGtNziKF9SKv49Od6G/SyYLLXGIuhUITvb94lsDrpWcnEEyVPOxaRbz3J5gqk6AmTAZMh80nGCeLOauRGVNZ95sDNewW5osyHgNTsbMUBFNNvfFdeNSDOd4Y/71OFZT9UEkJehlYf9o96l0Ru+eixlQwVZhL6ed8quGJ9qFmkYGxet5XpwJ4SpTE2fc9LFluRHvzRa4ks83UEH4qf5kBox06wFTu4OHS2NyNFSrH2T/JVJb5b878NA37r/84/5uY6rgK1hRfZYgJuIKcNn01AUUzC+r2pQHcv3w6HvVKCVUwM0pgpAMpqEcgh1N57h5w9GqAUfRdP0tCGRhmkpyPNAzTcUU95l/JK3a+0OsJfx/1gVbO1+zT+wsHh+0Ct3HZEzpVik12hl3dADOMkl5GQtqwO5tZ79GqkZKcu8BUwbVcCZ2Krk9bGy868w0dBYMvU3lWWYneH6nlhOLOKCN0FCV9TJOktHEdw+u6/RTWwKMBJlDPaU3e1wpyytSDmHDbDlzqJSvIOSfC/l0FJpKnKtQ5zQHq2HJ2PtNR2/UwiTT493d8pjTYxsBUsbk94NG1TGignYExxyowjDNiZ8qdclijYQh/vw0WUOdSEgF6VcoDj4eszlYDO4serL8/ebK98m0CMYGUUPePuvGLtLELDMqZankC5nQKtu/M9WBNu9IZ034pw/vlNvxcP01glDyCOq7vOh+maseYMbIMz1N3HhPBVFTbAFPJxR6YaXuH58OZqj68DcFUqb6BHDi7FQrpTkLW+wvlB8rODcQ09Haq9NoA053nivthqqAPdRw2mU6l7P2MusvmV6cigzsw++vYbqi7kDP4WVMn+DAZ24KpotYGhjvPoK73X2tgqiUCJvNieB6CqcIjoZg6uKTo3Icc6i6B8Z0GmAqbCsJJbwjz4cD3VjOdKl1c4flzpnK0GbzeC7O958piSDG5QUxCmaIKj/qPTtXpnPYfpkrHUIdzppJmS6jzdR3qfu6n4h71dOPFruj9qZurUyVFDd8/HjGPuQrzmRykwkD6GLXE2LDzhqaFbQum0vqr9+csBcFU7Bx1se8vCN5PYlEZGIoz1cgwc+FRj/AwvKDpaGURpTXYucwOMJWyLupfneqn93dbwPNK3/5L9P6C+YB4eJjLimCqcLeVh4Kpml4B3w9PnuxmT3ZfHGeq4x7+fddHObGNDeR87qfSq9uV2PMWPh9nKtH7c4CpgtUA5isuGVP5L1MJw1ExQYsS3t+0JWDSTQnjwff9GTIFZuA6FUq1DbGGgQJMeQgWaH+HnKztfHZU9wJydqS9S6LfgZ7D4e7potPdGlGIHvC89vrmgZTl7PRhqk038QRTeUsKOT+axBfkr1KNmI5u40CT4wnzPFdEm93U7IepgnYKTLUbNBQYmPXqpA0waHYvPcFU/b7Kzu0O4geKIV/Bqqzh/VOH5sA8ukPZrgglPa1g/aM76xUypgrNEzu1JYFK0kXbXiV0qsI8Q448deF5d6VCRfvh7UnMd8DODU/h+QZxXBAVa8CcsISHWI1vpdCpIlPKDx+d6k/v76WaBpGL0FJE74/rVErShfnCmYrrVJLnd5XAb58hGl5OFbHfYy0TvT9p9c6IGhSqEjwnOTyfJcSb1y5QlfB43YRCp/rp/bWO3IreX3gs+RmfN1g/kx3K6GoRTdA1kffALBUwBNepOFNp9c2soj2SVDTdv8/EMpGSCZ1q65iYdM1dUwmd6g9TCZ1qHPozwVTCT/XuszvX91Oo+eqOdEHaYQw1zOjJ7p65sT0A8KBob3Q1ceiajYcPslmRJkolqMZ6sJ4ojS8fptqEkofsdtUhtk+tLD5GMF7VHvJf4PW+TBUjX2J3SPcqUgbsvD7LSWl/lgBDSlN4npPBSiVqfIV4eWnJl6nCBmr0YwVMZVvajVhpB9bDn95fd9FvoWbu3h9ou2kLoVOl5WBnYxYDRe9P6FS89xf3hhCvjNXx0/vj51OJ3t+sdj69P+FR79RewM5Jz6Gmtvuq6P2N+iXMCd77y0nofvxU/yxT2ewOz/8zU3VNB6s6/6//p/v+/tNMFdr6igYFq7NHG5iDEFpHdLCDmJzMz84F73ukTwenLqyZcUAMvGzIhg4uSr+iBqZbfBuex9RXF30smCotgg9TJR3ctNiWoS7jTJWGySvEzxbmbNjUEHM4U13mGaLIYp5f3vuj45L5p0bAVLoDc3YWlz4dei+kpMGV9daSwYoOb+oAJ89dq+JhAp+nX/QDWDmPJIeUl/2t94diQkXvL927wFQDKIAoPs2AqeyKfHp/6jWGGMyZ6q3OXTrKdjIOHjWs0b5dsHOY37CGr1k5wY/B4EL7txpXEBkh53OdKhyNBphKC3eLrwn5MFXqJsAwXKfiTEUqpmNwP1XY8aIMUhJWBVM1KYKYcXSBqYIVdul4DnWgYCquU3XXdwliKnq5+LoHRu1d18x/xphq/3R6FC29viKYivq+THSmU1HPgvdbPGc2kWLbVaj7hLq2Q+BfhoPp10/FmarttX9jqnfjA0OeI8fFG9bL0gMPGOL+gByVr1mduHux3iAhH6YKlsBUxGS9u39lqsBS0MdPxZlqlVw2FEPIyVLvCExFV4VJXmZsVzGtYf51Iwt/dCopbiaCqQZZy372IOdBVi/oeOt6Ch1cYT5eMhwJpkq7C2AqbXmHnLtgOtXYgPm2ioL/RqdiTCV6f7nhFxCT2flbi2cOMa44fXQq0fuT+/srsQ5zqPv5WQrh/Q6ZMplCDQKT2UD5I34KpqJZAePdG8dvor+YZ720igcaJZCDrDLuZlF/lbfIusP7vXfOGwd7BD/z3l/r1wYWvb+kKp6i9/fDVN11t5sJnUowFev9CaaSMDvzUmZ7xbudOkf+CFJL97CFyMyZ6qNTEWBWaQE1E2cqfXCScfha1y7ab/1KMFXgaxFFzmZ2JWrdU5Vo5wAzcqZ6r3JN+fFT8bMU4ksLOfgvpqoEU3E/FWcq4afiZylwphI6VY0KlXSM0KjEWQoUa4XQqQLJsSaI7G8HYujoXUUTE3JmR0db0sFHyHnNFpi0nrMzOaM3PK+uHl1Q9WJ3/UAIyKjD4gNnKr+MzCw22N55rlNxphI6FWcqw96oOFjvgAE69AzrfTjoVoKpJi8dmGqwZHv3146HlT7UJO9W/+pUzz4w1eD+dJXELYGp9gML6v7dX0zFdaofP1W7g/kvmEq7s/PZxpDN/A17vz9M9TIyHarTaQjPqxNvPmcpcKbqFbMCxu8Mr9fYj61gKovODBwgnd2NwphK7Pv7F6aKi1XUomZ+y8mrmMD87TwjDyF3BvP75GpY6FScqZSR1sFBpLGzPV6n939hKnE+FWeqYwvMxXt/QbONPjpV4x8hfvR0iaLsVhx+mWplAiO/VdXCoexJBmrx7CJ6fyGZA5Of5ykipmG1OFoVd/pfmIrrVMroameBx8574n4q4VF3u5GKGuX2Ju3h0lNIaUKNN6kUSvvnHTDyaQjxi/rpnsibEcz/2Rbm+2uunUm704AhF+fcRqvGV4nist70475pkVqUY+psavY817GKUnMlEeVwB6ZqRuVQ9P566hpnxGN7Zi6n9EXs5xnyA9epemgFNSI7S0EwFdepzNa0sNCpJpU5E/v+Im19b5Fu082vn2o6zSF+Og2pCKypENOB+rfeXxnZf2Oq5FnqoveX9g79IZ7tHh+mItl4+mEq3vsjUd054DjLPzpVsh9V+T/IVGrH/jdMZf4PuZvmP+2nUssSmOrA9sZLV2Dk3RWP6fgGOZmMElizDiXwDM0A5tTk5LSCqXrTG8Sw7gQYQhowpt4XwFTb5w4Y6IgPv0wl+es+HQZszXVWL08wVa93lLJo02kXOETWl6n6c/j9c8cZUO9tADNwphq+nL7QqX6YKn5Zg4z0XGCq89DKhU6VPINejn0HaGe47HlZ2uavj07VPwdfnYozVf/WB2aQijLHo/r0/GWqH52qZ5QUG8rMJLbe/I2p8LnFitCpUGIROjB6vpLSwXaLR0tM6Ui59pVEdSGHc53KLCfw/a45091wu/roVK2qPPCxDzGEM1XQnz0pUmLiCj9VsIDyE+rMtCVaU7GYwHQqzlQRSSHGdxG8Xp1gJHSqZNOFnDA6FjZp5gOIOcfc4UwInz8xgTHskHlaT4+Ujsx+zPZtKhe8SSEm6PgMzKuwOp73/sxRAOPTAukgzlTKqOcoUM3WFzSu7h+dKunX8P6CqfoZPC/OVN0UmNQ7Fz4msxGM74YEECNGM8TvQPbw8WGs6WBsZFgw1auTfnt/8LU83KYDj7r50sNJtCFU9P5G3gMrtKNCnThJy5z2TccDBhw5Bt5bgwiYiWnz+QIwnzOVL1VQru6Y/wyhtww5aAHzAb3h+y8dOqTB/pzidPYGptSaffHp/eX9xwEFIdTdDR3oOKiGzwN6buoPUwVnDXI47/057wnrPWBgLNcDppKsy5eptB0wlLp8wPrZ2nErmEqPwi4Ot2tbRYfxbQMJMHxXwdl5PMRZCk1+hhwpZbaBSqQ9iL1/G1XUocA0m0W6Er0/oVMFPXi+ptaBmN0vn8BQ931DJJ3pVFKH1fHd9E6MbPcvfqo+vOV9Xv7qVPGV3bGbs31lXfI2lUCLmd+mf7p9mKraFR6KbXMten9hlawfqKfsz0S2HroSDlpgQvn8LnjvDz7/AN7/CBOHurfGhBx1jSl6xmYjmCqqHdlG3E/1w1RcpxJM1d+tJ+hVxV+dqtI2OUrqGYzX9cl64S7kfNlphh8/FQzrQTDVa0xhfQ+MNscYQzyJpqGJg0EGTJV3TZV0n10bR8gpoGZ41ntgmJPKzoOKQsFU4yIGZricSIhfMdsz043sKnqx+wITCXJkh+lUxBjJB0SX2ZwOZvWXqc5bmF+tMoLnv77B+t/iyqH9JpGyMOvQIdD3vUfDyaZXUZqzmooxVT+Uu1moLov2l6maNj+grb8viXZ+fv1UXKf6YariAD9L6dLIBFPNJ5oudKofPxX3qP8wlb4fdRXhp5pe/QOxzIlWCZ3qNLqlQqcSHnXe+3tjH5jDHv5Npwot1V4g5ww/895f4DrRVpylwHUqwVRcp5Lq0oIaoicDw4y100enohXTaRhT6WqmKIKppM3KJYpMm0ww1VU1z7+9v02AJoKp4mwUD1H7sr4eda5T3e4QH1vvAMzqsTunN8E8hpoph+f5bNgehedpS6SZBExWFxsbpWT/YarYv0kuGvZ9qFm7EsxfxM726I8zyH/GDdb3cgHP5+Lsu8RGpx4w+wDWz/vGzsNr+hAvtT48z6LQ3kQ6HyA/xFLj4lGP3TvR7kwl1FxgSK5T2bO7WYW29HygXPGnvzoVZ6rocAwzOj8mBr6Poc766f2hgGLR+xNMNV4CY+GbmbLTPd+f3t/4eEkyGrVHF4ebw5ji7hiYanI/qjjvujM6Xh/hVVrneMG3m/3xU1F7hhf/IFN1jH+378/S/vznfxNTHWbnJcXLA3D5w4Q5MZg0Yxo1npslvksOOC9h9MOmQDh97ckD+wHO2XlIEMM4UylbMqaxNfIUMlxB9uS9v17tjnEyd8uHYKpAhjWXFrOdi/26gpiIVLsK/XY7EUzFzlLAxPdLWHFLdu+4Yvdw0g2BEfAV/t43FrBmuZ/qYihL6jr6IBM6lf6Ez9N7QQZMLsPXQjDV2LchGirWLsQ3qfz2/tSmMfCgPQdCpyJR9GUq67yAOqoeSjl617FEzH4gVYFxZ/t0AtQlavx0cLLYweeZ3siJBtUFV4Kp7td7TEPN+zJVdzOAOqlTsN4U06kGNbsbREuhYuJMlQzCpdCp0namtIKpOr0capLQAKaqOqyXljpQ56sriCG7pm6IrFtSFR16ri2YKvBiYAbOVP0ugbq8rwPTcqYKO29JMFXaeZAFttfASBYFRqXTVXMQTBXeh0BK3E8VdGSVyKMCng9nqm3n9DemIinkwFfoMw/us/70/oZeC+NHS6gLt+czVN/BFJ7X1SNfptI2wJQLdie3hgnMijhBmCx0mF/lNl8LnSrpTT2IgdbJIp2ODHX2LilsxJkKaxOsCKZKT1mPetn9y1RtfAaGniP4vorRqLgOnBDm3wtef2xsDdzuziM6oEe3SqaLJMThypRJw3t/44ZsBVOFxSZRBFNh9/bxU6Xr4eMien/Gg3x7f3+YKsqmwABn/UwFUxELQ8562egmdCpyYufEc52KMxXd5YWK6gSeH9epQsUKWwT0UnyY6m7bB1S6WvvxqF+XTxcdb/u76P0JpsoupzWxrdr49P6uy9SEupp5YLlOxZnK7hXwfB/TeoFGvdmDvEd/edS1KzDdaziC9caZKn3s38Reh+zO2L90KmvE9vZznYrv+3sZ/Q4WTPXT+yuodYGccLoQ6VobmfCoo7lWit5frA2gBuC9v2HbmJ99f9yjrmUY1tdVghzFdSq7ZrcE3Tow35/XdE2U3VXB4WxxH6JgV+xJO9TfOAwmUONwppJ1dg74bAvvt2nuAzrYvFwWT54LFL9mFWlm1FNoudhCNiHsjNde0FWCqcLOx2K9P2v3ZHtQLPh83We6EzpVfDA3Q7Rkd0H5ZbebxcWi/PT+RucEGL9rQo1Jnr5F1FmHnc92kXPBVNH0AfNLb4CprCEwlbwfOtlP72/4ohKO730aYv/afJiKkDG8ftFjZ+C+C+OXqeyjrVWCqTRby4FxD+ysiTcw3UAbF599f50c5svAPhUfpuIedVutNeGnito5MCjf96e+VGAg3AXG4kz1Pnnd6oep7AnRqnDas3PBVJ2TDOPxZIxjG0UrdKr44UdD4acSZymkCjCO1+xroob6l6k67xl8vtMeZeIshcHS3BHtsYLnxZmq/2ae9VsF64czlZWOTzDfJSWLDu+HijQf9UhH99oPU01wCoyM2N1BM6h+0dSbzYmJj8BU3E+16UGNBVPRwYKprnjcQs1RAbN2zg7UXIMsplAwdoGRnrKKTqoMTNruYL1s2H2Is3p8IEo5U2H+9oEhb8DnpG1UYCoozS5o5uMx9QnfwzQtHui1HZukvW97mdCpOFMhaQRMdTmw58mYSgkfTgXziu0p6I27RNIO5sdPFViz669H/U/vT+hUozLc0MGpDTOy1nYGPl0fPeoOFVIl1lAJcTOGOTe23wkw3uD40amGpxf8nO3SLUTluU7H2g2Yquj1PfxMhmMaEDnHJD4dH4KpsOuR7IepuE5FYkWZ/INMpVn/7sxP63/I3TT/aabCqr6AnDh3lGQwhBzqlXhEXV1zcSqHzRZrd4gBsTSAOXtJ2L6pcbCm7ibx2HlIW2AYUsHvnwZeRTajhOK5fa/+xlSF49HBYAY5e9QHpqpSZUTH4Q3qwOWypXj9gpz5o1N1KcTM8ML2oscbYIStdP4wVQrF4gG7kzsw4OviK8Qlbit0KtH7O55fEzycBTuKuqaHgdN7IR7tnI9Olcxj58NUXKei8bBZCKYyHgdY86OdNEFJNXdgjnYkLHSqeHTSCXORVmGaMN2k2xzh/UqMk9HEWWC60EPIpLJfpc7RXWBIxzEdqHk/S7DM9g26PoR5ZQzjqS7Z92F+KjTpMY86BCn4f1dnoqZPWHPp6jkRTDVYFBbUkVY9RHSBGqFThf3q2/vDk4lbwV9BDjf7A4gxQRfejzPVwZZNYrcIcnyndnKsBHuDaGvmmV7azuFn359gKmKaL9H7o9ttvEB2JutE97GDUzqrDXRgdasUI6jbpBvU6d2g7NFh1ThV8iigLuRM5WsJ5JgBhpgimCovfSyY6j53XKgbIdmSbAE5YjINczredTJgzPgQ4ro5GUQxfLuK21Xp4lwCRoyMPq6S/N6EuDPVYTw6Fc7oaQIx00szmH+B6ynJyiAtpjow1UB+9ZR0caYthl8dCqYSOtVzXwAjjybAVPMt1PXb83ZIA3sPdd6dKh+dqo2ZJ5X3/moLYjBnqmh93RxQIPs34acSOlVRVsBUSQrjy5nqZvt3YM6/en+Dvf8i79kVmGtjyheU9SAHcT9VJBnARJ1lvYa/xO8sqteQQ90Exl8OF/qHqYROZQNDxesWclLoaEvR+/thqneosvOUHMih3E9lDv5iqmYXf3p/yVCvt2i1Mz9MJfxU+iF9E6M3lHBwdGB+jWR/K3SqqAkkT+hUeimpSlRKkAP6faYTMaYK3VdwEToVZyrhpxrp2u6/+KmGdvvt/XGdyt5bsL64TrUwU4V0z5aBhZ9KTd65YKqItZhRcQNG4r0/oVP1Nu81Me6FqcSHEpg0HjQfpqKDGdRAy2R2INKeeFUyHFIP55kODB6EJg57abEQOpUVQNYN+3lMhUe9daeKEp51+L6AuzJRlDu76wWmEjY6cySYSvT+xo+iS7ou220wvRZbNEsGM4hXwFTCT7Voa5t0bcZU1ISf7YUvk9c9hr/nOtU5qmA92Oz8tvWF+W1Gd0TR5QGMUnfiC7K04k6Ui6cp4VoBpt9K+41gKnGWgqkV5S9TVaEJz8ue6Eq0OANTkUfdgfk2BmbkTPXsnXaCqYK4C/P1OFjB+Hk9mH+89wdYvBd+qiiybIoeUAIIpgqf1FaRutVeRF29gbG8I/z+WoH51aEmfB6uU5ll/fGoR3nxzAVTyX4JNXdn9gwRuaXAuLepWcWOA/PHu8WHD1OpO6lFl1txIt1Eh+c9aPIWBXbsENleNFX4XFnAvOvbkXSmHWB6zlSy8p59en98398wqqBGe00gfo+nUPPs0a0mzZrt0cA61HR5DfE4DEJDCaKI9e5CmL+cqeI+O1tiZb/3RHoS+L7X6mGgU1a/iP68wfzifqrAWA9p1N9CfFNIfUAPXWOMNGFeghm7kzudJzRCY4iXuwnkA97704dbiJecqTruTBdMFSWwitDzsboLphJ+qj86VZx01hf0bg9rwVRJNul9mCq4VCQTTCXNmb+qahIlMdXpFneOlw9TJXmVHnAw1DU6qvcJJmun7+JeNx/TsdPPsySedj5MNfBnwGi9O/y906tkOmiXwFTKOfsndSpDMf8NU9nuXwep/7+9m+Y/zFTWdr4QOhU93L9MFWswe1LjVuY48CEGDHs2xAQvdi6QE4MV/Ox5Fa0f2wleFspA6FQpYMYQL9sBMJV9GFVpj/1+MQQmG5spwnRQbg3BVFAR21AX6W6I7+XdpcHDgxwwYPvkuE4lmCoxnKFgqt71AnNYnm4v2B8GCwoZ11eSC9tn47v3HOqWDlSXZyP5MJVXdr5M9XaBcQRTWQ9YSZypoJp3sqTQgQmKqfZhqmB/YvdhzaDubGxJyuKxz/bOJrFO7PmTnVEqQ0y0R8FBMBWBYmKCZ5IS0+HB/jLVZctulNAYc2o1+TBVd8SchwmrOxedw5wiQ4swpT1gqusd6jh9vDKr0Eg3ofCo949vswokQ/ZQ8JTvpLMsgUFjhxo43zUwHoCxWfruAfMFHuSQeKXA+z2v5af3Z5DQZecal+y+QF//MFV9dbb4HV3gjWc2uxvHwFBXZ/u38KinUe/rp5JzyBGELmE+vLvFS/T+hJ/qT+8vNWUYn07VuIKpyIKd+4wKdn4S06nSR9f56FSRNGT7Zhbf3l+Qn1NF6FScqbrP2ma7ymMD6S17/SHBSpIyndK5ArONOxcM8+0AMdOYAVMNkORlJLt8mSr2amB+RXcfuBytB6L3R7s68/SnsU3ke+LhZF0A4wLpDyDnblNMnAaYkp4RxFzquhlZ3fILWk7kHekosqZE9/NzK/xUXW1q4siabR5Cp0JtBuNBKmCq6QEBgywvMF7zGOZDOwamkmXmp1qb8UEwlbwbGIrwU/Hen/IcAlPxfX/Wk+0t10pdCYEuVKFTyenewCF+Qg7gfiqx708+Q05VdvGHqUTv78pyXjdmZ6Fwplou4+un92cb8P6CqcaDb+/vX3UqaYNK4aeKu200FH6qH6baAwYRXV1pSmy16wMK8ewIjPIEJiopfB+7Eb0/E7LNgN31wnp/w0MNr1df4iGasTtz4RnDvy/yuhVMpawV+L7lEtabtUpz8lJaJRNMZV+ZzmI3L2A0Ajl6uSlWH50qLB4PJJWVTz33L51qdJ3tBVMRPCQ2Pg1gPfDeX0jf8QRFu5sC3/dsYcFUvPfHmSq4zthdLA7Mr7iKgWH1Cta3FrF4NwAGjbx3YSPOVEbUQjy8sH2NiyWe0ujN7syGIAk1WXszRe8vCcbw8/ss20R9RnYVrg9bGG9pznZuLCB+qoPyw1RjdIb3e+vyA8m2BvMLz7VfP9UPU62fp5xo2ykw2i0PP70/7qeK+wPnw1T2DKJsfNejBWqv+y0x5p1uJphq66RrYGC5m/0wlTTsfz3qmMgJ6US+mv141DlThUoVucgJ0qdgKqFT8d6f0Kl0ebNAyRs+r9oDpqKxHoUoWPl7otQ5zM89Owe/XmoVeT/YufGcqZDln4VOFcySUEWrlSQT1bg1Sjw3LGB8+IbEnDcdDLCXh6L3JwNuAVNf5SEq+vOe8KgnCVuP29se5pez7mF6mbEzUldAYoMSAfMb4/iBNM+H8ZwkMD6dOazXP0zF9lleBFPZ8wjiLdephtf5iA7zDdRI3ResH6c7tojZS79MZUBSoEN1APloopQhfsR+S+TrzsHCTyV0qtXM/PWod5+elcUjd/NhqibQ20roVNNZngumEvv+vCT8G1PtIqMndCqiVp0t1pch/tWpOFONnUOSCabivb/+GOdY+Kkk9zIT+/4EU0VRJkH8m/7zTNXV/l3vz/kfsu/P+A971CHQzinuj2EOzbXigehsPqRIekDOUIaE3QG6RjTG7Iy9qGj+xlSXIVMg9GBIx/OOlyX1pDfEmwCYpl/cgKnu6/KAZe+OaXR0ekq6HlMVX29kSJ3ItJRo9mqH2LEtpmuws/05U+WXgU/DHHJEerBgjXA/1ai3RhlpkXvA8225pFG99avkGm4fgqnGMznI6E5jzp1rswVG0z1MO6skxHaOIwrVNjAH7/3VmT6mAbt7RvT+lI3/INqjC3VVu4HfTJ7sHvu2lnA8Q/D+6WLcIe1TkqsQkuEQd/v4QIP5EgDSTyGHWrYFOb3t+BlJJi0wlWPFAEvsjuXbBnI47/0BYjjsLhRggv47XAidirStcsFu5p+I9KggRnE/VTzyJSKtU8jhu1wOf5gqQMVWFUzFe3+02UFdzf1UeKt9e3+cqdqVCzFHvTUT0fv7YSpFniTUGzpxlW6W8P7qw3+TDpmhjB4VyIHTx0on3bEuKwFnKq5Tdfo2MJQ/hhhTlNlHp6JDriMynSq+kC9Ttae1S/u3Zb+inuFMhE41vPfZGaVnIEtNPXyZ6lFOPjoV7/2FO3b3TXoIIIbsx7hK5jaMF2eqXnYCpnJRM8SP1XwNOY3pkM9Lowqmwk7bU+huTlu8TOYD2pvvIecNzi/4PAnkvB+m4joVZ6q04+JfnYpsDpCz/tVPFUurCzGGGeTox0Q6oK5VEtp/p5BDuUc9nvh30uqMqXjvj/uprOjy1ancK+Sgtz7uYsFUOwBX0jVNYAbe+8vl9/Pjp7p0IKe9u+ZNMFWcBBCD2WE1EJNb5j/y7e0vUz0dyGm89/fDVI/r+EKa9xbm22oGjPxhKqYjcZ0qt4H5/pWp5Mmp+2GqXjg+k87xpuJoy/wnCxWYxoinWhYvaQDf/w5MJXp/egsM0HXeG65TQXQ/1yGKMTtbpKhhvNpz4SL3BDlP9rpmFg5syHH47SvETE56FuPJhqLSSFeCqUTv77lH7D47Bcbn/ZKo0KmU15bdQS0Dg84yZUhHT2Acqs6eE+QljKn6TKdqDUfFI3ZeWk8JukpYJPIEKSPGkKMrMNV+EXuo7Ps70q0dBUfPTHJRPGc1VHcGjKOoMH9XPYIgJ3XZeUpJbaMofJvEmrJ4+IepRgiYWehUL3qzRO8P/gp+pg4wlX4Pv0yl7AKYv+m8h8lqxvxsgB+CqcJjXGxRGsm3394f3/cnen9/POqWP7cVoVP9YSqhU93Ct0aMVWBVoaoDY3M/FWeq6LoE5uA6Fd/3F+7CzZepmEc9fMn2BG1P8d90quj8boii6sBY+11oo3C8uhNzocL8vL4fELnm4weRJq2ZRZUNz6cy0w9TCZ3qT+8vnOxg/nCPOvdTxYtSeoh9f431/upUdX3rCZ1KnKVQqBAPYQWxsxwSmyLlvp8Se5ex86ZY708ZrXt0lM2+fqrivYL1k7CzZdZ++WGq/ljSlaC+sX2vXKfylsA0nKkkpd4Bg9pKFRYLYPRuVL8FU0Wn1WaLblQf0fEzg+fJmYr7qQRTxf3SxX7P+jBVusYQ/5qj+WWqHz/VFmpkoVMdstMNGGsHNcY0j+B5pOlEMJXwU+2ix1r4qUjweqnCox6XJTBVqVYevp0oEjoVdfv9A45a+8tULn1v8UhtNDoaFgkm9haYinvUB+fOWhG9v81iMqX4OYDXu206B9x2Gvn/DlOZ3X/X+3P/l95NM+40M4pMCeYQZypZObM68OwotNXJAs+kgUujdOcqUG3AGl4uKmCaUvUyejcpxfvTekCjawMVGdep1oNmT0fBZJQl/qDcCp1q+FJ7VdL3IeeFJ2dI8bqFmIUm21AwFdep6DAtP0zlbiq3EjqVVa3ZOdo7iLScqdRG+ehUqXynF3wwIMdynQqYZTfB5Wu9FTqV8KhvjHMMn6cDdexVguqkXrLG+fnB1gDr/fGzFJq6gTnPmarn1TaxDiXEsMqBupIzFe/9BYew+TBVtJojJR1i5id6DMbUWb58TPPMnWD9Pg9poI28Kp3PywlGBduru5Qc1n+Hv+dMNZy/vzrVH6aKjg+oIx9XWSaWdITP488LD12K/YO8n3NgDqAwAz82BFO/ZvcPPim7O4MqPdrb1ZBTnhdgkCKcGcQcypDjuU61Hd80YIqNi5PjCRgymU6o8KhTPMsO+OzVivBTJY9FTdEYx9qHqdpOraL7q2Zn/LEzT7lOxXt/o+MTmI33/mqlciAGUcjpJIPvF6wyh3rJ1scpusD4emuYPzHCvYokV8jp3E/l1c9UEb2/zmVsQI4uIOfvBgU84kcFMSXtwmTareH7nKS7Q11vgzF5sbr9MhusaPi0vYz4Q3bOf2EFFA2fwPzWqX1ge/plqvTmA0l5L9kiL2cAjEaezD8ntz7tX5OkEr2/PzqV8Kif3xCDXyMTcpx9lHLBVNoq6SrxQoWYGzTrD1OJ3l/O7towa8ZUKjt3m5+lwHt/PzoV96hH9wUwAdepBFO1JjCc1EAOEzrVieU0/4WuRH4UX53qPJCXpI2eRhap5/DDVObqr97fjO0T1OasBik7BRW9P7NTwvs/tHiC5Cu8/muMbRwjDWL+Obi1ovcXGwuoo/HxtCXmVu1WofKEnJtkGuQ86a1m0WoptUhVx0sipQutEr0/rlN1+k92xzQFptLn75zrVIrQqThTDex7twqaswzz2Wd3MrPen2Cq+qq9BVMJnWrRvFdE667fitCpuJ+qq55fVZBy/8/UzEXvL5BKGJ++dfcpBJK/MZVVE4hHmwvMB97786cjdsdwAuMhmOp1NJUwM6Fm4EylD0Olis3bo0WFB0z03h0MRTBVfrF61Jt0YD6GrWzA+2k6kW5XpsseocaxHtZEMFWSxu0Ew6KxiVwOIJ5sTFj/XKdqn2MY7xBvXby5svXAen9JdIIo+U7Y/YAqhed7TVjOPq6AoZdPDRhq+MhRaMdr0hnNYT780amMRyFl0cGCf+d+Kt77+9GpXhOIslHOxoP3/qTdy1BCdfG8oPUAmPyn93du2H2TjgVMVW3zxcdP9Uen4vv+3teeWkVrD36f+6netQSMd57A7xMnfUI1qAIjpRtpgfKRvBa9P4pmwOR4yc4muWRmFebys0WLEbsT+rKFeMaZyt+hA9GuD3jenKm4n0qXnrUSyq+1i6obRHq1PKiK0KlS9J6QTjWHGlwZ1MDEIxZPguTb+5u/zDuRhxk7W2YC4+u+7yFFb4Od2duvYX1VNxg/OYL5uVBgPBzF3xJdHwFDLmCI0cuY1USZevD5cALfh/f+nHQO8W05gppkGrOzOLojyEf1GGq+XfdOgHJg4Qg/FWcq0ftbsn3L5VCGGpFmLH5vYP1wpuIe9R+mUqdyW0Vetr4Iphpf3UARvT+qLqAGfZ2/OlW+ZP6q25550E/TA+6GLYL1dYD4dZDRAg/ysgOMtaJKYqyBfBcXY0RRrawr0ft7qOrXT7U0Orno/fUtbwyVS4PpP8hUlvXven+9/6UedfOhTCmURMD9ZgZMpSFgHsFUt6mzwF150KPj4Ah11nZcHnD/MF9S52JADLsuWip6f4KpHruXhze6s6Njez7K0mhBtnjzmntCpxJMtfT0AXs/G0fzYxti5aQ7n97fuGD3V2EFmCpJ3YxYKwdy1IKdm3tivcPYpgscBvc5HVRLvxK9PyWwIMfeHmOF5soLwljHKak/YvvyjG5viKnSRDR8WcAcvPe3uwADCabasLMHNsHtTpR3H3ImZ6r2MbZgDYxsph07Lu7RvSZ6f9GCnVezDJQdjSA4Z4lHYU3tjXVAx+XTx8lm64b4THBIHdVn53abwBRTT2ZuZsOpEtOFv6/Mw4JGy26EhU41H6+O7KYy69P7k9uTRHRcQg7aK1DnmX78IG2PQIwe1q2K3501jIc6giKW+6lyj/k1/AYYbmNAnbZ73LpEsRgj87MUZre4Q9rr3sVpyJ5H5rsJHfTQl6m4n+qHqargpAk/FeFMNXTfrWAq4aea3tm+RO5R37HzmCSndODJQB0ndKqiE8ukw3SqJNegjusWiiN6f3Qyqg0UL9o1jZVDqqRN64X4MkA6UcoBfP/do1DRj5+Ke9S5TjU6lRgLneoPU6XdMzB4d6V/mOq390egoiTaqecKnYozVbrdODmMn90HJs4gJnGdypvKOcS4LuRozlSSl24/TMV7f+UxvhAzRF0cepNoi9B5HtNhm0COvSGI6e5avhB1+BdTHXfmh6nIsgsxfbyE52cGfUMRTMX9VEb9elXRe/HYovgya4SfSuz7c5ezK5HUE+SwTRQZQqfSnlcDR9ujvRBM9cpZb5jrVBgWLdEnwFRJr8M84r34+vFToTk8rx+m2j0gJ3CmUipPwj86lXZF3Y+fiutU5rQLObXIgelu9mkl/FRCp/phKq5TmbrQqaAuDwaFCzmbEDocPrrKj071Gmrm16POmKpdNpDzOFOdtu81MFb0rgJHhZw60+WS6Ks7MNW+3Xx6f2avAmbgOhVnKmfVOko60+Dfee/PSv5iqk6luLT3ZL3WBZXDD1Ox3l8wm8mu8Kir+6WiRGr8MBCeAhNJyQDGu7+F9Vm65x5F/tXK4l1YQ05Ubjpp3yf2fI/AjM5Dh5WVMmbW4i0VvT9lNHSw6P31yLtLpDs7Q9KugPy4ThXcM4ifSgeY1rZ1F2qElZEJpuJ+qh+daqfuc2IpawPWO7sfkXvU1XEOz2uyAqZp1eLDVNFw1mxxJzypxKI+1GTcT6W8Cpi/A+XrpxK9P65THa62Lc5S4EwVAZJPPr0/Q1NxBNMXGHOAatH7E0zFdSrOVPGE6UacqXT/bWbCT8XPUhB+qmvn6QmmMmDJZMJPxXt/3E8V+y4wBveoq/3du/rxUwmm4n4q3vtrNrcvU12ydCqYKsYXqDH5vj/uUSdnVTqI3p9sLiH+qFOID8cZxOORMjCq8DCA8d2ti7VgKuFRL6zV9uOn4jqVt18xv+HLxIKprPA8pL5HnSx91DHUUM9bR/ipEnkYG/AzrH/BVA6Cmo/7qbRxBflkVsD8EX4q1vsTTLUevy9ELuYmjrIOxI/R0syETiX8VA/VXlN8WodY9P44U4ne3x+dKnKAoZIpPeZCp+q/mm/vzx/Ogan0/Ouniift6KNTjXbHA5D2dkqhsiNZerD7W7xeYomOtsNx9c/u+wNMUf9d7w99Dqdi//W/qfe3J+WUju9X4PJNW1xQxDziQ3bfGz2+2b6ywxli1PjVw8m8W27xw26WtI8vHqa7ajvEZlICA1k3D5OZu/PwTtJLioLhCBhMKRe4HAQ9Gm7bXkVXB/rAzes+pIGSW1U0lVpgDKOE1991IQeNeuQBkYn0qTebuZnQqZaDO6yhMduXVtU0x2aVfZhK6FT7s7Kiw+5trJDtcUexzu/Oae5YSSQt8XD2UGI6KN5e9sNU8dn++ql8E+r613sFc/5gSiHaYqhbX4vErkIpkW00O9UKMaWLzO57g5gIAW8vmIpCMgpx6JKAuvdzX0mmdTvEMLBjeH8Zcv544EzwM/dhzUlXiAFOyc607Lbw+TUpwmkbVxfssX043KMu9v1tHRbjWe9P6FQ/TFW0WwOPlnwf5gCY4cQ8kZyp/HPrKTQeNB+m4h719LAApuEe9U7B9qHhGTAFZ6rg0ImzVFOzrfBTtW9gVsFUrcnOBa53chZSKMRF70/oVLz3ZzmOK3QqwVQqMWUis95fAvDoYXREEul0Fv2Kvk/lL1OJfX+tMVx9en/b3Bti/xGrpOF1KN/3x3UqwVTnMXyfyf0Grw8fNBNM5RZ4SYfYgvF9DGC+jFEzpqMRMFVynsF80DaZT3suO58pn76ALLqp8WGq7A6M648vPg2NRaIIP9WtLj5MlRRbO0fbip2xiAIdC6biOlWzYroHZ6q2+kunyhDU3d2A3Ql7O0NMfW3g865H9UMwFV0tgWn0F+QgicqQkzpT+/DT+xMeda5TWWdbz0KL5Rjup5JWN9Zbe0QqavXbgnStM+TYox/mKB35BrFitu9vUkINwHUqdVfAemmnBf3t/XGP+oep2L48zlSzCjWCqSJ3tjEEU3GdKrKTJ8z/nJ3tIXQqdicvVcwFkS6ZlkVaY23RK4sPxHg9gIlkGl7+YioLx4czMIc+YEzF/FSCqbif6n1Tu0pwYL1Qb1m8yAuvYHx9k+kC8XtBOsFegfU1vXvo2mq7D1Px3t9zelqT93oNzMaZiu/7470/Mma98u4LGIkzFRkvnAd25sAsUTD86lTycvYCRrkDIwVTqFG8h7kFhsVKJphqFsc26aZvYNoRgcpwd8lcyHEvGN9lDIyP2Z3PtneH8Zz3axifi5LR+HL96lSby19MVXWhxvSJZhL76kN8yytYtRnEKWL0Esj5vPeXU1YDyViv4u0tXiCmdxCdnLQM3s/+7PsTOhWAg4unfRhfzlQ/+/6En2o/I7lgKu5Rj+fahiIzmZUwX9q/6VTKwIbx4L2/jvP+W+8vNvYJUfUYGJozldCp2FkKPzqV6P1xnWqkrz46VfiUnhNUIwTz2SggftApvL6z3JfEOkUQT6MS5i/3qP/0/jhT8d5f8Ga6GGcqfpZCMM3W3g9TCY/6H6YSOhX3qHOdSjAVWcL4yZe5q6TLisVnNId4XCh6FhEvzgVTaa8OfJ5wAu/PdSre+xN+qv0L1oOBzjA/bTX66FShOXJwml6KhWCq9zqG1994EA85U8Vjo6cIpvrT+0vT2PHweTjWRO8v3tnwfrcVu++QMdWPTiUXYasInWqderlgqsQjiYqV0IB8uMoJpiuEIX/1Jj3qJSXzS+2mH6aKigvUhHq8zz9MNV1QJTU3qi2YSuhUozfrFVrqRDAVGWSdhej9caZK+57yTzIVINW/Y6q/blBW/5/u+/tPM5Xo/fH7kP4w1SiIgalKCsxht9mn90dVDXKyVpULOprWX6Y6p2QgmIpO4gTmdDnf01CXh4rQqcqicUXvjyxfkPO4TuX2MnZnMXGHQqfiTCV6f1ynCsPIzdLLjOkeBGYX16nIPXI/TOXGcz9LrUF7wNs5WVKocscVWTOLC9epRssTrkhxfHn4GMxDwVQEXaGOHVjrEQ1SKiuxtIQc26foSmBZwJx3MmmIoiXkLAkrNhZMtTqyOuS8lJR4SiAnIdkqad/vwedxa/h8I8Ua095i36/S8ul6+FQHI8FUCRS3FF8Cdh/b5ARr7jKFGH037Jno/SXtozrgkeNXovcnmKq5jG2iNKyuVFuo8zb9G+TYqQ858ZFvW4xekL3HB8w84y6saUqBSQfRFb4fMOIQz++1RqS3Bb+lXgkVOpWyvcB4am92JmV3S3+ZiutUyrwP32dpAlPN96sOebVvGereVn4Ij7qOdKjbboMiF36qkV/DfJlJ8P7cT4Wqv5gqimYfnSr1GVMOTuykw8mgp1Byqw20PLgrGs6XaSX8VI5yUyGH6hYOd8f6ITzqntwiJXldgaG4TiV6f6tX6eLw5ixprBtMF2VMdZ4BU3nxo4dJ5LfASFLQhzq2gPGJjq4tdKrGwDhLENMltZvXp/3B7MtUxkRbE3n++jKVl6GC6M8X5DivH0HdH86OgqlE76/rkJiGJIX5Ku8hZ90U7UwUBZhK+KmkkVYTW2c672xR50KnMkwbcmClPQ6oGKUr0g6fX52K+6msXgcYg0bAwlynag6QU4WfytRnc+GnEkx1Wsg6MZFiwnyQnx7qWqv7h6m4TuV0mR/KZr2/iQ455cZ6j6++Yn10qtc6bohGdbsKVBMY43BHG2KcrG4VP24bdt9bfCLvpv4yFfeo/zDVLGNnZjKmCmoaHj5+qp7DekGs97ddw/jw86lE7++PTiU86pypeO9PMJXnp4v/olOJ3t8tAWYchcB0NmFnWXCmOt7ZHeGs90eQBjlcvaZb0ftLl+yuFoKB4b0eO/c7JfD+1Yudych6f8GQ7fnoeHEpen+h9mR7Aiy2h4QzFdepJLXpUaQ+Lfh+N4iHpYI6pHXOTiWYKr+wu086rPfnyNsQWy7ULFZD5CrsXIGpKv0Nr3cewHrlvb/reiyRdxG71Y9Oha+mnsXVQ87R3XpfhE4Vzm7wfPfWfkXMaZ+NTwk1Bu/9NZfVV6eaHsY50eUEGDxkvXzOVNyjHpzmwARSNy3Evr94aUQHRDVzSeRA62LBVCv5XZImeXaq397fH52K+6m4TiX8VKL3h9jz5n6q4mTeiQLPFws/lWPC51F6qx7TpTdDwVTyITBxcCuiVuhUZp51ldjeSBe0XNSV6P2F90f4QBk+fZhK9P7qm3YgUneg4h+d6jUYWZlgKu5RxziC+GaksD4FUyUTt0oVD+JPKmdQYx06ehWtKmCii4VWxDiM4Pkf0m/vT9tqShXdmnyLynj2ILK9+RtTOdj9MtVP74/rVMsrzG9HV3tKMmP3oXKmas4lfJ7Bht1nOTzpxDaH7Fx+xlRKBfmF+6miwZKdzbIrMtLBlzYTTPWjU9mPV4s384MjdCoS9CvIj1CHUBQ/k0owleVOEHXJPVFE7w9vB1+mWtpAvvwshXCrrxUyRp0Lfh6GU+raFsHCo36dKBKNVWucJdsk++fOUrCUTvff3U2D/zpG3XT/NzHV6wB1149OtRw6/oepVjXk5JWTQU5Lii9T7ZtsAdXfESuCqTrH+0enoldpa+PSXG+BYZIRTpop/P6/6lRDwnQtxlRCp+JM5Xo58zwzpuI61Q9TcT+Vd5+ijL7v7OyG23wKHB75WDAV7/2Ne7svUx3IfUPd0xVXQqfCtQ51y+wEq60Ylyq2nPOYDrOTzOoYyPnrXXEjsnJkfpIX5Cj5fTLJe2TZOCDPWEXGUX4D4xAJ6ua7rCLnppQ06nWBEZwN04myciSYKgmlLTBV1AyBqRqsJEt2V8velNlZCB25CmZd2QBmgjkeyXWopK0PTLOGYYEcOYA1F1S2LZjK9Nl5OctJ7Qqmks9jG0fvp9tie9HAmrr2HYWUMcQQ4wLPhzMVLTT4mfup9B3MVDoZlh+mstQ580wfgCk4U/F9f3TTKjnOGq0h9jSCetlI4iEKR7FCzNUDcgTXqchi33yYqn8sJqL3Fw4vEHMOeQNMp7P7+phORY+o+a861XbVOMKjTsdBDUxKjBXEiH1akZOkDnEmzTqku2gsHO0wMJyWsbtCoFLGycMkQyytVhZpOVOlO+Li9qks6DjRsSKYapqeYfyTG8zP3sk94HKDPdH7o466NfBgNzaIuodgRzuBs8BmHfaFnyrBU2UrmOp1WDifMz85U9nzjlbFxX4z+WEqoVNxphK9vx5i50ivzQ9TJc8nO0d+B4zEmSpdLOMtaobynbSpAYzEmWr02q8/TMV1qtBnOtYp0SuhU3Gm4n6q6HZ7tuIsBSk66kq47j8WyLxoGnl5L2CW0AHm4EzVKQp2Tn8HmCZb+qcPU221eoG6r/EDmEpnvSzGVNv3qSZmbQFTDTN2BqMN31dtRiYOT+eHLXQq4VFfszt4uU71bueQ81/NGpj6nh4+Z37+Taf69v64TsX9VD+9PzV8f3Wq1Qi1gqkCg51ndDnEM2JZ/rsSOhVnKjuuXpno/f1hqkAp4P3669ITvb9kN4N/vy3TUuhUqTloHni/BqYalr6hROeWnRVxjduPn4p71FcP+L7cox5KF8jpRgXrXbfvwFToBevnQB2X9iZHKwtv7C6afTbTyHvCznRs2J3Z2G5SOjIurAasgamydq8LpgoWo78xVfjAjo3d29v6ZarXAtZrmMlfnWpxq8/CTxU9AmBsXWGMv06/OtW+v8rJS87geS1N+8NUxiUFZuhof2OqcKdJE6SPVuWn9zeew3ydNsAUfN+f6P39nKWwXuX0Z9+f8Kj/9P5uEvycXuXbR6e6UzsUTKXlN1bzraUQGaP3CmqoDTDGH53qx0+Fk/rb+7vJwFT8LAVpfnorUYXtA9IvG5u8La3BYfq8AcB34z2R7wumm11zF/nmPhMe9ag6ya7wUw2vBGqYuH1OUNrdXz9MdVJhvEY3dl7i1IH1w3WqSbpafnp/7WsD67tXF0KnEkxV928PYMRe9+OnIvNyQPGDeR/CATwfOpU1YPABvH7/DPkA51ZEvb7eUwhhuuaPR91YQA2euG+oycesRv/DVFynEmd+Jl0//XjU0yDYIsMOVx+mcuXeh6n6MMaf3t/x7SHhp/rp/YXGOsnIqEzzH6YSfiquU7mkWmdJkE0vWCrtT++PtD7Tudi+P+6n+qd1Ks3+dx51788BVf8dFf3fY6r/sJ/qSucZRfkMcmQ3rSfo0GQ+jVYsJ3OmUpkNGv4301YxAU6e6XMatwUw1WYLDIGvAeQodQc/c6banshW6FT04pEPUw1ex14mdCrOVOGtA3U216nIHWJMNNr9/zGVz87RdpcEFmeX+RWaopzSXp76GU0W2wOub5BjY3M1zshs12OvV0GkCA9fpuI6FTYewBxtt2nxQCND4adKa3a3wOvNPI6cqRaLZ4geQ6QTXXpYimAqW923pNX7UiaY6m2SAhhSA0bgvb/BGXJ6WLAzPuMx1KX+zIEc/+4AU7kHJ8RQeTW/OlW0Pczo0D6HCm3H1UH0/uyuCnXd4hK5aC+Z3Q9TySQyUBq+r5Bz0Fen6rQVol4J9Zbo/Xn52oHIePayRJ41H53qNel+mars+QrklCXkgGcLT5KoF0LHxT5SCO4BU/Bz1GXZhe/D9/1xpuK9v4BCbv9hqmR3gRh1ZQzMmYq8bXh/4adi9wGmWgV1G/dTaWQGTDWcMZ2M3TcoM4+60Kmy82FJ/W2SZun8evAEU3GdKt7tY6gjSfZhqjSYQ47jTCV5c6SQXY/d37XTPzoVhYLwgt8nGH+hUzU+m18jNh+Pa7a3feIa+GLAeHCdSjBV01P7NJ6Nkoz6ZnYQTKWsIMkKptKYh5zrVHF0gLp1P9mfBFMFebbJUaMHkWAqOttvPkxlbWNZiewnjAf3qHdqpmtwjzpnqlfVM6ofnUq2gRmETjVSYR3w3l90fOQP4VFvzYAxx3DzQGUZz8WZn4KpvPYvplILaSiY6nUrXPyjUwmP+mkGdbbQqQbSt/cXZuxMR02xgRE7kYpuyr4QfqrgOoL5t7Pg+xrzE+TUjQ3/7tuzJVHGKesVMabivT97d9ezcNaGB9QhH496FuXnL1O56RNej+tU09ns8V90Kim76VWQzKMJ0qbw/ZpZ943D5rWyEW7YXUF+/oL5cAttdDiMZ8SUUqj7VxtgUK5TuRumky41+Lwl02W6LsyUxBg0F7zQgamcqQ/jzXUqk5qw/rI1jBf3Ux2tEzzfbv2uQse3P0z1Wg11HEzY/Zb9O8xv4ad6j6DG5Eyl4Arer8fOcOyr95T2vTOLV4yp9ttTVzBVZF3h50KvDcFUgQcwgB/jvSmYKpUvsYFONqxXoVP9S+9PeNT5+VT6MwbmMltgsD/7/sRZCtxPZd6mwFxdn/wylej9cZ2Ke9SFTiX2/XGm4jrVbo62Hz8VP59qIt1ioqW1ogTRJYf1Nz09iOZVihIGCMbX7qXX394fZyr7felW8dKOQjRZ3oD5x0yn8tTcRptk9dGpBFOJsxQOK/b8We/v4a4q4acSOtV19JSIYQ+aLLp3Au/Hox6Su+39MlXmxx+mcq0UxhvK4i1KeitgFszulQgyeH46wmM6oO2398eZSt9JrBfNmAoh+HymcVXYHeX5x6Nut2P4PkkEjNYzFZ8OEx9qJMeLJwhFSCWGI0N8eyJg7GShRBRvbr0see1gvfOzFN5BV1bi4Ak1n/BTMaYKoy6Mv/BT2czLsdOlA9rPC/rRqconMNXMXyypdw6gOlXHuxYvtFKmzotFYaVSPr2/YL0Epqqz/hZfnLZH0WrLeoHNO8cod1TqGzGFmnY0UfHRC4fU3xRrTPwSfp8zVe8qE0xvh+MC9x9zG+KrPs7Sq4v/SZ3KUK3/M1PBr/zPuJvmP61T7dYWxIhjJithXdS50Kk4U6XhogxxdR7LROFMdT86OT7v73MantfAUMWLesJP5UUHYIhzQG3hp3Iv12H20alY789DV2AqvIWcV4bZR6cKZGPLFXyJSIypSMDOpJyvsEcHpgHMkPXZXuKA3b1yYR732apdYPekz2jUdftKcuhvt7jw7ws6yGcwR1bpLhRMhbUSQ8y9JEPczIOQxse9h8lxQFpcF/cvU5XvhgqdqtNpvzqVWRcdInU2ViWY6m4zbXfjSjjAZ+bhj+esfjTg88g280f8pVOlc6uFmMzOnHQand2tws79BtZqSXfryErwVONW9P48tA0rSrvVFr/nUMe1h8SsBFP1as0UTCV6f7U0uxHd0CzIWXf6EDoVymSnSgu2d5frVKEEdJLEPqxx+zA2iKk9YY2rJ2BS3J0pQqeiC8yYAkaDuuEVqrJbCu9v7FALrz+C2J5O5BAdE4jRchpIimCqHtMVOFNR+//r7kyaVMe1LfyDGLjvhjaSad1I2MYwA0xrejA2/vVvSyIrOXVvRE3ujffiTSoio87Jk4ll7W+vtbTVhxrA81TB7QZ7TqcCZsSzjU2sBTCw0Kmait056ibwe49PwJyvQ/mHTuWksIeM9DhJv7w/rlMFe4/N/WY6FXJvSE66BlTK5V1ziJHmwFTBBPrQ4ameU9fRYf0tZu6HqXqLq1dODM074sXJ9WkwKFhG3IeejutUVtDFKZndgaG5TiWYit6AabftC2pCceY6HtQsfu5PMBXXqSZPQG9b8n8y6ms5jSkK/mIq7v2pKJZKtqf6eD85P4jiXX+8v7N3vxPbUXVZzPxceecF0fLtGwum4vOpvry/pdG/kAalwBzJpboi/9LPiVwd9A9TkWGrEsNqgMG5TnV+LO+CqRJlCkx828Pf78zWwHTtVMrQ1EyYTlWzc3O3l/Ll/UV0wmaWMqZylpWZRoc+u2+Qnfv78v6GZZ4TaT5Sy6+MumzeNVl4fz9MZcqCqSaYeSPaA3qC93ltIPeVPIhOX0y3mktH1GNz43meSmTUuffHdSrBVI02LoROFb8flYfe0XhB3qPc+synWpMtMDOu2Ty9HN4X7v1ZM6ZTDWfAVMb1LBGFeX+RSjdDVHfZ/KDu+g+mErMU7FHRoOp9MD5MpZvAnJyp4iyz5NC9xDvkLA+yYKpk4ktDwVT+g83KcGMW7GPeX3sBbAsacwfvH7kbxLhhYJysBZaf3XOTSA2b07/wmXdtnDtEZkwVLvtQs3uL+5k0oy0wK/f+eEad61Qiox6vpfX3fCrsw/o0E1gfwvsbKD95KqFTfTHVNI8KFLzaOawfxfhk1Ln3Jy00VRY6FZ+loNNcLuNqBIzJdSr1cJXlONk4BqqT8ePj/XGdSu4Dw3CmCntWx0fjrrUi9r7oyuSewfqxF/Dvv89jYOpf7087r4EpuE71e+4vLsbQQzSTXoe03eJVCu9Ppuy+wneqpMHkVQwFU1mTEBiXZ9THPex9vL/sDeuH61Qdlc3r495fJUFPK/JUJ/SaI2M8nos8lfD+yjHasDuo4fkfR07BZu1VxCp1WK+7ETApZyquUwmmMp6wf3LvTzDV0GBZkrIChiy9+sNU74kDPZVnwv7G81Qio+6sgCHR4XD91qnUhnmtjKlERt0vd0vBVMRYvRsc4gyY/tqL5eT1xlBP/MajA6P40akmV79LB/lsAvt1dZiLWQqDTUJLoVPV8+zDVJMhVY94c3bYrTlv+H7aRS1weh04Qqei9lr+7537s2VT1/6BqRT1L6Hqf/Xc33+aqcwb+ehUpDd4HdH44fboOBlBDSW3OsSPGfR9/TT3ZErb7Vx4f/0swcwbpB6sKdyno/4Kl5Ok8BwMmyHLMxnD8iujznWqCbK83cf7U56WHKWjxsebd+wQ++m7qWCqnjSDmmg7QFuSAu9IqcmIuqEGa5ieGopV6KRofyv15MQ40gJ34tmM4jr70anodvDRqZK9P/GxWbohDdwCmEPXyFPoVFHiSmVQs7tmeEadM1VwIdDHBQOkEXPtQY1f3aRGMBXXqUKjD+8U16kCZMMewvNUTT37MBW5PYARf70/iifAODxPxZkqhLekEd7faF+E8PusoKZz709LH7DnPGM2H4gxVbOpTBzQsFKETsXzVOHebp5Q2dMuDRMHPq9f7++LqbLVUhVMFfkafD3d3VuiOwQYjHjb7F+Yaj+LX8TaOV1ZeH/eDrWkg3IJx81Ngj6KJtCEQ3mWY+79Na+DROzxHdZLEML6OG8PDtHGAdT07MC9OWAqbTMFplJUdo97TwMmX6BuSRdXqOmD13NGfaikmK6DbIjNAGipjudWGe07UMO4TiWYanUCZgza+4epEmMvOcg4bYHpV1DlqJtvj4KpBrOLV1K1R3fYWQBT9Yy1K0/euDGgac3Vb+8vOhgDGhnxpBRMxXUqM1M9WDluUXzpVCJPhZX4RN7DwCyjRq6gRuEgooAT8PlXB2Cs3zxVYnTY3RX7+1PoVF/e31eeijMV9/4CUwFGuqvxk5jviybH5hn65sxbXklTEKiZmxswDWeqL++v2Vm6OPcXOlJniNZAnaSp/tSp2mwDTKWrL/phqpENPcIih+fTHy8r0pm/nFR4f/MxKsR8KuH9Je39ROzoIMvRdArM+CzPMyKhWJWDUfyYo91B2gumitQaapJ8aVfc+8PB+7KG73dheSr0hL6fM9VNg5psaE8zDZAJ+0vPYOvNngCTea/I/2KqePdaGt861W3cYd43AgbFGbwfXKea4pVPu/caejCep+Len7lnOtVFr49Y2h06xGDe31eeSjDVSWFztP/y/r6YSqpMTQ57WmygIbuvz1XWNo7OD+gp5m2//daprga8uL39GfbH6gVMFRtng+gk6sDzGu1CrG/POrEvyGa3RBEFd9uNJZiKNGdJQX06cOmofgJTcqb6zVMJnYozlXzp/uSp+Bx1Q4udzywF+JFW4tyfYCo+S0EFvinFzE+eUa97lZGGtQbrleepjJsJ+0nEGFXoVPL7h6mETiVt5DKsMDDyS2Pn+uiCzZpw2TnBnXUlyvGmlxEiz6FgKjM/AYPfV7Bfce+P56mSdQbfX56z2Rf83N+gAKbg3l87j2B/bW14X3QS7wm8gm0aewPoMfawtZCOe3zJIqPOmYp7f/H4bDuCqXieKkxwZCCV2h7t3hawn/I8VThC0EOUbF7f8QKfF/f+gtcV1mezh57CvbUzoj5uwHjafT1HpxGbV8V0qljrh3ORp/piqjKBnn+cn4GRn1voMXdt+ybN2oJ6FElsjr5CQtr1Dl0smEqbHmqiBDL0VNAleHjhSprQqYJ2GV2ReQNmrg8x9Bz83B/XqewK1x/vT7ooS9q72IEsmIp7f2OXEqh/Vetg+wmMxZmKOnFvLvJUYpYCZ6ruQFc+sxSuQWZ861QDbwrvg0s/GfUkUqdzce6P56n+2zqVZf1DRt1W/p9m1LlO9cVUh9HF/3h/WcjyQCXTGfYu9AHc+3vmOKeeeQBmKAgwUeTJ0Pe7wFjJaeHBM53bG+qP62FKx12oYa75gDVSJLAGOVM9HsybQQerDBwfGESvYkkwFY2HwFRhFGAaPB6unHisT3ud7O5Hp+JMFVZ6Rr253isFU/3qVBNoz6CytI8VjdMZBlKU3x6OrEdAB+scQ43Oth+mcie1lMZcp2qurxtRJDaDD10LBy2qjQJ9JIG+qMfeociJ2V0MliNHZLhp0HlUw5snscx9Z1X7uLdKgaGOq14qmIrrVKO2gprPmYp7fzxPJZiqODY5xetHKJPmCkyz1ZYHMUdd6FRtnlvk7SwNWTBVX4Y9TQ1fsEcHlneFPmTWpcOFy/Jua6iRT4W4NNquMfTNUzb/Ro5hjz2epFIwlTXXPkwlvD/gTkqj9BRjAu8tOzeyqUVGfRLU0AdypvrSqY7bFmqgw+475N7f7gCMPb484HktnmQo8lRvnc12CIHa8Ird2cyZarKbuiEerl9Q47hOxb0/rlOJjPpwevTwqZu330y1RCx/lT2AoXZDYKjzKDaI5Sew2S12koFCM5jSaPfGKWk1ssNV/BjRML/+MNUwBAbn3h99tU0jmEpeOkBuvzqVW9sTLPJUPTuBmrO+w3pbo2KHOot8RVq7+sP74zpVrCSwJ68HOKT+MwaG4nkqPkvhS6camfcH0Ysz1PypsZmjLrUeQqcKhip8f+796YfrO430KTAJZypr9tJxTG7FVTAVz6gL748zVbM6wtf5qchQOb8rpMlqqBHZBmqYt4I/zzPqNJkCU3GdSrEK+PmwGocfpsLVj071QOOKKLuzg4N5DH0zZ6om2cHvtz0+DcFUwvsrVsBIPE9lSIFaCqaySzYzsr796FTvrWAqU47tQdSIWQo8TxXRQcxmNbyuIk8ldKpmeK4/TMW9v7p45eTttS18rI+7ghQ93xAjo40cL0bwPhpOkhNpH0ANrzrhTuSpOFMJnYp2kzXRZAL7kT+r4XmSnzxV7DexjzITQU9gs3NXCxl+nzyRim/vj2fUBVNFGazPVW51iNOEwCiD06YQTKWwvIxgqpECTOW9T7A/cqa6XFmeSgWmEjpVuz1o5H3psnlzydbAeDkG5poP4PkcTrB/2ErAfj5oFcMZ3lC0evfPn3N/Wa+Yo0iOlx+mah14XvUUGEqhoZPGowU8/4ssrQhsgUyHOcP+WmUbWTCV0Km63WRD2ge7H/Kor3eof77PiUKesL9dB4WBspxlyBlTxX3VGYq7aThTxdHj+RRM9XedypHesP64TrUgCHoAo2KfJ/P++Lk/7v0lExnWz2IS/6FTdU1gKK5TBXEH3hfu/fE8VWxGz+ajU7E8lfD+ImO5Fxn1f8lT4dPaQcEcni9nquA9YfdBMu+PM5Xw/rhOJTLqnKm4TsWZKrIp/Pv9LvowlchThVn+ILIkAYNeLusQ6dUA1tdwJ0GPIbF7AR79N3kv3rA/cJ3KA/wROhW1NvDv/TJVyDPqnKl4Rl14f5O3dCGNN4LPw8qrH+9PTWpZMBX3/vh8qr97f0Knmqm77jdTwZ7q0TFeTFLBVG5Z/3h/2kJRMF05gz+YSjomQqcS5/469symg5c8xokflv9Nncp2/iGjbqv/R+6m+U/nqYbSBfouakJN4HkqJ7J96hbsdNlosA1xvT47pF0NoGZxnYp7fz4hwAzzsAGGcYDBupMIp4KpLsVsLXSqD1Md2Iy2QdzFNJ8DU70Plx6NNrGVRskU/v5gde8Q6S6xzKEGe+L6qmPqNo0rk3wLa/YWA0P4qzOb6ShDH3jrBEBrk7oH/92ymXtLAj+PHsAaoXHXx48TBsYaTzH0EWXXExl1rFPYc5+4fuJ9VQ8+5/44U9Xx4UJ0dQV9iu/AO36RLZnN8LNToVMpY9hDjPgMe9rzKF3R8+Bu6Fh7dtMvpooGi588Ve80GEDNZncs35utj9f35Yu8Z3sJh/5rc0XHcpjReAuENWmOaYGP4XJHzGAO77zReSooPW3Mb6basvlV3PuLvQUw1bUJurQf2dA31xb0ZY9bIpH2tgOmIj4wzSToK0Sa3390KlS3DTGt9IepvKHyyVMluMJzPI6Wz49ONbtAzVgYyw9TxezI7hdTiYy6fe53SL0cQB/HdaqFO7ZIxxkxnaoE5hkpZ5voa9rDQqcSeaq+1E1peQambJa7mchT0cnQ94VOpffY3SX7FTDsXNUkIt0qxlRT9vu8mW53hlZrYm+hz7+qaU7jW80y7Gd3B893OxDeX/Kc/jCV5y7dMnFKqmAVHiEwpQkN8OrKZvTxPJXiwx5lnssPU7WrEvbMnRNCje9CDdMuqVrGr11FhfenPSSo0b9MFUTAVJNFt7NDJlC/YKog78DPyzPq5vjkpkk2k+Zf5/4EU9XzHPb4cd7IkZNCnzxIxrdvptpv24vIU8X9U+co8lTC+xv4BUXd5iAT895Czefn/qogvwidSmTUzzcETHRYw/rgOlV3jx7AVKqdRtkQPj+eUW/6B1uOiwr6aHeOlsL7CwoMNVdu0ZE06kouo1nO7upg3p9sDVV4PyI7EzrVe3Vj59RYnqrW26VgKqFTCaZ63uH7Jf21gaSTdBfeX7w1gJm5TqWbkVZGhQw1ecnO0/6dqVQr+4OpankC70e3cHZCp4qj159MlcN+ROQBu3uIeWs1z1PVZON9mOq2gJouJx1FeH9S59SmgqmGO2AiwVQZPGJ06Eg26RwoMAot4fkJnepisLwUFHxUDVeUehnTqZYbD97v3VIRTBWdRsBYVc2yA+eO9dGpvphq1Ifvv29gmdTmFj6/0AbmHO7geXHvL7pAgRdM5RiOjgVTqY62JJ05/cmoC6Zi5/4C91Rngqm0ZGABQ6rVEE2u8P85U4mM+i9TRc41/DBV/bjC+s6yYog6z0308f44U+mR9RRMFQxN+Hy2i/4Vej42937WhEOEXsDs9fHIdJ3l2kfnyWtJpHoOPeZWDhU0nQCzdA4IGHjqrK9oemWZdaZTCe/PHY4PQqf6yqjrbvoqRUb9CgANjIUUHFzwykD2IU6JpHfZHPyyYyAtgx69p0fQEw9Zd4t3sD928BjWf33esPtJ7RGNlBX0RL0dMGtsWFOiTk/A+Nsnu8tpBp9PxxoBU0dXeP+G+/sN/uZch/1y0/HRInv4FI9deJ69GTyf0QLWq4bu0CM5Bux/cQkbM9epBFOZnfz1Yaq3EQODznKFKEoP1ivW2ZkWplO9TxZ8Xs+02qG7diffTDUmwyX1XloA+9e1+xRMFVrhT57Ko0eP9rPJBAumusmZR7tN+uP92XoqC6YiykxpBFOFl8UKT3rxFHr2Pk1oVD5iWeSpwkFgU+/4GON/d+5POu4fz3/3xf8AQwlNvw==</prop>
			<obj name="TemperatureLog" class="TemperatureLog" version="2">
[truncated: 5,039,350 more chars]
