# Supplementary material for: YTHDC1 delays cellular senescence and pulmonary fibrosis by activating ATR in an m6A-independent manner
Source: EMBO J. 2023 Dec 15;43(1):4. doi: 10.1038/s44318-023-00003-2 (PMC10883269; doi:10.1038/s44318-023-00003-2)
Supplement: Supplementary file 5 — Source Data Fig. 2 [file 44318_2023_3_MOESM5_ESM.zip › Figure2/2g/admin_2022-09-06 12-46-04_CT010568 - Quantification Cq Results.xlsx]

## Sheet: 0
	Well	Fluor	Target	Content	Sample	Biological Set Name	Cq	Cq Mean	Cq Std. Dev	Starting Quantity (SQ)	Log Starting Quantity	SQ Mean	SQ Std. Dev	Set Point	Well Note
	A01	SYBR		Unkn			18.2869	18.2869	0				0	72
	A02	SYBR		Unkn			18.3158	18.3158	0				0	72
	A03	SYBR		Unkn			18.2917	18.2917	0				0	72
	A04	SYBR		Unkn			18.2398	18.2398	0				0	72
	A05	SYBR		Unkn			18.1686	18.1686	0				0	72
	A06	SYBR		Unkn			18.1337	18.1337	0				0	72
	A07	SYBR		Unkn			18.1556	18.1556	0				0	72
	A08	SYBR		Unkn			18.314	18.314	0				0	72
	A09	SYBR		Unkn			18.0969	18.0969	0				0	72
	A10	SYBR		Unkn			17.999	17.999	0				0	72
	A11	SYBR		Unkn			18.0793	18.0793	0				0	72
	A12	SYBR		Unkn			18.0471	18.0471	0				0	72
	A13	SYBR		Unkn			22.7967	22.7967	0				0	72
	A14	SYBR		Unkn			22.7734	22.7734	0				0	72
	A15	SYBR		Unkn			22.8657	22.8657	0				0	72
	A16	SYBR		Unkn			23.8127	23.8127	0				0	72
	A17	SYBR		Unkn			23.7749	23.7749	0				0	72
	A18	SYBR		Unkn			23.8087	23.8087	0				0	72
	A19	SYBR		Unkn			25.7182	25.7182	0				0	72
	A20	SYBR		Unkn			25.6841	25.6841	0				0	72
	A21	SYBR		Unkn			25.6965	25.6965	0				0	72
	A22	SYBR		Unkn			25.7052	25.7052	0				0	72
	A23	SYBR		Unkn			25.6661	25.6661	0				0	72
	A24	SYBR		Unkn			25.5901	25.5901	0				0	72
	B01	SYBR		Unkn			29.7721	29.7721	0				0	72
	B02	SYBR		Unkn			29.6506	29.6506	0				0	72
	B03	SYBR		Unkn			29.9934	29.9934	0				0	72
	B04	SYBR		Unkn			26.429	26.429	0				0	72
	B05	SYBR		Unkn			26.5731	26.5731	0				0	72
	B06	SYBR		Unkn			26.4333	26.4333	0				0	72
	B07	SYBR		Unkn			25.0156	25.0156	0				0	72
	B08	SYBR		Unkn			25.0465	25.0465	0				0	72
	B09	SYBR		Unkn			24.9876	24.9876	0				0	72
	B10	SYBR		Unkn			25.6398	25.6398	0				0	72
	B11	SYBR		Unkn			26.2774	26.2774	0				0	72
	B12	SYBR		Unkn			25.6025	25.6025	0				0	72
	B13	SYBR		Unkn			29.3436	29.3436	0				0	72
	B14	SYBR		Unkn			29.0872	29.0872	0				0	72
	B15	SYBR		Unkn			29.7369	29.7369	0				0	72
	B16	SYBR		Unkn			26.0491	26.0491	0				0	72
	B17	SYBR		Unkn			25.8165	25.8165	0				0	72
	B18	SYBR		Unkn			25.823	25.823	0				0	72
	B19	SYBR		Unkn			25.108	25.108	0				0	72
	B20	SYBR		Unkn			24.5487	24.5487	0				0	72
	B21	SYBR		Unkn			24.6901	24.6901	0				0	72
	B22	SYBR		Unkn			24.1579	24.1579	0				0	72
	B23	SYBR		Unkn			24.2065	24.2065	0				0	72
	B24	SYBR		Unkn			24.1811	24.1811	0				0	72
	C01	SYBR		Unkn			29.5684	29.5684	0				0	72
	C02	SYBR		Unkn			29.3312	29.3312	0				0	72
	C03	SYBR		Unkn			29.5433	29.5433	0				0	72
	C04	SYBR		Unkn			26.5454	26.5454	0				0	72
	C05	SYBR		Unkn			26.2815	26.2815	0				0	72
	C06	SYBR		Unkn			26.43	26.43	0				0	72
	C07	SYBR		Unkn			25.2054	25.2054	0				0	72
	C08	SYBR		Unkn			25.1603	25.1603	0				0	72
	C09	SYBR		Unkn			25.2148	25.2148	0				0	72
	C10	SYBR		Unkn			25.2486	25.2486	0				0	72
	C11	SYBR		Unkn			25.491	25.491	0				0	72
	C12	SYBR		Unkn			25.3265	25.3265	0				0	72
	C13	SYBR		Unkn			30.1405	30.1405	0				0	72
	C14	SYBR		Unkn			29.8084	29.8084	0				0	72
	C15	SYBR		Unkn			29.5104	29.5104	0				0	72
	C16	SYBR		Unkn			26.1871	26.1871	0				0	72
	C17	SYBR		Unkn			26.1648	26.1648	0				0	72
	C18	SYBR		Unkn			26.0504	26.0504	0				0	72
	C19	SYBR		Unkn			24.4625	24.4625	0				0	72
	C20	SYBR		Unkn			24.3749	24.3749	0				0	72
	C21	SYBR		Unkn			24.3548	24.3548	0				0	72
	C22	SYBR		Unkn			24.4417	24.4417	0				0	72
	C23	SYBR		Unkn			24.4749	24.4749	0				0	72
	C24	SYBR		Unkn			24.4646	24.4646	0				0	72
	D01	SYBR		Unkn			26.0667	26.0667	0				0	72
	D02	SYBR		Unkn			26.0411	26.0411	0				0	72
	D03	SYBR		Unkn			26.1412	26.1412	0				0	72
	D04	SYBR		Unkn			23.3448	23.3448	0				0	72
	D05	SYBR		Unkn			23.4714	23.4714	0				0	72
	D06	SYBR		Unkn			23.3525	23.3525	0				0	72
	D07	SYBR		Unkn			22.2007	22.2007	0				0	72
	D08	SYBR		Unkn			22.0892	22.0892	0				0	72
	D09	SYBR		Unkn			22.0928	22.0928	0				0	72
	D10	SYBR		Unkn			21.8314	21.8314	0				0	72
	D11	SYBR		Unkn			22.0831	22.0831	0				0	72
	D12	SYBR		Unkn			21.953	21.953	0				0	72
	D13	SYBR		Unkn				0	0			0	0	72
	D14	SYBR		Unkn				0	0			0	0	72
	D15	SYBR		Unkn			37.1305	37.1305	0				0	72
	D16	SYBR		Unkn			31.8042	31.8042	0				0	72
	D17	SYBR		Unkn			31.991	31.991	0				0	72
	D18	SYBR		Unkn			31.2244	31.2244	0				0	72
	D19	SYBR		Unkn			27.8803	27.8803	0				0	72
	D20	SYBR		Unkn			27.907	27.907	0				0	72
	D21	SYBR		Unkn			28.3788	28.3788	0				0	72
	D22	SYBR		Unkn			29.0217	29.0217	0				0	72
	D23	SYBR		Unkn			29.2235	29.2235	0				0	72
	D24	SYBR		Unkn			29.1214	29.1214	0				0	72
	E01	SYBR		Unkn			18.2151	18.2151	0				0	72
	E02	SYBR		Unkn			18.2272	18.2272	0				0	72
	E03	SYBR		Unkn			18.4351	18.4351	0				0	72
	E04	SYBR		Unkn			18.2403	18.2403	0				0	72
	E05	SYBR		Unkn			18.2067	18.2067	0				0	72
	E06	SYBR		Unkn			18.1726	18.1726	0				0	72
	E07	SYBR		Unkn			18.2635	18.2635	0				0	72
	E08	SYBR		Unkn			18.2364	18.2364	0				0	72
	E09	SYBR		Unkn			18.3962	18.3962	0				0	72
	E10	SYBR		Unkn			23.0065	23.0065	0				0	72
	E11	SYBR		Unkn			22.9667	22.9667	0				0	72
	E12	SYBR		Unkn			22.872	22.872	0				0	72
	E13	SYBR		Unkn			24.0808	24.0808	0				0	72
	E14	SYBR		Unkn			24.0128	24.0128	0				0	72
	E15	SYBR		Unkn			24.0036	24.0036	0				0	72
	E16	SYBR		Unkn			25.8008	25.8008	0				0	72
	E17	SYBR		Unkn			25.6308	25.6308	0				0	72
	E18	SYBR		Unkn			25.5299	25.5299	0				0	72
	E19	SYBR		Unkn				0	0			0	0	72
	E20	SYBR		Unkn				0	0			0	0	72
	E21	SYBR		Unkn				0	0			0	0	72
	E22	SYBR		Unkn				0	0			0	0	72
	E23	SYBR		Unkn				0	0			0	0	72
	E24	SYBR		Unkn				0	0			0	0	72
	F01	SYBR		Unkn			30.4866	30.4866	0				0	72
	F02	SYBR		Unkn			31.3369	31.3369	0				0	72
	F03	SYBR		Unkn			30.6825	30.6825	0				0	72
	F04	SYBR		Unkn			28.9002	28.9002	0				0	72
	F05	SYBR		Unkn			29.1139	29.1139	0				0	72
	F06	SYBR		Unkn			28.9113	28.9113	0				0	72
	F07	SYBR		Unkn			26.91	26.91	0				0	72
	F08	SYBR		Unkn			26.7855	26.7855	0				0	72
	F09	SYBR		Unkn			27.1774	27.1774	0				0	72
	F10	SYBR		Unkn			28.1065	28.1065	0				0	72
	F11	SYBR		Unkn			28.2486	28.2486	0				0	72
	F12	SYBR		Unkn			28.1997	28.1997	0				0	72
	F13	SYBR		Unkn			26.0638	26.0638	0				0	72
	F14	SYBR		Unkn			26.3238	26.3238	0				0	72
	F15	SYBR		Unkn			26.21	26.21	0				0	72
	F16	SYBR		Unkn			24.8661	24.8661	0				0	72
	F17	SYBR		Unkn			24.9551	24.9551	0				0	72
	F18	SYBR		Unkn			24.8053	24.8053	0				0	72
	F19	SYBR		Unkn				0	0			0	0	72
	F20	SYBR		Unkn				0	0			0	0	72
	F21	SYBR		Unkn				0	0			0	0	72
	F22	SYBR		Unkn				0	0			0	0	72
	F23	SYBR		Unkn				0	0			0	0	72
	F24	SYBR		Unkn				0	0			0	0	72
	G01	SYBR		Unkn			30.5513	30.5513	0				0	72
	G02	SYBR		Unkn			30.2536	30.2536	0				0	72
	G03	SYBR		Unkn			30.7865	30.7865	0				0	72
	G04	SYBR		Unkn			28.4592	28.4592	0				0	72
	G05	SYBR		Unkn			28.634	28.634	0				0	72
	G06	SYBR		Unkn			28.6643	28.6643	0				0	72
	G07	SYBR		Unkn			26.695	26.695	0				0	72
	G08	SYBR		Unkn			26.7278	26.7278	0				0	72
	G09	SYBR		Unkn			26.6392	26.6392	0				0	72
	G10	SYBR		Unkn			28.0278	28.0278	0				0	72
	G11	SYBR		Unkn			27.9984	27.9984	0				0	72
	G12	SYBR		Unkn			28.2745	28.2745	0				0	72
	G13	SYBR		Unkn			26.1656	26.1656	0				0	72
	G14	SYBR		Unkn			26.4374	26.4374	0				0	72
	G15	SYBR		Unkn			26.3322	26.3322	0				0	72
	G16	SYBR		Unkn			25.0894	25.0894	0				0	72
	G17	SYBR		Unkn			25.084	25.084	0				0	72
	G18	SYBR		Unkn			24.9283	24.9283	0				0	72
	G19	SYBR		Unkn				0	0			0	0	72
	G20	SYBR		Unkn				0	0			0	0	72
	G21	SYBR		Unkn				0	0			0	0	72
	G22	SYBR		Unkn				0	0			0	0	72
	G23	SYBR		Unkn				0	0			0	0	72
	G24	SYBR		Unkn				0	0			0	0	72
	H01	SYBR		Unkn			22.1207	22.1207	0				0	72
	H02	SYBR		Unkn			22.2885	22.2885	0				0	72
	H03	SYBR		Unkn			22.1076	22.1076	0				0	72
	H04	SYBR		Unkn			20.3275	20.3275	0				0	72
	H05	SYBR		Unkn			20.5138	20.5138	0				0	72
	H06	SYBR		Unkn			20.637	20.637	0				0	72
	H07	SYBR		Unkn			19.4153	19.4153	0				0	72
	H08	SYBR		Unkn			19.5586	19.5586	0				0	72
	H09	SYBR		Unkn			19.4597	19.4597	0				0	72
	H10	SYBR		Unkn				0	0			0	0	72
	H11	SYBR		Unkn				0	0			0	0	72
	H12	SYBR		Unkn				0	0			0	0	72
	H13	SYBR		Unkn				0	0			0	0	72
	H14	SYBR		Unkn				0	0			0	0	72
	H15	SYBR		Unkn				0	0			0	0	72
	H16	SYBR		Unkn				0	0			0	0	72
	H17	SYBR		Unkn				0	0			0	0	72
	H18	SYBR		Unkn				0	0			0	0	72
	H19	SYBR		Unkn				0	0			0	0	72
	H20	SYBR		Unkn				0	0			0	0	72
	H21	SYBR		Unkn				0	0			0	0	72
	H22	SYBR		Unkn				0	0			0	0	72
	H23	SYBR		Unkn				0	0			0	0	72
	H24	SYBR		Unkn				0	0			0	0	72
	I01	SYBR		Unkn			17.4688	17.4688	0				0	72
	I02	SYBR		Unkn			17.6325	17.6325	0				0	72
	I03	SYBR		Unkn			18.1159	18.1159	0				0	72
	I04	SYBR		Unkn			18.4334	18.4334	0				0	72
	I05	SYBR		Unkn			18.2668	18.2668	0				0	72
	I06	SYBR		Unkn			22.0331	22.0331	0				0	72
	I07	SYBR		Unkn			21.5006	21.5006	0				0	72
	I08	SYBR		Unkn			23.6457	23.6457	0				0	72
	I09	SYBR		Unkn			18.0822	18.0822	0				0	72
	I10	SYBR		Unkn			17.0516	17.0516	0				0	72
	I11	SYBR		Unkn			18.1504	18.1504	0				0	72
	I12	SYBR		Unkn			17.2611	17.2611	0				0	72
	I13	SYBR		Unkn			17.309	17.309	0				0	72
	I14	SYBR		Unkn			17.2312	17.2312	0				0	72
	I15	SYBR		Unkn			17.3554	17.3554	0				0	72
	I16	SYBR		Unkn			19.3449	19.3449	0				0	72
	I17	SYBR		Unkn			18.1471	18.1471	0				0	72
	I18	SYBR		Unkn			20.0752	20.0752	0				0	72
	I19	SYBR		Unkn			17.2043	17.2043	0				0	72
	I20	SYBR		Unkn			17.1274	17.1274	0				0	72
	I21	SYBR		Unkn			25.3142	25.3142	0				0	72
	I22	SYBR		Unkn			17.7327	17.7327	0				0	72
	I23	SYBR		Unkn			17.9227	17.9227	0				0	72
	I24	SYBR		Unkn			18.0477	18.0477	0				0	72
	J01	SYBR		Unkn			28.556	28.556	0				0	72
	J02	SYBR		Unkn			28.6218	28.6218	0				0	72
	J03	SYBR		Unkn			28.3923	28.3923	0				0	72
	J04	SYBR		Unkn			27.7363	27.7363	0				0	72
	J05	SYBR		Unkn			27.6205	27.6205	0				0	72
	J06	SYBR		Unkn			28.0202	28.0202	0				0	72
	J07	SYBR		Unkn			28.5106	28.5106	0				0	72
	J08	SYBR		Unkn			29.0225	29.0225	0				0	72
	J09	SYBR		Unkn			28.1885	28.1885	0				0	72
	J10	SYBR		Unkn			28.6958	28.6958	0				0	72
	J11	SYBR		Unkn			28.8748	28.8748	0				0	72
	J12	SYBR		Unkn			28.6344	28.6344	0				0	72
	J13	SYBR		Unkn			29.9239	29.9239	0				0	72
	J14	SYBR		Unkn			29.7181	29.7181	0				0	72
	J15	SYBR		Unkn			30.3407	30.3407	0				0	72
	J16	SYBR		Unkn			27.8977	27.8977	0				0	72
	J17	SYBR		Unkn			28.0053	28.0053	0				0	72
	J18	SYBR		Unkn			28.1793	28.1793	0				0	72
	J19	SYBR		Unkn			28.5724	28.5724	0				0	72
	J20	SYBR		Unkn			28.7566	28.7566	0				0	72
	J21	SYBR		Unkn			28.4712	28.4712	0				0	72
	J22	SYBR		Unkn			29.3834	29.3834	0				0	72
	J23	SYBR		Unkn			29.3677	29.3677	0				0	72
	J24	SYBR		Unkn			29.2669	29.2669	0				0	72
	K01	SYBR		Unkn			23.3932	23.3932	0				0	72
	K02	SYBR		Unkn			23.2127	23.2127	0				0	72
	K03	SYBR		Unkn			23.2132	23.2132	0				0	72
	K04	SYBR		Unkn			23.3303	23.3303	0				0	72
	K05	SYBR		Unkn			23.1273	23.1273	0				0	72
	K06	SYBR		Unkn			23.2498	23.2498	0				0	72
	K07	SYBR		Unkn			23.4085	23.4085	0				0	72
	K08	SYBR		Unkn			23.5397	23.5397	0				0	72
	K09	SYBR		Unkn			23.6035	23.6035	0				0	72
	K10	SYBR		Unkn			23.3983	23.3983	0				0	72
	K11	SYBR		Unkn			23.5917	23.5917	0				0	72
	K12	SYBR		Unkn			23.6578	23.6578	0				0	72
	K13	SYBR		Unkn			24.3698	24.3698	0				0	72
	K14	SYBR		Unkn			24.5614	24.5614	0				0	72
	K15	SYBR		Unkn			24.5785	24.5785	0				0	72
	K16	SYBR		Unkn			23.5801	23.5801	0				0	72
	K17	SYBR		Unkn			24.406	24.406	0				0	72
	K18	SYBR		Unkn			23.552	23.552	0				0	72
	K19	SYBR		Unkn			23.752	23.752	0				0	72
	K20	SYBR		Unkn			23.6019	23.6019	0				0	72
	K21	SYBR		Unkn			23.8411	23.8411	0				0	72
	K22	SYBR		Unkn			24.094	24.094	0				0	72
	K23	SYBR		Unkn			24.2752	24.2752	0				0	72
	K24	SYBR		Unkn			24.1358	24.1358	0				0	72
	L01	SYBR		Unkn			17.5753	17.5753	0				0	72
	L02	SYBR		Unkn			20.0955	20.0955	0				0	72
	L03	SYBR		Unkn			18.3604	18.3604	0				0	72
	L04	SYBR		Unkn			19.9582	19.9582	0				0	72
	L05	SYBR		Unkn			17.0606	17.0606	0				0	72
	L06	SYBR		Unkn			17.1446	17.1446	0				0	72
	L07	SYBR		Unkn				0	0			0	0	72
	L08	SYBR		Unkn				0	0			0	0	72
	L09	SYBR		Unkn			36.545	36.545	0				0	72
	L10	SYBR		Unkn			30.4007	30.4007	0				0	72
	L11	SYBR		Unkn			30.4562	30.4562	0				0	72
	L12	SYBR		Unkn			29.9321	29.9321	0				0	72
	L13	SYBR		Unkn			25.0765	25.0765	0				0	72
	L14	SYBR		Unkn			25.0033	25.0033	0				0	72
	L15	SYBR		Unkn			24.9119	24.9119	0				0	72
	L16	SYBR		Unkn			25.6436	25.6436	0				0	72
	L17	SYBR		Unkn			25.5935	25.5935	0				0	72
	L18	SYBR		Unkn			25.7426	25.7426	0				0	72
	L19	SYBR		Unkn				0	0			0	0	72
	L20	SYBR		Unkn				0	0			0	0	72
	L21	SYBR		Unkn				0	0			0	0	72
	L22	SYBR		Unkn				0	0			0	0	72
	L23	SYBR		Unkn				0	0			0	0	72
	L24	SYBR		Unkn				0	0			0	0	72
	M01	SYBR		Unkn			25.3244	25.3244	0				0	72
	M02	SYBR		Unkn			20.821	20.821	0				0	72
	M03	SYBR		Unkn			19.0289	19.0289	0				0	72
	M04	SYBR		Unkn			19.0345	19.0345	0				0	72
	M05	SYBR		Unkn			19.0103	19.0103	0				0	72
	M06	SYBR		Unkn			20.2892	20.2892	0				0	72
	M07	SYBR		Unkn			20.0727	20.0727	0				0	72
	M08	SYBR		Unkn			21.5297	21.5297	0				0	72
	M09	SYBR		Unkn			25.5744	25.5744	0				0	72
	M10	SYBR		Unkn			28.4419	28.4419	0				0	72
	M11	SYBR		Unkn			28.2649	28.2649	0				0	72
	M12	SYBR		Unkn			28.4155	28.4155	0				0	72
	M13	SYBR		Unkn			30.4215	30.4215	0				0	72
	M14	SYBR		Unkn			30.1154	30.1154	0				0	72
	M15	SYBR		Unkn			30.1112	30.1112	0				0	72
	M16	SYBR		Unkn			30.21	30.21	0				0	72
	M17	SYBR		Unkn			30.0596	30.0596	0				0	72
	M18	SYBR		Unkn			30.0012	30.0012	0				0	72
	M19	SYBR		Unkn				0	0			0	0	72
	M20	SYBR		Unkn				0	0			0	0	72
	M21	SYBR		Unkn				0	0			0	0	72
	M22	SYBR		Unkn				0	0			0	0	72
	M23	SYBR		Unkn				0	0			0	0	72
	M24	SYBR		Unkn				0	0			0	0	72
	N01	SYBR		Unkn			23.5383	23.5383	0				0	72
	N02	SYBR		Unkn			23.5603	23.5603	0				0	72
	N03	SYBR		Unkn			23.6161	23.6161	0				0	72
	N04	SYBR		Unkn			25.3421	25.3421	0				0	72
	N05	SYBR		Unkn			25.2118	25.2118	0				0	72
	N06	SYBR		Unkn			25.2372	25.2372	0				0	72
	N07	SYBR		Unkn			25.2028	25.2028	0				0	72
	N08	SYBR		Unkn			25.2893	25.2893	0				0	72
	N09	SYBR		Unkn			25.2363	25.2363	0				0	72
	N10	SYBR		Unkn			23.2816	23.2816	0				0	72
	N11	SYBR		Unkn			23.4207	23.4207	0				0	72
	N12	SYBR		Unkn			23.3051	23.3051	0				0	72
	N13	SYBR		Unkn			25.1344	25.1344	0				0	72
	N14	SYBR		Unkn			25.2045	25.2045	0				0	72
	N15	SYBR		Unkn			25.0437	25.0437	0				0	72
	N16	SYBR		Unkn			24.6561	24.6561	0				0	72
	N17	SYBR		Unkn			24.6674	24.6674	0				0	72
	N18	SYBR		Unkn			24.7119	24.7119	0				0	72
	N19	SYBR		Unkn				0	0			0	0	72
	N20	SYBR		Unkn				0	0			0	0	72
	N21	SYBR		Unkn				0	0			0	0	72
	N22	SYBR		Unkn				0	0			0	0	72
	N23	SYBR		Unkn				0	0			0	0	72
	N24	SYBR		Unkn				0	0			0	0	72
	O01	SYBR		Unkn			26.4021	26.4021	0				0	72
	O02	SYBR		Unkn			26.199	26.199	0				0	72
	O03	SYBR		Unkn			26.2288	26.2288	0				0	72
	O04	SYBR		Unkn			27.4474	27.4474	0				0	72
	O05	SYBR		Unkn			27.5733	27.5733	0				0	72
	O06	SYBR		Unkn			27.5129	27.5129	0				0	72
	O07	SYBR		Unkn			27.606	27.606	0				0	72
	O08	SYBR		Unkn			27.6529	27.6529	0				0	72
	O09	SYBR		Unkn			27.6492	27.6492	0				0	72
	O10	SYBR		Unkn			24.3423	24.3423	0				0	72
	O11	SYBR		Unkn			24.2709	24.2709	0				0	72
	O12	SYBR		Unkn			24.2514	24.2514	0				0	72
	O13	SYBR		Unkn			25.8013	25.8013	0				0	72
	O14	SYBR		Unkn			25.8838	25.8838	0				0	72
	O15	SYBR		Unkn			25.8405	25.8405	0				0	72
	O16	SYBR		Unkn			26.0521	26.0521	0				0	72
	O17	SYBR		Unkn			26.1509	26.1509	0				0	72
	O18	SYBR		Unkn			26.0801	26.0801	0				0	72
	O19	SYBR		Unkn				0	0			0	0	72
	O20	SYBR		Unkn				0	0			0	0	72
	O21	SYBR		Unkn				0	0			0	0	72
	O22	SYBR		Unkn				0	0			0	0	72
	O23	SYBR		Unkn				0	0			0	0	72
	O24	SYBR		Unkn				0	0			0	0	72
	P01	SYBR		Unkn			23.7337	23.7337	0				0	72
	P02	SYBR		Unkn			23.3827	23.3827	0				0	72
	P03	SYBR		Unkn			22.6528	22.6528	0				0	72
	P04	SYBR		Unkn			24.6463	24.6463	0				0	72
	P05	SYBR		Unkn			25.293	25.293	0				0	72
	P06	SYBR		Unkn			25.6828	25.6828	0				0	72
	P07	SYBR		Unkn			25.461	25.461	0				0	72
	P08	SYBR		Unkn			25.5314	25.5314	0				0	72
	P09	SYBR		Unkn			25.8053	25.8053	0				0	72
	P10	SYBR		Unkn			24.6708	24.6708	0				0	72
	P11	SYBR		Unkn			24.5026	24.5026	0				0	72
	P12	SYBR		Unkn			32.534	32.534	0				0	72
	P13	SYBR		Unkn			26.2715	26.2715	0				0	72
	P14	SYBR		Unkn			26.2075	26.2075	0				0	72
	P15	SYBR		Unkn			26.2206	26.2206	0				0	72
	P16	SYBR		Unkn			26.34	26.34	0				0	72
	P17	SYBR		Unkn			26.287	26.287	0				0	72
	P18	SYBR		Unkn			26.1957	26.1957	0				0	72
	P19	SYBR		Unkn				0	0			0	0	72
	P20	SYBR		Unkn				0	0			0	0	72
	P21	SYBR		Unkn				0	0			0	0	72
	P22	SYBR		Unkn				0	0			0	0	72
	P23	SYBR		Unkn				0	0			0	0	72
	P24	SYBR		Unkn				0	0			0	0	72

## Sheet: Sheet4
		GAPDH	YTHDC1					p21					IL1-α					IL1-β					TNF-α					IL-6
		18.2151	23.0065	4.71406	0.0581084	0.960523		30.4866	12.1941	-0.348766	1.27347		28.1065	9.81403	-0.0784173	1.05586		30.5513	12.2588	0.0208539	0.985649		28.0278	9.73537	-0.0724111	1.05147		22.1207	3.82826	-0.0515388	1.03637
		18.2272	22.9667	4.67422	0.0182675	0.987418		31.3369	13.0444	0.501553	0.706346		28.2486	9.95611	0.0636619	0.956832		30.2536	11.9611	-0.276889	1.21158		27.9984	9.70598	-0.101803	1.07311		22.2885	3.99604	0.116237	0.922591
		18.4351	22.872	4.57958	-0.0763759	1.05437		30.6825	12.3901	-0.152787	1.11171		28.1997	9.9072	0.0147554	0.989824		30.7865	12.494	0.256035	0.837386		28.2745	9.982	0.174215	0.88625		22.1076	3.8151	-0.0646979	1.04587
		18.2925		4.65595					12.5429					9.89245					12.238					9.80778					3.8798
		18.2403	24.0808	5.87427	1.21832	0.429782		28.9002	10.6936	-1.84921	3.60303		26.0638	7.85726	-2.03519	4.09877		28.4592	10.2527	-1.9853	3.95944		26.1656	7.95906	-1.84872	3.60182		20.3275	2.12097	-1.75883	3.38423
		18.2067	24.0128	5.80623	1.15027	0.45054		29.1139	10.9074	-1.63545	3.10684		26.3238	8.11732	-1.77513	3.42269		28.634	10.4275	-1.81048	3.50758		26.4374	8.23085	-1.57693	2.98335		20.5138	2.30729	-1.57251	2.97422
		18.1726	24.0036	5.79703	1.14108	0.45342		28.9113	10.7048	-1.83809	3.57537		26.21	8.00344	-1.889	3.7038		28.6643	10.4578	-1.78024	3.43484		26.3322	8.12565	-1.68213	3.20902		20.637	2.4305	-1.4493	2.73075
		18.2065
		18.2635	25.8008	7.50212	2.84617	0.139065		26.91	8.61124	-3.93162	15.2593		24.8661	6.56733	-3.32511	10.0221		26.695	8.39623	-3.84176	14.3379		25.0894	6.79067	-3.01711	8.09546		19.4153	1.1166	-2.7632	6.78901
		18.2364	25.6308	7.33207	2.67612	0.156462		26.7855	8.48677	-4.05609	16.6343		24.9551	6.65633	-3.23612	9.42254		26.7278	8.42913	-3.80887	14.0147		25.084	6.78523	-3.02255	8.12601		19.5586	1.25986	-2.61995	6.14727
		18.3962	25.5299	7.23117	2.57522	0.167796		27.1774	8.87868	-3.66418	12.6773		24.8053	6.50662	-3.38583	10.4529		26.6392	8.34051	-3.89748	14.9025		24.9283	6.62958	-3.1782	9.05176		19.4597	1.16102	-2.71878	6.58317
		18.2987
					0.960523	1.27347	1.05586	0.985649	1.05147	1.03637
					0.987418	0.706346	0.956832	1.21158	1.07311	0.922591
					1.05437	1.11171	0.989824	0.837386	0.88625	1.04587
					0.429782	3.60303	4.09877	3.95944	3.60182	3.38423
					0.45054	3.10684	3.42269	3.50758	2.98335	2.97422
					0.45342	3.57537	3.7038	3.43484	3.20902	2.73075
					0.139065	15.2593	10.0221	14.3379	8.09546	6.78901
					0.156462	16.6343	9.42254	14.0147	8.12601	6.14727
					0.167796	12.6773	10.4529	14.9025	9.05176	6.58317
					0.960523	0.987418	1.05437	0.429782	0.45054	0.45342	0.139065	0.156462	0.167796
					1.27347	0.706346	1.11171	3.60303	3.10684	3.57537	15.2593	16.6343	12.6773
					1.05586	0.956832	0.989824	4.09877	3.42269	3.7038	10.0221	9.42254	10.4529
					0.985649	1.21158	0.837386	3.95944	3.50758	3.43484	14.3379	14.0147	14.9025
					1.05147	1.07311	0.88625	3.60182	2.98335	3.20902	8.09546	8.12601	9.05176
					1.03637	0.922591	1.04587	3.38423	2.97422	2.73075	6.78901	6.14727	6.58317
																															22.1207
																															22.2885
																															22.1076
																															20.3275
																															20.5138
																															20.637
																															19.4153
																															19.5586
																															19.4597

## Sheet: Sheet3
		GAPDH	YTHDC1					p21					IL-a					IL-b					TNF-a					TGF-b					IL-6
	DMSO	18.2869	22.7967	4.49855	-0.0152287	1.01061		29.7721	11.474	-0.0332507	1.02332		29.3436	11.0455	-0.0456113	1.03212		29.5684	11.2703	0.087476	0.941168		30.1405	11.8424	0.320725	0.800668		26.0667	7.76857	-0.016318	1.01137
		18.3158	22.7734	4.47523	-0.0385431	1.02708		29.6506	11.3525	-0.154778	1.11325		29.0872	10.7891	-0.302021	1.23287		29.3312	11.0331	-0.149793	1.10941		29.8084	11.5103	-0.011336	1.00789		26.0411	7.743	-0.0418854	1.02946
		18.2917	22.8657	4.56755	0.0537718	0.963414		29.9934	11.6953	0.188029	0.877804		29.7369	11.4388	0.347632	0.785873		29.5433	11.2452	0.0623175	0.957724		29.5104	11.2123	-0.309389	1.23918		26.1412	7.84309	0.0582034	0.960459		37.1305	18.8324	0	1
		18.2981		4.51378					11.5073					11.0911					11.1829					11.5217					7.78488					18.8324
	NC-BLM	18.2398	23.8127	5.63198	0.0139061	0.990407		26.429	8.24836	-0.0494502	1.03487		26.0491	7.86843	0.152918	0.899429		26.5454	8.36469	0.126424	0.916099		26.1871	8.00641	0.0530191	0.963917		23.3448	5.16412	-0.0447637	1.03151		31.8042	13.6235	0.131019	0.913186
		18.1686	23.7749	5.59422	-0.0238552	1.01667		26.5731	8.39247	0.0946527	0.936498		25.8165	7.63584	-0.0796751	1.05678		26.2815	8.10078	-0.137487	1.09999		26.1648	7.98408	0.0306867	0.978954		23.4714	5.29069	0.081804	0.944875		31.991	13.8103	0.317764	0.802313
		18.1337	23.8087	5.62803	0.00994909	0.993128		26.4333	8.25261	-0.0452025	1.03183		25.823	7.64227	-0.0732429	1.05208		26.43	8.24933	0.0110627	0.992361		26.0504	7.86969	-0.0837058	1.05974		23.3525	5.17185	-0.0370403	1.02601		31.2244	13.0437	-0.448783	1.36489
		18.1807		5.61808					8.29781					7.71551					8.23827					7.95339					5.20889					13.4925
	siYTHDC1-1-BLM	18.1556	25.7182	7.5294	1.91132	0.265848		25.0156	6.82677	-1.47104	2.77222		25.108	6.9192	-0.796308	1.73665		25.2054	7.01654	-1.22172	2.33225		24.4625	6.27367	-1.67972	3.20366		22.2007	4.01188	-1.197	2.29263		27.8803	9.69148	-3.80105	13.9389
		18.314	25.6841	7.49529	1.87722	0.272208		25.0465	6.8577	-1.44012	2.71343		24.5487	6.35989	-1.35562	2.55907		25.1603	6.97144	-1.26683	2.40632		24.3749	6.18607	-1.76732	3.40422		22.0892	3.9004	-1.30848	2.47681		27.907	9.71818	-3.77434	13.6833
		18.0969	25.6965	7.50767	1.8896	0.269883		24.9876	6.79875	-1.49906	2.82659		24.6901	6.50125	-1.21426	2.32022		25.2148	7.02601	-1.21226	2.317		24.3548	6.16595	-1.78744	3.45202		22.0928	3.90401	-1.30488	2.47063		28.3788	10.1899	-3.30258	9.86679
		18.1888
	siYTHDC1-2-BLM	17.999	25.7052	7.66342	2.04535	0.242264		25.6398	7.59794	-0.699875	1.62436		24.1579	6.11612	-1.59939	3.03014		25.2486	7.20677	-1.03149	2.04414		24.4417	6.39989	-1.55351	2.9353		21.8314	3.78952	-1.41936	2.67467		29.0217	10.9799	-2.51266	5.70673
		18.0793	25.6661	7.62425	2.00617	0.248932		26.2774	8.23557	-0.0622441	1.04409		24.2065	6.16472	-1.55079	2.92978		25.491	7.44919	-0.789074	1.72796		24.4749	6.43305	-1.52034	2.86859		22.0831	4.04128	-1.1676	2.24638		29.2235	11.1817	-2.31081	4.96161
		18.0471	25.5901	7.54827	1.9302	0.262393		25.6025	7.56071	-0.737104	1.66683		24.1811	6.13923	-1.57628	2.98201		25.3265	7.28466	-0.953608	1.93671		24.4646	6.42273	-1.53067	2.88919		21.953	3.91114	-1.29775	2.45845		29.1214	11.0796	-2.41293	5.32554
		18.0418
					0.990407	0.913186	1.03151	0.963917	0.899429	0.916099
					1.01667	0.802313	0.944875	0.978954	1.05678	1.09999
					0.993128	1.36489	1.02601	1.05974	1.05208	0.992361
					0.265848	13.9389	2.29263	3.20366	1.73665	2.33225
					0.272208	13.6833	2.47681	3.40422	2.55907	2.40632
					0.269883	9.86679	2.47063	3.45202	2.32022	2.317
					0.242264	5.70673	2.67467	2.9353	3.03014	2.04414
					0.248932	4.96161	2.24638	2.86859	2.92978	1.72796
					0.262393	5.32554	2.45845	2.88919	2.98201	1.93671
	0.990407	1.01667	0.993128	0.265848	0.272208	0.269883	0.242264	0.248932	0.262393
	0.913186	0.802313	1.36489	13.9389	13.6833	9.86679	5.70673	4.96161	5.32554
	1.03151	0.944875	1.02601	2.29263	2.47681	2.47063	2.67467	2.24638	2.45845
	0.963917	0.978954	1.05974	3.20366	3.40422	3.45202	2.9353	2.86859	2.88919
	0.899429	1.05678	1.05208	1.73665	2.55907	2.32022	3.03014	2.92978	2.98201
	0.916099	1.09999	0.992361	2.33225	2.40632	2.317	2.04414	1.72796	1.93671

## Sheet: Sheet1
		17.4688	28.556	23.3932
		17.6325	28.6218	23.2127
		18.1159	28.3923	23.2132
		17.7391
		18.4334	27.7363	23.3303
		18.2668	27.6205	23.1273
		18.3501
		21.5006	28.5106	23.4085
		23.6457	29.0225	23.5397
		18.0822	28.1885	23.6035
		21.0762
		17.0516	28.6958	23.3983
		18.1504	28.8748	23.5917
		17.2611	28.6344	23.6578
		17.4877
		17.309	29.9239	24.3698
		17.2312	29.7181	24.5614
		17.3554	30.3407	24.5785
		17.2985
		19.3449	27.8977	23.5801
		18.1471	28.0053	24.406
		20.0752	28.1793	23.552
		19.189
		17.2043	28.5724	23.752
		17.1274	28.7566	23.6019
		25.3142	28.4712	23.8411
		19.882
		17.7327	29.3834	24.094
		17.9227	29.3677	24.2752
		18.0477	29.2669	24.1358
		17.901
		17.5753		25.0765
		20.0955		25.0033
		18.3604	36.545	24.9119
		18.6771
		19.9582	30.4007	25.6436
		17.0606	30.4562	25.5935
		17.1446	29.9321	25.7426
		18.0545

## Sheet: Sheet2
		18S	15q					6q					10q					19p					13p					12p					7q
		25.3244	28.4419					23.5383					23.2816					26.4021					24.3423					23.7337					24.6708
		20.821	28.2649					23.5603					23.4207					26.199					24.2709					23.3827					24.5026
		19.0289	28.4155					23.6161					23.3051					26.2288					24.2514					22.6528					32.534
		21.7248
		19.0345	30.4215					25.3421					25.1344					27.4474					25.8013					24.6463					26.2715
		19.0103	30.1154					25.2118					25.2045					27.5733					25.8838					25.293					26.2075
		19.0224	30.1112					25.2372					25.0437					27.5129					25.8405					25.6828					26.2206
		20.0727	30.21					25.2028					24.6561					27.606					26.0521					25.461					26.34
		21.5297	30.0596					25.2893					24.6674					27.6529					26.1509					25.5314					26.287
		25.5744	30.0012					25.2363					24.7119					27.6492					26.0801					25.8053					26.1957
		22.3923

## Sheet: Run Information
File Name	admin_2022-09-06 12-46-04_CT010568.pcrd
Created By User	admin
Notes
ID
Run Started	09/06/2022 04:46:17 UTC
Run Ended	09/06/2022 06:26:39 UTC
Sample Vol	10
Lid Temp	100
Protocol File Name	20220818-zcf.prcl
Plate Setup File Name	Default_PrimePCR_384_runfile.pltd
Base Serial Number	CT010568
Optical Head Serial Number	786BR2799
CFX Manager Version	3.1.1517.0823.
