# Supplementary material for: YTHDC1 delays cellular senescence and pulmonary fibrosis by activating ATR in an m6A-independent manner
Source: EMBO J. 2023 Dec 15;43(1):4. doi: 10.1038/s44318-023-00003-2 (PMC10883269; doi:10.1038/s44318-023-00003-2)
Supplement: Supplementary file 5 — Source Data Fig. 2 [file 44318_2023_3_MOESM5_ESM.zip › Figure2/2l-m/20220603 yh2ax.xlsx]

## Sheet: yh2ax
aav1			WT1			MUT1
total	positive		total	positive		total	positive
852	64		594	23		850	31
606	72		664	16		657	36
278	88		626	11		904	37
569	110		484	6		1088	25
914	60		848	8		942	22
836	54		794	16		631	40
735	84		810	7		892	40
4790	532		4820	87		5964	231
	11.1065			1.80498			3.87324
aav2			WT2			MUT2
total	positive		total	positive		total	positive
401	45		597	9		201	8
330	39		631	10		392	22
450	29		630	13		388	9
350	42		482	7		382	14
267	18		305	12		308	19
264	34		587	8		462	16
						465	16
						511	4
2062	207		3232	59		3109	108
	10.0388			1.8255			3.47379
aav3			WT3			MUT3
total	positive		total	positive		total	positive
548	32		413	11		248	8
558	23		421	9		262	13
535	36		273	8		554	15
518	25		338	4		558	16
716	43		508	6		535	13
749	45		602	20		483	9
738	32		335	17		493	10
561	50					2635	47
4923	286		2890	75		5768	131
	5.80947			2.59516			2.27115
aav4			WT4			MUT4
total	positive		total	positive		total	positive
678	32		512	17		403	20
449	50		570	18		746	22
605	59		617	20		911	29
805	64		574	15		313	10
562	37		676	11		379	4
			597	10
			620	23
			345	10
			631	10
			552	19
			718	4
3099	242		6412	157		2752	85
	7.80897			2.44853			3.08866
			WT5			MUT5
			total	positive		total	positive
			146	2		389	6
			210	5		697	45
			306	5		324	14
			182	5		378	16
			279	5		862	43
			218	8		530	26
			343	10		1436	20
						1732	94
			1684	40		6348	264
				2.3753			4.15879

## Sheet: β-gal
aav1			WT1			MUT1
total	positive		total	positive		total	positive
100	18		152	12		144	7
40	20		161	10		150	4
72	13		110	6		200	11
60	18
64	24
28	11
49	12
413	116		423	28		494	22
	28.0872			6.61939			4.45344
aav2			WT2			MUT2
total	positive		total	positive		total	positive
19	11		200	12		200	16
23	11		230	3		160	13
28	14		150	10		145	13
34	6
26	5
24	8
154	55		580	25		505	42
	35.7143			4.31034			8.31683
aav3			WT3			MUT3
total	positive		total	positive		total	positive
27	13		300	30		200	10
36	8		100	5		200	14
100	20		140	6		300	30
24	6
25	5
46	16
42	11
300	79		540	41		700	54
	26.3333			7.59259			7.71429
aav4			WT4			MUT4
total	positive		total	positive		total	positive
130	31		250	10		100	8
52	15		220	13		160	12
300	70		160	3		137	11
						246	10
482	116		630	26		643	41
	24.0664			4.12698			6.37636
			WT5			MUT5
			total	positive		total	positive
			210	6		230	13
			314	10		134	10
			214	4		346	20
			738	20		710	43
				2.71003			6.05634

## Sheet: MASSON
	BLM
	aav		WT		MUT
	aav1		WT1		MUT1
	10		0.8		3.44
	7.6		2		3.88
	16.5		4		2.4
	17		3		1.32
			1.6
	12.775		2.28		2.76
	aav2		WT2		MUT2
	11.2		1.4		3
	14.8		2		4.6
	13.8		2.13		2.27
	33.17				2.4
	6.3				3.44
					1.7
	15.854		1.84333		2.90167
	aav3		WT3		MUT3
	18.3		3		2.5
	10		2.06		3.5
	13		2.26		2.7
	36		2.3		5
	10		0.99		3.2
	17.46		2.122		3.38
	aav4		WT4		MUT4
	8.8		2.5		4.3
	13.3		2.8		3.5
	7.4		2.2		4.2
	11		2.8		2.2
	17		2.3		2.8
			1.7		1.3
	11.5		2.38333		3.05
			WT5		MUT5
			2.01		0.6
					3
					2.3
			2.19667		1.96667
