# Supplementary material for: YTHDC1 delays cellular senescence and pulmonary fibrosis by activating ATR in an m6A-independent manner
Source: EMBO J. 2023 Dec 15;43(1):4. doi: 10.1038/s44318-023-00003-2 (PMC10883269; doi:10.1038/s44318-023-00003-2)
Supplement: Supplementary file 6 — Source Data Fig. 3 [file 44318_2023_3_MOESM6_ESM.zip]

Archive with 64 entries (54 files):
- Figure3/
- Figure3/3a-c/
- Figure3/3a-c/20200927 ATR (UP)  nc,siDC1-1,SiDC1-3VP16.tif
- Figure3/3a-c/20200927 ATR (UP)  nc,siDC1-1,SiDC1-3VP16white .tif
- Figure3/3a-c/20200927 GAPDH  nc,siDC1-1,SiDC1-3(VP-16).jpg
- Figure3/3a-c/20200927 GAPDH  nc,siDC1-1,SiDC1-3VP-16 white .tif
- Figure3/3a-c/20200927 p-ATR nc,siDC1-1,SiDC1-3 VP-16.tif
- Figure3/3a-c/20200927 YTHDC1 nc,siDC1-1,SiDC1-3(VP-16) .tif
- Figure3/3a-c/20200927 YTHDC1 nc,siDC1-1,SiDC1-3(VP-16) White .tif
- Figure3/3a-c/20201011 ATM nc shDC1-1 shDC1-2 VP-16 .jpg
- Figure3/3a-c/20201011 ATM nc siDC1-1 siDC1-2 VP-16 white .tif
- Figure3/3a-c/20201012 p-ATM nc siDC1-1 siDC1-2  white.tif
- Figure3/3a-c/20201012 p-ATM nc siDC1-1 siDC1-2 VP-16 .tif
- Figure3/3a-c/quantify.xls
- Figure3/3d-f/
- Figure3/3d-f/ATR  DMSO NC siDC1-1 -2 siDF2-1 -2 siIGF2BP1 2 3 .jpg
- Figure3/3d-f/ATR  DMSO NC siDC1-1 -2 siDF2-1 -2 siIGF2BP1 2 3 W.tif
- Figure3/3d-f/p-ATR DMSO NC siDC1-1 -2 siDF2-1 -2 siIGF2BP1 2 3  .jpg
- Figure3/3d-f/p-ATR DMSO NC siDC1-1 -2 siDF2-1 -2 siIGF2BP1 2 3 W .tif
- Figure3/3d-f/qutify.xls
- Figure3/3d-f/up GAPDH  down uh2ax NC-DMSO NC-VP16 siDC1-1 -2 siDF2-1 -2 siIGFBP1 BP2 BP3    w   .tif
- Figure3/3d-f/up GAPDH  down yh2ax NC-DMSO NC-VP16 siDC1-1 -2 siDF2-1 -2 siIGFBP1 BP2 BP3.jpg
- Figure3/3d-f/YTHDC1 DMSO NC siDC1-1 -2 siDF2-1 -2 siIGF2BP1 2 3 W.tif
- Figure3/3d-f/YTHDC1 DMSO NC siDC1-1 -2 siDF2-1 -2 siIGF2BP1 2 3.jpg
- Figure3/3g-i/
- Figure3/3g-i/atr and p-atr nc shm3 14 wtap m hct116 nc   shx-2 -4 shy-3 -4     w.Tif
- Figure3/3g-i/atr and p-atr nc shm3 14 wtap m hct116 nc   shx-2 -4 shy-3 -4   VP-16   .jpg
- Figure3/3g-i/gapdh nc-DMSO NC siM3-1 -2 siM14-1 -2 siWTAP-1 -2 (VP16)       .jpg
- Figure3/3g-i/gapdh nc-DMSO NC siM3-1 -2 siM14-1 -2 siWTAP-1 -2 (VP16)    W   .tif
- Figure3/3g-i/M3 nc-dmso nc siM3-1 -2 siM14-1 -2 siW-1 -2 (vp16)  M nc-DMSO NC  siF-1 siF-2 siA-1 -2  .jpg
- Figure3/3g-i/M3 nc-dmso nc siM3-1 -2 siM14-1 -2 siW-1 -2 (vp16)  M nc-DMSO NC  siF-1 siF-2 siA-1 -2 W .tif
- Figure3/3g-i/p-ATR nc-dmso nc siM3-1 -2 siM14-1 -2 siW-1 -2 (vp16)  M nc-DMSO NC  siF-1 siF-2 siA-1 -2 W .tif
- Figure3/3g-i/p-ATR nc-dmso nc siM3-1 -2 siM14-1 -2 siW-1 -2 (vp16)  M nc-DMSO NC  siF-1 siF-2 siA-1 -2.jpg
- Figure3/3g-i/wb.xlsx
- Figure3/3j-l/
- Figure3/3j-l/atr nc shm3 14 wtap       m nc sifto alk             .jpg
- Figure3/3j-l/atr nc shm3 14 wtap       m nc sifto alk         w.Tif
- Figure3/3j-l/gapdh nc shm3 14 wtap       m nc sifto alk             .jpg
- Figure3/3j-l/gapdh nc shm3 14 wtap       m nc sifto alk         w.Tif
- Figure3/3j-l/p-ATR nc-dmso nc siM3-1 -2 siM14-1 -2 siW-1 -2 (vp16)  M nc-DMSO NC  siF-1 siF-2 siA-1 -2 W .tif
- Figure3/3j-l/p-ATR nc-dmso nc siM3-1 -2 siM14-1 -2 siW-1 -2 (vp16)  M nc-DMSO NC  siF-1 siF-2 siA-1 -2.jpg
- Figure3/3j-l/wb.xlsx
- Figure3/3m-o/
- Figure3/3m-o/20210112 GAPDH nc shDC1-1 (V WT MUT)  white .tif
- Figure3/3m-o/20210112 GAPDH nc shDC1-1 (V WT MUT) .jpg
- Figure3/3m-o/20210112 up p-ATR down ATR   Loading sequence (right to left nc shDC1-1 (V WT MUT) ).jpg
- Figure3/3m-o/20210112 up p-ATR down ATR Loading sequence (right to left nc shDC1-1 (V WT MUT) )  white.tif
- Figure3/3m-o/qutify.xlsx
- Figure3/3m-o/YTHDC1 control I-PpoI (nc siDC1-1 -2 si53BP1-1 -2 siRAD50 ) M NC shDC1-1 (v wt mut  )  W.tif
- Figure3/3m-o/YTHDC1 control I-PpoI (nc siDC1-1 -2 si53BP1-1 -2 siRAD50 ) M NC shDC1-1 (v wt mut  ).jpg
- Figure3/3p-r/
- Figure3/3p-r/nc blm p-ATR IF/
- Figure3/3p-r/nc blm p-ATR IF/nc merge.tif
- Figure3/3p-r/nc blm p-ATR IF/nc2  010_crop_RGB_DAPI.tif
- Figure3/3p-r/nc blm p-ATR IF/nc2  010_crop_RGB_TxRed.tif
- Figure3/3p-r/p-ATR.xls
- Figure3/3p-r/saline p-ATR IF/
- Figure3/3p-r/saline p-ATR IF/c2 007_crop_RGB_DAPI.tif
- Figure3/3p-r/saline p-ATR IF/c2 007_crop_RGB_TxRed.tif
- Figure3/3p-r/saline p-ATR IF/c2 merge.tif
- Figure3/3p-r/shYTHDC1 blm p-ATR IF/
- Figure3/3p-r/shYTHDC1 blm p-ATR IF/sh merge.tif
- Figure3/3p-r/shYTHDC1 blm p-ATR IF/sh1 _crop_RGB_DAPI.tif
- Figure3/3p-r/shYTHDC1 blm p-ATR IF/sh1 _crop_RGB_TxRed.tif
