# Supplementary material for: YTHDC1 delays cellular senescence and pulmonary fibrosis by activating ATR in an m6A-independent manner
Source: EMBO J. 2023 Dec 15;43(1):4. doi: 10.1038/s44318-023-00003-2 (PMC10883269; doi:10.1038/s44318-023-00003-2)
Supplement: Supplementary file 6 — Source Data Fig. 3 [file 44318_2023_3_MOESM6_ESM.zip › Figure3/3a-c/quantify.xls]

## Sheet: qutify
	nc	siDC1-1	siDC1-2			nc	siDC1-1	siDC1-2			nc	siDC1-1	siDC1-2
p-ATR	123.145	79.3619	66.9627		p-ATR	153.774	99.6804	98.1469		p-ATR	141.945	78.5431	73.9533
GAPDH	118.31	131.053	133.462		GAPDH	151.444	149.312	173.291		GAPDH	138.469	129.354	130.371
	1.04086	0.605571	0.501736			1.01538	0.667598	0.56637			1.02511	0.607195	0.567253
	1	0.581797	0.482038			1	0.657484	0.55779			1	0.592324	0.55336
ATR	98.1047	98.5828	98.7574		ATR	155.394	167.15	181.089		ATR	96.4318	96.2502	103.366
GAPDH	118.31	131.053	133.462		GAPDH	151.444	149.312	173.291		GAPDH	138.469	129.354	130.371
	0.829217	0.752236	0.739966			1.02608	1.11947	1.045			0.696415	0.744084	0.79286
	1	0.907164	0.892367			1	1.09102	1.01844			1	1.06845	1.13849
p-ATM	13.5704	21.3645	27.4813		p-ATM	81.7415	106.866	124.426		p-ATM	86.0628	129.189	153.475
GAPDH	118.31	131.053	133.462		GAPDH	151.444	149.312	173.291		GAPDH	138.469	129.354	130.371
	0.114702	0.163022	0.205911			0.539747	0.715722	0.718017			0.621531	0.998722	1.17722
	1	1.42127	1.79519			1	1.32603	1.33029			1	1.60687	1.89406
ATM	40.5131	45.4606	38.8668		ATM	128.322	120.558	123.314		ATM	377.234	353.318	390.114
GAPDH	118.31	131.053	133.462		GAPDH	151.444	149.312	173.291		GAPDH	138.469	129.354	130.371
	0.342432	0.346887	0.29122			0.84732	0.807423	0.711601			2.72432	2.7314	2.99234
	1	1.01301	0.850447			1	0.952913	0.839825			1	1.0026	1.09838

## Sheet: Sheet2
1	0.0221667	3687.58	2085	8399	81.7415	100	7356731	0	65535
2	0.0221667	4821.02	2140	13161	106.866	100	9617925	0	65535
3	0.0221667	4259.82	2074	12445	94.426	100	8498337	0	65535
1	0.0263111	4877.09	461	18069	128.322	100	11548943	0	65535
2	0.0263111	5342.15	680	19942	140.558	100	12650209	0	65535
3	0.0263111	4686.77	571	17635	123.314	100	11098262	0	65535
1	0.0346222	391.956	205	2094	13.5704	100	1221334	0	65535
2	0.0346222	617.076	203	4905	21.3645	100	1922808	0	65535
3	0.0346222	504.917	197	3191	17.4813	100	1573321	0	65535
1	0.0272	1489.45	105	6083	40.5131	100	3646179	0	65535
2	0.0272	1671.35	188	6731	45.4606	100	4091457	0	65535
3	0.0272	1428.93	101	5920	38.8668	100	3498014	0	65535
1	0.022	3911.94	2110	14054	86.0628	100	7745650	0	65535
2	0.022	5872.21	2392	20530	129.189	100	11626980	0	65535
3	0.022	6976.12	2357	38967	153.475	100	13812725	0	65535
1	0.0263111	14337.4	1058	53636	377.234	100	33951059	0	65535
2	0.0263111	13428.5	1162	51695	353.318	100	31798584	0	65535
3	0.0263111	8289.82	247	51695	418.114	100	19630293	0	65535

## Sheet: Sheet1
1	0.0290333	4241.49	3318	10950	123.145	100	11083010	0	65535
2	0.0290333	3766.77	3270	6549	79.3619	100	9842571	0	65535
3	0.0290333	3684.13	3284	6298	66.9627	100	9626642	0	65535
4	0.0290333	4263.16	3171	12241	123.774	100	11139629	0	65535
5	0.0290333	3433.31	3111	7158	99.6804	100	8971237	0	65535
6	0.0290333	3380.49	3084	7051	98.1469	100	8833220	0	65535
1	0.0205333	4777.83	4148	7797	98.1047	100	8829424	0	65535
2	0.0205333	4801.11	4151	7545	98.5828	100	8872455	0	65535
3	0.0205333	4809.61	4164	7754	98.7574	100	8888165	0	65535
4	0.0205333	7567.87	4715	19454	155.394	100	13985431	0	65535
5	0.0205333	8140.45	4595	20340	167.15	100	15043545	0	65535
6	0.0205333	11254.3	4556	31889	231.089	100	20798002	0	65535
1	0.0225333	4524.2	3217	12241	101.945	100	9175087	0	65535
2	0.0225333	3485.64	3148	7158	78.5431	100	7068880	0	65535
3	0.0225333	3281.95	3050	7051	73.9533	100	6655800	0	65535
1	0.0181444	4763.54	4190	6022	86.4318	100	7778866	0	65535
2	0.0181444	5304.67	4418	7964	96.2502	100	8662518	0	65535
3	0.0181444	5696.84	4692	8283	103.366	100	9302938	0	65535
