# Supplementary material for: YTHDC1 delays cellular senescence and pulmonary fibrosis by activating ATR in an m6A-independent manner
Source: EMBO J. 2023 Dec 15;43(1):4. doi: 10.1038/s44318-023-00003-2 (PMC10883269; doi:10.1038/s44318-023-00003-2)
Supplement: Supplementary file 6 — Source Data Fig. 3 [file 44318_2023_3_MOESM6_ESM.zip › Figure3/3d-f/qutify.xls]

## Sheet: qutify
	DMSO	nc	siDC1-1	siDC1-2	siDF2-1	siDF2-2	siIGF2BP1	siIGF2BP2	siIGF2BP3
p-ATR	110.431	189.175	131.589	111.073	190.053	191.019	206.516	214.383	192.475
gapdh	862.448	862.448	865.339	800.99	859.316	884.808	884.808	866.648	876.314
	0.128044	0.219346	0.152066	0.13867	0.221168	0.215888	0.233402	0.24737	0.219642
	0.583753	1	0.693271	0.632197	1.00831	0.984232	1.06408	1.12776	1.00135
ATR	181.515	238.687	248.23	268.873	267.884	294.084	303.502	299.136	227.923
	862.448	862.448	865.339	800.99	859.316	884.808	884.808	866.648	876.314
	0.210465	0.276755	0.286859	0.335675	0.311741	0.332371	0.343015	0.345164	0.260093
	0.760474	1	1.03651	1.2129	1.12641	1.20096	1.23941	1.24718	0.939794
	DMSO	nc	siDC1-1	siDC1-2	siDF2-1	siDF2-2	siIGF2BP1	siIGF2BP2	siIGF2BP3
p-ATR	175.91	330.482	216.193	137.379	433.801	432.798	460.237	466.802	440.658
	507.573	351.282	457.291	508.987	448.873	453.281	508.338	421.937	520.149
	0.34657	0.940789	0.472769	0.269906	0.966423	0.954811	0.905374	1.10633	0.847176
	0.368383	1	0.502525	0.286894	1.02725	1.01491	0.962357	1.17596	0.900496
ATR	391.834	509.527	617.791	757.326	569.643	623.994	675.29	642.568	616.26
	507.573	351.282	457.291	508.987	448.873	453.281	508.338	421.937	520.149
	0.771976	1.45048	1.35098	1.48791	1.26905	1.37662	1.32842	1.5229	1.18478
	0.532222	1	0.931404	1.02581	0.87492	0.949078	0.915853	1.04993	0.816817
	DMSO	nc	siDC1-1	siDC1-2	siDF2-1	siDF2-2	siIGF2BP1	siIGF2BP2	siIGF2BP3
p-ATR	63.8011	99.5314	53.2733	46.5564	101.078	101.532	108.589	112.461	102.119
	427.374	408.309	367.735	349.544	415.194	417.912	445.564	444.506	410.285
	0.149286	0.243765	0.144869	0.133192	0.243449	0.24295	0.243712	0.253003	0.248897
	0.612419	1	0.594298	0.546396	0.998703	0.996657	0.999785	1.0379	1.02105
ATR	79.0174	97.4639	101.572	108.884	108.456	118.457	119.37	120.006	93.4264
	427.374	408.309	367.735	349.544	415.194	417.912	445.564	444.506	410.285
	0.18489	0.238701	0.27621	0.311502	0.261218	0.28345	0.267907	0.269975	0.227711
	0.774567	1	1.15714	1.30499	1.09433	1.18747	1.12235	1.13102	0.953957

## Sheet: BLM
	DMSO	nc	siDC1-1	siDC1-2	siDF2-1	siDF2-2	siIGF2BP1	siIGF2BP2	siIGF2BP3
p-ATR	129.553	194.631	164.025	153.104	192.011	207.219	211.86	214.696	189.108
gapdh	201.229	204.825	248.951	255.271	193.156	186.579	195.976	194.379	205.824
	0.643808	0.950227	0.658865	0.59977	0.994072	1.11062	1.08105	1.10453	0.918784
	0.67753	1	0.693376	0.631186	1.04614	1.16879	1.13767	1.16238	0.96691
	DMSO	nc	siDC1-1	siDC1-2	siDF2-1	siDF2-2	siIGF2BP1	siIGF2BP2	siIGF2BP3
p-ATR	185.812	461.262	194.179	250.615	388.671	410.104	426.434	435.081	392.038
gapdh	569.749	618.369	606.465	686.594	564.049	474.891	541.853	622.75	620.877
	0.32613	0.745934	0.320182	0.365011	0.689073	0.863575	0.786991	0.698644	0.631426
	0.43721	1	0.429236	0.489335	0.923772	1.15771	1.05504	0.936604	0.846491
	DMSO	nc	siDC1-1	siDC1-2	siDF2-1	siDF2-2	siIGF2BP1	siIGF2BP2	siIGF2BP3
p-ATR	336.315	533.294	294.772	271.646	524.144	620.471	661.478	712.084	526.399
gapdh	620.877	582.245	654.09	688.21	568.855	712.656	626.465	692.105	595.411
	0.541677	0.915927	0.45066	0.394714	0.921401	0.870646	1.05589	1.02887	0.884092
	0.591397	1	0.492025	0.430945	1.00598	0.950562	1.15281	1.12331	0.965243
	DMSO	nc	siDC1-1	siDC1-2	siDF2-1	siDF2-2	siIGF2BP1	siIGF2BP2	siIGF2BP3
ATR	59.7083	61.5133	62.4758	57.8557	51.0199	59.9044	56.6804	65.1242	69.7807
gapdh	201.229	244.825	218.951	255.271	193.156	186.579	195.976	194.379	205.824
	0.296718	0.251254	0.285342	0.226644	0.264138	0.321066	0.289221	0.335037	0.339032
	1.18095	1	1.13567	0.902054	1.05128	1.27786	1.15111	1.33346	1.34936
	DMSO	nc	siDC1-1	siDC1-2	siDF2-1	siDF2-2	siIGF2BP1	siIGF2BP2	siIGF2BP3
ATR	113.087	148.146	146.491	152.192	137.291	120.303	127.521	136.995	142.162
gapdh	569.749	688.369	626.465	686.594	564.049	474.891	541.853	622.75	620.877
	0.198486	0.215213	0.233838	0.221663	0.243402	0.253327	0.235342	0.219985	0.22897
	0.922278	1	1.08654	1.02997	1.13098	1.1771	1.09353	1.02217	1.06392
	DMSO	nc	siDC1-1	siDC1-2	siDF2-1	siDF2-2	siIGF2BP1	siIGF2BP2	siIGF2BP3
ATR	379.226	420.015	442.685	480.531	561.799	518.433	544.408	522.901	475.04
gapdh	620.877	582.245	554.09	488.21	568.855	712.656	626.465	692.105	595.411
	0.610791	0.721371	0.798941	0.98427	0.987595	0.727466	0.869016	0.755523	0.797835
	0.846708	1	1.10753	1.36444	1.36905	1.00845	1.20467	1.04734	1.106

## Sheet: Sheet2
1	0.0237222	4655.19	3126	19695	110.431	100	9938825	0	65535
2	0.0237222	7974.58	3405	37427	189.175	100	17025732	0	65535
3	0.0237222	5547.08	3289	22620	131.589	100	11843013	0	65535
4	0.0237222	4682.25	3190	16698	111.073	100	9996613	0	65535
5	0.0237222	8011.62	3405	40776	190.053	100	17104806	0	65535
6	0.0237222	8052.33	3490	43922	191.019	100	17191734	0	65535
7	0.0237222	8705.61	3511	49387	206.516	100	18586468	0	65535
8	0.0237222	9037.2	3534	49821	214.383	100	19294427	0	65535
9	0.0237222	8113.71	3337	37872	192.475	100	17322772	0	65535
1	0.0242	7500.62	4059	32841	181.515	100	16336358	0	65535
2	0.0242	9863.1	4566	48055	238.687	100	21481823	0	65535
3	0.0242	10257.4	4925	55696	248.23	100	22340715	0	65535
4	0.0242	11110.4	4940	54199	268.873	100	24198529	0	65535
5	0.0242	11069.6	5241	55917	267.884	100	24109545	0	65535
6	0.0242	12152.2	5485	45106	294.084	100	26467592	0	65535
7	0.0242	12541.4	6252	48684	303.502	100	27315190	0	65535
8	0.0242	12361	5773	61823	299.136	100	26922243	0	65535
9	0.0242	9418.31	5080	25727	227.923	100	20513073	0	65535
1	0.0237222	7415.4	4209	38279	175.91	100	15831871	0	65535
2	0.0237222	13931.3	4676	64568	330.482	100	29743378	0	65535
3	0.0237222	9113.53	4546	43984	216.193	100	19457381	0	65535
4	0.0237222	5791.14	4316	23216	137.379	100	12364084	0	65535
5	0.0237222	14071.2	4804	64568	333.801	100	30042062	0	65535
6	0.0237222	14028.9	4979	64568	332.798	100	29951808	0	65535
7	0.0237222	15185.6	5046	64568	360.237	100	32421286	0	65535
8	0.0237222	15462.4	5127	64568	366.802	100	33012164	0	65535
9	0.0237222	14360.3	4615	64568	340.658	100	30659215	0	65535
1	0.026	15070.5	7847	64571	391.834	100	35265076	0	65535
2	0.0267222	19067.5	8502	64571	509.527	100	45857396	0	65535
3	0.0267222	19376.8	8761	64571	517.791	100	46601191	0	65535
4	0.0267222	20856.3	8761	64571	557.326	100	50159329	0	65535
5	0.0267222	21317.2	9323	64571	569.643	100	51267833	0	65535
6	0.0267222	23351.1	10082	64571	623.994	100	56159488	0	65535
7	0.0267222	25270.7	12319	64571	675.29	100	60776058	0	65535
8	0.0267222	24046.2	11321	64571	642.568	100	57831135	0	65535
9	0.0267222	19319.5	9724	56980	516.26	100	46463365	0	65535
1	0.0225556	2828.62	2077	9819	63.8011	100	5742096	0	65535
2	0.0225556	4412.72	2153	18327	99.5314	100	8957824	0	65535
3	0.0225556	3248.57	2136	11174	73.2733	100	6594601	0	65535
4	0.0225556	2950.78	2122	8457	66.5564	100	5990080	0	65535
5	0.0225556	4481.31	2220	19818	101.078	100	9097064	0	65535
6	0.0225556	4501.41	2244	21283	101.532	100	9137860	0	65535
7	0.0225556	4814.31	2211	23865	108.589	100	9773047	0	65535
8	0.0225556	4985.96	2276	24191	112.461	100	10121504	0	65535
9	0.0225556	4527.43	2193	18657	102.119	100	9190690	0	65535
1	0.0288556	2738.38	1670	11609	79.0174	100	7111562	0	65535
2	0.0288556	3377.65	1675	16886	97.4639	100	8771755	0	65535
3	0.0288556	3520.02	1689	19549	101.572	100	9141502	0	65535
4	0.0288556	3773.4	1764	19291	108.884	100	9799532	0	65535
5	0.0288556	3758.6	1816	19274	108.456	100	9761072	0	65535
6	0.0288556	4105.18	2019	15702	118.457	100	10661148	0	65535
7	0.0288556	4136.8	2138	16975	119.37	100	10743262	0	65535
8	0.0288556	4158.84	2058	21328	120.006	100	10800502	0	65535
9	0.0288556	3237.73	1945	8850	93.4264	100	8408380	0	65535

## Sheet: Sheet1
1	0.0290333	4241.49	3318	10950	123.145	100	11083010	0	65535
2	0.0290333	3766.77	3270	6549	79.3619	100	9842571	0	65535
3	0.0290333	3684.13	3284	6298	66.9627	100	9626642	0	65535
4	0.0290333	4263.16	3171	12241	123.774	100	11139629	0	65535
5	0.0290333	3433.31	3111	7158	99.6804	100	8971237	0	65535
6	0.0290333	3380.49	3084	7051	98.1469	100	8833220	0	65535
1	0.0205333	4777.83	4148	7797	98.1047	100	8829424	0	65535
2	0.0205333	4801.11	4151	7545	98.5828	100	8872455	0	65535
3	0.0205333	4809.61	4164	7754	98.7574	100	8888165	0	65535
4	0.0205333	7567.87	4715	19454	155.394	100	13985431	0	65535
5	0.0205333	8140.45	4595	20340	167.15	100	15043545	0	65535
6	0.0205333	11254.3	4556	31889	231.089	100	20798002	0	65535
1	0.0225333	4524.2	3217	12241	101.945	100	9175087	0	65535
2	0.0225333	3485.64	3148	7158	78.5431	100	7068880	0	65535
3	0.0225333	3281.95	3050	7051	73.9533	100	6655800	0	65535
1	0.0181444	4763.54	4190	6022	86.4318	100	7778866	0	65535
2	0.0181444	5304.67	4418	7964	96.2502	100	8662518	0	65535
3	0.0181444	5696.84	4692	8283	103.366	100	9302938	0	65535
