# Supplementary material for: YTHDC1 delays cellular senescence and pulmonary fibrosis by activating ATR in an m6A-independent manner
Source: EMBO J. 2023 Dec 15;43(1):4. doi: 10.1038/s44318-023-00003-2 (PMC10883269; doi:10.1038/s44318-023-00003-2)
Supplement: Supplementary file 6 — Source Data Fig. 3 [file 44318_2023_3_MOESM6_ESM.zip › Figure3/3g-i/wb.xlsx]

## Sheet: VP16
	control	nc	siM3-1	siM3-2	siM14-1	siM14-2	siWTAP-1	siWTAP-2
p-ATR	84.282	256.908	262.115	263.718	290.786	302.396	299.519	288.261
GAPDH	75.707	109.334	110.256	118.985	132.554	142.293	137.892	126.68
	1.11327	2.34975	2.37733	2.2164	2.19372	2.12516	2.17213	2.27551
	0.47378	1	1.01174	0.943246	0.933594	0.90442	0.924406	0.968401
p-ATR	243.95	494.043	505.372	511.145	561.376	583.133	577.946	519.684
GAPDH	171.211	214.317	216.447	236.349	262.38	277.571	272.848	248.096
	1.42485	2.3052	2.33485	2.16267	2.13955	2.10084	2.1182	2.09469
	0.618103	1	1.01286	0.938171	0.928143	0.91135	0.918879	0.908681
p-ATR	243.348	498.036	508.373	513.681	566.422	583.458	580.099	555.059
GAPDH	279.957	316.078	316.598	340.866	377.287	406.399	400.643	371.876
	0.869233	1.57567	1.60574	1.50699	1.5013	1.43568	1.44792	1.49259
	0.551658	1	1.01908	0.956408	0.9528	0.911151	0.918921	0.947272

## Sheet: VP16 siFTO
	control	NC	siFTO-1	siFTO-2	siALKBH5-1	siALKBH5-2
p-ATR	78.215	230.868	209.047	206.523	203.083	168.607
GAPDH	531.545	600.884	563.921	573.756	584.755	483.503
	0.147147	0.384214	0.370703	0.359949	0.347296	0.34872
	0.382981	1	0.964834	0.936846	0.903913	0.907618
p-ATR	295.336	513.499	469.857	461.063	447.454	379.123
GAPDH	380.03	372.343	362.579	351.367	365.406	297.564
	0.777139	1.3791	1.29587	1.3122	1.22454	1.27409
	0.563511	1	0.939651	0.951487	0.887925	0.923854
p-ATR	299.349	512.631	474.103	473.974	464.205	511.55
GAPDH	271.537	315.928	280.831	277.139	290.989	256.128
	1.10242	1.62262	1.68821	1.71024	1.59527	1.99724
	0.67941	1	1.04043	1.054	0.983143	1.23088

## Sheet: BLM siM3
	control	nc	siM3-1	siM3-2	siM14-1	siM14-2	siWTAP-1	siWTAP-2
p-ATR	643.385	982.382	991.225	991.957	1099.84	1128.67	1109.07	1067.11
GAPDH	186.559	195.192	196.082	212.741	213.244	206.003	203.521	200.236
	3.44869	5.03291	5.05514	4.66274	5.15765	5.47889	5.44942	5.32929
	0.685227	1	1.00442	0.926449	1.02479	1.08861	1.08276	1.05889
p-ATR	311.558	466.824	516.566	534.349	560.376	537.727	506.021	539.597
GAPDH	580.1	585.32	582.948	580.333	602.311	566.399	567.966	589.642
	0.537076	0.797554	0.886126	0.920763	0.930377	0.949379	0.890935	0.915127
	0.673403	1	1.11105	1.15448	1.16654	1.19036	1.11708	1.14742
p-ATR	339.037	511.305	546.03	554.015	531.42	507.23	518.163	563.436
GAPDH	254.468	271.643	269.339	294.493	307.305	321.916	305.711	325.771
	1.33234	1.88227	2.0273	1.88125	1.72929	1.57566	1.69494	1.72955
	0.707835	1	1.07705	0.999457	0.918726	0.837105	0.900477	0.918862
	control	nc	siM3-1	siM3-2	siM14-1	siM14-2	siWTAP-1	siWTAP-2
ATR	228.204	372.144	362.161	396.883	450.436	476.068	448.114	384.699
GAPDH	186.559	195.192	196.082	212.741	213.244	206.003	203.521	200.236
	1.22322	1.90656	1.84699	1.86557	2.1123	2.31097	2.20181	1.92123
	0.641588	1	0.968755	0.978501	1.10792	1.21212	1.15486	1.0077
ATR	414.296	634.911	628.145	691.417	721.708	796.191	780.637	756.906
GAPDH	580.1	585.32	582.948	580.333	602.311	566.399	567.966	589.642
	0.714179	1.08472	1.07753	1.19141	1.19823	1.40571	1.37444	1.28367
	0.658397	1	0.993368	1.09836	1.10464	1.29591	1.26709	1.18341
ATR	224.19	270.377	284.714	300.904	310.436	333.288	310.537	275.54
GAPDH	254.468	271.643	269.339	294.493	307.305	321.916	305.711	325.771
	0.881013	0.995342	1.05709	1.02177	1.01019	1.03533	1.01579	0.845809
	0.885136	1	1.06203	1.02655	1.01492	1.04017	1.02054	0.849767

## Sheet: BLM siFTO
	control	NC	siFTO-1	siFTO-2	siALKBH5-1	siALKBH5-2
p-ATR	110.024	225.827	201.593	233.353	232.651	196.097
GAPDH	160.085	175.944	176.073	163.565	136.258	156.754
	0.687287	1.28352	1.14494	1.42667	1.70743	1.25099
	0.53547	1	0.892034	1.11153	1.33027	0.974655
p-ATR	229.709	376.982	392.599	448.801	403.752	402.232
GAPDH	154.321	158.452	162.737	161.367	158.685	163.086
	1.48851	2.37915	2.41247	2.78124	2.54437	2.46638
	0.625647	1	1.014	1.169	1.06944	1.03666
p-ATR	643.649	945.215	913.911	947.856	945.63	800.217
GAPDH	402.219	411.31	365.66	357.67	432.516	410.557
	1.60025	2.29806	2.49935	2.65008	2.18635	1.9491
	0.696347	1	1.08759	1.15318	0.951389	0.848151
	control	NC	siFTO-1	siFTO-2	siALKBH5-1	siALKBH5-2
ATR	116.151	107.271	117.425	121.149	117.942	113.504
GAPDH	160.085	175.944	176.073	163.565	136.258	156.754
	0.725558	0.609691	0.666914	0.740674	0.865579	0.724093
	1.19004	1	1.09386	1.21484	1.4197	1.18764
ATR	229.709	276.982	292.599	298.801	293.752	292.232
GAPDH	154.321	158.452	162.737	161.367	158.685	153.086
	1.48851	1.74805	1.79798	1.85168	1.85117	1.90894
	0.851527	1	1.02857	1.05929	1.05899	1.09204
ATR	74.5286	76.9518	78.0784	76.5813	71.7733	75.9792
GAPDH	402.219	411.31	365.66	357.67	432.516	410.557
	0.185294	0.187089	0.213527	0.214111	0.165944	0.185064
	0.990403	1	1.14131	1.14443	0.886975	0.989172
