# Supplementary material for: YTHDC1 delays cellular senescence and pulmonary fibrosis by activating ATR in an m6A-independent manner
Source: EMBO J. 2023 Dec 15;43(1):4. doi: 10.1038/s44318-023-00003-2 (PMC10883269; doi:10.1038/s44318-023-00003-2)
Supplement: Supplementary file 6 — Source Data Fig. 3 [file 44318_2023_3_MOESM6_ESM.zip › Figure3/3m-o/qutify.xlsx]

## Sheet: Sheet1
		shDC1						shDC1						shDC1
	V	V	WT	MUT			V	V	WT	MUT			V	V	WT	MUT
p-ATR	341.507	141.907	312.257	327.663		p-ATR	607.909	379.563	649.54	599.102		p-ATR	143.031	72.8954	146.734	131.062
GAPDH	467.932	456.305	423.541	413.276		GAPDH	413.276	413.94	460.479	458.116		GAPDH	191.004	195.429	193.765	195.074
	0.729824	0.310992	0.737252	0.792844			1.47095	0.916951	1.41057	1.30775			0.748835	0.373001	0.757281	0.671858
	1	0.426119	1.01018	1.08635			1	0.623372	0.958954	0.889052			1	0.498109	1.01128	0.897205
