# Supplementary material for: YTHDC1 delays cellular senescence and pulmonary fibrosis by activating ATR in an m6A-independent manner
Source: EMBO J. 2023 Dec 15;43(1):4. doi: 10.1038/s44318-023-00003-2 (PMC10883269; doi:10.1038/s44318-023-00003-2)
Supplement: Supplementary file 6 — Source Data Fig. 3 [file 44318_2023_3_MOESM6_ESM.zip › Figure3/3p-r/p-ATR.xls]

control1	control2	control3	control4		NC1	NC2	NC3	NC4	NC5		shDC1-BLM1	shDC1-BLM2	shDC1-BLM3	shDC1-BLM4	shDC1-BLM5
1	7	1	2		3	7	2	3	8		1	1	1	1	1
3	2	3	2		1	3	10	2	6		1	3	2	2	1
2	2	2	1		2	13	5	6	3		2	2	1	3	1
1	1	0	1		1	8	2	8	6		1	1	2	2	1
1	2	0	1		4	6	2	2	7		3	2	3	5	1
1	4	0	1		1	7	2	1	12		1	3	1	1	2
1	4	0	0		2	8	4	1	15		3	3	4	1	2
2	2	0	0		1	2	2	5	13		6	2	2	3	2
3	3	0	0		1	3	3	2	5		4	2	6	3	2
1	1	0	0		1	2	2	1	5		2	3	3	2	2
1	1	0	0		13	9	1	1	14		4	4	2	3	7
1	2	0	0		3	12	6	8	4		1	2	3	4	1
0	1	0	0		1	10	5	2	5		1	2	1	2	6
0	3	0	0		3	3	2	1	7		0	3	1	1	4
0	1	0	0		3	5	3	2	5		0	1	1	2	3
0	1	0	0		2	6	6	1	16		0	2	6	3	2
0	3	0	0		2	8	6	2	5		0	1	2	2	3
0	1	0	0		15	4	3	3	13		0	6	1	1	5
0	0	0	0		2	1	6	7	5		0	3	3	2	1
0	0	0	0		3	4	7	8	21		0	1	1	1	1
0	0	0	0		4	10	12	9	25		0	5	5	1	2
0	0	0	0		2	14	15	2	12		0	1	1	2	2
0	0	0	0		2	10	13	1	8		0	1	1	3	3
0	0	0	0		5	8	5	1	6		0	2	2	0	4
0	0	0	0		3	3	5	1	7		0	1	1	0	6
0	0	0	0		5	2	1	4	8		0	2	1	0	1
0	0	0	0		5	1	4	10	2		0	0	0	0	2
0	0	0	0		1	10	8	14	3		0	0	0	0	8
0	0	0	0		4	3	22	10	2		0	0	0	0	5
0	0	0	0		8	20	3	20	9		0	0	0	0	4
0	0	0	0		22	1	3	1	12		0	0	0	0	2
0	0	0	0		3	2	2	2	10		0	0	0	0	1
0	0	0	0		2	11	1	11	23		0	0	0	0	0
0	0	0	0		1	3	10	3	2		0	0	0	0	0
0	0	0	0		2	3	3	3	11		0	0	0	0	0
0	0	0	0		1	6	20	6	3		0	0	0	0	0
0	0	0	0		2	14	1	14	3		0	0	0	0	0
0	0	0	0		3	26	2	5	6		0	0	0	0	0
0	0	0	0		1	21	11	2	14		0	0	0	0	0
0	0	0	0		1	11	3	3	1		0	0	0	0	0
0	0	0	0		1	10	0	6	1		0	0	0	0	0
0	0	0	0		3	2	0	6	1		0	0	0	0	0
0	0	0	0		2	3	0	3	4		0	0	0	0	0
0	0	0	0		1	3	0	6	10		0	0	0	0	0
0	0	0	0		2	8	0	7	14		0	0	0	0	0
0	0	0	0		1	0	0	12	10		0	0	0	0	0
0	0	0	0		2	0	0	15	20		0	0	0	0	0
0	0	0	0		3	0	0	13	1		0	0	0	0	0
0	0	0	0		7	0	0	5	2		0	0	0	0	0
0	0	0	0		8	0	0	12	11		0	0	0	0	0
0	0	0	0		9	0	0	13	3		0	0	0	0	0
0	0	0	0		2	0	0	4	3		0	0	0	0	0
0	0	0	0		1	0	0	5	6		0	0	0	0	0
0	0	0	0		1	0	0	7	14		0	0	0	0	0
0	0	0	0		4	0	0	5	5		0	0	0	0	0
0	0	0	0		3	0	0	0	2		0	0	0	0	0
0	0	0	0		2	0	0	0	3		0	0	0	0	0
0	0	0	0		1	0	0	0	6		0	0	0	0	0
0	0	0	0		2	0	0	0	6		0	0	0	0	0
0	0	0	0		1	0	0	0	0		0	0	0	0	0
0	0	0	0		2	0	0	0	0		0	0	0	0	0
0	0	0	0		3	0	0	0	0		0	0	0	0	0
0	0	0	0		26	0	0	0	0		0	0	0	0	0
0	0	0	0		0	0	0	0	0		0	0	0	0	0
0	0	0	0		0	0	0	0	0		0	0	0	0	0
0	0	0	0		0	0	0	0	0		0	0	0	0	0
0	0	0	0		0	0	0	0	0		0	0	0	0	0
0	0	0	0		0	0	0	0	0		0	0	0	0	0
0	0	0	0		0	0	0	0	0		0	0	0	0	0
0	0	0	0		0	0	0	0	0		0	0	0	0	0
0	0	0	0		0	0	0	0	0		0	0	0	0	0
0	0	0	0		0	0	0	0	0		0	0	0	0	0
0	0	0	0		0	0	0	0	0		0	0	0	0	0
0	0	0	0		0	0	0	0	0		0	0	0	0	0
0	0	0	0		0	0	0	0	0		0	0	0	0	0
0	0	0	0		0	0	0	0	0		0	0	0	0	0
0	0	0	0		0	0	0	0	0		0	0	0	0	0
0	0	0	0		0	0	0	0	0		0	0	0	0	0
0	0	0	0		0	0	0	0	0		0	0	0	0	0
0	0	0	0		0	0	0	0	0		0	0	0	0	0
0	0	0	0		0	0	0	0	0		0	0	0	0	0
0	0	0	0		0	0	0	0	0		0	0	0	0	0
0	0	0	0		0	0	0	0	0		0	0	0	0	0
0	0	0	0		0	0	0	0	0		0	0	0	0	0
0	0	0	0		0	0	0	0	0		0	0	0	0	0
0	0	0	0		0	0	0	0	0		0	0	0	0	0
0	0	0	0		0	0	0	0	0		0	0	0	0	0
0	0	0	0		0	0	0	0	0		0	0	0	0	0
0	0	0	0		0	0	0	0	0		0	0	0	0	0
0	0	0	0		0	0	0	0	0		0	0	0	0	0
0	0	0	0		0	0	0	0	0		0	0	0	0	0
0	0	0	0		0	0	0	0	0		0	0	0	0	0
0	0	0	0		0	0	0	0	0		0	0	0	0	0
0	0	0	0		0	0	0	0	0		0	0	0	0	0
0	0	0	0		0	0	0	0	0		0	0	0	0	0
0	0	0	0		0	0	0	0	0		0	0	0	0	0
0	0	0	0		0	0	0	0	0		0	0	0	0	0
0	0	0	0		0	0	0	0	0		0	0	0	0	0
0	0	0	0		0	0	0	0	0		0	0	0	0	0
0	0	0	0		0	0	0	0	0		0	0	0	0	0
0	0	0	0		0	0	0	0	0		0	0	0	0	0
0	0	0	0		0	0	0	0	0		0	0	0	0	0
0	0	0	0		0	0	0	0	0		0	0	0	0	0
0	0	0	0		0	0	0	0	0		0	0	0	0	0
0	0	0	0		0	0	0	0	0		0	0	0	0	0
0	0	0	0		0	0	0	0	0		0	0	0	0	0
0	0	0	0		0	0	0	0	0		0	0	0	0	0
0	0	0	0		0	0	0	0	0		0	0	0	0	0
0	0	0	0		0	0	0	0	0		0	0	0	0	0
0	0	0	0		0	0	0	0	0		0	0	0	0	0
0	0	0	0		0	0	0	0	0		0	0	0	0	0
0	0	0	0		0	0	0	0	0		0	0	0	0	0
0	0	0	0		0	0	0	0	0		0	0	0	0	0
0	0	0	0		0	0	0	0	0		0	0	0	0	0
0	0	0	0		0	0	0	0	0		0	0	0	0	0
0	0	0	0		0	0	0	0	0		0	0	0	0	0
0	0	0	0		0	0	0	0	0		0	0	0	0	0
0	0	0	0		0	0	0	0	0			0	0		0
0	0	0	0		0	0	0	0	0			0	0		0
0	0	0	0		0	0	0	0	0			0	0		0
0	0	0	0		0	0	0	0	0			0	0		0
0	0	0	0		0	0	0	0	0			0	0		0
0	0	0	0		0	0	0	0	0			0	0		0
0	0	0	0		0	0	0	0	0			0	0		0
0	0	0	0		0	0	0	0	0			0	0		0
0	0	0	0		0	0	0	0	0			0	0		0
0	0	0	0		0	0		0	0			0	0		0
0	0	0	0		0	0			0			0	0		0
0	0	0	0		0	0						0	0		0
0	0	0	0		0	0						0	0		0
0	0	0	0			0						0	0		0
0	0	0	0			0						0	0		0
0	0	0	0			0						0	0		0
0	0	0	0			0						0	0		0
0	0	0	0			0						0	0		0
0	0	0	0			0						0			0
0	0	0	0			0						0			0
0	0	0	0			0						0			0
0	0	0	0			0						0			0
0	0		0			0						0
0	0		0			0						0
0	0		0			0						0
0	0		0			0						0
0	0		0			0						0
0	0		0									0
0	0		0									0
0	0		0									0
0	0		0									0
	0		0									0
	0		0
	0		0
	0		0
	0		0
	0		0
	0		0
	0		0
	0		0
	0		0
	0		0
			0
			0
			0
			0
			0
			0
			0
			0
0.121621622	0.269736842	0.043165468	0.052631579		1.753846154	2.263888889	1.76984127	2.417322835	3.625		0.256410256	0.395973154	0.422222222	0.427350427	0.633093525
12	18	3	7		63	45	40	55	59		13	26	26	23	32
148	159	139	167		130	144	125	127	128		117	149	135	117	139
8.108108108	11.32075472	2.158273381	4.191616766		48.46153846	31.25	32	43.30708661	46.09375		11.11111111	17.44966443	19.25925926	19.65811966	23.02158273
