# Supplementary material for: YTHDC1 delays cellular senescence and pulmonary fibrosis by activating ATR in an m6A-independent manner
Source: EMBO J. 2023 Dec 15;43(1):4. doi: 10.1038/s44318-023-00003-2 (PMC10883269; doi:10.1038/s44318-023-00003-2)
Supplement: Supplementary file 7 — Source Data Fig. 4 [file 44318_2023_3_MOESM7_ESM.zip]

Archive with 80 entries (69 files):
- Figure4/
- Figure4/4a/
- Figure4/4a/flag  V TopBP1 (NC siDC1) (Input IP)  w.tif
- Figure4/4a/flag V TopBP1 (NC siDC1) (Input IP)   .jpg
- Figure4/4a/gapdh V TopBP1 (NC siDC1) (Input IP) -1  .jpg
- Figure4/4a/gapdh V TopBP1 (NC siDC1) (Input IP) -1 w  .tif
- Figure4/4a/yh2ax V NC siDC1(TOPBP1) input IP .jpg
- Figure4/4a/yh2ax V NC siDC1(TOPBP1) input IP W.tif
- Figure4/4a/YTHDC1 V TopBP1 (NC siDC1) (Input IP)  w.tif
- Figure4/4a/YTHDC1 V TopBP1 (NC siDC1) (Input IP).jpg
- Figure4/4b/
- Figure4/4b/FLAG  ATRIP-IP   V NC siDC1-1 (INPUT IP)   .jpg
- Figure4/4b/FLAG  ATRIP-IP   V NC siDC1-1 (INPUT IP) W  .tif
- Figure4/4b/gapdh V NC siDC1-1 (INPUT ATRIP-IP) M  V NC siDC1-1 (INPUT RAD17-IP)    .jpg
- Figure4/4b/gapdh V NC siDC1-1 (INPUT ATRIP-IP) M  V NC siDC1-1 (INPUT RAD17-IP)  w .tif
- Figure4/4b/yh2ax  ATRIP-IP   V NC siDC1-1 (INPUT IP)    .jpg
- Figure4/4b/yh2ax ATRIP-IP   V NC siDC1-1 (INPUT IP)    w .tif
- Figure4/4b/YTHDC1 up  V NC siDC1-1 (INPUT ATRIP-IP) M down  V NC siDC1-1 (INPUT RAD17-IP) w.tif
- Figure4/4b/YTHDC1 up  V NC siDC1-1 (INPUT ATRIP-IP) M down  V NC siDC1-1 (INPUT RAD17-IP).jpg
- Figure4/4c/
- Figure4/4c/FLAG up to down  Topbp1-IP ATRIP-IP RAD17-IP RAD9-IP   V NC siDC1-1 (INPUT IP)   .jpg
- Figure4/4c/FLAG up to down  Topbp1-IP ATRIP-IP RAD17-IP RAD9-IP   V NC siDC1-1 (INPUT IP)  w .tif
- Figure4/4c/gapdh V NC siDC1-1 (INPUT ATRIP-IP) M  V NC siDC1-1 (INPUT RAD17-IP)    .jpg
- Figure4/4c/gapdh V NC siDC1-1 (INPUT ATRIP-IP) M  V NC siDC1-1 (INPUT RAD17-IP)  w .tif
- Figure4/4c/yh2ax   up   and left RAD17-IP   V NC siDC1-1 (INPUT IP)   .jpg
- Figure4/4c/YTHDC1 up  V NC siDC1-1 (INPUT ATRIP-IP) M down  V NC siDC1-1 (INPUT RAD17-IP) w.tif
- Figure4/4c/YTHDC1 up  V NC siDC1-1 (INPUT ATRIP-IP) M down  V NC siDC1-1 (INPUT RAD17-IP).jpg
- Figure4/4d/
- Figure4/4d/flag down RAD9-IP   V NC siDC1-1 (INPUT IP)   .jpg
- Figure4/4d/flag down RAD9-IP   V NC siDC1-1 (INPUT IP)  w.tif
- Figure4/4d/GAPDH down and right rad9-IP V NC siDC1-1 (INPUT IP)  .jpg
- Figure4/4d/GAPDH down and right rad9-IP V NC siDC1-1 (INPUT IP)  w .tif
- Figure4/4d/yh2ax  RAD9A -IP    V NC siDC1-1 (INPUT IP)   .jpg
- Figure4/4d/yh2ax  RAD9A -IP    V NC siDC1-1 (INPUT IP)   w .tif
- Figure4/4d/YTHDC1 up rad9-IP V NC siDC1-1 (INPUT IP) .jpg
- Figure4/4d/YTHDC1 up rad9-IP V NC siDC1-1 (INPUT IP) w .tif
- Figure4/4e-g/
- Figure4/4e-g/NC Topbp1 and yh2ax IF/
- Figure4/4e-g/NC Topbp1 and yh2ax IF/20201021 nc  topbp1-555 yh2ax-488 024.zvi
- Figure4/4e-g/NC Topbp1 and yh2ax IF/Image0001.zvi
- Figure4/4e-g/NC Topbp1 and yh2ax IF/Image0001_DAPI.TIF
- Figure4/4e-g/NC Topbp1 and yh2ax IF/Image0001_FITC.TIF
- Figure4/4e-g/NC Topbp1 and yh2ax IF/Image0001_Texasred.TIF
- Figure4/4e-g/NC Topbp1 and yh2ax IF/MERGE.TIF
- Figure4/4e-g/siYTHDC1-1 Topbp1 and yh2ax IF/
- Figure4/4e-g/siYTHDC1-1 Topbp1 and yh2ax IF/20201021 siDC1-1 topbp1-555 yh2ax-488 VP16 0042.zvi
- Figure4/4e-g/siYTHDC1-1 Topbp1 and yh2ax IF/Image0004.zvi
- Figure4/4e-g/siYTHDC1-1 Topbp1 and yh2ax IF/Image0004_DAPI.TIF
- Figure4/4e-g/siYTHDC1-1 Topbp1 and yh2ax IF/Image0004_FITC.TIF
- Figure4/4e-g/siYTHDC1-1 Topbp1 and yh2ax IF/Image0004_Texasred.TIF
- Figure4/4e-g/siYTHDC1-1 Topbp1 and yh2ax IF/MERGE.TIF
- Figure4/4e-g/siYTHDC1-2 Topbp1 and yh2ax IF/
- Figure4/4e-g/siYTHDC1-2 Topbp1 and yh2ax IF/20201021 siDC1-2  topbp1-555 yh2ax-488 0062.zvi
- Figure4/4e-g/siYTHDC1-2 Topbp1 and yh2ax IF/Image0007.zvi
- Figure4/4e-g/siYTHDC1-2 Topbp1 and yh2ax IF/Image0007_DAPI.TIF
- Figure4/4e-g/siYTHDC1-2 Topbp1 and yh2ax IF/Image0007_FITC.TIF
- Figure4/4e-g/siYTHDC1-2 Topbp1 and yh2ax IF/Image0007_Texasred.TIF
- Figure4/4e-g/siYTHDC1-2 Topbp1 and yh2ax IF/MERGE.TIF
- Figure4/4e-g/topbp1.xls
- Figure4/4h/
- Figure4/4h/Flag V NC siDC1(TOPBP1) input IP .jpg
- Figure4/4h/Flag V NC siDC1(TOPBP1) input IP W.tif
- Figure4/4h/gapdh V NC siDC1(TOPBP1) input IP .jpg
- Figure4/4h/gapdh V NC siDC1(TOPBP1) input IP w .tif
- Figure4/4h/MRE11 V NC siDC1(TOPBP1) input IP-2   .jpg
- Figure4/4h/MRE11 V NC siDC1(TOPBP1) input IP-2 W   .tif
- Figure4/4h/YTHDC1  V TopBP1 (NC siDC1) (Input IP) -1 W.tif
- Figure4/4h/YTHDC1 right to left V TopBP1 (NC siDC1) (Input IP) -1.jpg
- Figure4/4i/
- Figure4/4i/ATR NC siDC1 siMRE11  siDC1+siRMRE11    .jpg
- Figure4/4i/ATRNC siDC1 siMRE11  siDC1+siRMRE11   W  .tif
- Figure4/4i/GAPDH down to up NC siDC1 siMRE11  siDC1+siRMRE11   .jpg
- Figure4/4i/GAPDH down to upNC siDC1 siMRE11  siDC1+siRMRE11   W.tif
- Figure4/4i/MRE11  NC siDC1 siMRE11  siDC1+siRMRE11    W.tif
- Figure4/4i/MRE11 NC siDC1 siMRE11  siDC1+siRMRE11    .jpg
- Figure4/4i/p-ATR NC siDC1 siMRE11  siDC1+siRMRE11      -2  W  .tif
- Figure4/4i/p-ATR NC siDC1 siMRE11  siDC1+siRMRE11    -2    .jpg
- Figure4/4i/quantify.xls
- Figure4/4i/YTHDC1  NC siDC1 siMRE11  siDC1+siRMRE11   W.tif
- Figure4/4i/YTHDC1 NC siDC1 siMRE11  siDC1+siRMRE11.jpg
