# Supplementary material for: YTHDC1 delays cellular senescence and pulmonary fibrosis by activating ATR in an m6A-independent manner
Source: EMBO J. 2023 Dec 15;43(1):4. doi: 10.1038/s44318-023-00003-2 (PMC10883269; doi:10.1038/s44318-023-00003-2)
Supplement: Supplementary file 7 — Source Data Fig. 4 [file 44318_2023_3_MOESM7_ESM.zip › Figure4/4e-g/topbp1.xls]

## Sheet: Sheet1
VP16										VP16									VP16
nc			siDC1-1			siDC1-2				nc			siDC1-1			siDC1-2			nc			siDC1-1			siDC1-2
topbp1	merge		topbp1	merge		topbp1	merge			topbp1	merge		topbp1	merge		topbp1	merge		topbp1	merge		topbp1	merge		topbp1	merge
16	16		9	9		2	2			11	10		6	6		4	4		21	17		4	4		4	4
21	21		19	19		6	5			23	17		0	0		4	4		10	4		20	20		3	3
14	14		2	2		8	8			25	22		0	0		3	3		29	25		5	5		4	4
11	11		10	10		15	15			16	13		6	6		5	5		24	22		3	3		3	3
4	4		7	7		11	11			8	6		5	5		3	3		8	7		5	5		1	1
3	3		13	13		8	8			7	3		6	6		5	5		11	5		0	0		4	4
16	16		1	1		13	13			11	5		1	1		3	3		4	4		2	2		4	4
33	33		5	5		8	8			6	5		6	6		5	5		23	23		0	0		3	3
30	30		2	2		1	1			13	9		5	5		5	5		13	13		1	1		5	5
19	19		3	2		6	6			17	17		0	0		0	0		17	17		4	4		3	3
26	26		6	6		13	13			17	14		2	2		5	5		8	8		0	0		2	2
16	16		10	10		10	10			12	8		5	5		0	0		16	13		0	0		6	6
21	19		5	5		11	11			17	17		0	0		5	5		13	8		3	3		5	5
26	25		4	4		2	2			17	15		2	2		2	2		3	3		6	6		5	5
34	34		15	10		17	17			0	0		3	3		2	2		14	10		5	5		6	6
15	15		11	11		16	16			16	14		3	3		0	0		4	0		4	4		6	6
10	9		5	5		7	7			8	5		5	5		2	2		9	5		2	2		1	1
3	3		7	7		6	6			9	7		2	2		0	0		6	6		5	5		0	0
14	14		8	6		12	12			14	11		2	2		5	5		4	3		5	5		1	1
26	26		6	6		11	11			8	4		3	3		2	2		13	12		5	5		5	5
16	16		4	4		9	9			2	2		4	4		2	2		13	8		1	1		5	5
13	13		8	8		16	16			1	1		1	1		2	2		14	8		2	2		1	1
30	30		5	5		19	19			9	7		1	1		0	0		9	9		4	4		3	3
17	17		4	4		10	10			13	9		3	3		4	4		6	1		4	4		2	2
9	8		9	9		5	4			8	7		3	3		5	5		10	4		5	5		0	0
6	6		13	13		10	9			12	6		1	1		1	1		30	26		1	1		4	4
25	21		10	9		4	4			40	40		1	1		5	5		17	14		3	3		4	4
29	29		8	8		4	4			25	24		4	4		3	3		23	20		4	4		3	3
17	17		13	13		8	8			27	22		1	1		3	3		14	11		6	6		6	6
11	11		8	8		10	10			19	15		3	3		5	5		26	23		6	6		0	0
17	17		16	16		8	8			16	11		3	3		9	9		17	14		3	3		15	15
20	20		0	0		7	7			11	11		6	6		3	3		5	4		11	11		8	8
13	13		19	19		3	3			5	0		3	3		6	6		7	1		15	15		14	14
9	9		12	12		1	1			24	24		3	3		6	6		4	3		16	16		15	15
14	13		9	9		4	4			23	17		14	14		15	15		30	25		10	10		9	9
19	19		8	8		9	9			39	35		10	10		8	8		12	7		14	14		12	12
19	19		0	0		3	3			36	31		10	10		12	12		37	32		6	6		11	11
30	30		7	7		6	6			12	12		4	4		12	12		30	24		2	2		4	4
24	24		7	7		5	5			8	2		3	3		15	15		17	16		6	6		11	11
29	29		8	8		6	6			17	12		7	7		9	9		1	1		12	12		14	14
12	12		6	6		6	6			16	14		13	13		14	14		1	0		6	6		12	12
14	14		8	8		0	0			6	0		9	9		14	14		11	6		10	10		9	9
33	33		4	4		11	11			18	13		16	16		15	15		14	8		6	6		4	4
5	3		11	11		9	9			9	6		8	8		6	6		13	13		9	9		9	9
9	6		12	12		3	1			8	2		11	11		7	7		14	8		4	4		14	14
14	14		3	3		10	10			12	9		3	3		9	9		12	7		9	9		12	12
5	5		14	14		4	4			20	15		4	4		6	6		13	10		4	4		13	13
30	30		8	8		10	10			11	8		3	3		9	9		9	5		12	12		7	7
18	18		2	2		11	11			18	15		16	16		9	9		5	4		6	6		6	6
12	12		13	13		10	8			20	14		12	12		11	11		6	2		10	10		9	9
20	20		1	1		12	12			16	15		3	3		11	11		9	9		3	3		4	4
35	35		1	0		9	9			10	7		4	4		16	16		5	3		13	13		11	11
40	40		16	16		8	8			27	27		3	3		7	7		12	10		4	4		10	10
15	15		9	9		0	0			4	4		3	3		13	13		28	22		8	8		7	7
9	8		13	13		7	7			15	12		3	3		14	14		4	3		8	8		7	7
16	16		5	5		7	7			16	15		13	13		5	5		30	25		5	5		15	15
6	6		12	12		8	8			18	14		16	16		12	12		7	5		3	3		15	15
17	17		6	6		6	6			31	30		12	12		4	4		13	10		8	8		15	15
13	12		14	14		8	8			17	16		4	4		12	12		21	20		16	16		12	12
20	20		3	3		4	4			17	17		16	16		14	14		9	5		3	3		3	3
20	20		13	13		11	11			31	31		12	12		16	16		21	18		16	16		14	14
25	25		3	3		9	9			25	24		15	15		14	14		19	13		15	15		8	8
18	18		7	7		6	6			27	27		11	11		7	7		19	16		3	3		8	8
24	24		3	3		9	9			25	25		6	6		9	9		27	21		4	4		9	9
23	17		1	1		9	9			34	30		5	5		7	7		37	32		16	16		15	15
39	35		5	5		11	11			39	38		8	8		14	14		11	7		8	8		11	11
36	31		11	11		11	11			9	6		15	15		3	3		10	9		11	11		7	7
12	12		2	2		16	16			40	34		15	15		14	14		5	4		11	11		6	6
8	2		3	3		7	7			27	24		6	6		15	15		24	20		5	5		7	7
17	12		0	0		13	13			9	6		9	9		13	13		40	36		2	2		3	3
16	14		9	9		5	5			6	2		12	12		16	16		39	33		6	6		5	5
6	0		8	8		5	5			35	34		6	6		14	14		26	23		8	8		10	10
18	13		7	7		1	1			12	9		7	7		16	16		39	34		11	11		2	2
9	6		9	9		3	3			16	12		14	14		8	8		24	21		6	6		3	3
8	2		7	7		2	2			7	5		12	12		4	4		32	27		5	5		11	11
12	9		3	3		0	0			26	21		3	3		11	11		23	18		9	9		11	11
20	15		3	3		4	4			4	2		5	5		16	16		17	16		10	10		8	8
39	34		7	7		4	4			35	34		7	7		13	13		27	23		4	4		10	10
24	21		9	9		3	3			20	20		12	12		5	5		9	9		10	10		5	5
32	27		3	3		6	6			12	11		9	9		14	14		9	6		6	6		6	6
23	18		6	6		0	0			10	9		10	10		15	15		15	15		9	9		10	10
17	16		3	3		4	4			31	25		11	11		8	8		21	19		4	4		7	7
27	23		0	0		4	4			32	31		3	3		3	3		11	8		8	8		13	13
9	9		5	5		10	10			10	10		13	13		9	9		7	2		3	3		14	14
9	6		4	4		4	4			36	34		14	14		3	3		24	18		5	5		5	5
15	15		7	7		10	10			15	14		4	4		4	4		21	19		7	7		3	3
21	19		7	7		6	6			4	3		16	16		4	4		6	0		14	14		3	3
14	8		11	11		11	11			9	3		11	11		10	10		13	7		7	7		5	5
13	13		8	8		4	4			12	9		12	12		4	4		10	4		11	11		3	3
14	8		7	7		4	4			13	13		3	3		10	10		13	12		3	3		7	7
12	7		14	14		6	6			8	5		3	3		6	6		29	25		15	15		8	8
13	10		6	6		1	1			14	10		5	5		11	11		23	19		10	10		15	15
9	5		7	5		5	5			4	2		3	3		4	4		13	7		4	4		6	6
5	4		5	5		0	0			39	35		4	4		4	4		23	17		4	4		4	4
6	2		10	10		3	3			27	24		4	4		6	6		20	17		1	1		2	2
20	17		14	14		3	3			34	33		1	1		1	1		20	20		6	6		5	5
20	20		8	8		6	6			27	24		2	2		5	5		17	12		4	4		4	4
17	12		10	10		6	6			40	40		3	3		0	0		12	10		3	3		5	5
12	10		0	0		15	15			13	13		5	5		3	3		7	3		1	1		6	6
7	3		5	5		8	8			21	16		6	6		4	4		27	27		4	4		0	0
27	27		7	7		12	12			4	1		0	0		1	1		25	25		2	2		2	2
25	25		11	11		12	12			38	32		3	3		1	1		38	34		4	4		5	5
38	34		10	10		7	7			34	34		6	6		1	1		9	5		0	0		3	3
9	5		3	3		13	13			18	15		6	6		3	3		30	30		5	5		1	1
30	30		6	6		14	14			5	0		6	6		1	1		6	3		0	0		3	3
6	3		1	1		5	5			18	18		4	4		5	5		24	24		0	0		1	1
			0	0		3	3			35	31		2	2		1	1		16	13		0	0		2	2
			20	20		3	3			16	10		5	5		3	3		16.3178	13.1963		4	4		5	5
			10	10		5	5			11	6		5	5		5	5					2	2		4	4
			7	7		3	3			39	38		3	3		6	6					5	5		5	5
			10	10		7	7			17.8818	15.2364		6.19091	6.19091		6.93636	6.93636					6.07273	6.07273		6.55455	6.55455
			4	4
17.8491	16.3868		7.28571	7.17857		7.22523	7.16216
