# Supplementary material for: YTHDC1 delays cellular senescence and pulmonary fibrosis by activating ATR in an m6A-independent manner
Source: EMBO J. 2023 Dec 15;43(1):4. doi: 10.1038/s44318-023-00003-2 (PMC10883269; doi:10.1038/s44318-023-00003-2)
Supplement: Supplementary file 7 — Source Data Fig. 4 [file 44318_2023_3_MOESM7_ESM.zip › Figure4/4i/quantify.xls]

	NC	siDC1	siMRE11	siDC1+siMRE11				NC	siDC1	siMRE11	siDC1+siMRE11
p-ATR	103.4425	68.42256667	70.4153	78.25008889			ATR	240.0106333	267.7472	268.1921444	342.4082
GAPDH	181.3623333	210.6603889	209.6399444	237.3731556			GAPDH	181.3623333	210.6603889	209.6399444	267.3731556
	0.570363747	0.324800343	0.335886847	0.329650119				1.323376409	1.270989774	1.279298872	1.280637913
	1	0.56946176	0.588899363	0.577964712				1	0.960414411	0.966693122	0.967704959
	NC	siDC1	siMRE11	siDC1+siMRE11				NC	siDC1	siMRE11	siDC1+siMRE11
p-ATR	61.51212222	40.65604444	40.93166667	40.88136667			ATR	119.4522778	121.9078778	109.6979	98.1012
GAPDH	342.8437444	379.6034889	389.6973222	367.3762333			GAPDH	342.8437444	379.6034889	309.6973222	267.3762333
	0.179417368	0.107101346	0.105034508	0.111279291				0.348416093	0.321145304	0.354210037	0.366903216
	1	0.596939677	0.58541996	0.620225857				1	0.92172925	1.016629383	1.053060476
	NC	siDC1	siMRE11	siDC1+siMRE11				NC	siDC1	siMRE11	siDC1+siMRE11
p-ATR	104.8728778	59.85778889	50.39651111	48.97285556			ATR	260.4302222	224.2449667	241.9305667	202.8052222
GAPDH	535.5317111	498.8025556	482.4818889	413.9835667			GAPDH	535.5317111	498.8025556	482.4818889	413.9835667
	0.195829445	0.120002972	0.104452648	0.118296617				0.486302149	0.449566595	0.501429323	0.489887132
	1	0.612793298	0.533385816	0.604079827				1	0.924459404	1.031106531	1.007371924
