# Supplementary material for: YTHDC1 delays cellular senescence and pulmonary fibrosis by activating ATR in an m6A-independent manner
Source: EMBO J. 2023 Dec 15;43(1):4. doi: 10.1038/s44318-023-00003-2 (PMC10883269; doi:10.1038/s44318-023-00003-2)
Supplement: Supplementary file 8 — Source Data Fig. 5 [file 44318_2023_3_MOESM8_ESM.zip]

Archive with 33 entries (26 files):
- Figure5/
- Figure5/5a/
- Figure5/5a/up topbp1 down mre11 V DC1-DMSO DC1-VP16 (input IP) w.tif
- Figure5/5a/up topbp1 down mre11 V DC1-DMSO DC1-VP16 (input IP).jpg
- Figure5/5a/YTHDC1  V DC1-DMSO DC1-VP16 (input IP) w.tif
- Figure5/5a/YTHDC1 V DC1-DMSO DC1-VP16 (input IP).jpg
- Figure5/5b/
- Figure5/5b/flag topbp1-IP V topbp1-DMSO topbp1-VP16  (INPUT IP)    .jpg
- Figure5/5b/flag topbp1-IP V topbp1-DMSO topbp1-VP16  (INPUT IP)  w   .tif
- Figure5/5b/YTHDC1 topbp1-IP V topbp1-DMSO topbp1-VP16  (INPUT IP)   w.tif
- Figure5/5b/YTHDC1 topbp1-IP V topbp1-DMSO topbp1-VP16  (INPUT IP).jpg
- Figure5/5c/
- Figure5/5c/flag  down   DC1-IP V DC1-WT mut WT-RNase A WT-MBN (VP16 IP input) w.tif
- Figure5/5c/flag  down   DC1-IP V DC1-WT mut WT-RNase A WT-MBN (VP16 IP input).jpg
- Figure5/5c/Topbp1  middle    DC1-IP V DC1-WT mut WT-RNase A WT-MBN (VP16 IP input) W .tif.tif
- Figure5/5c/Topbp1  middle    DC1-IP V DC1-WT mut WT-RNase A WT-MBN (VP16 IP input).jpg
- Figure5/5d/
- Figure5/5d/20210709 Topbp1 mcherry  mcherry-DC1-WT   mcherry-DC1-mut (input IP)  W.tif
- Figure5/5d/20210709 Topbp1 mcherry  mcherry-DC1-WT   mcherry-DC1-mut (input IP).jpg
- Figure5/5d/20210709 YTHDC1 mcherry  mcherry-DC1-WT   mcherry-DC1-mut (input IP)   W.tif
- Figure5/5d/20210709 YTHDC1 mcherry  mcherry-DC1-WT   mcherry-DC1-mut (input IP).jpg
- Figure5/5e/
- Figure5/5e/Flag v FL N YTH C (10%Input IP)    .jpg
- Figure5/5e/Flag v FL N YTH C (10%Input IP)    w .tif
- Figure5/5e/MRE11 v FL N YTH C (10%Input IP)    .jpg
- Figure5/5e/MRE11 v FL N YTH C (10%Input IP)   w  .tif
- Figure5/5e/ToPBP1  v FL N YTH C (10%Input IP)   w.tif
- Figure5/5e/ToPBP1  v FL N YTH C (10%Input IP).jpg
- Figure5/5f/
- Figure5/5f/Flag  V FL de1-2 de7-8 1-2 1-3 (input IP) W  .tif
- Figure5/5f/Flag V FL de1-2 de7-8 1-2 1-3 (input IP).jpg
- Figure5/5f/YTHDC1  V FL de1-2 de7-8 1-2 1-3 (input IP)  W.tif
- Figure5/5f/YTHDC1 V FL de1-2 de7-8 1-2 1-3 (input IP).jpg
