# Supplementary material for: YTHDC1 delays cellular senescence and pulmonary fibrosis by activating ATR in an m6A-independent manner
Source: EMBO J. 2023 Dec 15;43(1):4. doi: 10.1038/s44318-023-00003-2 (PMC10883269; doi:10.1038/s44318-023-00003-2)
Supplement: Supplementary file 9 — Source Data Fig. 6 [file 44318_2023_3_MOESM9_ESM.zip]

Archive with 50 entries (34 files):
- Figure6/
- Figure6/6a/
- Figure6/6a/GAPDH left DMSO NC siDC1-1 -2-VP16  W .tif
- Figure6/6a/GAPDH left DMSO NC siDC1-1 -2-VP16 .jpg
- Figure6/6a/yh2ax left DMSO NC siDC1-1 -2-VP16 .jpg
- Figure6/6a/yh2ax left DMSO NC siDC1-1 -2-VP16 w .tif
- Figure6/6a/YTHDC1  left DMSO NC siDC1-1 -2-VP16 w  .tif
- Figure6/6a/YTHDC1 left DMSO NC siDC1-1 -2-VP16   .jpg
- Figure6/6b/
- Figure6/6b/quantify.xlsx
- Figure6/6c-d/
- Figure6/6c-d/micronuclei.xlsx
- Figure6/6c-d/nc micronuclei/
- Figure6/6c-d/nc micronuclei/nc micronuclei.TIF
- Figure6/6c-d/nc micronuclei/NC micronuclei.zvi
- Figure6/6c-d/siYTHDC1 micronuclei/
- Figure6/6c-d/siYTHDC1 micronuclei/siYTHDC1 micronuclei.TIF
- Figure6/6c-d/siYTHDC1 micronuclei/siYTHDC1 micronuclei.zvi
- Figure6/6e/
- Figure6/6e/GAPDH L2-NC shDC1-1-Vector shDC1-1-N W.tif
- Figure6/6e/GAPDH L2-NC shDC1-1-Vector shDC1-1-N.jpg
- Figure6/6e/GFP L2-NC shDC1-1-Vector shDC1-1-N  w.tif
- Figure6/6e/GFP L2-NC shDC1-1-Vector shDC1-1-N.jpg
- Figure6/6e/YTHDC1 L2-NC shDC1-1-Vector shDC1-1-N   W.tif
- Figure6/6e/YTHDC1 L2-NC shDC1-1-Vector shDC1-1-N.jpg
- Figure6/6f-g/
- Figure6/6f-g/L2 β-gal.xlsx
- Figure6/6f-g/nc SA-β-gal/
- Figure6/6f-g/nc SA-β-gal/nc.TIF
- Figure6/6f-g/nc SA-β-gal/nc055738-0009.zvi
- Figure6/6f-g/siYTHDC1 SA-β-gal/
- Figure6/6f-g/siYTHDC1 SA-β-gal/siDC1 030954-0100.zvi
- Figure6/6f-g/siYTHDC1 SA-β-gal/siDC1.TIF
- Figure6/6f-g/siYTHDC1+NTD SA-β-gal/
- Figure6/6f-g/siYTHDC1+NTD SA-β-gal/siDC1+NTD  061844-0070.zvi
- Figure6/6f-g/siYTHDC1+NTD SA-β-gal/siDC1+NTD.TIF
- Figure6/6h/
- Figure6/6h/RT-pcr for TopBP1 YTHDC1 p21 .ixo
- Figure6/6h/RT-pcr for TopBP1 YTHDC1 p21.xlsx
- Figure6/6i-j/
- Figure6/6i-j/L2 sitop.xlsx
- Figure6/6i-j/vector+NC/
- Figure6/6i-j/vector+NC/vector+NC.TIF
- Figure6/6i-j/vector+NC/vector+NC.zvi
- Figure6/6i-j/YTHDC1+NC/
- Figure6/6i-j/YTHDC1+NC/YTHDC1+NC  SNAP-070428-0189.zvi
- Figure6/6i-j/YTHDC1+NC/YTHDC1+NC.TIF
- Figure6/6i-j/YTHDC1+siTopBP1/
- Figure6/6i-j/YTHDC1+siTopBP1/YTHDC1+siTopBP1  SNAP-071623-0207.zvi
- Figure6/6i-j/YTHDC1+siTopBP1/YTHDC1+siTopBP1.TIF
