# Supplementary material for: YTHDC1 delays cellular senescence and pulmonary fibrosis by activating ATR in an m6A-independent manner
Source: EMBO J. 2023 Dec 15;43(1):4. doi: 10.1038/s44318-023-00003-2 (PMC10883269; doi:10.1038/s44318-023-00003-2)
Supplement: Supplementary file 9 — Source Data Fig. 6 [file 44318_2023_3_MOESM9_ESM.zip › Figure6/6b/quantify.xlsx]

## Sheet: nc
						tailDNA%
nc001_nc001_RGB_C1.tif	19172	21156	3103.11	2624.1	54.1819	45.8181	83	142	309	183.704	325.349	65.0617	64.8991
nc001_nc001_RGB_C1.tif	17581	38172	2331.22	2491.7	48.3363	51.6637	76	250	403	84.7931	266.714	129.159	93.9872
nc001_nc001_RGB_C1.tif	8291	11958	1355.89	1349.55	50.1173	49.8827	59	52	171	130.74	102.709	25.939	13.9826
nc001_nc001_RGB_C1.tif	7565	6285	1450.68	428.979	77.1778	22.8222	53	98	205	37.8909	98.4579	22.3657	13.8227
nc001_nc001_RGB_C1.tif	6367	4794	2892.07	660.094	81.4172	18.5828	46	72	165	39.7735	95.1237	13.3796	10.2856
nc001_nc001_RGB_C1.tif	17257	47480	2535.32	3044.94	45.4337	54.5663	88	258	435	64.8985	211.221	140.781	79.8425
nc001_nc001_RGB_C1.tif	8141	29908	457.4	1177.41	27.9787	72.0213	52	258	363	96.2186	313.429	185.815	156.438
nc001_nc001_RGB_C1.tif	21410	35080	2105.22	2231.84	48.5403	51.4597	91	234	417	91.1102	274.608	120.416	94.4274
nc001_nc001_RGB_C1.tif	4660	1481	276.174	41.4301	86.9554	13.0446	39	54	133	101.353	153.516	7.04406	6.80439
nc001_nc001_RGB_C1.tif	1855	2116	187.189	189.053	49.7523	50.2477	26	22	75	74.8823	94.3731	11.0545	9.79365
nc002_nc002_RGB_C1.tif	10170	46539	1226.32	2999.08	29.0226	70.9774	57	286	401	66.0642	254.881	202.995	134.017
nc002_nc002_RGB_C1.tif	11489	45393	1030.25	3029.65	25.3763	74.6237	65	245	376	101.95	248.371	182.828	109.265
nc002_nc002_RGB_C1.tif	4094	3690	696.155	262.363	72.6283	27.3717	37	67	142	79.6672	124.764	18.3391	12.3439
nc002_nc002_RGB_C1.tif	10500	27853	3643.14	2067.4	63.7968	36.2032	58	282	399	65.7934	239.535	102.093	62.8999
nc002_nc002_RGB_C1.tif	13079	47996	3122.14	3767.58	45.3159	54.6841	65	279	410	70.8745	225.004	152.569	84.2845
nc002_nc002_RGB_C1.tif	5229	328	304.168	7.55575	97.5761	2.42386	42	21	106	95.1188	150.242	0.509011	1.3361
nc002_nc002_RGB_C1.tif	3146	52144	272.879	2772.5	8.96044	91.0396	32	342	407	32.2792	275.972	311.355	221.857
nc002_nc002_RGB_C1.tif	5323	23610	734.914	1334.76	35.5086	64.4914	41	159	242	205.418	346.656	102.541	91.0859
nc002_nc002_RGB_C1.tif	14177	32205	1611.25	2651.16	37.8014	62.1986	68	169	306	175.089	318.586	105.116	89.2527
nc002_nc002_RGB_C1.tif	29337	25633	3649.43	1741.82	67.6916	32.3084	103	186	393	125.21	312.454	60.0935	60.4953
nc002_nc002_RGB_C1.tif	13371	3503	4701.65	234.371	95.2518	4.74817	65	45	176	118.841	186.449	2.13668	3.21012
nc002_nc002_RGB_C1.tif	12745	3838	4660.89	288.174	94.1772	5.8228	64	43	172	104.941	172.989	2.5038	3.96228
nc002_nc002_RGB_C1.tif	33953	20346	5078.29	1554.04	76.5687	23.4313	114	103	332	193.196	346.677	24.1342	35.9627
nc002_nc002_RGB_C1.tif	9981	40776	921.672	2689.21	25.5248	74.4752	60	232	353	118.697	260.776	172.782	105.814
nc002_nc002_RGB_C1.tif	12434	12715	1418.83	657.475	68.3343	31.6657	68	66	203	115.912	126.953	20.8993	3.49621
nc002_nc002_RGB_C1.tif	3589	14445	508.372	866.425	36.978	63.022	35	136	207	235.252	319.886	85.7099	53.3375
nc002_nc002_RGB_C1.tif	1582	2	170.74	-0.0265843	100.016	-0.0155724	23	3	50	141.117	167.795	-0.000467173	-0.00415447
nc002_nc002_RGB_C1.tif	19043	38119	1704.26	2346.4	42.0737	57.9263	80	234	395	91.8941	298.684	135.548	119.786
nc002_nc002_RGB_C1.tif	22094	11825	2192.37	956.874	69.6158	30.3842	88	121	298	121.999	257.116	36.7649	41.0543
nc003_nc003_RGB_C1.tif	12327	26880	2268.07	2636.42	46.2448	53.7552	62	174	299	179.747	313.708	93.5341	72.0109
nc003_nc003_RGB_C1.tif	19460	36238	2799.03	2297.83	54.9168	45.0832	84	160	329	173.164	266.411	72.1331	42.039
nc003_nc003_RGB_C1.tif	8327	22620	2663.2	1550.11	63.2092	36.7908	53	126	233	85.1551	144.739	46.3564	21.9215
nc003_nc003_RGB_C1.tif	20961	45567	6109.84	3716.92	62.1756	37.8244	85	209	380	117.492	259.189	79.0531	53.5962
nc003_nc003_RGB_C1.tif	5004	3242	826.162	206.954	79.968	20.032	41	56	139	152.172	195.972	11.2179	8.77394
nc003_nc003_RGB_C1.tif	4606	19875	978.325	2221.78	30.5717	69.4283	40	185	266	177.812	328.676	128.442	104.743
nc003_nc003_RGB_C1.tif	23718	12563	3407.63	1158.17	74.6338	25.3662	91	101	284	76.0262	170.424	25.6198	23.9452
nc003_nc003_RGB_C1.tif	22398	44335	8890.53	5400.83	62.2091	37.7909	84	230	399	94.4053	278.045	86.919	69.3991
nc003_nc003_RGB_C1.tif	9384	26722	914.533	1159.42	44.0961	55.9039	55	231	342	114.262	302.495	129.138	105.23
nc003_nc003_RGB_C1.tif	7605	13728	887.354	753.215	54.0882	45.9118	51	97	200	260.078	340.55	44.5345	36.9462
nc003_nc003_RGB_C1.tif	2428	2104	147.856	82.2015	64.2692	35.7308	29	44	103	125.9	149.984	15.7215	8.60529
nc003_nc003_RGB_C1.tif	10265	1154	915.24	39.146	95.8983	4.1017	62	47	172	138.946	213.223	1.9278	3.04658
nc003_nc003_RGB_C1.tif	5867	20438	1043.78	1569.9	39.9354	60.0646	44	154	243	212.131	316.534	92.4995	62.7094
nc003_nc003_RGB_C1.tif	11454	33480	1802.12	1820.74	49.7429	50.2571	61	222	345	119.631	274.056	111.571	77.6095
nc003_nc003_RGB_C1.tif	16112	23465	5219.92	2071.01	71.5948	28.4052	72	208	353	135.434	246.382	59.0829	31.5151
nc003_nc003_RGB_C1.tif	10337	22848	593.156	854.446	40.9751	59.0249	60	109	230	243.29	303.528	64.3372	35.5556
nc003_nc003_RGB_C1.tif	14218	3327	4881.06	217.857	95.7274	4.27262	68	41	178	145.338	211.204	1.75177	2.81419
nc003_nc003_RGB_C1.tif	1569	1521	195.253	114.846	62.9647	37.0353	22	44	89	81.8653	111.919	16.2955	11.1305
nc003_nc003_RGB_C1.tif	10570	3978	2827.18	288.515	90.7399	9.26005	60	40	161	49.6346	109.576	3.70402	5.5506
nc003_nc003_RGB_C1.tif	10419	11275	4112.45	1235.66	76.8953	23.1047	57	159	274	59.3815	151.932	36.7364	21.3834
nc003_nc003_RGB_C1.tif	6175	52052	727.313	4003.38	15.3743	84.6257	46	302	395	60.5295	274.22	255.569	180.837
nc004_nc004_RGB_C1.tif	13914	24483	5020.78	2611.52	65.7833	34.2167	66	134	267	211.58	313.343	45.8503	34.8198
nc004_nc004_RGB_C1.tif	5257	4301	1712.01	556.26	75.4765	24.5235	41	55	138	55.6845	102.233	13.4879	11.4153
nc004_nc004_RGB_C1.tif	1577	4776	491.771	643.102	43.3327	56.6673	23	77	124	54.6108	91.8711	43.6338	21.1144
nc004_nc004_RGB_C1.tif	23223	32072	2834.87	2396	54.195	45.805	90	215	396	102.362	232.812	98.4808	59.7526
nc004_nc004_RGB_C1.tif	8805	17950	1537.34	972.231	61.259	38.741	56	170	283	183.544	306.871	65.8597	47.778
nc004_nc004_RGB_C1.tif	9908	7524	2214.78	778.091	74.0018	25.9982	56	49	162	304.41	370.985	12.7391	17.3083
nc004_nc004_RGB_C1.tif	14349	20051	5717.08	1817.38	75.8791	24.1209	68	202	339	137.333	318.822	48.7242	43.7768
nc004_nc004_RGB_C1.tif	855	30283	138.204	2228.06	5.84061	94.1594	16	285	318	105.19	293.312	268.354	177.134
nc004_nc004_RGB_C1.tif	15144	2939	3290.32	243.231	93.1165	6.88348	73	65	212	63.7475	142.675	4.47426	5.43292
nc004_nc004_RGB_C1.tif	8365	36424	2315.51	3004.26	43.5266	56.4734	52	274	379	88.4941	236.801	154.737	83.7542
nc004_nc004_RGB_C1.tif	3995	26960	729.972	2493.42	22.6461	77.3539	37	248	323	118.442	301.73	191.838	141.781
nc004_nc004_RGB_C1.tif	7656	38127	2565.09	2873.03	47.1686	52.8314	59	329	448	32.7829	190.677	173.815	83.4176
nc004_nc004_RGB_C1.tif	10372	18220	3504.48	1553.99	69.2795	30.7205	59	242	361	111.801	210.784	74.3437	30.4083
nc004_nc004_RGB_C1.tif	5279	2382	1429.5	191.977	88.1603	11.8397	41	32	115	77.2206	116.037	3.78869	4.59574
nc004_nc004_RGB_C1.tif	11588	11237	3363.29	1094.17	75.4531	24.5469	61	179	302	121.261	232.222	43.9389	27.2375
nc005_nc005_RGB_C1.tif	28534	36921	12908	7047.42	64.6842	35.3158	97	184	379	125.737	307.984	64.9811	64.3623
nc005_nc005_RGB_C1.tif	29876	29902	5521.01	2182.46	71.6692	28.3308	100	218	419	95.1384	271.082	61.7612	49.8463
nc005_nc005_RGB_C1.tif	22578	23385	7074.66	1463.59	82.8585	17.1415	88	141	318	179.604	273.654	24.1696	16.1216
nc005_nc005_RGB_C1.tif	10000	8065	4583.77	910.848	83.4229	16.5771	56	78	191	107.4	177.052	12.9301	11.5462
nc005_nc005_RGB_C1.tif	11950	34274	2504.2	3822.84	39.5793	60.4207	62	261	386	86.156	284.699	157.698	119.961
nc005_nc005_RGB_C1.tif	28319	169	6338.89	9.49236	99.8505	0.149524	96	7	200	88.451	184.678	0.0104667	0.143882
nc005_nc005_RGB_C1.tif	3357	32276	675.391	2666.85	20.2077	79.7923	33	269	336	107.236	288.377	214.641	144.537
nc005_nc005_RGB_C1.tif	2496	7628	425.517	602.665	41.3854	58.6146	29	112	171	142.967	190.432	65.6484	27.821
nc005_nc005_RGB_C1.tif	24504	41299	3449.78	3256.35	51.4422	48.5578	93	187	374	130.35	272.992	90.8031	69.2636
nc005_nc005_RGB_C1.tif	10305	20168	3063.47	1843.41	62.4322	37.5678	61	162	285	189.967	300.767	60.8598	41.6254
nc005_nc005_RGB_C1.tif	20085	52402	3189.03	4002.42	44.3447	55.6553	88	261	438	66.8308	242.59	145.26	97.8193
nc005_nc005_RGB_C1.tif	823	2	34.3833	-0.0571534	100.167	-0.166501	16	3	36	35.2038	59.5	-0.00499503	-0.0404534
nc005_nc005_RGB_C1.tif	5047	38359	691.312	2436.19	22.1043	77.8957	40	295	376	72.0127	261.742	229.792	147.791
nc005_nc005_RGB_C1.tif	9812	49438	1859.89	6511.22	22.2179	77.7821	57	268	383	83.619	268.845	208.456	144.073
nc005_nc005_RGB_C1.tif	20782	30696	6724.72	3462	66.0146	33.9854	83	225	392	95.5605	271.107	76.4672	59.6601
nc005_nc005_RGB_C1.tif	29207	34835	3801.89	3964.73	48.9516	51.0484	101	214	417	97.7982	293.274	109.244	99.7872
nc006_nc006_RGB_C1.tif	21087	15403	4448.17	897.044	83.2178	16.7822	93	120	307	60.3991	161.675	20.1386	16.9963
nc006_nc006_RGB_C1.tif	20776	21062	4319.49	2324.17	65.0167	34.9833	81	93	256	230.271	352.59	32.5345	42.7911
nc006_nc006_RGB_C1.tif	10551	21664	1907	1195.65	61.4637	38.5363	58	223	340	128.754	251.795	85.936	47.4152
nc006_nc006_RGB_C1.tif	4646	6756	671.431	289.797	69.8513	30.1487	39	84	163	284.2	355.361	25.3249	21.4542
nc006_nc006_RGB_C1.tif	9138	9433	1273.6	534.011	70.4577	29.5423	56	94	207	73.7031	131.897	27.7698	17.1919
nc006_nc006_RGB_C1.tif	12137	32191	1449.86	2856.69	33.6664	66.3336	62	217	342	128.044	298.905	143.944	113.338
nc006_nc006_RGB_C1.tif	38156	24018	4167.3	2096.86	66.526	33.474	116	163	396	123.402	321.904	54.5626	66.4462
nc006_nc006_RGB_C1.tif	37573	24469	3172.04	1491.53	68.0174	31.9826	114	171	400	125.474	310.864	54.6903	59.2928
nc006_nc006_RGB_C1.tif	10568	48466	4236.59	5366.07	44.1189	55.8811	62	305	430	43.9164	256.707	170.437	118.91
nc006_nc006_RGB_C1.tif	18210	18078	2336.81	1459.78	61.5503	38.4497	81	114	277	192.3	340.209	43.8326	56.8705
nc006_nc006_RGB_C1.tif	19247	8964	7092.52	739.365	90.5596	9.44045	78	87	244	78.0995	165.412	8.21319	8.24273
nc006_nc006_RGB_C1.tif	24010	44964	2617.6	2488.64	51.2628	48.7372	92	247	432	71.3175	256.128	120.381	90.0716
nc006_nc006_RGB_C1.tif	14655	46232	5101.57	5316.81	48.967	51.033	69	271	410	67.5806	276.315	138.299	106.523
nc006_nc006_RGB_C1.tif	15229	45309	1590.52	2505.24	38.8333	61.1667	69	263	402	77.5876	276.572	160.868	121.712
nc006_nc006_RGB_C1.tif	29616	22702	2430.65	1303.43	65.0938	34.9062	111	110	333	203.347	346.16	38.3969	49.8505
nc007_nc007_RGB_C1.tif	8211	4153	3056.9	425.995	87.769	12.231	51	75	178	80.3611	138.899	9.17328	7.15983
nc007_nc007_RGB_C1.tif	4798	1139	1911.92	138.273	93.2556	6.74439	39	20	99	66.8078	107.021	1.34888	2.71216
nc007_nc007_RGB_C1.tif	14545	24820	3653.7	1837.09	66.5423	33.4577	71	251	394	86.1777	250.076	83.9788	54.8367
nc007_nc007_RGB_C1.tif	42592	17373	4095.6	800.004	83.6587	16.3413	125	126	377	142.65	348.656	20.59	33.664
nc007_nc007_RGB_C1.tif	26766	6641	7470.11	534.173	93.3264	6.67359	99	94	293	112.085	225.401	6.27318	7.56227
nc007_nc007_RGB_C1.tif	7908	6330	2324.45	551.662	80.8192	19.1808	50	68	169	86.2856	147.344	13.043	11.7115
nc007_nc007_RGB_C1.tif	14867	13949	3455.2	817.799	80.8613	19.1387	69	129	268	127.407	219.953	24.689	17.7122
nc007_nc007_RGB_C1.tif	20450	31820	1616.5	1598.08	50.2866	49.7134	83	221	388	88.6251	241.11	109.867	75.8056
nc007_nc007_RGB_C1.tif	10958	38217	2202.73	3664.8	37.541	62.459	60	259	380	81.6787	280.686	161.769	124.298
nc007_nc007_RGB_C1.tif	3330	2320	274.029	108.712	71.5964	28.4036	35	38	109	50.8934	73.0277	10.7934	6.28692
nc007_nc007_RGB_C1.tif	20755	7433	6643.08	761.347	89.7177	10.2823	82	84	249	83.597	180.744	8.63716	9.989
nc007_nc007_RGB_C1.tif	7605	3465	2862.32	372.258	88.4913	11.5087	49	44	143	69.92	124.779	5.06383	6.31357
nc008_nc008_RGB_C1.tif	4843	3254	627.994	153.686	80.3391	19.6609	39	54	133	123.859	168.207	10.6169	8.71917
nc008_nc008_RGB_C1.tif	8753	29335	664.92	879.534	43.0521	56.9479	53	273	380	87.3065	253.663	155.468	94.7365
nc008_nc008_RGB_C1.tif	12128	41762	1167.23	1664.19	41.2242	58.7758	62	263	388	85.4567	266.587	154.58	106.461
nc008_nc008_RGB_C1.tif	17208	7308	5003.65	665.742	88.2573	11.7427	74	54	203	134.823	212.824	6.34108	9.15942
nc008_nc008_RGB_C1.tif	15894	28935	3610.04	1977.88	64.6044	35.3956	73	222	369	77.3028	175.768	78.5781	34.8524
nc008_nc008_RGB_C1.tif	12554	8376	1996.61	436.948	82.0449	17.9551	64	101	230	125.849	205.993	18.1347	14.39
nc008_nc008_RGB_C1.tif	17018	15654	4764.46	1334.53	78.1188	21.8812	76	138	291	67.2399	171.627	30.196	22.841
nc008_nc008_RGB_C1.tif	14940	7281	5543.35	584.511	90.4614	9.53859	69	49	188	114.471	187.911	4.67391	7.00519
nc008_nc008_RGB_C1.tif	14021	8727	4239.17	748.322	84.996	15.004	69	107	246	59.7644	153.582	16.0542	14.0763
nc008_nc008_RGB_C1.tif	18745	10896	5421.67	916.984	85.5335	14.4665	77	74	229	116.369	196.254	10.7052	11.5566
nc008_nc008_RGB_C1.tif	12128	41405	1141.64	1568.66	42.1223	57.8777	62	264	389	84.5866	264.312	152.797	104.021
nc009_nc009_RGB_C1.tif	15439	28816	4866.66	2024.97	70.617	29.383	70	233	374	107.809	252.004	68.4624	42.369
nc009_nc009_RGB_C1.tif	11590	1858	3813.35	148.454	96.2529	3.74714	60	27	148	105.894	166.333	1.01173	2.26472
nc009_nc009_RGB_C1.tif	20590	36496	1974.9	1714.79	53.5249	46.4751	84	255	424	79.8911	217.162	118.512	63.7967
nc009_nc009_RGB_C1.tif	11337	9382	3892.99	877.651	81.6031	18.3969	62	112	237	97.0577	184.302	20.6046	16.0503
nc009_nc009_RGB_C1.tif	2466	10	194.92	0.230342	99.882	0.118033	28	3	60	146.561	179.545	0.00354099	0.0389314
nc009_nc009_RGB_C1.tif	11503	1691	3889.07	127.773	96.8191	3.18093	61	24	147	109.376	166.151	0.763423	1.80598
nc009_nc009_RGB_C1.tif	8668	31104	974.155	1371.84	41.5242	58.4758	54	212	321	146.507	287.71	123.969	82.5693
nc009_nc009_RGB_C1.tif	16984	47899	2581.74	5491.03	31.9808	68.0192	74	264	413	73.1245	272.884	179.571	135.874
nc009_nc009_RGB_C1.tif	28264	5517	8105.29	373.918	95.5902	4.40982	97	54	249	92.0114	195.226	2.3813	4.55157
nc009_nc009_RGB_C1.tif	9763	18727	2288.14	1271.18	64.2858	35.7142	56	251	364	65.1486	149.994	89.6427	30.3019
nc009_nc009_RGB_C1.tif	23483	8067	2178.3	430.362	83.5026	16.4974	87	15	190	295.821	354.417	2.47461	9.6668
nc009_nc009_RGB_C1.tif	9711	22327	2168.97	1748.26	55.37	44.63	57	243	358	107.729	207.939	108.451	44.7237
nc009_nc009_RGB_C1.tif	11020	2	1694.58	0.0586362	99.9965	0.00346009	77	3	158	298.621	395.467	0.000103803	0.00335093
nc010_nc010_RGB_C1.tif	15901	21770	6001.54	1470.93	80.3153	19.6847	71	255	398	82.2955	223.966	50.196	27.8874
nc010_nc010_RGB_C1.tif	0	2	0	0.0276904	0	100	0	3	4	-1.#IND	345.5	3	1.#QNAN
nc010_nc010_RGB_C1.tif	33392	25508	2358.39	1328.7	63.9635	36.0365	111	151	374	134.339	322.658	54.4151	67.8638
nc010_nc010_RGB_C1.tif	9675	1876	1709.74	157.078	91.5858	8.41422	55	22	133	84.833	134.901	1.85113	4.21285
nc010_nc010_RGB_C1.tif	4978	13460	361.268	1537.49	19.0266	80.9734	42	71	156	300.074	355.707	57.4911	45.0475
nc010_nc010_RGB_C1.tif	17918	36039	1643.76	1650.24	49.9017	50.0983	76	251	404	81.8646	250.569	125.747	84.5183
nc010_nc010_RGB_C1.tif	21472	25819	2747.66	1838.56	59.9111	40.0889	91	159	342	147.642	308.511	63.7413	64.4907
nc010_nc010_RGB_C1.tif	6936	3008	1211.79	158.038	88.4629	11.5371	51	36	139	35.1789	79.3992	4.15335	5.10174
nc010_nc010_RGB_C1.tif	33580	17269	3467.93	787.135	81.5012	18.4988	116	113	346	192.531	332.957	20.9036	25.9771
nc010_nc010_RGB_C1.tif	20568	9479	5546.47	1033.39	84.2946	15.7054	82	71	236	166.876	248.32	11.1508	12.791
nc010_nc010_RGB_C1.tif	29721	28885	5425.03	1900.59	74.0556	25.9444	99	176	375	135.49	299.043	45.6622	42.4328
nc010_nc010_RGB_C1.tif	18546	9403	5300.51	719.012	88.0553	11.9447	78	64	221	136.93	221.011	7.64458	10.0431
nc010_nc010_RGB_C1.tif	12817	3758	4192.58	271.982	93.908	6.09202	64	43	172	140.976	200.396	2.61957	3.61991
nc010_nc010_RGB_C1.tif	17713	38661	1734.76	1654.15	51.1893	48.8107	78	207	364	117.291	298.466	101.038	88.4327
nc011_nc011_RGB_C1.tif	19385	4385	4416.98	207.852	95.5057	4.49427	82	23	188	110.509	117.86	1.03368	0.330373
nc011_nc011_RGB_C1.tif	23372	5658	2834.44	162.603	94.5745	5.42546	91	15	198	73.3838	117.552	0.813819	2.39632
nc011_nc011_RGB_C1.tif	9859	4996	2822.7	606.504	82.3135	17.6865	57	30	145	55.0628	94.3269	5.30594	6.94443
nc011_nc011_RGB_C1.tif	13809	4727	1362.9	191.908	87.6571	12.3429	67	70	205	123.398	202.229	8.64002	9.72997
nc011_nc011_RGB_C1.tif	17299	17226	3131.12	1129.85	73.4838	26.5162	74	170	319	102.981	194.783	45.0775	24.3426
nc011_nc011_RGB_C1.tif	14543	6122	3649.45	581.468	86.2567	13.7433	69	39	178	62.9451	120.794	5.35989	7.95031
nc011_nc011_RGB_C1.tif	7558	7097	772.185	277.791	73.5431	26.4569	49	93	192	121.309	188.574	24.6049	17.7963
nc011_nc011_RGB_C1.tif	14546	13242	2864.59	1106.1	72.1434	27.8566	69	210	349	129.399	299.593	58.499	47.4101
nc011_nc011_RGB_C1.tif	17056	7452	1560.33	245.819	86.3899	13.6101	79	69	228	58.6109	145.083	9.39098	11.7689
nc012_nc012_RGB_C1.tif	10621	19225	3004.14	1741.29	63.3059	36.6941	58	150	267	203.189	305.769	55.0411	37.6408
nc012_nc012_RGB_C1.tif	12111	31954	1558.58	1502.14	50.922	49.078	62	266	391	80.8731	272.554	130.548	94.0731
nc012_nc012_RGB_C1.tif	10557	26449	2572.08	1501.73	63.137	36.863	58	272	389	78.5951	251.351	100.267	63.6829
nc012_nc012_RGB_C1.tif	8743	14626	1575.34	1040.09	60.2324	39.7676	53	178	285	122.226	203.938	70.7863	32.4948
nc012_nc012_RGB_C1.tif	9985	6928	2630.48	506.811	83.8456	16.1544	57	81	196	153.062	218.869	13.0851	10.6307
nc012_nc012_RGB_C1.tif	12761	7692	1706.35	454.953	78.95	21.05	66	10	143	337.479	372.689	2.105	7.4116
nc012_nc012_RGB_C1.tif	20047	8602	2930.4	477.641	85.9849	14.0151	82	135	300	75.0225	175.37	18.9204	14.0639
nc012_nc012_RGB_C1.tif	6899	8108	979.532	665.867	59.5316	40.4684	47	161	256	192.556	290.462	65.1542	39.6213
nc012_nc012_RGB_C1.tif	8107	7838	2758.97	832.776	76.8142	23.1858	51	94	197	169.757	236.568	21.7947	15.4907
nc013_nc013_RGB_C1.tif	6812	29507	759.639	1506.98	33.5141	66.4859	46	269	362	90.9398	281.289	178.847	126.555
nc013_nc013_RGB_C1.tif	18568	37219	3219.41	2146.35	59.9992	40.0008	80	265	426	64.002	227.929	106.002	65.5721
nc013_nc013_RGB_C1.tif	9597	6634	2578.15	532.843	82.8723	17.1277	55	91	202	100.349	173.693	15.5862	12.5621
nc013_nc013_RGB_C1.tif	9015	5109	4006.44	628.729	86.4357	13.5643	54	79	188	93.0465	159.218	10.7158	8.97571
nc013_nc013_RGB_C1.tif	6267	21732	1046.94	1463.46	41.7043	58.2957	46	212	305	152.991	249.958	123.587	56.5274
nc013_nc013_RGB_C1.tif	7950	19182	1817.89	1298.88	58.3261	41.6739	50	262	363	101.14	215.881	109.186	47.8171
nc013_nc013_RGB_C1.tif	4116	4433	1170.41	602.472	66.0174	33.9826	36	66	139	114.524	156.029	22.4285	14.1044
nc013_nc013_RGB_C1.tif	8527	1886	2525.15	182.25	93.2684	6.73155	52	35	140	109.93	171.047	2.35604	4.11411
nc013_nc013_RGB_C1.tif	4671	20980	1088.92	1228.24	46.9938	53.0062	42	233	318	100.652	213.057	123.505	59.5817
nc013_nc013_RGB_C1.tif	25600	3150	3947.86	232.17	94.4457	5.55425	98	59	256	155.533	254.374	3.27701	5.48986
nc013_nc013_RGB_C1.tif	2474	158	375.252	7.55513	98.0264	1.97361	29	15	74	65.9802	101.819	0.296042	0.707327
nc014_nc014_RGB_C1.tif	29124	11953	13055.6	1280.7	91.0667	8.93325	97	107	302	124.099	231.385	9.55858	9.58415
nc014_nc014_RGB_C1.tif	31580	10901	7429.71	742.569	90.9136	9.08644	109	75	294	220.161	361.108	6.81483	12.807
nc014_nc014_RGB_C1.tif	18234	10854	4587.84	860.548	84.2055	15.7945	78	70	227	86.8527	167.181	11.0562	12.6876
nc014_nc014_RGB_C1.tif	16511	16280	3279.22	1340.21	70.9875	29.0125	76	168	321	170.91	298.318	48.741	36.9643
nc014_nc014_RGB_C1.tif	22945	14391	6024.61	1226.24	83.0883	16.9117	88	187	364	102.466	215.422	31.6249	19.1029
nc014_nc014_RGB_C1.tif	16806	17763	6497.48	1563.12	80.6079	19.3921	73	179	326	155.633	273.742	34.7118	22.9037
nc014_nc014_RGB_C1.tif	15232	1002	2261.37	62.6183	97.3056	2.69443	71	44	187	188.774	282.009	1.18555	2.51216
nc014_nc014_RGB_C1.tif	24314	42232	10069.5	7298.79	57.9764	42.0236	88	206	383	117.33	274.342	86.5685	65.9822
nc014_nc014_RGB_C1.tif	10700	2871	3032.9	185.663	94.2315	5.76852	60	45	166	85.1074	147.194	2.59583	3.5815
nc014_nc014_RGB_C1.tif	7379	25589	3005.81	3064.09	49.5199	50.4801	48	250	347	109.821	229.843	126.2	60.5873
nc015_nc015_RGB_C1.tif	23097	12930	7688.59	1574.58	83.0017	16.9983	87	83	258	106.128	197.519	14.1086	15.5349
nc015_nc015_RGB_C1.tif	16672	20658	5629.91	1408.22	79.9916	20.0084	74	213	362	116.05	286.473	42.6179	34.0988
nc015_nc015_RGB_C1.tif	8029	4768	2765.79	483.818	85.1115	14.8885	50	61	162	116.571	172.869	9.082	8.38198
nc015_nc015_RGB_C1.tif	27703	42257	6931.33	6144.03	53.0106	46.9894	98	199	396	109.824	292.726	93.5089	85.9445
nc015_nc015_RGB_C1.tif	6690	3063	977.255	168.653	85.2822	14.7178	47	49	144	119.744	183.855	7.21173	9.43564
nc015_nc015_RGB_C1.tif	24878	22910	5294.7	1528.45	77.599	22.401	96	174	367	135.78	323.806	38.9777	42.1196
nc015_nc015_RGB_C1.tif	27711	23763	3277.52	1062.58	75.5171	24.4829	96	200	393	113.159	294.149	48.9658	44.3117
nc015_nc015_RGB_C1.tif	20643	1795	2620.44	122.991	95.5169	4.4831	88	34	211	99.5753	185.368	1.52426	3.84619
nc016_nc016_RGB_C1.tif	26076	30606	5641.8	1808.2	75.7289	24.2711	93	209	396	108.23	265.905	50.7267	38.2695
nc016_nc016_RGB_C1.tif	7274	3033	1485.3	226.131	86.787	13.213	48	48	145	61.0938	117.862	6.34222	7.50075
nc016_nc016_RGB_C1.tif	8485	1730	2098.66	101.347	95.3933	4.60668	52	42	147	112.708	178.006	1.93481	3.00809
nc016_nc016_RGB_C1.tif	11262	2	2483.78	0.0512561	99.9979	0.00206359	60	3	124	70.411	134.538	6.19076e-05	0.00132332
nc016_nc016_RGB_C1.tif	6042	4137	832.05	237.264	77.8116	22.1884	44	67	156	81.3469	135.459	14.8662	12.0066
nc016_nc016_RGB_C1.tif	12227	2	2517.9	0.0562697	99.9978	0.00223474	63	3	130	86.2583	153.5	6.70421e-05	0.00150267
nc016_nc016_RGB_C1.tif	10886	31715	1025.54	1184.96	46.3942	53.6058	59	270	389	81.5496	257.856	144.736	94.5103
nc017_nc017_RGB_C1.tif	15985	2	3258.21	0.0361813	99.9989	0.00111045	72	3	148	239.647	314.5	3.33135e-05	0.000831204
nc017_nc017_RGB_C1.tif	13169	12575	3571.79	919.81	79.5215	20.4785	66	124	257	59.4	142.117	25.3933	16.9392
nc017_nc017_RGB_C1.tif	19654	4559	5797.23	507.245	91.9542	8.0458	81	45	208	129.605	213.778	3.62061	6.77242
nc017_nc017_RGB_C1.tif	7645	14553	1402.77	887.948	61.2371	38.7629	49	152	251	84.8515	168.497	58.9195	32.4233
nc017_nc017_RGB_C1.tif	8394	4950	2229.09	370.014	85.7638	14.2362	53	42	149	135.946	174.422	5.97922	5.47751
nc017_nc017_RGB_C1.tif	15707	4303	3460.01	314.416	91.6698	8.33018	72	45	190	97.9776	170.795	3.74858	6.06579
nc017_nc017_RGB_C1.tif	9771	6973	2708	600.61	81.847	18.153	56	73	186	116.317	182.511	13.2517	12.0161
nc017_nc017_RGB_C1.tif	34967	5699	2152.32	157.069	93.1987	6.80133	121	107	350	177.614	344.185	7.27743	11.3291
nc017_nc017_RGB_C1.tif	4758	4103	431.652	134.802	76.2024	23.7976	39	75	154	184.601	231.495	17.8482	11.1597
nc017_nc017_RGB_C1.tif	18927	5199	1870.89	200.842	90.3056	9.69438	79	90	249	163.237	251.089	8.72495	8.5167
nc017_nc017_RGB_C1.tif	23165	42096	1290.26	1889.92	40.5719	59.4281	88	208	385	115.573	293.49	123.611	105.732
nc018_nc018_RGB_C1.tif	4556	8779	601.547	485.293	55.3483	44.6517	39	59	138	33.7198	88.4145	26.3445	24.4221
nc018_nc018_RGB_C1.tif	6077	11635	916.343	541.142	62.8715	37.1285	44	231	320	82.252	164.629	85.7667	30.5854
nc018_nc018_RGB_C1.tif	10782	3661	2541.61	222.318	91.9565	8.04355	59	65	184	178.197	244.993	5.22831	5.37276
nc018_nc018_RGB_C1.tif	9644	27283	2332.31	1205.02	65.9343	34.0657	58	307	424	47.5341	237.505	104.582	64.7149
nc018_nc018_RGB_C1.tif	7836	778	2551.42	61.2461	97.6558	2.3442	50	17	118	64.7824	115.763	0.398513	1.19509
nc018_nc018_RGB_C1.tif	13092	8703	3247.02	775.23	80.7264	19.2736	64	72	201	106.897	176.164	13.877	13.3502
nc018_nc018_RGB_C1.tif	11137	5212	1253.63	191.967	86.7206	13.2794	61	60	183	120.626	163.933	7.96764	5.75096
nc018_nc018_RGB_C1.tif	9179	10568	1103.8	407.78	73.0229	26.9771	55	132	243	93.1733	162.833	35.6098	18.7922
nc018_nc018_RGB_C1.tif	5679	29421	571.18	900.934	38.8	61.2	42	307	392	59.4337	252.784	187.884	118.331
nc019_nc019_RGB_C1.tif	13212	31002	1863.09	1192.78	60.9677	39.0323	66	242	375	107.725	264.199	94.4582	61.0757
nc019_nc019_RGB_C1.tif	4792	8407	771.259	880.03	46.7065	53.2935	39	88	167	79.2708	134.911	46.8983	29.6525
nc019_nc019_RGB_C1.tif	6599	4781	549.991	131.96	80.6496	19.3504	46	90	183	123.598	183.952	17.4154	11.6788
nc019_nc019_RGB_C1.tif	2264	3366	303.643	183.695	62.3065	37.6935	29	57	116	46.9536	76.6667	21.4853	11.1999
nc019_nc019_RGB_C1.tif	10688	10515	1812.26	592.902	75.3488	24.6512	61	89	212	53.4931	120.926	21.9396	16.6229
nc019_nc019_RGB_C1.tif	6986	8039	641.386	292.803	68.657	31.343	47	106	201	97.0677	155.22	33.2236	18.2267
nc019_nc019_RGB_C1.tif	1147	1712	53.1702	43.6042	54.9424	45.0576	21	40	83	66.7768	83.5839	18.023	7.57285
nc019_nc019_RGB_C1.tif	13801	4186	2532.05	197.663	92.7588	7.24118	66	51	184	132.403	202.412	3.693	5.06949
nc019_nc019_RGB_C1.tif	11535	6699	2305.27	387.76	85.6014	14.3986	60	69	190	125.396	195.399	9.93506	10.0795
nc020_nc020_RGB_C1.tif	27140	1566	5643.69	79.4834	98.6112	1.3888	100	22	223	74.396	174.489	0.305536	1.39009
nc020_nc020_RGB_C1.tif	34268	6744	4524.28	271.057	94.3475	5.65252	106	55	268	109.899	222.04	3.10888	6.33879
nc020_nc020_RGB_C1.tif	23246	11412	3528.81	1134.29	75.6752	24.3248	88	55	232	270.958	370.973	13.3787	24.3285
nc020_nc020_RGB_C1.tif	6519	5078	654.028	234.727	73.5892	26.4108	47	68	163	60.2021	101.04	17.9593	10.7855
nc020_nc020_RGB_C1.tif	17653	9	1386.38	0.209886	99.9849	0.0151368	78	3	160	116.522	220.699	0.000454104	0.015769
nc020_nc020_RGB_C1.tif	13038	42662	1274.96	2235.58	36.3181	63.6819	65	225	356	121.017	274.943	143.284	98.0232
nc020_nc020_RGB_C1.tif	18894	15819	5090.39	1583.8	76.2698	23.7302	83	84	251	244.81	348.171	19.9334	24.5278
nc020_nc020_RGB_C1.tif	6986	4726	2107.91	449.201	82.4333	17.5667	47	77	172	74.7049	131.101	13.5264	9.90701
nc020_nc020_RGB_C1.tif	16051	27960	1999.47	1136.46	63.7601	36.2399	72	250	395	86.1179	270.793	90.5997	66.926
nc020_nc020_RGB_C1.tif	12221	17100	1680.52	631.465	72.6873	27.3127	63	275	402	72.5351	243.564	75.1099	46.7127
nc020_nc020_RGB_C1.tif	14845	12845	1649.06	430.256	79.3078	20.6922	69	95	234	69.4848	154.761	19.6576	17.6456
nc020_nc020_RGB_C1.tif	9592	9544	796.815	354.173	69.2288	30.7712	55	66	177	288.27	362.282	20.309	22.7745
nc020_nc020_RGB_C1.tif	7149	17058	1104.68	889.483	55.3957	44.6043	50	220	321	81.2575	162.828	98.1294	36.384
nc021_nc021_RGB_C1.tif	12284	6016	1473.92	235.985	86.1989	13.8011	63	63	190	82.7698	150.228	8.69468	9.31001
nc021_nc021_RGB_C1.tif	15993	13393	3254.77	608.77	84.2432	15.7568	71	125	268	96.1651	191.522	19.696	15.0251
nc021_nc021_RGB_C1.tif	18606	6066	5270.61	507.105	91.2231	8.77692	77	59	214	156.102	231.769	5.17838	6.6412
nc021_nc021_RGB_C1.tif	20239	2	1752.77	0.0197615	99.9989	0.00112743	108	3	220	212.342	332.5	3.38229e-05	0.0013547
nc022_nc022_RGB_C1.tif	16638	12544	5452.87	1269.43	81.1161	18.8839	74	93	242	106.467	175.19	17.562	12.9777
nc022_nc022_RGB_C1.tif	5294	29095	717.993	1261.68	36.2683	63.7317	41	266	349	99.9055	295.181	169.526	124.452
nc022_nc022_RGB_C1.tif	7465	31979	1002.32	1486.39	40.2748	59.7252	49	268	367	92.5403	254.107	160.063	96.4961
nc022_nc022_RGB_C1.tif	12813	5578	1897.78	228.988	89.233	10.767	65	97	228	107.007	185.031	10.444	8.40077
nc022_nc022_RGB_C1.tif	10730	4807	2218.45	425.905	83.8938	16.1062	61	33	156	73.7938	81.5952	5.31504	1.25652
nc022_nc022_RGB_C1.tif	19985	51169	3457.14	5150.56	40.1633	59.8367	83	261	428	67.4301	275.823	156.174	124.695
nc022_nc022_RGB_C1.tif	11188	14124	2648.76	903.901	74.557	25.443	60	158	279	192.026	291.466	40.1999	25.3006
nc022_nc022_RGB_C1.tif	6185	22647	781.216	1016.27	43.4616	56.5384	44	204	293	159.096	312.329	115.338	86.6356
nc022_nc022_RGB_C1.tif	12646	47584	878.2	1664.36	34.54	65.46	63	285	412	61.2755	270.85	186.561	137.187
nc022_nc022_RGB_C1.tif	13898	6445	2335.46	419.712	84.7664	15.2336	66	77	210	83.3316	163.296	11.7299	12.1815
nc022_nc022_RGB_C1.tif	34008	9481	6038.32	626.268	90.6031	9.39695	122	51	296	234.673	375.91	4.79244	13.2719
nc023_nc023_RGB_C1.tif	19994	35799	6339.85	2945.59	68.2773	31.7227	80	231	392	99.7855	255.907	73.2793	49.526
nc023_nc023_RGB_C1.tif	8772	50244	777.069	1870.4	29.3513	70.6487	53	281	388	73.9461	272.331	198.523	140.157
nc023_nc023_RGB_C1.tif	9343	3116	2620.42	258.138	91.0324	8.96761	54	37	146	61.5232	117.007	3.31802	4.97561
nc023_nc023_RGB_C1.tif	18128	30437	4546.94	2315.34	66.2599	33.7401	76	211	364	125.327	260.706	71.1917	45.6769
nc023_nc023_RGB_C1.tif	12967	33327	1887.16	2227.24	45.8671	54.1329	65	240	371	101.718	289.909	129.919	101.873
nc023_nc023_RGB_C1.tif	36759	30022	5304.37	3585.03	59.6708	40.3292	116	146	379	144.488	326.284	58.8807	73.317
nc023_nc023_RGB_C1.tif	12942	8988	4128.19	896.465	82.1587	17.8413	64	71	200	143.286	217.158	12.6673	13.1798
nc023_nc023_RGB_C1.tif	10000	5765	3450.41	531.023	86.6625	13.3375	58	64	181	285.432	359.193	8.536	9.83795
nc024_nc024_RGB_C1.tif	19593	10630	6748.51	1102.32	85.9592	14.0408	79	99	258	103.171	199.536	13.9004	13.5303
nc024_nc024_RGB_C1.tif	9617	38874	1272.04	2524.99	33.501	66.499	55	257	368	97.7453	283.073	170.903	123.241
nc024_nc024_RGB_C1.tif	24572	34834	10410.3	3327.95	75.7759	24.2241	89	198	377	120.435	288.397	47.9636	40.6872
nc024_nc024_RGB_C1.tif	23295	42847	1167.08	1329.61	46.745	53.255	90	246	427	76.6552	271.008	131.007	103.502
nc024_nc024_RGB_C1.tif	13395	8613	4589.46	875.881	83.9739	16.0261	65	68	199	91.8989	163.773	10.8978	11.5186
nc024_nc024_RGB_C1.tif	11783	6223	4128.42	587.559	87.5411	12.4589	61	92	215	67.7826	147.814	11.4622	9.97102
nc024_nc024_RGB_C1.tif	5446	7047	1395.33	703.021	66.4965	33.5035	42	86	171	89.9303	142.872	28.813	17.7374
nc024_nc024_RGB_C1.tif	5929	6851	1061.37	501.806	67.8982	32.1018	44	71	160	173.584	222.263	22.7923	15.6269
nc024_nc024_RGB_C1.tif	8177	14108	1785.18	1472.04	54.8067	45.1933	52	132	237	172.277	249.99	59.6551	35.1207
nc024_nc024_RGB_C1.tif	2237	4918	248.935	274.079	47.5962	52.4038	27	85	140	161.681	204.778	44.5432	22.5842
nc024_nc024_RGB_C1.tif	17021	2	756.673	-0.0237173	100.003	-0.00313452	75	3	154	113.54	231.583	-9.40356e-05	-0.00370005
nc024_nc024_RGB_C1.tif	5871	1917	564.028	286.785	66.2928	33.7072	46	44	137	66.0719	122.279	14.8312	18.9458
nc025_nc025_RGB_C1.tif	14207	4574	4870.02	295.482	94.2797	5.72029	67	62	197	97.2702	172.437	3.54658	4.29977
nc025_nc025_RGB_C1.tif	16621	2322	4538.89	285.264	94.0868	5.91325	75	35	186	67.4053	139.162	2.06964	4.24317
nc025_nc025_RGB_C1.tif	7735	5077	2391.54	520.115	82.1368	17.8632	49	86	185	91.913	154.778	15.3624	11.2298
nc025_nc025_RGB_C1.tif	5491	8689	1115.23	797.693	58.2998	41.7002	44	108	197	77.162	128.438	45.0362	21.382
nc025_nc025_RGB_C1.tif	16616	25799	4067.52	2266.84	64.2136	35.7864	75	233	384	105.258	288.479	83.3823	65.5682
nc025_nc025_RGB_C1.tif	33031	12	6360.42	0.601408	99.9905	0.00945459	118	6	243	123.999	250.409	0.000567275	0.0119516
nc025_nc025_RGB_C1.tif	14992	19464	7037.28	2032.25	77.5926	22.4074	69	272	411	68.5923	202.833	60.9482	30.0799
nc025_nc025_RGB_C1.tif	17578	1050	5227.42	56.6768	98.9274	1.07259	75	18	169	78.7389	142.377	0.193067	0.682577
nc025_nc025_RGB_C1.tif	6712	4776	3124.39	676.458	82.2024	17.7976	46	61	154	72.7928	126.348	10.8565	9.53149
nc025_nc025_RGB_C1.tif	22707	25067	8942.01	2115.04	80.8716	19.1284	86	192	365	129.058	289.053	36.7266	30.6046
nc025_nc025_RGB_C1.tif	12266	27358	4554.95	1933.82	70.1974	29.8026	62	266	391	64.7973	239.684	79.2748	52.1207
nc026_nc026_RGB_C1.tif	20753	10152	5791.54	631.729	90.165	9.835	82	144	309	86.081	209.317	14.1624	12.1203
nc026_nc026_RGB_C1.tif	8485	2209	1199.01	117.697	91.0613	8.93872	52	34	139	295.146	351.625	3.03916	5.04845
nc026_nc026_RGB_C1.tif	12464	19186	6142.19	1720.38	78.1193	21.8807	66	180	313	159.393	287.019	39.3852	27.9254
nc026_nc026_RGB_C1.tif	13448	6605	6121.7	778.349	88.7197	11.2803	65	88	219	131.186	206.169	9.9267	8.4583
nc026_nc026_RGB_C1.tif	27725	2	6211.19	0.0632026	99.999	0.00101755	98	3	200	120.893	218.531	3.05265e-05	0.000993518
nc026_nc026_RGB_C1.tif	16922	19896	7832.72	1876.04	80.6768	19.3232	73	171	318	164.615	293.023	33.0426	24.8126
nc026_nc026_RGB_C1.tif	10231	14520	2134.48	1080.51	66.3915	33.6085	57	120	235	229.648	332.582	40.3302	34.5947
nc026_nc026_RGB_C1.tif	9631	32366	3725.56	3364.23	52.5482	47.4518	55	207	318	148.395	281.123	98.2251	62.9815
nc026_nc026_RGB_C1.tif	10439	26443	1827.54	1819.53	50.1097	49.8903	57	160	275	191.324	317.459	79.8244	62.929
nc027_nc027_RGB_C1.tif	18635	22326	5253.56	1714.41	75.3958	24.6042	77	181	336	150.166	305.299	44.5336	38.1692
nc027_nc027_RGB_C1.tif	5157	8123	1662.22	967.818	63.2013	36.7987	41	91	174	134.258	191.953	33.4868	21.2308
nc027_nc027_RGB_C1.tif	13045	20247	5317.06	1801.67	74.6911	25.3089	64	154	283	190.349	308.119	38.9757	29.8061
nc027_nc027_RGB_C1.tif	10837	7665	1476.95	489.195	75.1191	24.8809	60	30	151	311.47	366.725	7.46426	13.748
nc027_nc027_RGB_C1.tif	11043	21735	1770.23	1365.62	56.4515	43.5485	62	184	309	95.6682	182.992	80.1293	38.0284
nc027_nc027_RGB_C1.tif	12328	34725	2418.89	3254.42	42.6363	57.3637	64	201	330	147.548	286.657	115.301	79.7982
nc027_nc027_RGB_C1.tif	0	3033	0	350.185	0	100	0	41	42	-1.#IND	128.897	41	1.#QNAN
nc027_nc027_RGB_C1.tif	19753	3512	3256.12	199.537	94.2258	5.77422	80	70	231	76.3461	175.528	4.04195	5.72698
nc027_nc027_RGB_C1.tif	11134	4810	3816.11	504.846	88.3163	11.6837	60	64	185	111.439	177.964	7.47754	7.77262
nc027_nc027_RGB_C1.tif	10119	3043	2448.22	243.054	90.9688	9.03116	58	34	151	90.1762	148.889	3.07059	5.30242
nc028_nc028_RGB_C1.tif	6286	2104	3110.98	303.649	91.1074	8.89259	45	24	115	63.3981	104.368	2.13422	3.64325
nc028_nc028_RGB_C1.tif	23627	27226	4087.47	2199.12	65.0189	34.9811	89	216	395	96.4655	288.648	75.5592	67.2274
nc028_nc028_RGB_C1.tif	24291	27	3520.62	1.1039	99.9687	0.0313456	91	3	186	95.6777	218.723	0.000940367	0.0385691
nc028_nc028_RGB_C1.tif	8420	8284	1824.11	926.036	66.3277	33.6723	53	92	199	87.0829	148.224	30.9785	20.5875
nc028_nc028_RGB_C1.tif	14730	42594	3240.38	4553.88	41.5739	58.4261	68	222	359	116.586	263.732	129.706	85.9716
nc028_nc028_RGB_C1.tif	27997	38798	11295.6	5339.45	67.9024	32.0976	98	205	402	106.661	264.644	65.8002	50.7088
nc028_nc028_RGB_C1.tif	6155	2793	2109.1	362.687	85.3269	14.6731	44	38	127	92.9979	137.444	5.57577	6.5216
nc028_nc028_RGB_C1.tif	19454	11415	6333.26	679.78	90.3069	9.69309	81	160	323	129.424	222.115	15.5089	8.98454
nc028_nc028_RGB_C1.tif	11827	15450	2931.45	1063.93	73.3709	26.6291	61	214	337	72.9576	178.509	56.9863	28.1073
nc028_nc028_RGB_C1.tif	13666	5673	6593.3	648.425	91.046	8.95402	66	60	193	102.012	169.149	5.37241	6.01142
nc028_nc028_RGB_C1.tif	8619	25417	2265.18	1710.78	56.972	43.028	52	285	390	72.8673	219.757	122.63	63.2035
nc_nc_RGB_C1.tif	14510	5130	6867.28	583.964	92.1629	7.83714	68	57	194	81.9642	150.028	4.46717	5.33427
nc_nc_RGB_C1.tif	9287	33867	2850.95	2866.7	49.8623	50.1377	54	238	347	119.4	266.098	119.328	73.5507
nc_nc_RGB_C1.tif	20698	22020	7481.83	1513.56	83.1741	16.8259	82	212	377	92.8964	228.697	35.671	22.8497
nc_nc_RGB_C1.tif	12233	13865	3495	1008.8	77.6011	22.3989	62	198	323	115.939	221.341	44.3499	23.609
nc_nc_RGB_C1.tif	7668	2705	2680.88	302.436	89.8624	10.1376	49	37	136	69.6817	119.495	3.75091	5.0499
nc_nc_RGB_C1.tif	26746	41579	5357.03	6062.63	46.9106	53.0894	110	93	314	220.684	244.559	49.3732	12.6746
nc_nc_RGB_C1.tif	33450	34727	14284.1	6200.66	69.7304	30.2696	105	192	403	111.997	294.677	58.1176	55.2967
nc_nc_RGB_C1.tif	5479	12034	1099.49	957.058	53.4629	46.5371	42	116	201	250.389	327.073	53.983	35.6867
nc_nc_RGB_C1.tif	9400	27856	2287.81	2449.94	48.289	51.711	55	239	350	113.183	246.148	123.589	68.7574
nc_nc_RGB_C1.tif	40198	26073	7044.37	3086.45	69.534	30.466	120	147	388	136.442	329.466	44.785	58.8067

## Sheet: siDC1
						tailDNA%
si1001_si1001_RGB_C1.tif	9922	34327	4187.09	3696.68	53.1103	46.8897	56	285	398	63.1922	203.816	133.636	65.9382
si1001_si1001_RGB_C1.tif	7182	12796	2031.58	1295.55	61.0612	38.9388	49	130	229	43.7879	118.807	50.6205	29.2117
si1001_si1001_RGB_C1.tif	8999	26427	2625.01	2900.92	47.5035	52.4965	54	195	304	164.052	290.583	102.368	66.4245
si1001_si1001_RGB_C1.tif	8954	31874	2564.6	3157.92	44.8159	55.1841	54	250	359	109.24	255.275	137.96	80.5876
si1001_si1001_RGB_C1.tif	9400	8108	3066.84	811.364	79.0789	20.9211	55	91	202	249.353	316.617	19.0382	14.0725
si1001_si1001_RGB_C1.tif	22123	15682	1663.23	2272.26	42.2623	57.7377	90	181	362	66.9716	301.401	104.505	135.354
si1001_si1001_RGB_C1.tif	21378	28068	5842.88	2776.75	67.7858	32.2142	87	259	434	63.4616	238.06	83.4349	56.2455
si1001_si1001_RGB_C1.tif	10323	7102	3601.99	480.198	88.2367	11.7633	59	74	193	108.923	142.587	8.70481	3.95994
si1001_si1001_RGB_C1.tif	14011	8088	3323.41	586.415	85.0015	14.9985	78	54	211	45.0541	100.163	8.0992	8.26555
si1002_si1002_RGB_C1.tif	28105	30578	6487.94	3953.09	62.1389	37.8611	99	181	380	129.702	296.718	68.5286	63.2339
si1002_si1002_RGB_C1.tif	3219	3460	750.97	400.817	65.2005	34.7995	33	46	113	86.026	119.903	16.0078	11.7892
si1002_si1002_RGB_C1.tif	35735	26362	7126.06	5289.66	57.3954	42.6046	121	82	325	197.109	312.5	34.9357	49.1619
si1003_si1003_RGB_C1.tif	7622	8586	3137.23	1137.25	73.3944	26.6056	49	104	203	52.8987	118.719	27.6698	17.5119
si1003_si1003_RGB_C1.tif	12126	38080	1838.82	3214.96	36.3851	63.6149	63	246	373	101.923	263.292	156.493	102.655
si1003_si1003_RGB_C1.tif	29746	28382	3965.23	2833.36	58.3243	41.6757	101	161	364	154.086	318.583	67.0979	68.5551
si1003_si1003_RGB_C1.tif	12608	12433	2790.75	1024.77	73.1421	26.8579	68	142	279	57.4172	134.428	38.1382	20.6835
si1003_si1003_RGB_C1.tif	13392	30695	1015.56	2434.78	29.4336	70.5664	67	211	346	120.155	318.941	148.895	140.276
si1003_si1003_RGB_C1.tif	12943	44664	1150.25	3702.84	23.7014	76.2986	65	273	404	61.0451	275.522	208.295	163.643
si1003_si1003_RGB_C1.tif	22336	42678	10190.8	4042.24	71.5996	28.4004	94	264	453	62.3149	230.952	74.9771	47.8936
si1003_si1003_RGB_C1.tif	13136	34380	1589.08	2384.42	39.9919	60.0081	67	227	362	104.87	274.857	136.218	102.006
si1004_si1004_RGB_C1.tif	7509	25435	2114.02	2281.26	48.0975	51.9025	54	196	305	42.3779	143.031	101.729	52.2414
si1004_si1004_RGB_C1.tif	25420	17976	2143.67	1975.76	52.0381	47.9619	102	112	317	186.361	349.446	53.7173	78.2187
si1005_si1005_RGB_C1.tif	4241	27618	1425.29	2409.42	37.1681	62.8319	37	299	374	71.2867	254.182	187.867	114.916
si1005_si1005_RGB_C1.tif	22236	479	3222.23	21.1818	99.3469	0.653072	86	13	186	79.2197	169.625	0.0848993	0.590414
si1005_si1005_RGB_C1.tif	16543	26982	2447.7	2180.09	52.8913	47.1087	79	199	358	55.1571	218.352	93.7463	76.8792
si1005_si1005_RGB_C1.tif	5145	4044	841.531	276.352	75.279	24.721	40	61	142	85.1659	135.919	15.0798	12.5468
si1005_si1005_RGB_C1.tif	11641	44782	2070.29	3758.08	35.5209	64.4791	64	270	399	68.5981	234.84	174.094	107.192
si1005_si1005_RGB_C1.tif	5335	44271	738.083	4032.65	15.471	84.529	41	289	372	77.5409	262.967	244.289	156.739
si1005_si1005_RGB_C1.tif	7051	12213	669.975	474.22	58.5543	41.4457	53	153	260	50.1437	111.025	63.412	25.2327
si1006_si1006_RGB_C1.tif	8795	3738	3072.13	368.87	89.2802	10.7198	53	48	155	93.1917	139.68	5.14552	4.98348
si1006_si1006_RGB_C1.tif	1692	32826	168.465	1715.83	8.94049	91.0595	25	283	334	98.505	296.739	257.698	180.511
si1006_si1006_RGB_C1.tif	23089	37244	5884.04	4124.51	58.7901	41.2099	90	220	401	69.9628	232.83	90.6618	67.1176
si1006_si1006_RGB_C1.tif	2724	37882	150.173	2327.54	6.06094	93.9391	34	285	354	88.0162	278.705	267.726	179.131
si1006_si1006_RGB_C1.tif	3203	44871	450.83	2738.66	14.1348	85.8652	34	341	410	35.5868	229.18	292.8	166.229
si1006_si1006_RGB_C1.tif	4459	44697	315.64	3101.46	9.23707	90.7629	38	270	347	98.146	286.683	245.06	171.122
si1006_si1006_RGB_C1.tif	25572	25337	8300.81	2532.11	76.6258	23.3742	97	143	338	70.7819	194.067	33.4252	28.8171
si1006_si1006_RGB_C1.tif	11841	4869	4436.6	567.655	88.6566	11.3434	61	46	169	66.3333	128.69	5.21799	7.07339
si1007_si1007_RGB_C1.tif	15287	36192	1952.04	2383.51	45.024	54.976	74	194	343	141.871	293.681	106.653	83.4587
si1007_si1007_RGB_C1.tif	8221	41267	1402.15	2529.98	35.6588	64.3412	52	311	416	43.2373	203.657	200.101	103.216
si1007_si1007_RGB_C1.tif	3522	33956	258.945	1153.01	18.3394	81.6606	33	303	370	39.706	218.718	247.432	146.182
si1007_si1007_RGB_C1.tif	13700	39193	1876.06	3205.09	36.9219	63.0781	67	253	388	77.413	249.883	159.588	108.791
si1007_si1007_RGB_C1.tif	4012	44785	345.648	2667.1	11.4729	88.5271	35	309	380	60.9867	255.958	273.549	172.602
si1007_si1007_RGB_C1.tif	5305	53484	488.714	4020.08	10.8391	89.1609	43	326	413	41.0323	236.544	290.664	174.32
si1007_si1007_RGB_C1.tif	11381	5434	3639.63	494.623	88.036	11.964	60	88	209	90.4497	161.078	10.5283	8.44997
si1008_si1008_RGB_C1.tif	7115	43920	1877.81	2598.86	41.9465	58.0535	51	322	425	38.1067	238.462	186.932	116.313
si1008_si1008_RGB_C1.tif	4945	40069	1048.11	2998.37	25.9018	74.0982	40	267	348	97.4809	285.992	197.842	139.683
si1008_si1008_RGB_C1.tif	6271	7170	1894.91	878.178	68.3322	31.6678	45	86	177	43.8158	98.182	27.2343	17.2166
si1008_si1008_RGB_C1.tif	4074	35652	278.355	1143.26	19.5803	80.4197	38	272	349	98.8765	277.259	218.742	143.455
si1008_si1008_RGB_C1.tif	10153	6852	2534.62	459.66	84.6487	15.3513	57	132	247	109.256	201.195	20.2637	14.1139
si1008_si1008_RGB_C1.tif	7459	13557	1179.76	696.169	62.8894	37.1106	49	197	296	70.4565	164.135	73.1078	34.7644
si1008_si1008_RGB_C1.tif	2580	51941	231.919	3949.88	5.54591	94.4541	29	295	354	78.9958	268.215	278.64	178.725
si1008_si1008_RGB_C1.tif	5842	23571	582.19	978.159	37.3115	62.6885	44	256	345	40.8104	176.142	160.483	84.8372
si1008_si1008_RGB_C1.tif	562	40275	64.652	2490.74	2.53003	97.47	14	322	351	73.2536	245.459	313.853	167.848
si1008_si1008_RGB_C1.tif	5456	47768	1177.05	3982.35	22.8137	77.1863	42	289	374	73.831	268.224	223.068	150.045
si1008_si1008_RGB_C1.tif	6821	48821	695.731	2694.54	20.5214	79.4786	49	284	383	73.3849	262.138	225.719	150.018
si1008_si1008_RGB_C1.tif	1396	30439	162.627	1513.93	9.70003	90.3	21	319	362	62.5934	266.505	288.057	184.132
si1008_si1008_RGB_C1.tif	419	2	65.317	-0.0440578	100.067	-0.0674978	13	3	30	359.866	379.545	-0.00202494	-0.0132827
si1008_si1008_RGB_C1.tif	19510	40763	2702.4	4081.83	39.8336	60.1664	90	182	363	135.681	278.393	109.503	85.8646
si1008_si1008_RGB_C1.tif	3765	23491	339.41	1027.45	24.8314	75.1686	36	268	341	51.5947	199.005	201.452	110.806
si1008_si1008_RGB_C1.tif	1517	36884	240.579	1809.22	11.7367	88.2633	28	320	377	9.99631	172.204	282.443	143.17
si1008_si1008_RGB_C1.tif	9884	31974	923.911	1460.39	38.7498	61.2502	58	247	364	64.2791	206.676	151.288	87.2183
si1009_si1009_RGB_C1.tif	5332	35579	255.598	1376.38	15.6619	84.3381	42	241	326	117.223	300.403	203.255	154.49
si1009_si1009_RGB_C1.tif	1974	36281	191.333	1953.07	8.92243	91.0776	26	297	350	84.8818	287.253	270.5	184.315
si1009_si1009_RGB_C1.tif	0	2	0	0.0318526	0	100	0	3	4	-1.#IND	140.5	3	1.#QNAN
si1009_si1009_RGB_C1.tif	4568	21406	575.394	1081.73	34.7225	65.2775	42	263	348	58.3668	202.983	171.68	94.402
si1009_si1009_RGB_C1.tif	1122	32680	127.221	1554.77	7.56373	92.4363	19	294	333	92.8932	272.158	271.763	165.705
si1009_si1009_RGB_C1.tif	3915	35603	488.296	1818.22	21.1703	78.8297	36	337	410	32.3858	231.065	265.656	156.618
si1009_si1009_RGB_C1.tif	660	27452	32.6715	1286.73	2.47623	97.5238	15	260	291	126.511	313.969	253.562	182.816
si1009_si1009_RGB_C1.tif	10056	42915	657.744	2793.73	19.0569	80.9431	63	280	407	43.2016	200.088	226.641	126.989
si1009_si1009_RGB_C1.tif	3694	30429	353.429	1408.26	20.0619	79.9381	34	310	379	50.9226	250.137	247.808	159.248
si1009_si1009_RGB_C1.tif	2220	39987	111.637	1568.13	6.646	93.354	27	299	354	56.1285	202.886	279.128	137.004
si1009_si1009_RGB_C1.tif	3924	33685	375.956	1594.97	19.0751	80.9249	35	304	375	62.2412	262.456	246.012	162.023
si1009_si1009_RGB_C1.tif	19050	15173	2018.65	1507.25	57.2521	42.7479	87	94	269	209.721	354.784	40.183	62.0114
si1010_si1010_RGB_C1.tif	11593	40722	1049.48	3137.57	25.065	74.935	64	228	357	111.834	290.328	170.852	133.755
si1010_si1010_RGB_C1.tif	3201	48323	215.148	2188.92	8.94933	91.0507	33	321	388	53.9516	280.063	292.273	205.876
si1010_si1010_RGB_C1.tif	10235	42565	1187.88	3878.84	23.4448	76.5552	58	217	334	129.688	300.418	166.125	130.703
si1010_si1010_RGB_C1.tif	4109	49287	542.679	3375.23	13.8512	86.1488	36	315	388	54.6199	252.521	271.369	170.489
si1010_si1010_RGB_C1.tif	7990	31810	483.994	2430.67	16.6055	83.3945	52	188	293	175.967	317.66	156.782	118.165
si1010_si1010_RGB_C1.tif	7901	25005	802.796	985.416	44.8938	55.1062	50	286	387	67.571	242.817	157.604	96.5717
si1010_si1010_RGB_C1.tif	3937	43776	499.618	3907.23	11.3373	88.6627	37	312	387	55.7252	275.56	276.628	194.912
si1010_si1010_RGB_C1.tif	10575	39293	1001.95	2482.64	28.7539	71.2461	70	271	412	40.4551	206.342	193.077	118.188
si1010_si1010_RGB_C1.tif	9015	39898	447.715	2823.54	13.6863	86.3137	53	177	284	176.25	289.826	152.775	98.0314
si1010_si1010_RGB_C1.tif	22921	22388	4481.08	995.487	81.8228	18.1772	86	231	404	75.8427	249.528	41.9894	31.5711
si1010_si1010_RGB_C1.tif	4248	30459	595.552	1764.77	25.2318	74.7682	40	242	323	124.237	291.697	180.939	125.207
si1010_si1010_RGB_C1.tif	5822	21812	741.411	989.678	42.8292	57.1708	43	275	362	45.9596	226.907	157.22	103.449
si1010_si1010_RGB_C1.tif	12054	24557	3278.94	2030.48	61.7571	38.2429	62	259	384	89.5745	201.072	99.0492	42.6398
si1010_si1010_RGB_C1.tif	12179	46699	2275.45	3472.82	39.585	60.415	64	271	400	74.3566	256.721	163.725	110.176
si1010_si1010_RGB_C1.tif	2096	24926	311.724	1050.19	22.8887	77.1113	27	268	323	41.3941	186.804	206.658	112.128
si1011_si1011_RGB_C1.tif	14789	47991	1527	4574.06	25.0284	74.9716	69	261	400	74.5861	258.67	195.676	138.011
si1011_si1011_RGB_C1.tif	16567	45723	1563.73	3590.22	30.3405	69.6595	88	289	466	46.4048	254.129	201.316	144.699
si1011_si1011_RGB_C1.tif	22673	26985	3509.36	2492.56	58.4707	41.5293	92	164	349	143.446	311.382	68.1081	69.7425
si1011_si1011_RGB_C1.tif	10453	33523	557.273	1729.41	24.3703	75.6297	63	130	257	225.483	269.73	98.3185	33.4637
si1011_si1011_RGB_C1.tif	22410	32816	1892.17	1960.66	49.1112	50.8888	86	224	397	93.6842	257.346	113.991	83.2856
si1011_si1011_RGB_C1.tif	12427	31468	957.108	2166.33	30.6427	69.3573	67	222	357	94.913	282.928	153.973	130.402
si1012_si1012_RGB_C1.tif	6874	53714	820.191	5952.48	12.1103	87.8897	47	295	390	65.2542	261.905	259.275	172.836
si1012_si1012_RGB_C1.tif	6399	12107	1410.59	927.959	60.319	39.681	45	181	272	73.3591	142.264	71.8226	27.3421
si1012_si1012_RGB_C1.tif	3265	48756	236.081	2332.92	9.18959	90.8104	32	337	402	34.2972	252.839	306.031	198.459
si1012_si1012_RGB_C1.tif	8784	43909	775.185	2646.95	22.6521	77.3479	53	292	399	49.6731	232.504	225.856	141.416
si1012_si1012_RGB_C1.tif	5362	46826	471.117	3614.55	11.531	88.469	42	312	397	51.5898	238.624	276.023	165.467
si1012_si1012_RGB_C1.tif	7272	55666	485.723	3363.9	12.6174	87.3826	51	322	425	41.9302	236.179	281.372	169.74
si1012_si1012_RGB_C1.tif	0	2	0	0.00102678	0	100	0	3	4	-1.#IND	149.59	3	1.#QNAN
si1012_si1012_RGB_C1.tif	4664	52024	340.499	3119.82	9.84012	90.1599	41	315	398	56.3136	248.829	284.004	173.572
si1012_si1012_RGB_C1.tif	1966	43894	135.667	1820.47	6.93546	93.0645	25	347	398	32.3681	257.791	322.934	209.789
si1012_si1012_RGB_C1.tif	14316	6881	5293.66	692.775	88.4276	11.5724	67	54	189	88.3456	158.669	6.24911	8.13812
si1012_si1012_RGB_C1.tif	8029	56171	241.816	2516.34	8.76731	91.2327	50	302	403	49.9249	266.216	275.523	197.328
si1013_si1013_RGB_C1.tif	8445	45201	729.367	2323.98	23.8875	76.1125	52	275	380	58.1377	227.886	209.309	129.2
si1013_si1013_RGB_C1.tif	23865	43002	4322.75	4666.51	48.0879	51.9121	91	226	409	73.4461	235.147	117.321	83.9425
si1013_si1013_RGB_C1.tif	5630	21606	630.923	671.069	48.4583	51.5417	42	208	293	156.834	301.711	107.207	74.6722
si1014_si1014_RGB_C1.tif	10420	36413	1744.58	2249	43.6847	56.3153	58	263	380	89.2492	266.688	148.109	99.9254
si1014_si1014_RGB_C1.tif	3874	48374	303.189	3346.25	8.30782	91.6922	38	306	383	55.4222	241.016	280.578	170.175
si1014_si1014_RGB_C1.tif	6730	45031	466.716	2229.53	17.3099	82.6901	46	297	390	60.2564	240.827	245.59	149.314
si1014_si1014_RGB_C1.tif	4542	49913	230.324	2448.21	8.5989	91.4011	38	314	391	46.7894	236.587	286.999	173.477
si1014_si1014_RGB_C1.tif	4916	49790	588.836	3504.24	14.3862	85.6138	42	281	366	81.6198	268.276	240.575	159.803
si1014_si1014_RGB_C1.tif	14359	49162	2427.99	4238.26	36.4221	63.5779	68	253	390	90.8016	275.784	160.852	117.608
si1014_si1014_RGB_C1.tif	9601	58890	353.072	3072.73	10.3063	89.6937	60	299	420	52.4587	247.237	268.184	174.704
si1014_si1014_RGB_C1.tif	4730	52559	381.14	3834.99	9.04005	90.9599	42	312	397	44.3089	230.809	283.795	169.641
si1014_si1014_RGB_C1.tif	4326	49522	233.932	2523	8.48524	91.5148	37	315	390	37.6415	227.998	288.271	174.204
si1014_si1014_RGB_C1.tif	6730	46028	463.247	2249.25	17.0782	82.9218	46	294	387	63.2469	245.108	243.79	150.803
si1014_si1014_RGB_C1.tif	4888	52066	552.542	3131.24	14.9993	85.0007	42	310	395	52.407	247.355	263.502	165.707
si1014_si1014_RGB_C1.tif	11898	30058	588.838	1415.97	29.3712	70.6288	65	209	340	64.2947	237.216	147.614	122.132
si1015_si1015_RGB_C1.tif	7544	25912	796.008	979.18	44.8408	55.1592	49	240	339	76.4936	209.328	132.382	73.2704
si1015_si1015_RGB_C1.tif	20323	32967	1385.35	1975.39	41.2215	58.7785	96	105	298	204.88	238.05	61.7175	19.4966
si1015_si1015_RGB_C1.tif	10287	41075	796.081	2432.58	24.6567	75.3433	57	230	345	112.799	283.074	173.29	128.291
si1015_si1015_RGB_C1.tif	15247	49291	1619.18	5990.96	21.2767	78.7233	73	277	424	63.0115	261.576	218.064	156.316
si1015_si1015_RGB_C1.tif	5665	52062	729.266	4758.07	13.29	86.71	48	283	380	46.8845	204.321	245.389	136.513
si1015_si1015_RGB_C1.tif	5419	40776	380.851	3115.14	10.8939	89.1061	43	297	384	63.4401	256.956	264.645	172.435
si1015_si1015_RGB_C1.tif	10124	50615	1228.35	4382.45	21.8925	78.1075	56	291	404	60.8293	250.058	227.293	147.801
si1015_si1015_RGB_C1.tif	11053	46806	729.892	2561.81	22.1737	77.8263	59	263	382	82.4835	280.712	204.683	154.274
si1015_si1015_RGB_C1.tif	4438	21058	564.675	880.575	39.0711	60.9289	38	238	315	103.396	240.118	145.011	83.3032
si1015_si1015_RGB_C1.tif	6142	44911	560.215	3027.17	15.6162	84.3838	44	280	369	80.031	280.421	236.275	169.097
si1015_si1015_RGB_C1.tif	11746	34626	1953.2	3663.6	34.7742	65.2258	70	240	381	43.7228	177.736	156.542	87.4115
si1015_si1015_RGB_C1.tif	7984	49929	1043.32	4471.92	18.917	81.083	50	270	371	55.0226	221.147	218.924	134.699
si1015_si1015_RGB_C1.tif	8680	47072	1080.76	3214.16	25.1638	74.8362	53	268	375	92.2576	269.694	200.561	132.787
si1015_si1015_RGB_C1.tif	4448	36773	266.257	1333.73	16.6412	83.3588	38	288	365	73.3645	280.481	240.073	172.65
si1016_si1016_RGB_C1.tif	14358	36799	1537.47	2687.72	36.3881	63.6119	70	226	367	110.119	277.943	143.763	106.756
si1016_si1016_RGB_C1.tif	2023	49777	106.102	2561.68	3.97716	96.0228	27	325	380	54.9736	256.256	312.074	193.277
si1016_si1016_RGB_C1.tif	12082	33337	1324.36	2439.54	35.1858	64.8142	64	244	373	88.0192	251.696	158.147	106.086
si1016_si1016_RGB_C1.tif	14901	46234	1716.52	3883.82	30.6502	69.3498	71	237	380	104.401	267.29	164.359	112.963
si1016_si1016_RGB_C1.tif	2937	42454	392.636	2659.49	12.8644	87.1356	31	328	391	42.8215	275.076	285.805	202.377
si1016_si1016_RGB_C1.tif	3883	3307	412.69	150.31	73.302	26.698	36	74	147	46.1757	95.8396	19.7565	13.2593
si1016_si1016_RGB_C1.tif	7788	40715	462.688	1954.65	19.1404	80.8596	51	277	380	64.1936	267.715	223.981	164.567
si1016_si1016_RGB_C1.tif	4783	44090	506.007	2217.12	18.5818	81.4182	39	311	390	53.5895	252.539	253.211	161.981
si1017_si1017_RGB_C1.tif	12016	34317	1631.37	2305.36	41.4397	58.5603	63	215	342	92.1021	238.806	125.905	85.9101
si1017_si1017_RGB_C1.tif	7175	36238	400.002	1452.53	21.5922	78.4078	48	256	353	101.803	289.779	200.724	147.388
si1017_si1017_RGB_C1.tif	6024	20218	854.446	948.136	47.4012	52.5988	45	260	351	37.9012	188.669	136.757	79.3019
si1017_si1017_RGB_C1.tif	7855	32527	930.206	3102.46	23.0668	76.9332	50	200	301	154.536	319.876	153.866	127.201
si1017_si1017_RGB_C1.tif	7530	45878	784.258	3774.89	17.2018	82.7982	50	310	411	52.1169	233.517	256.674	150.196
si1017_si1017_RGB_C1.tif	5912	42777	676.785	2321.28	22.574	77.426	43	270	357	95.9585	270.226	209.05	134.929
si1017_si1017_RGB_C1.tif	16204	25413	5652.82	2557.15	68.8531	31.1469	72	193	338	87.3385	197.956	60.1134	34.4539
si1017_si1017_RGB_C1.tif	9458	13714	2199.59	948.119	69.8791	30.1209	55	226	337	79.5066	183.838	68.0732	31.4254
si1017_si1017_RGB_C1.tif	7505	6557	1579.14	615.124	71.9668	28.0332	50	70	171	58.9107	109.148	19.6232	14.0832
si1018_si1018_RGB_C1.tif	1237	32255	95.0067	1092.13	8.00303	91.997	21	334	377	23.9835	223.129	307.27	183.208
si1018_si1018_RGB_C1.tif	13781	56724	874.504	4135.49	17.4552	82.5448	75	290	441	55.7721	221.164	239.38	136.522
si1018_si1018_RGB_C1.tif	7626	45403	273.416	1535.28	15.1168	84.8832	49	260	359	92.3615	294.605	220.696	171.671
si1018_si1018_RGB_C1.tif	16294	12672	3054.73	713.492	81.0656	18.9344	75	150	301	60.5541	164.503	28.4017	19.6821
si1018_si1018_RGB_C1.tif	26121	34388	3217.98	2398.08	57.2996	42.7004	92	224	409	87.1725	281.204	95.6488	82.8524
si1018_si1018_RGB_C1.tif	8730	53351	945.764	4528.62	17.2762	82.7238	55	295	406	47.544	220.015	244.035	142.675
si1018_si1018_RGB_C1.tif	10218	29705	1804.58	2561.34	41.3333	58.6667	62	203	328	46.536	169.313	119.093	72.0293
si1018_si1018_RGB_C1.tif	14514	39815	2131.15	2848.26	42.7992	57.2008	72	241	386	74.9335	236.561	137.854	92.4524
si1018_si1018_RGB_C1.tif	11678	52518	569.718	3299.74	14.7234	85.2766	62	268	393	70.9363	273.655	228.541	172.872
si1018_si1018_RGB_C1.tif	1885	2599	171.812	131.233	56.6952	43.3048	26	51	104	33.8986	63.379	22.0854	12.7664
si1019_si1019_RGB_C1.tif	9619	40862	968.735	2309.35	29.5519	70.4481	56	253	366	91.825	286.297	178.234	137.002
si1019_si1019_RGB_C1.tif	2521	44983	211.453	2299.36	8.42171	91.5783	28	329	386	49.6262	262.272	301.293	194.738
si1019_si1019_RGB_C1.tif	12546	11956	2994.33	818.086	78.5415	21.4585	63	97	224	63.8626	148.078	20.8147	18.0714
si1019_si1019_RGB_C1.tif	21501	6266	1781.27	221.204	88.9535	11.0465	89	197	376	87.6229	240.376	21.7616	16.8739
si1019_si1019_RGB_C1.tif	9307	7991	2215.12	654.804	77.1839	22.8161	54	76	185	63.4271	124.576	17.3402	13.9518
si1019_si1019_RGB_C1.tif	21606	21578	2618.9	889.621	74.644	25.356	96	255	448	60.4941	256.737	64.6578	49.7593
si1019_si1019_RGB_C1.tif	5387	31629	570.64	1687.17	25.274	74.726	42	289	374	55.7114	262.224	215.958	154.319
si1019_si1019_RGB_C1.tif	7073	39942	363.725	1126.8	24.4025	75.5975	48	309	406	53.7471	264.646	233.596	159.434
si1020_si1020_RGB_C1.tif	19857	11600	1649.09	338.574	82.9662	17.0338	81	180	343	65.0841	210.381	30.6608	24.7496
si1020_si1020_RGB_C1.tif	5620	37476	513.799	1714.1	23.0621	76.9379	42	252	337	109.488	306.789	193.884	151.799
si1020_si1020_RGB_C1.tif	11648	23680	1283.53	1136.75	53.0324	46.9676	61	251	374	74.3835	238.064	117.889	76.8768
si1020_si1020_RGB_C1.tif	16852	10588	1188.24	415.053	74.1125	25.8875	81	196	359	62.7716	209.88	50.7396	38.0828
si1020_si1020_RGB_C1.tif	5941	46221	533.459	2062.68	20.5482	79.4518	44	303	392	60.9936	259.571	240.739	157.773
si1021_si1021_RGB_C1.tif	12208	28432	1278.53	1768.6	41.9584	58.0416	66	225	358	65.7108	205.665	130.593	81.2314
si1021_si1021_RGB_C1.tif	21530	29760	1664.98	1945.45	46.1159	53.8841	87	219	394	81.568	211.279	118.006	69.8937
si1021_si1021_RGB_C1.tif	13077	22763	1511.72	1704.86	46.9979	53.0021	66	163	296	60.6052	172.006	86.3935	59.0449
si1021_si1021_RGB_C1.tif	4352	46328	898.603	2783.61	24.4038	75.5962	39	310	389	61.373	261.341	234.348	151.168
si1021_si1021_RGB_C1.tif	16242	39329	1954.44	3370.47	36.7037	63.2963	76	238	391	72.4604	212.353	150.645	88.5468
si1021_si1021_RGB_C1.tif	3726	49481	303.022	3686.23	7.59596	92.404	35	327	398	40.7241	279.743	302.161	220.863
si1021_si1021_RGB_C1.tif	12762	13152	1640.77	723.195	69.4075	30.5925	76	209	362	47.6085	134.146	63.9383	26.474
si1021_si1021_RGB_C1.tif	6707	37230	577.843	1891.88	23.3971	76.6029	46	290	383	47.4635	209.962	222.148	124.478
si1021_si1021_RGB_C1.tif	593	45797	22.8726	2415.27	0.938119	99.0619	14	328	357	33.8579	219.28	324.923	183.682
si1021_si1021_RGB_C1.tif	5884	46243	495.287	3001.64	14.1635	85.8365	44	304	393	60.0852	270.11	260.943	180.278
si1022_si1022_RGB_C1.tif	7207	57132	473.104	2673.24	15.0366	84.9634	58	321	438	35.2785	192.707	272.732	133.757
si1022_si1022_RGB_C1.tif	9207	18079	1050.53	676.801	60.8182	39.1818	54	235	344	79.6478	228.247	92.0773	58.224
si1022_si1022_RGB_C1.tif	4334	40930	215.52	1985.58	9.7915	90.2085	38	278	355	84.3606	291.703	250.78	187.04
si1022_si1022_RGB_C1.tif	4520	38387	313.559	1850.6	14.4887	85.5113	39	274	353	86.9288	283.106	234.301	167.754
si1022_si1022_RGB_C1.tif	21762	46875	2997.77	3984.92	42.9314	57.0686	88	257	434	69.9884	245.29	146.666	100.042
si1022_si1022_RGB_C1.tif	16177	32298	1409.56	2029.59	40.9857	59.0143	72	189	334	134.679	319.731	111.537	109.207
si1022_si1022_RGB_C1.tif	5651	26440	202.57	1136.7	15.1255	84.8745	50	187	288	77.9182	191.353	158.715	96.2771
si1022_si1022_RGB_C1.tif	8955	3974	3765.3	435.712	89.6284	10.3716	53	54	161	73.1652	131.197	5.60066	6.01882
si1022_si1022_RGB_C1.tif	6118	4910	1167.57	273.155	81.0405	18.9595	44	89	178	52.5927	116.486	16.874	12.1138
si1022_si1022_RGB_C1.tif	14189	48059	1400.43	3904.52	26.3986	73.6014	69	272	411	65.9834	266.18	200.196	147.348
si1023_si1023_RGB_C1.tif	5341	48732	434.699	2933.59	12.9056	87.0944	41	324	407	38.1173	241.193	282.186	176.868
si1023_si1023_RGB_C1.tif	13724	6615	3829.28	699.925	84.5464	15.4536	67	59	194	70.2521	135.667	9.11762	10.1089
si1023_si1023_RGB_C1.tif	10250	51144	1931.84	5695.57	25.3276	74.6724	57	292	407	65.6734	253.106	218.043	139.96
si1023_si1023_RGB_C1.tif	10522	17784	2580.13	1318.09	66.1874	33.8126	60	191	312	71.6359	181.809	64.582	37.2524
si1024_si1024_RGB_C1.tif	4898	39450	453.5	2401.88	15.8823	84.1177	39	295	374	71.6917	264.668	248.147	162.328
si1024_si1024_RGB_C1.tif	11575	27971	1152.04	1582.86	42.1238	57.8762	61	239	362	62.2557	208.779	138.324	84.8021
si1024_si1024_RGB_C1.tif	8633	8716	2396.57	886.2	73.0045	26.9955	53	119	226	85.6911	148.666	32.1246	17.0005
si1024_si1024_RGB_C1.tif	18350	48253	3904.23	5765.14	40.3773	59.6227	82	250	415	62.752	222.696	149.057	95.3628
si1024_si1024_RGB_C1.tif	10470	39864	2029.49	2408.69	45.7279	54.2721	59	295	414	59.7187	209.797	160.103	81.4507
si1024_si1024_RGB_C1.tif	12119	50623	540.413	2076.8	20.6484	79.3516	71	305	448	40.8203	238.301	242.022	156.704
si1024_si1024_RGB_C1.tif	7147	52595	450.64	3173.92	12.433	87.567	54	323	432	35.6521	237.21	282.842	176.498
si1025_si1025_RGB_C1.tif	10726	25262	2908.3	1735.92	62.6219	37.3781	58	279	396	72.7278	246.189	104.285	64.8364
si1025_si1025_RGB_C1.tif	6152	19244	593.579	734.179	44.7053	55.2947	50	234	335	31.7655	173.112	129.39	78.1569
si1025_si1025_RGB_C1.tif	28627	28250	2769.93	1533.47	64.3661	35.6339	106	210	423	86.9124	299.91	74.8312	75.8993
si1025_si1025_RGB_C1.tif	10353	49834	773.604	4780.88	13.9275	86.0725	58	281	398	73.4994	254.895	241.864	156.132
si1025_si1025_RGB_C1.tif	14208	54920	2229.39	5354.43	29.3967	70.6033	70	279	420	67.9378	247.583	196.983	126.836
si1025_si1025_RGB_C1.tif	13080	25994	1506.81	1182.55	56.0285	43.9715	70	242	383	48.8127	202.015	106.411	67.3652
si1025_si1025_RGB_C1.tif	17637	43433	4157.28	4806.99	46.3761	53.6239	75	250	401	78.8351	289.795	134.06	113.125
si1025_si1025_RGB_C1.tif	3552	42985	202.059	2484.25	7.52182	92.4782	33	311	378	61.8492	279.177	287.607	200.981
si1025_si1025_RGB_C1.tif	7445	44789	304.877	1907.45	13.7808	86.2192	51	313	416	43.3838	235.208	269.866	165.389
si1025_si1025_RGB_C1.tif	2979	51790	160.412	1708.21	8.5845	91.4155	31	347	410	30.3512	260.633	317.212	210.514
si1025_si1025_RGB_C1.tif	17716	40964	796.14	1514.84	34.4504	65.5496	82	274	439	48.5178	298.354	179.606	163.767
si1025_si1025_RGB_C1.tif	10085	37093	540.918	2162.05	20.012	79.988	58	200	317	149.819	310.939	159.976	128.877
si1025_si1025_RGB_C1.tif	8280	48326	658.19	3735.57	14.9801	85.0199	51	268	371	85.2993	262.339	227.853	150.519
si1025_si1025_RGB_C1.tif	4665	46215	173.451	1804.18	8.77062	91.2294	39	278	357	87.044	295.702	253.618	190.357
si1026_si1026_RGB_C1.tif	9734	45758	1081.33	3423.81	24.0021	75.9979	60	306	427	48.3748	231.676	232.554	139.305
si1026_si1026_RGB_C1.tif	15592	48364	4647.89	4359.27	51.6022	48.3978	71	269	412	71.6323	250.846	130.19	86.7356
si1027_si1027_RGB_C1.tif	15783	33275	3041.71	2876.71	51.3939	48.6061	72	259	404	68.5892	241.562	125.89	84.0751
si1027_si1027_RGB_C1.tif	5354	49082	259.868	3072.26	7.79885	92.2011	42	305	390	59.7266	282.74	281.213	205.621
si1027_si1027_RGB_C1.tif	3450	51199	320.504	4842.55	6.20765	93.7924	34	325	394	50.0376	252.114	304.825	189.532
si1027_si1027_RGB_C1.tif	15216	24268	1452.02	1214.49	54.4539	45.5461	83	264	431	37.6231	241.999	120.242	93.0853
si1027_si1027_RGB_C1.tif	2666	43023	270.991	2414.91	10.0894	89.9106	31	308	371	22.7992	176.62	276.925	138.301
si1027_si1027_RGB_C1.tif	15180	38061	1411.34	2214.44	38.925	61.075	74	258	407	52.3467	233.324	157.573	110.532
si1027_si1027_RGB_C1.tif	6012	44207	544.972	2900.02	15.8193	84.1807	44	288	377	78.5598	273.141	242.441	163.8
si1027_si1027_RGB_C1.tif	22485	37038	1866.55	3170.4	37.0571	62.9429	90	193	374	109.727	304.316	121.48	122.48
si1027_si1027_RGB_C1.tif	5493	45094	664.754	3533.51	15.834	84.166	42	295	380	75.0895	271.362	248.29	165.195
si1027_si1027_RGB_C1.tif	10277	32370	631.833	1370.79	31.5503	68.4497	61	238	361	55.1388	184.14	162.91	88.3007
si1027_si1027_RGB_C1.tif	4806	48463	648.935	3182.68	16.9363	83.0637	40	334	415	37.8897	243.522	277.433	170.806
si1027_si1027_RGB_C1.tif	10186	20997	2160.86	1519.77	58.7089	41.2911	57	218	333	126.282	246.241	90.0146	49.5325
si1027_si1027_RGB_C1.tif	3398	36617	353.124	2278.84	13.4167	86.5833	33	304	371	68.3989	296.279	263.213	197.306
si1027_si1027_RGB_C1.tif	8936	44624	506.649	2818.58	15.2365	84.7635	53	299	406	45.3552	298.803	253.443	214.831
si1028_si1028_RGB_C1.tif	4874	19603	830.933	1055.79	44.041	55.959	40	261	342	61.9157	180.853	146.053	66.5561
si1028_si1028_RGB_C1.tif	14208	52276	1033.47	3704.1	21.8143	78.1857	73	274	421	63.7446	267.733	214.229	159.49
si1028_si1028_RGB_C1.tif	16846	9199	1516.71	404.123	78.961	21.039	86	107	280	46.3438	124.435	22.5117	16.4296
si1028_si1028_RGB_C1.tif	7960	47560	1130.91	4338.11	20.6784	79.3216	50	295	396	62.7249	220.646	233.999	125.265
si1028_si1028_RGB_C1.tif	7126	40361	490.536	2963.18	14.2032	85.7968	49	316	415	43.265	240.918	271.118	169.58
si1028_si1028_RGB_C1.tif	4776	47889	835.787	3496.61	19.2916	80.7084	41	316	399	49.0959	250.028	255.039	162.169
si1028_si1028_RGB_C1.tif	8229	54631	768.839	3665.21	17.3394	82.6606	60	325	446	35.7743	253.187	268.647	179.714
si1028_si1028_RGB_C1.tif	15072	30256	529.992	1495.81	26.1621	73.8379	72	236	381	92.7986	331.089	174.257	175.949
si1028_si1028_RGB_C1.tif	855	44483	40.9215	1756.85	2.27623	97.7238	18	349	386	38.6076	269.217	341.056	225.361
si1028_si1028_RGB_C1.tif	10472	53062	1901.14	5248.75	26.5897	73.4103	60	302	423	50.3849	243.36	221.699	141.664
si1029_si1029_RGB_C1.tif	4490	53867	320.503	3523.38	8.33802	91.662	38	310	387	61.7275	265.546	284.152	186.824
si1029_si1029_RGB_C1.tif	21461	22502	3529.1	1638.16	68.2973	31.7027	89	185	364	68.9675	175.469	58.65	33.7639
si1029_si1029_RGB_C1.tif	15331	37763	1434.53	2590.62	35.6391	64.3609	82	259	424	48.8801	235.696	166.695	120.236
si1029_si1029_RGB_C1.tif	7707	37748	704.422	3372.25	17.2793	82.7207	51	228	331	127.076	314.428	188.603	154.978
si1029_si1029_RGB_C1.tif	17041	45693	1934.03	3409.74	36.1922	63.8078	92	286	471	45.2845	237.542	182.49	122.675
si1029_si1029_RGB_C1.tif	10034	57619	725.122	4206.29	14.7042	85.2958	66	305	438	48.791	231.898	260.152	156.183
si1029_si1029_RGB_C1.tif	5341	4523	876.639	308.663	73.9591	26.0409	41	69	152	43.0747	94.0254	17.9682	13.268
si1029_si1029_RGB_C1.tif	2354	40658	109.939	1955.74	5.32218	94.6778	27	324	379	55.1167	285.625	306.756	218.24
si1029_si1029_RGB_C1.tif	8997	16297	1796.21	1026.55	63.6331	36.3669	54	211	320	63.0579	175.351	76.7342	40.8375
si1030_si1030_RGB_C1.tif	7829	36413	818.588	1711.13	32.3589	67.6411	50	307	408	57.1266	208.753	207.658	102.562
si1030_si1030_RGB_C1.tif	7032	31402	389.78	975.637	28.5466	71.4534	56	301	414	34.6162	218.526	215.075	131.41
si1030_si1030_RGB_C1.tif	3878	56184	433.912	4312.7	9.14153	90.8585	35	318	389	52.5971	260.212	288.93	188.636
si1030_si1030_RGB_C1.tif	4673	4905	1020.15	505.088	66.8847	33.1153	42	73	158	32.4433	79.0417	24.1741	15.4312
si1030_si1030_RGB_C1.tif	4398	52480	205.272	2896.6	6.61766	93.3823	37	301	376	61.2569	280.472	281.081	204.708
si1030_si1030_RGB_C1.tif	8852	49951	884.251	4432.31	16.632	83.368	60	304	425	43.9935	260.366	253.439	180.386
si1030_si1030_RGB_C1.tif	1678	37072	277.746	2735.06	9.21885	90.7812	23	306	353	77.7241	306.287	277.79	207.492
si1030_si1030_RGB_C1.tif	7648	51088	850.151	5514.17	13.3581	86.6419	55	322	433	38.7608	249.719	278.987	182.778
si1_si1_RGB_C1.tif	20286	39539	3305.98	4900.26	40.2862	59.7138	82	251	416	76.337	268.221	149.882	114.581
si1_si1_RGB_C1.tif	10912	45737	3150.86	4932.33	38.9804	61.0196	59	269	388	73.6478	286.968	164.143	130.167
si1_si1_RGB_C1.tif	19811	43104	3329.86	5861.28	36.229	63.771	80	253	414	77.3968	267.863	161.341	121.462
si1_si1_RGB_C1.tif	15423	3078	5409.89	310.111	94.5785	5.42151	75	45	196	54.3116	134.322	2.43968	4.33776
si1_si1_RGB_C1.tif	8661	13590	3187.17	1206.47	72.5405	27.4595	52	225	330	57.4581	161.18	61.7838	28.4813
si1_si1_RGB_C1.tif	4957	41388	589.881	2202.61	21.1238	78.8762	40	306	387	59.8505	241.32	241.361	143.136

## Sheet: siDC1+WT
						tailDNA%
si1+wt001_si1+wt001_RGB_C1.tif	32479	16200	2801.62	791.421	77.9735	22.0265	105	163	374	146.551	291.008	35.9032	31.8188
si1+wt001_si1+wt001_RGB_C1.tif	14839	2	996.148	0.0092077	99.9991	0.000924322	74	3	152	67.0852	144.074	2.77296e-05	0.000711625
si1+wt001_si1+wt001_RGB_C1.tif	3383	838	596.233	50.5565	92.1835	7.81653	33	28	95	51.6366	83.2709	2.18863	2.47271
si1+wt001_si1+wt001_RGB_C1.tif	2110	2838	370.187	164.501	69.2342	30.7658	26	55	108	69.4443	101.553	16.9212	9.87857
si1+wt001_si1+wt001_RGB_C1.tif	26065	17641	2992.58	1573.18	65.5439	34.4561	97	110	305	210.348	346.205	37.9017	46.8113
si1+wt001_si1+wt001_RGB_C1.tif	3442	5144	366.835	343.319	51.6557	48.3443	34	73	142	72.1601	112.21	35.2914	19.3618
si1+wt001_si1+wt001_RGB_C1.tif	14631	9033	4978.37	824.422	85.7927	14.2073	68	145	282	114.882	210.56	20.6006	13.5932
si1+wt001_si1+wt001_RGB_C1.tif	9638	23296	859.011	1029.54	45.4851	54.5149	60	222	343	132.177	166.822	121.023	18.8867
si1+wt001_si1+wt001_RGB_C1.tif	4152	2215	396.25	122.453	76.3925	23.6075	36	37	110	168.812	204.571	8.73479	8.4418
si1+wt001_si1+wt001_RGB_C1.tif	7221	6347	1545.54	666.502	69.8693	30.1307	48	82	179	91.8048	144.577	24.7072	15.9006
si1+wt001_si1+wt001_RGB_C1.tif	5238	2	749.915	0.0554923	99.9926	0.00739927	41	3	86	212.467	260.429	0.000221978	0.00354883
si1+wt001_si1+wt001_RGB_C1.tif	2083	3051	385.83	295.982	56.5889	43.4111	28	29	86	157.302	161.003	12.5892	1.60684
si1+wt002_si1+wt002_RGB_C1.tif	16737	33937	1869.13	1932.44	49.1673	50.8327	75	256	407	88.0868	220.458	130.132	67.2878
si1+wt002_si1+wt002_RGB_C1.tif	14564	40646	1041.17	1120.73	48.1601	51.8399	68	259	396	84.1471	277.755	134.265	100.366
si1+wt002_si1+wt002_RGB_C1.tif	43703	6657	2199.22	268.737	89.1109	10.8891	140	40	321	211.566	379.768	4.35562	18.3156
si1+wt002_si1+wt002_RGB_C1.tif	19138	37538	1996.69	2033.38	49.5447	50.4553	81	215	378	124.319	231.617	108.479	54.1373
si1+wt002_si1+wt002_RGB_C1.tif	10083	11778	1485.66	623.947	70.4235	29.5765	57	130	245	140.763	218.916	38.4494	23.1148
si1+wt002_si1+wt002_RGB_C1.tif	7924	3522	3782.75	429.514	89.8033	10.1967	50	55	156	182.247	237.442	5.60821	5.62804
si1+wt002_si1+wt002_RGB_C1.tif	1827	2045	180.771	78.5355	69.7133	30.2867	24	33	82	19	46.1196	9.99463	8.21363
si1+wt002_si1+wt002_RGB_C1.tif	29	28	0.654851	0.495556	56.9234	43.0766	3	3	10	45.8249	48.314	1.2923	1.07224
si1+wt003_si1+wt003_RGB_C1.tif	6014	878	733.506	35.9154	95.3322	4.66785	44	31	120	188.285	247.294	1.44703	2.75445
si1+wt003_si1+wt003_RGB_C1.tif	26813	3540	1528.27	92.0844	94.317	5.68297	98	55	252	65.8745	161.319	3.12563	5.42407
si1+wt003_si1+wt003_RGB_C1.tif	7786	6637	2440.55	809.386	75.0953	24.9047	50	72	173	161.034	218.138	17.9314	14.2215
si1+wt003_si1+wt003_RGB_C1.tif	5487	28401	431.006	1089.41	28.3478	71.6522	42	222	307	139.486	312.364	159.068	123.871
si1+wt003_si1+wt003_RGB_C1.tif	31939	2	2744.57	0.036301	99.9987	0.00132263	108	3	220	153.316	262.446	3.96789e-05	0.00144338
si1+wt003_si1+wt003_RGB_C1.tif	3168	2265	459.407	101.183	81.9507	18.0493	32	33	98	69.2406	100.653	5.95627	5.66967
si1+wt003_si1+wt003_RGB_C1.tif	11427	21823	918.155	896.979	50.5833	49.4167	60	145	266	203.64	332.074	71.6542	63.4678
si1+wt003_si1+wt003_RGB_C1.tif	25064	16240	1544.75	513.048	75.0681	24.9319	94	186	375	134.911	308.95	46.3732	43.3912
si1+wt003_si1+wt003_RGB_C1.tif	7144	8057	1254.99	617.094	67.0371	32.9629	49	107	206	180.487	234.929	35.2703	17.9457
si1+wt004_si1+wt004_RGB_C1.tif	971	2	122.071	0.0237047	99.9806	0.019415	18	3	40	102.649	126.417	0.000582449	0.00461453
si1+wt004_si1+wt004_RGB_C1.tif	6178	22848	847.542	1363.65	38.3296	61.6704	48	272	369	45.2657	165.279	167.743	74.0125
si1+wt004_si1+wt004_RGB_C1.tif	19937	2	1003.58	0.000375824	100	3.74485e-05	83	3	170	75.7727	187.717	1.12346e-06	4.19216e-05
si1+wt004_si1+wt004_RGB_C1.tif	2174	873	515.487	56.0695	90.19	9.80995	26	12	65	166.14	189.035	1.17719	2.24602
si1+wt004_si1+wt004_RGB_C1.tif	1640	1059	195.401	89.6917	68.5395	31.4605	23	39	86	91.829	119.562	12.2696	8.72499
si1+wt004_si1+wt004_RGB_C1.tif	1021	405	124.748	30.1305	80.5458	19.4542	19	19	58	93.1821	118.524	3.6963	4.93016
si1+wt004_si1+wt004_RGB_C1.tif	11404	4852	2877.91	380.193	88.3309	11.6691	60	109	230	67.9123	138.915	12.7194	8.28544
si1+wt004_si1+wt004_RGB_C1.tif	6708	3147	920.225	210.842	81.3591	18.6409	46	51	144	64.42	111.497	9.50688	8.77569
si1+wt004_si1+wt004_RGB_C1.tif	11929	37059	2378.54	2542.24	48.3367	51.6633	63	258	385	93.6401	219.989	133.291	65.2763
si1+wt004_si1+wt004_RGB_C1.tif	10552	43775	886.307	1781.73	33.2194	66.7806	58	208	325	143.726	271.674	138.904	85.4444
si1+wt005_si1+wt005_RGB_C1.tif	1428	5181	223.172	254.05	46.7649	53.2351	21	106	149	62.9122	86.3274	56.4292	12.4651
si1+wt005_si1+wt005_RGB_C1.tif	22590	18566	910.797	647.198	58.4596	41.5404	87	163	338	160.681	328.765	67.7109	69.8229
si1+wt005_si1+wt005_RGB_C1.tif	18397	35955	3686.11	3766.78	49.4588	50.5412	81	216	379	123.725	292.271	109.169	85.1854
si1+wt005_si1+wt005_RGB_C1.tif	4412	8334	1224.77	1546.87	44.1893	55.8107	38	85	162	101.823	152.289	47.4391	28.1658
si1+wt005_si1+wt005_RGB_C1.tif	5107	25026	741.819	1207.05	38.064	61.936	41	282	365	80.5914	262.724	174.659	112.806
si1+wt005_si1+wt005_RGB_C1.tif	5709	34337	629.212	1558.21	28.765	71.235	44	281	370	80.2111	275.904	200.17	139.402
si1+wt005_si1+wt005_RGB_C1.tif	2712	8346	529.274	901.797	36.9845	63.0155	31	102	165	28.2387	71.3214	64.2759	27.1488
si1+wt005_si1+wt005_RGB_C1.tif	4636	18995	626.214	725.229	46.3367	53.6633	40	188	269	179.532	312.471	100.887	71.3393
si1+wt005_si1+wt005_RGB_C1.tif	13891	14695	1600.38	873.609	64.6883	35.3117	69	87	226	226.602	282.325	30.7212	19.6769
si1+wt006_si1+wt006_RGB_C1.tif	12728	42077	2441.77	3055.96	44.4141	55.5859	65	261	392	73.2213	208.811	145.079	75.3686
si1+wt006_si1+wt006_RGB_C1.tif	11686	24477	873.157	1325.7	39.7096	60.2904	72	81	226	233.035	175.971	48.8352	34.4038
si1+wt006_si1+wt006_RGB_C1.tif	2483	5649	460.225	414.064	52.6399	47.3601	29	77	136	200.459	239.015	36.4673	18.2602
si1+wt006_si1+wt006_RGB_C1.tif	22094	22800	2451.47	1007.47	70.8734	29.1266	87	107	282	217.429	283.701	31.1655	19.3029
si1+wt006_si1+wt006_RGB_C1.tif	29282	24723	2758.15	1127.45	70.9839	29.0161	99	194	393	112.077	291.221	56.2911	51.9805
si1+wt006_si1+wt006_RGB_C1.tif	2504	4169	476.642	420.876	53.1067	46.8933	29	53	112	210.123	241.237	24.8535	14.5903
si1+wt007_si1+wt007_RGB_C1.tif	10804	37050	1649.75	2524.68	39.5204	60.4796	64	236	365	60.2579	178.202	142.732	71.332
si1+wt007_si1+wt007_RGB_C1.tif	7758	4018	990.29	268.092	78.6955	21.3045	50	70	171	98.2306	149.703	14.9131	10.9659
si1+wt007_si1+wt007_RGB_C1.tif	5312	7713	1093.18	713.328	60.5134	39.4866	41	87	170	126.645	177.606	34.3533	20.1227
si1+wt007_si1+wt007_RGB_C1.tif	1748	2730	280.852	187.502	59.9658	40.0342	24	48	97	168.743	201.452	19.2164	13.0947
si1+wt007_si1+wt007_RGB_C1.tif	4106	9461	406.676	301.092	57.4589	42.5411	37	242	317	123.827	254.86	102.949	55.7429
si1+wt007_si1+wt007_RGB_C1.tif	8104	12572	2227.61	1606.85	58.0945	41.9055	52	126	231	105.152	182.46	52.801	32.3962
si1+wt007_si1+wt007_RGB_C1.tif	12511	26513	1816.8	1586.89	53.3774	46.6226	64	265	394	82.9589	248.812	123.55	77.3252
si1+wt007_si1+wt007_RGB_C1.tif	2455	7142	627.943	327.088	65.7511	34.2489	28	178	235	55.0689	152.14	60.9631	33.246
si1+wt007_si1+wt007_RGB_C1.tif	33933	3435	4020.54	259.781	93.9308	6.06921	118	14	251	286.226	390.789	0.849689	6.34617
si1+wt007_si1+wt007_RGB_C1.tif	10748	26049	1182.51	1010.51	53.9215	46.0785	59	253	372	88.6151	288.037	116.579	91.8906
si1+wt007_si1+wt007_RGB_C1.tif	13165	18026	3338.79	1256.69	72.6539	27.3461	65	215	346	113.04	246.681	58.7942	36.5457
si1+wt007_si1+wt007_RGB_C1.tif	1714	2503	340.085	167.769	66.965	33.035	23	38	85	60.585	89.9531	12.5533	9.70173
si1+wt008_si1+wt008_RGB_C1.tif	4824	7571	662.051	502.423	56.8541	43.1459	41	89	172	117.652	173.295	38.3999	24.0079
si1+wt008_si1+wt008_RGB_C1.tif	3818	859	1140.92	40.6904	96.5564	3.44363	35	20	91	258.577	288.705	0.688726	1.03753
si1+wt008_si1+wt008_RGB_C1.tif	12335	7069	1418.72	345.281	80.4262	19.5738	63	105	232	83.605	179.316	20.5525	18.7342
si1+wt008_si1+wt008_RGB_C1.tif	8767	37246	1055.7	1454.51	42.0561	57.9439	54	286	395	69.4302	267.861	165.719	114.978
si1+wt008_si1+wt008_RGB_C1.tif	2945	2819	335.676	113.44	74.7415	25.2585	31	64	127	243.312	282.302	16.1654	9.84836
si1+wt009_si1+wt009_RGB_C1.tif	6288	4840	889.039	216.599	80.4096	19.5904	46	58	151	72.3962	116.684	11.3624	8.67607
si1+wt009_si1+wt009_RGB_C1.tif	2742	1316	263.844	54.6848	82.8321	17.1679	29	40	99	204.921	246.121	6.86718	7.07331
si1+wt009_si1+wt009_RGB_C1.tif	12790	10542	667.673	395.847	62.7795	37.2205	67	100	235	243.9	354.192	37.2205	41.051
si1+wt009_si1+wt009_RGB_C1.tif	27710	26825	1373.98	712.465	65.8526	34.1474	98	193	390	119.275	262.805	65.9044	49.0117
si1+wt009_si1+wt009_RGB_C1.tif	2541	3187	388.274	265.316	59.4064	40.5936	28	55	112	129.078	166.257	22.3265	15.092
si1+wt009_si1+wt009_RGB_C1.tif	12272	21642	1560.61	1233.52	55.853	44.147	63	185	312	163.455	286.419	81.6719	54.2848
si1+wt009_si1+wt009_RGB_C1.tif	5819	27965	1298.23	1859.05	41.1186	58.8814	47	327	422	33.2319	191.13	192.542	92.9729
si1+wt009_si1+wt009_RGB_C1.tif	10871	26688	2029.86	1543.55	56.8046	43.1954	63	258	385	86.7129	198.312	111.444	48.2057
si1+wt009_si1+wt009_RGB_C1.tif	26532	9605	1681.6	504.918	76.9077	23.0923	119	73	312	215.709	369.91	16.8574	35.6086
si1+wt009_si1+wt009_RGB_C1.tif	27861	12925	5577.81	822.497	87.1491	12.8509	99	139	338	137.056	262.145	17.8627	16.0752
si1+wt009_si1+wt009_RGB_C1.tif	27813	13504	2521	1135.89	68.9382	31.0618	115	92	323	208.036	358.785	28.5768	46.8253
si1+wt010_si1+wt010_RGB_C1.tif	6137	28234	1021.55	1427.69	41.7089	58.2911	46	294	387	74.5212	219.375	171.376	84.437
si1+wt010_si1+wt010_RGB_C1.tif	5912	35181	776.684	1833.16	29.7598	70.2402	44	304	393	59.5519	264.978	213.53	144.291
si1+wt010_si1+wt010_RGB_C1.tif	10694	16600	1588.77	1210.34	56.7598	43.2402	58	101	218	256.164	307.436	43.6726	22.1703
si1+wt010_si1+wt010_RGB_C1.tif	2770	9635	300.408	430.283	41.1129	58.8871	30	170	231	207.702	276.094	100.108	40.2739
si1+wt010_si1+wt010_RGB_C1.tif	5964	15743	722.911	789.614	47.795	52.205	43	162	249	201.945	321.504	84.5721	62.4156
si1+wt010_si1+wt010_RGB_C1.tif	2873	12872	389.77	509.726	43.3321	56.6679	31	221	284	32.9446	143.658	125.236	62.7392
si1+wt010_si1+wt010_RGB_C1.tif	10489	11076	3275.49	1222.45	72.822	27.178	63	114	241	47.0811	125.066	30.983	21.1948
si1+wt010_si1+wt010_RGB_C1.tif	22243	35744	1262.76	1456.88	46.4312	53.5688	84	237	406	76.0051	304.224	126.958	122.254
si1+wt010_si1+wt010_RGB_C1.tif	8133	16436	470.272	491.794	48.8815	51.1185	50	122	223	237.911	334.79	62.3646	49.5234
si1+wt010_si1+wt010_RGB_C1.tif	12749	23823	1724.51	1386.61	55.4304	44.5696	65	159	290	179.743	320.349	70.8657	62.6679
si1+wt010_si1+wt010_RGB_C1.tif	14421	7700	2294.93	374.031	85.9859	14.0141	80	81	242	41.999	118.624	11.3514	10.7383
si1+wt011_si1+wt011_RGB_C1.tif	16575	553	672.95	14.6165	97.8742	2.12583	75	17	168	61.3623	132.267	0.361391	1.50731
si1+wt011_si1+wt011_RGB_C1.tif	7012	21045	724.478	824.757	46.7636	53.2364	49	175	274	53.1214	138.254	93.1637	45.3215
si1+wt011_si1+wt011_RGB_C1.tif	10135	7230	2722.55	883.296	75.5038	24.4962	58	77	194	87.8588	161.766	18.8621	18.1044
si1+wt011_si1+wt011_RGB_C1.tif	24896	33010	2298.17	1749.2	56.7817	43.2183	89	190	369	122.835	302.008	82.1147	77.4355
si1+wt011_si1+wt011_RGB_C1.tif	22114	1764	1239.73	60.4818	95.3483	4.65168	85	94	265	72.8047	198.195	4.37258	5.83275
si1+wt011_si1+wt011_RGB_C1.tif	6600	16257	818.251	836.268	49.4555	50.5445	45	148	239	217.733	314.316	74.8059	48.8174
si1+wt011_si1+wt011_RGB_C1.tif	9281	7503	3457.49	631.245	84.5614	15.4386	56	77	190	48.5058	112.784	11.8878	9.92361
si1+wt011_si1+wt011_RGB_C1.tif	6997	12301	1226.86	908.864	57.4447	42.5553	47	93	188	274.179	341.938	39.5764	28.8349
si1+wt012_si1+wt012_RGB_C1.tif	12892	818	1390.89	27.1757	98.0836	1.9164	67	65	200	61.6982	159.868	1.24566	1.88133
si1+wt012_si1+wt012_RGB_C1.tif	11418	4595	3530.06	365.214	90.6242	9.37582	64	42	171	80.7556	110.541	3.93784	2.79267
si1+wt012_si1+wt012_RGB_C1.tif	14080	30986	1371.49	2024.4	40.3868	59.6132	73	110	257	233.311	276.812	65.5746	25.9322
si1+wt012_si1+wt012_RGB_C1.tif	25991	34417	2438.02	1877.6	56.4928	43.5072	96	245	438	71.402	286.67	106.593	93.6571
si1+wt012_si1+wt012_RGB_C1.tif	5295	15889	359.653	471.512	43.2709	56.7291	41	161	244	202.232	348.616	91.3338	83.0422
si1+wt012_si1+wt012_RGB_C1.tif	11853	21401	2556.59	1484.62	63.2629	36.7371	61	172	295	174.149	322.786	63.1877	54.6047
si1+wt012_si1+wt012_RGB_C1.tif	21350	185	1633.66	7.64596	99.5342	0.465845	86	14	187	60.4229	152.127	0.0652183	0.427198
si1+wt012_si1+wt012_RGB_C1.tif	18952	16735	1491.24	830.995	64.2158	35.7842	86	235	408	78.3981	312.081	84.0929	83.6215
si1+wt012_si1+wt012_RGB_C1.tif	19567	10880	1871.16	738.406	71.7039	28.2961	79	80	239	248.003	357.172	22.6369	30.8905
si1+wt012_si1+wt012_RGB_C1.tif	9729	4639	4201.71	428.009	90.7552	9.24481	55	64	175	91.9479	159.001	5.91668	6.19893
si1+wt012_si1+wt012_RGB_C1.tif	2060	27664	302.875	1645.65	15.5438	84.4562	27	237	292	143.375	280.985	200.161	116.221
si1+wt012_si1+wt012_RGB_C1.tif	670	5608	99.8181	301.212	24.8904	75.1096	15	98	129	123.007	167.069	73.6074	33.0952
si1+wt012_si1+wt012_RGB_C1.tif	712	1064	62.7355	58.3221	51.8229	48.1771	16	24	57	49.6123	55.062	11.5625	2.62551
si1+wt012_si1+wt012_RGB_C1.tif	4098	17118	370.462	749.94	33.0651	66.9349	37	136	211	235.126	334.463	91.0314	66.4909
si1+wt013_si1+wt013_RGB_C1.tif	8234	10353	890.329	418.398	68.0302	31.9698	51	195	298	57.6715	155.015	62.3412	31.1207
si1+wt013_si1+wt013_RGB_C1.tif	6047	8511	893.852	487.658	64.7011	35.2989	44	100	189	257.716	356.976	35.2989	35.0376
si1+wt013_si1+wt013_RGB_C1.tif	3168	517	194.068	18.2268	91.4144	8.58559	33	23	90	94.2736	143.405	1.97469	4.21825
si1+wt013_si1+wt013_RGB_C1.tif	6024	17212	520.504	518.351	50.1036	49.8964	44	175	264	187.375	307.04	87.3187	59.7083
si1+wt013_si1+wt013_RGB_C1.tif	5030	12109	764.196	647.08	54.1493	45.8507	43	140	227	35.4034	99.4265	64.191	29.3551
si1+wt013_si1+wt013_RGB_C1.tif	2636	980	468.116	62.4439	88.2306	11.7694	29	26	85	42.3848	74.0999	3.06005	3.73268
si1+wt013_si1+wt013_RGB_C1.tif	10359	8953	2775.29	811.389	77.3777	22.6223	57	95	210	70.8814	142.192	21.4912	16.132
si1+wt013_si1+wt013_RGB_C1.tif	16814	12070	1486.83	723.835	67.2572	32.7428	75	93	244	70.7702	142.182	30.4508	23.3823
si1+wt013_si1+wt013_RGB_C1.tif	3168	517	188.494	17.3171	91.5859	8.41408	33	23	90	77.0395	126.386	1.93524	4.15209
si1+wt013_si1+wt013_RGB_C1.tif	1031	2	135.668	-0.0174343	100.013	-0.0128524	19	3	42	118.421	139.275	-0.000385571	-0.00268025
si1+wt013_si1+wt013_RGB_C1.tif	17334	34717	7157.2	2925.67	70.9838	29.0162	74	230	379	104.046	275.262	66.7373	49.6805
si1+wt013_si1+wt013_RGB_C1.tif	7269	9948	2057.36	1012.45	67.0192	32.9808	49	140	239	47.3249	112.415	46.1732	21.4673
si1+wt013_si1+wt013_RGB_C1.tif	11809	3047	957.559	95.8003	90.9053	9.09474	62	48	173	73.5933	120.376	4.36548	4.2548
si1+wt013_si1+wt013_RGB_C1.tif	1408	3153	166.616	185.761	47.2835	52.7165	21	65	108	80.3099	124.306	34.2657	23.1931
si1+wt013_si1+wt013_RGB_C1.tif	12852	19100	4471.97	2236.77	66.6589	33.3411	64	170	299	173.363	296.891	56.6799	41.1855
si1+wt014_si1+wt014_RGB_C1.tif	6056	5132	948.363	304.92	75.6703	24.3297	43	115	202	65.3294	136.728	27.9792	17.3711
si1+wt014_si1+wt014_RGB_C1.tif	8824	2720	1477.82	152.65	90.6377	9.36234	54	57	166	115.078	185.366	5.33653	6.58054
si1+wt014_si1+wt014_RGB_C1.tif	7030	42311	949.256	2960.89	24.2767	75.7233	48	209	306	55.631	155.567	158.262	75.6751
si1+wt014_si1+wt014_RGB_C1.tif	4220	5921	550.429	430.387	56.1195	43.8805	38	91	168	154.88	199.836	39.9313	19.7267
si1+wt014_si1+wt014_RGB_C1.tif	12986	8439	4963.49	956.869	83.8377	16.1623	64	79	208	171.549	241.162	12.7682	11.251
si1+wt015_si1+wt015_RGB_C1.tif	13747	19133	2993.43	1032.2	74.3594	25.6406	66	222	355	119.067	255.014	56.9222	34.8576
si1+wt015_si1+wt015_RGB_C1.tif	4579	789	1470.2	47.6225	96.8625	3.13755	38	11	88	136.031	168.234	0.34513	1.01038
si1+wt015_si1+wt015_RGB_C1.tif	1380	1081	253.524	74.1739	77.3652	22.6348	21	26	69	64.216	90.0422	5.88506	5.84573
si1+wt015_si1+wt015_RGB_C1.tif	9590	9508	2733.37	817.823	76.9705	23.0295	55	105	216	82.7513	157.497	24.181	17.2136
si1+wt015_si1+wt015_RGB_C1.tif	4578	20699	943.21	1418.8	39.9325	60.0675	38	190	267	180.275	324.443	114.128	86.5981
si1+wt015_si1+wt015_RGB_C1.tif	13742	37496	1850.51	2827.8	39.5551	60.4449	72	248	393	94.0637	210.335	149.903	70.2799
si1+wt015_si1+wt015_RGB_C1.tif	9176	9431	3571.9	1195	74.9313	25.0687	54	98	207	126.604	198.087	24.5673	17.9199
si1+wt015_si1+wt015_RGB_C1.tif	3595	6738	697.23	476.203	59.418	40.582	36	120	193	29.6803	87.5941	48.6985	23.5026
si1+wt015_si1+wt015_RGB_C1.tif	6910	13021	447.08	409.042	52.2216	47.7784	49	192	291	163.138	325.931	91.7346	77.7801
si1+wt016_si1+wt016_RGB_C1.tif	14162	15552	6278.66	1291.42	82.9405	17.0595	67	196	331	79.547	190.729	33.4366	18.9671
si1+wt016_si1+wt016_RGB_C1.tif	9137	16818	1872.25	1393.04	57.338	42.662	54	177	286	113.195	198.3	75.5117	36.3075
si1+wt016_si1+wt016_RGB_C1.tif	14178	27885	2200.29	1633.51	57.3919	42.6081	68	228	365	99.675	225.066	97.1464	53.4265
si1+wt016_si1+wt016_RGB_C1.tif	8921	33123	1720.79	2529.27	40.4886	59.5114	62	319	444	36.7382	208.349	189.841	102.128
si1+wt016_si1+wt016_RGB_C1.tif	9524	23817	1149.19	1541.1	42.7162	57.2838	55	157	268	192.367	331.712	89.9356	79.8217
si1+wt016_si1+wt016_RGB_C1.tif	6670	1839	763.447	85.2454	89.9557	10.0443	49	52	151	125.808	178.744	5.22305	5.31704
si1+wt016_si1+wt016_RGB_C1.tif	4240	17800	609.958	1117.45	35.3106	64.6894	38	207	284	163.289	271.289	133.907	69.8647
si1+wt016_si1+wt016_RGB_C1.tif	12023	20431	2154.38	1195.26	64.3168	35.6832	62	161	286	182.683	320.044	57.45	49.0148
si1+wt016_si1+wt016_RGB_C1.tif	6772	25762	1288.13	1669.9	43.5469	56.4531	49	276	375	83.334	282.334	155.81	112.341
si1+wt016_si1+wt016_RGB_C1.tif	2485	10046	126.824	265.96	32.2885	67.7115	28	127	184	250.069	350.155	85.9936	67.7692
si1+wt016_si1+wt016_RGB_C1.tif	6772	6680	1290.89	386.449	76.9606	23.0394	49	101	200	258.336	336.337	23.2698	17.9712
si1+wt017_si1+wt017_RGB_C1.tif	2128	8609	499.893	1130.53	30.6603	69.3397	27	120	175	28.7086	78.2403	83.2077	34.3451
si1+wt017_si1+wt017_RGB_C1.tif	5417	9045	1409.67	898.307	61.0781	38.9219	44	106	195	41.4707	94.5547	41.2572	20.6613
si1+wt017_si1+wt017_RGB_C1.tif	12161	17770	1179.23	1012.69	53.7989	46.2011	71	153	296	186.417	320.972	70.6877	62.1659
si1+wt017_si1+wt017_RGB_C1.tif	5084	13167	905.839	623.676	59.2239	40.7761	41	266	349	96.8531	214.697	108.464	48.0522
si1+wt017_si1+wt017_RGB_C1.tif	3173	18009	731.204	1010.62	41.9792	58.0208	32	265	330	62.2582	210.777	153.755	86.1718
si1+wt017_si1+wt017_RGB_C1.tif	8619	25910	2080.31	2107.06	49.6806	50.3194	52	169	274	187.514	317.113	85.0398	65.2135
si1+wt018_si1+wt018_RGB_C1.tif	17835	28269	4664.41	1977.8	70.2237	29.7763	75	185	336	146.273	297.377	55.0861	44.993
si1+wt018_si1+wt018_RGB_C1.tif	6510	4134	1536.06	330.408	82.2977	17.7023	46	49	142	66.5709	111.887	8.67413	8.02194
si1+wt018_si1+wt018_RGB_C1.tif	26082	24980	2754.79	1138.19	70.7629	29.2371	98	209	406	71.3274	247.32	61.1055	51.4552
si1+wt018_si1+wt018_RGB_C1.tif	2613	2	234.595	0.0266985	99.9886	0.0113794	34	3	72	244.419	278.5	0.000341381	0.00387823
si1+wt018_si1+wt018_RGB_C1.tif	6979	32929	827.935	2211.35	27.2411	72.7589	48	192	289	172.216	309.508	139.697	99.8921
si1+wt018_si1+wt018_RGB_C1.tif	10359	26137	1609.85	1295.12	55.4169	44.5831	57	263	378	87.5784	246.708	117.253	70.945
si1+wt018_si1+wt018_RGB_C1.tif	22241	2	1832.04	0.0389739	99.9979	0.00212731	95	3	194	139.113	247.55	6.38192e-05	0.0023068
si1+wt018_si1+wt018_RGB_C1.tif	9246	17206	1218.28	1255.38	49.2502	50.7498	55	130	241	210.732	348.963	65.9748	70.1524
si1+wt018_si1+wt018_RGB_C1.tif	9872	22482	1473.44	1017.81	59.1446	40.8554	56	235	348	115.176	263.379	96.0101	60.549
si1+wt018_si1+wt018_RGB_C1.tif	6946	10503	1212.95	662.789	64.6653	35.3347	47	107	202	255.673	338.971	37.8082	29.4331
si1+wt018_si1+wt018_RGB_C1.tif	13896	14481	5552.02	1221.76	81.9634	18.0366	66	133	266	209.387	305.292	23.9887	17.2981
si1+wt018_si1+wt018_RGB_C1.tif	8347	16382	1729.6	1312.85	56.849	43.151	51	123	226	239.149	319.694	53.0758	34.7558
si1+wt018_si1+wt018_RGB_C1.tif	11820	19771	1100.02	1416.19	43.7174	56.2826	63	164	291	181.553	333.187	92.3034	85.3433
si1+wt018_si1+wt018_RGB_C1.tif	16707	22638	2323.63	1924.51	54.6977	45.3023	76	136	289	192.157	334.54	61.6112	64.5025
si1+wt019_si1+wt019_RGB_C1.tif	19792	32819	2380.23	1716.63	58.0989	41.9011	86	174	347	150.118	273.537	72.908	51.7141
si1+wt019_si1+wt019_RGB_C1.tif	22791	31426	3411.77	2264.81	60.1025	39.8975	87	218	393	104.53	283.649	86.9764	71.4637
si1+wt019_si1+wt019_RGB_C1.tif	22791	31426	3411.77	2264.81	60.1025	39.8975	87	218	393	104.53	283.649	86.9764	71.4637
si1+wt019_si1+wt019_RGB_C1.tif	9232	9686	1463.94	609.628	70.6	29.4	59	80	199	69.0963	124.642	23.52	16.3303
si1+wt019_si1+wt019_RGB_C1.tif	11178	26793	1121.75	1422.66	44.0868	55.9132	60	172	293	181.976	309.167	96.1707	71.1163
si1+wt020_si1+wt020_RGB_C1.tif	9806	26118	1094.87	1236.21	46.9683	53.0317	57	208	323	139.647	297.541	110.306	83.734
si1+wt020_si1+wt020_RGB_C1.tif	11470	56559	3526.59	5585.32	38.703	61.297	62	287	412	67.3164	233.464	175.922	101.843
si1+wt020_si1+wt020_RGB_C1.tif	3802	14126	540.453	689.464	43.9422	56.0578	35	156	227	216.41	334.413	87.4501	66.1502
si1+wt020_si1+wt020_RGB_C1.tif	4202	3536	493.631	210.537	70.1013	29.8987	40	59	140	30.5529	67.2065	17.6402	10.9589
si1+wt020_si1+wt020_RGB_C1.tif	30140	13189	2390.69	576.025	80.5837	19.4163	102	172	377	134.45	302.923	33.396	32.7113
si1+wt020_si1+wt020_RGB_C1.tif	8731	20863	1278.19	1235.35	50.8523	49.1477	52	225	330	69.984	189.234	110.582	58.6087
si1+wt020_si1+wt020_RGB_C1.tif	12567	8580	3074.35	754.887	80.2862	19.7138	63	70	197	276.812	347.695	13.7996	13.9737
si1+wt020_si1+wt020_RGB_C1.tif	17184	8258	3894.97	683.456	85.0722	14.9278	74	86	235	173.836	256.207	12.8379	12.2961
si1+wt020_si1+wt020_RGB_C1.tif	14147	10847	2746.27	696.104	79.7784	20.2216	69	126	265	126.094	186.738	25.4792	12.2632
si1+wt020_si1+wt020_RGB_C1.tif	16100	20945	6328.41	1663.73	79.183	20.817	71	197	340	116.974	224.471	41.0095	22.3778
si1+wt021_si1+wt021_RGB_C1.tif	6207	5772	1168.67	466.037	71.4911	28.5089	44	94	183	66.0471	121.49	26.7984	15.8061
si1+wt021_si1+wt021_RGB_C1.tif	3198	14979	592.104	899.761	39.6889	60.3111	34	171	240	204.372	316.256	103.132	67.479
si1+wt021_si1+wt021_RGB_C1.tif	5005	8416	610.493	492.134	55.3671	44.6329	40	123	204	224.859	287.312	54.8984	27.8745
si1+wt021_si1+wt021_RGB_C1.tif	13348	9591	5122.51	1062.18	82.8257	17.1743	65	82	213	124.62	199.227	14.083	12.8134
si1+wt021_si1+wt021_RGB_C1.tif	6651	25285	999.077	1491.03	40.1218	59.8782	47	212	307	150.345	289.024	126.942	83.0386
si1+wt021_si1+wt021_RGB_C1.tif	7326	44276	684.292	2072.09	24.8257	75.1743	48	274	371	91.0572	260.494	205.978	127.373
si1+wt021_si1+wt021_RGB_C1.tif	11955	31048	3180.33	2757	53.565	46.435	62	223	348	130.037	256.974	103.55	58.9433
si1+wt022_si1+wt022_RGB_C1.tif	11957	11653	2665.62	761.918	77.7707	22.2293	62	95	220	182.982	260.942	21.1178	17.3298
si1+wt022_si1+wt022_RGB_C1.tif	9218	22911	1463.57	1660.88	46.8424	53.1576	54	226	335	128.291	308.277	120.136	95.6762
si1+wt022_si1+wt022_RGB_C1.tif	4467	9	531.037	0.216609	99.9592	0.0407731	38	3	80	51.3231	94.9864	0.00122319	0.0178029
si1+wt023_si1+wt023_RGB_C1.tif	8324	4796	1526.08	368.39	80.5545	19.4455	51	68	171	155.471	219.476	13.223	12.4461
si1+wt023_si1+wt023_RGB_C1.tif	8205	8045	2421.66	722.709	77.0158	22.9842	52	100	205	95.2	150.36	22.9842	12.6781
si1+wt023_si1+wt023_RGB_C1.tif	11194	6513	2296.14	434.738	84.0807	15.9193	60	85	206	123.069	199.176	13.5314	12.1158
si1+wt023_si1+wt023_RGB_C1.tif	23365	9665	3432.65	633.149	84.4274	15.5726	88	141	318	96.2435	201.739	21.9573	16.4283
si1+wt023_si1+wt023_RGB_C1.tif	11010	22017	1838.86	1683.37	52.2072	47.7928	59	134	253	218.491	324.626	64.0423	50.7246
si1+wt023_si1+wt023_RGB_C1.tif	2272	3163	352.856	289.898	54.8976	45.1024	28	34	91	211.395	232.072	15.3348	9.32581
si1+wt023_si1+wt023_RGB_C1.tif	10293	34103	1188.3	1914.86	38.2933	61.7067	57	224	339	122.519	275.3	138.223	94.2762
si1+wt023_si1+wt023_RGB_C1.tif	9193	4441	2078.68	391.302	84.1577	15.8423	54	28	137	327.349	379.914	4.43585	8.32747

## Sheet: siDC1+MUT
						tailDNA%
si1+mut001_si1+mut001_RGB_C1.tif	5729	6660	310.915	118.882	72.3399	27.6601	43	144	231	170.799	257.582	39.8306	24.0041
si1+mut001_si1+mut001_RGB_C1.tif	6833	37077	799.995	2005.41	28.5162	71.4838	48	275	372	89.1749	245.881	196.58	112.019
si1+mut001_si1+mut001_RGB_C1.tif	22637	11638	4125.06	697.775	85.5318	14.4682	85	81	252	84.1186	181.82	11.7192	14.1356
si1+mut001_si1+mut001_RGB_C1.tif	16445	23065	1058.14	725.289	59.3318	40.6682	75	202	353	93.1587	175.855	82.1498	33.631
si1+mut001_si1+mut001_RGB_C1.tif	22761	17201	1286.51	815.13	61.2145	38.7855	98	156	353	156.309	328.592	60.5053	66.821
si1+mut001_si1+mut001_RGB_C1.tif	33859	27107	1662.77	1075.31	60.7276	39.2724	108	175	392	123.068	307.967	68.7267	72.6144
si1+mut001_si1+mut001_RGB_C1.tif	25047	35216	2073.81	1503.03	57.9788	42.0212	96	231	424	82.7298	221.287	97.0689	58.2235
si1+mut001_si1+mut001_RGB_C1.tif	31442	28295	1359.58	701.272	65.9717	34.0283	102	213	418	94.3747	268.313	72.4803	59.1881
si1+mut001_si1+mut001_RGB_C1.tif	31594	25741	2173.47	846.491	71.9701	28.0299	104	187	396	118.885	263.272	52.4158	40.4714
si1+mut001_si1+mut001_RGB_C1.tif	12589	15159	1684.38	638.043	72.5269	27.4731	63	155	282	68.6909	170.283	42.5833	27.9105
si1+mut001_si1+mut001_RGB_C1.tif	12305	30414	1210.57	1333.58	47.5826	52.4174	62	268	393	77.7498	225.715	140.479	77.5595
si1+mut001_si1+mut001_RGB_C1.tif	43527	4504	1746.72	155.054	91.8469	8.15313	141	35	318	223.67	386.714	2.85359	13.2931
si1+mut001_si1+mut001_RGB_C1.tif	6127	24356	461.123	981.748	31.9587	68.0413	46	141	234	226.795	305.675	95.9382	53.6713
si1+mut001_si1+mut001_RGB_C1.tif	30468	22442	2159.74	810.931	72.7021	27.2979	103	168	375	147.678	296.731	45.8605	40.6884
si1+mut001_si1+mut001_RGB_C1.tif	47465	9111	1566.13	182.251	89.576	10.424	142	54	339	207.188	366.803	5.62894	16.6381
si1+mut002_si1+mut002_RGB_C1.tif	17644	40521	906.483	1496.81	37.7183	62.2817	76	264	417	73.067	260.437	164.424	116.697
si1+mut002_si1+mut002_RGB_C1.tif	4908	7433	1280.51	622.324	67.2948	32.7052	42	88	173	34.6094	85.2731	28.7806	16.5696
si1+mut002_si1+mut002_RGB_C1.tif	11736	24450	1013.5	942.347	51.8189	48.1811	62	193	318	83.6846	196.734	92.9896	54.4683
si1+mut002_si1+mut002_RGB_C1.tif	2564	2	391.909	0.00905988	99.9977	0.00231168	29	3	62	75.0849	107.5	6.93504e-05	0.000749333
si1+mut002_si1+mut002_RGB_C1.tif	7678	4997	988.176	260.721	79.1239	20.8761	50	67	168	167.374	219.592	13.987	10.901
si1+mut002_si1+mut002_RGB_C1.tif	2138	20582	134.317	586.165	18.6426	81.3574	26	293	346	49.6968	196.959	238.377	119.809
si1+mut002_si1+mut002_RGB_C1.tif	16276	22820	4497.1	1644.41	73.2246	26.7754	72	219	364	119.284	235.716	58.638	31.1753
si1+mut002_si1+mut002_RGB_C1.tif	25100	24101	2797.9	1352.51	67.4126	32.5874	96	234	427	66.554	231.158	76.2545	53.6402
si1+mut002_si1+mut002_RGB_C1.tif	14931	29990	880.453	1116.12	44.0982	55.9018	72	197	342	148.585	295.816	110.127	82.3046
si1+mut002_si1+mut002_RGB_C1.tif	2160	8078	212.705	379.316	35.9286	64.0714	27	95	150	59.9648	94.2689	60.8678	21.9791
si1+mut003_si1+mut003_RGB_C1.tif	10435	21382	1959.11	1340.54	59.3733	40.6267	58	114	231	166.106	191.093	46.3145	10.1516
si1+mut003_si1+mut003_RGB_C1.tif	5913	2652	660.92	135.051	83.0331	16.9669	43	53	140	116.54	173.384	8.99244	9.64458
si1+mut003_si1+mut003_RGB_C1.tif	11233	25628	972.727	1415.25	40.7343	59.2657	69	258	397	44.9209	192.749	152.905	87.611
si1+mut003_si1+mut003_RGB_C1.tif	877	2906	167.666	265.331	38.7222	61.2778	18	49	86	34.282	57.5875	30.0261	14.2811
si1+mut003_si1+mut003_RGB_C1.tif	2670	28005	196.331	1134.77	14.7496	85.2504	32	261	326	115.318	257.048	222.504	120.825
si1+mut003_si1+mut003_RGB_C1.tif	9269	4210	1601.66	366.953	81.3598	18.6402	54	49	158	165.881	229.058	9.1337	11.7765
si1+mut003_si1+mut003_RGB_C1.tif	36404	18276	1264.14	448.001	73.8339	26.1661	112	162	387	128.139	309.567	42.389	47.4727
si1+mut003_si1+mut003_RGB_C1.tif	4905	6359	826.184	422.325	66.1737	33.8263	41	71	154	142.689	178.63	24.0167	12.1576
si1+mut003_si1+mut003_RGB_C1.tif	4064	12713	219.272	356.437	38.0873	61.9127	38	74	151	75.7218	82.5893	45.8154	4.25182
si1+mut003_si1+mut003_RGB_C1.tif	1511	2824	145.947	156.08	48.3225	51.6775	23	62	109	202.426	243.916	32.0401	21.4408
si1+mut003_si1+mut003_RGB_C1.tif	6868	44316	549.089	1684.52	24.583	75.417	47	261	356	103.261	276.846	196.838	130.913
si1+mut003_si1+mut003_RGB_C1.tif	3405	27337	100.662	477.658	17.4059	82.5941	33	306	373	48.407	241.262	252.738	159.286
si1+mut003_si1+mut003_RGB_C1.tif	15722	16627	1777.5	675.126	72.4733	27.5267	72	210	355	97.4109	195.239	57.806	26.9288
si1+mut003_si1+mut003_RGB_C1.tif	3576	23072	367.503	1077	25.4414	74.5586	34	245	314	38.2645	144.344	182.668	79.091
si1+mut003_si1+mut003_RGB_C1.tif	7548	34707	462.286	1450.95	24.1625	75.8375	49	233	332	130.963	291.365	176.701	121.645
si1+mut003_si1+mut003_RGB_C1.tif	5699	8644	406.952	235.635	63.3303	36.6697	43	115	202	243.626	359.8	42.1702	42.6004
si1+mut005_si1+mut005_RGB_C1.tif	6904	33624	489.608	1151.62	29.8319	70.1681	47	239	334	126.545	250.23	167.702	86.7873
si1+mut006_si1+mut006_RGB_C1.tif	23577	33593	3798.26	1782.79	68.0563	31.9437	91	227	410	92.0382	243.321	72.5122	48.3254
si1+mut006_si1+mut006_RGB_C1.tif	10272	4977	3462.65	390.433	89.867	10.133	57	68	183	81.4712	149.555	6.89043	6.89895
si1+mut006_si1+mut006_RGB_C1.tif	14827	10734	2332.04	647.472	78.2692	21.7308	70	88	229	250.076	346.185	19.1231	20.8852
si1+mut007_si1+mut007_RGB_C1.tif	14112	4036	3972.65	264.529	93.7569	6.24306	67	37	172	183.975	251.936	2.30993	4.24283
si1+mut007_si1+mut007_RGB_C1.tif	15366	6388	5082.17	548.134	90.2646	9.73542	75	104	255	215.403	311.649	10.1248	9.36996
si1+mut007_si1+mut007_RGB_C1.tif	4160	22976	526.75	1274.14	29.2494	70.7506	37	180	255	192.28	294.739	127.351	72.4904
si1+mut007_si1+mut007_RGB_C1.tif	8550	36735	2049.64	1924.18	51.5785	48.4215	52	272	377	84.6121	259.823	131.706	84.8397
si1+mut007_si1+mut007_RGB_C1.tif	8091	18229	2123.55	1140.45	65.0597	34.9403	51	196	299	161.522	263.823	68.483	35.7443
si1+mut008_si1+mut008_RGB_C1.tif	5965	5309	1146.01	465.799	71.1009	28.8991	43	53	140	151.519	198.585	15.3165	13.6018
si1+mut008_si1+mut008_RGB_C1.tif	1024	3192	113.695	121.811	48.2769	51.7231	18	77	114	89.7985	129.998	39.8268	20.7926
si1+mut008_si1+mut008_RGB_C1.tif	3234	33962	406.323	1685.48	19.4245	80.5755	34	280	349	31.3884	181.599	225.611	121.033
si1+mut008_si1+mut008_RGB_C1.tif	1186	29	83.9719	0.944725	98.8875	1.11253	20	3	44	42.1614	64.5193	0.033376	0.248739
si1+mut008_si1+mut008_RGB_C1.tif	1444	2	109.162	0.00734467	99.9933	0.0067278	22	3	48	76.1387	103.233	0.000201834	0.00182285
si1+mut008_si1+mut008_RGB_C1.tif	1017	1454	182.577	82.4716	68.8843	31.1157	18	41	78	18.7516	44.9338	12.7574	8.14678
si1+mut008_si1+mut008_RGB_C1.tif	3867	26373	602.793	1463.6	29.1713	70.8287	35	194	265	176.729	325.575	137.408	105.426
si1+mut008_si1+mut008_RGB_C1.tif	28089	2	898.892	0.00614403	99.9993	0.000683506	101	3	206	133.77	250.819	2.05052e-05	0.00080004
si1+mut008_si1+mut008_RGB_C1.tif	2847	23714	151.901	682.47	18.2055	81.7945	30	197	258	180.45	327.483	161.135	120.265
si1+mut008_si1+mut008_RGB_C1.tif	1252	37442	107.194	1529.17	6.55076	93.4492	20	318	359	66.5199	283.613	297.169	202.872
si1+mut008_si1+mut008_RGB_C1.tif	364	2	68.0439	0.0662399	99.9027	0.0972541	11	3	26	265.213	278.5	0.00291762	0.0129226
si1+mut008_si1+mut008_RGB_C1.tif	2693	19832	251.192	921.43	21.4214	78.5786	31	142	205	240.03	323.989	111.582	65.9739
si1+mut008_si1+mut008_RGB_C1.tif	3936	2	504.556	0.00898466	99.9982	0.00178067	35	3	74	263.413	299.282	5.34202e-05	0.000638708
si1+mut008_si1+mut008_RGB_C1.tif	730	2679	86.608	162.817	34.7231	65.2769	16	58	91	33.1663	67.053	37.8606	22.1202
si1+mut008_si1+mut008_RGB_C1.tif	9529	22364	1003.62	730.639	57.8704	42.1296	55	276	387	74.3052	245.112	116.278	71.9604
si1+mut008_si1+mut008_RGB_C1.tif	13001	59243	1169.35	6062.79	16.1688	83.8312	72	296	441	56.3262	245.394	248.14	158.498
si1+mut008_si1+mut008_RGB_C1.tif	7983	52565	1022.89	3777.33	21.3093	78.6907	51	311	414	44.9761	234.335	244.728	149.008
si1+mut008_si1+mut008_RGB_C1.tif	688	3797	73.4059	135.372	35.1598	64.8402	15	74	105	213.642	250.71	47.9818	24.0348
si1+mut008_si1+mut008_RGB_C1.tif	3356	3108	314.057	174.218	64.3196	35.6804	32	37	102	84.8385	103.738	13.2017	6.74329
si1+mut009_si1+mut009_RGB_C1.tif	7891	34118	774.86	1197.37	39.2885	60.7115	50	276	377	50.1796	206.852	167.564	95.118
si1+mut009_si1+mut009_RGB_C1.tif	3177	25392	306.879	1279.39	19.346	80.654	32	227	292	143.755	334.217	183.085	153.616
si1+mut009_si1+mut009_RGB_C1.tif	5537	5	274.216	0.0660624	99.9759	0.0240856	44	3	92	167.008	212.836	0.000722568	0.0110378
si1+mut009_si1+mut009_RGB_C1.tif	2083	712	175.71	23.8565	88.0459	11.9541	26	21	74	64.0909	80.7773	2.51037	1.99472
si1+mut009_si1+mut009_RGB_C1.tif	5267	37970	754.553	1668.9	31.1355	68.8645	41	308	391	61.5001	235.164	212.103	119.593
si1+mut009_si1+mut009_RGB_C1.tif	7333	37743	1202.16	1733.41	40.9516	59.0484	48	275	372	87.7908	256.302	162.383	99.5033
si1+mut009_si1+mut009_RGB_C1.tif	12478	37537	782.367	1691.37	31.6269	68.3731	65	198	329	148.762	282.434	135.379	91.3956
si1+mut009_si1+mut009_RGB_C1.tif	2677	26021	254.955	987.102	20.5268	79.4732	29	210	269	168.528	317.252	166.894	118.196
si1+mut009_si1+mut009_RGB_C1.tif	7696	2564	2793.59	228.995	92.4239	7.57614	49	32	131	53.7609	104.285	2.42436	3.82779
si1+mut010_si1+mut010_RGB_C1.tif	11821	36394	1532.79	1962.81	43.8491	56.1509	62	232	357	113.272	296.715	130.27	103.005
si1+mut010_si1+mut010_RGB_C1.tif	1357	6608	218.41	520.703	29.5503	70.4497	21	98	141	70.1498	115.289	69.0407	31.8008
si1+mut010_si1+mut010_RGB_C1.tif	12932	40560	1149.93	2893.34	28.4407	71.5593	65	210	341	130.986	301.06	150.275	121.704
si1+mut010_si1+mut010_RGB_C1.tif	8859	39166	629.74	2634.82	19.2902	80.7098	53	200	307	149.666	318.005	161.42	135.866
si1+mut010_si1+mut010_RGB_C1.tif	12739	24386	1113.11	925.463	54.6024	45.3976	66	217	350	123.333	290.928	98.5128	76.0839
si1+mut010_si1+mut010_RGB_C1.tif	5418	366	1338.95	16.4874	98.7836	1.21639	41	13	96	157.962	199.126	0.15813	0.500713
si1+mut010_si1+mut010_RGB_C1.tif	7209	10078	485.207	395.415	55.0982	44.9018	47	83	178	274.047	363.351	37.2685	40.0989
si1+mut010_si1+mut010_RGB_C1.tif	9181	8374	1091.76	561.418	66.04	33.96	55	39	150	317.42	371.589	13.2444	18.3958
si1+mut010_si1+mut010_RGB_C1.tif	904	2593	128.467	185.922	40.8625	59.1375	17	57	92	44.0067	67.6947	33.7084	14.0085
si1+mut010_si1+mut010_RGB_C1.tif	10493	9404	1886.4	634.222	74.8387	25.1613	59	91	210	99.2926	161.277	22.8968	15.596
si1+mut010_si1+mut010_RGB_C1.tif	4794	26022	554.26	1047.71	34.5987	65.4013	39	233	312	133.127	309.391	152.385	115.279
si1+mut010_si1+mut010_RGB_C1.tif	14289	26327	3230.02	1682.42	65.7519	34.2481	68	232	369	111.313	246.42	79.4556	46.2713
si1+mut010_si1+mut010_RGB_C1.tif	2707	28379	233.344	1058.12	18.0682	81.9318	30	181	242	197.75	321.808	148.297	101.643
si1+mut011_si1+mut011_RGB_C1.tif	9692	29655	1827.78	1680.59	52.0977	47.9023	56	211	324	148.475	268.863	101.074	57.6689
si1+mut011_si1+mut011_RGB_C1.tif	3283	27407	362.153	1566.85	18.7741	81.2259	33	245	312	127.529	316.098	199.004	153.167
si1+mut011_si1+mut011_RGB_C1.tif	4271	42503	267.743	1966.1	11.9858	88.0142	37	271	346	97.9048	305.616	238.519	182.816
si1+mut011_si1+mut011_RGB_C1.tif	2323	2	151.738	0.0177917	99.9883	0.0117239	28	3	60	103.012	134.39	0.000351717	0.00367865
si1+mut011_si1+mut011_RGB_C1.tif	17344	44035	1374.19	2431.45	36.1093	63.8907	76	239	392	93.1431	282.55	152.699	121.014
si1+mut011_si1+mut011_RGB_C1.tif	15607	19481	4610.82	1692.52	73.1489	26.8511	77	122	277	210.42	339.443	32.7584	34.6443
si1+mut011_si1+mut011_RGB_C1.tif	9972	22483	1293.58	932.799	58.1025	41.8975	56	217	330	136.88	258.204	90.9177	50.8317
si1+mut011_si1+mut011_RGB_C1.tif	5729	18795	539.758	668.773	44.6623	55.3377	44	179	268	185.424	313.06	99.0545	70.6307
si1+mut011_si1+mut011_RGB_C1.tif	8947	16026	1010.53	567.661	64.0309	35.9691	53	231	338	117.678	269.528	83.0887	54.6194
si1+mut011_si1+mut011_RGB_C1.tif	5562	26413	410.498	938.975	30.4191	69.5809	42	219	304	143.044	304.072	152.382	112.045
si1+mut011_si1+mut011_RGB_C1.tif	8753	43520	1999.44	4144.14	32.5452	67.4548	55	254	365	106.853	251.093	171.335	97.297
si1+mut011_si1+mut011_RGB_C1.tif	9032	36266	1407.36	3072.37	31.4161	68.5839	54	198	307	155.097	299.983	135.796	99.3681
si1+mut011_si1+mut011_RGB_C1.tif	10561	2	439.732	0.0151053	99.9966	0.00343499	61	3	126	103.573	170.5	0.00010305	0.00229894
si1+mut011_si1+mut011_RGB_C1.tif	4140	27389	335.463	805.233	29.4086	70.5914	36	183	256	188.792	303.887	129.182	81.2476
si1+mut012_si1+mut012_RGB_C1.tif	4112	15794	707.438	959.083	42.45	57.55	36	182	255	192.392	276.266	104.741	48.2692
si1+mut012_si1+mut012_RGB_C1.tif	9761	28814	1530.11	2037.01	42.8948	57.1052	55	179	290	170.841	318.085	102.218	84.0837
si1+mut012_si1+mut012_RGB_C1.tif	5800	29195	672.124	1105.83	37.8033	62.1967	45	302	393	62.2844	252.328	187.834	118.201
si1+mut012_si1+mut012_RGB_C1.tif	18736	33905	579.885	1377.57	29.6245	70.3755	82	168	333	138.826	324.196	118.231	130.455
si1+mut012_si1+mut012_RGB_C1.tif	1444	24413	185.938	1052.66	15.0121	84.9879	22	265	310	120.625	255.738	225.218	114.829
si1+mut012_si1+mut012_RGB_C1.tif	3405	20020	286.517	771.644	27.0769	72.9231	34	172	241	200.065	320.042	125.428	87.4912
si1+mut012_si1+mut012_RGB_C1.tif	0	2643	0	142.434	0	100	0	76	77	-1.#IND	138.208	76	1.#QNAN
si1+mut012_si1+mut012_RGB_C1.tif	13911	21797	2861.93	2551.57	52.8665	47.1335	66	114	247	231.587	340.757	53.7321	51.4554
si1+mut012_si1+mut012_RGB_C1.tif	2055	34643	174.064	1103.32	13.6266	86.3734	25	314	365	67.3884	238.922	271.213	148.159
si1+mut012_si1+mut012_RGB_C1.tif	11038	33091	718.827	1466.79	32.889	67.111	64	230	359	119.068	265.024	154.355	97.953
si1+mut012_si1+mut012_RGB_C1.tif	12503	11522	2579.81	903.724	74.0573	25.9427	63	79	206	82.1248	144.656	20.4947	16.2223
si1+mut012_si1+mut012_RGB_C1.tif	18724	40344	2233.9	2161.82	50.8198	49.1802	86	243	416	68.7524	217.987	119.508	73.3937
si1+mut012_si1+mut012_RGB_C1.tif	3436	14199	424.802	1000.75	29.7992	70.2008	33	116	183	261.423	337.817	81.4329	53.6296
si1+mut013_si1+mut013_RGB_C1.tif	8682	27079	960.017	1543.85	38.3414	61.6586	59	96	215	261.901	296.161	59.1922	21.124
si1+mut013_si1+mut013_RGB_C1.tif	5972	42428	351.78	2499.78	12.3364	87.6636	48	240	337	118.308	238.696	210.393	105.537
si1+mut013_si1+mut013_RGB_C1.tif	10288	5567	1985.08	618.679	76.239	23.761	62	32	157	308.558	381.079	7.60352	17.2319
si1+mut013_si1+mut013_RGB_C1.tif	0	32462	0	1960.41	0	100	0	254	255	-1.#IND	287.934	254	1.#QNAN
si1+mut013_si1+mut013_RGB_C1.tif	11335	33041	1955.55	2540.55	43.4943	56.5057	60	176	297	171.314	306.007	99.45	76.1094
si1+mut013_si1+mut013_RGB_C1.tif	8581	5896	3224.73	546.263	85.5141	14.4859	52	98	203	128.945	197.852	14.1962	9.98184
si1+mut013_si1+mut013_RGB_C1.tif	4391	4495	476.869	216.5	68.7757	31.2243	38	95	172	57.2631	109.782	29.6631	16.3988
si1+mut013_si1+mut013_RGB_C1.tif	4451	25224	424.053	974.587	30.319	69.681	37	210	285	157.514	301.574	146.33	100.382
si1+mut013_si1+mut013_RGB_C1.tif	8029	3615	3438.6	357.311	90.587	9.41305	50	56	157	99.0595	155.359	5.27131	5.29954
si1+mut013_si1+mut013_RGB_C1.tif	10054	30334	402.245	995.059	28.7872	71.2128	58	152	269	200.772	316.499	108.243	82.4124
si1+mut014_si1+mut014_RGB_C1.tif	4845	26293	269.875	1928.84	12.2742	87.7258	39	137	216	230.742	205.811	120.184	21.8714
si1+mut014_si1+mut014_RGB_C1.tif	4404	31622	392.949	1672.11	19.0285	80.9715	38	222	299	141.984	289.227	179.757	119.225
si1+mut014_si1+mut014_RGB_C1.tif	4450	33575	525.13	1798.28	22.6017	77.3983	39	294	373	65.9409	217.336	227.551	117.177
si1+mut014_si1+mut014_RGB_C1.tif	4570	11078	504.354	471.276	51.6952	48.3048	38	106	183	262.79	349.191	51.2031	41.7356
si1+mut014_si1+mut014_RGB_C1.tif	14289	14504	2089.03	1002.59	67.5708	32.4292	67	94	229	248.958	345.809	30.4835	31.408
si1+mut014_si1+mut014_RGB_C1.tif	5664	22589	1362.96	2639	34.0573	65.9427	43	234	321	134.251	226.941	154.306	61.1222
si1+mut014_si1+mut014_RGB_C1.tif	10292	34291	2327.47	2625.72	46.9893	53.0107	57	234	349	120.063	271.759	124.045	80.4155
si1+mut014_si1+mut014_RGB_C1.tif	13885	22062	1323.8	1370.8	49.1279	50.8721	69	211	350	66.1405	165.559	107.34	50.5763
si1+mut014_si1+mut014_RGB_C1.tif	7039	3651	3173.04	404.834	88.6851	11.3149	47	58	153	69.8266	121.601	6.56265	5.85825
si1+mut014_si1+mut014_RGB_C1.tif	6459	6312	1791.35	646.562	73.4789	26.5211	45	80	171	130.418	184.544	21.2169	14.3547
si1+mut015_si1+mut015_RGB_C1.tif	7302	6486	1170.65	365.63	76.2003	23.7997	48	78	175	137.235	196.382	18.5637	14.0769
si1+mut015_si1+mut015_RGB_C1.tif	5689	36420	601.05	2918.6	17.077	82.923	42	211	296	154.404	307.654	174.968	127.079
si1+mut015_si1+mut015_RGB_C1.tif	2504	3263	262.353	161.22	61.938	38.062	30	65	126	191.856	226.737	24.7403	13.2762
si1+mut015_si1+mut015_RGB_C1.tif	14652	25494	2185.07	2590.6	45.7542	54.2458	71	137	280	197.176	314.817	74.3167	63.8151
si1+mut015_si1+mut015_RGB_C1.tif	1042	569	65.6139	30.869	68.0058	31.9942	19	12	51	127.449	140.887	3.83931	4.29949
si1+mut015_si1+mut015_RGB_C1.tif	13235	39928	1533.99	2502.21	38.0057	61.9943	65	253	384	63.2023	223.061	156.846	99.1031
si1+mut015_si1+mut015_RGB_C1.tif	1839	31542	281.441	2332.57	10.7667	89.2333	24	240	289	143.337	298.487	214.16	138.446
si1+mut015_si1+mut015_RGB_C1.tif	8284	7031	2597.56	724.426	78.193	21.807	51	108	211	98.529	158.348	23.5516	13.0448
si1+mut015_si1+mut015_RGB_C1.tif	5035	38649	598.456	2352.97	20.2769	79.7231	42	251	336	121.082	275.359	200.105	122.994
si1+mut015_si1+mut015_RGB_C1.tif	27702	31412	1388	1631.8	45.9633	54.0367	99	180	379	131.463	316.874	97.266	100.19
si1+mut015_si1+mut015_RGB_C1.tif	9175	25045	2639.31	1936.35	57.6814	42.3186	54	273	382	86.394	234.665	115.53	62.7462
si1+mut015_si1+mut015_RGB_C1.tif	10756	43980	3806.48	4435.39	46.1847	53.8153	58	265	382	84.9592	259.675	142.611	94.024
si1+mut015_si1+mut015_RGB_C1.tif	4557	22597	396.973	1026.11	27.8953	72.1047	38	156	233	212.708	335.931	112.483	88.8495
si1+mut015_si1+mut015_RGB_C1.tif	16358	46906	1345.65	3453.42	28.0398	71.9602	75	224	375	106.709	278.172	161.191	123.385
si1+mut016_si1+mut016_RGB_C1.tif	9629	44912	656.234	1994.93	24.7527	75.2473	56	278	391	70.8295	263.4	209.188	144.904
si1+mut016_si1+mut016_RGB_C1.tif	7961	42003	1134.76	2077.1	35.3304	64.6696	50	281	382	81.3261	243.724	181.722	105.022
si1+mut016_si1+mut016_RGB_C1.tif	7188	22409	747.855	1037.75	41.8823	58.1177	48	190	287	168.083	324.219	110.424	90.7427
si1+mut016_si1+mut016_RGB_C1.tif	4764	39933	214.205	1380.8	13.4297	86.5703	39	264	343	108.9	287.475	228.546	154.593
si1+mut016_si1+mut016_RGB_C1.tif	16855	30158	2531.66	1834.28	57.9867	42.0133	83	237	404	49.0936	217.09	99.5716	70.5808
si1+mut016_si1+mut016_RGB_C1.tif	22887	24407	3543.81	2745.63	56.3453	43.6547	87	143	318	174.824	325.89	62.4262	65.9471
si1+mut016_si1+mut016_RGB_C1.tif	16897	36327	1112.87	1970.08	36.0974	63.9026	77	224	379	107.296	302.296	143.142	124.61
si1+mut016_si1+mut016_RGB_C1.tif	10245	9703	2297.62	687.004	76.9819	23.0181	57	85	200	110.378	175.128	19.5654	14.9042
si1+mut016_si1+mut016_RGB_C1.tif	4764	34526	210.391	1198.74	14.9305	85.0695	39	242	321	131.007	297.629	205.868	141.744
si1+mut016_si1+mut016_RGB_C1.tif	22395	48563	830.828	1849.5	30.9972	69.0028	93	256	443	66.8796	246.239	176.647	123.763
si1+mut016_si1+mut016_RGB_C1.tif	7359	24426	1128.66	1348.06	45.5706	54.4294	50	228	329	71.4251	185.885	124.099	62.3001
si1+mut016_si1+mut016_RGB_C1.tif	8843	32906	1227.58	1767.82	40.9821	59.0179	53	259	366	98.6347	266.66	152.856	99.1647
si1+mut016_si1+mut016_RGB_C1.tif	7574	42104	1085.14	2323.43	31.8356	68.1644	51	297	400	64.5003	228.083	202.448	111.505
si1+mut016_si1+mut016_RGB_C1.tif	4027	16147	553.332	552.222	50.0502	49.9498	37	222	297	29.654	164.056	110.889	67.1338
si1+mut017_si1+mut017_RGB_C1.tif	8359	25437	860.834	760.3	53.1007	46.8993	52	243	348	111.37	262.745	113.965	70.9937
si1+mut017_si1+mut017_RGB_C1.tif	11512	3377	3230.68	254.672	92.6931	7.30693	60	39	160	64.4598	121.516	2.8497	4.16905
si1+mut017_si1+mut017_RGB_C1.tif	7942	4516	2507.55	434.08	85.2436	14.7564	50	51	152	103.7	158.935	7.52578	8.1508
si1+mut017_si1+mut017_RGB_C1.tif	1830	25357	212.43	1297.03	14.0733	85.9267	26	222	275	162.048	286.527	190.757	106.961
si1+mut017_si1+mut017_RGB_C1.tif	13104	33471	1333.88	2027.55	39.6818	60.3182	66	186	319	163.669	300.689	112.192	82.6478
si1+mut017_si1+mut017_RGB_C1.tif	10555	36212	968.999	1820.8	34.7336	65.2664	58	246	363	102.243	276.293	160.555	113.596
si1+mut017_si1+mut017_RGB_C1.tif	14300	32551	2311.17	2838.25	44.8821	55.1179	68	274	411	63.5638	224.549	151.023	88.7314
si1+mut017_si1+mut017_RGB_C1.tif	5221	50539	378.589	2307.99	14.0919	85.9081	42	332	417	35.1986	241.136	285.215	176.917
si1+mut017_si1+mut017_RGB_C1.tif	7147	2899	2408.75	236.356	91.0644	8.9356	48	42	139	128.641	180.152	3.75295	4.60275
si1+mut017_si1+mut017_RGB_C1.tif	19035	42591	1870.91	2916.18	39.0824	60.9176	82	172	337	163.657	283.773	104.778	73.1718
si1+mut017_si1+mut017_RGB_C1.tif	17117	18244	4780.67	1219.23	79.6792	20.3208	75	176	327	69.8822	176.394	35.7646	21.644
si1+mut017_si1+mut017_RGB_C1.tif	4335	21998	317.448	587.973	35.0608	64.9392	37	262	337	62.4447	211.453	170.141	96.7645
si1+mut017_si1+mut017_RGB_C1.tif	7130	31534	932.111	1231.73	43.0768	56.9232	48	279	376	51.2554	202.936	158.816	86.3414
si1+mut019_si1+mut019_RGB_C1.tif	12991	9724	2768.23	584.205	82.5737	17.4263	64	138	267	150.908	235.733	24.0483	14.7819
si1+mut019_si1+mut019_RGB_C1.tif	27809	25961	2759.24	1426.07	65.9267	34.0733	99	172	371	131.622	302.254	58.606	58.1401
si1+mut019_si1+mut019_RGB_C1.tif	8333	3606	667.312	116.852	85.0985	14.9015	53	37	144	78.5098	112.858	5.51355	5.11836
si1+mut019_si1+mut019_RGB_C1.tif	4176	37841	688.673	1837.83	27.2579	72.7421	36	308	381	62.7475	268.126	224.046	149.396
si1+mut019_si1+mut019_RGB_C1.tif	4875	7018	789.348	491.249	61.6391	38.3609	40	90	171	115.108	170.504	34.5248	21.2505
si1+mut019_si1+mut019_RGB_C1.tif	6253	29038	646.116	1445.27	30.8942	69.1058	47	257	352	53.0873	211.499	177.602	109.472
si1+mut019_si1+mut019_RGB_C1.tif	2657	23377	269.335	733.564	26.8556	73.1444	29	305	364	37.4443	209.391	223.09	125.77
si1+mut019_si1+mut019_RGB_C1.tif	12371	51345	1878.05	2866.96	39.5795	60.4205	63	285	412	59.439	235.092	172.198	106.131
si1+mut019_si1+mut019_RGB_C1.tif	16169	36573	1555.82	1646.55	48.5834	51.4166	80	255	416	53.9889	205.786	131.112	78.0487
si1+mut019_si1+mut019_RGB_C1.tif	13152	42619	1036.19	1974.65	34.4152	65.5848	71	268	411	58.5792	225.041	175.767	109.174
si1+mut019_si1+mut019_RGB_C1.tif	21167	14053	893.757	640.552	58.2515	41.7485	98	136	333	159.151	304.123	56.778	60.5238
si1+mut020_si1+mut020_RGB_C1.tif	8773	37577	1969.02	1855.11	51.4894	48.5106	63	323	450	33.4121	186.47	156.689	74.2491
si1+mut020_si1+mut020_RGB_C1.tif	19527	31498	6107.04	2757.86	68.8902	31.1098	79	224	383	80.6177	222.788	69.6861	44.2288
si1+mut020_si1+mut020_RGB_C1.tif	14221	32117	1961.81	1677.37	53.9079	46.0921	68	236	373	78.9337	210.963	108.777	60.8549
si1+mut020_si1+mut020_RGB_C1.tif	10709	10335	2145.29	688.673	75.6993	24.3007	58	100	217	249.647	334.661	24.3007	20.6589
si1+mut020_si1+mut020_RGB_C1.tif	8659	11347	2250.47	1048.68	68.2136	31.7864	53	105	212	109.236	172.567	33.3757	20.1307
si1+mut020_si1+mut020_RGB_C1.tif	12426	44385	1682.44	3154.62	34.7823	65.2177	68	260	397	88.586	255.69	169.566	108.981
si1+mut020_si1+mut020_RGB_C1.tif	4872	33190	268.175	1058.69	20.2112	79.7888	39	282	361	85.0927	277.947	225.004	153.876
si1+mut020_si1+mut020_RGB_C1.tif	12046	39801	760.157	1788.35	29.8275	70.1725	69	236	375	55.0448	191.677	165.607	95.8784
si1+mut020_si1+mut020_RGB_C1.tif	11934	46567	1223.35	2702.69	31.16	68.84	62	285	410	65.4614	228.376	196.194	112.151
si1+mut020_si1+mut020_RGB_C1.tif	6042	36088	454.783	1320.92	25.6114	74.3886	44	260	349	102.218	285.766	193.41	136.538
si1+mut020_si1+mut020_RGB_C1.tif	11182	37604	813.054	2934.63	21.6949	78.3051	69	174	313	161.884	316.731	136.251	121.253
si1+mut020_si1+mut020_RGB_C1.tif	15661	28929	1604.36	1211.3	56.9799	43.0201	72	238	383	77.2187	251.843	102.388	75.1238
si1+mut021_si1+mut021_RGB_C1.tif	15180	28577	1542.98	1138.03	57.5521	42.4479	77	217	372	55.1213	192.423	92.112	58.2818
si1+mut021_si1+mut021_RGB_C1.tif	9334	33760	628.24	1779.32	26.0944	73.9056	58	240	357	112.544	273.9	177.373	119.251
si1+mut021_si1+mut021_RGB_C1.tif	18270	43672	1446.99	1627.17	47.0694	52.9306	81	273	436	63.9055	225.427	144.5	85.4944
si1+mut021_si1+mut021_RGB_C1.tif	10787	41877	1187.67	2704.03	30.5181	69.4819	58	276	393	74.034	252.686	191.77	124.131
si1+mut021_si1+mut021_RGB_C1.tif	16256	24595	3769.6	1647.77	69.5837	30.4163	73	215	362	72.5308	216.867	65.3951	43.9018
si1+mut021_si1+mut021_RGB_C1.tif	19872	5164	4528.93	333.178	93.1475	6.85254	80	49	210	90.07	168.06	3.35775	5.3443
si1+mut021_si1+mut021_RGB_C1.tif	17468	30264	3310.36	2369.12	58.2863	41.7137	75	196	347	136.018	292.431	81.7589	65.246
si1+mut021_si1+mut021_RGB_C1.tif	7106	18769	886.622	840.522	51.3346	48.6654	48	232	329	55.1956	198.246	112.904	69.6159
si1+mut021_si1+mut021_RGB_C1.tif	4293	16523	794.902	2154.67	26.9497	73.0503	37	167	242	42.354	115.523	121.994	53.4501
si1+mut021_si1+mut021_RGB_C1.tif	22798	31725	3778.56	2539.72	59.8036	40.1964	87	185	360	122.024	302.877	74.3633	72.6967
si1+mut021_si1+mut021_RGB_C1.tif	6638	7124	958.523	430.242	69.0198	30.9802	47	84	179	166.482	224.596	26.0233	18.0038
si1+mut022_si1+mut022_RGB_C1.tif	14129	34975	1672.14	1893.41	46.8971	53.1029	68	240	377	87.028	286.534	127.447	105.943
si1+mut022_si1+mut022_RGB_C1.tif	19058	50345	1594.85	2960.89	35.0075	64.9925	83	263	430	68.5682	243.901	170.93	113.953
si1+mut022_si1+mut022_RGB_C1.tif	7918	36105	409.064	1200.59	25.4132	74.5868	53	279	386	37.7819	217.508	208.097	134.052
si1+mut022_si1+mut022_RGB_C1.tif	9977	32734	842.874	1622.22	34.1924	65.8076	57	281	396	54.241	210.307	184.919	102.703
si1+mut022_si1+mut022_RGB_C1.tif	14805	37507	782.023	1153.21	40.4098	59.5902	71	250	393	87.6715	237.474	148.975	89.2674
si1+mut022_si1+mut022_RGB_C1.tif	2845	21598	262.24	655.828	28.5643	71.4357	32	265	330	33.1273	159.015	189.305	89.929
si1+mut022_si1+mut022_RGB_C1.tif	22896	13333	5531.71	879.278	86.2848	13.7152	88	168	345	79.5378	213.741	23.0415	18.4062
si1+mut022_si1+mut022_RGB_C1.tif	11070	26408	3062.11	1765.65	63.4271	36.5729	59	286	405	62.9052	204.516	104.598	51.791
si1+mut022_si1+mut022_RGB_C1.tif	9602	55944	772.789	2708.09	22.201	77.799	55	301	412	50.0987	235.083	234.175	143.916
si1+mut022_si1+mut022_RGB_C1.tif	14638	43316	3210.77	2465.4	56.5658	43.4342	72	229	374	77.0374	211.98	99.4643	58.6114
si1+mut022_si1+mut022_RGB_C1.tif	2296	22410	214.539	666.558	24.3491	75.6509	29	254	313	127.429	258.685	192.153	99.2968
si1+mut023_si1+mut023_RGB_C1.tif	733	4918	74.2822	185.402	28.6048	71.3952	16	130	163	59.048	118.066	92.8138	42.136
si1+mut023_si1+mut023_RGB_C1.tif	11990	44569	840.863	2432.99	25.6842	74.3158	73	259	406	45.1162	183.807	192.478	103.069
si1+mut023_si1+mut023_RGB_C1.tif	4329	28288	384.829	1058.89	26.6554	73.3446	37	250	325	118.51	314.437	183.362	143.702
si1+mut023_si1+mut023_RGB_C1.tif	8248	24621	2052.97	1991.91	50.7548	49.2452	58	245	362	40.3401	180.243	120.651	68.8955
si1+mut023_si1+mut023_RGB_C1.tif	8626	16335	1831.89	919.159	66.5888	33.4112	52	241	346	119.598	222.631	80.5209	34.4242
si1+mut023_si1+mut023_RGB_C1.tif	12394	44064	1139.16	2184.62	34.2731	65.7269	67	268	403	77.2392	242.535	176.148	108.644
si1+mut023_si1+mut023_RGB_C1.tif	16471	35190	3261.21	2685.65	54.8392	45.1608	77	187	342	142.196	292.48	84.4507	67.8694
si1+mut023_si1+mut023_RGB_C1.tif	9517	10119	2926	1324.16	68.8445	31.1555	55	114	225	81.8808	153.108	35.5172	22.1912
si1+mut023_si1+mut023_RGB_C1.tif	5549	20065	465.318	761.927	37.9157	62.0843	42	179	264	184.905	327.387	111.131	88.4588
si1+mut023_si1+mut023_RGB_C1.tif	7771	38057	931.361	2192.75	29.812	70.188	49	275	374	77.9202	266.825	193.017	132.588
si1+mut024_si1+mut024_RGB_C1.tif	5649	8283	822.559	520.384	61.2505	38.7495	43	90	177	94.3405	152.035	34.8746	22.3563
si1+mut024_si1+mut024_RGB_C1.tif	8590	18980	967.489	721.732	57.2743	42.7257	53	214	321	141.355	262.434	91.4331	51.7323
si1+mut024_si1+mut024_RGB_C1.tif	8640	6447	3070.06	656.526	82.3826	17.6174	52	98	203	154.585	215.771	17.265	10.7795
si1+mut024_si1+mut024_RGB_C1.tif	8910	3764	3944.65	282.048	93.327	6.67302	53	41	148	100.687	157.239	2.73594	3.7737
si1+mut024_si1+mut024_RGB_C1.tif	11946	27132	795.498	982.379	44.7443	55.2557	64	215	344	120.961	288.587	118.8	92.6232
si1+mut024_si1+mut024_RGB_C1.tif	19393	22380	2895.55	1274.79	69.4321	30.5679	79	167	326	96.9241	219.837	51.0485	37.572
si1+mut024_si1+mut024_RGB_C1.tif	9674	1727	2241.78	111.964	95.2432	4.75684	55	29	140	118.787	184.152	1.37948	3.1093
si1+mut024_si1+mut024_RGB_C1.tif	12207	32785	980.018	1168.28	45.6182	54.3818	64	237	366	108.632	269.024	128.885	87.2245
si1+mut024_si1+mut024_RGB_C1.tif	10307	3681	3726.9	286.278	92.8665	7.13345	57	46	161	278.888	341.925	3.28139	4.49668
si1+mut024_si1+mut024_RGB_C1.tif	18002	6241	1815.08	247.253	88.011	11.989	76	79	232	94.4688	181.876	9.47129	10.4792
si1+mut025_si1+mut025_RGB_C1.tif	7787	42150	553.039	1909.15	22.4612	77.5388	51	284	387	68.3426	251.409	220.21	141.947
si1+mut025_si1+mut025_RGB_C1.tif	6867	25957	564.42	1065.49	34.6288	65.3712	47	180	275	182.89	317.976	117.668	88.3072
si1+mut025_si1+mut025_RGB_C1.tif	9570	2334	1863.97	135.763	93.211	6.78904	55	38	149	59.6894	115.571	2.57983	3.79384
si1+mut025_si1+mut025_RGB_C1.tif	12510	27471	2282.06	1785.23	56.1076	43.8924	63	234	361	109.896	270.366	102.708	70.4344
si1+mut025_si1+mut025_RGB_C1.tif	13484	32473	2628	2475.15	51.4977	48.5023	68	221	358	118.96	266.602	107.19	71.6096
si1+mut025_si1+mut025_RGB_C1.tif	10326	18265	1279.99	729.714	63.6904	36.3096	59	210	329	51.1574	179.306	76.2502	46.5303
si1+mut025_si1+mut025_RGB_C1.tif	15033	23409	3903.15	1362.1	74.1304	25.8696	70	196	337	64.5127	184.558	50.7044	31.0552
si1+mut025_si1+mut025_RGB_C1.tif	10104	18832	2091.49	1494.48	58.3241	41.6759	59	122	241	230.014	335.846	50.8445	44.1064
si1+mut025_si1+mut025_RGB_C1.tif	10372	21386	1842.8	1259.55	59.4002	40.5998	60	181	302	171.699	271.593	73.4857	40.5568
si1+mut025_si1+mut025_RGB_C1.tif	4527	6410	450.902	229.324	66.2871	33.7129	39	87	166	32.165	93.321	29.3302	20.6174
si1+mut026_si1+mut026_RGB_C1.tif	8191	3019	1055.03	143.497	88.0272	11.9728	51	49	152	109.443	170.099	5.86669	7.26219
si1+mut026_si1+mut026_RGB_C1.tif	7937	8913	2970.36	1056.18	73.7695	26.2305	50	83	184	144.233	207.183	21.7713	16.512
si1+mut026_si1+mut026_RGB_C1.tif	8591	2346	3451.18	204.477	94.4066	5.59344	52	30	135	54.2278	104.933	1.67803	2.83615
si1+mut026_si1+mut026_RGB_C1.tif	19561	42062	1815.86	2153.92	45.7421	54.2579	81	224	387	108.64	249.47	121.538	76.4115
si1+mut026_si1+mut026_RGB_C1.tif	13883	42722	2602	3209.34	44.7746	55.2254	69	238	377	103.998	262.163	131.436	87.3471
si1+mut026_si1+mut026_RGB_C1.tif	14240	10748	5125.33	1038.03	83.1581	16.8419	67	75	210	267.61	353.103	12.6314	14.3988
si1+mut027_si1+mut027_RGB_C1.tif	3441	23495	475.998	1088.06	30.4334	69.5666	36	270	343	74.7194	204.318	187.83	90.1574
si1+mut027_si1+mut027_RGB_C1.tif	10974	35740	1532.59	1941.93	44.1094	55.8906	60	240	361	106.342	271.059	134.137	92.0611
si1+mut027_si1+mut027_RGB_C1.tif	14398	17888	3186.94	1005.44	76.0175	23.9825	68	218	355	80.264	217.911	52.2819	33.0112
si1+mut027_si1+mut027_RGB_C1.tif	6976	4868	3170.86	441.254	87.7841	12.2159	52	70	175	31.1989	95.1824	8.55116	7.81619
si1+mut027_si1+mut027_RGB_C1.tif	22623	21656	5717.85	1599.45	78.1415	21.8585	85	138	309	83.1142	200.539	30.1647	25.6674
si1+mut027_si1+mut027_RGB_C1.tif	8515	25024	805.642	964.798	45.5052	54.4948	55	296	407	58.2833	232.026	161.305	94.6808
si1+mut028_si1+mut028_RGB_C1.tif	15208	18584	1689.97	828.826	67.0943	32.9057	69	178	317	100.708	228.701	58.5721	42.1171
si1+mut028_si1+mut028_RGB_C1.tif	27651	25257	2549.89	1285.94	66.4757	33.5243	100	209	410	96.9294	277.729	70.0658	60.6119
si1+mut028_si1+mut028_RGB_C1.tif	9116	38121	624.167	1441.44	30.2171	69.7829	53	256	363	51.9745	224.841	178.644	120.631
si1+mut028_si1+mut028_RGB_C1.tif	16952	16208	4331.56	1143.83	79.1096	20.8904	74	146	295	114.31	227.431	30.5	23.6316
si1+mut028_si1+mut028_RGB_C1.tif	8969	8173	2347.18	699.145	77.0496	22.9504	53	76	183	82.1696	146.357	17.4423	14.7313
si1+mut028_si1+mut028_RGB_C1.tif	12311	34195	1979.23	2512.09	44.0678	55.9322	64	287	416	58.5582	233.839	160.525	98.0382
si1+mut028_si1+mut028_RGB_C1.tif	10328	14664	2285.41	864.664	72.551	27.449	58	184	301	94.0262	187.557	50.5062	25.6735
si1+mut028_si1+mut028_RGB_C1.tif	12028	52313	1204.2	3780.92	24.1559	75.8441	66	296	429	52.1258	252.032	224.499	151.617
