# Supplementary material for: YTHDC1 delays cellular senescence and pulmonary fibrosis by activating ATR in an m6A-independent manner
Source: EMBO J. 2023 Dec 15;43(1):4. doi: 10.1038/s44318-023-00003-2 (PMC10883269; doi:10.1038/s44318-023-00003-2)
Supplement: Supplementary file 9 — Source Data Fig. 6 [file 44318_2023_3_MOESM9_ESM.zip › Figure6/6c-d/micronuclei.xlsx]

## Sheet: Sheet1
nc		siDC1			nc		siDC1			nc		siDC1
total	postive	total	postive		total	postive	total	postive		total	postive	total	postive
8	1	9	3		10	1	7	2		4	1	8	3
11	1	7	2		5	0	6	0		4	1	4	1
6	0	9	3		10	2	2	1		2	0	3	1
10	1	7	4		11	0	7	4		5	1	3	1
13	1	8	3		11	1	3	2		3	0	3	1
10	1	8	3		6	0	5	1		7	0	4	0
8	0	8	2		8	2	10	3		2	0	6	2
7	1	6	3		9	0	3	1		8	1	4	1
8	0	7	1		9	0	6	2		7	0	6	2
5	0	11	3		6	0	7	3		11	0	8	3
9	1	5	3		85	6	4	2		5	0	5	2
10	0	11	7			7.05882	5	2		6	0	4	1
9	1						7	3		6	1	3	1
5	1	96	37				10	3		3	0	61	19
119	9		38.5417				82	29		3	0		31.1475
	7.56303							35.3659		76	5
											6.57895
