# Supplementary material for: YTHDC1 delays cellular senescence and pulmonary fibrosis by activating ATR in an m6A-independent manner
Source: EMBO J. 2023 Dec 15;43(1):4. doi: 10.1038/s44318-023-00003-2 (PMC10883269; doi:10.1038/s44318-023-00003-2)
Supplement: Supplementary file 9 — Source Data Fig. 6 [file 44318_2023_3_MOESM9_ESM.zip › Figure6/6f-g/L2 β-gal.xlsx]

## Sheet: rescuse N
nc		siDC1-1		siDC1+N			nc		siDC1-1		siDC1+N			nc		siDC1-1		siDC1+N
total	positive	total	positive	total	positive		total	positive	total	positive	total	positive		total	positive	total	positive	total	positive
30	7	5	3	54	8		116	66	100	86	59	10		29	11	119	90	64	14
30	9	13	8	35	15		74	38	120	90	60	24		50	13	86	66	44	11
50	16	17	11	25	11		120	30			40	15		83	30	130	80	45	15
37	13	21	7	40	16						35	14		46	18			30	15
56	16	25	11	37	13
		30	16	50	16
		74	43
		38	19
203	61	223	118	241	79		310	134	220	176	194	63		208	72	335	236	183	55
	30.0493		52.9148		32.7801			43.2258		80		32.4742			34.6154		70.4478		30.0546

## Sheet: siDC1
DMSO		NC		siDC1-1			DMSO		NC		siDC1-1			DMSO		NC		siDC1-1
total	positive	total	positive	total	positive		total	positive	total	positive	total	positive		total	positive	total	positive	total	positive
72	2	31	12	50	29		90	3	44	16	51	37		108	3	45	15	67	55
88	2	57	23	56	42		70	2	41	13	51	32		100	3	51	21	73	58
80	1	46	16	58	40		80	3	40	13	48	33				52	39
240	5	134	51	164	111		240	8	125	42	150	102		208	6	148	75	140	113
	2.08333		38.0597		67.6829			3.33333		33.6		68			2.88462		50.6757		80.7143
	2.08333		38.0597		67.6829
	3.33333		33.6		68
	2.88462		50.6757		80.7143
