# Supplementary material for: YTHDC1 delays cellular senescence and pulmonary fibrosis by activating ATR in an m6A-independent manner
Source: EMBO J. 2023 Dec 15;43(1):4. doi: 10.1038/s44318-023-00003-2 (PMC10883269; doi:10.1038/s44318-023-00003-2)
Supplement: Supplementary file 9 — Source Data Fig. 6 [file 44318_2023_3_MOESM9_ESM.zip › Figure6/6h/RT-pcr for TopBP1 YTHDC1 p21 .ixo]

<objectstream signature="IXOS" version="1">
	<obj name="root" class="HTCExperiment" version="5">
		<prop name="name">clp20220514</prop>
		<prop name="UID">21D22458B9DF450B894874C177CCBE59</prop>
		<prop name="OwnerUID">B884978B2EC94F6EBD5E824917530F0F</prop>
		<prop name="Created">2022-05-14T12:02:38.455</prop>
		<prop name="CreatedBy">B884978B2EC94F6EBD5E824917530F0F</prop>
		<prop name="CreatedByName">System Admin</prop>
		<prop name="LastModified">2022-05-14T13:41:27.157</prop>
		<prop name="LastModifiedBy">B884978B2EC94F6EBD5E824917530F0F</prop>
		<prop name="LastModifiedByName">System Admin</prop>
		<list name="AppliedTemplates" count="1">
			<item>20210208-Sue Run Protocol</item>
		</list>
		<list name="TemplateOwners" count="1">
			<item>System Admin</item>
		</list>
		<prop name="SWVersion">LCS480 1.5.1.62</prop>
		<obj name="AppProperty" class="TAppProperty" version="2">
			<prop name="Created">2022-05-14T12:02:38.455</prop>
			<prop name="LastModified">1899-12-30T00:00:00.000</prop>
		</obj>
		<obj name="ConProperty" class="TAppProperty" version="2">
			<prop name="Created">2022-05-14T12:02:38.455</prop>
			<prop name="LastModified">1899-12-30T00:00:00.000</prop>
		</obj>
		<obj name="run" class="HTCRun" version="7">
			<prop name="name">Run</prop>
			<prop name="Created">2022-05-14T12:02:38.450</prop>
			<prop name="LastModified">2022-05-14T13:37:26.624</prop>
			<obj name="AppProperty" class="TAppProperty" version="2">
				<prop name="Created">2022-05-14T12:02:38.449</prop>
				<prop name="LastModified">1899-12-30T00:00:00.000</prop>
			</obj>
			<obj name="ConProperty" class="TAppProperty" version="2">
				<prop name="Created">2022-05-14T12:02:38.450</prop>
				<prop name="LastModified">1899-12-30T00:00:00.000</prop>
				<prop name="HasProperties">1</prop>
				<obj name="_Properties" class="TAppProperties" version="1">
					<prop name="Created">2022-05-14T12:02:38.450</prop>
					<prop name="LastModified">1899-12-30T00:00:00.000</prop>
					<list name="emlist" count="4">
						<obj name="item" class="TAppProperty" version="2">
							<prop name="name">TopChart</prop>
							<prop name="Created">2022-05-14T12:03:46.866</prop>
							<prop name="LastModified">1899-12-30T00:00:00.000</prop>
						</obj>
						<obj name="item" class="TAppProperty" version="2">
							<prop name="name">LeftChart</prop>
							<prop name="Created">2022-05-14T12:03:46.866</prop>
							<prop name="LastModified">1899-12-30T00:00:00.000</prop>
						</obj>
						<obj name="item" class="TAppProperty" version="2">
							<prop name="name">RightChart</prop>
							<prop name="Created">2022-05-14T12:03:46.866</prop>
							<prop name="LastModified">1899-12-30T00:00:00.000</prop>
						</obj>
						<obj name="item" class="TAppProperty" version="2">
							<prop name="name">RunOverviewChart</prop>
							<prop name="Created">2022-05-14T12:03:46.866</prop>
							<prop name="LastModified">1899-12-30T00:00:00.000</prop>
						</obj>
					</list>
				</obj>
			</obj>
			<prop name="State">3</prop>
			<prop name="StartTime">2022-05-14T12:05:40.574</prop>
			<prop name="EndTime">2022-05-14T13:37:26.623</prop>
			<prop name="InstrumentID">6608</prop>
			<prop name="InstrumentVersion">HTC_VER_10</prop>
			<prop name="InstrumentName">LC480</prop>
			<prop name="InstrCalibrationDate">1899.12.30 00:00:00:00</prop>
			<prop name="Technician">System Admin</prop>
			<prop name="AcqStoreClass">HTCAcquisitionStore</prop>
			<prop name="AcquisitionStore">eJzUvcmy6kiTrn0rZZ/9Mw2QBOrMTpUZEKJXEwLRzUQPQiCBhJqrPx4esNFemadqkvVnfjlIs2VrbVAT4fHE6/56/J/75vIftyDa/+e/Hvd7+q//2F6D5/M//zWYddvbJDs/z+n5fpum98f+X//x2j+e8NN//kv613/9n/hxj9//snsKbrf9tXvPbum//kv6Pw32u9/+YhpE8XX//oOm3vr8yfX8TD8fUm6v+ydcAPuj//xXS4Xv+F7cMN1Hvy5uhn/7/74e93E/PoLo/3Ep+2O0Z5ch/8kv+Qf/l/gn11d7HN+rlP6bi4RH2Lvea/+sdsHN3y94do7gWzVJ1Vrin1zVbB/F//qv/68lKlKv3SSayP/3Z9fP30TtDmq/HN7S4+P9Vcqf/cE8uJ53f/7UvP0Bfpvt8TI6imGIv/77s2e8hU+6HXvBFgYOPOn/x5/B43Hv51v6/Nd/6avMpdqFXkVHI7FBNrG8o9pjdAvdopd4xB1HMlW6y7tp0eboSg7Z4kiFW3wPneik7shs313QxnZwFV25GJ3I/jk1qBIts9ASg3GHFNH+TJWOnvrOYT5SSMNQt9R4BqFoNzNlRBY02dI8Ce+mQ+YPhZReElC5GdxEJ78EHXLVm4SKu21qOqPFekdGvWxPi413M92TptqkEXWXtPLh37v9LN6R8O6saXmXHqEzayQ7ktyFJy0fjcR01ThJybMlh7TZfbx8p7uH+5mH0YFq0SIy3fVJLchxtpdosVzA/VT9tUQcCb7PuBiX0N0rCnyfIa+oGO9vpmMqcUGag/OGtmgM198o4yvpnrMLbZ0ncWgVDfVKNodNl8ovLzPdUn3sCD0HMTWyS25a4nmdEr+h7qlyrdLQISN9TtpNZ0Obln8z7ds8scm5HRyp4TQi0+rH8Pym3vhCRbl3991LOJ6TexlEVGr276K92qwV4ordK1Vc4RY6r2oD17cfh7S6PePQLq5qSva385m2Vv7Ttysdnqecj33a0Jy76Bwvyprc5fGdlqcDvG/NWJ9Io4LraRlqBO97rhgkuiR72jRLeP+mE6yJuZs+qTi63X3HucD93CxhR5VgEYlWIowkssoW8Pw0JTYtS4HrJ6pzpaV4fPqW6cDzvc2ykEo97+Fb867aIfdFMKVNern5ju/D+3eO4z3Vtvo1dE/mek2Gy/OaNuMMnvdUVVJSNYUzNbrZM3Tzl7Ij3ZcQ0MauH4X2ZKgUJOhmEc3Hu7toPQfJiCTD/ovKmw58vx/A84qvwopqoyZ83kWFnx/PKaWNVzsNLS0epWRzjba0DPyr6TrKukf6PrwvuW/cRDfIYoWIz/ORVq8Ynq/Rgef3eEZ72ujP4fktz0lBQgnmSzUVYLzcsjgl9iEJqeo2n6G1CtcFmcvClqqldvUdyxh7xAnPCxgvt8h0fBLH5OwHMN6F9lW0K399Jf6lv6eCubuJ9qm/NshqvAhpKzFuvuUoikK0AMaDLluZ72SF6hFhfJjSKpIr0fI2qU0c2YX3cVzKMP4CY07OBnxf5TeepvVKYXynEwH+3jtcfbd7jD3S0tQNlTpqZNr5FN5vV91f4HlSuL/hGb6fFk5OC/UFz0sURwbZt6ILrarxLbR9mKZksWzMaEETOXQEI+sR/7hcUMUsldBZifaV2Aob/6WYmNZlMD6RMooCmO9CJNrJEMaPnI1TKpn2XXRLcRSTYVmeaJnP4XrJOemQ8akLPy+ut9DalzCegoF6pE2pC+NRH8F8HkX3tufGEDbt68uISWJuEpobEMYdZyn0yGYkL6mwHcH8ilSIR27eX1K91Q5N5/WA+7ejEp63GsH9Ziq8v7CC8SJ1owjiRwTjbzg+EGr4LXifd3+0JiPKxnuzB/PvKj/XpHlcwnw5dMfhTLvaHRJtqpg2uksxdL1beiUXO1hSNTyEoS3m65j0zP2WNptVHLrOFu5/2IH5Jhav1LfSK4y3trBfU61y4XnMXvD39tOBeLZcJqGrbhSJdM4OzO+rd4XPm0D8NdfLNW3tG445lSNdIk2leaDVisJ46AVGh0hzGL9lYxOadqKMbGLcnYCqxwOM7+oWr4nsq2sqH4eR6Jx9mJ+7TrmiZdmF+BTv4H13DhnEM5E972Mf4qkmZC3auo8gPuntyZqk1mtDtel8aHpbEe6/MC8Qz5RU9l2paV3J+TBVaJHuYHw1M3jeS20P4+XwgM9XDFhPRG0M73ezg+e5MSEeHVy4P2MwgfcdZvB8EjFIqWjpEJ/6WhATp5EtqbybQrz3CMx396b51Bjm/XCqb58xOUa3AN7XVfYhHugFEargQmGShKIVFfA+o+55SbVxAfFmPYf7sQFaaH6Yx6KtanA9fc3xqZCtYH7mBL7/sppuqOIMYf0QpolBFvvxlbZy627akcjmh/va0VZ4KeB9ONsTWV2qggrdcQlDemTZZE5gPZJo+xk6qfUwyFaOFNq85LA++cKzQ87zBoxPb1SZlq7pMH4116bq0xZDS2qnMenLA0oFElXw7zV9TY7jyZBq3qKA+ChasJ4v+waFIZf51uGse+QVlRpVNDkVrflSM8iHDhpAU/B/xl2fH/4uCJT+FgjUJVVu/k8QaPz672+FQKL/L0BgI7auonUejHtkOw0OtNX0Aao2fXVOGqXQokX7DIuos4RFabmPTlR3U4COZ6jG5CqUEJRMCkExL2GRkrdq4w8Q2GqxRXUuwyIrLJwdbbSvsKhms7VHJi2AQsFcw6LWkDcKOZ0WEHROJwgqBwYFmfiChaZ3SUN71IxPJNmVv0HgKhUWVBOPAI3LF/x+1mRBOs8BKkhnfCWvAhYRNekmAB1DgKBxAZMUIdC6NgDaDtL+REV9cA2t6ABBhEPgnEIQCIcQ5ERhDNA77YSmtQrgekeSAEG1ON58e7iB398b+wAW4fTu2/0ZBJHDVIWgLHqJaZ+644K8XLh+9bXLQlvYba41CLQPBCBSa0+PVIZJGbpZsp2T8QGgQ9ye4flvJQa5+fnEIdB1RrDoPTqLK5X0UWw6kzBZk033fKPyzALojHV4XrYIQVlb9O++tW9uO+Tidm9UbOqJb/uTwCDZUrgAhG+fIYdAo7XwqTryYgjqBCBL2mcJLUdbeB/yDp5PQ4MgJxMNgmwhA5R9IdDyM/j+sx1kf4DAVh4AlAhHeP8whQ5UXBEIot0VvP+yI1xpQ70AhLWsEUC3lQDEjqyHaTWJCpDgnKe01b1B0Bd9+Pm5mh4ACgGS3MAEyF8M9isOgbbNoDdadQGKwxw2CTMKQRohUGxYsIjsYlgUJxeAWnl1iwGK7+MRubf2OYw3A77/qTFojrKACpoA1+9u4Pn1fYfS5oZAkExHAGmZAZCvbtmmIFjHNpF09UCVoQHfHzvw90czgvFdxHB/1+5oR1yrhEWuvYDn3wnheZ+v8P70HYH7QQjUB31YdGL1KdptAp9vvPY7Wg16AHnaLpkT6VnCpqaIAEraIUDsZns+cAh0miLMr/3jA4HOPoL3AQAU0rIt3EQOgZvyfKfi2MngfstgTuLzBqAaNgS+K6rGiBx3ry2HQAdWWY/EvcWC5rYJzwMhsNTHM1pOrhAPrh0G1RcZxvdSi3w3nsL1js/7kOY6hftDCFwWTkHl7gueF0LgK0+uVOiM4XrCQpuT8j6ARXiaySKHwGJ1WMD8gzhoUS89EecEmyx1/4pFax/Bpm2zhPigO+2baeV3uJ/9fvGiQt+CTYfuw/cH0/JMpWQO1zvpJj2yPMH7Rwi0n1MYT9eGcKLFhcB8lMeBRF5jgMD2uQMciRAYhK8HFRo9gMB5YUhEjbtzquomPN/WetQjpxvEk+IlXEJHnihzYmQwHyXxClC0DGB8W3oX4l07AijKI3g/nfIDgc5hBn8frgACpReB6ycLC+YzHcC/161JSKkJ0OWSR0wLfw6LuBDudmTCNpXFMAh9DoHC9rylrYeSwKZ3B8+XQ+CtgPh5vEL47yxgPFYNF+af8oLxJIpOBIv8CuaPpcN4PgfTC1VnM7gfOoZNfTSawHw5wuZiFoR6yiFQmtpV6PZalkLWKYzXwp5eRA6BvXawoUbENtXxiMVzBoGFPoZ4a1QQr4ICICsfE9ikZVt4P/Yggvii9yAeHXsKvE9HVmi+h/flBo2HR2bbDcTLajE0aVDC9xWie6D55iBB/FlZMfENWabN0YKNt3wE6834TDkEWicWfxACJQ2g1KlCmF+NA9xf6zC++W4rhetZhtMHxFsDNp2tDWzyzQFAKkKgDQ+/R4aDpUfzTB2YdK5ZJzLKKhjP460kcgjcXISQKu0LrEejHDYZpFRXbwi0F/Cz1ZpuOQQ6iQKbPD1QYZMUzOH3szO8f4RAaTyG+YEQOLjC5yEEuukM3tfroMGm8X4ofPc6fs5J8+G+YBPslL47GlgjYjz7Iaw34tN05w7E657QhWiXt3OA6uN2RMJsAJuE26Qy3fHWSokwvY1pM/BE0SL9zCNFfzmlIokr0Y0CfU4G5WBIFWWWi5ZbbRWykmWdKr6RviEwziKVGkaY+nYh6KN/IgTKfwsEGpKi/ZtAYLv1FyuB4d1xOAS6wwgW7W0Ci7Zx8mAQ94bjNVcCYZcUm5bdGr0hkCuB7Yt6JetsCkGhNY9Ce+YpV5I8IwGCTpCJVleBIHaXYafeOg7ZzoNBICqBCIG2a69hUWpB0EEl0M4VmAS06K6o3tvC93cZFMwMmL6SdoJBixB4M6IdVdZWJNrxNoBJIMmwqERnCBJtCjs3MoAg1dIfEBQRAg/36FGHQFQC5TD6KIGDPUQdeToGCHx2goJYm4XIlUB7N4LngRDYerY/ECj3IMiozRMEIZUpSagEVtYTFp2JD0HJfnQhCPTdWHQVMpbI4DDoUCUNAALlzeNELCWBoBkePkrgrdU/cCWQQyAqgaqzhs+vJICW2WpxoLovfJTAYexcqKYP7iKHwJO6j6g8GMe+O9eZEuMDBNQgcLQAaFSWBQSx8gb3JzemJw6BlriD5/lqCjOqXUbwPlEJfPRleF6v49207gJAf0MbB1TTFIB8hMBwIx+puhIBGr3X+MQhUH6x8YAQqKTOgTbGMxgPyhHe31zeH6hQtgHC0gVAmR4vLhwCnX0Ki3bo96/UcM0ktIdh8IbAchsBNKESiBBYUwJfLkBgOckAUokG/x6VQIRArgQ+j93tH5TAqnWJfevWh8+P6TQHCJIh6F5WsJMfOWpApX0Hrn8bQNBu69kUdtJmZtqLO9z/cJdsAQIh6DsdJR6RXigcOQQ6qwwgEJVAhEC3OMHzQwjkSiBC4LGXnTkEWq0XXM+2CRBVbIqnzyGwd1vs6krgzGeLbMUgDCEQlUAYf5FZUwIbEYPAkt1PdwrPUxr/DoE1JbDdnXm0tRVhkUAI1OYXuJ+7JwGEtmybvOzxnBq9IWwKLg+lR1pb2BQo9uka2r1TvK5BoFWVACnT8S8IfHaDEYdA7ZnBIvOFwMZsCJCwpQ+bhJS8IdDt6FmHBDmZU82JFbMGgeWw/CiB9g3eX/4ADLGFG9z/OJtmdSWwPYbnKz5/h0AACLj/vBylXAkUNfMe2v3ROCaGPWjQ1qAhinbT3cXEe85iKpeq5lt3z5bqSmAngHj0hUB3/IT7TyP5QOVjBO+7H8D8blxgE6h0I9gUrftwfWK56UK8U2ATkvsAKdIxYEpkH94PKoHP1WxH5dydiLNbL+0R46IlVH8GsIgPIvvEIRBiIkCg4AD05M9yR/NdC57Hg0HWvHOGTbNdpAB7PYC6+WIB46MHEOgcXHgfjji90cZlmYgcArtdgCRNmTOlMoHxvOwMVgBBPYBAr7ct6krgRgQI8myIL43D8OLbTlMZkajBoLR1gXi8HML9fCHQhr2exCFQ2XYhPpXbWGKZhYg2W+ZdtI4RjM+lAOtFXg4AmlEJRAiUreXQp2Pv+YZAQbnJpqtXzx0hwqJJ9VfvChBpKx65noMPBMZsk7oew/NvxhCPakqgKA0A+mQb4o1pjmMqdH9XAqWmC/FmdoH5Mb5dYFM5FPvibBdsT8Toaas3BFqXLaxXlhNCPPBDgHIb1q9mwDZFKxHWw4EM899yYVNpPJYA5QiBQgnxEiHQErrw/SnFzM0InnckbkbE2kP8z5+wCXK1Gct8NSvY5BxvBUDnE8ZDSjY5VaxBabrLB0BZMxQgPhk6jOf1Q1PIsy+oNF8LuemkXcvjECgbMPmtzk6XyHL8GlNBcMTQPRvtkakKTZi/nacI41nb1iHQmZRbeF+O8IZAlxL4/WURqFSu7qnv9EVL+idCYPNvgUBJlJR/Fymw/b+XD65JgbJhwShGCnwlcpOWQGmiNVYgyjqCfH5LgbQPVHGWkzWnQHfgw+//XAoMLIhikyVQIVJgM3t8KPArBToDUZPIeMTyffYMKAClwLHk9mh5uacip0A76sMqvHZha5rriUfGRjmnef9wC90dbJ7Jtt1f0/IcJ6I9OQYncm2X73zwTwq0YzaLkQJVOoNVACkw3HQroMAggqh0j99SYNUCWnHsALb6u6gfUN04w/UtNkmHzJrZlhpZAlHTna8lkkycK5cCnZTlA4ul231Lgela25FpqSZcCnSkPkRVlAJFW0lFToGksdjQlnwEyvEWQLmYD26QDkQZPWZSXwxRF/PBTtMM1sSeJncqNYZAZbMdvL/rs4xpYwFU595XzxGXAhupAJSFUmD/wKSUKH7Cd3ZgVUUpUEoteJ8oBR4F4UEr7wqr6GWvpFwK/FMKdC5OsiMPaZrSxuNPpED7KsAqRuXsyCnQWs1hFT2uy5BK8vZp2vELntdZn34ocG2qI9KQoxlQTAirzEVKRqSZM6q8G0Dl3nV0IuNXsKCt2QuoG6XAxhGiLpcCHy9YtZEC88sQVoXWGKIwUmCZnGAXgxSIUmCTAPW4mvKhQC4FDnUmdZrljFOgdYjhejEfzKXAmwKrFEqBZQB/z6VApMBmI0lMToGjUIXxJCw/UuDuql54PtjyvFipUSDPByMFik/l6tekQP0VA3XtzfgtBYrrBlDww2f1Fr+kQFuKYD6Nkt8pEPPBra2dhU5eqmsYb7cZzwc7umL0uBSo9/0PBW6vbFWvOvA+Rk+gAME6z6nsHuF6vhQoubDK2ucprPpIgaJKIR64XXhe8dqpaKW/YPyKTPpQ8gh2QbMJzGekQMwH/5QCMR9sbeYw5DAfXJMCkQJ5PtgcwvOyonEK8cUFipd8GF9eUp6ofJ/DLmZ2BgrcFWzV3f6SAq2bcOIU6O5Z/QdKgZ2FKfnOKDOunAKNzlA3re7UUMilC7vO5qYB9zverG3ypNMVzwdzCtxl8L5RCrTuAVDXTykQKVAUlKfoXiqID8Ed4qdSmWz8ytacOPTCdkV0ItIw3BpcCmy1j5LJ88F/KgXmiga7VqTATbzfUsXI05DngxeLfUCbigu7QKTAyB/D+LJZPviuxSnsCoGSalJgjQJDc5uSvfd6U6DTnz8l8pRgF5o/3EtoVXLc4/lgqXu/+1wKfOlwfZpjsV2vz+bTLynQprrypkAh4BQ4ekuBkjqG8W8fH28KFB5roECtsmCX0JucOQXa+VpPya4H1NicWVffHaUj+y0Feld4/5gP3lV9eJ+j/UcKfA3gDxoToED7bMP8QArEfHBdCpx5scilQKRAgWoD37M2zytx5Bm8v+gsm84TQJNLgUiB9jMDCk8Kef6WAmcS/HzKx7Be9RaJaTfXMB7EaeZRKZvBrq0H20IuBdYo0FvArlbPhrAeoRTo0MmRaucY6PeU6SdOgc3EK31ndbeYND+NeD7Y7qS/8sFjkvvu7AbUGskuUOvcB2pHCjyWDYs25BmMn7QDUe/qTpa06rzEdz64EVf9ej74cNgLQJndNKxRYNGrYD3WG5n9T6TAPyta/P+BAiWp9T9XBXZgzJv4v+7fSYHm/1pC2D6dIeqgFli6LlDgNyHcCA730JqsIMpsFvsT1TovoA5MCKMWiAlhS89hlrbEvkG1uw/U81ywhMF+euIUaJ82ao90DaCcWlVgxxvv3lqgtpzAKjIaQ1ScHX7TApvrCFaZ/RL2am8t0P0tIYwUaFk2UAwmhJECeVWg33ISqqYirDKrPlzvTwoMrt3jmwIxISw+ondC2H4OgDLmMlw/UiDXArEqEBPCnAIxIYxaoDsUgYK1CqJAi9rwffMTRKXdQuvUKdDpqHeaD+1XWEsIIwXyqkCkQEncQBTBhLBzTz4JYXE0Mohwgr0raoH20VR3PCGMFMgTwrIV/aYFbvb7K3y+CFT61QKxKtBpHuB59trRnGuB7tKEvbflOkDNyhnuJ92P3logTwhjVaD1yPZUN6XYt/NXcCXqdZFRzb7fQ+dF4P4fUndPq2R9MzkFwqrwpkCeEEYtECmQa4GYEDYGzsO09R7c73Ih+7wq0DUliOKn9uJIpbMB72MZKjuuBRrur4Qwp0BawN72TxPC/USGVaoVwKqJCWHUAoXUBAqcNOH7kQIVyihaNYASJ1t1BnvlYeZb3gj+Pa8K3C+BArEqcP4UjpwCrbEDz4OYEbyfTpL4bue8PpGjLp84Bdpyb9LjWqB01GG8vlz4PqwKbF0SWIKQAtODvH9rgbst7GpyPXpXBdYo0OjDLoBT4P0Cq7Zmsiqpb0K4RYW7+dYCz/vbmwKz6fidEBbuTdGsJYSRAnlVICaEq8sEVqGFBbsyavbfCWHHPI3mf6gKxIRwkf1KCNtr50WNMkt9u5qxBO6vqkBHzGFVxIRwpaey6JKt0yHCoOlTpXwpsKvK012dAichUHAkwPe1lg2grPAG33eMnIzqXRsoI/ZHV06BzWjOKJ5RKGqBPylQswmMx8kwuZKwG7a9Yav7GwViQtgeSjuDTItkSY1Yv/q1qkCeEMaqwF2WAaVv2Xgcr5UTKScQX5rtX1rgZrppU7WvpCanQEwIY1WgdZZ0j2uBDXVmmZwCUQtUF7uPFnhcAFUiBVqrAuLrVwt0DR12SUiB4rrKTNcy4fuSaLrgCeFaVSAmhO25PnpXBdYoML43F1Rqtx2fa4FmuTxxCnRzeVunQLezHI04BVbmFt6fdod4wCmw3Yf7DUWW+1AgXtSqAgeH85WqInvemBCeylkL4s8QxuO+DfHOFSerd0L4MX0ahD5fsKvdhJLIqwKzXl/iWiCnQGs8dWkxOsH3tTfKWwusJYSFBlCheoHrca0UxsfB6t+5FujONuMYKPEM9xs7EG+QAu3BawbUJvdFToFXAai4RoEtH+IjrwqsaYFRClTKE8JMC6xmU9jFumuYD81x6VHx6H+0QHcYbGk1nLD4+EsL5BT41QKV6FqEnALP2i3nCeEaBZaP1tN0dWr1SJiVCjXUYQ67HPO55hSoNaZV6LiCBbswMrGp2Arg+flm0THNJtNaSS6G7mtr7cjt9HpToLWQ7A453qIGzMcRrC/tEHYlWnOscy3Q6ilu559IgcrfQ4Gy1JL/RwrUe0pXxv8ZfyMFdsS/mAIxI6y5h8i3sx5E1V23PNbLAlEL5BlhpMBZPzvXywIX0XgJexkLVgnMCJsh7D0aogOrqCpDVOIUmJlpyCkQywJRC7RuLANVo8BnALOAZ4Q3c4hCNltlkAKNNIYoWEnKmlNgsYEpxylQN85+XQtUXxAFMCPsbvZASZgRLl8FzOKnqV5rZYFO1oNVo7vL4PoEChSsCrBqfL0hXAucMe0RywK5FjiDuc8zwn+uBXJvyHPEMqBMC8SMcOu1zGBv3dLWsIol77JAZ8wyfqc2fH+NAjEjXJxhlbcFXx1xCkQt0D3F8DxqZYGoBaI3RO6MgMoMRjFYFticEojC1lLvkbQfRbQxkIECp324HiwL1Lqrp+/KQnzi3pDCG9xDrgWmyzNQ3eDypUDY64ppE96vL4/eFFhNpRgo3VFPNQq0iu76Ss6huqNVG67fIge4XswIN+4D2EsjBQ7a5ZkKT/oQuRZ4CvewF7YHici1QMwIc2/ItyxQyQR4P/sQ9uKoBWJG2LlqHwrU97+0wNO9D1FZmtxMy09ihZSleuPeECeJ4PPQG4JlgTwjLC0hipcJ89YgBWrz8byuBUq9ZFcvC8SMMFKg28zg87JndP4DBbZaK3iebqh1SGeXvMsCOQUat/Ja1wJ3Qrl5lwUmAlAbZoSV9P7RAjEjrCZdWGX+tCwQtUBBNWC8nNasanj8KyP8miZrToE8I7wKdiPuDfkDBTJviJ1PgHKRAn9mhAvlV0a4VhbY7n7KAhtiBvMbKZDkHwq0nu6mwzPCTeEu+zwj3LxP5m9vyLTc/VYWuO6Pd5wCa96Qc9Z/UkV1YLy/fBiP1zIDahHnD5FnhP11F6hHDlkZ4a+MMFIgzwiXsJGFXa4his7G2V1Jd3tL3hSYValCHmMHKMVh8WvSvBs8IywftIvv3Cdrj2uBegnj0TqrQOGYETa6USRa9wji3b276by1wGkF4yNbTWH8F0CBdmf+9Mgxd3dvLRDLAtEbglqg/ewbb28IZoSts6vEZKLDLrCmBfKMMAEKdKre+u0NaXkO7DKeLxgP1fajBXIKbJfjE1DdHO4nesD4kDx3zcsCp40+UN+js9nT5nBchZwCMSPMvSGYEUYKbAYBzD+kwNgvV/WM8KpIFqyCAu7fMoByUAv8UGC8494QwRzA+jE6bLyaFuhNZmmnnhFGCpS3ssi1QJ4RXjGtrVjeIL57W4hPtYzwVwvUriaMx29GuEhgvDj7jVrUMsLumu0SHo3blJcFehdhm9a0QMtKnrA+bSBeoxbonix4v8Ops6AaTYAC0RsiH7I1Fb114ttEWc/JMzm7XAvkFNhcsYoZOohMp1FpPa4FihnTwvcF/H7fInD9yanweUb46w2xmollcwpUHAvGD1KgdltonALdfu+5I4/osOZaoL3Snykhl6VD9e1SCt1W/2Sbyuu1oTopYVeBGeFW1x3RxvoAz3k13/VqFOger9s194agFuhO7u7pn0iB6t9DgU2p+ed09g+kQPl/rS6wRoFqsYW95lcL5BQ4XcTXWl2gfekFKdlGAYuiTmRyLXCqsToEzAgjBR570ZE2W6vMt+U1UFNnnmxp8dRhlcGM8HkkA1VYGXzeVwtEh7A7Y3VimBHmWiBSIDqElfUU9uZdlf2eZYTRHMIdwlgX2AjS3yjwpxaIFMi1wFBSz7QZ2kB9vW4ivTPC89UnI4xaYMPshaHV3cCqqO2ZWeJ1uJm1ukCkQNcWgeq4FsjqAmsUiHWB7rE5mRM3GN95XaB7vDGH7K+6QE6BgwHs/TkFokMYzSE/KVBQ+/C8UAvEjDBSINcCDV9OqOQPgcqQAr0+UJAadpJ3XeA3I2yp53U9I2w5V3h/5rCb84zwuy6QOYQFqQVRlyw+5hCkQF4XOLMXKS29BCjrWxdoqJuPOWTkwt4dtUD3LAMFfbVA16WsmB0zwpPRhwIxI1xkZ3i+qAWSobOnxUL/mEMMF1ZN7hBGCrTbH3OIJefrtxZYVmOgiNcYqKhGgTUtkFGgUy3geu7Lckd1k3wo8JhO51SNR/C+bgl8vnMt928tEDPCSIEN3wAKUjL4fMME6ikHD1gl7C58P2aEkQKtu/nocHOI8OrAqormkIkgnDkFunkP5seu7RyBIrsw/rAusJYR1kJ4nqUIFF21gAJdzYf3hRTItcBx/0OBNS1QU/c32jTpy3TyGVAVOoSVUhFN7hBOHLKrm0MWOxWo07CfItcC0SGsu+dr+FMLdJ7l71ogZoT3hVNSJclSs6YFKifWYcCik7cWqEYPOXTbO+fjEGZaoDWf7d4OYV4XOL8Cta73WUBzs3vz7eUd5geaQ2oU2Jxmx7pDGClQiEIYb0iBjQE8X+HKMpSdUZJyCsyZOcRJU+NE8sfjBru05qcuECkQzSG8LhAzwpwC0RySRrALMM4h3I+nAhUgBfKMMGqBvho0qH5XUt9azGB8NI5AVUiBXAvEjHCeLS2fa4FIgVJ2kUx3TXY7ToG1jDA6hBtX2LU6R43VhXZgl4IUaClXeB5zB8anuHTgfSsuUOA3I2zfthAfsC6w0Zn+Zg5Rta7j18whSIH2ZrlViCEJJ1rOV6FZywjLzgko5kuB4nTEtFmmBSIFqmkjeptDUAsUFwTGA9YFxkLSrDuEdRGoq0pXv1Eg1wJb0vZUo0DuEOYU+MMhXKNArAvMbVb3+80IN8wGrAeoBWJGmNcFbs6wa8WMcGW1PhTYFDasYuglh1wLRAqs6DYUeUZ4nXTnbwrEukCkQEWZxSKnQDSHaEd4GDwjvG4vtpwC3ets0iGbvhPxukBrxCooUAusZYQ71eBVzwg/Iti1w8YlfZtDUAssj/08hOe53fG6QGO5Fk2uBSIFFuc9zN/J7eSZzRO50pJIMJ7QHPKlQCeQjB653mH9QYew4/WtHdcCxWkHfoZ7+0c6hLW/hwJbUlP+d6HA5l+sBeZ079Lm6AKrDLpDdoHw0QKxT4wz7sIsXSVAGcM1zDrUAhvFje21I9h7YUaY94k5uOs3BaIW6Oyb8ScjzCzCnAK1BVAfukNqWiCnQHH17PC6QMwI17RA3Q0/FuEvBdrrTfLWAltnRh2YEUYtUB9GQBWPHawqPCMca7DKnK/qtZYRtqwLs/QyizD2iXHaR1g1WrMxc4dMgVLRHVLLCOsao1BmEa5pgb1DsqFleQcKNSuI4t+6QG4RHkW3Nm2mPlDwNyOsTL1XyN0hmBEWlDT1XfMBe0XMCJfyAqLgVwsUem2gwK9FuGgBBdb7xCiD2HQbW1iV+0+gAE6BmBG+LljGlFmEuRZotIKQ5ovTM+R1gbO2sHhbhHs9eL5K3i+odoh+1QUyCqzVBZaX7FCnwMLev7g7xHXPEBXzHVBKa7xnGe02UBVmhNEizN0h2CdGvI8eoSUVMD4CO7hzCnT2fdXjGWHdPAIFzubBiIwpvJ9KZBlxpMBvRtiFeG6Q4MXqwH5khJECnZkFzw8psFgdYBfzo08MzwjXtMBor9qEzqPlWwvEjDBSIGqBlsj6BC0soBakwJpFWJ88kpBrgU2x/GSEv1pg0WnDeGlTWMV/1gUCq245BfK6wKWorrhF2L2YLCP9KyNsvUT4/Jo7BClQG0+Beo6sThG1wO05Sai2dzOxVhdYswijO+RnXaAsTYGiz87a+4M7xLtghpZpgVEJ839dsgqDIasLxIzwZu0U9T4xWBdYngCBHTPX7HpGGCnwWxfI+8R4I7j/anuPgZpvyYlTIFqEuTsEtUDMCNe0QMwI1yiQZ4QFD8Yfd4fsOvD9tYwwukPQIowZYVE0tJBbhNEdUoy7QL1oEa5RIGaEuUV4CBRoKwFQoGR2N293CNYFOmegwIbziwJRC8SMcE0LrFKWEVYgWPGMMFKgc+l93CG5fA9hFwu7RdL0gTrRIswzwvcY4gG6Q9w22zWgO6SWEeYW4a8WiBT40yIsjsyPO+Qxnhy5RZhTINcCGQXW3CFIgdwdsvWT5btPzJcCdbNzMzkF5oP9mwJ5RvjrDnFue3j/sXgIOAW+LcKsTwy3CDcX2yu5pguJFs0ZjDfHBcr6ukNqFFirC0SLsKT1IB5iRhgtwi0N5pf70CB+f7VAa3mG+TkdDua0cfilBWJGWGkdgKKsCKgYKbAVrGCXT1P4PuwTI3fvV5NTYHMI75vXBSIFYl0gzwjPOvD3WBfItcDKh10P9onJ7z2Y792S9e25bbbvPjGO+7wSa6xldYtw0B/fqbDfpr59f0G8JodI43WBnAJRCxQfi48WKFYHl7amC8l3zJY3N6v+veN1GQXajw2sH+3gMqbSclP4NQpsFevsrQVKmaDRxukB85Uc6cj8B1Kg/vdQoCLJ/zZaoPIXa4H+ekrfGWH9pvbqGWF0hxymWbPeKAa7BfKMMGqBmBEugzFEnTUFinhWpU6N0st8l65+eYQpzUzb2o9HnALVTQdmPdYFojtEKlvweUiBvC4wXgFVYV1g67rpcy2Qdwv8NoqxRwGs8kiBos8ykJcn7N1RC6y5Q4J28GB1F7H4MyNcc4cIzhZWufISSGR4KeW6O4RrgfIoFLkW6O5ZnQ52C/xmhIUhUCyvC1xdFhHXAjkFVtmrzTPC3COMjWJQC+QZYaTAmkcYKRC1QO4RLob7tzuE1wUuvX3EtUDLMYECjcAJeaMY7g5BLRAzwu5CgSiDGeEaBdorFfaO+vUp8oywNSzfdYGcAp2D+qJi5xF/PMJVP3h3C0QKXG3Kw7suEClwdP2dAlELrGWE0R3CM8LNJuyNHQ8oATPCVqcCakEtELsF8rrAR5bN3h5hzAhjXSBvFOObsMpcmkwLHKSwyn7rAjEjXPMIY10gzwhjo5haRvixzDLuDuHdArEukFPg+KjOOQUKh3EWuhJzl5yMbEfL/QKiPlIg1gXWtEDvGZ24FsjdIbW6QKRAwSjPbwpELXCzgJ91I/1ogVgX2HBHkWmv97BrgW1YQBtxArsypMCHHsH3tVnjkYYI70O/9I+cAt1NHyj5MGXaMFJgoMKuRU+iuE6BtW6BqQ7Ut0g3GyovhpLv3la/GsVs6FPkjWLGM/WtBVr9M6y6x5kA47vQ4HqwUUzcZRn8J4XxsTgHjMKcnErn7ClyLfDbKIZTIGaEG2rRNHldYM0dglqgFbCMP3YLLO5AbdgohmuB6A5Bj3BTdmOfN4rBboHYKMatGIWiO4R3C0Qt8FsXyLVAdIeM8p4U1jLC2C2Qu0OQAsVs8GkUgxSozVoXk2eEUQvEjDCnQHSHFN0bzH+kwJO6afOMMKfAGQUKRHcI1wK7rcOeNo9Ty/TsC1DX1x1SywjXugWeje6eU6AdsIyr1gHqFSQpC2sZ4ZpH+PaEXRV6hJ1iy8ZrANTEPcIHpmXXtMDhVS+4OwQp0MrXlsG7BRbV/CJyCpTy/lsL5O4Q1AKxLpC7Q7AuED3CzlyHXYHuLs71jHBbTprvjPC3UYwB21KTu0PKSttzCuRaINYFlp3Rxx3CKZC5Q3ijmFcJVI/dAt0JUep1gbWMMGqBtqePPxlhVhfIKRDrAgtDGZgz0bBiToG8W+APj3DdHYJaINYFIgXWGsVgXaBi0avJM8KoBRrTPowfpMCjM414RphrgZgRRgqsaYFIgbxbYJHKN9rIjxD/UQsMVmODiomTi7bSZ3WErFugTHaiz7VApEBFOMq+LYw6O1O+5CNvTAQZ5o/+3JHV+TaBeLwH6gxXtkei3O3S6rKE8YN1gUiBvFtgQ8y9fyIFGn8PBaqS/G+jBSp/sRZ49M4ercjtlxaoLU7cHWLTWzIn+SNQ6p1iUAs01o+PR/ibEXa6GcwS1AIL1QLqQ3eImcpH3immpgViRtjtF7Dq1CgQM8JYF8h7RqMWiBSIHmFOgdc02PK6QK4FfjPClmrBXi1uTOe8LpC7Q2oeYdQCkQJrWqCVRRfaCA9AOV7/0SHm0wHqnTMqXMfseoWM1dFZsDd8YJ3K4ryjRY95Bid60iNnt9zCqlbcRXcqwazva7BKohbodtjnfesCOQX6k/HbI2xNhiyD94sCnXT49OoZYdQCzSOsktwdghnh7ah/5hRYqwuseYTRHcLrAlELRApUDCXxec9o1AKxU4xjhEAlWBeIFMgzwq+7U/zuDvl4hHldYFtjqyKjQO4RxoywMmfU6J0hinKPMNMCa+0CkQJrnWJa+eo3jzBSoGNHgc0zwtgusKYFojuEa4G1usAXo/BVq8+qsV9PkdcFNm/ChnuErWgCv/96hHlGOHmp2bsuED3CWSPavt0hhwZ8/8Pew+cbA9jFIAV+3SHWbf3pFFOjQPQIIwVaoxPsQlALFPOAZSR/tQvkHuFFChT3fDEtQxJ/9YweBkeqwXj2OQVur/01bd2ySHTGzBOqPxO4f9lkPcp9eF/Zg3kkGQVa6wjGf5QABWrtBlBuFsD7x7pA6Tl7hU5ZqacaBdqjbepxdwh2inHd/W7HKRA7xVi6vbb/UBe42ZRrKtwUuP9vpxieEUYKRHcIUqBVVvB+kQJr7pCfFFirC+TukG7/8M4Iy6yO72enGOwZjRRoP0WgsCwBKuKdYtAjHHrd6zsjPGB1yUiBhdGP31ogdorhGeGGvTtxLbBGgV+PMHeHCEPY1da0QOwZjRnhWl0gukPcfp9pxUwLxE4xvC4QM8KNgrXTa89hlUd3iD7xgQKb561U6xldc4egFggUwdxoO5jvNS2wE2d7KrpS5r8zwgLE21rPaNQCsWf0OyPM3EI/KbCIOx93iHcmx7dHuJh9OsUgBfKMcLaE+xNKRl1IgXPmVmqVA3gfWBf4pUBeF5i8gssftMCWbsL7bzUmNlG2ZFlvF4gU2FBOkmir/vNE3HBcUf3qfrRAYTYFantU8LwDAXaVSIHcHUJCiL/ugGW8f3iEuRaIGeGfWiDWBWJGmFOgb1dLToH2c/SpC8SMMG8XiO4QrgWiRxgpUI9pHHIKRC1QDVx4X/EJfl/rGb2qNu+MsJj04fksPRi/mBHGukBOgcfkktbrAodSdKtnhMfNUuedYnhd4O76WnAKtHb7pwLXe3OplB9k35FWp7WpHdsTz2qvlDoF1uoC4+OBcC2QZ4Q7jUCnreUrDe21nM//iRQo/T0nh0iaJP3PJuF/CAaqfzEGtrrdKZWL8ma+MZCJgfLgAJiRjQImBkwVqnSfsW8RDcIAFgYqVQHL5jclrEe9a1gzCVf66I8Y6D5UWJZ1ATBK6ctX39nT9RsDlaC4h3azqRnkvmIpGiYG8qNDviZhjoE1k7CnMbGMNQyU6AKW2S8GwtY5gc2zrs7/YA/J7xBG5P7pZXIMXDRYSqP1hGUWMfCp71u0WIeR6PYnsMyGg+BG89CBZYIKEHYvDny/dkmY+GKwQrP7GMJ+W4ZlarUALLg8khuV7teH75ZDbUTWAw22wekxE3nX6M0zSWkjtQrfPk0gbOPRIcVNh/tbP/UdFwON4R4242gSrh0dsmbYiCZh3ioGGwa+GAZgSpgXBmLDwIKyo0WwVQyahLFVDC8MvB6TtxjIU8JoEsbCQN4wEAsDEQNrhYE8JYwmYZect7xVjFVmar1VjF11YBkYXAHbsDCwlhKuiYHYKgYx0NlMY4PsQ9gMc5MwFgZS2fHe9pBQhPGCYqAhMAy+maP5u2s0EwM5BnIxEDEQU8IoBqI9hBcGokn4zzEQ7SGb1XhPq3AahzbpAFZvWENIxEAnZ+X175TwEp4/ioFXHzCjarOjQ4bOxx5S2M9E/G9SwmgS5g0DEQPx6BAuBpotJm7NLdh23NrjE7lK+w0VLxUsI7MI7i8UYdtVBT08SgWwAzGwlexhviz6rLXMeAHLzqYdm64WAMbqapK8MVD0k5hjoBGUVcjFQEwJN/OJFHJ7SCdMfN41mreK+RYG1lvF/CgMhBAB2wa0hyAGVttfGIgpYan3q2Ggc5/N3w0DBxvbIE77sYRl76n4ziAz1oR6C9hWbZuA0VoM1/s1CdcaBmJKmDcMRAzkXaMRA2sm4W9KmIuBlziAZT97vrtGc5Ow4g/eKWFuD/mZEq4O8pzmivqxh6AYWOVnGE+VouxqGMgLA4fjQOAmYXtUwTbh2zXaafjPEe8aXRMDW5PDnYuBHANFwWGfl1/fJuFtD+IJ2kNssof7412jO81M5F2jsVVMI3ZhPB9egEEdffruGl0rDCzny6h+dEjDMhyTFwZ+W8XUGgaiSZjNb3ier2jJjw6xjkOYz65/XvDCQNvxYb5+CwN5q5i1y1oH8cLAK4wXFAOrI2uYiBiIhYF4dAg3Cc821e6NgcYU4h0WBuqb9VXkhYGFKnsQf2OYLz8x8GsPqRUG2qKT1AsDLw11zTGw1ioG7SEcAx/z25Lm+fNTGNjXy+vbHvLFQG4S7ixHKTnf9zsuBrqbFlxfXO5d2KZ6gIlWBzAZxcD/BgOxazS3hwxSuN/F9JXRYroqQ14YiBiIYiBvFYMpYcRAnhI+GM0FNwm70RbeFx4dkmdrKeRi4NE/Ol67reohTwnfp5sxFTrbIuQp4aR1I1Sw/Sx0i8H2xMVA7WDA+nwc0PU/EgP/nrNDJF2SZPXfBAP1vzgn3KiY9/8lA1bNh8mI7Cv1wv0hHAPpZNx6Y+C3MhCiPTusYhgohM7VxTsnjGpgX0u0t0t4yFyztZwwuoQRAzEnzDGwOYJlQNO1+O0SbuQJhOWGd/NtnZ2VshUb777Rjrgc/aoMtJiLjGHg1yVsew/Fq7mEa5WBtZywc4RlqilIr9CtBhDGhnEXducn8w7LaKrNyV1UVQhDT5jGL3ZC2mMgJLS13UShtTuxvsyNLuymmy/ApmkDfn9uMbVq2Ybde9iCsG36yZOKqwJizHmy8UhvCdNQf10gjE/ak5Qcd8mLaiQoQvsyg+tHlzCqgfZ6Yq1rLmGeE/52DOSVgV8M5P4QP4AwgifI1Q4PqQLWW+PbNxpdwrb0HBs1NdDVCeuVMxpDmF/68Px11vHrShcl1Zoxy/n/3jHQPizg/qQJYGCtMhD7RqNL2M27gI01NXDZCUa1nDA/Qe6bE+YYeNXUsO4PqfWKQTVwfmdqGfaNRgxsLAHz9QG8H54TRn8I5oRtx/2cICd3bNbb4zEy6pWB5RCwGisDYbo/zZoaqA2PgCGzEMbHPJsGVO04L9NOLNgGvF3CvzAQKwP1qXE3ea+Yb06Yq4GRCfeL/hA3IOof1UA8PARzwlwNFJU+zCfjANcrnoIraS2cA9WXOrzfxgC+f6fLsKy3hrDMbtkJjNPH9Ear4SEOnXs/gWUxCBKaa52YdYxjfpAAMLcIt4XptBaJQnx16fFeMRwDUQ1UHEcKuT8EKwONmZ/WT5BrTVivGswJIwZqh99PkOMYiP4QPEGuGWbw77Ey8N5iJxRix8BvZaAc5k2z7g/BnDD2ja71ikE1EDHwpz9EyJnr89s3WjnPATuxMjCI2ft/sg6Tkqe8XcJ4eEjNH9LCXjGYEx5WzTsttbYWuht/Z9RywlwNvNIsqB8egn2jMSfMe8VgZWCjHX1ywt9eMTwnjBiI/hCuBqI/RDwtPv4QzAljZWDt8JD8KAN2J6zXTfsK2wbl0khCuxTYNqPDei09GAbO2DZ9kbE+9RMP4m//xSptzQVgbWf9CJ3JlmUPWM7euPzCQFQDNUkADJTJNuYYWESzT6+Y4ZP5c5hL2N2uIB4fBtmKYyD3h+i68Dk8BHPCX5cw7xVTx0AWP7gayPwhvFcMYiCqgW9/CKsMFDbJxyV8vCQlx0B+eMjXJWyXe9h2d7vlgSrLEzthlKmB377RvDLwrv/KCacBzN/wEMH1bWxYr36ogfwEOewbjWogrwzEXjFYGehsWI7dV7PfKwNzWJ/kAatJQDUQXcJcDUR/CPaNxpww94dk8v7+9odcvdHbJYx9o53AtnYkKZcp94dYg4nl8Zyw1C5gfcTKwOmL+Svp5JMTxl4x6A+pqYHoD3GjVrE2x75Ivd5JaoseYmCePD454e1iNyL34bLL1UArN/U1PzwEc8K2OqK7fyQG/j2nh0iGJP7bqIF/NQZqugrDnh0M6sDCtSanFLBC0V6x7x5T2J17m0ylhlhCmEY1cCwLFwhzGjseI3l0+EHC2CymZhPGpLC7EGGZ4xiIzWIwKYzNYjApzA0ieJBwOW7EJlcDsTSQN4tBNfCnTXgyZ2d44fEhX4MIlgb+xEBuE+algV81MB4FV46BXA08T5yMVpsqFu1HcwO766jRocXeBAzqV+OUnLxSpPIzg2U5CsewGzx2YTd/UwH7qpOaEicOADMmk4dptQ3A5qsd5bTckNR0FpWWkmmxGcFuXXmJzjHcSEQaqS1aZYcqtPROcOI2YUERMtNaxVuPNPflun58CGIgN4hgaeCrJZwoLOqfxtFcDSx6cL2YFP6eIWcTeWPwg4SxZaA7G44lsmg7HwzE0kA0iKAayFsGbob78rdmMaw0sKhan2YxaBOuHR+CSWFUA2ulgTU18IuBPCmMZ8gVmf0I+UHC3CZMZg/fed0Cj5cGtvLH/W0Tro6AFVwNxNLAb1LYXmiAkWWbNWr9lgZiUlhZUtY8yIJ/j6WBvHE0GkT4GXKsZSA/Q87PFwcqB/IDdv9JYhB1CdiGGOhqDrzPWuNobBaDpYGIgfz4kK9NmGMgHh9Saxz9NYjYe2f0tgmLvdunZaA17V6p2BAA29U+YKN8gGWp6luAzUoCz9c1+rCsR6z087AYr8l+w7DbOsLze95g2cnL/Ys2NubTtLUtvN9jFci0KMMS7kfV3s1iuBqINuFeT9vRkjREsWYTxpaBHAM35n5eLw38GkRqamC1YBi467LmREwNbPjpM3Sq6k9KA5PWZlE/PuQxrJbv40PGrvFbUrgxhvnGMZAlhR1vwBqNs5aB2DjajSp4/9/jQ9xNF94fqoGIgY5SwPhbHeFn3iwmvqv1loH8+JDTpHF/24S/SeHaGXLYMpCrgYiBdgTvnyeF50o85y0DsVkMTwprwcLgGOjYMxgfeJBwrTRwfp9AfDPoRJweT1u4n2p5r58h13/1NzBHBBhf2oIdjNyPrlSjE9gmtVipajthZ6ad23loB4MxYOke5pPszWDblOasiIEdpCt57KD11y6Yk17JmlE99jA/VhOmlrLG0VwN/CaFazZhjoHMIMJbBn4NIo4ZA9Z9DSI1DESDiHXdQXz+YuCflwaeq8ay3jJwuh3s381isDSQJ4W/amCtWczYUK4cA4VreK+XBqIaWGsZiElhjoHrG1wvYiA/SBjPkKslhREDa2rgTwzkBwljaeBBhPiISWFsGcgxsKYGNrvMMMXUQGwZ6FqzR49c+4tbvTQQDxJGmzBXA9Egom/9MuSlgWgQKfrXT2kgNovBM+R4UpgfH8KSwnZlwPtDDMSWgbZ9BwwcSXTmdbpGJ6TYLOaoNq26QQQxUBhsPklhx4XByNXA9P4PVQP/nvNDZFES/33UwL84Kewuyg3s7rLYdC2ZHQ3syrCsJ4MkdAZlohCzN4Pd7pUkolscIexYx/JBpWAKy/bFncx5UhgxkDtEMCn8Uw1sltvMd5c67G7lBkxrXhuIRwmjGsgx8HuKXPNisd02w8BdWg3etYGoBuL5IbXawIuUzLlPmPcMxM7R6BOuYaCapoCB8kU9kUEni2hzm38wMPYCgzZn/dS3e3fYnTrnmQ27rRx2183tZA3rpduBMDZ/iG7qwP2eFFmE3d089Z3qNvGIOJuKgFm3VATy1Zivt69TvafnolWFsPtUz2RC9dAvAMMy3SazOzsPpXVo+taaJU2C9eLMk8JWZm13/ChhPD/E8f1xj3eLqWHg1BtfuE/YEq/j3btn4Pco4bklJFwNdEoVwkzDyd4OEWs2UhUieYAVqloANqEaiBiIaiCvDeyvsor7hJ1DY/RWA7FbDFcDsTZQFGQIsyd3fOUOEewWwzEQO0cjBjrSCcLwJAJslabjT1IYawPRJ8xrAzEpLHUW8LwRA7Nmd84dIvz8EMTAVgfun3eOXr0W8z/UBtZOkVscxzvasl3YRnQe8Dyoto/5KXKOkiQe7xZTc4gM8gzPt4fx2vAncD+n5Enz3QbC8Gj2GHE1sNyz7kH2+tMt5mfPQDw/xJK68ZWrgRwDv91iUA3kPmFMCte6xWzM85Oq9xKW/XC6SYl2XkhUje6wrJ+pdiJpL8moKK5S01KXsMzIk0SneXnJYBmBfRTRp4kB27LxK3TvAvz7nj4jVHkagF30bM3JLXm8zw/hPmF0iPDaQHSIoBrIHSJYG4hqIHaOdqMu813/6hnIHSJYG8gx8Ee3GI6B41b2rg20nx7MD0wKY22gowMHvx0i2C3me4ocJoVt55EU9W4x2DNQXExfbwz8qoHcJ4w9A78OEd45GjGwNYNtkbNO0Kd/f/uEaw4RPEWu1jOQnyKHauAwZ30K6p2jYdtZ6xaDGFi1byzeRICB2C2GnyL3xUA8Rc41F9t1TQ30zl29nhTm54c8W/091W9+JFqKimq186Ry/8A6cfcCiRxI/0Gb1KngemPA/Nztx7TlrlLfUj34/dJMZCobxxdscxqw7RiTPozvwwPm2/gB4xN7BgrTjuO/ewb+8gnXzg+pTvvQ50cJf3sG1hwiXA2U5hCPNOXXKXIDA+JR5wDbziIwP52jEQP5+SGoBn6PEuZqINYG1s4PEcRIpLp3iXyuBk5m3SnEwxcrijjC+8TzQ7BbjP0wAQuxNhDVQNvLWDaAJYXleReeN/qE+fkhHRqL/BQ5dIjUMBB7Bjb6d+YQYT0DMSlcO0q4fMD6I4kvWJ9QDcSkMPqEOQYWakLrPQOL9nn/PkoYk8KJE7wxkPuEv2ogx0Bn0yjeaiDWBn7VQH6K3NcnzNXAze4G8W59EN9JYewWgxjovGJvBztj3/dGpN99YyCqgXlxKU33uLRtjoGGcn75tdpA3i3Gn9DTPxID/54DRGRJNLR/Fww0/mIMjB4Q1lt29DDtu7mB3aU+Vqhi5c/Q9WGTRlruckDFETOWblnTvX4gV1TKH7Dspq2NwtXAWlL42y6GYyA/Rq7vZ2atNrBmEUE1kCeFUQ3k7WJYUvjP1cBa62g8Rq4RdZdUz9cQNrA2cHKQlxwD+WHC36Sw3e4CBn7VQNuLYDdXlIcphNEAwuLTcubkeTzAMv00C9M6pYBxwwDCpnzcl7D73sJubLA99GmjIjCNd9UWPr/vDqjqHCrTskUI+ycgPVq4R5YEO2awrEqsRP4AYdyZsRPBx4/LFnZ3hWHa3gI+XxyqgHmCm4mWaT9PPClcO0bue4AIP0YOMZAbhRED+QEi2C7GM9QRP0ZOWU0Ay9Ao/G0ayNVATArXmgaevMUSdtsLWGaTGyxzRUsVeW2g7R1hGW5UEAZr7WKwdTRioNV2k7h2mLA9PQM2SKy2qWYRQTVQbVmwzP+pUfhbG8gtIsQRfksKfzGQHyaMGKjH6UcNxNpATS7TkDcNlO7TfR0DMSnMawPFGD7/5zFy/fP5SiX2fuxuH97v6qnqVNtcANsvGmC7tvu9XYxkMSPqnal3aBGZPJMLPC92jBzWBn6PkQPo2PS4GogYyFtHo1FYs49w/6gGjm6lxIz1sG3weluDWI2BTZXbCcaTv4FlsymrApUXjzK0QhXCfPyczOF6boA1zTtgxHQC4yvv+bAskO7OI66t7WijFxqh+3zZRs0i4nR36ZwnhbE2kGMgqoG8Xcw8A8ydh1Ofq4EcAwd6920U5hYRbBdTSwpj62hMCteOkftpFK4lhfEwYVjFPu1i0Chc5inMz9EEsA0tIpVKPhjIDxMuWYk+totBozA/Rg4x8DRih3frIcMUlhT+WkR462hUA3lt4BcDUQ20XXdXkGoarHlS2H5prPaTJYVhG/c5TBgtIniACDcK357dgCeFXbEP2CuWC4O3i+EY+E0KW2QBGP5tHV2ziPDDhHlSeNK90kIcwPxrnyBenYJIptoSMMDRUi0lxNw3qajeWzAeH48TOdxkjRqzA8QndaoVpNcjJjUatzJ05l0L4sNMEGij0AETdWs84klhrgbiMXJmfIP5IQwqv9Y6mmMgGoXRIoJJYduOlbpR2J7NIF6iGogHiLwtIoMkpnnevZtcDcSmgVwNfBy0ObeIcKPwVw3UlUoOeW3gYBtUvF2MOyvY/P6qgd0DbEP7WvdItR7Eo1rTQDQK20YG8x8tItK0Addz1OD54QEiiIG8NjA+bDwqHpqfA0TQIoKto91nDzB03utGHAPt+RTur9YuBmsDW3eW/dAC2EbjASLfY+RqB4jw2kBUAzEpjAeIcDXweLvt+AEiAKzbt1GYW0QwKYxqYLmKU7GGgXnbY7IBO0YO1cCisxJNrgaiURiTwvZAOe3MeLf1vWHHIv4Uj5FrlZr9VgPPTdYklNUGYlLYng71K68NlORhFjp3Pf9nYuDfc4KILIvGv41T+K8+TThOziUtRsULdhedJ0xb60apcrZy0bUL2I3kmxdM42yTm85jrl1JOpj1aWskFqLdfKQj7hQWutPPOXKIgWgRqfWOxtpArgZ++8VYxiKe19VA7BfD1UA8TRidwqgG8q6B+zmE5b50fltEav1iUA3kSWFUA6U8f0AYPSXXetdAVAN5v5hvbWDc3TSpMroIodsg9GoO7S3xut2tGjoT+9UBlGyPvWEWCL49VxqwjCuvB1XuS0105VsmkR5ppFR5GBo8PyeLSQWzEzBj0DGnRtI+mWb8OtOmv5JDa9PapUTd3k1v9GyZ5uzmZgoZeKxfDcNAN3AgTKEayM+R68sJO4cKsIGfJhyPIawhBuIJItawF5xqaiDHwKfUfcBungIWmuvnWw1EDOSnCSMGohpodYeA6Vgb2KrWsc/7xejtUuRqoBscAFPQIoL9YrgaGFSA4bXawJ/9YoT59EjLBUsqOV3V4xYRrZwl73PksGtgKR6fPu8ayNVAdApj18CaGogYeB9G76QwP024uC1+cwpPVvA+xTZgIFcD/eP+SPXrDJalKFVhWZ4tYiqvboARqAYiBjYUwB7bZCX160l5p0LzpYl2a7BXyIkQdm6XVoV2KxF+YeCSWVRY72hMCktHATDo5sIyixjITxBZY3+VH/1i8Bw5TAq7o1x5q4F4jpw7imB+RBlsI4rXSA3dVegY5O40Zdi9dwHjwgzGm5O/5rRZWbrv9gThRLzpseO1p3kDtkXztm3uHpcWYEXZDqeymffMQ+j3vI41N8WpQ9o7EzGQnyCCaqBlDAIqtnqSX+saqE7WgA2YFC718Yw27Ats625M3cTe0VgbyNXAUwAYKJ9Zv5jwHPQ4BnKnMNYGXnMYb3pl3U1L9x5z0j66c46B/DRhrA3kSWFUAydneF857OhCbhH5niZs7Zj6jbWBtX4xP08TxtpAuX+9iRwDUQ3E3tF1NfCbFP55ggiZysH7BBHEwOAO8azpNS6iS6z1mp8jx/vFoEUk8AEDeVIY1cBO+bGIuO1q3audI2efpK1NmsflnjuFZ6MjYNgXA3nXQHchvGjjcYfxu7QmsG28wTJeTVRRdOd66pGW8JrQ/Bi3zWlV7ADzTgPANOml+PZLMmAbN39BfPWaqm+VNzsl7fQwp1UWir51ZLWtPzGw1i8GLSLrFJgeMZDXBvbawYYWrQtg3FcNNLYTtGzB/BVG8DNPCgsGPP9+s3z84TRhxECuBkZbVtv2xUBvuznw2kCuBiIGwiIAGL6eQfzhTmGmBtqXI3OeM4tIvmTZCe4UvrFz30YjmE+LF8TD8gnxvapYbff/oAZOTd16nyMHG11Z5BiI/WLwHDm3xbo21moDsV8M7PEOXA38eY6cOzsrBa8N5BhYlKrB1cBWzsb/t3e0fD+wJC2rDUSnMKqBtpzqc46B3CKCtYFVY6xyDKz1jsaugbxfzHLW9PgJItwiIvaOc88+e8CniIGoBv7sHY1qILeIYFKYq4EvG9a7fyIG/j1HiMhNUf+3aRv4V6uBy9XEpnnUkEVrUO5HxJs8FBiWWQswrJWdSKYdKtqSZ03fDpzdiCxvmzuV5gosW2eIOH9oG7h/Tt9JYe4UXjiwDGJS2GqxpHJruT/AMjuN2HGHI4/YY9a89JsUPp0W63rbwOj6+C0p/PMgOUwK19oGbtv9NcdA3jYwuQvPd20gHiHC1UCWFHaDJ+xm9Vu+89rj9VD02qtZz4y7ravX8Sc9n8J6uzMHYyp7QyqPzGk5767NZmzOvLHu903vJJ3mprwXF95kPO2JHqzac5N2xIPXLzfjcHZbVB2zFR9U1qZQD93WtbEmrkDvntUd2yE8tdPJnJ2EEHaL85fp9DwrJfYSlh1UAy1tOZ6T3RGeX16ZgGFFAph3YtfPk8KIgS21BMzZuYlpO3vAqG3PeVJtP4t96yRA2Ok3FneaC+4Dwqaz6ZFnXN5omQuw7JAYMFBeqytaPMJYtE4DwLjdeiwBdj8BI98YuN/x44QtW4b3gc2jjVyG54lqYMM459So2BEieJzwfJecqWzBz/YU7pL0byy5yTCQW0TmDFu10n+I9s1XO2Rzde5UlK6AhYsk2ZH9YL+kwuIJYfQsw/14K9bcFZPCiIFYG9iavdhxthr8+3zl3Kg2FbP3ESLVPWK1eOwIj9krmJOB76S00ZcS3+7bKoRVVuupLNm2QtoHHbJ4BSU1zgTe9zM/eabezUfeoDw2Ydk754o5yFibsuManr+tAhZcJHZETCQwp+7rTzCw3Kpn3jCGY+Duql7qGJi5wpU7hZ3zAJ5H3LkAhiZyz/QaAhs/0/DktQ+tgeiZw65nqhdNoMWW9EWvMzvZ5vRBb157eBj5dCWXVxN2bHvP3nTG5tTfdHewOD8Tb2BS15wqzalh6tOXX7eIFFf33TaQ1wYaQrSGbcsexoP2gm3ZUUwWVBjEsO0YnpUrWTz7O6rFOmvQwZa19vgMy1yLxqFNz4HHm0fjQXKWJMKye26pMZVerLnxdrrZcQzURLn5PkLk50Fy39pA20xgGRcP/W09Kfy1iHAMxKRwK2QWkU03GfHawFpS+NoQTvUjRH62DfxZGzh5ANZhUtiZbdewjbwDFiIG1pLCgsMaRG3XgIFJCM9D6t7g+pzBuMPbBsqiCvEJ1UBsGINJYa4GIgby44SxeTRiIB4nzDFQTMcC1eFH0xE7zzV53quKVv+XujfrVhZZ2rV/kAeC9IdCJihIk0GnnNmjoKKiIL/+C2TWfub7rm/sfVJjVK2DVWM5HqdiNhHXHZkRUdcoS9PNVKcjMuuYygGuB1ENeKIkhQVUR96MwpqhPRpv5+Blc1zYwg2x31tR/L3VaVwEC1ywJMo3658UkeFuYBbtmMzRLh4Kxljf0xq7r9xwVHD+4+kdZahxQxlDF1VLSGLh3/su/l6X73+vLq+ZPKFon/092if3PXmy8dRCe5BfEKM2M0NF2e+jPe9Oi/JXpvBwKDzcDfymiHxEtRrKBn4x0G364ujDoXBfPHo4FF504ekHA4dM4WVaMCFz8fv/YOCvQ2Hp0GPgO7rTXxj4LRs4pIh8W4j8ShGZ7lCGSpdXGbt+gv6KbdYZa1Yc+jN+hd9f2H0j0XqPMtpaSzmhxInZx+2f90RRpphTtI9j6l64oZ2wNrpXjPuwWzy0E/5mCv9qISI8gvdwNzBYPlQYWoh0r7rmfhWPHtoJ13PE1m+msLApOM6VDn0LGvJgv1NEvhhoHRMaQ7fFz59/OpeJs7zlhrKBz+mbDncDh2jghZ2nPxj4r40G/jM9RCYip/73RAP/Zgw8ZOcxG4ulEbM8bXi6O8/RDY3eJGZBoJu0U2MAc1HpMeQvptNorYYIb2/KhWqHGHMYnVY/PUQmrf1zN/BbPXroITJgILu9OL/W0W10zTpHdXVDt1qKqK6+neQGDCw3T3soGDPUDfxzN/CbKfy7h0hiX4oBA791A4dD4S8Gfg+FPzf+UXidsa5IwIz7Tye5b93ALwZKCW3ogIErvmYwO4jLmJW3i0TfZZ2B3kXAsbwuKrpYwwSm52hZsOxmalSLE6vvrBJRWAOHamydI8yKaRgzwNGj9MmH6JaNLGa8ndaUOx9DcD4+jqf1bD26jewCXOm5o+ym0ZauFFSP0v3y5gLrg2b5uNqjOp/30TUxc3JiVmHJJjMHf9/lgVhE2suVtU5QccHygmYveDhPNikBMaebyjkxdpM3Uy5HxBLruK0IvaWIwf7hSYMsfiRks3HujI82iOluc9cJvSN2y+cXvl+zUd1Gejhh6rVPEZodcf7Gyhrd8kzrMwMFxJ4/GOg17/XP3cBfGJjxiG2TyQXNoE3uCdGX+zMTuANiqKuh2ZZOPYb20cBgnOHnJeXoztSzUsd+EzgtyXszPqYNYlYuoBs7i321a6UvwDAu0c3Ml6eMiXyDmNVtcT3NxPUdf2+HZlRpqpJsKqNkinaqOL/8IKamtdMyHqYP6iXQH2Lf+54FFcqKID2tbTJ9XEaMG6M0ieiWsynMGAd2ECO2B8uupvLLPyMGbq50wMCuRgwczcdVEZSBA0OKyLeHyNBJ7lswZjLJ/uonvEmtgvEPG7EAAMfzi4HdbPTkBgycQ+GBvrkAB84zTqiXt1vQ70rChUcweYr64QiG/ImLKMg4j35YdgbPqJZFOLGtjPKOFoJ7X624SKCpSfNTUoKb3PdFJPOXln7vBnKcwsVDP+FvwZjv3cChYEwZ9AWKHk/cr4eovxRQopzT9PeV+m6B2HeP05zxxfRGEevw+fnT6cFUyhDbLsY6I0Lm8yhomheu1xjnu2qNJ+sWvQzZxpt6SBH5dTfwT6awv+ujWd9ooOT0dS23niORm7De/0emcHeH6qdgzDcaOGQKP4y7NxwK/+ok9wcDg32F++MbDdRTysdDD5E/BWOGHiLnrq8LOdni+rbHdvYLA4dDYe312Q8YOBwKiy5ioNTXtfTUGa7nb6bwt5Oct+4kIPxx3Rc4mfedDieIdb8Ohb8FY2J1dh/qBnrcqc7I7NCtmKqIqJzj8pWQ9n1bgf8MLLQ/7JNQVZ+vwd0GEc7nJcT1qawamAmZx0Gkn3Uq020DwWjncew5RuzPZfcEZHWxY7i97+V/ZAp/U0S+h8LD3cDbra87eO5K6o2P/d1HcPZMXT9w/bZPnH9bc9aI/d63ckGfcnF3dmwk9pUK9iO0N8vx6M0+lznut3yWSQSW4ZjJ9xD3x5xs2iFFpIn/T/Xob6awJtUTtFcrtxoKxrT1rq+e3kcDtaeR/I4GfnuIfPRrn0JlZhV5C6cLa98ezse6wf33Jxo4VI/OZt9KAQztfVCgffkWjBHnnMUN0cDv3cBvNNB9ztDe+hfrNmBgcOT6FLbv3cDXBDFQESq0r1KfovZY3mmwX/cpU5t9yhS3rxxRlTge30Ph1nIvxVA92rh87gMGelyH++WbIvI9FB4wkHcWz6FgzK8eIl8M/NVP+JspPGDgn0zhIRo4L0iIGLtFDDza6H/P7S0FS1/Rgn3rBn4PhYdoYCXtEvI6jk3WJfs3dY3q+YOBbbN+x8Fu2tT/Sgz8Z5qIIAIq/zV3A/W/+VB4v6cV0HPnFeGYnnl6eFYbMG9lQCNuXph0MW9GQEewKKIT/eTUdTIDnLKBIrqXRUu/h8IKZRd045+sJPcnulXlFv/VUHgnvq5sclJx2ZWVsyMPIyyY4thotp8HVFfG6XJkXG0jVnwx8AP3/m7OFt3ONxpoXBY2Gy9er5+CMd8mIkPBmC8GfusG/moll0rGlqls9KSuW8otkdvT66d8NJ3LNdkpuO3V87XhAoMhZgr23YEZnMsYQlZpVIJ9CHoQ5UUY1WJJU/Qp4HCPkrKUZBnNBcsEs+j6o+itmNGHdZ/D4l7mBbtxt4ySj+GBeUDHFDXrSqLkOuWBcMsFF5n+uaL11V+Dp4dVHN6XtwoHznqhGQRUb11/CCRl+4LJL3xef76V0Q1WrxsbjWM0y5mPWLuUEfvUOEZ16s8fOoHu3qI63j366CmawYM/4dn40zz6htC1ScZy2LGR3N9dOh4eLZnv05ZxotdQf7lCrKTUQgy39Efszb1MIyPo7yJlL3Tjoxxfj7vJsXeLfeajgO//NhERw74Az59ooIDvL7waGYDwF+vCmm2NWK9YiLHCDDGuGz3w+abHO5DwMUE3bHToxrslutH5oU+BCL0+eswpJrk2vVkNNXQjY3ldk0+GmCco7q1wsyuq+6dw2TBp01bUn23lHbGmp5q1T/ldBC9At5VkoxdTkhZlQJ0tEJtHd5FN6l3ftl3Gz1/HH5XxfvjG9bq474jMXVeMS5Z5HAbi3KNPBEqwrD1B7EqXLb1M+oafxfEW+1Mla8nH8ysmCfq9P4RGN3t73nE9J88H9au+fPY3GvgrReQzwvXPtyli8n6CbmO82l+ZotI6Drb93cVqtRXAG8W43jbvVUInNycGI+UKylrbBqpzZQR0JZ6LcC3dgFpstITpdFvGYTexKyotRy4Ed+USsxWrdnQiXTJARVFx7HbItAEDf9UNJG6XsW5v8HTAwO74ObI2dRvqiX2TEiOZbNlIm6CbbS183tG2bw13J70bjtYe0T/3hvE3eBQ+f8L5ibJQQhnW4HjKPM63nocN69o1rk+OV6ShYIzkdkL8q5XcUDfwGw10jEk+HAp7eX2XhiYiQkMRs75NRLbpvv0dDbTWE8S+OKkLLzohdn4xUFBLxIBvNLAV+0zht1XRAQO/dwMNZ9a3LvufmcLDoTBHRvh9bp95XvcpU3vd2TJRnhWItX7WH1L3derCqm8Qve4bcKt9Q9tRheubvyIGv+4bHTFVef1gYN4gNkhK31DX7jHnmyIyYOA3ReTX3cBv3cDPrTHAv9h2HD0/R4nyYTWHINqHBdSNWVFxVC9glqSnIjwb/I6eEv4B9l3YxZDOEPPrTLuDYavbItxWk5q2Vb6E+bNNufD0QRlykg5r1ixkr/jVUPhX3cC34SPWv/ry5egJ+P71iYlCXwBLCnD+iz4azp0StD+G4GQklPf9+rYr3D/Th0d201Bgcuw+0D7c8P3N+2yg7N/h68XtmQyHwoIGM+4HA/uGwtqmmcRDwRjlcurrtLaI4eclyrwBA/vy0X5t4P44KemJjYJXXzCol4H51KnRJIc4/kUrV0Tdhg8mbPo6qcFW1gi59ZnXuxCf36b9JZNDF/1HwZhvpnDg3p5tfxpwZ3JHL9Qt13eTVFu0PwMGpjKuv7JCWfuNBvqvDfq3F3X6VoxXxPzTDDF43vTR6VGAssnjFI+4F/nBGjFDGX2IUWb//0YD5dH+ww13A43R/n9g4Ld89Leh8JAi8j0UluoNF7v6TuXJ6PH+H9FAsW2WYBzX9KdgjL4JfPaxL59vk6BkKB+tdVVfTt7B9bieOmPWuNGb/nsPhf+ZLiITmVP+azKFp39zNLDLkivYQXOgcKcrm05kOQG9eh1jGIlzoAq0KhDNXXNsB1ZCn/WawDw+5hwEHmLMMzDWrJss+0PDCNU6LfY/GDj0kitPryfjbLGN3Xm0bsm6RrfanCboVsFDsyP2hzyjs1nFXrp/wpAi8o0GBpNybZO4VOZMq6sXHTDwz93AoW7gny4i/ivoD42rcMc+LTKFt63QLPzqIvLFQF9Ln+hJlTYOkg1iyel4/0Cw0N5FWCy2LbVmEw3sPHyguq4Uj4qiEoC/DF9FaBiblrbcp4aFB08u2p3vEhX2nwbcA2IXIw9Ho5k8meC2fLRc9FTVip7VBM30M84oK8MZ0O1kZgOJ0C0xj+Lnb24jnrUfimrvZI90Um7QrEll9kSsKBZ9gYFRw+T81BckCftyvGu5Y+PX8Vn40lOpSFrcZSY+mhcNdrcHukVxP2YfM0K35MGuJRfN0Zi4eb85r2rUHSnCicomHd/RoAvWEiH15MQm4rmmnpOgmX8aa4WNNn256dMZx3esohtUub6Dcbnq71YSGd3CVkG3rTJ028/60zE+b9HsOgWazdqSn6wz8O+DgyNLZGc7d6bECmJfclmj2teMJ5ssM5zPmKAsELM7x7qz3caeS7Y64fU7utGZc+fcxQExbvbxP0zRskcc5H05YF5ADEV9gd+/2KGb7+YyzwRh2lK37fpMy+g+7mUJyo6ZoXrEqd4zJj+zpgis2tUJu3YUMeHwoX5yXJgkmm8kpk3FRwEntuZp6/kHmEvXBY1u5T2hhzdiiPy83qmXbfvebQm+5sb0GfsS25i/MNDdGRKuf6+/q9ZHA93Q2njkMr6j+t9cK85HoM1IXp3uuF9Or9hFHPLIZqy9wIkSXG+fJa6fezbSwFvErzhMlA1PN0xGDCDqi8LYl1s633VTmF3PbwrPsQpUOJ5wJzqPpmCxsNWp7y8pmIuYp5ByuP6+GPg9FB66iHwLxgx1A/VtnZEH19/tUqbolsq+gFHYFwAZ3W3EfMXB8fUS/8nG8uweB3POqQhbT3A9GSGur/PpsSPXbGky2e0+1DVSXJ9jkDXG6zfENHTp2pApPBwKfwvG/MLAbxeReYTYISzmD8RQhvMRvE971qXz68/dwCY9fRi3QtkTjPsCVMfT5MI6J33RXxiIz47v338ynhSrPvqazdCexPc7P0QD/3f56G/dwAEDPR/Xd9v0h/zPqy0RZhhHJp+CMnbXfbnv+roumTx9oFvfyShzJHddsZF6f9BgMrtrZBMeTKYw5cUFPGfvSDXH9SDPfHx/kCH2fXvJTZrgr2jgN1P4eyg8YKDkzM+wcJ5pAZ83SejbfRGYsVceRwU312i6MCxw30EdM8hXLd1M1xnMnvUV7dMsK6mQyygrH801jtJNhvbY/yxgrl/OBQQiyr6ZRPoUOtnjhkPhLwb+yhQ+7vdcX+fxxgVWf4niRtM7E7P1k3p6gvvtaU2uTKD96UKeOTx5LcI37v/oGQd7oiZEbASK9iPF9Vw+0N6mtzegDOxehX9+aTif3GKF4x3NuJ+6gT0GqpvJpBjuBtpzQ2GTFc637wroP5pnf/fX0tHeaKS/+/k0LkxrRZQVzqzSiMEmaC/qHe43GqGsG8WnNxs9ZihTpvuFTc6slxFjtCo+KeVkiAYi1lncgIH/u4vIJTQappYlytyCrHckSkIcH2/Rd+3Z9nUX+4JOwvL1ROzaocw4ergePmsVP3/sKRlxc+vM5Ca54f5fLnJyn4UvJqpHlPHZCsfzGw38dTfwmyLyxcDhUFgVwvv/7VD4Dwb+igZ+u4i4aQa7AQPN04ZyQzSwIjN/OBQeMoW/GDgUjPli4DcaOLotcL2mDav+jRg4+We6iEwUTv7viQb+zRi4ORgbMPfyvYiOzp2nrIsM0I/sQUNj+9Dp+jAqQd+fLxyLJnZOy/3oAfPu8ixCq3lkVL+O9kxT77iNV4LNE9+76kxzbuiGF+raJPfxRGAtmaP6LB4Kuv3nhGd8ekCzHnuIFSjXz6x7rNHNhuMtEBL2zXu+0cA/GMjp9QvNzlJCNTZy+oIx8TX2qv5Q8PJylky4nBAbvwVjaqU/9N1cX6ju4sVPMzn5YiOWzH3ElsCxeDaZQVcEtwt+v06EBCxjLXLRehuY9OEJV9AFg+NYru5qymnvDuzLfcKFYuBJdB0GEdCsmhQQZTug9eWQgj7heRp9hF1CMypswa4KpYgCI/DoeDPKwLmPyziMlLVO9ZfQwZwtpkVC51pOTwZx2Rg0qQji8r0j2yOqNWW0R6xJ221JxjG6Xfk0fyHGrdHsxu6VMOGotdSXk61GVqO3y5RwiVh3j7Y5GUeofrln0FG/tccZQQqI2CTY8dQtpq8d4aIHY/LkKXLBfbM1iU3Clmm8gJ9nmYuEmNF1ysR9gG7g3o/PWDMqpu4DxIJMQbcHNL0yVZo+OHcZLjyyvyAOcUsJ1b91cUyyPO5FpiU5Yt41flRkchohxrX3d+zPQ3Tz9fzEo1vyGxp8Yvw87zoj/RV7AbFQrXOS7ZwPYqr4pu755vbPMyZsLH2a2PvUSkuYuH4wbqY8i0A+KCXZ2G90w7XPcd56hZ/v+ed132wL3YycInasDkLBhOsY1X/4rlvSNcstaw6CUPh8rtqkr5cNc23Dc2HZ1jtqbyMCtpGm6FaX25ou7Rli41R6FW47xs+vdmOdCQenid1Nq2ikjV9Xxj1eD1TvZ7smo9JCN/HZoFv6YuAj+4hsEjqIjQvrYZLL5tIwidj9JYAxYhW3lDMwdiUfwy71csoa5QRGNhfw9cM3qayjzPCTrcCFFbpRGt4PBRjJXaRwy/cVdTezFfiVJBWgaj7QxfZRgXVxRxwbjcf6kCIyYOBF834wcDRaT+hwNzCTRyoTpm+R8+6A40nWYceU+avm/EeDr+k+lVlrxIhd28miIvZ5EbJJGuP6Mk/oxp/ZYcW4o4jjHYi4PsMFASY700/sE+sFZNssU8Y7ImLgt4vIt27gr2igvpUvTLX3OD7r7oH7X5gccfy8W+y9H45HXv4dnyf9Rr9jSSPhfYRYXSxx/SAG8kSWjBvr3MuN82ZhX4lg7l+ZFCxQljwXjvYLA3+liAyHwv5yZJLXx6iZsnmjPVKb+44syenKuji/Uu8c3m3iLeU7G81bdPsr3L9E3r54Jk7qugjEObrtuXOeM/mmvgs/5xAbM8lC2Rml+LzKyNsNdwO/dQP/d6bwcDfw/QYPZoJ3LiKttTSKW6MAn6V3GvVl2entED5hdp6LNAylu0aL/CPDVB01cZSvHzV1Pihbfc1oYnbTFYmKL7kG75Y+46g51TZh+nvLPlcNMbA+q9V/tBSWrcOMKf4bZSDRNyiLpy+FNcYCf89pvMmJMk8/rGn4Gq31VslJpB50HL9Tw3nl3c+Ibytr9lErjrpV87TJ0+keuL/WXByUm1E13A38YuDQTK7rrjuUddKEG+oGauFi2nftwJV8yWWbzC8GPm+86OvWznE+pq78YBOrL/BUOX1dRGNhMFXp0J6UmZqR6IkrXTIjlInz46YkqGkRyw7lM/ZQIPND+WhFalEcJIqbDxj4jQYOGHjqM68nW/kee/3dDWIuU/QfSh/9BfNekYS8ajZyZ6/Cywz8fp85CvuUp4Z6yQTtM2p3lFGrvG8hLz80wk3DCfq/5lG49/36p2DMr2jgt27gFwM9y8fn/x4KT1Ie99ciQtn6xcBvS2Hfuj3LoaWwmMToP7/lo9+KAkyyNn8VjCGVuAT/uDfjIRqYRVEwFIz5lSn8jQZ6nKu2BI2xjv5wh/6ZHZp/Jwb+M11EJion4//+OzDQ+JsxcEoOFOZrmS9C4eyVdKYJ6Ebmb75ghb1rafh8u+CbVsOFifvUabsYAwTuCTWg3uw0+pReJVPMvpkVN0KzvbygW1ZP4wbV/vmekdp++Exedn2dMGFbEyW/LpjMszcN3DGqp6wYodssH3fOHZ9RLZXGHc3E+3yLXe16hwED5aTBbXhYZy151qO+fHR4RazYyRnZXPZoZlYP3LZyW6EWGskfJk3ObRwIJ3TzDyX8MHlfPgo/7R7oJjLcFnwgCFxA74g97+TQgDVbjeNIUI+Zqc9uFNZWoPQHle+KpvncgkS/qkWU1IeEwhPf747uGhfd1webPu5KBw6quiLMyrdHr9ZVAOOi6HF8M4+5qZ8OFvhi+ubCT6TWtJSnNmR5Qbnl4xAAPSyFF2sXT72I1F1uU3e53LDOn4ucf69eNQmn4xXrNu4E3eDDz1E9dic0e61EvRl9A7l/3i0bCxulcL0SMe902shMGzlq4R+d1qaf2XnM+OdlhG7ycmwpx20mbCSpegHBcw+kUscO42+WiBhp7BCKS8Fhqty9+x6sCpDxZISY5/eZjPFxI5F6ZyE2VotX7DvJRiPdpMe01EI1K97XNUkWgcu4ddbFwc1EN3N5dYhNpsXFrug8PZKmislaecX1PZMfEjFXwZZ1zWhaMDg3Ju2yx5x1qcYXfjJBN72ZkZyJz71E3VPqSWSToxkeixZi8uG8bclrQ459cz+FC7gxrh8nU2dgnDZ6HNEnKykH0wXo8nrKRQfumFDn+daYkI6nRRjne5usZU6FebUdxZHX4Xy/U5LDfLw8cRHxRhWN3AViwXk1od77rPLklSpHNLOJEPtR7JXEKOQn02YNuim96LtqJD5iTbGrYn/W15UcedGCNbO+AMRht0U3Ml4rTHX3OD6rFt0u6IYEgVzj+rHqcUkvdaeAE1ONQ/gZt/QYbwCm2xTXZyKgONg+xyPwxy98XieZ2ubqcOiApJ8pTU/ZQaNG7Rpw2K4JXXoOrudviogyHXGFvx95yZAp/OtuoD9Bt9zFnB4z/+NVhCw7xqRljfNV7xHTstV1xSZFPaHutb9rlC7eIvu4K1xfKTnoJK/eCutm+hixfzvKyCWZSUxLuz6zedvsqDQ9LNnoKAmcLx58b8DAX3UDxQmO32g7fxXBW33wJLH7Ah7rrCoC3XNychUMkQlc9oyDZ4Kybxs5IlOPq67wwxNialwhdimX6z32MxwRcjjunygjUMYGxWuTDc3kvikiw91AJPnnTzO5Ob/TyB0eOsqGNbr16RzXt7BfI1bw+p264lqxSZ1ZAtP2KmLQU0Nsv2oHYOKr6wqvszWNJM4jQuyYfgr3keL3h/pdYHJ3RdkaUNyP2e36cyj8K1O4iy98PEQDeeboYDj5g4NSyEqqXYQpWPbyQ6Og29kUxjMfrLEyjRNvvm1peldiMG4PtL9KgrIT6usaFmqLYqfPFKb55O2AeVU/HLifg0fa9rz5wcDvoTD9LPPhUHgoH22/lg/WeiLut+qOMqEL3gkbLx8TXM8dzvczujpsstx1KNMLTSfWklRs9BlLhRvf0b5cW5WCHcw1lEky2qfze74Af78foQyS0d58MZBfh38dCn8zhYeCMd+7gVPpELDxRn0iBkYoC3HyLqxb95c6dg3a6+Rgiay1Xg0XjN8bxHB1fGQiXfc9qsl+R85JN2XC4lhzQUb78smG9Ub7JqP9ImyR/cJAOI9w/P9EA4Paw+e56Uu/zzxGrAyT7Y68nNebafL5wfnhG+3fO/kITKBvxKrtDZ9PctE+a9sS1688e9uk3fi4Pp6TJ+fpR7fG9aQYTDv7uJ7V2ab6VTfQ8wPEum80UFrdunjAwDhAmf3FQL92ESPXK0cb7gYGRxvH54uBv8pH/+9D4ahuUlicdiYdMoXv3CH9qRv4PRR+SzNzwEC3qJ8/GIgy510EdvAvjQb+M11EJhonKcp/CQaafzMGsjI4g33NR0W49A48dVcM5Xxw0rhQCA8SuiFyhflGEzj2ftQaXaBwBL07jGnYjfDfJ+qnZQ3PPyliiqwRli883NbXD36S7/DEXMwmbNLsDApdHaDaOQmopq+2wHnrq9YS5WChWZwu0Y2GT5cnVpeiWuXRIQcb1ylxq49dNurGqGYctS8XOpSPXl+5oWAMGpwNa1YSug0zknjS1Q8X3dwGP794+DpZbicTxFC975pBUC1GVXRko/ViTF2hViVyOBynsDp8dC5pMl03jWsTADjKlCZ7FzHuMnv6kB7EKY3fS2abW/5mQCpu9SJpjMYzXVklEN7cKZfu+kv9t/vKhDX6Ky6t1Nw0qfpogShUKqDlxybdnp8RwKidcctLOvVMxq1SMNDgFyG3OJfU3x/nMH0XBLHEbj3qsD7HDq1bDHzYmnQVHh2Y9/4vVF9tTtfuMwXXfJgFPGKw6dN57oDYncWFU61DM7ETz2AutVnMnlWXU51yW1hkF4eL9o9cp5+RILFWXxhF9NCYSS/hcs80nB4uOGzRbIxP55RJmo9ud+146EYuEbpN/vDhXFtGM4q+M2GCWKCbMODRkrcYfFgnTjV0c9YYx3vX7Vn3Xqk0CNavjMzt7sg62VU575jWuD6uHAHvcrEpMx1jR7PHQUDM2005trebltqTuQOzhKc0vOXHijr395o1bCPG7tk5JES0+ovipks4eD8DnWjr+AOWwS04VjtRRqVa5SF4T5w4vJQnnu55bg9+XaKDjbdHjX7m/BtmemLQZO6x0rzPxjz4QvDgImv8lmh2u+FycC0dMXJxKMll6tpgaZxBo2zLMnryjJaNWg7dvmb2d8V2+4rJRolYMq42OSnjRct4KZA4vzX3JRlbV2CT8CYWXtu5GRndoghoO8H1k/JsZ16kowXbYqLTeLWZZqavLivwZp1BY0Of6mbk3GZwIHP891o/1uZV4AyIRyU+v7Ce4oLTmgWsctGM4yX6uwEDvykiQ93AbzTwmyk8YGCkMQdsd+fE7EJxfD3xqUOQ1VMaUgcxbh0yC6bsrlMGwdGjDz/e9bBg0VA09IqGOd3DlKvQzd8/YNLnND6AjtxfRE8vbAcM/EYDh4IxXwz81g10k2hXkmPxUpl2WLSczzwV3XKIbngUcs/YHQFi2Gz2Rjcvn1E2rie9zHicPaZdNhIXyMTTyUxyOMSEe98jG38QKW1DYHy7R7cqtwrKDIfTfzBw2mjopunmzniI1QKlLNoHMV2e2ORGxcK/oH0jVbRYsHauIxZ+LLUirhL5fU/XT+E3B6Umgv8YM3GvaYiR6bSkLxkBTISZiBi87OsknpSAaXfCUfcpTW36PRT+2N6i+NVMbigfnZHdjijHewqmw38KFj6Visb5IQbHVAXUL+k+oeZMuILVbUmRKLGm0fJ9PsM0jxQava1RRvmU1DDfrRWOHT97tN9jZQvWhhdiVqR6Qr+ZwvxIRQwcmsmtDzkbPxOODhhYq2oC80uB67u+ThP6fMUEZb6NsjTcTIFOpahj/OSi9Znib8TgpEjAqWSK9uXMAX2/nyjWN9NZHB5M/L7Lxf2A93TnHPOO54xW3GE9YOBwKPztKfyNBg4YyG+7K/tMjDb2V+wJxDdHOH+z+h17habqJJY3LlO1m1AEW2mbkc+0sUHn37j/yruu042wiFgXyF1fVxEx/xMJUzaR845z+f4QOLgq8e/y0d9M4SEa6D3x95/h/WLyvUVZl/uvlizuiE0t1dv+7qfbkuC+8fB5ZFwfEocydnphHhhaQDk2MqCmC+3gMtE74fdXj71HPJNkTA59nF97ib+3Zojd32jgUDfw21P4i4FByZ47Mmmc53Ao7LPWNYdmct9o4FA38Fczue/dwG+m8FA+ml/lGX1lzx8MjN5blMHnrbIaUkTci1jDTzTwWzCGPN2+buTZYLicG/qvTRGZ/DNdRNDlSZP/Fgykf3OKyEq9SrjtNaNIxNm0NsPt1IPYeiMWvR/Tykz8hwA+qroYPpfApuKsmEJ0vBlxnEjoNsVwMWNjOHxil8xwGRoXsmVia6OaPN0VjXh7lsNiM13ELJmARKXxfA/WVKUUvI5JNOoPDceC/Yp9QdNKovKXC5Oe3p3zF7CWyGc5Rrd5mjdxkOfrZDgUlrLkWgyHwqtbX1Cgix6xN16jQbpkD5nJoqgXsC6bnI7Ew5S1oxDVkLVBtaikTwcC37NiSLRgR9aRO4N13ZF4uXHzzHyDuITM5XRumadHzcwutwjS7UQv0mPVZMgbNxt2a4fQpTJCtys+OBviUEE3bJ9ZZaJDQjfslyZdfjZtbsad6kB8PE65xF+gm6+v7hpQpdtcwqn490cXZjALjJSD6DQDui63HDiSGcSR4nEJvX3oAyjTfXTDuADojswnYF1ffgEppehmP/YcnJsfUsYfCpPOlYyBx2cRF7nZLEE3XW3BeYdxwc7usqSC6AH4l0XGhaXQabQeqSUEs9Yrov3m1NJncjSA8uK48MvknZBx4xIw95txHPA1uonr6nBgwlSXC58/oxo+RURk/ALdUqBoWk6yuNnC3NnPCngHH50iozjglgTH25z10c7utgCDu1oUnA/OTxHTEiyo0hiUrtRokdADzBPLQTfUkIzW+3kLDulYHAXqGTHRRwxyFgejgK2TV7S8qRMIAg7HZ8/airo7swNEok0c7fhrRourJOJ8XzIcibPV0um2AsS4ckkj/0Z4+pmFKUzRJXPLPW1NcywyHdaTGceFxzNiGGs0ApbSuRxk29Cmo+TIgY+/A91cY7R0ZuL6muxGqL5384VNVrvRm7Vp8+Dc98vVSTmnGcxWEY3Zocw9qsVEYop80lFmqT7KlktQIPbHuJ+2Ma434/50YT3q8PXCPLamO3vI4HEZpfFDaxJz3D492KuZUcSLXaubI0ucw9pakiKeClPefIsUYBk1VrHchXpigiP8RAN/3Q0cuogE+758cXYUwZkVKwpCG+X0UGzvEHiWXUSx1tm08Y4NWK3n0nBbINZtr3YEszyO4nBjcDzlMlxv1oyPirC+xTatFA8xYTGPOLiurB39FowRJorw00zuWz76eyjsbhKvItILX0v5USr82+LFE/4VTBmfHBvOf/Z1L/dzwWeC2xdUmYibimxpMGH8kukciGSck0ceUNZ8Xi11Wfq0UbMKcyaR7hN7XZ8Z/T0Udoo5zw0YuC7ej5+6gd9o4M5Be0eKLeGYdGUarVRBZAJ5yTRwduMdcQ9kgq8VNfadcleTTRFfwDaus4LBiiTU0VAWBvZtisClPDUi8wuZaXNhVLgHruXpEA3sC8b8uhuopi++GLqI8IFVgn5+TYowlmugy1q4gClQxLxi62sIExseZiGPWO8fXhUVNOEBrppqlL2DkUTrVzQBcz0e0fCkjFGWFIcLYvxUKkK9wv19yLrtz93AbzTweyj8bSY33A18gU7x80SvCO81QfvisRosf9PXORRDiU6rFcpGtBBolcrQpPFcs1EPnCGOXsfbjupGfoPp5Rlz4T2kJfUE/QVUuaZxpLdLoN8uIkPBmC3n/XQRUQ7qXxhoqi7aLxzv2LsYe5zP9xllwuE84dzzEtfLZSp0TPMeiH1Xx2/JZ35DtREUbgxkeZZoKV15xs0fGs6P25g0PyB2cdUZZWcDI34oGDO+vyyUwTv8/d9MYeEpCtSvw9omesQiWCxuBhc5M0joFEkLMf0iUz99BUCOevRmn3Rk0NC+v3LCRFcBYtwYx+BatHQvvXkmqFeNevX7iPYmp1MgV3nMBVI6/t1T+NehMHcpO+rT8JkPdwOHQ+Hv3cBvisgQDfxi4J8uIsPdwG8zuSFT+HlD7N6b3BJMsv8LA91JcPx9N/CbKfwLA5mkEMZfg/ZfjIH/TBcRgefE/55o4N+Mgee0ILDaXmmRng+6bfLyHLGHy9GteBRfL2tVh/DFjSlu/jFPyw21IJmP0W2uzrlu8u6jYVK8wW1oiW+TXA5vxDBdHMWelHk8man1HubNZs2xZWjm9D1p12DIESvCsYpuoyy6GeuqFaq3rfqSyDS0OCaEozp2m51SEe6z2bLRSOi4QJzLGgnT/Ym1m92N+sv9fUe8u/xm3Md9F8HnqtjkE2xLMGV1wYVecwZ6ZteUSeEN1dmie9mkPG9FMKZFWEQvAd26M5kuIHEESpd3r63QbbobyDxqcPHnBJ7pNfESmPk24mW6RSwOIxcxueBpnJ7dI2+G06MPu1JAjFysp5L5WB8DWMeWFSfhMW/NlTpNIa5GJI5jHC5zeWd7WCftgi4nV/x7efEyIVBuBWrWjQNoRnIOjPR24MJKuAE1HakAS7T3cTh1Vx51890Hzez2UITl8VbSVfwxwV+8cnRj5OZR7jryYDo/nSkzVBnobnNHg3npX7vaOqHSPPTA1umFC9/mTaeEaw/gz9i+iFbo7mlBmxMshArV/CgHdCPSsYa579oxTJROp32dWrBeJ8rB6Z7ntJuJG7DypVmE1fq4o+vYi2EKXcKx8FVWFBWDBLPoEyF2LTjAxVOI4B/2OP4Pk+yolFWIDZyFv3/1zoBOl1oEpNquCkjYFWjzbnEUVHIsWKrga3XacOiUFJeL2Dnm0ZSaPDib15YL520s0Ut6yRFzvWscibu7Rxt3XYB/Lco4kteSRBPFWMDCCAsubFdXiYbqmgd7dDBpGt4hMwWHmrC9tGrMziarzW15wfkZdTvEyEvJ0wPp5+ex3SDmJGlGd9YiYyPXE+PAeW15cl0aGuMIeRWem6gSce2di56WsJjpB25HhXK6A/JKFnG0r/SMZtHsA540J0Xa7vrSTMmKwYFTcD1d1o1mloQRSNuRGafzNcoM74D+ZzNd4/snVYvAUKouJKTC/fse56bZruIENrw141J9rpfmWVmkbDKbckWwHHsZusFg//tuoNfoIswku+TCx2nZ0jw2r2BOTcTkzRrdeOfDC+bheFNAsbmUdFE4AWKpd+Kity22OH4jHE/zfML9PMX1aRwuAbgdd45D1ap4Or4JGWvnmkh9efT6aSY3dBH5FoxJVUrA2YqEg23b2jRAoOwTLqTY4+xXRvhu8WDNONFi97Hd5eRuPQ9gLJMFFwkfXJ+VvemjLRNclqLs6+S+uT6YyrYK9a3b2xsOhYfy0SFDjPuowl8YeMvwebRzo4JF3aCIpjLRqJk99xDUvhlHph7q1Lw/d6BP9xYNp2mTUX/XboG+uiiONOfq0Vem7sEZf1D2TPSxRMbH+ACmMp/TcDUrSqocu/x3isiTBg/WGtVfh8Kr1m9gujmIXDSLfaBcdEaMOi5VDtTgnVA2ClQweMeKl/XtpdFRMH6BE6w0/PdjYNLLbaOAFeljyrbcuKYXKjwRJmdywaJumdBXLux+DoX/pIho8gqxeiOpGuHnjg4U114c3fcz3AU3vgJ3WuN8f84Xnl6eng8B/0hiwLWb0zB9zcAmr5xGk9UD95fkoKxn3JkDTRJ3KCA/R5iqbVGEsoD27BsN/Jg+js+fuoGT4xr3y0t+1kRdzG8we3Qok/S1btLbY0rBRy1WhLvDMafMZCnY6hTHj5xaoNsan49q9zUN9/JSootTk4L1kVFWTleGSfVwtQDzjP4sggxM+j0Ulu8fqxi6iBwvV3ye03tSBPWm3hFTiGUwFM+jUVZFGrWFmw/+BiV2lCV6SXGoIjDO5wVlygQ38u5c8bAoFkcaFtU8wbepKzC8uUWj58tIaGoytKfvxQztJ9El6rPF8T+6iHwLxvihsK1+1Q0cooGnaTr6KR8tVWpFduU77buocNzQTO5bPvqbIjLcDfxGA+fH7V8YKEwXTyYdig8dooHfuoHi4/imw93ALwaOtawt/r13A/+ZLiLChBP/a6KBf/ehsOU0Mwjfd7NIu4+ObrDbLmGbzmkRTw19Z34WzIK9fZ8Wy2x+9MykmjqQHqYUMVBuPXP0bnZoll+47F0LeNodiwwWnxVui8A8llRwwxUEZ/7Khe7MBppvwxQ8tz1yUTFaAd1EjyvjWvxZgfQ41lSedjbTwl3fPCtG9bgQZg3rHmOJemr2BCIfrJK1h/Ot8PaG05LN4T1jH+2N6rIYo9orzjnCX3PdcFG8vuZ0shcUJiizceHHy6akn2WLaq6hJwrGManprXN9COdPNIAHPedNe0P3sIMjYvBz22bmvn1mkF4Tg1tec9aaXndjkHQP/P3qGnQzMKcA+90YMTLbgml293kIu1lucfFqlmum6N/2sO9s/Hzhne/M/fKWw1JCTI1XKXIhTcIneOX8VcAuq20qWc4BXEOsCjBqh6fHk5zCbJvcOLa43CvEjvsepqVXFWEPNHQqGA/EJv0ZM6WSS3q6jyZg6XZdgOPUCUWMGQOpu5pG80TT6XZ/mkBgBh8KdC97NN/LCcy6cVUweCImOU2ewvQULSm8C8T2Q1W+QF82qyKk+VKnWtkoYCJaF6Encuh2rlIAQZmHRbgdRUAnmhXATNsXBYsnEmLbTVLBiS3E0Eczz+g78TTwj2jXwuoi1LT7GBTmJ7mOmawsdnTC+gI+i7KIoewqCZ3NKIRF6FeUlbuqom8hq9C45euC5eNVRq9kdIJpq1wLaE+9GzouLZg526YAnKGKLs4zH3SyfRWhqaoZJS8LMe58enNspa3Rjc8EBnqNJJBuPlCZSczZsG04nSaZglgvvS3E4GJ6i6NXhfisNfIRXLq99i357B1tx08CASQGDe/ioSRbfbFifPTgYl/ru8wsnckMZhsR3cbBWyU0uesB2DieXLgKaYaft1BgfshonDSJnpujuRrBIf7gelJjlGHRu8D998kRA3bysTWtWoyAHR6Ei9kE9+shnAawx/9Dk+KmgznaHFewvK7ncVrUUJveZrlkakQ4bogGfstHD3cDb1qdkaTzcxRLXkNBfqHbniysFdg7/1ywoKw0WobGDixpd6Wgf+ycjuhLRAxsnxzoziOhn7HPgXPznnHo7tYVHS8+MuiBU3OheXYrel69V0zej8SfuoH+9PFzN3BIEVH8+A5TLQ4ouxkoE+7TOAByKChl11Nr0lOAbnmRmFYRZjrKDGFcpUDj7RqxI0pyqjw5B2wLZUnYNIxHweBGMK06E1dVruN6uIgGLLaLCXWdcMcPh8KaPlfpgIE3ZyeAy/xD//wzDeHNxPlBmxBH54dpU7XD2TWAhRS8+sRTbnd3wQ+OR46ZB1uiMMltmHJ6RGHPfzxKAp3BvEVAiPwMBcyfu4FDwRiy3fyFgfy8rsi6THkguihTBvWopfr08AH/VCDmlW2wo2dgU9gImsUtowqxb8/NWiBqNopZOj14tBgdNKAXY1yENh/w9BojJpLxXaHRws+yIRr4q2DM926getc76pprTSfn5nXG8W2vHMgm7v/lx1nD4rm6xmFHbZ5aztqCwP7gelAECXdFEr7Bp82jiMas1qhoBigLr0nNsT5TmC7CYAG28HnFUZrW5hANlLdsxsEzrs3hbmBnvCU6YKB02EXg318+hcOHlNSUphfcn6FdRJOtgfbhcVSAzm/Lgu05VDvB48TAmwtnDu1NJtEPv1LAmDwYZe80xvUnuw2YaYefd5yed/QbDfxi4K9o4BcD3brQWkLz6gL6OVjFLCeWRuWzi+JqqXqI1dVZoqY1FWFxOKdoX7YkobsX2qN5LV/iaFTYGo3GogautgjQ37yLis6NxITFqAvjcNzGO7oVDzkT7nkb+0mL2PfnbmAAituSw2r/16Gw8FHt4VD4i4FDisi3fPQXA4dD4S8GTm7F5OdQ+Jsp/E0RGTKFW3s8GTDQe2RaRuqVQFkXlO/Ypy/8eyUKZqxrgq4IcGn9O6OB/0wXEUHgBEX778BAg/+bo4EZVyxgc06tIkHyqMycuBlkHTXpsqz10gwJc2AzmunxMtg0mYk6yIVdIJrx8tTm6IZOuxVMb/wyZlO53FF6qkyYvbdQsK6PoXSLsw26de04JkiqierlTVHdkXvMotlaouT2jMDKFKuIxH3Yb7vFh3FkrXLeRjlkxFyyOVAY6zGj4qvuW5nfEAP5O/VqQ+ZJch23jFslRhw93aAmx9hBEbha3mJ47O4ZDUmxR3U5n8fA1giIHIQVGNIHsWh9zmxavtQAwkNqxuktRmwLSy6HHTsTLklOeW4qBd3AMhAJTV6fRjLnphrCct4gNmeb3DbtuYuvUQYWSTECz5RqVI+rKJvFKa+fTNN6x2fYC6IVJ/tl3prn+e0MW5i4RVrVrWlu1g8PjCsnoHrOg4pGm5kBHhE+HCp8z6Tknkpg8+O2YPbN0+mKC6ZAb/cOzRTUJT3Kig9zzp9QOE/clhq7wxa8935SRI1z0GgbLkpwV3Oeg8si8Gh2f29gtncVLnyoCL+fs6GgGW47LkqWiEm38WsBi2uKan5t2zY9CIg9syQp0a2/1qiG/VqDaQRHDl77VUmfPr7f2pinOLQyAWi9Pokwzd/vGM63hUSbp38BO0heNLpyC5s2+ugO7st8FSx63ndUlPYrmHcFUo3vaug2jNMFTOfzKJix3Uj00u4fEPSZwnDYLhCjWicEIpoFB0Xt5PT47iyYv7QmZjonZ/S1meHzXiKBQnsfZTSzgwc4F3S74VYfJTQ7XZeIXRcpDvtMYeoX5zM4DcJhrE1RBhCBLSB6lwbOz6PVzcdoE8HCo22MWInPfx3NTHBypynC0l6UVFKbCubC26WAg+lRdR0bOD/vUexf2JGnReUj5ty5W4Gwj897mqVWX5CmKKBczlo6DpQx6DbKqri44v5bNSyBHUlpHMcmYp1SNzawZzGjcbCYauZzISYowx6IjckJsVH0pgw2iWwWyXwKmak4tzXsduqcS2ZGLpkBmaVMyEz+p2DMt3z0t5lcsFHqhIxXDx2mwlaKIbLdkrappfV1Le8c23uuh/Mr4FOQHquDyaalyi7awdzicT0liocyrzuswZtMeAq8rUp0rXdHIJ+1gPuVP9hDNFCb6WLsT8Yv71em8HA38ECzK/ixf6SwVnGnX0fTMX5+hm6dtwuPaiNVAP3BxxSKa4Tjv94jBuifK2WHEPcv8eYIanwNNNSSjqdBXptgem8oQsnkUMZcGv2nbuD3UPibKazMFioNFPFlEq028Pn3j2uPmXeT3hnKEv10PtCw26LMeNELYnxyOcaRwfMSvYVrtB/keqWRxrY6XYw9nL8nzmw03ZoebTwDMUC75VyI+LGjlqjkP3cDv11EvtFA/nXm6ZApXFeTCczOpVyAeAp0dP5dh/bUGtGohXFJk1s8hcP9PYuXswrH8yUjBvq1NCoiuzkADebnMa5HfUqTVDtIOCozxDTiKkWkjfGpvpnCw93ALwY+nMVf5aPNg+aR0+Pa3wCMUAZ0lavTUkgRK2cp7qflxbWpaIVnHM/mWYDyfOwoyQ8AzurNcdHlynRTnhEOgqCdIGZxKGNXNnmBeZpPUIbK74x+6wYO5aO/mcLfQ+GmGEnc0EWELzUFLAtSLnQupUY1tMGAL0MajZYc7h8724Mpybg+Tjlf0kln5OAVDsqwJsb96B/aDX5ftIphGVot5Ww+AvIQU7R/17Kl37qB3xSRX83kvofCwavde2TyghE4B25Podz1py9lgtjvz2MuLOamRJOnlIFBR3sOHvsSqNs4W7BfFcpC84r26zbRNhBkMmKirVpAc6MsAXFyjdi9vKDs7esGisX5r2jgt27guOl7hj/n9U/BGH7avqhbhH056f+TIjIUjPlGA7+ZwsOh8Len8PduoLub/4WBc/1g/vQUrlsV93OfIjJEA78YKC5fb86z2qdGooLYuB40/l98KPzPdBERRE74f2cKTwWicMN//lEM/Jujgdx17sLatdDMnJy2NdGtrXvFZhYx8gKa1LXqwko6GzS17WNuWpbqQ6S2Fl2Or5CbQjEJwQwvZcEuGxvdRhiaYKyEnEMzjm6ufEUcum1xhBjRjiqaTroXuMvjJ2Zogz3qzHDbT/VDjOr1bOWU/6h70Mcwi6OoCE0qT9DNkg/vUBbP2pKu8w/H2iKtqZ/3rdbjx3EPnnJ1OaCPT0Iv1mYK0zLlKLgNmiUlhgTs2SKN4TlZAqr7WQKL+VMs4F2jG6/6FIA1HZlcsvqcdLNS3RNkUUq41CFtZXpHxK0w769oW2emmZsJjSBtQpOLfTX3zPsBsW/LSSZNF0tITA+eCRwm6qyI6ehjmvple4VstEI3HnatZJaKW0CyPLvc8q22timdDhd0Q/qIhnXIWrOrrlswqkTimHMeSTQ9PlLw7KUYs7fmt3TXkg3oIMp93OKAZhbeN3DPpsqFDBmb8vNIglkpaAU7XI/oCWfqFOD2UWOmiSwxn7uZAFb51Isk32oVXcfjBHDnKn0dOt9GLNy/YLG+vtAtTJWSjo+KDYsElW7UKiq61a1fgqHsH5RtMsWm04mFbtqndRxNa1TH1/dsDW43F9A5xC+btmXkwsIAMQ5397qidU1isN4TiYuedGdSob0X4OpbIUYs8mp6kD8yzB8GuiU69myaLB2lP3Thikg9qAl1R+ENgii+x+BUT5uuq1kOZpP0bmeh8DRtoie4x4VMmbU4eHQS9tW5eF3k2PtySOj+8q7BMubjGCSj3lFcQg0ststZHO/DVjM9vfAgfOs4/2qMmL/glAZmt6MYQ7ZReXpsSQHT8UTgok5B+PiEuxJmRbKJQW5LfH6Ib6Df/Bli6A1l0E0TCNB1h+Ln83wCTd6jAwSsz+e58RJQYd6neDwllCHnUm/N1bpIYSPfaBG/IE/M0VVEmSaW+BXRAzFQiMUUVqcNLdLpBWWaVVOA8PXA9XiO8515TZ4bYJsxjtz1gutNPAc/0cAhU/i4QyzQjssJdbfHXU5kL8pgoddTXGnGCKj//1F3bk2qKsu+/0A+ACoijyBVXJRLJRQgbwoCindR0E9/krbHWnOffSL2eVgRc+6XEdHRPRSqsjJ//8yqrO0BfzavXRO5jqeSd2bsYLHhUxLudZQdLH5NcX1P501UGjiec+k+hpVUKGKUSX5NTttAAarnIwJJrxV0KxsbNopdmX+zgVYnYBheoB90qwSxbGzMMnCGW0RAqbaUmMFJg+A5qnh4PkwdwkQ6BsefH1DGvM6UjO9LGYJ+0ouheFNaYjj1C7RYQOA5qWeZuEOe36y0GmXfdZqR7XL+X7KB8Iiuv0dEYsOvjTLyOyCjuuVwqrcFOTTJGoIEgRhX6bUn9dE/gK9UpyY0JzZiXTdTwJLv9yYCuYiJDiPEgDI8i6Ei2zqZrv0c3Kg5o2zYznXSrV/Vtyj8PSLyc4vI6HGXmi8GFgW+D72AwkNfEjwi0/sEvKs7YN5MuBK2rxYoAwybJLPryyMzc/WB1XojkLDTXgXJZaZBfkIMTMit06mcrXoIrv6cwO2D6/MHA797A793Cg9HROba0I74dShig+/LGDR2GXNoXYSDxf6cQTAc6Qnd5U4nGepklC0XxD4S4PzPDOsOztlUGraXq5aSnWvD+ojgA++VL5Fb2RDYKc85D7fr6kiT5r79to8Oi7HnfPsGzlaNwr8YeL0uEZ4KYYvYW6YoA5cQgQ0FYlyUIBY+mfMCp78iVvNJEhPhhTBmoNNDWVgoNfEv6gP89WErgna2rkS36gMYWbHlbLUfy0Tq0vSbDYwiIe+/2UDFHk2471ej3ji99wuwnk0pRuVsWpCVTDfgl5OUs5k2LohieEfQg3vFYS7FKin2iIF2c7s0URbMapIZcoMyfJWR8FziYqxL+QlGVBc8DFFBfbOBXwz890nhn72BwSVSr3/tG/jTMKZnT+GvDWOuu3TNRq9KbPz7aP7bMOa9OYybbzbw56Swvq/+ZANHYY6RL7i9G79XvOK3KPyDgWnUUmP/PARs6t3H/+C+gX/PLSITWRwr/1swcPyfPiLymntQqgGGmUWhS3R54Ig9b5GKaeliWHpUzbDXbbNouGFUV/rYuAFAI5k87dcYhmav0xzcTO4IK7YYhuXZpgfv1j3EcJ5samKvHw4Uzng4gmFXGCA0ZkKkHqdNZLOnRObNyAJ9ejugWtvLCHftEWFN2MQipB49EnkXb2FxvKaotj4xqtUiMlnfOj13o/SBbvzUp7CqtVyEmZhQ0hYrxAL6VMXwMUU1GrlDESGKj7hMu5tDts/tFOjR1MT07KhH8rySEArljRi4Pewp3WT5AbKwIDyJ5vWV3ot1DkW7M8RYmOo65YY75KVEk8RC0wNlVRNDPtogBu6MPqN+OY0h3daWyFc89Kjasxusu9QSk/dnodNL2x0hEz2Px/FH92i6OEjgOAedx77cx9REPESMeI84OptKpxP9cEUMVOditPRKlTii0EIgSKMmDE44ns/+LIORx5rIx6oQk5B3qKX5RSd8dtUR06O1g25Z1EicbzuJ9i26idK4GIixGr786X1GDGvXAokOZkmJEW1t8ENNamAbFQVqZuUCVkTGIlPUUUzGy4mD8EM+Yhg3HrrNdFXC6rqdEFgS1yF3bfUGx65UzvRdWRNTVs5gt4nQsKoPMrJ2Awmow3USX8OnTPhueUOMQuCNbDpyyONqoIwYq290249WIuN0sgBt+0HMk528JcfTCLFzrT2baNIUHrlL9xb8bSXzMC3zmhTTCc7Kdoph9ZSWGLYKjNT5VJ01IRfKnlRMkEHfqTpJu0WhkqwKcPxEF7GdRW+djsqHB9lk2BQxwYGn6KR1yNRIxTC1U/Hv6ztiEC3mTZhIO1TjIz8GS9ufSSRpV0pezhVliVuETThFXUAulxRgKKhytrl5OlF24QPMp/5EbLw4GKbeawKbt0J5ypxaosK0SiA6LomYGAViYLDWXMjykyWm+R3tj63nKWTlHTHwtNevNNyg/cbi3SSJNh0wUOpy2I1Kh6fXCaiUztOC9d5CFL99A3/2Bn6PiBi6dzTEg3UDf7ZeoP25KCus++oB9P0SG8iyl0M+4eENXn5QCcsJhvlPM6dQXh5aE4tt59FDNcWfhVoQWRK8WpL5xIRUc3TOF8eaUvd637ExJDPyzQY2srX+3Ru4FvH728NmBIvRXOSRcvWuhI9mR6DV+tpEQ8MY4hzNCtxH82rCeH6VyGr12YI3Rj8apUqB2L8brcFxrRtn6WLmENFPruCf/JsYLWY3iZwMzQCPwLgJdO6pxqFdPb7ZQNe/+q0hbU8K+Fe9a8LxYU5J+DjtYZk5ZxEab1mQdj1Dex0PYsW6ygWpIssAc+21+Dwy2sNjumzBNaYPzk4fWyY3MrsiVnzwebzsIZFQE/bfbOB/2xv4UxR+eSPESnOmNDCTcfxTH2WcPZUEtBe3lEhGLwZkz7HdpMUsiAldRBKs5orQQHJB+CU6X0CahhpPx2FH6TuNPuA8+nkD9+mq/e4N/BaFf/oGfovCAwYGhouabEPOiE3MnTXR0vBVQpz7Ayy1nIvwkBHzx2vDg+W0nXG2fQmUHMfBcBPuXSM8NnSgRX2JINxstCaJ01ImuzPzULYQjccnAOcXA1euxb9F4R8M7J+p2ni3IpeM9LpfgW+aBfoTP0WZOz1uwclIRiAYnWqMCf0UVkp64NHYRUzUOhOxr5ncSKRXrk4cqRZB3/Y7HiaqTUmpHZ8QTN87EuU3xMJOwJEcq5Ipfk8K/+wN/MFALxCFwvCzEGVaUVQ8koTLldintgTfpmvOHDJuMX5kN1iduwpl7RqBNa/2JSyGVmLwrjctSR5H/P2Rb3i0Z4lM6nWP9pI/d2K4089AXHbef4+IfNtHt8a2Y/OH9BF9/eh735PCc9l54rgMJ5F/MPDbPro65cW3ffRfMLB2rZDJo2rMfTKF+PcWEf1fDWMCQ7PAGYrCf7lM7gcDXXlTZIZnKRGbv6wZCW71PzQb+PfcIjKZieP/NdnA8X84G3i+MR91+xSxpZd7iR7cKoeonWJYETMMS5MdYRAl/UJMRlXX0maZM1jfEpPHR62/0pi9avCe3RSXSfFEY9SCYthSPCWs3aFYpLigIBPOiFnGksl01HQB8IuGYVURAwyDl2UHFgufYiiJ85qMHD8E57RvUJ3Rq0fOcQjobHrEuPx1kcnYUG6o0z4z7ibd6GjczF0A9pJeCBvuFCaKUMpghgViqzdjNV2/lnPwJpeOw86Yy2Qb2w6+T0oIX9WBTtqQR8DWDWLdDwaOR9UvBsbHHvB9J1UBW/9liElU9jp1J+sY1rVkEh5K6AZL+xJD7HsYxrtKz+i0JylELLRJSh57jyrl9A7xjeHPPuwdej3MT4Cg6JF0lSOw8uQugDOuFk3MdMTuO7VmQJo5hlnFrTJ6tCIR3dBH4OGjYDFN9tYUHL3RxIST7krfMteBJ/sF5/sx02kWdS5ihbPgye7dy3S9mfsAy4XeJNMZhuU2ni4hvl/xi6+x4JF2NXnAIiVawzvAMH48RxkQv5cbFvu7IxHOxgy8tFY41B+hQIy+1+DWwgyxURmKWPJqyGYYIwJ10l4R7l4qLNlGEMOXUlEqFp8JrKpAF9NZoHm0/ogEdsHG4LE2wvlfBrsPLKaiIrKS7Xri2y8PtMYXOTtkiFnx7mCD/VSmHKKlSgl7bQSgc7tv4DPyEOuGVjHmzlJI9K7mEkmvnxkY/U1twmui6dQZI5aUh3zOGejMo0x+LCARzEWTqNKoJloejUDXADFLq95ITbupD5tqhPOpHnF+grizgK8ExJwC7Y2YgqZDSPeCGJ13pUP2Zx+x0J91nOXV3SPPwynEgKFWJFqHMobV5lAA6ieJsO5UtGh/4wk4bdtz2Bi3I4kakQIra9okz2Ut0702cOP4TsTYGWTBbUk8yJeWTWLpg/pmxREDN8cVYuL9hhi4rkkE69GAgas5YiALxF8M5I5Sq7RtXtW3KPxtGPMZpTs2N7kkejuitgabHz6w3A17YUHpUKbQFO2rO05IVJwQQ6ryMAI/M1FG9DFivfMiS0jVQhcTte1qavM52pMd6jxJH8yhNF27sC21QTayuqbRwqiZUN4UnNLKB0OBw4ZJdx2x8OeIyHj3SWEJZ6VhyQQ/v2wDCkux6XmURHmBf6UsYGFc5AZOOob9ydrqcH2PBMLmkQCEy8sx2OGzbxgxc52cjooDpiO9xUirHjLpV8QY9v6NeXCMPNlQpKhlnyidN64d+KohXEobrBZlTVRf8e+TNHwBvZ4R+6KtAgSFIwX3uWtFOBxmHnm00RJoGrw4O793NZnPExVW4wL9S55fr2R/OI3RHzatGMqWOhQpV4dv+2jGiKp/9wZ+s4Gh10pGnC5G4ApsjrI4KVuy8AIVbKNAe9sfcD1vzh3KhM5BrE8WwpEkNspYC3yNJJ0e9ORAuAHpJ0IZWCo4/qje8fsnY5VHufQoyH2xKtmMTRADf46ITBeIJV8MXCQjahwT6w5mPuyK/Gxw/cvzzxRMRnG+l7FGad+nKTiRqYqRfmLDesoNWJNgqCYcepSZi2kGoI5wfc/XHQLzpgGAdo4y4LNGOvk5IqIagdWwe/j4vUxOjh0BZUnpysZ9sUtQJl7qJjzvpxkRiusDVje+I+AMWLit9iYYp/EJsTS8OOSNIRAWd/Lg0ez+6MnU2RhgLEk9bJq5tOR0ywSwba9GGWPYBQltK2aq3ZnNFwP/fVI4WE+ZR8bHpQVkXtZN9ISMkujao+ydtRseXtyzRyYh/YClq3uML7Mxysw4OYJ/mN44mPe7TnZyOxwxO+Ui2/A0I8bMQatUmqqJ7um5J+o0qH4xUOnc4/ekcKejCg9uqS8ZvjW7s+lIffJvUfh62f8eEfGj5dBncmgY01kXibhymavfW0QEcpqQbzbw56Twt2+gpLq18XnlDhj19d0Er01bGJ+6tNjUkzoeFAe0t+dG2CJGntUmGEWs/ydi4OTvuUVkoojS/5ps4PQ/jIG+kCMmPArElEYBmUZJV0C83CHmHYawtMuaEPLYMjifzVhP/fgCkOZrs0mA9i1dPQQZyGyObnkUoRtR5JUA7vyGGLPcBw75LMkG3cbUalIrHbDn2sTAz5HQsPdKi6kUvRJY1OpUDK3uRYnFn3Ow9l2HYT299yQiGGbNevPi4ZEpRzIXOGJhPEUgIDsdMVMai0DtE2KB+rpf8fsfBJKzNxzJOOuIXZvyCG6lzcTwE5SUmJIWQji94ftN9xj27MegZuUYMXBXvR3qFmIDceQjBmZx39P1CTFwRyqCGIdUQSstTyCxEpOk7yvEVHt3CZQCYiA33L6gPLJT2Ka9JcbxOvTooaha2HVXVPP3buF9MTAchR6P8RcINI9qgeo5MppkJGPY9oJKAy5PMKzGSXekdXVWwbH3iH1VoB1pouUalMcNut0i1CS6XuH7bj5rg8RnTQO6LNYBFBdi8GS7C1GN5yLO13M/ZHs+iK2nUe5BWhxNnjw81LSf8C6C8VDw84jGKFXUVQ2rha00oEeCQ84qQew5vFURok+F4+Uob9CB4c80xfEbqTbBzx/6JjqHUUYsd42Y5Z0xLE1WWka9M2Kuv2wWKAPsqqB0LzoAUUWaxD9i2LAnN3TblAsknOWvmhjJgAXqdSyyWRpQ8qiRilaj06wJy8eQvbUmDtjHl0jCKh0VROuGLfJ+gLJC3BYxsS6IxeEqF5qoAcTm/Wxo2KMJowbSfVdQZzu3Yd0gP6Ta5+WR44IsAEIR56t7Lhw625EAQk+nTfqiiGEviawQQDHMxuYSn8czhnbiYojvO7eCK1mNDQ5W6U6aaP90e/Ig/gc8fjs1IS0fHvGUQwtmtJ1yVrx2VzKJVhZ419OYhMdOwfc9uiZiqUYbbke9Sq9bVPepPR+OfOxRVuz0IfvOM7uJt2fEQLgOGLhWEAO7N2JgHiMGbvnKRGy9IHZ1llhAFuhOE1/Pb51CcT8y9Tj0CXxUav3NBnbr3Zj75bWQjLV7lyE4lITzx6QCemRrDQFVmjbhyK4c2r41A0Be6iRpI1wAmm37UPjtoknfWdfTajv3AJixQAHAu4z2PyflA47212boH6rF58S6djxv/K72Y2OXbbO/YuDtUN4wbC4QO64Fyp6D+slhedmMxejoqTI556sdLDtNa5LxkH1mu3QOvvTSSXoxBJWUn2HTweszwTCotTG5U6OCJWfTJqKHXUHWZWOCN+dj8VsU5l7ZMuWwV0mgbITMSMJyDcvxGf8+z3c6uUSGjliQvYbufYihjwfKIr16D9np5A6kvx44YicgdnYhBnwN6QbMPZGaKE1uV3J9D7JF2b45U6/ob4qrsf9r38CfonD3UHH8nV5VjWx/WIBDXyMSmjdcX7zD9bZemijLEhExrGk1E0DfLdH/rF496d+HOSxDAX9/QMVFTt6aQnJr0F+4Cs6fX7xkfP98KCq7RfbNBvbm2OO/DWP+1Tcw0Gu/MJRd2UFgiiOUNR7KNvLG+Yee64RXF/TP12dUgF9vNJLKURdTS7yYkEUL9CebS91T+UTQ3kzE/sRTcX010jSGCMmdJDe5v9LWff0WhUGVPGp0ZFIzCd9IhLwpqOEtn2cg+/exgUvtZORy9ClY99WBwMJdy0S5hoiJwv4uhu0t84g0O5igL8YvMVpVaB/H0SkCh0+PYnQzHYwX9jgA89MeOeyT7Eh++gb+YOD3iMi2tLbsM/EnonfxWUHg4weg+fmhYRtDlsh6TRWw5+KOw0ha60QIT+g1s6ghcI9StCd70wL9XB9NZL62R6L3Iwp001Qi28aIqYvlxoGlWxw4e13XMVGm9/33pPC3YcxPNnB8LCTuV73QGsfydGOTi/wHA39OCv/cKfxtH/2DgT9HRDxeeboRPoZboYYjIn/ZG/i9ReST4+drxtQF79y+xW9RWJTPiIHGHD9v/9zFxvZZNuyzDQUSTBbdPxMD/55bRCZzUfr/uEUEbUT//vN3YqD8Hy4KV4oYQOq8bJLACsOQ0k4RA6c9Yt7yrMt0r0wjyOncaPh4Vcl03IghZIe72fDlDlp6u14osJGuN+lsOew9Y7kLm+cSsVG4YZi/j+Y7SO6q3SS3FarHTBIzyDZbdOuGohW0vG4/4Jhnjaf9pqupsA8q0KbPWcPMkU9Jl5Q5WPP3lEN/8mQiND0B7x0AqnddpEQzPiG6seVUjMy3WpDcYktgmWuKfGX0R6qVfAHxp9N5vGuqmF7GbA3Jfo1hf5mjm7sh8EHGZoiFBd87lF60I8QhDEW3p97T1a3D5zc6lG+vpkYMnFQJhuWzyXnm9Blt2SOBuAhoEzccMbAIcCBT54BYfakQA7348YRCZ7YY01EI9DrWTpB9JI8nyhUdDDNdAlGoE8Lz6YLSrMOwyydD9kxiGGbXh4cOkZ6im3/mWksd8bGASBAWiJ0fptKKzS0oHXWQlzrL6Jh0IaznW0NM6XQPVA5zDjunMki6rWuUu7MHg/CWmmIyTQOZJKEwg9XcwbD++TCP+vnnAs5rp/LwfEYsQ9lIISqHbJjGcD5hd58DhlIMC36M4xctKgfWztDe2E93MtlsOwobf8gW+Do7UstrFlAIB6NJtVq70vGIuRAlD8Sed4phwxImSzBPgs75XNIcGo0nNQTnvUxAysuWjN+rDDRNxOd5jEaUTHZpBBYdjzEMvwOPMJ4bsLVlfL55UsjEej8ozs9YE9P7GrF5bM8DSEDF512VVYtxR/QgO8a0SaJXKRGZiwS2zgTn6zlGDJQPNgM4mibh2g0xn2w5Yo43xvd53IQY6dG1IV0dcD5WQ3tpbXY4graT501YL9E+WzHyYHF83HlYC0MROUxV8CfxnDOnL6+kM+8FaH01J+GoeAyp49yC7NRQxMwU15+uioOMGE6iJx7a1zxFDNxNM1tMl1vkBb4aMLDf4u9pqLf0xNB+S/+OWC+6iIEPEzGw1JnT8GuJGOiM7vcvBgbJQW0N9XkvWT+uxzyovJFuVKdoBG5+o4SPVcSwZywuYLfVZBFkQKzYxC5ihp3rYjIumUPXbxwftnkayI1PTaZdNWeQLw+LJlYKrabJz15bcUJIUi5qiYKxvbHP0h1xv937mSHpky0b89EfDJTIeWhYc0aMFGv0LytaviDYWwoPJ08B13cweYO7vxk8bc1nSyaBizIjq4Y+nWOUPatym4Mrp0oTTsJnRipP6WFxOM2HvXhBS442WYI9Kye/RWFpZ7zY2FyMGr++laohvIIraDdDJSzQ0J6otUIANFuUGcVEbcljl77ALo8TwmyYZyTWPwXYwy0iTFBKxLBOuaJMWSk8ErKVRGh7z0F3YpQF1h7Xh1AHDRtt/nVExCGTlnVbmBCXZ08wws4yUQz5QhNKceXR/NUZkE0VxG7RY/h+JkfZNP2sSOybDGXXhGuQFAwxjXq4Xp5ObqP9o5rhWxv9KWsFFVZnXeAR6hLvL9nAcHyaS8b9PsiCoWGMhx7aM2TbEGFxtvD7713n0WeJsihO5ujPb8MtSOu5sIflzUdZ/2lxfnnS2ZAcxIWYzKoe40HtVhDf3mgP3g7Xu7jX0KQrtIdESRATjWaS/xaFv3cKk0PFZotm0UBwL2Jjfd6MwPNnN5EtVMRox9ptYBmcLiLTnzMgVh0+QSvUdwNvjr/P3FUKprn8iNFiF+jEOJkXIHaE6+3sKQ65CvjJrje7E3YRcRQ/bJUwefsxm++dws7zs2EzGMuNtzbYlRB7kcNK2JxEVsRLiVz1pQfoovcEjtcpasDJKQDnpJybsF1fUHYmvgLGp36JUKtuRnx6ixFLq0aEyx2xFUiyBvPlnBuQ37JD7tXn8Nsw5mdv4Prw6dlYGo0bPwk0Sn6ygT8Y+C0K21mqsXGX9Px7ROTpnzP26U8SCfY4vV8MnI2PiIE/dwp/bxExKsq/2cDLIw+AyI+36EpzrzZmS8thbx70oifFo9Y4b5SOvSeaxtlKrP6ZGPj33CIyUUXxf+4b+A/JBs7+wxhog8Yg3l1snuoihiHiuDtgeW02cS3UMi1qFqMbCgwxFjt0+8SZh1CkCv5+ZPY9TT7iEvLj0FDlwtmVni0xgig1KElVt2tpmD0qSKyVQ9JxD1caTcgWSnk4eRyJ1ZGuEX4geaiIKae6diiYWxmMxxzdoDlFDBDD8wRcfzkS4fxGLLEVk8LKe9ZNGL5tSlaz4ALBURpxSF7P4YiA68NuxBFr5w309KARD9I8RsyaOPj8pw/PoZByW0x2MqvpYYyAyc4yhv2lFDo0q+yhaMuGvWEnxMDP+rGDtVwTkopTxEDlkyMGag6+/wEwTO/nYgKbh0+blOSIgerJTqE0hy3duxwxsCrdF+yMCDFwEr5jurTICXYc3TKXXMRA/kBsymXki5ieFh7t8Kth14oLnmR1J9HlsLcp02V0y6SpenqNpwQSB3C8FaHWqepriIEwNKzx+6GI3MwjKOCFYfiTLWI6rR4xZMkZsRwm+HwL4CFsPWJxbt81nco7xBTN09Ctrwes49GnBYvdRw1Yb0Eir5FoQTj9aE16daqC7kilQ+aATlLJQWzv3c6FojQXDX8inJNLhFgKNVkgDY+6K32u5wQ29IX8FK1YT7dHFgA7Lc3hMEd3pM+ZEIEWyPj/1wViYZF/bkAMReGw7jqHSnejBvesCiQs7ecRZcFrC4tORYfL76+elLeHjdip4/PU3Sgj7VVDTJsOYezyxO9bYFSG3XyFvx+5mkrVNA8BnjeUCQHRPHpnuQkwKtD+qwmO/07jAHFpmSS+bxCbBVgjhnkmYnl8eF3J9v4jMxr82Z50Ok3MSQ+BXmkkbsjoShRAjCVj80VY3wgZyZc5YrFzFkRQVMSWj2WNIbB1tP878z2yTBoL0klMRa5e9D/ZwHdLSTIbZIY74Yjt8eYPBsY5YmBeDpgY7BEDi4QM8739kw10dyjjNpfKaRLnjhgYXQKJjSae1PjyBTFon0wqNjm1Y9E7IMgb5eMjgNVjGEkyE8P+IbANCPXzrAnPJsqKknHE1F2B2PUQEFOkyg4hFJ8oC597Xafz+RyA7REL0nmB2B1tHiEggeN6m5Ug06QpezZfhRoJdyf/aqxuw53OUqIQ974pJCNcMx12uwox774dsuN5pIL9sdH+ah/H937JNYgXBmLytSoL0nNmwvZRLcR4fMO4WP1kEy+KwOHcBA7pd4cR0HSlkWTqoD27j8YDQztPuVtMn55h+cKbzTaRwL1Ny4YzspYM5HhH+153FaW+KZzAycqpyNL+KRMfOQEyMlVE6JsiJr0kHMG4ShKHA6As+vQr/L6ZrHE+/uQ94eTVgzVpEfuTM46PUb/Ov0dEforCVS60TH2dp8TtybM1XO+Oi6luNJ5cJVy/nwplQT7b602iWfh+wqVawe6TrsR0Oh6ydX0+VA8Asfwto/0Wp2qJMm+MMm6RI4bhs2oQhsawFzgZ9WS2CUo2lqdeg0avIka40ZlNeT1cLoiBgkgvtMeV8cC/L02Uydm8IZC9Q1y/ox365/MhOsKyHdZ7d6yulP9sKqli9CcLtBOaRXwPZfbG+VOHvpb7Oyqb7I2YF49XuvTFQPm2Qgz8yQZ67f3AJs3H4JEWeVcjrcoE7HvxEsPJ/aGT3N6/gWq3Fw9Td6sSU7/bYIooG8K7P6fELlGm2s1oIoZrqaNUkj8auBwnBy7+oyVScVJhOfF6Hr4Lt/0WhX/2Bn4vk/vBwN43ZsSdnjTE/G70BLIe3RuIzLlHVq9xBfqyPROmiTedSML7AE6aPMTIMpwjkR7RCrSP+sHxXLUZGe4UBj1ubiQUPplK9tLmhZ93aJtwlS0zsqwNlAHr15t/i8I/R0S652lK/ObTeeSnYcxPUfjbMEarhzuW/9038OeIyBcDR7rnGDk/xF8M/MsRke9J4X9joAmvD3FVFWWWsDyv2Lyp36K/WrxiYzM+z9h0QbUm+scWhf+eW0SmyErj/7lhzD8jG/ifxsBVRDDMrFd2k9qnhU7dJi8hmUhmk3RGrdJNUMUQ7ilixntdqVR4axGkz6cpfjHwNr14EI1FDAtnsZJoY67XEG4lDGuXWSfj76s9FMez06SC0rd0gtIOEneLYfTyZi3dZw2GcScmTSLfMIyd7AeB8pagWzlydIvVB7Fofa8wbLYKut3rOnmAs6e4bOP18kiCdDUB/dFrYnziiI2bfccgUjhi14ZjWK33dgxFcMPnGWWIXdQXd4hh+DxxvdZaapY2h8328qcorK6GbCALSJN+TJCoGVwKgEWIYc2u/mQD4+fU5Hw0ZGtohhi4dkraxPFV/y0K/2BgrCJz0fKy7iDdrR0S1/k7o044P0G+WCIGmn0NVB9rJvCzTTj/bPHvM+uCWDhaIxadLMQWvsP3Z+59wA6PybSbaRTWZGGQeFohFqid7UC50REjrTEraEzxfbiB2MqX+zCjS6Yl+DwPnJ9+jeObChimS/FuNfyeoxstFuUIgnGNGNjoXYaffcBRVthIjNxhL5D11hzYLCQcXy1DTNN5RyCefHTEVh/Dwjid+pDSIfv7vmOYlgrE0khMEGOjCMfXvjMK0e6I41mmiLEJNAzgYOD4zW+Iibf7YQO2fCAk7kZoD4UWvWFh+ypnyw0+zzQ6n2FRHjDM5m9fJnNqHcAy9jMRPubQx3I694A11qJBrfFUiWK7GKZEhtgSv9D+qsOcww6BhSeTJc6frKHb3BwCfH96REywAvEXA3m2HW5DM9YA235t8sTZDbfKxBUD5l0WhPfzUiJHxlaQJoi5MXDNoalkzYa+dzger5HgkEsnvMDTpr0YNWHn0XO7XsL2eNE5v9k4Hp+3a0I5maCsKt5CTLJy2Hs45og5nzmoNBYuCYR5Tsl3b2BoIwZG4RZl1A8GBta/isLPp36lpf2nKPzfsoHOFjEQWUgbGnCMecDbHRjSpNx/MdDPdrujYTwx5mAEo5w7L5RFksZxvtSnwhkrEUPiS25DvPcXuB6FCjHNQgyMJj7a02c8YI6qhcCXHO2RO8MtOk4XwWbioD2OXigrN6NgztT5Y8HD1d1XjcdqUjMF2jlxx4WqGrxBe0/VzyAT7vj8z87G9V5XWhObFOcnu00RbRTHauJmOmziyBBLy0tn8CS5IXZm9bC38fAcNqGowZUEtEIZ1Q/VidqoWsplFoL/HtpRx8XoaNTTaMKmTa41TJt3EgnJYwGbHOc3aTcoc44xAp8uL+ci7J1SJgdVdCAzzwIP5eeOkvyxuoN9G7LR1gzHR4cHPs/rvuBxG3tXIrwfGhQ5G7Bu3x9pOAtu32xgqF08z1C9w4uN10RufNoKunG+DHe2k1YT+dZGjJN0lDVxc0Z7uwYos9Kk86CwVm6ThIcB+0J8v/SGmBaHw15hW2tcWCsWrt++w/XoX9wFRFMM80myCTyy2AvN94gIOz3V2Ajbz4MpG8TYIEJZQoS9gbJ71uP6si/ob62lSAGWuH65dx8+7/C6gPmmOJ7GCO23XSEGpvLYaNJHHVKUrUOj99UB56NY4HgLnr1GLJRQFqw+6D8ncVn97g2sZ0VmOCPljN/vEh6eat8xWDmc3FdjsQnVNWJ2HE9WQwMgqYFNph4JP74QyzqcX76DoiaBZYxBAx/X/yTH+S+EbQJ+4U4IK0qUVUluxUBaFdXT5fPEVWMPd1pvXyZnq8qVjPNE2TFpdFEaP3OZSj7BfQFaPe7E6DjzjkRYLmQw26wlUaUoNXk8ZnMwjsZHDAt5q5NYi7bgivMpYdPVrkZbPRMIklfHI+e0yog7mthguCcR5Qp3dXKu72c2z+9v8u0b+KaHMVOVDWJorVQF6a6Lliln+mz+72zgtyh8P5XZd2/gFwORsjn7hJcJ+RaFv+2jfzBQHeHnO64IXwwMbK2QjaCJQjZ+KiLxNyvmkLV70cCYpzqP/rFF4b/nFpGpqKr/c9/Af0g2UPkPY2C6xTDDYg8xMHNQ3fESlxuUR7NJ53PEQJRLCWSzjPCkHdz+5uFGUG59U0wVHzFQ1H/a1yqIiedZp9Jqwbao3memmNiTgbpSxEB0E46YdG3d09bNC9gGB12M37OupUnMXeBRRJtk2+Hvj1fuwE5sMAxGMf7+VjaIIctoIfKrrV3pqUiHGl0nNtDlrkzcSaUBtENRMtp3DvXQv0C5fDgco/2b0rs7zaA0HhZJzLAuaJiLFWw8d9hrA5pEPXUoqmXLIYw2iIFrBzEQQEMs3YS1RBfiY/eLgT9F4fQ0YKBsmTwNiz/ZwKIW8Plpixj48FkKiXBErhN1xLpdc+lhnW/xeXg/YNmQDYzds9f8HhH5yQayGWLSMUEMyQP8ORoP2bFgy1S6HO4ozs4PxMCor2TafogJ6ysxeIzA4tDXxMUwlQFipL5ETl3NUBqzDxCS+JtFRp/vAQOZP2BH0+MLSNMIYIxuOT2GlUPvi4kAy+iD49svtYxuNp8e7LUocFi8K8TAGXFgvTlimOpMrabdaMDAlOsNfy5wfpYOzn9c3hHb2Uo4krQnNiT5CcPicYJhYWXY+H6TDWJL8dB6uhzab7NJg+O9X+H/V/QS3fyLEJHvY7Sf9pBOwO/WIw6Khm4+roIWvDVFzkWX7RD1nF4QRo5zEp4jfF4tsBnE1xti6Nl7xcT01isI2wNi6EyrdXqFwRCaC9pbMbRjPq/WKdrXy+bxo2dD9pEgtj4CtP9Nuv/FQNBXKIN+MHC1QWzdumv8vPX8pRKqob3uwgZ/DjUMyxcpEMAwxwuSllpwJHU5kUG/nz4YdvdDNqXRfCiWFoZVjeP73VrbB34rUXYsp8yhBzq1IT8fqZhORJQtxbJD+zmvcDyCRB+ykRyAjXOHp4/7n2zgDwZ+i8I/2cC8UnA8f04KizZiYJSy4YjIgIGbEdqLIewxbFw/o6txulpnpobyhHuFG9AvBqadgfbbPXC81VVOIZyIioh/g5jTbIei49wfjnwEXUx11f2TDexu6A8oQ1kYZQ1ioJghBiL74nqaO2jP7Rb9xzjnJtCFR0QQ+yA2Fk16YBNHmIvB0hh5Boo5Czb7EdrHbYnv0z+mw+WOFmKz56M972S07+Ld2mJ67HG811Nu/2Jgs0d/oOlnDNtTQW+S7ISYeDMvFqQPCbE1qof23yHfwPK4mDV+tX/Kxrw+z1mnS3oTzfY1Jc+3beL8vPD53ajrqT61RrDY20IDk5ShLJswH/LZRRPThfU8EusRvcBsJpMm1E/4/UbToT3c1WF9PX1K1vJwJKm0EJs2Qw+8IDK6372B2bLNjD6J3my2PikYltXgaJgjxQVPFnWSWkeURZcPyphckdGeYI1YWMoos0In8Hi6+ODzVAZiIFMMtD+hZhm9jxuU4baN62+zxud/964B6eGE2JTOUZatVvcLU+/D3sBz6B2Nx3k79GXVJdFTNcSQ4+Mzg8V42IsoA66HwxplaY4v2/Bm2ISS6sINdOuE75O+Gcq4eI7ra5oYTdx6e4fqk7yBvPgYTeKNEBuPa8TAlBz/YKD+jJovBoa8UK+GFUxu7H0F0jDmPo/GXD2PwM6ciRh17RNIfnyV4CjJjES2spMJ1w0R/OMY17eqjY4IT+ivTGGmEnhmuJ48/3OF1RzDcrQvhIKoOwP9Az2i+PPSV0Zm3Sv7a/to+TJkR6XDiHjyS9fJbWyloIu3MWFt70tkywKUDR/vw8Pd2PPIkwoxfn6kkDC4uEfCLqsr/n6iDFgbFOQ9UjbgaOsxB/fqIqzNVzX4qomYehq3R7J4I3arm/ZNgjxye0M8nWU21Q4q8abP7khs7f2Lgd9s4M9J4fcy6/k3G7iPhfSLgd+9gbK4itikuuL69S59RrKsib8NY0AX3NboyQPA0aUPYm6zc4zERUGnRNWY+J8dAzKOGwMsctRFdhxX0j8SA/+eW0Smkqr+rzkpPP8PHxGB1P0vGPhgvPwWhRMKC8RCcYphU7kNW8h9pIgT5Ry2p5Epxjerl+hIzRkk3QLd/mM4QqHkXQ4R31s8GY9qjyb+Yw/F6uOI6W2k9zT2qgLW0hrd3NxALHgR14et75skIRKGwYW7Rrf6bKiYrCQmU+Fd+cAWYIjJeVdJVPS3D9BopfDQkp9XMr4QA9aeuhDjZT0UNaoqAq4Nd/aeMfpQVSMFMKG2xDT+wJEeNqyGVJOWPG0axKqfvYHpbIJh+WdvYHWcH6GAjjT8vkQM3Jp/isLJbI3+hRLEwPw6MTnfnjBMKxfEZBb1f7KBP0Xhn72B8QbCv2JgvDgufrOBPxiYDOVHOp6i2w3lOX7fTzZQG5qQZjt70cTJpFIpVRt0y7OVLvJRgc873WHY2k0OBkkmDMf3csIwGe/ef7KBiYIYWHQ/WPjeZ3QyJojxygjVu1zVNUXfEkFWj6yG5yZiSDx//WYD46mPWBX7kx7MKBIIJH5HETM1B3L9hGEqk7qC2geRQlI2GHY3mz8YuHNWGAamh1f9xUDQzwP2GBiWro6LGDt6ItbnGs7fDwaG4R7HL7bw//tnqwG/riiGHRxFqvjWDFZ6LZDoecGwuNsfOrBkVK/8ZQgZsQ6HO1jPi0qii8Vq+tyjLAFRxfm5p8GViA3aT74eilLLGO21U/IE0ttGF5PmiOMlzkgGG07thk+Hvmb75dqGdVUODTksnC8yQlmUpjna/3mPGHgOEAN3no1ht98znVYjxMAIJMQZ/4JYcrUuOsQbC8OmuRZafAxXg/Dki2J4eXQSzXYVA57tcb4+Cj6P4eH8ZLqI4z8bsFpw5vbv3sCfbOB9/EiheA2Yt77WMe12+Dw8GjAwwvhIw9nQMEYcTgorC8SmnyMiu/EWMfBm4/zmC8RAXIp/9gbeF90KiDOdil6VvXTDuw0nVQ+7qejP1fJqGEtNh3R8wvEfLoKgD4L2BmgW5IuBq0+FGFY98f36M2LgNBqKwlO0Jy6ju6C0Rgz8yQYmxx4xUEgfiIUdyhq+LHuVouNcgT3dmgSa+HU1BFW4sM4vRiQI6BOMy7OxgM8+lCT9rG9pljEHmOvifK3PiKWmjFgf3cAR+UrF9R0fEQOh6dHermPEsHR7noNrlrg+Th+N0nf7QKwmKWJIBr1OlbArQCvWc+4HjpAZR99dgLuHhRi2J90jxwztNfI8Q+TcRKzQ/GFvJPVR9hyu+P5H+RKizMLnSTFCq2S8jvqhYcmURMRE/zWzO4aySkBsV81RQSrOlrA5uQu0n0noUWl7F5k0d1dN6LTq0fC6w4xNtoAYnJ40SuTs4IOuyfrPETzE2mK9BLb20H6vl5+i7DwAEMBr+G6F7z9T/2AgD+MK/U3foKx4TBGTyl77xcBdNR46CcTllfRi+fweEQmNSSsb0fUgs9nqOmmC0GItWUwsBexZMjR8cfB9px5iLFzloX36BTFwFiMGLkIL50MPcf3el4iB66eJGLjK3h5lOWLgRjdwPv6dDdx9OD7/8YwYOD2vbl8MhCsylbGAbcdG1wttouMhyIxRU1Eor4UsMiUtKXkXQgtG+VQbFIcviQi3RoO1skWZcsNQSGqbGcCC/aiB1bCJgBv3MQTq4K+cAv3ZlB4mgMpRI8mKaQ4l/aH4ZgPDt/5QjZcT7NmojDQeOQbOv3sTLmBRMuPMC149qfxDg7IukUlou6OWtKPtDfxcQxn6aguVdOpLApq8RmKU3xnamzlpIcgyhUS3BcqAkYi/Nw+p0DDRFHSyMyb9bzYQ4odsTKz7nI0MR2uiM1TtFwN/isLeJ37AFwO/dwo/boitXfLafDHQd+v2Nxv4vUXkp2HMob/8l2ygmqE/8Pe62Pjd9Vkbt52SM0GkUx7Ee1aQyftiDg3VFoQ9LE3+R2Lg33OLyHSszv/nk8L/kKLwfxoDldGawVqcY1g09AEDL1UJibPHMPicoprVVxqGJbMY2tk+Uf0PR4YhGu9MMfncoadHoQNI3hJpEsNG+xIzrYCYFYhdpx5iGmjdAeJggW7cNhGrfjBwYy4XJF4FiAmXN2FQGoWJYbncU+oHuF42EwExgSu1TrvCZrCJ1oQnHGUVLQY1SLwQl9lo6ANXIjHCzm8MHr+3iEF7+xJBcb0uCS+P6KbOllZCOIntJmkn0FK5y/cAh9USMalHzJzK8z8YuH296XdvYMZKxFqh7nva29WfovB23v/ZG+iv/xSFL+ZQZJRefzCQ5ey3KJze5vj9jvnoIaWtwzmREMvskXiEGOUm/2YDR5pofrOBifRCDPHH018MTIiCGKjMKxO29zm64fSKGFiJrgXlkuA0mHnv0cgYsiVZ/wcDNdn9LQonqfP+LQrzlmGY+9kb+H9jYC4qAro1HTHQ27CMai/rDUvUoDz63BB7BBkxMM4RA/lmgdgyfyIGRk9UkzydYJh47DFM5Q8FMbO7IwZGUxuxhowxTIkWzq8z+TliwChPbwf8eR9UwW9ReL+vMIy3wglW5QfHz+S9QwP3MAfdNoUmGjn4+cfZ5w1WeUXstHJU33R7Rx9/vqkNs1/dkS4DtMcQArTPcSr0JLBzF9arMY5fXSB23ZomBb5CjI73MXiUMLaBfHK3m5hcETNaDTFnYz1tHq/LN1B4IXYVmy3a4+6J9pvkzVAUvi54ag3j0VTcg/gcIxYNt//SyQsxcAdnxI5PHUhkNBr6DD4/w8nRkabSWf0IUdacDJ50Sx1QZjwyyHc+rrdQZe0XA79F4Zu716nzRLf+kw38FoW/2cCl6jTJZfUvDLRWaC+fsX6l/omEsDnc0X7rR118MbDYB2hvPxh4SW0PtFqQueucyt4IPocXmx5FWfT3LouJL07xeTNpCLNzxMDigmEiqrJ5A3SFmN2scXzgKOD77kvEwJ+i8BcD/10UhnQ4CU70P0XhZDRcjpcPlyl2Mso4MqtMziqhosSryp7N5o1GQH4PW9bHnf3FwPhjoUzMPohByb5A+zoIKAMElnuQqGQp8geCLM1kxEC2r3E89xvEwDw9q6CZ3VAkXWHYjy+dA2U+nJyf+uiP7BWvIDj3I+6N+kAyzq+1CZaN64XN7mioyf6B2HY54fOedLQ/XjMK6eWkI8b4+D6qigsne4zQnoXhFo/LKf0AtdZTHp3GiF3xRsTx6BgVeTucBG9Wgwy5BMNexymud90zVNZnyxWPmr6VDKt+jdi0WwqNe/h0R+LVnwC8t6KjTExQFlXaxYU0ytHeDgzff3Udsu1PA9WqbyEGLrrhyJZ4wPkQesRA07z4kHiXPxiI0GPg+KcaYusRZUltGtPfvoHz3SgzDm/EfmdnoCyYLzuJnINIAbeXEAO1Gj9POKJ/SbYblDnJA9eflazu4Esn9D+PDWLgJ0cMjDPEwLTxcL2MnfwIKFHwfYtwmP/9n2zg0IkGZdDaeH0xMMrxSY1iZUlMbZ9UZPWt0xHWLigz4a40YGdBTfZ1JINb9oIIzqfz6HHITsPqbvE0neH6ik9Dttq/CCJaEcpwz0TZxdRAa7h76jKcL6ZBXMzwk2dv/Lm9rarvSeHwcmo9Q9kbRybU2oKDY/YxUby7hP5OVXmUBpVHk8n2A16uDg10RkFP6Pk+g6Ul4PvWaaCTE7urQA1B44nuoL+Mn9EM/CUb8SjungiPZL2AUnuibAjbSqcyV8bszaZv0TspnmN4l4sGgYb+MyrMTv4WhX/6Bn6zgUw/6L9F4R8MfD8nm+/ewG/DGGNe8r+2j/4pCv/0DQRl516NuEb/7+w348YjT18yNMc6MhkWSoOCW2vJx6psMK/SgrN1/A/NBv49t4hMJ+r8f81JYfU/jIE/R0RQTmJY2sYYNuajy+/ewDSpdMSQimeQvfwhO7brf7OBPxiYjkt02832ARBNTohN1QV/fx7lOwB7yIYth6KaHYoHKAhfktSTEKskmQ97l+QF+mGObkuCCmA9pxZJX9eFQ21SYRi2LPz8RMKwdzw8Ihhkk5gsVdCp2nQESvuMy/xkdUCfhmhB5k8xLNUehnWl7hAL8gIx7wcD+b3CL+g7hyTc6SX6kC57iO+PJUbxZCgqqP+PbCCguES39sb3a9vmt2FMPHoMWGH/yQZ+i8I/ewN/MPB7RGR1dv9kA38axoiLpoedqzlNnOjvgl62jyOkhe016RaB4bs3cMscHN94tPeo/sSff4rCSR71Ol2KFwvW1zuGxYfayXQhMwviNWJvaj9wfH4wEFEBn7faVzVdkmGvY4XUxoXxEIYMghh4KREDf/YG5hfEwM2yRAz0X51DffEwgmVf/SkKt1x5g3sfCzxshuzXT1F4JwxF4X9jYAkNYhXqzZYGSwxTiaIghleKUJNAI4iBUYxh+bz6kw0MszflsWwxlA3kwiALIpPHONhXupieL+BnN5PwnV57NK8+I3CXZ8TAjV71dH1BDFy5Gb4/GYpcJHg9QXfuIxLKLwyThr5OIB13iE0vu5RJvkEMLE8ShsnzQneGbFwyHKnA5z0niN2rbbWByGe2mGYU/3+87P4LBt4f7DcbGLsJ2u/k3SDlBNkfDLwdEAOjG8XPd/AvKUkeC8R82yC87UvEwPPaAEaSMWHHUT8coRhO1lt3o0lehh7Ty6vZQnwYOSQ9Dns9LzZiYKEvECO0Bteb+XmksI5vREwl5G8aHdcos0jriN++gXo+T/6KgT/to3/2BsZjETFwrSMGgogYmDgrxEpfeTCwl4XSeKe5hnRGP2MmvzOFB9NjdyVqMv3v2UD+URAD6wAxsEwRA/nitWjinYAYqNrD3kDvX0dEjAdiIPsQDPvxFTFgesT1yo4O2h+uRRkXjAYQ7B4WZ3qK37ddKDKT1nOdMDfzVaPcTm0ow/Nw9uBc91RL8iWEAobReDdki5/XykMfKK1InNSIgXXFHWC3HjHwdEMMbLbnEeguhvXEvyMGHgucz/i9Rns29rhe2Vo7glmBztmz7IaTxA8fVsuT2TBW6Ucyl90VyqpBZi73uJ7ggu+/Xc7w+9d3xKBCnccQKx2ux3f/AjLfpyIQc8BANdEk2j0QE5NIQ4x/W0+JOFfE3q2+x/WWtfgAveAasBiKwtFzsvMMcWYbYJwnuhgmN00iAS19nJ/7HwwchYiB6+VqyKZPh4ZR7oCBV+Jz3gaIgfumIhDxCO1vBX+ygXG7Rn8wb3C9WSZi4Do5IwbuTcQY7dVpQArJ43A/jWQjvbg2LImoEA/cSiaPzWsGxsgd2ul7WkHfF/QvobD8g4H9IniAez7j+kuenUSNXkPMNRADebhbAFUUxMDw+UEMbU+4nhOKGLh+DHsDi1SX6A2Dw/ekcPRhI8mQKGKwuBubJEow8pCoQHXDtWLOQ1MTZGLUDw12+wVi3WyMmNVKaB/ZTULZJvgapatXRSFvUUZwg/dHGum43qJgr5NYNKojVYvGgAHAxLTjaM+Zgdg3tUVTBGYPt6YcXjemLs+GGMpTPSbqeyuAdhsJDXg6juczFEbgkxl+/orieBdDw6Ry1KBMlc6IoffsoQN0Rx1l+Bv9bZ43OsquSuNc50KB7gn9d2orBkkdH2X5YndW2cRafLh/1b3aCDfdcOc5yuSIpkwmt3r2QiyFF3Gf0zw2SlAWTNlEPXHN50M25HOQs758Sc13b+APBn77BioWYqxDEQN/GsaERpn3RtZifKbafsKDnRiAsY5KlH0qm3O33uJ873OU9eQ0WqC6pdo/EwP/nltEplNV+f+4U/ifgYHafxgDp0Nf3fhd4jIr9gsMW6e8BDYyMAx+LqDS/rPOAKwDhqWbolMqndDMvnsD3y/oafIWwy8G8ioeLkejDWKkMZx5iBsoqLYdsMuvHXTL9fD3R7eASL7+wcA2RYxcx1OL8OseMYi2GLZ24R1/vm10jy4fQ0OXSUhJehnC+lEdGmy4/4e8M2lWHknW9A9igRjEsJQgAiRAIJdCEtqBRpCYJ8Gv7zcY8mZ2l/Vts5tlVWWdizI7dc4HUoQPj3u4e9iyc3MCs2U0gB1eBj4Ian2YgXoJsxwfZsC8CwHD2rN2TukzgFscDN+dz9k3G+iNFO2Lge9OYf+1BAa+Rr1vi8hnYEx+kRgoB7oEeQQ3nCfFNxsYKDz/ZgPfLSIfDEQ0HFBqDYCB3QPeJwkuFSi7ZwrRmgzwvJdH+Zkb+MHA7R1Y9cl2ainMaq1URmSvjhJjXvJQuHMZA1t6MMN5mOH5+zDT9tOTnXmKrA1MDLhRof1qA486+9YGBp71DLFecGMrng2VAJ4g5/JWKFoavXHhNc8Z9st+1eUdvnDjSml7HwycTJw6c7NBxj8Y6Cr+71D4eMLzhg8BN9l04LY2WW+Bn9fAHH19z1mx1sa07pYD5ofdX23g+ulw4VMKN9WzZcsF45Cvng833lPdEy1EDesZ9fE+Lyo0YJWJaD8x8ffNrKvQoIJb9uuXNGe9/P6gIZOXbbEXMK68AAPtqw75OGrAtOMFGBhF/kDxOog6+LQPDIzZBVjKrpXFtxEwMF2ToXgbmb1YXRVgg5sAA9eLzTcbKFqzUeEHNWDY5QEM9OYq3LI3wnq8D4Xf2cCgb2jErTUwMDwBA32T7n2m7uCWhCEaCs27kBc2AHb71RXr39J07EfHiCms6ZDHWYD9fS4gv2t6ccVXH8DA9/jo98AY4Vi5xxuw+rTy+qbiZ2Osz8juBeQrEgPfLSLBQ46P3q0RxrwxEBuNzzfTHwbONPx+uGr0haVU2pX17WnN7sV6n1mr6KEyb3b5togEAIaSN1eHEeQb0abTWAMD7UJi4LP+w8DPofAl+WUD9UBmA/cKsKvXh9sdHB4uJdoB8riRkwYOTuaRdmkbws013WLNhbxzmRUDxX6VaTi8HxWDKB8hulRf2LBXPZtAvh+wDyuGsOFaAnPs63gKtZMDbdYTeSg80yFv79rAS7qvk957AAPjFzCwqh4TEl4IN8xqwEBnGR1oONnA7XnS7c72wOjBvj4ubMvVr2zSAgYG+xT2qz2FvVk70Ld13oP8Qv8qvn6xgBJ6QD+2Zj1kk8la+WQD7dHGbnA1UKBfK1tmY1s1lRV5tvhgYNCqniWwfTklLg+FqavNG8PtGPoLaR0UbtR/9NltvZ+Txhd6EbQc6EuetxFmLGOst4jxfpnMttuT0Rzve4bnbs+AgdTdQh6XIbDFXB7m5B6AgZ7ehz1dr21560jrh4EDE/o7encKT5p3dVh14P/nQdpTrFE96zP7We+Svlj+DoVPD+ObDfSitn3lqQ0MtLgPe+tvssanNvCdDYR5gb3ylGxH7naI7+93gIG28jsUBq3Afh5W97pd38zHBbQyzYfepWA0SAfAcKthh6zmzCzECUavcJwV9HfTkB3IlxBY12WQR3Mn77SvJybs8Qr2qrHLRhQeuCaA5ZD/M4wUkarIWswh7EFt9YB9WroD4THC+pXb+uk7N7C8X69DP97e7V63wYR73OceSxa9ASW1Jt4/1+A/5vdIp9Uygr0TR2D4wG2PZbZ/LDytRNhM/faA7MqEPbp3YT+yWRtYPmrieZNWvcGyBsKYlS3DgJeJ9etkwD6zb7yUeWZe+0PRhb0xVGsoHNGGPHafyeODgfNVAAz8rxaRz/jolpxz2IuPDfHBwF308j8tIn/qFH5joMvrl2p4PdqC5oeWyhbjOO0PG7egY/fPt74y1yPIm1IUU6g37NW/Lwb+a24Raav97n9Mp7D+N7eINDq2Te4rNwr/QXAbRSkxcPEYic+hcPoEBvp4f+Yd3Nz8YOCnNlANoOadXs/5HAoHtQhmt/PMUkpXE0ME+QUYOA6LjRxgAjd2NoCB9X47oqDYwcxyT5N3UvaIghewL+D1gcXD6kHkRrex8EfzirgCfSevVsJNLFf4/v2gDTM/B2Z4mjzE6t2AQeSkjPkneUhUbxYuoudkIsQqBIa9NtqG1vfw/8RAf+vADb8HxqQkbwUZybl9n7mBcny0ALUCQ7aH5IOBIpKH3r3THy0iHwxUDx45jzqixUEPPy8S5pO7prHiR/UnsOYADPRudXy/JjYh37eK8jM3MOi04HbMRNbaFSdWeJP5k/j90IYbvnd+GNgaFGNKB2uYncYVGGivZbTO2A8D89kPAz+Hwu9s4J8w8D5pe98WEeMOTKjv218MDJK9bfLxRQ6M0asfBr5rA7X5Cxj4ORR+9EwKGMycOHvAwFYfz+t1uTwkSn4Y+GkRGawXMTu8ZIvImWN/353CXYdxyfnA5HEdP78x0B3oIyFMOWBiXh8faRRcgeHnEJj2uMvx4/mxrpBmAQM5AIqMuxyYUyr4/IDf72TtpjXhVkM5kKgJDHSPFTBQW6bAmiMwMMkUuLE3Bm5XsjZQD4Gtbp5/MZB6MTDQ1+E2qhvMsr2eQ17fLSLvbGDk9kZwY3PsZ2T9DoW9gQ8M3OW/bKA37cGSGobMBlbv8d06vt+dRnDDY6+hOOoc3794AQNdHmP9y7bucXiYhETbMwvv/rD7/GE/DAp7+i8bWJxlmDHrAAPfdwqfLWBguEsm7DM++o2BQSXvFA7ncIPu+nco/LlTeNhTIlqVd4QdhxRhXKotPRqB9ZhtF5rKQkfjNL736mJhPCqd9bsH7XMo/CcMjPWwV9i7M8KK1e4PDLyN353bEgNHtaEQp/kPA20HWCfEEfrYbcrsvRr+soHZRgloduoZhSu2cFvDSpnSwl/JWw8QB7H6Hu+fvFzsn3qX2cAzMDCkOjDwWkBe5ovCojQPpsoHA+OZPBQ2ZTYwmUDft+G+RgvzDnl7ZwMbA2BgPGxDnq0m7JGpKWcy4xPcbnIi4FeDrWjUto3CiUu9YllfTMnRNKZ4/QX0MRs/EGbaN+z3dPxo8LoqB6BccmB+m4CB53bwogGT2cBLDdhVrwMDExX2UtxSYKBlFcC2wVbO8Vw5R773NJvM13QqnNbkng9Jn81pXIRDfP+2shg/Lywy6pEux/XL2roXMPB9KCziDFgSkgyzqL1AmHqHvD1MYGAcOwMRnPt2yOsbYHLwBAb6F2woH3JgYKqONMVre/Uru+c23P7uaTGnbz88OU7bpVkYasLuPnPOGtNpl8buARiU9bC/8Ws2Jq/ewve/W0QAsGeahqPfofBqBwxMtk1g+NkZePw1BwZ6dZkNtBJgYBb8cSi8XOgN/lgdxjSW2UAnKjOLWYulRebMHDNiJ61kbQM/08TqKfZjAf2KnGJIycXQmW9dsi8G+g0F9nww1aC/W2CgzX15KBvTlduTAmHmYwv7YD8gD8mgh+cv5cCtUwP2pcfPL/uh3kaC3MZcH3Zb9Zb9MCdcQOr1kPHmhZHQT7oQDzn5YNOyGYVJWy/8q8Tq7UFA/nsbA/J2zjyuvRj7YiCryxZHg41oPYB9Esr71hU5QMtvtCH/g1Rr8KesbR9ttw0xD5x5OAz72E99mAwVpzvD+uvq6WZ3SL8Vn2zg+1C43Umq4oOB707hNwZ+agOt4u5/WkQ+ncLvbCAfJpyRo1/1z6HwLPS7xbwngNn1elCzWz29zubrO6zkGwNnNRqKf9vawPa/5haRdqff+Y/pFB78zRh4UZjMvs1/LSKRs/zWBoqWNdC52opCSh1PZltkbRJrLQWJOB4pouPKaK/V/mKgZyJ45i0D3ifY9w3hjcI85+dK1gZSauLvZzDzC1v7tYi8B8YcpgqR1wmBgcXUIX5dtomiav7DwPn2EJCz87gIslpl8u4C0XsynwCT1BJm8zF4dxLOgYGOjEZvDZg5MVpMxKdFZGiJDYm7jWjyjYHvFhGnLWBWEnnIqo17Ahim/GoDPxhIMyYCIwZHmKsipnVZMeaxGdywdYs8ok0Tbvc9Pnp7v3gUdGI8n2vk3/HR6VoDBtZfG/N7KFyc4Za3VyfkY5GVFGm+Vfj2uPoeCpM6BUYbHTlu2lFG5OvtX6fwOxso4umvNrAxhpl+t4h8MJAdgIEBgmdExzsZzbeAge7TxvOuuKwNrB7e51DYO9qU830mD43/61D43SLCWze4ef0KM7e1hk+a1h81hfoJMLBV7wHrnh7cii/n+jkcGBjDfCmeM5EtItP3ZXXyUNiZAtMuPW38qQ30/T32t2b2GAU9ecvVGwPZcbn4Mwaq6vlMXCT4+b6BG+50x3Ua3cb1gpwK+2srAELroepKwC9/wUDbsfF5ixIYSEc4eG+kAcOMABgYJ+WvNpC5y1828I2B50WxooDPgYGHVfbNBvoZwhZvc4e8tGNgYNo5jwpP7fyygf7CAJa8s4Gbu5iRw+Wh8OsCt9wfHAbkKQdg4ERNG6CJ5RCYBAy092ud87YO7F4felh/Df6FG9cigTb4ZhHMLGDU+1DYjTbAwPctIu9sYBSFTB5a0xcDHVaHPBdYKN4u2whDzC72O18BAye6xMB6d8QCW8HnvzHQn89N5hlbYOBTAVaOj+MBc2XnPhtEWB9zddELe+LlFjN3hUZiP4D89hZwu2NdtohUnV7xaRF5ZwMTUfvVBip3GXUFCdx+ftL6XPOAgclsCwyclfZ3bqA3akP+lD2pPBwaIen1ocnc8Vg/stNWW9AwP3OFUiPLYQUUyNdg8KsNtMbRhKL2DVjXciFfBwHMcbfmDPsbAgPfncIfDHwPjMkb8lB4+MDfj/bAwHXnAaw/HIfscyi8Ko0rjf0KwQSbVcTUgZGQ6RSmcMKlrjKnvpxSPKnBfr0xkJXAQN/vyzmJU2DgvgEMDHo23m9CdY+VAhg4Z0GbuY0J3Dz3sR92Cnn2y6DWZ2YPGBiBGpnfnQ+OnOeRS/P3+Ogqsi12Xc6WNO3sGXM3rdxjdji1iE37ugh8GVY1Mjb/YKA3LLAfTQ5sSGJ1Ibyl7Fy+LmWLyOolB/iotiz6OHwPhf2cAQNd84eBn2zgoWovPtlAZ+w+cra8XAIy1aZeUNeTLTKyU5gPWr9OYX8t74Qm49cp/MZAlgEDPX0EDExawEA72EHfayvYs/blcKS12OD7+xOJXTZbYj1K2SJygv1st4ChrLDGhR2EWczaF8UhrT8dY+Vn2ZWtuQyrGpeeQqeupnPvrgADnxBrcZGH4v4L+yPa7YnywcDxEfLpb3bAwGsMf3LO8PMqc38YGEr788HA+xHr6cEX2U92HQl7nNzK4ZkuOg1XyYi5qlqF7FGPOIXXChh3askilcmF4/1lNnrTxP7O3MuU1ufIZPBfGcKstQHgMs/4fd6z4fA2tkHR9CxPK0yE1XUF9jBuIUwTtZ6mcrCjQwur0SysYTzvD3t8FtL8cmGFez7n+gcDawvrpvwfGJheZtVnfHT7df5hYHCpB59D4cXloHufTuHFcM2wfjwOh8er4dJY0+pscR5nR2YWhyFNL3NNONusMlmctWc09Sf/xtnA9r/mFpF2t9/5j8kGsr8ZA49PRKtBI/5ri8jK/R0KD6ZFSM615Mw/BLnJzYXt/hkDDd52/lwbCOuR0tpBtO1fYmBgtYs25K17ZuEFAmYhHbCYaMmhRotYRr9DuJFVIwAGHk4bi9+4vPzMcmULQyuH2dsoS1qJET7YGcJMV4nsJJ5bMMuDCcz0totoLZ3KbOBYYok3vbjf2kDPAlZR1/5ioBjW84a8JCCHG91PhD8ewY3Fd/z9OxvoP/YbztUe/H7s3uD1Zx36XibnWzK7hq3n/EiRT6u9xMDgmnvfW0SCGxe+WP4xPjqv/7KBk0n0+HYKv+cGjtuHksKnbgmvIQ+9O1OYnSU1ET1en3je+KX8pVM48RFNf+YGPhrAQGyX8akNFM8e9mOqAgPj4IHnC+Q4XXfBXFo5D5m91CUGHtrep1P4kw18BvJQfzbB+tbb2vdQeNK+D5QgDTWPLxvTF40Pt9/cwLSh/Q6FXZ59s4F/wsCm+GUDP3MDXRNm2K8KYD6XA2WuFujHZx152amcG3i9Rgvp5kficyj8xsD3obDYUYX9Olw0Wr/KuvgcCnfr4wbp+elXG1iF5xtxd1pj8mbqK49CYN5y+z4Uzn61gZ8WkbIBeaxF2K+01pGdpLIF9rxfrmjVmwEDbRVutqf0JuTGF0OIrCuLCNozm8LXZVQEzwmwqhNkspaxDSwIE2CggzCc6CJrD3P8hpP1qw0M/HDRYIYqbzUxBTDwJAcmvfyeK+V1qPimgc8bnbKEVncX8kAmMHDG2gat7zYvgoHsrL0RMNALjqzw+zowMJ/KzuVJCgx81wbWOsAOPz0DA993Cs+GwMAgPAMD+eOHgaKqmcw3zrKo4wG3PzsAY+jZySHGZWGTFllDiIkBDHl6mUZpQ/wGxrgO3GqYreGW37WB72xg2k/wvsctMLDlGA5RLjFwP8Dza03ob9xzfxgYX4GBq4XEQHWa93nDtVfE9iNgV1+tKrYz8Pf8zEaKo7maytrs8s0GfjEwyiaUcjkg6bmG/Lw6mUVxzZwJUZjAQH8nB8YsbXlZYg3PW1rAQHwS9uexhjwvj8DAxJa1mp2THPd+FTcyBy0mbFbD+06HLCft3p8Ix58OdKbWxJSi1x32qz1EWGaeFMhvlvyygUEf+uysKuhH51gPWZIBA6c8aCmf2sA3BqZzDRg4HAMD7dsfGKidnCPPHC1A2DKZCmprwN48661pEPYRnwxOecyKKph/MPBTG3iO7DmFUX9QBC05Dvo2bQMrtNPieyi81H6dwgGwI+aNXmGRc25D/oby1qE6mw3lZZda4a39tGLKySbSZacwGS37ysp+e03z5nggXOiH9ekUfreIIKzE+nYrA/ZGHKA/yQLPo9XGJ7LOXC8+GDgfymzgncsBNZuBx53ycvpgYGDJlprPofDsJed43mDvdRf2YcDn48KZ9LUjKycawhLbAxYqz4fK7hkwNhzfe4qdDm2EVyHsxerZhb1pyesFdF12iifTKQuMwQNh8gny6dZGGuyHrPWusR8GipeQ2eGxLBKSGBhs5a1Fl8oYEeAJ2Pc6pOZwvoxMsp4PyF+4qmL2GjKE2a4Ms2cyrFzrsL/BWGZDbVm0sbpq0Pfl1pQtW1nO52LG4W/WCDsWM7vBTxX8zzKMIH/NPDP5XmcIc9dzxIOZVsEsGQYUXZm12cJSbZ3tXDulgdbhjJ41/Pq/DoUXx1UvHu4n48FnYMz8YvXUT4tIZ/psKN9sYB9ioUyurWKxa1ffbOAHA7vj/vFTGzgfz7WCmhO7wealwUlTlppiy5EK7K5GFg3MYFj82w6Maf9rbhFp9/pq7x/i0r8hBg7/5trAbR/R4vsWkQ8Gin32GxgTLeCWHPeygprsf4fCr9VSfC6T+4yPbmoPh9ZTDrflFfIQbAsMjIUlOyGblPNj3QZ2LWOo0RsDj6ND9MHAz6HwvHkhovLwOxR+ZwNDezMuAtrq8vIybQm3F3JE6xv5/Td5SDSrw+zxlTTTE6ihc5YYxGTLwntgTOBMJuyTDVzXxIZW16tZ+JMTzAYfaDncznPCPtlAWYRFUcWAgffFgPPqrsi70ftws+/awL75u1PY3/Xg9t5zA30q8ffDGG76eTp4FJsRMFC/wA2fHiyg9eH2w8B3baAjpj8M3N1F8cXAcpd/MTDuSKp8ZwPftYGfbOB7fPQhAAa6+4k8FCX7Wxvo39wh86+HXzZwTcBgb5/IWslEzpG7Azu8S+l4fDdSvtlAEW3Bb5M7okU7R3QeBD2JgfIWkem4BuwkAgY+s9aThtW9pnxaRN7ZwPWZa4rXk7cc3Na/gTGeNpIDX3qIfj+dwtsO3KTq9cYUzbYwi9lC+2Lgqppwxb/vgP2npfhioLjLWrLDsHuhicDPQWFhPS4nYKAvs4H27aRVvL2qy5L8CTDuyBYxi4O/HgpvzsBAf5dDPh0bGPawgIFu15dutJRFCvvlt0VE5BzY/TpFKwqeHaMI4Ly/2UC6dwzm7ZKnxZ3VX7OBbwx8zw0M6jWsR9QDBto9768tIvJQOCC7Xn1aRNyQGuJP2cD3obB/6/0Ohb3r/nconAwUuK2FHDg0l521l2jpkYOFLIR7BLa+bxGJ2WJSiMMCGKg2ZTawI7OBk6ZeciNlCJsaMht417C/5+YjIjv8Ixv46CkB6efVULjbXh6yzYt5NFwUskR+rucfDPyMj+7IW106j+zbIuJ68rLH3gNuM3oAA4PrMPM+t4h8MPAwgj7U9Z5DUdfF76dc1nIFcjy5aOP56EwqT8/Zmix1bBbOK4Ja7XsXQaYRjBV3gn/P3p3C72yg/5pC31axrA1ME+yXnUF+XFsORBl2ZsJLS8hfsJfZQF12CjsrfF9y3fc/LSKiV9c4NxRg4HIuD4UFeJM3q+xBo26NKQ7Pq5KFB1ESf+mTgh6zJ2eskvKiX2VRBh6UN5XLWF5ijTDm2JW39jyANd42BwYWObZFnIInTYpWS/nUBo5VmQ2cVL9s4HDyw8AgcAZHvuwsw8+hsE1bYFBtLlKaLhEvO9s4L9nTP89oZoW68FlNdiarM+gTn0DePhioAKPW5/WiCLS7ZvF6C2HGaryB/XzPDXxjII1lbeo7G/geGBMbO00RXat+ZYvTQ9BY3khrH45ag80S2LN5KgaKs0ZYxIzBtkOjYwlsLDJ83qPojSgdyvHv9W525MVgLJPQjd/cQPXWntAqb/yygWb7cablWA5Euo7w/MsQikC5rA18jvKKx9rS+WCgy26Pig032fKTDbQfStZnTh/P/8HARUvT+WbOGDlKjPXwNTle3rQn5OTXqQjKkewcrgH7bGWvFaK46Y1PNjDqvfTCtwroc2sCDIwjmS3VCPZmXyLM0+ShsHPrZ5xpjYtFC0cHhh6P0If0JIC9yxv2W5ctSZYmMTiS4/vHBuncO88s8uadiQiqEvoBz8bI3VkIE+wDsLgxW5rkH2fyTm0dzxfM5eWPqyvcilHi39uPdkiGf1aVuWPZxIaHaEOj0YCLDwa+W0QeLR8YqIez8NMi8ukUVmeXxqc2sN94/DDQnW+zP2cD3wNj+AYYaNtTqz/kFezHYLHUBWkXrK/vIcwcjVaaQsUWYaBWAmv/zTHwX3SLSL+v/n+bDZx7xu8Wkfdlcr3ETmi1k2753Sls+I8vBn6ygX6BaINaU+kmg1+nsN0v4LYuV/2LgZ9DYT7ISx4NlxvyNh24vQu0meseMNAbDxDta7YckOBocCO34+9QeDkGBrqTxhhucA83WLaNkCLn8MsGgv1gJu2nHJiSAuMmN6jhSs2ZEDOZfWrdIoeWjRAYGF82JtR6uSX7MjULMWpRgx9ewEBx3+D3jS3csD0pXIq7T64ILgfWJDWJgXZPfl4fz/vOBi4vGmPCvMDtZVrky2gbbtcqgQnv2sBA6QEDK5mNyXnPp6BMf4fCZh9uKGyZv1tEdrFdUMRuFszsBm4n7QAD37eIBNkN2JoGbUS36ybMWB78MDAxVr+5ge9D4bD2ki0JPaz3GwNdgff3Biu47X4sx/m6N2BfWW08RPHAwFQHpvkzp4q5f8bvk+1xLL7jo7V17XOZXDA0Hl8MXDT/ioGklpriOyrc8Ht89KdF5N0p/L5FJL3JO18vz9Rj65M8FA4VmNXBDW4k0hiwsXbB+go5YOaNgf4rAvf6Dbjx1mR4+R4KvzuFU1Ni4JrXhcM8uLW0GjZoNA2BnTdX0lHjfKPBZlpj9mH5OxReb2Vt4LL1GxjjVLKFg1TZub4AtrsbiZHDWM4NHNgr8lprWQQhO4UzDW7Nnp0NYOgOGPi+U9iN/xgYUwyBgR6wggVKB+ux6spsoCjlOOXZ71B4GR6wH4qB778LYKCvVg3hdM/Yn6mpfQ+FPxj4vGQJhf5SFimkjz5/3yLiTB4c+yOzZ7SIPFoxkynBKkcY9D4UXmfZBFh//2UDRV9mA1NfP/JxAgxc1s4IS7oyDHm1gYGRFsv7E1zo79puyynjG8Ycqw4M2spbSrT5nQl7bOslY0NgYJQ/uPDq4wzYkcqS+3eLiH6HPL3mEeQLtCqCpJvR9zK5wQ36VzTlQJxWjyhOZfan29fyTzYw7bd+l8l9MHA+NRXnkDrQAusQ0LR+NQp3PSWLtXvZmOLZAxh/20HfdsVvYEwweUF+3tnA8DmdKUGnYX/nBqa2Bgz0dpCfT22g964lbAED63T5YmCwT7Be+/jwIKNgvLDnDR2YzrIdGaY3/WJg1TSmtASfFt7yBvv2xkBXmcvx52dZ5dIxgg8G+tHxTix/Bi8ydq1W8TkU1klmAzf2SHjPek1lozUwcKVt8f7v2sDXqRd/s4EtP1OZ7FWlxdMdMWdo59cPBpoXCxjzxsBObEOf+AoYpjzk3MAJ9GtlWjYLFi9goBVlQ0oTWRuYNmQn7R4YFecB5G/Sk7Vqp9lAnp4AA6+3xZXN1sz/dAq7z3Ols126zGgSyU7ZNwZ2/H3nMzfQW7QfIXcCOcc03f8w8D4bnmjQkndqBxNgz/sWkU82sDZy4g8GioEzZF6/A2ytKVpAfsKgf/EKGLh9tL1PbaBd3+D77T3k4ZMNPLWBQW8MTJJrT6HO2ObcOyFsdK6rX22gdxX4vuZ9WvjzzsPkqZyj6usSA+FYVK66Mjs4YcDUxxj6nGqG+c0GOirWM14tZ8R20A85L8JjaaLYNHgaY4WOZ8RXHWlP3U4us3vyfZMAGByFclKDqcHed1TDomCymCgikEUIbTn5INHlob1iIAwwFwiTVuZFyp+K51u1jAWFagp/eYrx769VFpG1X/aKuVVlMZtdezsavogr9umem2w8rT3tV5rcxadF5J0NrB6Xp7Dca/TFwHc2cMG2Fg0343T3yQZ+agM/dwpvYs7c1qOWfzBQt9MBcy51MuVllhOyugWw8I2BMHpzmnRXw3/fTuH2v+YWEVXpt/9jsoH8n5ENfI+PhhjDbbAjMM5rV8A8awos1JwL3KZ65CI4rGEmWxsbGDibjRTxeOVfDPzMDcxltqx3l9mOjSYPhZ96zmtHllO8OQIDH63qi4H21IVbbhmI1jZ1uBFn2sDnjeSdrpe1vKM0V8aFl3Rz4s2RWJHD2z8MHCwUmEkawAx5a2DRxJQlvLc7Y57XhBqfcjk+WjcnTEyVp8nVyWxD4b1jCn/80r/ZQH/z+GUDP3cKL4sR88LpgPNSORQUuivG/KeJ91tXUUz23oYbf2cDuzOoWeqU+PuoDzc9qheC0seUC5HhH3K+/WGgZ8PtcTMrKnJvKtwyYNP71AbaN9Ni4iQPQXn4RzawnQNDuvHle5mc501l7dVL3orwOsFNzLj9HRiz9P+oDcxkS4brZIwFbXrEnEKJgVkdbuiWOx53GxID5WVyAZvkchyw4lK0GY2FaM8Qvarnbo+mjw7M9hsDE30MN6dVdeamc0TngaL9bhEpZTbGEgqwdSHNbluu9zsb+K4NFMOV7KQ8/A6FvbgjMWso70DWFzLbKrOB79rANwb65gPRdZfS8ycb6G9MYNomeWhE77mB74Exbwx8t4iISW8RsnZrfyWjeZIvL1sI3i0in0PhR5BeWZYvvy0in2zg5GR7n2xgkCmQ394VYUXymgADXdlZbtTbJqL3Njg8mm7og4GOL1tErAmwbXDNFp/L5IL4CQycDoGBMZduZvWAW35jYKK2gB3vbKBXl3PD2g9g4LtFJEtl7WwCs+tPztU3G5gsGfRhTKR/soGpeQMGel24teZAtrTcVehTLYZ8BaasDfRzYOBgDazpjiUGziQG8pte8mEH/s1T5NzApw35q3f/ioFhiPfV9mdWuCOtusrarBUNaiMu3O4zP35qA0NnhvVjXTv/ZANdPQIG9hzIU7oCBvo+MNBv74GB7xYR+zwfMpHvJAb6EgPlobDvHuU4bHZAGGYHkL9GF/r2xsBFcz5hTk4DYkZih2TkPVM411wP2dFffjHQh6EBBqrR71C4G8gWoneLSKsLDAxlC9OsLy+TqyQG2s4vG2ilddgTY/sbHy12xkDx/Bv2/+ldKuJHgyvuqVE1WMqNAw2CZKp8MPA9MCZuRKwI8ibk490i4p6ukN/6wq74omLfQ+HPwBgtCSpCDAgMTGS2uj6XLSJlBvkVwa3xaRHxhlvYi3dt4L1uJB8MtO8G6Uw8DGDoIxoVzkqvKkaX1oxmtYkuxDOWA4xc6IdndiFfN3mLznt89NpNbWBpIOVtFA0pqQ1+tYHvW0TS0RgYNirkwBlhDD6Hwv6ocYfxDcTykw10bikwoN5tI/rcdCEPq0PlsYWWdkgrPa0INi9b1sIiDE0bDJjDZXbsfYvIn7KBvPodCvubGujjUjwu5KcDyEP/BAx8zrFeUbaV46efVcWFKQIy33cKtwWwp6+IhBZbdyzccqLDCnazbzaQwttDh701+AcDxVbWRtYaswmtF8+pItKFvExvA/l02oaGsMChPp+2DiOyj3Kc/fagfTEwPv3RIlJ0sH6LE+yLqz0fkLch7P10GSAMCaM8Z9sZ5M85D4CBZgH7NN9KLLxP5R3NRQ59X9gW0W4wZaKQ2c7+xvgeCnuXC7A4diCv/jr+YWBan8G+raQ86xzyt21qCbHHpK4syuJxZMqkfcR+hHge1UYY1Oj61Z8PhW9Pd2jXT9tK+VM2sLtVm8K6sjgcutnrZvd299b3TuF29QjIyCIAddGqW59DYXO8HxQUVNjfbNeekSHnrtrljkKWWrDX880SGPjPbhH5R6T3/4KB/+8dIt3W38qBwKVu8//Kge3h38SB/X7/f8SBQ/VvTgd2hjUNXLAthPCLtsp36c6ipRtvmNddLhtcHHYmufk+F6J7W5r8dvSHZK82GxFY3uHIbWM1oOhcZUWg3w8m95bOnKI9K+AHzHbJR1kCTqztShbsrPaVvzarGa07eQS/TuOce+vmkJbt81Z4t2No8QCRJUU9b6t4o3Xb4610MKXU6ueK593bxJNZU6fVYZixoFCXOhdts0fxOcmZP9bwsz3bjWn1GOwUv/EKPd44OB6FxmsnhFY76jxbPQUFanunBLVp2+JCrw2hx8O8ED1mqLzu3ogCw86YWF2NnHfNBOGoUksUf3NqqXx2wPNGOcsLf8Dw77MI/z5cuFkhvAjPlx/wczQcbBRxyLCevdZmTYEZY327q6PJw3hAtB7re8U3wrbJR73yCS46Z4pnkOlxrRW+yG80k0KwwjD57OwptPIoFsLzDrLYrGqQKLpp4Tvakjj+TZPcFSDUV6MWuKHhwI63j3ie4QXvr+8T8EZXz4Sn1w4lf7DBmBBmFsxLrrs+Lx160VItchbYvQB27VEeSNBmzfx22jJ58JoMKO5vEuaVyRjcPbn2CaKRFiLqYL8N1cf3eaNceB17l/PzU61T3D1kzLutsD77XdghsR9CwBLFsDi7OHieWxvy0d/i32+NeEW2ZuD3+c2IedujK4Veb8UCPsZ+ausqoXhUxgj35zvO/UEVUez0lor3fIz73AodkwKvyJXgVI5k1aJZo/RCWL9j+2Bxw+qAmwdKpATtQTvkw/IEv3k7lMLTroHKl4jxaOVetuAABfJxyxt1cmtlrojhFs9fvzYHFPSaseJfjV3JY9GoUeIvEuGNRyOVP4+qQs56myn+ofQrXtlli1aLJuH3N8hPc7wb0TKsMsQ5NakPw6Yjb5PbMd8PDeJOfkWc4Axz5p3ryyt/ljtGSSvB+p2TNufqqNEnB5FFEawa+wafPPD7ML+nwru4y5BfNiWexx5i/bPj0sLzDBAX9BZbJXAt48rbWyugGbu6wobbytlk2w9oeM/cwmltG0fWiLDftleHfh2N8ZEfZ/Skle8HzDPmLY/TqN+isBUkLBhGeN/4KvVlYKaFl0v5DY8d6O9VSwr/lbRC7u1qjJZODfag9YQ+CdOLaLzNV4rzyEce2yihT9q4FRbudujprEG1Aa2O6Vb41/2RuN47DSk1VtC/wxLvE546iG367qkQdjmuuHu7aZTKEZXCTQzO+T2/ky2a+PvaMiC+z3zYh9Mc+nQeYL23F96m2V33mF3mJaAOS0bzwzEu7KU9ClmizXVyPB32bj1c5rwwsX/rSQz5OVQHnV+V2pS8fgvrHUx8zpduFRMNBw4LtDN+H5dzk9ZC2TI/wOrx1xjr4acXyMNwerzywyVOaHA6xYpdzkXJFn5jR+Ob4ilu8+aBtwasRW46jYTYuPuKR/ZOhz18xIV3YOOQFxMf79tan1ngursrv1TVCYGzH8nBos0+9jfsIfa7J0L0Z0GJcPl4JF/sVoVYnPD3NFN9slQnA3ePhcqSrVXQYKE6Ba3yElw40gtaX4brwjdm+L7WDvrgiQ7s3StvVbyxqBDHzBeRIu5R0Ofx1qtRoHQzcPhLzXl6HUXkLu6QBz7A3z8vCeLyDPYysCzs//OcCxqXu0Bx4SMaTHlRRGZkBAVlm1Jnt2EHf39urArv/MAK+peORsIcp8I/b2Df1P2KU9KnE0OcgfVx+BP2djrC9x/v5pE/I0enddTAz6sm9CmoTow8vZ0pwWUB/2FdvRFN8GnMzvyXbFX3JmQ8y6VCscVzthuEsGfjXap40+sSYXnX7JI7YvAvKYN+nWaQR5dnB+YtRrBHgz7smaPL3+8GeL6dvkLcetinIhg09jrv1m6MUj/aYH3Gh5AfXnmMODs3C7tRDPvsVl7PpFmFV9DuCflP5tuarW4qXXHbL+3KVuwAvzgqB4rdhjthbBSFxE4ybmgIPWYvwyiI340xc3dW6bFOreHRaAP6c7vexmLPSHdJXzh24bbkpVfXnsrIiOVtSJm8brnslRNaDLH/NmTs+L9x4N/JVI1+979hqgFrtLva53/+lUz1d9/Q6/eeGnn3Gnz+TV2q3Febc3LHNdgY99Fu8PVjPqEwUGGzQxs+Rn8NGLnnF2SmUIwjz/vJgMRxChu2bMHG7tLVnHz9AMTYK7BpXmcOE1AVpfD9+uHKyxRMFZhFDB8+3Zf89oANtofLrRDLCDZVnBPYpOYBTKVNIJO1+mZK61EzV/z2zPC4ysBw7kGBTD8XYIytBZ2IEvl8RWXo/FjeZOVSfaeIdRSGPBsMfPiw+k74z6vK4YM2HtmltmfBVIMOzgzojND38KHOHO9vFA5ROIFNDy45GKRV20zIMZ+pPAJu67yegCkBgmAqloMR2jusx+rSgw4bOp5vzCeM1je+ZZ6iL/ucWDMCQ9YL4Xcs1eKn8ulQeuhDRw9PrFdP0xUSWF/8fVf1+M4rFUrXk0ROvQIT9PtxgxLaginGV7xvyNUmYu9+qgi3A6WjTdgif3eDzyYVPjBdN0cUz7tgrPxohtzdTgxK4yl8XH+N/aKaj9jxbINplNMYWrfOX2SnKb6/kYBR6ucrfOxttxZ+G9jMF505YvVXAwzBmvs+v9Yr+PBMZMzvJ3i+UQlmCUwb63HMRyV36nqdwhNsuLf2DmCG8tgl+1FiP+cl1jtLm7Iv7lqIwPewfkbQWJOdP8FUNDvkfOZe70TFfCWC4RBM0bw2UgjQPlZEezsy+VkFU4X3OATz7bDfVfGcUPTsgQmWVzCde7VqFKY8UcRyjvUZjMEYyd2IwSh3MNXc30A+l0MwymaF98HTg3+q0Vbx12RyPrrh+WnjQd5WLci7V8FHukN8v3eeNeEzF2CqtCWZ6pyAMdQ+mEr0tvDxjtlUeXcDnxwWS1J811mWnLnPMcWZC+bvl0t5hNNxyMkcyOOlh/W4lVVFMa9DftW8XfHBZQ790g8ZjOQaMcwjV2u0LsalIiwLTG85YKrIXICpTX0Z836jxPNavRzrtYCNd6qRSUlnvFXES4W+bYYh/t/2yYVl1b2SlefKp9kydxW78jyE6w4/4fNpw4IZja/81otftC7bAfR1CwAp2nob8n0AY/iG3+eXmWSmoQkftLtCfmNnhecRGXzwbIoYqZElnKjdgjweokOfp5a1pkkz+zFVtYx9Gl/aoWLvlYbOIhXMvvbjbQGlP8Iv6/BJQa0HRtp2IF/rIBlR0BAnxd9fxw2+Yjed7I6BGC9zEHOYx/xB7gUSGcyKAPKvdyCvjzv2Y1LH+tcMPD8jzWNu61k22PZqfpnKbSQ7jw0YGMxvvjbMz8t2znsbVSW3VSWK9wghf8/HBjFgy8B6D1ZgKkUB49N2A6Y6bKX9icBUyXoGfZ/2vSv3EX1QUgrs97xSwUBLislyi1gAdNmRDZ/Vjsxu12fUjbyK2YRILMmeYBZatho8vIIR4sUT+n429jG/dZtgqlt0FqJ2b175JGqcKNzs8PdNZazzcRT3KNqlifC3DzCVXb8eKeyNV4p36Y4qPlb1gCb1KmNOsCz6rD3qb4mXmsscnjYspnbKktbWeq34oO+YN5pmE9Szgv05rxFDrSa6oPiix2BKB0wR5GGd7H0B+aw/zJKruxEYU8gYFDxZ8ZANYC+9LGW+uYU9fdRDlxaTbVC4R1t8mcqoTQM5Fa9QWc31ob9ZtGbBQm1duTvcgCmDGIw28GBPs2oAe9Z7nUSwThADQYGHiKFasGfdVnjl2gL7l+Qx7M1yufR4PrtJeayw/lYHP2sVrM58RmAqUxlabNorxzQsomXhWL0yZuc2hz43U9iz8wr6ZkV5j5aHOhit+TJCvvGe0MdidRDB0cf73ydxl8KZBXmzC9i3fi3RyJ0aYKpxB/bU3Dc5ecptgxjxhH+f7cuYzCAymaPn28aHqabrzBN20/U4A0r27Y7SGLAPUzXtbEJW8zRkjrOsTDZz2mua1pYj4WAhQzbN7PLLVJce9u/NVEP9LgonKp9fprIyx1Y+THWOjkOaTg6LwrX3jS9TjRt9R/lnM1Wr+Q/PEf/EVHr/j//+J7NM/udM9TefVzoMMmz3gqIQsW/0+a71BFOV2UYEZhNMVTxuE8QBel4EgYq4MSvBEGRcIDPxDDb7vBkMKWkiLvNmGWzgokoWtL62wVS7ulFyXVs5tKrcEnG0WFb8sR1YlF7smPneolXyagqZXR46W3m9KJiq/9ggDk+P8HHTBD7QDW9QiPr9x1RdFXFteJQ+/aQgTu2LuEaroAMb+4rAPIsuohW/Ue2ZKBVVjpA7+bQqt7vCP42OJk+Dm0dOx90zP7bhc7MM1i26HcBU/hQ+QKQwmenkCabKRmAQpzmZUtSRTGWb+HxnD5tpH8fw4c8UTDAIZEFEWIKpsiGeTzTBVOnW37JgMwZTdcMO4rjLCetbu0mmajUdij0fTLWsQ4c3NpgpUkjmeYpjyI3zVSE/OIMJ+A4+XR3mTVp1WVyIexc2PlT11oep/MUOOt1bgqmoGIOJsgRx5mUASnDGAjbH74MpXR+MKWo1MJYyMK5cODXjw1TeOd5zXjJ8n9Nb5sK/1sAYQdU40rrXWhfecQamutfAVI61g0+9PfF7CsFUTt/D+vQuP6Za6Y+8EErDL3mvsdHIdhDHeo0Az/ccg6lWxxr289WAd1/PwHhh2ADDL3r490HcX5O3GWD/PQGmKrQjmKq6g6kEx/uSrma0YkHCwBi+xedFIybndAuFH0dgqgdzJiSMxoaJewmm2ppUJ29SwsezZVvOIBzJMicTPuHNVJNwNCdnvgBTTW3YSHWQSyZtg0HUdcj50RloFJ1jyAPDv+R+DMZPBjJPYz/AVIOWWid/nSVFEJ1GWI9Vv0HLp8wzzUIw1fF8bEFnQ1KCewSfrvTBsP74BcbgrfaRh9nOpXRmgqmWs4PHG4H5xPdn2H/nYVQ8eT052WOZV2weIR9nG0yVFPVS8XdeC/JpQN6Sxx3777lgqlH9WCe3fgFTzV2sb/TamRQ+tIIFw/Pyyq21F3yYyu5UiMtbiAjIzNa/PNVIB1OJVYQYanDcX/kiPCpEeTco/NsUPt3nYBLbD5PC72cBfIoNZloGKpjqKvO82bHDZLcT9GN2BlM54QBrMk/xvnav3f/kqazNds3+xFTm8x6KT56q3doNyHNq2H/hhx5fjJ9ycm8f+t2aQ35KFUwV19kJMUsfTLXpgalocoC+byIw1bQOphLqDT5+buzDD1NFjXrOglyF/bHO/daHqT55qmevcSbsUlzYtbnvsZ2xgk8OepCfyQQxlJhzlcJY6rtbQv5qTzCVsMCQwp7vTN4swVRu9XRE0GxJprrcTEoXCpiq5nkV7CPsw3LvQR76wqw49bwvU9mdq5J/8lRa4+Uptt8tr4y7GZg1YZHilxmYKq6aA0o2RawEnGH980FHJ28Yn4U/GTYrMA2ePyglU90fYKroGPdJNCGPfqcNpjLj6kS2MNfMPwxHjU+eit0JTNX1i8aHqaaTllO4i4X3ZaqgXgdTDZ9jyFPL+jKVx7fBl6mSzgb6M5P6slXAVOKhZIXXYeaR27VJTMFIA1N5raDBEw6mEgdKBZgf9pSfgQJstgFTvfNU3tpck25Nfkx1KToTihu3NROdSVDxl7GDP1rrWO+9C3sa+CMwdXoFU/VHsD9vprLrD9g3tzxWvBz7Mo8O5+KtRojBZ67DyY1P2H9TW0IejvGYpjcXTFUyPMnaNM0PU7mx6YUMBqxOsZtnzBueECMkhdcj4SGmCVwO/SonTcTIu+1BeI/ioIPxyx4FaymfnVHb45sOmGoZtFPhube9yfsWmMofBRswuIF//85TvZnKNYZun7nV8UyTU+kVzl1DTNG9Bj27rd51xZkKrWJ5T5mQHhYDhUojN9k0UVY0dDxo/UDJv3mq6W78y1OVtasgbXgTwl6WjskGU9WhmbH4S57KUjcL8clTDdr5hAz76gg7vrDyn8hUbfX/XgPWHvI/psO1hv9Kpur9zXmqTWOAOO0lz6Y2d0Plfn6aQ6abiNvgsxvcrCMOW27a8LnqCD5wWKvBxyQhmCsxYLO3tBmCYdwMcf71YPKutlpQstMKEVhDMMk7T+UrZilE1cDfh93njGz1BJvwfO5zbi/weV6zvhVet65anzwVqSl88NaGjljZboY1GP2YSuSrwefsz2+msHn+2OvD5uvwST0bMr8swBDx/LpTvNYFjBIrO5+iCf/lqYpH4hFlezCX2YBPOITyrEFj+HxxacOG0I3ALCZsxJxgY/1dgjjqSilDnAidvvSg0455BWPOZvj3sxwM6PYE3n++gw+PN5D+9ORt3zZd5euGHxEFKsL8tW9a/BhviNb6/cCE1ZI+wTXBUFMbcXX9jDj9dYtflA730O2JBobtP7wGxYG0abccNjyaNfCzdvkxlVLzmmTnNTDdwAu+eSp6DrNCjFMTDHEfjUlczvIskLAfhTEZk9dogKmeBrSuZeUv+IARvv9lt1TeVOM9ORlbiyDdtkzEuWAqLxnhecQkAHNn1xotz0f41MYc8hBd5dlfvQ75eOepkieYJN6d4OPMPZhz1I47lKge9nPI4PN7wxX2px9hPY5rvF+eHdfw4fq2CEZtI+Z7J75RuI1XzLuvsZ/vPNUyasaKCNcjkztVFZFfk3kqoz3u8wM9J7Rs9HIlSDw/50YJpvJnCnzC0MF+nDR8n9spZB6AYGOf9aaFOH4KprJ1MMrxxrGexRVM1ZuanHtpA4y+sMDM1wr7O0ikvOlgKq9pg6neZ3+kybOu4W2k8tkYTCWEzEPZ5a7xyVM5+yUV3noGphL12+hzNihGx8ORuwFijHVPhzxuGOLoftKvyM1TyO8qbVfcsxBnC+uBOPlhQT7mrT6YymiVimccsT/vs781mKrwp0PY7A7JPNWK/fJUkzpIUNyNX55q2zX9PzOVG1x9ghdyC7v/LEt2nPWPFE8zKf+9lmyNyCGPjWUARjsH8EkqmAQ+IxEimfl9fr6AGYJQ7n9RwgdFtsxTMRsMe1mDqXoOmCvtJZDHogmfOuhDpbSGZColGxETmeeTnlY/pjI5mCpwn1shHprpcSOewGduZpm0P5APfQCm8rPeSfEUD0wV+X/kqVJb5qkMMJWzncu8aQT53wzAVKG1gE9dOe2SD7Zqi4xxXSh2VDUqNrfh00ZREjNnOmlarLF96hQ2J2Aq42LkPBtc25CnBd5nXYf8UXcwheAc0sJr+T7sx0Se/bmOwwIaQh/fZ3/JVkDfr8SvPGU1Rk7Ngjw41vEKeQkTYjyLESn2WcxqEypoolWe4tYn/MouvtGCj9aiwm+t9xWfG3O83+keC2E8wIjNmcxTjcRZBM/1Dp8fVUfyDpKphgJMxSZxj0ievSJGCXKuHI5yXluwAnO9RtWHqfRhnCoua7KKnR11S7Oe4hT2qs5N5m3CEsats1aCRYT9PoWQ52CrSrbY7Bv8xvqC4omD59kYYKqxFUI/ri/ot3ozS972djGl6zRVgsathed/gqm8cYqY0PGWKr/uTYdGrzwQrp0WFRhAXZF+Hwfiw1RUf5pkn9nv7O947WifPJWvNGHfGpcaGP2wPgmfOWC8x+Q5pNXah36ox/DK2QNM5e8biPHqBvxD3Jsj5phqkL/bCT/X8DA06zuInOPiRezEr1PSm+FSUP8EporvjT75MGvM6w4hz8sl75J355mMueF/moEDeX88D0JMFMTUvIy7WI8C/uHxhH3pK3heWoGpBG3GnK/UX57KP6eI4RCoRV+mug2GKkvM+ASrvfEKquWN79lfe3bVFXuUa0e2exgmTS+bgeI8x4TtnTxWZFXBSLjOUA+Z3ta2NO8NR8onT/XwK48mw7NgtOIbi62GfZeGydwWsEqlzi7aleH7dovCXvpg6MddNYgd745we6HI/4lMpXb/m7M/1hz88d+/lqn+5jxVsh8hLm8HhfCo3kYcGNYsEqM74vRxCzb+4CS/eqpIxoXaCExBRbaBT9wi7p49HNiwwQFxy+Io62MGYLLQll2YuoM4cV3r2JQaVDKRJ7Dxh+Q5pWTJI8ULYzDVRjJZMAxhk5S2CR8yPQ3IHcn6GxYgDhi3kilstILn2Zwhw6+joyMu3KZgmhZ0vFPpPXJaLTDBwIANHC4HY1oX3Z3in1eqx9nI8cAs+Y4FtdGR83U5+tZTiWMi66mu0En7OckLhI3LBj+vdzYl8wQ+w6lgY90H4ii3Kesrlq2xyr0BdNpvR3nhmRu872m/AmOFE7y/mB3kVAQwoVvfbhTf34HRnpPRGnHdBYw59UPo7KFDRLVqr/h7DTo8sWX9ShJmitduH8EAI/4E0w3gw56E32eapZA7gU32RHcpGeOq0Kq1QhyYyfP8LjMbMs+QFf6jCCzuL+acxLZCnMUP8FHxzRmRSJawgd4TPn6fJ2PE5fJs6FbCR85ujYoSbwgfEK4RJ2/v3o48g9YsmLqwEec+4sZ3PVXwCmFjayvEaf66he9/bJYmv76eI7KrAExV7pvhp54qrMuzgExgfecZ4v7V9Qhm4nf8vHSxP6vnqGDB9o73KzJa0WpngalPkhFuPr+QH01/9VSpf01oqZdx4c13Tc6t7nVFy3i2VIJrHYwx8GCTRVue/a3NUcz1Fu+T06kS4dkFfHLn0hxTyh34IP90gDy9RhatetcSz2tgP4t6pZDYbbeFt4tCxOE+mHHtXSBv9zGYcek3Id/6KFY897DL+fgobbBdT5hwNqMGfyAco3X0BFNPY7+CWSub5M5lPdXlKeXnNBnBx7Xx+/CE9T8ed0DsvLZjYo1l5tbt+KDlQDLZ82VAP+rQh089VRwhZhgaap9EWAcDnvtYfz4bDSn0UsTFjxCMeN2WeN6dK+uxrnjf22GAzevvt3jeGDFMUdc9Wlx2jvKppzL3oUdaa+UKxycw1fKQHyispWAq5bwveattPSmJecB89twTHwdqkyJ7nAj/YoMhswzM4F1DMEZiSh/UXn3rqYLhrhXyaCl/f0veeYxlnytFf0VzK10pH6bKF1eXJtklFGAcobLd66Rj/bWtCAzThPVv4v3tXEkVcWnC3gxGK/jUcH0qfD1rXfniPAdjbBfyrDUyOO+2wOD2sgZ5G7Yh/89XU6fEkTFG/3nI+WEMppoOuqKg1sI7sqYBn7ZYR5Hieh3fZFkX9s899rHfuwpMn7K8BRfZg76Pr7AnzgP2Zz0dY717Hd7ndAfTf5hq2sXv/WhuUPgqNopQ+7zk911HzlxWoM/TIZjKO5gRLTZxpHyYqj0/ll+mMqZgvPb+gfX1lpEI7Cfer9FY4Xlu9RjM7e49Xr0cvO/UPTPv2NoduamAqRLRAIMtpk184zjsgvkX2J/DEkybbmU9ZNtfFSKe+Fd+PDR8Yqvox1TJKs5p3qwcQY8ufO7heN1S4ORr4SvrsccvK9iXFFZfiLY8C9bMygHDwf6I1RIx1WVMfQqWYCov36o5X+x3WI/9AvJQTvZXnhjwF2QkYFJZbMnvsIY0F0kgnLTGjqxcWOsPU9EuZeqnngomfVX4lw3k71Vgf5e6ixg2ZtCPNoCH1gf1xIJTA8zZ0W9YX/0G+5Z3zSO3CukP5gL7b8q7cdQ+9MMfgalE2YW/mFqmzHUvPOVTT+Va6pepbAvWHCTNexQpGey9tYU8ZVauklNN8XmGB/9zHg7wfeM67DUTiOGSijpkzxQwl9uEvm2PR2Bb0kxZMPcCnWupI/NabCOC2wJM5ixoTZNnaoIhne2XqWaztSfsww1M6TTGvT/XU9WMyzdP9WGqdz3VovDBVLdhFbPbDEz1zlM53OL0YarZ5i4QIzUHFqPulWjMrR9TnVg+/MdMZfvr4p+Zp+oqrf+GqdQ/slTdf4Q+/7FM1VI8xLm2UTBfsw8NXtVvMwqdOXxUbbuseC/y5eSqGeK+nilr0LsTME922CBOOYOZKh8+12e7rAjyy5LzyhpY5M5yfF68gk3bGHOb1otDoXiPCxisXCLu81thJETF9zEvFwk+z25smTcqVZOrrc0Acbm6BSO8oCN6zZ/QUu38L+7OpklZZFvbP8iBoKIyFCVRVJQFydcMBARBRUVFf/17Z9XT++wz6snuOG/sHnRERT2lkLk+rjtz5UowTPpdWSwroeNo2895UO6gG5ROnpBteoixYQIdM9kPDHLr5bkKnq1CbLiKobP2txo5L0LOvD8cl0g9nytffuB9FHeO7xu9wFTKFkyJ6L+n2DLzil9WeP7zBTk7qTbIGV8TzMGT5xy6RNQEBw/4YK8cLCi5zODjtyeeL3giB4dmV0peO17JLH2NY4rGChjC7yLRQsGwKRx+LnifEXQuNawj531BDuiZYCp6dx3ZSZHp/vmF8Uy22ocSrQUTjL2VxtZW86XYCRFzHAPfZzMmkcdPyGHFbGmxxfAm+nDnYChVFfVpt52BnJji+VYM8+UsDOT4WQmmcrMBmMT03kRyINYVfMQsNdFqCl8WYlx5NlS2eJcaBYaWSv4jDTq27IoJhbMzdNm+h+e71k9GeYnxD7Q7mKpcNCrZoyFi0idGTjzZ8oj47QlmOrzFeMdgPH9C+P7hFjn58lJCCi+3kw7ugK7b97U7pY0fVXx8A/OUbp3i70+p7o96nmjw2sSiU1pY8W6C+VgtkNPC5luA2UZnjy2+Khh7IJhnLcZH+e6WFOymB+QoFcx7TMZb4nu3Ro4SMVplBRj1lSOn77uryvpVqlJixLC3WwtmHLw/mE9kQx6MV37BbutuStl0h/HoN4OOjRr5Q+H9BqblkdEy6y32ci8V6TzrrimTPqIe5DaAf5zksGAPa2DT4QR79PwTmE0bWy/yNAf224tHyGHnHjTLVuytaoaon3PF982MuvJIPK/yRYz3wVS6571CMLNWq2COE8ZfbzHe8QlMdbj1wIiOKtYlBVOtkgZMNX+zVK9eFqd95Luc5L6X6m5sXSiduEUFe4DGWY9hj8HEgSj6zgNieV8Gs4/EOuGYgyF5JTTDScH3+xcwH7dEfePyCHtNHDDV8w7GSkP5WHHNRk4NKzkido5jcXZzYOmvU8dpMzpHuhPbYKpXVs4oeC5Ouq/xyGKxB42Tr+bIcbsA9rHZDHTKe/GNe0sdzLE8PWeU2ReMF7vCH6Q6bSn+JvDX72ppQtMM8PtTi/nYlfDf5b6VyUgUzsmxvfaXqfSsSHXnYxqmPn82feLaFkz1qWF/me8NKIiv0BDjMXKoK0NTRTFyJo99WIuctQkl8FHJbzZgKquA/XnvA5jq2IGp+HM8J+/owp+yPXL+2maHf1+n8py0Jla0XuV0cd3q1b6Syb3pB923rSWCwRHPbzchNOfuhfF3y7RPWbUGU63ufs3OwxbMdJEPejC4n2W2vUZjyt0e7FFZDFO2f9UXSl5SrP8ylSb9i6ksr/rDVGzydbjzypipX5ZWiScbJzr3W8QP6kHjpdob7+++Lw3z04agMdsDxncDpvcca0pJ68A+F22TstejTOjAW8Tj+hY0THfBVIfbJONB5iCf3CcI1797f6s973TD72JaPCe+5N6n+Dm6nlfQvCM872g7LNglEvWDvWMm8U0C/4g/T52y/bOp/J6Y/6eM/JP7okY8mSsNa1MwmBcKppLFvoM0L8WtrmB631Pg/zF0NM2eNhi2GSw8/ZVaf/b+nDaSI/0wbiZEiyue/7ZGPJu31gg/9/PK36rQrPKzNwdTPRCvm+SiMHNvjqABOX5/EvWEkgNNwx0dz2tEiJe8vIGpjE+JfLkDk5lf7/Bbo/5bT1VM5etvPZWb55KqR9v92B5e7lrl2p3d6HkwXdFCiebc3sK89NnNxlMwbuj25qt5erMflX/WqZTEY7r8qTlZ2uOvvT9/KTu0Sza27tpupeq3Ub0gY57vdbrItfnLVJoBprbn4K1/kKmmf9MGbKRP/j9hKvU/zFT5V+6Rv3xB1x66UcdMO95StoXu5+srdK7crVdkDxsRIy5giK8NBoqTL35/HSFHeI8eYmIpIWe3Yi189/zg773DSfJTG79fVM895dGmknjFrg3Lx+UaNnhATCjmQcRcLs6VGYJBHm/Yf6p8NEqd3Yn7vliHydz1mrLsVfBg3UOOy4ZnxBwIXz2YrYYqu7URpEzpQJeYfiCzaHcGUxSTM3TUHtH8q95ccnerWnRDHamslw8ccpLVmXPGkIPSNoZIyiowUlmtOsa93Z4yywMzBCV068beQUeNR5mo4QVTrN0bnncpaiA7UcPamzpz4u8hdNvVgk+rI1F/VPpl5RkJYkrvY8SUTHuVuHPUZIydPoIxuwsPggQ+PL63b3LvFnIQccVill6/EeM2iJH1HJ//vckd+W4MBmXeRWXbIv1QlMnQ0e8TfPrTU8BcREfuh8GSsWIn9iLLVqxNJ9D9Fx0MRbZy1L1BifmwogEj29iBWc0OOfI7Ul54XhdMdr+KvZ+7XBElk5j7O89X2HLUE+esein3jm/8fjmIFOQQKZMCbwimXb12iCE+dDnv7X2PNXIxpeC6ziXui7X05acZUjB1wVS1Jc4w7EtG7muC788S2FOs1SGld7mU/PiCGHS5tjfKu0XEoSCHCotXxYHcxRxMuXXAVOc1/r09vYewjwVi/M28LZFTYsxff+RDkQVgbGq3YIAgAMMZ4xveX7odwEyivsqcC80QNbDHowNd/fTARGmnwt7cNFSZdY/w/NsIjPYeY/zL7gn7UMF0wSw0IjYq2glF015aebwYtCwYYn7sR4n5S96DmpUT70tZ37Elb7CA/XRCZ/O3jvF17FHBjDM0RrpxwUjXHM/Xn8hPCj6iplu5goEW2nhBfGPmEsY01NgtbcbkykbN/bwIWvaazAXT9zH/vQ2Yai7VEwpcce4wSWHPozhbkpOK+XV0cS7XUD2y6OJIziSrI30Vy+7vOpW70Fitq/PmTHkiauQfBTTOaCS/iQdHn/N5N4SG+rYShdAGVWAGYMjtFP5PdzOTvOUJ87/rwFRp1E+lQDtfwABfwVTRA/EgvwiNZncRrZQITDXKDUvvLWVO+l6cu0qOkqIrLTRd4Lww/6MgAhPJa43ylwr/Tmv4x+4I3e+Mbzfdq0JxpsX0enSQhQb5vuD/rZQ+KNjfc3HF61BolrpPyRfxiE+2GP/HqR3QejcCU9UvuYFuj260OZWpbmc3MJVQbdBMDAzNL2Cq21qVyK+qVPKmPzXxU98U50ahqXptLbPyC6byZxpVfD8UNdP+c0muwcsKgCgX7HQUe1GFg/k+qmb9W6O+8NKD5GzvUqQnGTv9MtVvPVVcc5nSfJJU/PkF0747MNQPU3H/M7TYscT7kvq5Sb4zMQrWuQ0Y+M0RP18XMNVt4SnkZrsUzHG/eOx5Sc8US99Y948d/v1m1Xp/9v4gsDqdztEfpkJMQU6ueVuQsy+goZrLxWSHodJRsp0i/pz3GG+zLWxElw38R9ovO5bWbEzRjoN5By6YakfzhLLjAcxZjZcFq48D5IvsJtZxD9DkIHui1SEJ9D/rVGLvb5NP/2KqTWAswWiXqPI1BiZPlgT/e69FfVgsNJh5hoZwtw0PmuOyZp+JAY2XXOEfI72Bv83FXj+TEa8dDQxmu7DPwNkiHp6PiMeNrDFity3Ge3pZRLqW1muarfy/1qm0a63Q4dzH81902PO4lRGv5CDnvizq+b5iHwbx8VIFUg+aJl3LA8STD+zNsPB8m0bsvXpzUasx9WXWGmA6792Uunf1kb+0S3SgtZeZ/JeprNRqSPvGnv67TnU7fCe25BSiTZdjt/piq69o5h/nlcOGmqZrPR6SMXL/YqrY1qHXhgujcjZTz9SPnxT+XP5r7++nnmpugKmc7gRma47pgjZ2sefuaiBb+u3Srsh4nB3dlVfSP8lUqvJ3e3/qfylTxTexd9bfIwYHWzAVbZwNYnKIGGMsri0b3ubIWXRGzD+OxVp3DAbxdnEhBfsCOUIRa9NxbgvdcIFu1LRyC91xO1WBkyOmLWxjT+57XSGHWtea0RGM5Ne7RAqk85LYUpzj8c9OWQVzNRI9TMBMh/UNuvUszrKTWZrkP3oF9wcucnJPUfrQ8Qpy+mM4lNnhQyNyh2/ktOyIHHleiLPXxuUMHRebFvOkDEz1GIq9kzd083v3QUq64/f+M0fMPqsZdO2ZgZGk4Qo59nUWNcwn+Nhyco1YXypXlA9r5IxCWWI84lKjA1Kr7h/E2n+a3DRygx2YpT2B+eh+1ih7L0rRmhPjyZVeRIeoAbMOZEVjJ+7sKZzYF87PKcbrY2svivoj5IBTrphsT9qTnGaVVnye4fM3CpgreZoH7iUjsS4zjDrK42/GfU/knGUfOd1Zr466/zYCjS2PsU7ERa+JkQtGWyzAUIdO1F9ZSpiy3L0x8hswRHCgMxj6ZrXkXVfHKujG0InvT3oip/OhG+9T/P5VixpoeQumeD6CmsV9GpIvfzLOpx5i0DBDzMv1O3L6wRkQUxQak9cMEHMkHUzyDi2ZuHXEfE5K/Dxynwy6Mz5xHiV4f+9p+mTvFcz/RjDCpYYw5skxlMS5p47dlhFidvI6cN9oZZkNN0VAgRqHOm/60MUxB1O5RzAV7xYDMC1rEfP1CDlmKHoRbJewB8eRYG/8A926W/Y2lCl2JQUvG3+/3bVgoloR6yRxqDCaswmF1h6fZ4m9t1y+QTOMxLksKzQ8prqNQplmpbr/lc81+566N/69iRi+Fr0WDAU6312SXfGbOGNRxR8dzFWAuYfRKGXX1XiPnGXAHoMR5q9nFS3F1QH+tXBHeJ8GMTwPJIzfcY7xub7rMcXjtEbMb/C85Vus48Y9jP+1Qczu5QWYSwWfeI4GpuJaJlpFtmDYIgtr5uxal5ascio36LNI7w8Rva2+6+q/e3/Hk1djflqhKRLk5LGZPsk77HwwNP6OjdLmS7niir2fyQDM94Fuz+7XjHtzC/O/HglNMn+l4pr6i8U+pqgZjk/wh6BDTu1f5Yj2lyDWneHL/7NOtSiukW4Hr0rWnZ5gmu8d8/+KI8YiQs6MDFEjfRDneIP6uaBgQw2YcRSkzJc8Fch/gb0eT2DuwktvROYGDDbJzypTP0Wfcm0Df5LEutN0Wctk+jLX7aHGRA8ramjhBofKnYzOTL8uaiT9TIJmU3zYH3WN6C3ywfu4M/ib2fusiO8WeN+4qzvWuk1EJK6sCTYBmGvorQ2y+RYa6nSsI7bwB9CEX8y3n0+bgu02YIjl6vAXU50/ZvVnnSpuvEZPlJkE+64T7n/nYKrP1FTJtrxDxctyKVozi3Wh9HirIFTOKZt1YGD3pCeVt1/AP+2FN6LIslLu22L+zGdUkR9TVPHBbFCwx6jgpPWivHLjSmr10c7CvHZvhxNTwVS3t3kEA15jzjfKRWOzG+KN351TYQ9LwXCRTfYkgv9sfHEuz9UUosVCMAe0CbueejHli7vo/dJdImiYwZLC6wXxMh+KddeLRmSVERhq1tdb/dyro1+mcm5bSdbvQ2g+P6+godJpQGy1FW32blWm+3oyEvcf94Q9bcBUeYDx2d7mM6Ip/gLcHxVs1Fg9MNYJ+WC3FLUpAeyRL76Ih8UD8Xj1UHXSE8urSFpCGf30Ulj3toHkpMva068xG5ET22BmbXJR2PzkDShxFmLvsUK8mFzA+Ac5hwb+tHj/ANAFhs3xfYc7/Pc0owkd1AzPu8sxHycVz3v4iDNMZYP8tflg/k0pNTltEEf15aq7kvUkDo466PLvOpXUP2ncibV3C1J+L//UU9X1Uf03pvqtp5pOpJJmzdyoftepJs/IIevYcP23l4J8SW1azYy9ZO+/wPwfplp42V63l5L49661pLWL0XBfI57+c0wlS9O/6U+lz/4/qaea/Ydr1PuXCDqXbcBUhxo+ELa9NVF/gBi7bKCb83RgUHaoRb+VPWLoY78D87Ba9HMaIke3Z+hMX7cQQzvRv+S4mG+J7DOYiiNysrG021EwflXctwZgsMsKus9FmKh82wks9k7BNM7wWfJAzhqNFeIcBQ8upeSZL/hIm/lgmtui0IP7Quh6qekhBxjwgWs57Nh+zoYUi7O9frFYNux8gK5NR/ysc90BowT62aHcmdT4/D2Y6jQU/aGYCeZ6daHGopU/IzcU9SjpLmzZnXww1TYV517aMGKFM8f3u3PkaEiVhj3uMZ4v2WM8lin+vqxFvZEsamrHPcSATs/AnFpUcn+1XnVMLp2IoucW4zGagxnL43pP/tO6gNnuS5UlTvtETnXx/I5qIqcUXUuH3SfVvUEAHW7Iov/OxUjwPO+gYyudRP2NnUr85sGnDalBDNQvYKjOG6gsNpwF8YmTV36lNiYbX89grBw6zuspyDGfz1qn4CQY5yudW8Zj+QFGXeD7szVi6EQ1C3EOBjH55+x2/5WqFCbJQfLoiN+vM2tA+UpDTncSzPdaBlNlxQe6/JMZJpgLMcp+csQkUzBhQApyxlrUmxj3kahXAvNxNUfO70/x/krUeBR3PeSkoBoR86fmBUy4E/VS26Woz7Ai8tbPg+5NG+Q07Vb4FC6boPLaCXTrTT4bFD9NMG7y9RlrGzCPfbqAeVJdnMuqwJQu9ZMqiDahxYL1bU1uNAHjtzJidG1ab+RwtZSC2+sKnbmXFQKOwR4uYu9tmluw71FxqLw6ATN2aTOieGIdJF/3wFCrTfckciLMP0cYZ/7J7MDsL5t76QM5+nPH+CR1T+zlid4H3xjM7kdxDSa6rRjru+oDjPI9Vv48HNVsPAVT5OMOjHAUew1UpiPKblIlcUXB+MMzNErAVDq3F2CqJiyQ4/Z3MIYiGLKQxgYFxwrMrK1XNas/iofpLR3utDvvD1P97P05zy0Yq52rFcVlI3ppiNs2pzx60qFce5Lfe/tir7UAI8onzP/kgvcdMnFObh2CMZ4iB620MTRFlSMH758BYwgd+Pl9Rzx4Eex/feiQE5DldWcK+/hlKnbJw8oN+8ipbU+sS+R+yb37HPZfl2MwbBTAv5WZ0HDmek7x8thUwZovIza5I4fFi9eRB+ZSaKoGDJ70b1nlb09nBYycTsnru0ed5+rVY86yG5D2HsJcZ31W6+xq/WGq370/p1YmCFeiHlNJr8jpS7xvMAYze9ct/I3YbgWN+UHOPLYecuoZJJu93yQ037Jjnz40Sup9Eb+mb89j+RQa02URni+dminrL9WE1pvwwJ0gqf4wFaKBpzvjgVfo8/vjS3z9SnTP3IJJlq48RTw7HnTeIi6zb8GmlA2XN85L/xyxTVpXdHidEh68ln7LYCFDOsRTzM93iHjaBqCHONpHPBhKRvTLVLvLv5jqvgZDzR6inobFsqZvH00GZvvEehDbYKqDjHmLPmBor/XBsKPM2lH+HibQZPGlYZamguGOH8QT4x55TKIx4ttsnPFAL4KItebOQHwywKQnocl/9v5mDEzlGBZv9EHZxLRNBn5FbVJ1ulaIXhn9Syhx1V+CYb7QEEGsIt4uCjD18yjOQUqjBpruOYxYXiI/HGowD4IYxvfz1DB/80Um+Ucb9t+uP4jP3Rjzr7T4+YepDGXzF1M9lHRNu9gJRaN82dKDHuJZnEvwJzkKZFZMZYnSfJP9PL/FlJHolZDsLro/nQ6hUW61hATywPuaC/ivl5gKJe8HGNKZI156qq+RrYozTLREvJnEKt6XSsz62150+qzyLrRVfU+HEquUX6b6TFNN7AXO6t+9v72bzDmF507T++fVH6ZyMBCe7rnTPzXqFB+YqXeG55CmXV3JUWTH/Demcm4lmO38tua0WyY7yTl/MN+OrxqkFQWY6nqR/kmmGkjTv2Gq+V/NqeTR/2nPz/80Uy1ceUx2b3fi/Pa+Nmy1v5lIaQcw1Se51kx6I2e5zRw5c/NZKsyszjPyLqKeaG1cUzYcsh45cyWHTxjQjQjVG8qv+xP3yxly+EH2LeL6vEKMYauCGfV6RaF0STg33IvJss96RvFuU3K+/o5UJidRn+KUg6kiGwz1LW4rOixEDbcuzrKqot7F3mkZMloExplNZZkSz0EM052gZtHb0Mk9hLXEk5PC2JbvCDl7hhympyOZDcZnmzxxjirYrcAE04/cp9A54vMTedSwZryzKNsvwQzrTJzL4v4SPj1LKy++wKcUeQCf/baiJp/APJNxb0Zhc8b7jzLkYFP0rAv8rNT5JAGjDbbrkOz9CgzxLa4qe9vrHUEBXXTPUET/l47AUJQjB1lZAwYoiwcF2hMx0hgjZ2iFB1FD36TidIJOeqRIc5n9gg/TEYzCKzBX0t/kFX+aPphR2y2gm1vEPF0HU+aiR6ndy8A4ny3mYy5q6imSwVTta1Cz4Et3OjiiptwUPf8+Y+VI2XUacX+7QMxeXr0p2eOR2Hv8IuaXKyYDO19pFRS+6JcUzeeUJybG/62BaWYHdUjZq59V3lXsjeQmcpT3KsReaC3O6d0MPE+wOenBZShqrnVLNOZJwKBvUT/hXtiFkmQdcl4NLzUbfMyI3NwCU+oRclq/jjxKX6OA8+F6WLDd48zw/TYY97IwMN9BCsZe6Bi/q42YvGxEv6eHCXurd6Lf08YxyfemFfem30vKPN69wFgSmKrbr2T2mtQjMHsNhk8d/P1+BvsOldmB+2p+tlhvUQ8x/9ahCmTZT9lt0raUrt6Yv9MbOWzuay8wTc+G/YsaWfdbLqBbR7CP9w4aw5wOLLK7Q60HU7F3tj81dwrcPsaPpmHBlA5MzrUC83VIEOObteg/Nq0qKUhEvYn1KmFvlx3m/yv6ex1uxYgOxxvscfjA55m9MaNkcML4zhpomB+m+t37y3rM0x8+dO3c3zqSfTgip288ryR7Itahz93ShCbQHuSXK68K1JfoDeFHYHa1PFR+bwFmfGfQFIm7SiXP6V86Nq/xs23tU2iENRhgMPxomE+eV97tAY025WCQbZ9HkqNaA1PXg9olXSlDyaZW6vS9Ik8oOqzh/4uNOCOgRz2isZvh+SWxDvUCYx72eYP4tFp6rL7QmMJuDw0w7MMfnCNIyAtv8NeD2AtbCI0YSR8w7k70NjkHqfS7TuU4WV3rq698JUtbHXS3x86afm5EDl8JzTZbroidS0usA8cHibdLxBdnLdZB1zZy/CRiDfu864CixcyuvLwPDXf314xCb1Ji/q8eaLGX9kVvDtjDe6n8YSqDR4fqt57qoXYlLfjZ4+R5sDLpYH8oUkaxFBj9JbGX0kygOR4J5ruP8X9Pwfh5tbvx4GMYHrtrRUVO7wQGO4j6Kv9NA0r8g+jF8ML8rZ5UgrGeEQZ643tindgha+7kutuepEbXVTUnbVFS5SSKpOqi+gwMnUZSwAf4vr0nt+Rfd3h/KcV4T99sR67hJdzfi729yJMH5JgdGMZuTWJFEoeUrBrM1+k6FHvrYKrotICmMV1o8mDPiJh6ENG5xfcPSy+ijaqAsaRl1ehFJ3pzsDSsgtUMzz/dWyNo4DDlvifqZTfFE/5Aw6vk3UXRdnnreoinJRh66SkR63NF1IzbGffzEvmBeSJ/FKIeStegOX/qqdbnlcedxxVP9ZmpJm2v+1B31XNNunerZWiYGBrV2sOewzj9wt5rfN4mHJlsZrZ9ouP2Inquwv8SHn2JhjEYe8vFXqELxgyWyFj8uj5D0wew/+R1Qn5sHVEPKNapfnt+cm0h6/XbuvxZp1o9Kll/u5Ox3d0iTafvbNboq31okHmO59zti5tSf+qpdvaeSb/rVD816ibTDcldTRjsNyMivTy7FQ29uakX98ImMzRtnSxHUvTzwdT+nal+1qm2fkKVywc8+geZajj8m/5Uuj7+n//+L5lK+w8zlTNKFXIa76R7nQemmAzGJnlpD7rNNsOaxfeSUVAGoqdeBF062qmIGet5wblXrkRPznZKEfVzzhMLDHA5jdcULIYnna8PiGndWvR3ScYnic/F3sfgK2poww1iwoRfGAteUKoHJRE9Rm8rhanTTqXo3Ij+Vyl0xsnNlpSmS+RMV/RckxtzQqnZIqZvH2CczxwxM7P6iKGyFSDnLMYLSqV7XfGpFTFmTOc2Rdyudc87Qzcn2XOPnDGrK++hLGWWFIjhmZtA54c/fcbfc4t8U5xzk82Rx1wfMcLlU8SI4IYcPMlEvcbzgRxmin458QwMZUcSfJiNkYOtE3RSfpyW0LE6cspj6gdE9QDMys/iHIw4V+lYp7MEXYvxnFytG1FxRc5VLo3Gkh5+5svmwIM+g05uZeS4gzkDE+zEuowpqS3Fq0fKA6aACbdd9KRg0GD8j9K5Y71SMI57zSTPr/D+k9cNOn/KEAO1BLqdd2CuQK1K6Lr+ADF/L85mLwd5FXw+AbHtucmhc8eR7ucDsS7xZGPyDx5082wBHdorVYlyLUUMOX4QgxZRD7rMLo6cfzRDY/W4Q8xd3RGTAgc50T14HdmQl5W3dcFYZgGmy24ffP++w/u9nc4lL+hj/lPRWyJgTU1ONwz1oPwghuWJFoBJ7mBK0VeIjV+eSxSEge695piP3Cp1yp79Y+X3y1ply683QEzWwDxPsY5mGaI3h81gb04D5m1mc9i3blbcryZDj80sMG2aLcsqiB7XjtUbMEwgiZ6NW7GO9t1oKuyzhxy3XPomC+16QIdW1LyvWz9iatmAgZ0Zxs/qn4nNVuqTDna8lwLfDJFjJdGHnRb4/RW5l1Xe2qLkbFSSVzBhL7V3o0wW9T/XPRiILWFPznaXSfz4vLRsF+J90uZbwV7DYcq083xG/qYHpk3EOu7yWwwpHAhNIQt7IHuAHDVxwIjv/bVgl1vj0i4rHO7M0xrqeFc7tHjvXd3dZ16qX3tmQXyuQ1P0pCVjTieDsXPf4/53aHSsOdCT/BkduLddgiF7qw4aRA2hMay7qJnfi3OSM5GDn5mhMnvr4Pn635z7zTNsfmvUTQgS3Z2lBtPlb+qS1UMO/a2nKnML8UcNoEHCKfxjEmpTSrjQDM592LFVJvqFlb1G993+0GJ6Q8hhmejRGC6GDdtk6ZkAEZk4FwsNYA28MdHzBKZTYjDtD1Ox0wBM1bYyotpQuZJp7g7cDZc+00u9HVHCEF84IpPFJiUYGwn7UHnFDvHlYZYGOdke/ubpcs2gxjzyj0e74q4Lf8yDNZh9nBRSEF+ZxZ4p4km+fOaIV4soYule1JNdnERyig1ymFc35e86lS2v6kbfJKOOYrmMK66tRSexB8bDvY1h7xP3rLDBHc9ne/5NRzwYwJ5GaUlR8wGDvS5GwYaqBX+cJXhezwWTXA0LTLWahrCfvUEsmJJDWgh7cgcL3uiZz45k7M4k2e9IV/V51B4ofvOoCmJ7ILPvqoY9zyPEn+ns4rHFWBX9ub6Jzq/iTJHRdTJly1fGg95YseAfiG8/tQr+93CxWBjeGHlacYBmzRBP1V27p7WFYESDhwSmFV5hrB4+t79XMFWdiXPTIy/k3kP1VWbybkjusgQjzpaIH7uzAQ1rWNeKXwp8/sGsp+Td92Aat2g81gs7aKB5hnzQl6Bxw8RSKZlucx7sBfNIdr2gmayLdaGhG/3WqM/ZJpB+16niO5MouHuwZ/sIe7I87QNGEp838sTe46bokfcgcY68D81ZnE3Es2wEBuNCEy9LRdSLinVx2TsX7HC5zSiamqIn7RFM97NO9bP398tUyTW6kFC9kksTvdMHyWJkf4JE023VPjb6flgtf5nqd+/vh6m08Y5Vvz0/h/1H8bv35wRinTGBRCPtWLvVb416+or2ZC1We4ke80rRT0t59stUbm8BBfuay8Yfplp6/yhTjcZ/s/fHpMGUKfOf/w3/m5jqOkFMPqyga/2V6H2wj0VPxmcEhnkfoJs3+UAnejPEbOeCGPc1G+jIyxW6jt3BTNcsnZB7eObizkDkAEvZmWQXBzBV/4aY1hvEWzrUoo+2cwWDXUfQfWm2iSt/N4IPSRFyVjIzEVN9uipMm9UqmE0txVXRYKjvZGCQ9/LBPEzkuHmlQqduFOiYTBJ7IVvrA510Purc3VwiNk1EP6V5UXNvzE2NZS8wVOinyGGVJPr1fAd7SvRFXfnJNZDZaiJPib7nozjHB4YcyoMtZes+fOrdXhGTLQMx4tAcJK/7wKfmtxQxMy+PYh1I9Bbwmj4YtMP7ux500nbl9clVTcTY+x6M2r6NAM/TYDwiF+/X9m9bynvuWdRgYjx/+ljHRxs5YPu5qmBS7UaJPETOLmzocGOh3CkftrHkUe9SsP1HfpCzOKS6Vx7EXTk5PShpDHEOMB+0bHPJoJOOA1FfoIDRPpI4U1CJeoGp6PfSn3/miAlDsW4Un1PWVkVD9l08fxIiZ+22lFL+5GHFmwFidv8pj8CYUiJ53/UFOlGTEXPcNtWD7XnZsqsea4ghYu+xx8E0xlvovv4wlfxlJJjwIL/ISZ2S+0MCc9+uYLwkP+D7FwzvV0qpQ7bCS9GbQPRWOEUVxfopkHyEgpTZmepT/lDAlOUWOQ0Z2iG+u/iSfx0HHrMV0ceeRF/l9cdT2LRnSnRY9A56cBhjfg2vh5jt2j/2hvlR5M+KQNiVHuTiLh+nrz4oTHgJht2BubeVNyR75YAxFMGAs7UyIWeYJVVwGYIZH+NCIq8TZywqFTnrWDZ3gkbOkdMD32LrAjo/lpV9FZxfyNFqAp2dF3sw7y7G+FdnfwudLeoLjxPM32aoNZSdQ4zf5L4CsxOYPJvfkLM2ZdAy9WrJFK42VcWNqzhXt4amocEO9t9bgKm0QzEgvnFEj8wCTPWNHIwH78BUfRL9vv7FVHQWXf17t/QPU/3u/cllcYSGWWL8Kl/U07ybG6UV3sbrrQfwdw2i2uvbYMp4Y0Ts23Y9ClYjMPVgAX/veq1KzhuM4qlsoLCeWGcOKlHDu7dXDVNmaUAz1Y6q33WqSx45tLvGYCov12Vdj5ETD/EJ/uIE4R+mCvYHMExywfu/FVEbMN01utefQIM9TtaQkkEGZln2wdzzZVpTrIj6uffJgCZ8WCOKW9izmG+LJXn0JcuUuO6aKkv1cFFcaLd1DhWtZE/VjU7UB44rvP8jD02Wz+snZSY/cP64wf7aXY9RWlupzo2RDKbsCo/odLT14CjWScOd6Kd1+hYVf4XMZKu+NyW3tKCxPifTY0behGQm0CS/THVhXkEazEFyTowVutZdO0IAibmXmkuL9SumEDFf3GOwA+M8V6Iv/2rawJ/ls8luWlRAw83FudyhkbI4sb4URhuM/7k31NjeBiOHRRKCcWLD/F2nWu5tMFWl81a/sy7/ZSqXjXRxFaaZkN2toaGkBPO9eUHTucb5AA16Rzyow25DkXuMq6AxEf9GWfMlN3kiPg63YKqNOvChGS4p9xazwGSLkeiBXD/xPMoA+WNS1nvaPqBgqKfqf5hql9x83f2MpEY/umdonnsPMiaagcnNdzSgWJ0eKt8eIz5GEew9L+dX7r1mQ5MpPXHXld6KexWCiNh72cJf4zSt+EJo1O2ZgbmaJNf9+oqfB+9OJ0s3PO5Wq1OhS1K7omVmBBVZ39rUBwPYR6CtYW9zRzD0s3iTNxxDs/RbUc+XeSpxd3DmwWCAeFNdtDcFrSfqB1eIL8scjBloFTTcI8J8nDMT8T8dgd6jL5iuOrfRn14K4/631QeH9EK6seEVra9Sq+eLQLE7LdB0p3kd61+mskwXUU3xbPV37+/n3J/7+mj0e+5vm8wMbr/vTNO1NcFctJP759xfl3h7mqv6viJ4e6fXV6bRqot2Eu3EXUA/TLU4hlQ5rYsc9s8xlTL9m3N/7F+X/Sky+29iqmBvDsjXzqXExxPo2jw0VpSM+kcpCBfQzb5808lxNqJe5Isc2i8INtY+YTOtPfJYWmpjcvNVJnmX7NIwV6wDJLeglPzLRJyFNc8bOnxnUGbD6dVjm+3OoGCHsB+slgZ0SJVCSYn+U8HteZXZYWsih70IOXYq9rZy7WnQYSrOpbU7wRB1p1BgLpFT6jV0+ytSO4r6oiffNxt6bHrvgSkSUdPL76HK9nq2p9w/Iyd1Zih68A12lNkxmGszEXtpt+4PU/nNd1Ww5XS3Icdcw2eaheiP8hUxdR0cKr63kNNGG7x/GhVgTH8EZrifoWOcIAXDKAswIBRJjyKlEPcT3sFoShD75Hp7MNWmCmX28JBToRzPFV8fkJPu37Yhv4Cu4vlypLL8CZKjPnRtUF8uNTs13Y08J40l/2OImlG9vZMfrKED+RE+PTiZD0oLju+/9v2GPbPBDDmpRE52Rc/F3XOMnJ6PoeNHUPjsY2B8Dqc3GEfWwFTSUL4QqU0OxthfTLYvlINgDjDV1UKMCArkPG9HiPFRGUCHQ6hSdJhAR+5qPJ8U4fvcnshx0owpzKBUwt9L0H37B8Z31rXQ/R+xF+rrGC/v7muUtqImXT8EDaslRmSre4yX1EAXVkfzhBiFtMyfDIyslQqYyrtCJ4erumAOiJ7c69mv/Fsm9kp6GZhpIu6SGJuyjKTLvpTvUjCPK3pfjDbOnMJHi5zAS8RI/2EsyTOfJ8kv13gfa6s8KNJuYKp1BPtoUk0mp1SOyEk+/v6RdGOyB1N8vzRkKlsGxZcOk3tS+c8ITLUowSDx4An71zbIYZbX4fOScM892RD9uE5rvExmZhLfbREdpWy9ofDYq6ogWYPZgkV9pcjcQxPct6OUrdZFn+J4JHT4YNmwjwlGjMJTVXlydfGYU6k9so8Z7F8VNenPIJUxf2PBZBF0s7X/LCiPRyWe7yxqtJ2W/ztTDYzWpW1hg6m0Qx3pb27llAUSNMIkHajs2Y+ulG00Dnt+glFGzGyRI3K87+5keOx06NQ/THXbw99fDZjKTsGwfGuBAVZJ1CPfET1Ap82oZs9tHZDO91H1b+tUez8IucN3lazvPDANL4dFFZg+/MN9dxMK5w00gzLE+ysfsS5WWFeJO0swVR5YA4pmT/j7K4f/T1dg8NCI8Dz3xKjZmUwwSK+P8ZaM0Ppdp1pM3m71y1Q/61S7PkskG0yi6V9ZHRA8Fe9Posb5h6ni+wz+l4r6IInFjNx1C03VzuqUbU+FSzntbd3PRX2PMxQ9gy9zPP/sBPPbZzQh/53kYMyB6OWSIKdaO37QXT7WSf8oYKKdXHj6797fqb96Uby/xbof8qXJ7JcMRmhc2NstMWRm3wUzH/VG8tXWZ2zNoiMlZQEGK/fwz00Jpsqv4wP+foAZNp4sB62aoe6f5AFj6THlf/b+fphqKIv7B8sHyNtee5re501MWRVGOp8ZfsvMu9JQdDolorfKkoFRmzWFej+uPG0EDUKs/pBzycA080oB4zmOD418TnV/YePfp3apEx+Dsf1HJvqznWX7t56Kzlte/+79sdvrr3WqJITGQzwKxLlb2E/AxP2Z7wBMVnqIj6u4gea+dFedv8W+xvLuKRS7d9j//mtazJg1AwrkRGgMUV/3CtQJ2b1RVvn7Lfzrp55qIy89bg8VMNXP3t8sEPcNpkwmfdM2HaXfPeIpPQJouELUq2pzMOJlDg12HYlePaXoGa1F0JSx0T3JqVzYW1gtO7Y+1RIlrMTzFtUgYuutopIXD6DJ5hvkg8enif7s/S1epz9MZTYmrxxl89fen1zVWvVbT/XDVPOB9xdTTc1pQMtkwzipDqzGvvyrRv1n7++HqTaaWKeSpQ/7Xacyrot9ZS+7qtNPE2VGm8rdVS5ytqo364bR6pWCqc5z6Z9kqon8N3t/bPhvzRT+L5lq/h9mKqo9mfwkFn1fw6s46/1cUnoTfbhVAzH+fhd3AruzXPL8HWxcWplT/LyAzYwrMEc1bkZkX47I4UmLHLv/OivKgzs+73oQfahHtzUdRtNTxfOTYLD2Ju62QAwJXh/EjGtfHhO1oj9UbyN6jn4b5DADnult57DJqyl6I9SCYeJ4KcOjixHxlQQfXmeiF0OvQc7uc+jS1oLNTytxf1d1q3Uv6Andu3N25E3GFffndG3YexVblA48MFeUDBuGV55QYK0RU9UKDBlkvTX5mxC6ZauL/kamuLvm68Fnjg/ElEctdNBthBwY3cEM6xd0aX4Q9/M1DD6cnGTkGBL3AcZCp+0fyBr+Z15KQaauwGA5cqo9f5w5z0z8yStADoslaHYv5COFNX34XKg/kMMGQzAUU5qG7MMauvSZ4n1DXjQU30aHyvssoONUR7tTxD9Z5Z3nfs3ei92MolcfOdm0Vyr7lqKnoulAV4ad6Gd1eM7ooBOYqjj70NE9qik8lHj+kxEwtll1CdHyHere7oocuj82Qzo880QP1uIuG20PRgq9CDFTa4KC8bruE7en0OXGq+5Y3NIHwokQk0Y5xteUqaX8NRF3vcTIkf1NPBN3A+H7HVFzPd9CxwZ9Vcx/H8wzl7SSokUa6P5VxPD9EEzgHpexFLynLGJ8bdkUVrXP+f4MXc9msM9g1QNTpYTv/8rKh8J2kiCn27DX02wNpioGsDftdlHZhQZLIi0H449sMKS4a5ec/FrqgXSDfdxTWaJ8JPYSnR0YcDBoFKLhBlNklrLCLpcUn38VZ99HpmGxWVpfYK+ZOEttiBy2B2PltbfXfd8JTfapenhf95JV/PvTj+rTg+5XlAq6e4f56+mwWnsWwr+SZxix1VHcVygvRX8tWexle2DEcBFXuv9ZBcT6MmL2oY8c71fRirFE7H0f8kUu8bu5FD1InwvyVBv+p66uGK+xR7RyMuTQH6Yq4U40G5mORMXa8/T7uEnJsRvYP5KywmzhRUG94xUPd2Aq+8geoiYeTH06D2A/ITSIe4H98WgBfy+TdkLxUdS7fbVzxzYNdL3f32fQ+ftrzRY/dyaLdSp3/vA1fbowHVoFbqjbxo03uj1tZcr5tKi8fB92oPJIoWwk4/02T9jHpgWzhaPHtfLKr9gbOlkyBdsemMUbQkNJXnQifwum8pLbIGXjBQODrDEfoieoycbi7p9V+XElp295hf4d0pmWPT2RHKeSVf18BJMGgTineJhAw53n0Ch+f5Pw4KaDYY9L+H/m3Q+wB1GDrop1vpjv95LXlPj++fcG+2pvBQ+iYaWym2tNiA5r+HO1a4hNlkVI+sxOJHe95t4vU61mR093tq6c6uPe40nhzI7AMNFQY8UEDBWs8ljiFQ1aVj0imTzaNJXXRWCq4c7LyeYd7LnsDTxWKmZH/vSG8a/WPjTqTMspOFxDPbA8A583w3ivz/tMsmOtKnS9ttLfdSpKAq7o8TSNKOy9oaGMI+KH9u3AVMoT9s3mYCTlnIr6w0ese4sQGsQ1io6y4gDNJI6BMit0PDp4Hpjkc4eFVTI0TizH8L9HcU3Z+dzsSfu4Pv9lqqWf/i+m8lNovLQ3CnRvvDU6pvveh+LH96B7DWQlexkR4u0kvyA+TfB+UQZm9leCuU8fMJ0pFxJxx8T3f5fQ/BaD5vajGvloOEZ8XjzqOS2COZd+16l+7vvT57OA21YnMz2y2zfZT2HPmwnia/MU53CH04PEY1Fvyy7IR9kqOWN+Rf8uY9q2FA3e+P1V7MssXqk409CBaesV4uU5apEPJgtR36heFCb16vDPub9j79RgFNUzbXZ9rjv3s9T87v29OejW9nbv+ree6oep7Fx6K7q6m8Hrqy2r7Gup0e/e327ZM3RqG0nRL5a8+12ncn39Y+rNguFne7bnv+tUP0ylzfY77tZvXdFnu0in9YdjzCKM3D/IVNPR39xNw5Th//z3f8pU/+FeCv2rOJdlZWXlsRY+YGSlQSF9wVS9B2L82drNYXOHvOKHcFiz+V3o9vsKOecqi7tTRh50IVkZ57YtzoUpZ+QsaY/PG0xFfYw1MAm/PvGg069IEGzAwAQHxBDEwI6tAlOhw4EXFa93145dOkIOc0Tf9OYFRjlPYx0xbynqpd7wkVOJ73PNPnwg9BDzWqN4kdvXcj3oJUOTxWMwQ/SoK8mfjMFoq17PIrBVxQNzLO6pf98syhHyJW8whs+ebPhMzFTE1H2N9x8rgzU5qx58Zi36OE85shFtgSF+WsGn9idV9AMS9+1pJzBCI+4ycOZj6KIzh06yJwV0zUkqOGIUdJrtzj0KV+9S8jQHTGWeBhtKP+VZ97IA368dujN50jGDZhA19PsBpHa8vyOHZR/oplNeXMm1wQT+IEQM1zUwVZiewTQv0UtA9mRxt8g+073ibOD7FgRdP9ri5/R+Vdg+FX2ix30RA7/i3GRQzij+7kvdtzYGMc/sKuLlGvO31MVe7AqzGd+3geTtvmfo7BoxPU4tMAWYTmOXLXR8KI8wHka3TNlkEIEhEyWT/LchQ1damuhvlCLG9c1hwY6a+iAvagrBOHjf1hV9kgebUudPhvebarQnW5uAqaodGHox6wqM392XuHZFDP8qtUvBp4Yuj13ZY72FaZM7r309iGQwXmXEc4qiVNhHxwTDyR2F5wDjtxD1NsEbMTtfuLC30SjA/KxuBiWjFky13OHvi4bdiPgWTJUPxbm7cf2lRNwfFijyBQz+LIZEX8G0flnLzDDSjtwG88NXjWEy+VJciLdqxv17fNaYq4u91K20g30XIzDPtetTvD0K/xB3tO6XT+j+wAMj9baw5/6tqemw1AQjTOAfr56pUlZ+MV9qAX9qSf2Q688r5Pyj6BO+VqYYPws5fvMFgzorUVO7X+RCl4PRtv3nnNznsoRGOIYYrzUYwNoeHN2mpLZ0e64RdPLakWwplj19YacpZbvnUQ/Gfb9jtYKY770mXA9uEexJewtmb9NEnIMEU00cMJSTruB/i5O4D3DfKuQFFsb7U/gN+/YtYf8tmLBHoj+dYKqdt424O9sOkMM23l97f3bKOz0eWhKlR9F/rmfCP4YXbUjJWIOGiUS/rHZTTymDKfNgcTEU9tqYX+KXDP6y3sAfEEkKOrArnseeg6k0jYFBYP88eHVXxl456/6sU7Vgcj3Jzfp3ncoZnZiirxxTIpeJ++qMy1Vjx0y5kTtUoCFSfQmmN8W639yEvWtbRsyZpQT7yveIj2cwf/8leh6/1wXsbQ+mWhmIZ1G4BFP+3EXluWCqmUVgqp91qqSggraPmEsklXWkb+Qj/Kk/jjh/52Daz1D0HiknMUfSw3je7qAfm60bzGcERuqBOClKwWCePB4Q20zMN8VGlHDPmoM5upGaUbzwA9jDqlZ/9/5W621WueOvXv+uU+3NiiR7ctZlPaujAAJoGPJgvTjXzIy8C6XiTIfn8IHK9uNoRdlQiSoeH5fQCLv0Ta62gaalc6SxrvfkFF0qxKP5Hkx1iYQ/XkMwmfYS+UMw1S7dgUx/mKppG/+XqWjo42fvNUc8Wsx9yduLddGeroLZDkKzLMWd3J+TNqbETsFU0Wcgs3arDcjbGLCPtWC6JI2g4frLAzT3GYz/GkLjU6GlEkQC4rOx7Ra/TGUnjfuHqbYTLeDU2mCqheS9QJfxQQ+uq8Bjw6PVijvQxd1pBuKFMxP9v96NuIfjGJhM2kR3Sg4p/M8dIx/aPQ/x5tVLquCwQbycn+sJNPEN+fMiIR+o6+J/MdV7pZ1pv12CmMdLqdWnzmZoq4/tTHK09l3oh5NukBHtNMmJFn8xlblbM9Frofh3pnLSta7qW1L2NF+Urv7LVKOPYpFWa3vuLN5V+8tUO4vvKludVapuK8qC9MXKlpwjyOofZCp1/Df9qdj4r1N/+N9/E1MZQYQY5UeIwVIPPrAzY4MCDbrfmw0Rk5W1qHFersTe1BU2rmSFAh2vgqlWXzBVUoqzvJY496E8lxFbPgYGHcoKn6fXyOH7iWOSZ1cn7q/EXRzHdq5TnkSIId5bnAWO2tFPvyfu38RdGg9xVtfJRX+sN7vI7CWJ3giKhZj/OSFHbjeIma45PXA+DhHTRjvhA/M2g867QFe9bTBDQlRVfleGMvvcfUv0hUYOS/pgnNd8vSU67iuJny3kfDM1R8ixc8TU02aVstFrbVK2fkEnswjP37bQ/cl5n0h80gezfU15TEG2zaXg3MN4qA91TNGRZZAa22XH9q03Jv6cF9x7tfi8s4SYQ0ZaVv60W7VstOqtiT+ys85XXJwj2Xo1JW8Zf3+gq8w2plJTQGdRE1pfIrZ36UKBXEUS306RU4MiulIwqhDjB5+h2Otor+L9U7w/M1J2PLEeZVcllfxgCkbreg0Yqx2lPBjsxH2MYm/JuWriXCIZFhtNoPOToEglb56cFdY7mhFy7Aox+f1EDn09PIkOzzVivFobKstV6LgoDqBDC108Xwod6aaiJp45NeaHqW/KjelfTHVR6hvF5xTzKRni3Fqn9olvhoXkrcaiRjzsxF1IQ+RUWdzfd7eLI6WH0Jf84wnzGdwLhw4hj3nQDmti5yV0GMfoSt7NAhNNTF8jfhD20dvKDWI4dGdY1omYT9FPayrOqY13URU0OnRjtBF3XfAzGH90wvtsqYYu343xPFV+rdl0ghgdYRy516/BVJSmAwrfSlzx87juWFlFbzDwLZZgBAOTcbk4kxOLs9SL2FNZYqZXcpzvrvLuCnL0uC7AFtkEv3+Iu1z21zF0/0LcZ3noIQfcRT+hvBB3zTzXI4+9xVl694M0J+4ETkXNewfdXODfN1vktEzUdwVLFTlF2oOpZjJ0svP45lXQ49DNt8t6Dl3/FOu8Y/hbf+eJVgsJcmh+l63fdaqdPncqe3n3PF2P1IQAq7D/5Al/TL4K3qcdc52fVVGvEysNxeED79saZ5O9Bu2Y8nqIHHSfIAc5FzAVfdtE99cWGGBomWM6PG543341StltBKaybmKdyrh76u861e/e324rdbo1KkTf7qTQubwVe/MvdUC5lYmewFdopvUjhYZTv1c9aHrQYPxrIofyZ1bxj6j3Kc7RkcJ6hPHIyjOY1FDBxLubsOcvGL0KtI426dOtftepfpjq59zfL1Nxq/lQUE5zicuih7B3hj345hJMdbsgh0azp+gbHyVguBGzmKJFYPo633MePPH9n744Bw370YOwz2V2RiyjSB+AoQeRYv4y1XKxTbhzn+jeb436fh7wyr58wXif0Qr+tP5GuvddgonchSpRGI1j7u85GKdbiLupsq4BU29llVV7Ssldz2DP8u1sscGTvcifgan4fGd0zNOUlILdIKh4FXoKW1V/1VPZq3lV/65T/TCVY3iVDLK3fEqHeSAFeiPOrKhyTVy8P1+swLCbCS3J01cR4mki9l7j6EVesz5IXumDqeiL+JZtFxj/z8aA5hD3LXK2BJMFyeoPUxkSgaGspCr0UamFZNwaX7cHZ6nWHXHu25ZNH5raNmpWr9IXxfwCRl/H0FyTpQJmN6cX+N9AnMF5inXkHgPD7XYRnsf2PuS1HuJh8QwKlhbQQOksSytemvD/nxr1X6b62fv7qafaNXpQOekMEjXvNy3oPoC9zXoXi+k7BRriQ/j8xRWah0IwflAuayl4faEp7b13o/Sd4H0fN3zfywDTegXeLTidEQ+uX2hqboh1XzOHxvF6YNaNe/yLqX5q1H/WqdyE/bVO9VNPRZueXeizy9b4raf6Xaf62fvbRjYDk3dk6fnyWtBq2ze4Uylc/l2n+qlR/z33p+41i6wemMq9apjfov/o02zg/8VUysDUaXk2wFT/7DrVQFL/5m4a9lcxlfjff9PeXxcqH8r24tydnV8jRr0bo8iuRB/kaiTumxJ9m/VPrnvFBDZOe29E8asSPQxnV4uVN0WmfONAVyscMTBbfwyK/KGoOR5DJyo7RPYoW550ntX49z1xx7ALkuP8CtNjksSGZOu7AjrtETYs6dWIqbXIwT6HTZbxbUGBEiDm3fpir2Er7ldbjg+6130vJhvuf85++9ClfrnUWPvseuTas6ryjDbs2LzJtmT3JieJNzQqWDmON/i8Y1XxfgMmOEvKCDojQ07aiHOMh7WBnLfeQIeQvGJs6+H7bVvsxW2zIXTvoBhRdonx70t2KVixlaEcqzl0+TNHTkufYCpv3i90jAFyyrR/duGg47LyUvkK3fTamcTbt+jrriFndkZXUZppme4bNp63WtYVmIhiie+lADrZN8+UPzrE0IF43zuBseLrHIynOOLOVK2+EH+L+q+ZPYjYOEVOTv3/x92bdavqZGveH8gLQUXlUpSwR5kQQXNHKwoqKirLT19PLPc+maPed5y8yaw6o/LiP8bKtbZIxGx+TzRzlsjJfXOpsvHc6lB6aFNTDHLMx+FH61AuYtnfTJ63oH5VkDdK8O9HFWJW6qs+CWQw6OSbt2KXO5M5R4vApFdPZSpPG+LhGeNx59Dx7Y1GlHbBlN7CYRU7FC1iruMjJmmDhWCbfVpT3icw84v7sv8VG1NQtnj+agwmngXhlqI1Iac+ngsV9gIdnpfMK/3z82KwN5Nn2G+fEDH/Liz26SNmhIUrSiFqT2cPpWfgfQZ5KS7jCvM7rRCT77NIEc0a83Pap10Sw1EIHS9r9rHuGfY3lbUGIq2HHNZZXShYZEXpWwrsw7AYmDCKD6a3mYBZl/LMbPbjR6aY30TDxi10LXXWYKzOoSfr56QVuds77F/tMKkBoPPz8L3j/kUyzyH4XcdT5ZluAXsifQ3dL1zZU1pqlPrNSgqVYW5yTd4huH/qEdm7HPO1WkKjKKH6JrcOYb8/HIw5fsHe3Jc8LzbJwKC3LRgvtqc591qOHLLMbgZl5xT+9xCyh7Qnz7D2c8d0laG6+jLV/sickppLZZmbeRGRc2thz28NTLQLZP2jtu8qYgupxcaX9gpGivG+jnM2mFhDA6VlX543GsE+F2nTx/smsSnexrxg4gSmyoerFDm4J/udbVOPFvddyL9MZfd0IiPYB6a9fZiNuQA2YHxWBzCbD/+fviqFss4WzJ7IGpDFVa4TsJ+Lwv2o17DhXc6P1oBZghk0TuiEOTnTAb7PdOeBIS+IZ95ZnlnfhbJm6g/G75/WqX73/qajSVzaLFdbk/fwfO7NYT/qXt4ZGIOJ054aKV4s/b1eQlMKexGXXHPVFTvxcE+5+tyb/qIDxlCnZ4NocTsoIpiBqTYGcrBTCsSD/atm/7ROZTuBYpmDyjh8mcq5H1Rh1tbgQfGlGyieOQWTPK7th7Ip7A1J2yvYc2CAIS/BVfGgQlU2OoCJQm0Pe355YFy44JNSJcD4+3KvcJKoMTlvLv1X7sV/LppN22SR8S9TZZZIaWmeSHHfPeTkdKp5JFv5lf7ocQ7Zat5C03WPUel7ZzBss5JHJCfnkMu9NYMpE3pSkoWyCfo40Fk7uLmUveT5T+eIv58J+KNY98Ck+fMKTd5LdzQ7WUKxyzVPTY0an/ZaIRRX7ZuVGR4aaKzu2zN5SR40bYX3iVYH+G+qIn7c5Bn9+D69cJ/JvgXDoPmQCD+wDwpWBnssrDfZmgnm7QwXKdM1oVIUyXW0/hv5qj2EU0SpCQeZrj6VebBrKI2O6il/1qn28jyqbSGe/rxhT5Yf3kioD+QXW2r4003tkT2Yg6n4sKez6dOqCa6E31815I9sDabNwxDj3+udMd8z0ii49BE/5idZX2+NefmeUQ8SPN+8NBXN+fjv3t/vOlVH7CaK+9z+XacyPmQoLuOTP0y1ey2YaVvFX6ZaqfrcdHlYaqahgan2xsH9U/Nz+dNuv+tUbvdV1maeJx3aPLc70zGfivplqkmwJtNhb279B5mqp/6rM+r/VBfq/+8v/48x1ezfzFT6KG3BAHLd4iHrSdFZ1gsRB9gEzQPB5nVkkKPJM59n8VtzTesTNSMw1Vn2GvGi8EPRe5+W/vN0ITZ64N877+Roeo2sidadnZdEd+cInW0GFlvspzPoXvrLVNlWg8368kz8TJ532jmGSgh6YKzi49csYOcZcb3MS648ZY5c1B8wnoAPTG6IefGpuVO0bMEk3hI233kXYIirC5d3g4E83yPPBI/7J8Vve2AcfTLdkL2e4PebCjl+24Z94q1ATspGeN/j1luSt1gm3G89MMjdOiKm5nfoLuogx6e8kG09Fzl0IcFnu2o1QEzE+4vr7lKzg28gB6x6YITDG4zmmpFLzjo/cn4rljWrxHBFvuHDR4sHfFK5/dYtH0NX/8gz0tZZnMjLDlHpzUbQTY+nVpI9MhDTrA108/ZknSnrvqFLxRkx5PNCTg8e15R701cPOfkg9/Nt5GQwyLWVZ7Z1cvw7YmA1lvVUcjEmZ3sE04z7yJFPNy3AYAI5372eG7Y7g6lSBHXodH1usNddbylhSzAFf0AHd0biTpld4vnPwcJi3ARTiaOSmX5jsZQ9kgq6r+CJyXksA76gmtJ8BabavMDcPt4VTDkGw7S/d6MLawtmWMqaq3RRmX01UuLO0QMzT2VPUh4SctoxBIONhKwpamwpbaeCe2UNHZ3uZX+02zLn4rMVBeuc0if5wQ9y4pr1U7bOqUPecB6aXij7l80vci9564PxoxMYccb1C6Vns5Drmlcw1dV4QyfLfmbiCnvLGkKOf3oh7PeHgflt8aRwoEWwj0els30X85cM1ykXXU1tWTezKsp4ZyfH46KzQ8NGFM1dzM/kKc+sVtmSgkacSgH1mzL73Z6Qo4usFHWAaL8r0iG5n1TWJsj7goUXMGp8mZxKz170DfYZgKnsdSNrMO4WGssnct0scaB5fsZg7Gg2R44/WNBIoy40zASKiBaTEDn0l6kCtbVp3pp/meooK6E45Q7+RVevYsNteCJArYv5cnuCgUPBnK8N3rccCp2ZWiPXpX3ocnsG5jEO+Dk6PJADD5rsYb1m0Cgq7NFXkwAa5S08msbLQHHXN6F9mer3PBWt47IxC714kZPrh1KYybViF40+FPD6W4/NYleLBpQv64vMaeeaIby8wHQ6mMW4YDz4OczAIBf8fd6DBjgNJYPuZH2jcYjx7/zAfue9h8u/61S3jlrS/GcYczcrhGo6p/pNfmyBaTs5mH6zg2bJRTfiYuvB/nwGpvIfPfh/PqsY43G4o1jsdoqXTsFUm67VpWTRHkpvczIbls/0HvnTD+JhVctaJvI81ea2A8OdB3xlFomW0/rkwt2mDhiPTa8PzP85KPlR+p8xSX8oTqAhuN8F0zaVBubj/avCMcRgltiKyS26IZgrQw7/VEYj15EixY8qjM913saIZx/f9NRMbVi80W3a9+eZac8cpTJvupHQanig0h3NeGt25oxT6Bx9+NMO8x2YKTTeYhdxT8nm0IggZRIGvik0AzTIcGo1FOkyPq6PS51Zj7VDWUQY/2MPzJN0nAni/QzxC5Muvvf+5tOtUEjclcIMtQqMfTuBqcafMjX3dxmfwi2Yat09C1Z1mwdl7AGma2UN0+Se9iiK7Qv8t51XbLupMB63IzSdWwx09hqDwZLJj2ReQjyFPIO/TuU9bSWW8VWuUy2dDhjW9j+peVTCBa2ykW9S2il1cxBoD0qe05j78RyaJXB0xCveg3/lHjT8pK7BaO97VfrODfEmWRvQGCPYmzBqMF+Rag2lQ1lfLEihsYKxNQCTyZ7erwaa7Hfv7/eMumvls8asT1VFixU0y3edytVGPbs7tSfKd53ql6m+56kcd6Kag+bt0Qyh9c95qt866r/rVG68BCO1lbb/MtW3N41YrHZ/1qkOXXx+tuCd73mqL1P97v1tLNOWJ35gj/85puoPhv+CqYz/Kvk5Mv5fYqrHHrovMOW9rGoPXRGu1pidt+TsoRsQO7k/BnSi7L902yInmoO2R1wxDtz7FGCmaiE+FIqrvNsv+1Odnk/8+3NdKGL0uBqs8+wsKB3MjtAdsh+ZUch+SPQOFD7q9wo2CEil9Dg7KDyU9UzsjaYgh7cFF5MedHcsz5bHZCNnGit5/obLvZm5Cx/qMzBOVBY38padVPHt/lmFg8leO5lRQudbYJRO4W3I0+kkz8BfkcNmtzU50buEj/pSZ78RA1NXnsdqd4gBFvIzZYsSOuQxRA5c7IcGGOAC3ZXo3z7w0E1Ljhw2l3tfbA8d5Vpj5BBTwIdmZxU6Ppa9QqYCOr3e7hzi2/LIvfNE9rQtflYYP16V3p3gk6S3BcXvUvZTmw4a5l/YETlci6DzbpcVC7rIuV7TQUwzfpBDQodV5FlZbHoBAxN+vLAi+3RGDv7I/fzmFA4pOzwQU4ZsKc+wV2NZFz/h4nTD+xhHjA+ZRzCEYYCpZn3rIPcWMH83GzG0eaaC/PHOU3ipgBn6ZfumpFVDMO0CMd+r6Eah+4kUPpV3248HppHzOYEJOzoL2V1PH+TqXcScWQ/MxBowS2JmmE+NyfGuV0NKnymY+TP0GRto9Zr8p4n5/5n4LbMcPSWvJc/0Ls1ZY6+ntSfxtEPuFZmKmKfpG0r3BoawZyDGTc5gqkSf56anfFTMx0IgR/WQE8SgBJM0mq6T99oHpXjP5XmLbD1DUq9hj8L0WnapqjMYGszn6/I8Hds1T+Khm4N5ZU9aZlmw74bh/YMOq9joQMhhtxUY88krjR3P4ZHyiTwze28q6OiSlWCs1FKEe+2rTP3oI8rbHRh3LXv5sPXPgrLN7cT5PZH1bib497y7z8CotLSY50DnpladlP5gDyYN1vg+jm2fSh7uYX+BA/tKOgnG93MGA3AevshunUzxt2Op08fTCaXmXfpfDg1zj1Y2rfKASlolFX2ZivmGw79MNU/0AP7GMH6Xl1ewfSjrG71mYCpn4xGbO/WZeDnE+96HmMJBUiPHmQvkoLmPnDfm+NktxmCu96SXsoVm9EnU/dTkXrQUbHKwBO0ny9D8MlV1a/B9mB2YcBremJvH6ilriRxKP1cHBQs78h7vphebvJzBfl7eqk/5wL6UPDmeK8aXv+sYDfxF/Zx1thqFCZhVnp9DzmPM9yRTvXrwh1LWn/sHU9k0wpT3p1pFE30WK45oVdXMcjw/68wzxes2CzBIX4c99KzI9CIDn19NkclkL3PTv/hgCyUQFgW95w72NEX8mZlgqqgHphLDGEy1viF+BeMWjL17rYzvOtU+teLS1TXT+p6n+jKVZuP7tB3zhpx+DLh36YOJ0tZqyWdyXXoW9UK2z8HU4bN3LYWYsJbF21UE/31BI7wyz2BZYIBB9EVU8m2K8bn7TUTO8egpPmWi/q5TTd11xu1TYaZmv2Dpl6noXMoexmbtUrZ7QEONHj2LOSniT+xFkSn3EhvmLlUTzngKFO94hgaZitWdgssFmvYs6wm+j3MHmrHA+LcRmKfnyTswizbCC0bQCL/rVMtqIxQ7GeJpQwo9Wi4PQnEGDIx3nxCofu+IUmyQWdiZFQ9Kddkrx5Dxb2pYKrnm5WLy2QD5ohqmb/LGb3mHQL9q7LwFUyZrG/NDCuxl8ll95CXlBPFtB/93l8WUJt0BN781P4dba06Lx8CH/b1Uw1SM+kY80vHvsxbzWbYVmIk5yC8PC5oqAv391jfkIrHw/sdNeyZnPMfv1eRCbNCXtVMeC2g4VUBzhD2tR4GxRPzISww28yRTyb0/Z67Lzu3yjLpx1MBUM4//Yarf81T4lElqDjpjRpOHZShfpuqxq/c9T/Vlqt91qt/zVPam5qo5TvU9bWe5o3zv/f2ep/plKlvf4/OT7lannW/tTDftmqrZqO3/IaYajP5VfarZn+JU+M//1Zqfs3/zearlXLxINJKB+AEMNf7JTAoXfdnnvYTOXcuexfFDRcxv3D6x0b1Q4awZmGvw2wtAkTXSVCVR/Hnlr1hbz02KIbxLj0cL6NrTc0Eeex2hO1X8/cKH7rOdK3KcFZ/hwD6YzO0ODiVPdVm74SPr1HbOhSl2AWzS7joGOZ07Yt7nIesoWyvk+HmKmEuNp7OzQTWYQN5D0eR5i35UDynfyR7O20NQs0Vf9hc8cuQwpi6h+9htRdF9fwLWVDInQMGT102Qk9gEOeBynyLnsQwxYyX7mZ0XYMpsaIIhQtXTWGe3Uv/U8d1wfJ+sE8q72Gvk1Nz6rTMs68nUci9DPYNRlXfmUBz0jsipley/psi90Ohacd9u8fz5Ljzg5wf+/WUxqNn+B4wl9v1QEc4PdFObVUcK7DhQfEfWVGwMvSTuNdBFYoKYsejQiZxYQQwRU8REzmROfmj4WfFkr52PGFGyfyeIGQxMpXEwDXVYwb3sCSa4SJ0fxT7+fmf1KlY+LE78NPK4N3+pGsvrBjF9rYRcRLlXszheXSmtZc/V5rUwWLvUwZRzIy29hVJBlxbWHUySxBjvQtbJd4ozJcsV5rMr9y5naTqgcCIZRhnj38+ScEX2hzD/A+dSs3FdxXLtHTHWrOYqu9nGjuItmNI/PyuD2UdtTYEAlgptjPm+tkWX/LjKSp8vqpDxM56fPWIw6XUv9xY/DRiS60Hp6yFipC17FAfD6lh6RUfuPVdWhfF9gvlOG9lraVqAqdYG7F+T9c4cy2jBuDzkfNCoBXM2dKd0ew0VHicVcvZUFLC3ICm5sUIOq03jRDwbW6XnI7UwfyJ7tA5u8I+88DX2KWT/zMX4ZMK+MH+XUDsQnw8z039vBxZ7dMEk0f6acO/qwZ/KWQUdfO7Dfj8naIb1RcXvvTHG9zPF56+C8Enersi4v/T7IWs1MFWYzArFHz4HK/bIjD2ZRfR3naoIiz3NBp2/TJVdUh/2O8sU7hpgou1MLyiLng6sR9rTxoOuDopVqPjujaksK6DbQ8MH099iMHEb1wrlqzvG21PA9I9Gw+8PAkxz6A+IbTjjf5hqNaw005/XYKqP5Svfe3/VVvZi+nkewNz7AP7D1Zai2Qz2Pbn5BpiOwb9S2R+z/fFSNvFYQ35iQcMccjC32Q1j4ldoHm5mc4PRGwzi1fAHf3YAo//u/e23jVu65Vak5j6GJjEVHYzzu041i5uGAmsj7y27sL9tVJXw1zpUPEsyu7GVdzp6s6gU4Ynr7JCILRi8s+N8/YP5eDcrnQScmHudqVKzntF+yA/t1PS2z6vOOie599PbxNytw5K+61TzyZ5z/JcJ8xhPbsjB48D0lgxMFCjGmyjXQ8S33pxYktdPCvLqyrm4qzWzchaQiJ6In8sMOfx912/k3i9goKsFJu5FFX7PbK/096FaYT7BVGCdzLQFKYVp2moCJEuIf9epPp+VQ34Z+iY/j+crtqsNMLXew/svdPw7UbQmUXHE82y1B22xYfi+Pz0wfXUZQOTM5kRO/cb4G095R+a3Ptl5j++jdmHPpyy0vutU9iMqU/PWCPFdp3JGplmYxRrxOu4+BPf3Au/7+Gg32GMXGobkPWNuGAr83zwrYvEBY6YdaIj8vYP97T8Bnu/J+nLnjtybhixllg+G5vUpkQoXGv+XqbazERBvOXBTk0w2JwtSVCE9ljVnF6Km9D2R9yyfsKe1H17IHiV4n9EYmjUcIb8FqldBU5eIN519DQ2ruWAwH3qUgcTvFFc84p4pOwXZc1mvalrmXOQBNM7zaPm0fZ5WpV0/3fq79zcFUZX0OOH9p7Wv2vpsPSmdfmoXZjt/M1okzt91ql+mmhz/a+/v94z6rCPv/U0HSms6VmPRysj+MtXv3t/vvT87y8vaPFzKLhnrpaX8E1P9nqeiMlX+k0yl6f/qjDr7H9JD2fx311I4q09KetOi5GUfupbfPeQc84Ocsl1CN69k3eTsuEsVrx3CZn1uKZQEl1wR12iJnKjJfnPRJCmFkoABnokn9+qiovTHhwt0RPkzp8zRjtC1O+i9ZVfWJ6pvAedO7YXsZkBXJOoGOtUIwFRxCxt2E9kroj3J+jNsDqZK+2CYno8ctL7pLzBVBF1wKME4ZWNcKOuz1PQ3FnRVNpX3BsupPNOrXytmPqIVORPEQ9/XwExQd0vk5DGYKhohx3fOiIF2AkYSzQa6Kk6cORhwFJfQahcdI7lGjlofwRCDBDolXIOpMv8FxhzKtelPDz+nYBJFbA6XlBm3tEd5JwMj+NtAMFH9EKXZCMxayd4jxQo51Sk3Fef7rlyHqlYHoqBMFG9ZyP5sV5GTP3MRU04GYkpvEyLHaSGYIAzh849MPVLk3GUMGUOXae7qRNnKRg5ud96KhaU8I7vmielRca2Z3QdDxZ91rPiPQV9j6UWe/7rnhekNYzDBj2+kFLvHhPtWjJza8TWX+H7gmV54Qg71r2kDRm4DWa/oXDCEXYz3boIYcvjpybvt0GV+L0MOaRANWPBkNeVuhJhUP+T5i5dVgmllHXz7Cfs4HlcDCvQEjHWtwMSvn3ZJdn+LnLpQwaRFKSKy52vBxdD2wAyxYREfPfH89Iacpo/VFYWbNwfjLM8NW89SuQ7FM+69YjyfrVc3yp83MM98g/m5z9IR+asw4MK3/RQ58GdK4Whx5PL8GXLUqwUDzZFtvPo5CNlIEcjxaSfn3tuXDM8Ro+PmFJpCq6uUHX6sG0Xza1j604NAzvbEgVwLDMQxGxWbbJGTXDO2Sr/rypqds3AAe5A1JKWmZQZDpvR/opMpHiPJ9I8qJ64pqcK77+sKEw617tZqYvLwDPu4XKDb3Vj2JSAXOXwY4fdh55dZh4ua9Tm+b362M1N4976sfQEGSH/9WfPk3vyR2d97f+56zVbfe3/buutwdz4HU00fmiCADuxZeZ8F6/dbMP4kdRTfn8Keon0K+2oXYOrNkbXI6TWYwbzA/7wZmKde4uf4uEEO7pVgqh0HU0Urjnhwkv3zStvgxJ6LQHG3K/UvU8l1Kme2AlN1hfUg5yrPb+7MJeyvTl9/9p4eBewrbXSF0l3/YopBNA9hXMaDxDWV/r7BeOg67IVUfB/RFSrsqa0xHtU04aKzkXfpM/VFq/bqmm43rkJz7tQlLR/9mH/PU0VrwvhORrCf3mdRsfe1KCk4DmS/y8G5ZWRmE/INJ+IQf6bGBrIXru3tdiZfPPH88rkak/MAU/G4pxTwl/YHmi2DRnnsAv27TrWr13je73mqvW4daPZ0wFRpK+8IBCX8xbv4Cu8YYCptAg0Tz8JA4WnlWezVh//l6hhM1b6qinWHRkDhNg24P34ih8eZXpMvzrB3r8H4sI7snTPae9wfwttZ+VL3tJ6YYKrfWgq/e3/7xAdT2Qw5dgekpWxDXsk3wx5j4U8NjZBPoCG28jxXr1tNyakmeN6ogr+ZHpjK0eZy7ysGU/1sjza5+h5MYjSIH3lFHdlrBt+nNJBPBmth/VmncmvlzzrVREtE+WWqqSbP52H2TL+vnhlzi6pG/H7Av5ot7Cv4ND/kqLJGcjvy4I83elJmgc94HoOpHEu9fZnK8/I+Y8O2fVN0cKAhq2V/9U/rVN9aCv9Yp/qeUR8eqivZ9zrivGllPbC6rYjusnbL6gP/353blvLYLKHp5Tr+YgX7cC3C7y8juc5O1Z28wTQyxW4iVKaaFex1PAVTNT6YbH80vD/1qX7PU31GIOvfvT/in/L/y1T/uPdHj8/hD1NtjBXjzgCf8mUqdh8z5bv399Bqi7bHxPlTR/19qzff81Rfpoo+kz/rVDTWwWC/e387ZQqmogdn/0GmGvX++/pUmqIM/tHw7/8lpuopFnx2kCMGq9HVYrY8P2T/yDq0j3i5Yttb0fnDVJ9Qngk9rBSKhOzntVsMDDYV1ZucqY6cMc+RQ3lxm8Gn84J7/nIBbk/njLzwcuTCbmRd9NdzQrHZBNC1vZ5g1zBtyfF8xCS/GqTseC3weVVwUISxvoRsGsgelqMKMf86hC44JO0TMb2WZ0j3YJx1pV/INUzZ87Q812xs68hhK+8EHScZ5edzW0FnybruZ9lrpnanS4rPLn7fcZHjlw79kJemiKneFTGgfEgGNEXMxWwFJvTPZ3le5x1xMbXxPN9EjPebHXTt08H3sQSs39c8MNHl0g8Z5DiYiwkwldcBo3mPs01JMpDrBtW1YG8RLZBDO9A9CiFnsk2RkXg1YKLosSzAeEZGWdgJufdUzjpzSRSUuF5gCuhmxLCkAWOdQ8SA6C37sx2QwznrQpcF7dlgm7neJyeATvP78sxvz201EuoJMfCm9lvGmRiQvYI3c6jClv2UVUJJdxArIpd7DcW1cSg//AjFe3hghm4jHpQt9mC6526esvRHP1PYPhEztSMYr+i0Cjm7JlH43a0spt60KyXjJXTc8z7X2fquIyefxhiPUO7VZGcwp3uqMb+1g3/fRtWCvN5d1kfywaQ/l1UIxvYQY9UZYvhhrW2JH1IwlXlETuNddYkc8OKmaCdezTIWjonYJzM956hiPgZGDaYH84jRTq6TFYZG8esjc1aEGGm45ynmdwTG3++Qww4OmCF4FGCq9y4IWblEjrevtawZOb0QU231TfntiOd/NCHP8FqI+fYAOecyEDVjH8nA2z7GX0vUQvZgPVASrizu8+GlYvHb6lPuP2PFC2U9qmNwZJQVt6Pi76/wp9WlyJGT8lSus4GBEleuA7unGDlV6xts0IZ3SureyfTNFxgzNqCD+SuRvUlEv2ZNiPmJ7+9U8QEeoJdSQ057hvA/7QwN41f6/s/en3qtDHNciD1t9mMwVtdFTjmnBafgLuQdiRn8saensD/97sBednPGTkp4kv3WQpPvprCXqQKGEnyBHLbeg4mPy/qHhHIHgzSHs7w3pX4o2kxhf1YFTfZywejfdapdiIwzzNI9Td8rX3GhsyszbJobhfX1YHr3Fkz7Vqwn0VvWFU8Imun9AKOIQO79NL25YNu+cSN3rMPfPnfYh1oL2MvMA/P8rCpN9hSHvdYFmFTr+xVLh+2Lpvuba9rLDZhKv62OZLx6sekEHbUxt0p7JzGR7x9foeFuKp3Ins3hf82l17Dtvu381tiExugoLYumtKaMI0f5/Iz5sKvViHLxPpj+zikL9to2Lfl9+LOv7Qcam+aWIJbPI8VOlqVlXgL4+35vcZP0jrDM+2Z7JS4mful9/HPKZmX1pLwFg3qncW/FigpMRSN+lefjRMES3fDh33pgetchNM/KBVM5+zkYJA3gv9qo8Cl3Umii0aMKWfNp9jT5maWKfbGV1KRJEdO8CDGn84/ZmCVvwVSV5nEvUz2D/aws2DPtYd9914M/HtIp0XgXmNxZwd9eBfw7myrwb+N1xfu3U5tonyEe2e05ZMmLjSjJwURC28Gef5lqY67/7v2NiAlaLSNR2loFpnon1Kf0cOOKCCdgKhDnlUQi/at+Yf75Jn1TsKMzGOXWI2bNGfzzNIpMzvJly2ZjWU9r8JB16C8XA/MHJk0fT8S74Rv5KFfIIGs35Pzbm2Z3EAta1Y1Xfs9TjbrGGZqhg89bOD3EQw3ME64pKv2YpD+tkd+ywbpUeLVBfokesh7aC8zvd3d4nid7eIf7N+xfT+AfENDQ6LIXkGdPfeQ3oYpvD2VnbJ1q85RDA28fKpjqd53qu/cnmep7Rt1yHuxPLQXtx27Nj34QX6ai7qS1zKafHGjBh2CqYoD5+2Wq1SF2/tz7m0TFmmYjfafQ6An/+mWq33WqL1NdGjCymQ5sTrPNf5Spxpr6L5hK/R9yRp39m5nqNtIflO9kPSXWyp7Fvd6Ucib3Ak5z+MSpt9LJ4xpifi+BDvgk6g/ZVZFDN80vOrsr9CI+PiOGjQzEWLbIkLPUEp9nVMgh1XwIpjqdjiY350uDEZfnX3ZzX/GnL+ja7KK/KVm6Uucx6NRqL16UR+WhFL7uE3sf8fdOeshMPqmQgy7T+knh1ISONeQ9k5XRnMkvLOjiMEeOZCutT56/PXG/GIBRfubektKzd1SgQ2SN0sZbUNqfnbgYHmU9JnkG1Ml5qnBXx/sHyBzksFNsenUg62g/9C6Y5AUfOva9hg1n7Ye82R2MeXB85MCXLnPIEUzpxMjZ6kmDAvHACJDneN6j9WwwSFyUnqIEKdtnuznxrg3d85RnXPMNS8kLltDVT0P2AuroKUXQ/ZJpwRz39+rw2w8LDMTxvq1WHUgMFpHp92ZghrmtF+R3UuRsUUKn9xcVcu7lFZf+mAcVK/WwT2If430089Iypsl+dbsUTLONWcPCdhVTcPrI8zkqKIunwqaY3qLkR62qWb9c3cl+PqFT3RAxu7tTS8peFmK464DxirZRKNtGsl7Ygq2Y/mgvFC9dxKQymmus02mOFGjDQ+lPXhjvn9RSiRY/+DkbnVumRNCNoRIcuDfIwNBaBh2er0uu8MUFMey0aDeUXYd4flQpKqsNzCK99q7iTybzit0rMcJ4HzF/wRpMBQZCzJd7SP5ERcyzIjC23d0jZ+0yzM+ZPw3yn/7R9CYn5Iy4RI7l8BnF42N5/mdu3Ik+S3lXvyPrWnfA8N6VgpJnjRDsFa6uYPA+GOu8ZTVzYU0kUrkXslpWKZtobU7e4rJVuKB+wU5rXSUvGYNZifoN+5l4suhmcQSzRpj/u8oyinpxyvnxfoXO3oTQLPNJXPKZ3NtGdgJzXDsnU7AP7G/LwLAEpiq9zqpfsaQvwATxG/5Z577Fopemk7Oigotr8pepJopHpZOHYKg5NfYfpvr02MqE9SLb5I+0FK/Ms9h2jffhvaHD/VUjMF8NFZSOeoEiVqFas4detYTBRw4byrv/YlxDAxVxyMX27THG39I/uoT3vfpL65/XqSytUr/rVJvNwi/d5RA6enOR96hyeW+z1DH+px3iUbzWQkVU257KFlcwild6Z0XEhJw6mIEh7InUIOUL9tFUIqBgNkdO7NYV7OlW3MBAe9i/crwUbOdpb2KdWp7h1cAw4kecvkzlHp+iMa0Gz3fUbYr5Nv2UPS34kzd8430Hs3kt9151iodvuQ60A1PphbWiuEotxfN2mA89ZRrJq4AKjztlyO6BHI9eI2s7aAOVXWeWR+s5NMb3PNWawz6MYsNNh78qMvuJcqHIXPncP8/nIfv5oYb4/AN7b/0eY6pFd+KTO5hq82Ipa8eyV1P3AY3weiKHX3Ya/G1WgUHMLZi4XaUecRNM5ffeTHzXqf53plrGHplu7CAnv5+rPYnlD/7+nlc6M0fQdEkwCk1xGnqCPQshe0/heX5t9yqmftQL8ZkCplfqoGFPs7On7KdBfLQLMO/TM+CP1U0yaQ/2vGj1DS0+c8H/93Uqt9vi52sp45Ht8pLv1gzx2EU8Fxy/EYOhXJe9WC/47/VseukN9jno63c44xLz0bwHDRO8BoOxNX5+zqDh3nXRUD4fxdDQUsP9g6lsc34KZX2f+Zep3MYydbO3EhXizTWEJpbrcN4YzGNXCez7LHt1HXsyH6lBWXqr27lg1oaOFPt4nveQ5+mcMcgrdZ+SQf2qYZ03NHocN7IX2ApMtvDYn3Uq95N+arMzs8rv3p+rT8zUrNZ53x5Hy0lJdfgOv0y1Gi+M8rtO1YoATDZY/q1PNX+VB9q/x3PTdoKyNX9EuqXJLHb4d++Pe+maJtvO3nQHjVKYyWap02pvWqX9yErVHNTM+LNO9R9mKn30359RB1P9D+lN8+9mqmeAmBwu+tDpdxtM8QqnBrkfAzYxDQeMXXxtTHlTpVxoLnTzQ967SLJhpvjjoq+xWarDhlfQBZ4xQQ49jHcGYg4+z6eF37D5KTIpe2/BVBMDDNb87CaUHQZ+ye09fMRZFtAVdnMwRecaICb11CdlF+3ARU9WkG22okM8lnfVJyZyUF/qchgRmGqgI6YWr7SkPJRM11a9lF2aUCXHeyEHzZVBylx9vSDnYhxLPpb3oLyHgxxup2Aq54HvawbQIWnaQuefPbx/W/YYZWwnS5uf8P2zDXRq5NzgQwasgW0WjbyrHaSll4RgzAxvRMlpn5hivFsQ0yLklOg6OXCflYHF+qPnHjpsCKbq7uV5nWNvTs7DKBWx3H7P2CeUPYWsGxxcU0Yz/ByoPnJ2+yP3vjyWk2vL/neqOW9Y8klzEvUZ3+d5hw4r3g105S2UZ0Tfst9dDzk5/wxiU/Z6Kdg5bFWKbHnGPpV1hm8WmCYsQzCVOxfICU4bUdZ5yL0kZW4xMVnZFLy3goslryrWf7Abud42QEyns2DOokXMGSRglqSQ6wRx9UPc1RLT827CYCu/PpP7mkQmYrGnsospCrKPfTDm+IoYuRurCvmzG36+G2DE+cSYI4bHmP+phvGLZ41P5DmIsVu511ikzRpMswqgi9MSOW3WLJBDn24pKJjj/fakUfSeICe+b4KxW4yY7L5nYNI+w/hMrkWP4sMY9jaX9b3uYWdCkSvvPf4MkAN8phYU/tzA8PkiEMy2mprymazDzBufsTisG3LvB6nTLUasrzN8/uwSlJ5ls4q9SyshvxQYP3UM5jq6mI/0ysBUirFImXUFA8WTARjpubzUrFvNTRL26Fh62ains7bzu064SE3hWEvGjAd9KL118HnmCjniZyZuROsMDBbJfnbde/OhPInBVGUBZqMRfp+E3ZR72xEYn/R2RP4+gD8HU3xeEKq7770/ugTCMPcs/bNOZd9lT9UmUx2KJrBnf1F40AhIyiS6V8cUagGmGjtWQUmnCkr/XMEejg7831mC6UXhy3WafY2cc7uFpu8qc4z3BQyU3XIw5ukHmmy51xzaf8ygdPdLVTXTs+xHNt/6irPaIKezU3ulaA9Vg+SA8S/U+k55qYZgvCU+/9jW+Dyhn0v/mZ4tVjn6ldIXGNVz79BQYC2fnHAOf7iHsGfIhSu5tIM/XGXN3H+sUxGtwDC/e3/rm/KXqfQEz8+vAuO3a/vE8kzufe47mN9mjc8fGOmYwvUe3+eyKxtWHq0lBefUKoUZeRV7bdiAnKMh1+0zLth2XD3JN4ax4ncXgcqS0UrQZGBGCvJruTI7hzqnpbf9u061dK8XCjPyFH8wAROtVe1O3n0Cf6P72WD+wQLjp+uL4me7KmTjQBPy3iw0wtSQNXY3GuzRV8Ego0SeZwtCQVF/JEqvnqmCCb+V9+6GqWlre5BKqlTxd+/PPhuKvCPQ7Cg7ZkLx95m8RvJoUwqdHt4/wiezxW7bJScb+vDX8RkaxGorso0P7O+yB1Ntlp0dieMY43/gYF79pcEf2RX+1wRg+ry32v5hqn+sUxmqJ2SvFTDe3alkD+hGlivkqsaeTlhRurOgYWbXXsPqi9bI861nU/TS3optK3neautjPrzptWFTp7qQ04TQePkcGvRnHj7IqzS5m7jDz//Y+yNlcUq/TDV5P7zye57q0Val1BTQBO4Z832K2iMhIUKzai95VmEnz8AfdyXn3EJ+OXWNA9mWPFswNHoaG+1XGH/xwPinPbViWY+9iat+Bk08kfsqK8zXP+39OUftRKvg6nK7yXlotsFLsTWzM+HfM+rsdjC/61T2j3EAM9WJ+NZS+K5T/e79GeGIKV+m8utiS/tD+vc81e861eI43imIKrJWxW0wpvlZktzvOtUvU80NiHobOsH4zzFVX1X+1TpVb/pf/5v9X2Wqf/MZdbdqoeuSGgx0ljrZ68p1pH0/M/nwvjRY75UOKd+8EkV0fqBLByfrTdmwB+YS24vKrGfzIMfsgKlusuZb/HM0yNlz6P6ilucT3o5JuTEvFL/fk/2Y9KpDYviBLuMJfGTSWE/4sJcrQmmhU8MEOcy5yf5b69cCMV7WlRZqiJwpZmC6Ifid8mkGHbtQoJsOG+tE4qeELuYqdJ5TM4Uce3sy/bh7DVk6HSIHVxmYaj8bWOzdDsE0wxq/nzbI+eCAF0UqmI0Pe8hB6eMJBjTWUembP8iB6z1iqh9AN3se4XndNoVufl/AeBsdOc8QyDF0fSamrz76K+arxQ/ZPR+M4Gdgql2T7ciLLvIeY7JETAynjOz0UZZ8qsPnFw/ob+8he3uMTvi+Wx8/Z2wWlOL3/MK5aFKyzwefi/IDn+8wkVHszqCLvDl02C9TpZcFGKrjVyp7uLKn6lvem+qKa8FS0ajE8zYqxT64gJEa5PhwOQRDWAZy5JKMgESpgrlm5/OKeVW7oxiB2fSrNytY96FeKRjVMobrYK75ojmSW8WImffUQ46fYTz8rI/v350yg9m3sMR4PDA/d3mvrjkgBonX/WDyYNZT2eAqe8ccr2DOhdWr2eFdM4pGdl568QsxqDeFznblMp+oUsQw+1KtKI0XYCLWIKeNdvj7fJK6pV+655D5njWgbPJCTgxD1WA8qyvYj42cUJZg5vEnlOe9er7pjzUw+WGXdikZNIXiHU/Q4dkxPJCX1oeSLw4DYs6uuMpeJbD/EYe9RcfiQUn1BNM2V9VicJEzRatewPl6wFK2ta2YiDB+3nOvEnP9KpU1brdg6MNCsEdVYD5MHnP/8gQDrXu9GfnT/Mi90xbzn01FQqHRyrvfW/ib+sb4APcxf9UB9qmsrSt5FwH7dU7zivl3MEtqxdDRj1U/ZUYtaorMPOU83IOp2A1Mxe0F/NlfXQ0Wpo1FMxd5+MtUv3t/S78HxtoKsTITUTuULl1opux6Zqzz1GIKhiop/susMH4BmD53eMBFU1UF28bVi+y8L3PaxWuYVYOpouIWwH6X8ox4WL/JbSXTFApy6u861Zep7EHVfplqJnvY2sa1rMzcDMEU9i03hbsJiBXzFDmTn8Ds/T3s6/1Kn+Rm6pnzbYvvt1nrZ4p3DzDboIscn0RCUPJhyIlhI2o2LkMwVSHvccFoBdPlnYPto3QUegSqZa6edKSJrP3gViNRmaO1uJA3mMh7rwQNN1ehWdwgQU5PhvMU8xOOyN3KvXhjyCvmDixotMCyOG+GXsGA6T1Ko0kO5tiBqSKraMh/XcHE2SVov+tUxgP+abdXc/Vdp9rzmau4t6HKzI7Gz+RvOl4pdHtOrNeXvY38xld85abqDDG4JmdHF3mnohKs3GucwtnIB0Ppas1aS61IpCY0mH2ARr30QSvJNBTc82NmyXXrHa1H0Bx2pwsO7Lt6+F2n+jKVPVhZlLyFgOYsWcuWCTSdn00D7s1AH9BIyy7s8eqbvNl6KePjpqS420Ymf1TybEE73JE73/4yFZh3+KNqlDoqxm96hj3/MtXaYWCq2QoMMbZbTuszCdMxCIylDqAheHF0FTHvqS2LG+MEzRwE8Jc74kMStQ+KZqeq9JgK+4qctiZwWWhyvxNULIhTMF7k4+eFAIOlcwvzOJ4jfoeqrBH6WE2IdRVXsccXqbTiCsxiXWQN0gfXzOVYB0O932CiUIeGm3JoQDpNwtJbC/i/q8jaDv2yND22Qn4pfRWa9tKHfQ6aecsMnVXkh7B/b+oxeW8V+cRXlFTx8gs0t7Fq+JepSL1/CjMZIn6urZNrftep8sHmY49Mc1LaPzc7/J5RZ97aQHSbHlSz0bacpmLOzO95qig+HL71qUhbcviTgNb9p72/33WqX6Zyogz+9btOZdiGVTqjkVmbnYLAmL2hzf/TTNXr/ff1qTSl/09FP/9fYqpRZSEm/3QOCjdDxMB5Lc87FaWsN7QNDPbmNKR4fUvgIzVifNysoEtTNSv5o3tpGMk+5qHXR05ZOLCx9SiaUJQs8Hn65VKwg+5MKTbTQuFbpd+y6GmAkR4GYsIqmzNW2aKRzJOXPJQ6NVdWD6Kjghz87viMTSNtTI52Rszfb8AwdJC9I4wYNt/lntQF8IlYfKALNxfovHKtfghBArq+qmQNT3GeQ/cvj1xEyRUMp60ZeZ2L1P19fF/v2jxJFLLG4tHF+6/Kswnd3ou4T7tFzawoHFP2qhBTuwVi6OMavik8lanJy0TWgFumb+jIR6xwJQFTjRhBxzvXXPHiOlix1/EJHXgdFxwBPghZ1IDZnHdYlqI9y72zWIsomlYxF73hQDCuGBEhxSNnKwliimlCN4rNDkxw7M7x/JqgI28f5JBS9hyNLORwP/GQQ8o7YmL7Y/xQlp6g07TzADnBlneBnVvE+c5fFGy4WH1I9GTvlZmr4udJ5ZM3bKA7k1rm1Ly2iLpnXnJlht/n1+ZCkRWAqU4lmGt5q+XeiBaU/kBFji9sjEfWqZDjrqGis5+cTsjxGnTjeg8mRFzIyV8bYMx7jZjXP4qWku3sgJwbyHtF69WMou4GOal/w/i9AuTIeN9w028VzOdonS7JmfT90k8Ls2ZnFzGR9qlresbrDCbiqz75UQdMwsNSZ+ZPhRg37uL7LWRtjdlaqBTmUw9MP/ANtqyoCx0aFKVngq5Z/6FllI/OGA/nDuZuCgGG3L3lnYyDB3tT0zu5lwxM9zNWV2x6ZPKe4Bk5595X5V7NKiJ+VSKFpxcwlz2UOQm8xMVn1EeOvoRgpP07QoxtwUBU7GYkTqOj6W/u+H4JN8DQ+wz+1R/1deZe1Zb4YwR/8rewj1O0upC7BlN5zrkHpnHkeZ1hDGa1037IlBFdyXFzvP+quzAYDEzWqoA/+7v+QmdPBkbeCY/K7xn1j17taX9WSHGdE3K6cljBfBdWovij3IOG+rQxxVuiUqyXQmX8DaayjRJYWBtgqucYzJDdPdjffgGmMp7QQFxZI4c6nOksDsFcLgPT8Gkm76TIdapJZgT8u041eVq773kqZ9w3C1PbggkCb4p4sjtj/HN9daXsR9bA5DnsIz0hPoQz5Yzx0PD9DJLn+aKxrBcVS6a2wBBRIPe+Jrqo2HAvzuR8NtAQg3ZB7HiunmT4FzDV7zpV67E/56ns151V5qCv4fOcOim9wf0C+4soo2hQgyHvlReyg0UaNISFnI0XhKYagzTycGuZ/vAHzLVXwFRB55DLen4msmGYIgdrfVnvaDBo2HwDptwKIyq/TPW7TmU8DbckEIhlisG4ovQ+kGfKp/h/4ra6EWeJD/+dVjprX/qVEs2+lKK4CWKbHpiK13cwzrRV5Xk9jB+NOMb/ffXkPgO5FG8CYYr1E/YaXFKLFgcj/dPv73fvz7rBZkEuyLH2TsNkPw4CGu3FGpZLxgfzB6Y3fch7gKtJh7KuB/+JYvjbeF5DM41bWWvis6zYcze0fjVWKQ4mnv+ctQPy7yXi11Set83WxkYypODuaKCI7zrVVLWFSTPoaFOJwpZyHrqlF6iiYcd9eyQ+OoEpBxk07DOq7rJ+VFUKo8R4rNc1GHzwgX2kJZ7vJtBwyY8AU8YW4s3KRT5Ktz+RKRYB4o2xDQ1ahj+u8l2nunVrkxajG5jqd53qYxdHys9xoPDJBYwO0jxQfN8g3nuyN098x/N551Ga/F4iHl2CJiO+l0y3LHuyx7O8h72T8fBmIF5ei/ZJ+btN5Rl6+ONAbyS9VSvly1ThQpQ0M19/9/7uxqX3ZSrHjg/pd+/vW59q3trN94z6L1PRnAzL3Nz/nlF33j6Y+KKHm3/e+wuO1YZ2yvAvU0W78Zh2xdxS6B7j70VlGLS5K7Zp9278P8lUfe1f7f0N/mfUUvinI+r/HqaazhrouusRMbhywVDmS/YO0XLkFCtHjNePukbRQUm4b5rIAeZQe1Ic7zMw1BHMEXflGUn2gxxu9cE426s3oXDvQfd3b4uUmVswVR6DKfhQ9hm/FPqYuN+DLkuMHnwuae8UcZZzP/lcidl6cyP7ukIOfprIgY9ZMSJ/904Ub+14GrscmxpMFciaoR/opmyrFsTvGXTxJOsRu76Rw9xF91j60ykY5vWMGPnLp6wPpSLGX0MwU5KA2rxNcq5ZOJbnySwNn7+VNTHnnjcjb1oiZiSPPnToRvZEnSh43jHppey4ohcJy01NX5v1NKacrBei9SoueWch750sGBjjwsGI9eAKZtyvLXLaRWHyzF4KNvjxTIrHixIMlcu9PX0VkO0DO73qKJnSbEOyn7vAFNoHuunspzFFnQ1iWu7hff3TKqFk8UYMGVqYj9cuTaBrXTDRdoeY9Hipb/K6XTDUQNYcbUsVjLXm0JVteEnZu6x/EIP3CIBXS6RsuzAE+Z1FxIX1QszqVrTFeH44GDQDM1yK4kxRj4GBF5CKzDGKA4ndADknCZDjiznJOs4fjL+/VVQ2/bHAVAfkXG/kISeWEWJQTmvEz7B7rtimXr0pEDs8f2zh/exzI3sf/WRgEowdi1e6SxC3ruI1D8Swxy5cUApCM2WX9oo9KjCVGyUOdPnLI7aNmErpIAGT7EKuseAanihhIzDAYi57+rryDsGl65Xe8QMmn2q17Kc3Krj3s0YOGxR1Rtl7DaYaWIEFBgbD2D+TVBFqAKa6HMWNsvPW574/Efh+O+jo/MOQ8yYvVbD7cxUS750w3udTtWI/d4F89bE3Cj/lC4tVfNVSNLxDNzN7EbJR600puSuF4tWpJ/td/u69BrJ2QuZr7MaqNyWjCp9Xf+Q6ZYedKT6YsOd3hJjfHcgalSswFXd1MNtBlXX1e8+k9Lc76OqJJns+8x78eQsKYa8VGPmXqb7nqf6xTvXd+0s/mk1JZ4F/n8rzLNN1EYIpbeKCuioYONFTcrWPr3ihKkJWOWCqhLxQrmPD38eGrPGaDwPTv3arlmUXWYsiHuF9X/2BZDSk/C9T8X6FmE76jrYn2W+ts0DM36zTkvw8goY7fwYrdte0C3K6HpTyzlXBBmN6gBE+leLD+nV2Omslebas2y4+yPH0BlN5W1mTch6ygrUBVcRncm90fr1Y33Uqtj6DqU5QSGY1NY60ym9R6cQbtTZ7alrBvxTZE3wI/3WGLKVk7MF+xgfZoziQvasuMb5PtDOhEVcrRsnwsVV884wndt+GSvl9DyY8OqbFkkF4p7CWvaX8BEwFvhQ0WUqmWtayPpWSZmRN58jxv0xl2O+K8sD1uKclPca6N+tKwuv7YHZVVdnm1Z7BPIsL969Qg8wtVJdSMfQUMUrBuNZCLSl8ufDH4RUa1XEshyL9zGG/O8bY3q12tMz0lH/Xqcwkjb57f1+maqdsQ8ljCAazWrVm/QAaL1lvfGjE3JN1wRWdkjP3Sp4s4G/pXtZ20eReaFuBaR4Db0v2LJL1sgI8P/TqHszPQfy6H2UP4SPbkhlNhek6l5LMran9Waeyp28uzKusJ+atD9BIXq+q2GufFmQ3ll+KnwgaMivgf3ZHqxCQPhiPT5uCgW9FIOtTDcAwfeso7yiBKZkGe0xWBphcnYSK/5PM6y9T/a5TuVb1Eeb4BZ20n1//rlPtYw3xzJgGpfe4ekKue2Xk/5zxPtXsrLHZ/Hdv/XpSxHTUs9hxCQ3r9MB08Gd8fj9TT+ROFxj/bQ3/yOS909A5pFy0a8Sb372/X6b6p70/81y5YKSd8mfv75ep3PHwEJpFLzC/56mc7XHSfs9T/RNTGae/Z9TtTNah77e0IcsIHf5dp9rurCUZm/6Ou0EHmuUfe3/2tIa/PYJmQnvn5z/PVIPxf1+fSlO0v5UUlMn/zXt/pvJvXqcqEui+JGOH0jNqH1w+CDvkbpfy/NK5rzGvX/Shq+U9srUDLt97iKFhR/Yvs9mlljUSr2TXsj7IOIKu0M+sS5F5BFNZskan6s+n5OYzWQ+puFSsPcsew9UBOa5zRQ4fBKsbhXcLOXXauVqsq4uauLvNS8/zzzpbxJZG/kueQU+qnsqsiewpbEAn+D/ybvW0QI53nrfY9PsySnU8q8X34UfoNv8qZA06xEArOJr8FcjeLP2jSakaQfcPNz25dl7c5RlcfH62Qg7I9fWUskknVISe96FD95om65cgh/RN5DTvw57IOTl07WuE75OmRkOeNYduHvSga8KD8SaXZzn3huWSsXbiWcQ36gExsB8QG2zXM/JjVpqe2kDnk9DBVHcPOWgxAlNCcgeUGyFy9nqGmJKEyNHhegUGfRuyPktrxOTMXtBFW23eMNmNkPINsJQHZ1azfNC+KQwSWfc6vIbM+t0r+smRg6/7fsi0jf6mdF7J3glxFbKH1XLKLKk7g5vQ2LGHGCvWOTc94ykEWzTQgWl68hROI1Vnn1TWs3rA832aIMsph1VDgh8x/vxdtmBGrQDTzqAjn2/ZP+wCBvT7sl7LfYj3WaTpkzw+AnP6z3PI7r4wKFs+M8W/BWDotbwn5s+Ey73dAzH8tUEscf0Sz3++y5QtWTGluH93wKwfz2LhEMz0y1TeVjLdaEjH3/MfCq8jWQf6AoYM7Q1yQs3mkoHZmGi5KLjf/dXVNiGHslye5zogp28jrSJ3uEm59/A9le2msv7ZJfFhP6Yw2OWkHyn6qH757T/YPplPYSbvUsd3MNc7kz2oxQtMFcnaEaeVtIf1IOLecd4HI96eeN8fA0w13+P7jU/4e17Av7xZfVHZdSJecu8W9vC+y/57uYHvkz6gCdY3OV6D+gX/3IAyO+mFmDckJCh/l4CBj7C/SV0N8P2ag6wp24cGquq/e3/rvqKbNxAWrVrt772/xaLeY3xNWUtD9j4ZRxSQ7MFoenZX1OyaaAmJ1PHlPSgmmJ3AX+J7D7r+3fUK1hyg4+Np7Sv+YQSmeoXyntpW9px+b65/mGrRG/mK6y7U9stU1nDkm/+Lu7dZUl5H2nYPiAE2YMBDDBZgwOC0Jf/M/IvBBgwYCjj671bxrO6139ixe9K9+41vDTqiuuoBW0plXreUynQUXmWmPkOMKfwZ/EkxW1osN5uT7C8K+wo02Lv6sW7kGuta4bbOVLYp8feeIe/Sqx+s90VfuOT0BGIiH8h9Q25XlM6WsRk8Fn3M5wnP892n+s1R32iwz0XZxsp3nwoQd6TsInuRnH7gb+y5mlLeGIjpr4useZobPUrPNxlzbSVja90yKV6PN5U/W8mc7JXxwfoo8sqPSLHYXsbgoKfg+bQwbNjwDYaYjSYxdzAGf/ap7O3Y406pCcM85g4sYLUWir/8mcuzMv1M+UxqCFsVL/YYtWDqee8MDaTK3jjFi0iUQ9jzo60zJmq5r7P/hJx7JphGfCyiwGe84qFe6d99qm8+1c8Pj8zrUwtp91k5FY07vDT7/mslmQ4M1trwHxWvI/LCPlZceDgZTFnex5ToB5+LZTG3WTEpDxSZecSD4g2m2ej+mty1BcbYyRz3tixVSoZ7rD9/GKjMyuFP5roBpjIWJn3P/n73qbzppIpM3YUmdbdXFwyYs5r1ljJfqVoGnM9T2Ls2ByPx9bk2RXeE8XjeRAVN+pT+x7iULD5ZJcXpFO8f7aHxxo4KjcFz2d/zA3/znNgGrWRvom+O+u/Z3/p0gLK9W5Vq8ntU4PtiMNoec8ds34CG6Bmw7zaZq2z3xPfHi+6x8k9xz2KWAFNRTrCHvAvm36rtgQJ5Uht0xtBYsyfWh/PcpIrI5B7EP5mKdu0MDNTBfK06Oeyx1yrCjF4z1dHekwn35uu/8qm+9al+86l+96nMDdQPHSfGn7O/9WH01z6V29Lqy1TfWgpPTV9896mcIFNKM3R//h9MZfFm8v/PPtVQ+f+uTwWm+t+Ro/5vZ6q2W0KnLRyZv7RbgMsLWye/a2SmYOP+iykP0SPnJe+V2TL/ZW5Fdwrzc1bx2yUo2a6AZ3eZvNu/ZPCxn0Mr65Oc9py7GnR07q8MSp730gzERt5T8vUh+VfoBF8f1Sprrq+GimWYK6IuB/IuNrtQqg/BVMchbLowGZjGkDUQyxQx6DkTsnaCi5itG3INaDZifDiALozLucV2gxdiUl0ceDDxl8RuJ7kv9EhKMFKzNFjHOoBC5tMDF7aLNbitZa+V0Q4xJZ8hBvz0p1NyJyvoMJaAqdJ1M6Bi1MqczS5062Ymc/JL2cPZHYIxtwp+FsoRutl8y94FYfugpB4Vpt9fgOHO/nVDQXXZK369wvPMD/GMok/nqATqyG/Y2YkQk40jYtDbBFN9fMLPAwGf3pf7Es8XiyjX5z4QxIaOYh89pnyP5wn4/dTIOs4xFcyRZ3stdN5aA7O4UYyYcvXBlFs7+yH3PYKP+WiIwfN7DR/W3xeKeE/kPbae7VFUbMGQr1bG1BI+NmlvnuLzltnAZvtIoeuC6ewAPpM3IqNoosJnUirHfynPal0Hz2+lZssGs9eewv4EulEPEBPrSksoeueFyY8/eJ99oGH8UquADt3hfeZLY0IunXIeaMOexhDviCIuC03rC8RMNrIZmPEg9zXHYKrLLTOoSFYuF0aB+eae7Jm7uyEmPjmYrtjYYLosAAMwCzpyb8laHbe+D+brnl5sm9RDSlsD9ridQocrA5YSVfO9yZtOiPnSW+h+XfaaKW7zFwt160wZYpgS3O8mNIcua2Iq+DTxc6xt5urMJ+/zhi4+TFWD6aaNmPTI14ipGRhxIO/Gh68P5uNOWA/30VDWO5uVlRj8yH0eyVSCy/XVhsGL5bHc98sPYLTz9VSze6jhedzbwQzmW4yX328eROUIMc2yzjbzfDAVmTnWx0rWplDmWZ/4TsF6vjZnxCC93HyZynkEXDdHHLz0ZarcYIb588O2lPZyMJ2YgFn2nhGQsBJHCW5TtWG7oZpQeirxvq+IEZt2yiuYT/ZSyZ9g6rNRQxNlFjTApVvLnujwD570B0FnetZZ1m+ItnsNTOWG7C+m2nQC/j376w8I49l7ZpJBsF5676gG019C03dtxNTXiV3Jb4d1JXqK+mLztXYgeoxh788E9mGcBVESVoiJ600tZG+QIzlWIO35Js96VxivybFyKxfL0fruU/3mU32Zak3NkTCDSeXP+VxnwqwThMxuwP3wCebeRppKvCPvSJAOn3BUmew/et/Aft9zYpmQNY9DWa9uaSuMDUdg8LTCeg4u50HNbt1/nP391lIw71g/K6WLGD+41szsurCANFwKhbMDNEusvU7E85eviMME7zsaybPskX1SgqNRWzBYWftga8F/CltELLUQo4vYDU0e3vDvbYM5lJomr3x5r+3LVN99ql+m+s1R/82n+jKVnmQWpU0BBjMWas0wuCFFqhLIe3tM9pSuRuR1DN8U++nJYv2+zD88PyJTuFMw1XD+XhMZA9jD7llrbDsqFfKDHfzXTdrfh+nrbz6VF/eVP/tUM/C74rEOfgY3t2B07la+eQMjHqdgzrCsAzNQPvC3Vlc9EYwPTOWtYF+Fh/ktzjaY7zELM3a/sz1R1wgUP0thj1OzhQZpbtDA2RX+5vfe3/bSetW3lsIlgY/5ZSpvc6lgj0M1p6KpQryPC4ZWcjB1RGP4+xH1XsyMX1j/anasgu4D/sJ6RAk57Bly4e0Q7/rLuiShefKsciCIBYn4rQ0Cjafu4T9+ypf4U/Pzn/tUu5/SM93TRubRn8/v772/bz5VvN3M/uxT3Z19+92n+q356cGxWt+zv28thfOZN998Knvvu39601Rzsmhtj7YK1DrPvkz1m08FTaHU5skp/9qnOgw++n+QqUb9wb9gquE/jv606X+TqdR/89mfzq2aiqG/B4OwhcpcXo+p0CJw9mIBpnqODZXEcgCf42x6NesM2I2CxkXMUdb9koUbee9hryBmLEPYdGciwGRT0LYYynt7y+McTKVdSqzyBAxmNLJnsR5jjcY5Yni2FheizM7BdIq8J5TLu/hOVfBgqsMmD7IXB3dPiJmKvDutmfi+dPyAzR/4iRjCZE7OGD7Lbz6+rMuNGBZ3zYPJP/0LfO7mCoba5SWY6LbQWWd8AjPFo4OshyPX4Fy/4v0viClqBKask55B8fSCmBX1AsEOr3JAqSL3/lVX9k64qHfy1TjF58/9lu3O+BkYI/NlNF9l7wV0ccjOuRKE+cBgFztfU3Rt9xUvm9BmYonvj17OUeFRgvF0PMTkNBhh/A73pc023PAJ0Aif4lmIKc+jHgIyat/kng0fPgrViHxzjBhipPMautCKyR09IsUXF7Vko5PdUqDIOsjFDxhO32lgLLuKwFzvs8Xsrv2gdNgD0yyP8AE/s5dLifvB7x/73/oqtUXRZuFVPIO6YruHdaDs8/RN35wxjXUXdkr+pgKzbD2Mv/9j3CjzdDDA+6M0bHlqC/KVu8xH+fiyrnodg9HAzFy9zSMWLMs7ueM1mNM25d345tKlyOGY/2QKJgX3OSRHAD5xAWY6bqDQHLUEU6p7M2LHOppQQlcw1dPtMXbzf3vmxonCOyEo8JHAx+ZzFTp3uwSTELN/KL0cYW9PeRbozAyN/Nl5r/CdjEFe3co7AWGh+LvjgDFVqWV/xSBV+PEI+3vExglMpfkV36Smxpayznhw5Ih5eSDrcbWGoOL4A3vZ9SqNDWIWkD/frHkwD2U9rgD2EGfr3/wyjP/Ye0ywnhrYo96TZ7uDNqAgs7C+Jp8+7EmR/dtWTqRwN5c1IDsqYkh3WIK5phjPiWhayvSVVNyG/LxW1lQtZf+/+cN/Me8RqZTkHpiqWeLzfpmKPfhf+1RBY29pu3yR4r6oNsy6027AmKHsyX1SW/ayNJ/EPXQqcViB0Vfjl5w/JzD5ogRjawhVFHROIeeLtY/5WNYNeM2CPRQj0bDbGxrFWyzk3fZpoP3Zp1p3Q9PzA9aaV9baZC5nQeWNTlVpNpYOBu/2oeHEUOboN0zGzCNiZmXCvi4yRzufRTXnkzGerxyq+2/ddu7dTowNSthLkHIwzy9TzUrYq39n0ERduW/3XmH8Z/ne5V+mmqhq+T37c9aaCq80lfuaUTfhgXhg/Y5vYOLQGeN91aO8B+m/EJ38EBpio1bENgGbEr+mG86P0zl43zfA7Noux/NrRzBMxz6DMUvJ0LNLzcRW82j1g/X9rfn5e/b3m0/1zVE/scuB+CWX/SstrK/Zs8GATXO/8j2FNSywywr+UDkpPquFwQ791qEoaOAPthrWrz5vSyqmkG3c3YFpUtXYUX59czMI71xl5UhsaK73UoXWW+VPjrqt247yZaowNpbkbTCdftGTNUJdMHUUE/zP1lQ1ttvuhwT5IhSx2YIpWiEKSp+SOQ7zS8aSu7uidBn8MhX8uelEH4r2KTDoJvtrviJ1RduywxVX6+H97/fWA9OsufLNp3r+yBz0WMd6ng7riK3mVgYNh/fn5ynmP+liPJLVuFL85QP2pU2BfTwbBzxoomXE1n2joDyBXvB3u5O8d9lgvPZXrI95BM133xt/ctS9pjcTZrQTsy9TualmvszNkWVULCLYmziCGZ0DvEtq9uC/1gOZG+I20PDR7Yj5LnsGVAH8bT4dwR6cITTjyYoKMLcDfzNOVNmXw2ooXqrQODxBfPjNp9pez3/lU/3uU03K7K99qiXU7XefioxwIkwdtPMnRz3a/7TmDSZK85lpKt8c9d/6VDM4yup79vfLVObMJ+XLVPuVtSQ77W+rP0zVU8Y0f45t032vzMbcL3mXDHHdKf9pphpr/ypHfaT/47/J/01Mdamhy7OihE6vw8WLaR9rRNGBpRU/9gJ5r6tWyPHfienzda+EaHxdye22KWJ4vIiYE6iyvoceVf4+hg1jIY7IaSdgqlUPPn8SuBNyVre94nfdc8TGG9Ent90LJeivxIspAzCUH8reEM7sYrFNkZ1I7H8KMJi8N5Zsyh5i+CtRxFzWi0mNFxSHjpjtu17PZhBnKbnHDD5s4sLml1OrlTmCB1MYP0voTJkjnzsyhg1kDdJ80QFTKRmYayfvcfS6dKH4JT8/WZ9Vtuy9wVSzMlT8UO7rdCO7R8FEw/e9OtDFrS1zSPUL/t6jXsM+i+ZGobGVddYdxOCXRXcKL7J3zWnd19nl7K8p/5H37Obbi+yH+Ja9dj7Hyv/UMqbKmotJt0YM+rR43kaXda0/HV8JrkvotOtdC4jaD3RsspTfP2tDcr0Yumx2w3y0OyMk/7KKKlm6GrpNY/BR5hQx/OldiN0cua/xI/sF6gd5j7JCjElng8IMeF9Y7H7KiNJVR96jmUMH1i+xJPFRPFOYi5qx/hUxLFE68OFuB7q5NmU9q+gdmH4ma2HUodZQMh5j/H8Cs2bhNYOPShCDfEfH/OT9LAJzlNDxv71Lfqb6jXLqyZqaHfiwleybDueTKXwga5rWd2tH4c8E38/fYOTirIOJo51vBmP4YGY/wi452tAFkz9qnR26sibnJAST/IxN2EelFxS9j4EpggXGxwuMJ8mSyQpvVNhP2ILpPWu9B/OWQmP9nogpDqjgwu+GBrvx6Eix+KRV8O7h790aTOUcGp+LKFFUlrZaQd5dwfxcFhg/f2xwypQnxs/sVLAfE0zsjpI1GFnmoK/30OH+Xe4T/qwCxkzLxvMLveT+M+jJXji2Tz6GwOTPGDEo3r3AqMkD62lhyH6Y9DpS8riWSvC6IobfRX2n6BaD8Yf2mbFXCaYqzHFScW+K9QKOVSnqulh/lyXWL5N3rc10R+aXqaC0/5z9ufpD0cx3Dp8cKFOMHzUAGrffCvL40ql8c85KlvtNREm1A0P+OKrFqjy7kPB60OVDD+s9VmUd6jBCTDkVoma3JzVEuxPe127PL7br1g4ZfQ0MJc6iNZOysb/7VM7QR0wfPUVO4f4IpvIf0DxK8Sop6+zxef0fMHWhYxUKLvNp+mndMK9VEdM9WWN0MToZvxn45I0refoSCpuZGZg6nR4jMzhLRp+v7Bst9dpVXArUP0w1zZu/mGrzLvcUjQfwb3dH9rZCkIS9xL7irx5g9h/egBH6ZzBjWXNin9AwqFiONiYP33i+Tkd/UthusyrokgemukHzJQ9Zz2p9vJTfHPXffCqKzyYzV4Gefs/+3HQtLLN09geKCl2YvAnBJE/oJwqVFExljMC09kscKfPXp0qcMzBVv9/syJ1p8J+YLWKiAw0TBgYY5uTJfeZU31LWf3kYj5vyYu6HNjQ79MFUma3Ql6k2C+cvplpOZb7i6ekp/P2jghGmL9ijs5GaYYPP8/bhEJTRiioY2PCvIw2rV+ZSVj4bXyL2yh4WJbN5aPLOCJqsT/SGBpXMY6SwvzkDU1kpaME7LOFTbLP2aKau/mIquHyZU+66Mv+s/q1tkhK3LB8aT9b22L8F7Lt4V5UII1GyiwYGp9Ua/ufKB4KdHC2H/9TBgKnMr3T3sif9Wd4h6Zrwn+P1uEvW5fUXU3W9lpFZwLq9cQimqjciIX6YwN7MK5jx3MPP6aAM4d+SufRnogYjvo/QcBGT9RiNiPgiDiqx92H/wob9pocH/I1I4A9mN3ahaA6X6R9iyWRt6dHu0qxkzVkP452wP/lU332qby0FyVTO+rIX37O/b7+/37O/33t/330qUZTsm0/1e/bntX5V/zn7+92n+s2nGkxt65tPRUprZqbvV6MvU33P/mZp2qX5/ungeXof7T/IVPr4X+Wo/+3an/ZfZap/89nffYo59qoUPvjlB/IeD5P3hvYp55qKoGpNwFSuPpH3kFaIAXSELhWBvCdziRaC3Szo+rg/jDjixFz28JW1F9SmUHhoBGCEpYYY4pz3irBeZ8GolTUfI3l3d1VBdy5W0YkyQ96zYvzC2LUDZnIu57wKFjtwfp6QSo7aTarg1iDGzGRP4WI8kHWEb1hzP1qdkHNqIkUolqpDn4JxIr6BrtcyLFihnqbku6eSBwtfMhPvGZTFu1Lhl6pH7OpoFwrZLalEsA3kWc98AsLfhQqeT/Z+eTCV0nkAHRxtEdM6BnR6vuxD19cpnqeTRw0Fozbm/kc+77qVPUb1Iuci3PY1VqxOK4rD2Z5zthpYbKpdDeg6cazE9nnKmNK1PMqbQ6QEz21osfyVcfIGa/i0+QDf5+8bnwr9Bz7tPIKPX/AGOrKWtQXmaz9j2UsNKL9ZEef6Bjoz7qpXMEyOmKI4YDj1Yt8p6fvQkeM9YvC8B+YqzAmY6qcSjNU3FT66HoRK8CP71fUWOhxCSmCaYKjobNe+Cgq6qaj8VU+0bO6wmHgp6+nM5dnbolbBpH3JdC9fKdlP107AuHM8X6nJsznfDqk4b3LTt7tgsFsfMTfW5mDoRu4zmXzTIV6oGfet86ll/KBuKR61buVnhtBZsNGm8l6aqMTkqRCbznmH3LAhRbxjMNFx9Hriec6JKQ6LqmbvSoXP5w7Gz9ieIlZUr4fsSS24oB185PVIffhsmW+kPGXOawgf6di3Agy+uRiMz+wDgu8R9r1g8qz7plUU7EMfz/upXqwnzwry9oiYN5th/MwDYmY8g70Eh4f5YoGu4eejtlLEco4YvR/piBkHFbrZlLU3LKPtUJD1SlPUMj8qEroAo0yxvgp9UbLbCfbLs1vEg6mB+R2GTUl8AKby6znsodzUsK9yCKbayB7i1UfeCXhvEu7fZP7YeQbF6l6n0Ejz5Fx+mWpqOGQ6+4Wpm/ZAs7/3/r77VMmBrQkPhO+/XdSaXTjsLzzXjqyVIaA5XmVIaZAjxom9yti6yqDbbz0wRh7IemZNfaZ4G8IeRB8M5lQ2GGsvokrco0X793yqYK625qCRuVo9xDAaMKU0t/Jeq9vcwLAWP2vMXoJxkm0nMPnhfGJsWrxq8s19bYreBMz2fuLvY1m3PXgEsI+bA6bKLA9M8XAQ09Y3oyB/O5X9MaOeym4PMNV3n+rYF+zLVIZXxKZ3WYoSukHWDV9QXAnqIgYOO1hPpPT9io9OYPoOlW+K1ieZ3yM41mPfmFA8uK0VX63BGJ8fMJVXbzMuuOFp7OPIOwXLLZ7vPVpm33yq330qd3YyDfN8a5MvU9HjohrmodqUFPYYV/jQA5OYFvxxtlr4sMeDWjKsngM0z/DEg82PorHxq95S8L5gPV4wWuwnaHIq5nswxSLBv382mF/q/Xj4/jNvEePtNa24+hdTZSM1pFU1dyqHMrlP2FEZ/EfsVby/UgXbxRGnyNH8SlwW9Yup282A3MVNmHByWG/dkcyPVG8hDwabMGIBB1MFGYOG6sTQZGdV9mNtG1/h7Ab7+2Wq+WrMq+8+VZtG7h+mmucmmfksa+DP76QEZgFGrBJoHK87gwbqcjDOsoJ9B0en4tywwVTTCzRNcb74VVBfoRn3n1dKsQp/6fdzuc80jw6UL2bw14sZNKh2++nQrLp6/MtUsssU2cdAVO7Y5635cvSE4m6C8QsVzKe7zkLKpmAm/27Bv8d9VpFwFkczkC0p2XoJ+wjqQNZo1eDPDqkN+/V1eWdgWBvM2Kgn8udPaJyj7J8Kn8r/MNXv2d95Wv7Zp3Klzfy9PtVvzc9ebM5o1yz/Ovv7Zar13jAV5+qQ9WUqyxiw6stUbWSvaGEEf539/eZT/e5TfXPUxTYd0vZnYJveawGG/t2nmmovMJUI/pP7VANV/Vdnf/r/khz13r+ZqWhXIkCqBjRD9enXbF9GGiVzBmYwnrKm4Fh/Ufy5ynof+Txiz1Dei5oxMJc56iNmx1JH3eU9r9MdPta5GwMoGa+oeBr3DTZ92Dpinqz/Mzb6WDPbRqHEigUP1JMq72loNYnqkkF3miFi1KSsoBMMMInTwCZ/e8G4PyvEDMcB0/F5dqCsy6ETpnIv2l9G8l6wKffJPvAB4iXvaTGtrIQn2zTOY98g1ytLM2jjfsuusidqce3i98YEa27ZzU5UEMfn/56VzG9NlyI9CcFwAZjw4Kt4XseDz7CzOULUlS6Ua/Kem7s5lWz5ljn1ryg2uXGbNywwXlcS+1VuCkcDo61036Jw5iLG5WJpsXLrTuAjyyMPLpovc85VjxJXk/cYEzDl0rE9SqsFYrbWBTMmGWIcPxQCzCTvuufrTFA87MkYcjoJll2gK93kBAa8JUywg9ni/fM4lPeUwWg9V71BZ3ZlvZfmpLOkoSs5/UVewWvCB3g/9Y6iwTjkopfUJXs94GMLbexW/DnlOjtf6hw+PoRPJVXWfBzKs8h2Iu8BzU8Ga94tYuw4BAOcp2bGDNcC48YyxtkTPH+7wvM5lZC1CYDNTJM1HrPmkinBdTI32GtVjYnqDhRVc0VMuwxbm/j54oLBSqYx46ka5L90MGUTIKalV0cHgwyI+8VW9vQV7YPS2ylW/GnCSzZy24xoaoMB6O0LthllYMoGoyE6V79k1blRqUhecJDeDUyfTyQzXOe54nuLPhhO9jSmySOF7ozmJTtYssZpfoaPt45Vy0SkZhRqH3z+dSEMpqgaJEIlz6JfkQKm3mI+g2t/VfHsAXvI92Dc5OVgPg6BrzGrYmPo+HVp+soF89eIGvN7X+H5Z4MFGHkSwX4ml8gUP/Le41Rv9pSfXiXevwWDLpc1fm/FIef9GvPpyPwx/5iCicY61svpKOuT7aYFBvuGz0tkneVfpvIitVK/+VRz7QOm+t2nSm+1RWk+x/dPFDCRXsL+XOO9w3xxxNijkwUU17pv+tcL7AWq5SRrbSCmhCMw84bXJxIshD1UhWT6Cv7B73pg+iaFJjPOJb67GIOpYp81ZkfD88ztYWB+z/6eYZaSf/NS0++5Mv/GiPbkWoiRvDv9ZZamptzdVWD+CZ4vGyOGBvUInx8vJFOntCG/d5S1MhzGWG+nZeREpcxZL8GYv/tUv0zlOSeG0FS2Jc39Y8yd94BlJju8cnknJOai2/NrdiNZH608gGmWVq2zTZ79gKE4GK80ADzT0aRL8SUBU5WWvLfM9JZCU9aiqO2Zyu6JAU3Y08HQ5WqQsWcMe5jr49gkUDwzOx81/XuO+kNV9uSsXrzy+wxMgih7IL+pYG/nLcYzesp8oT2YSrgOmOoACCRPAVOJJQidHYsGjLmXZ7OO7IuwKLQNBXbH44GbK8337M+YK2lFB72yzeutDKBMdo7insdVZnYuDSPvXHvcx9PbLJSdiEL6+GZgvOuGpcpyQGGgccV3G6w31wFT+TwOTTHYh4KNbqsl7F8BYz9O0GTA3icFK9iDuI9gf8+2tWi9GYKpXid8P7jOJduc8sqx7mCsT67CXt4frGdLUWW+lh5Bo+7wfm+ZX3Y/goHjZ6cygzdIXaYVQdOwuc/FbiWZSoBRwyyG/dU+/Ev0ssDk11cA/+LBPtfBuEu7/t3j7ksc/5z97SgWypepbjd5pySCBvN7U1h3v5QaUOVgaP0HmudqqkcKD52DEuSzGqJi0PoUPn2MN6n4/CRkqexfi/dtfPiDLIK9Bvskke1eZW6Jhvf9ZSrPaLAqRgcL9rdMXAVWivE47byXMyjGE/O7T3XS7tPv2d+3lsI1m3g0GXfN6ptP9c+zP3fjg5mAtRYZhvjr7C/pGAtaZuqWO7vUjEyvx4dkHXobhawAGuY6uug04+WucqYn7z+4TzXoDf5f2eNvTDX55zZV77/KVP/ms7/4xyjho5WCi2cNhnqeXn0SGy+BLg5ln/u0+aFizWLuZ/IsymAyZzd8p1wUOZhjG7IDxX15VrZbIYZ2uTqg9K7j80hAl2t6Oybnlu15sJ+dbdb7YVBM6UaY3DKwAIscuoysTWaKx3wAH6rj86J1ihjc7MEsebd5kyz2ZAbbmexnVckc5O4bNt/RoFPLocwJbkswXV/qvM+PzL9Y+CX3aXQx2Gx3gq5UPDBVp1w0bP9agWkmILfAlj2HiVuICatRLOuhnMFwddklMZ7LeySHPmOK3n7IMQm6Rb2DIUYCOjxuX4nJi+U8Y687OxM/BZESxLImqB00DQl1kSliPQFT7dWVRdxY7M2gj/XHsJwn5M1lzdG0OxcsuhFR3JFnFe0hNODidReMB2ke6A2+b1pBN3rjuzD9kawBOPYjQUnHxJr+6flg1EUDxtoeZd3nIXyis84uFBQhfs4WF4tVH8Rgx9RC0397J+jMsdaAca5gVjepMNgps8kJemDGXlNHzPFLk9KycTlfWPDh532UUaQNMF/LEjpxWEGnZYrct/i4GP/mUtdgYHm3vs0qwcYrLQKT7PB8nTlijvKWz9uVNTntncx/yeyT7G8GhmaqqrG4DMdU3EQKZvjBfDcLxNz0HrpcrFNZw3TaGpTtR5IpbxwxZLAZUx4F0gdDAzPxaO6I6bXcZyjAdOGsgY/7jDB+Ye3L3kAyTLoTrgRnfsrYdg7vE3G5b3iQZ10LhQIig/KKnx5nlYWmuieP7okimAKGT17NgUSh4vu9NW+gexHTHXMGxkjOpsZOmeaQ89qG3B+JqmGdZ+uSx+oVD3o2GBEcJ+t+j8C0kK8q64XZkPL6uVf8p3Ei5pzwbcWiwvqq+4uIbQrYV2HWWE+NrM91WZcg/o9WcvFWMZ73Q4n5+1wRM7o2GG2W23vKNNgv93Wpqx3rTW5ABYh53s/Yzyva0NZZO4ozO1Xal6nWzo0qDzagmawrz3r1EuPXbOuMDROdwATOrhLVRBDbPTF/ftX6Jjcd2MttGtWwnzmYyl4jpsz2mH/KZH2lzVuNvjVR8yv8gfCO8Cd1IHZkv/TQ/DLVXNf+nP15aqVkprXXweA/SaIEray1Eu7tgoq5j5iZQBqxkVUeyS+6VSU+JhjDsl4JcWUdKsGyK14sPtGaeDoDg132ps7ig8wFWO9g7w1c2Jep1pPc5d+zP9PI9rTaZrH5Zap5YqeUKEdooqoGQ+uWrI9mPME0MRQAW4biSdTzEDPfgE72U4w7xIe3NRc8g/26c/0OCpH3kmfG7AXNKftb+inWg+LLe7du45I1HkSKe69n+jdHfS5Gf+1TJS9eULa4cy78O6uZd4TGLVzITD6KZL++p16Qd6KTKQqnUllql2uKzgH8wSVEiN9OwVSuI/dlfw6w51hRN5TpqWf6nqynlS6sNS0/0AjffSpT5g4sH5aDGH03M1OfWyaRKv8+Smub7RaqS472IxT/OmUN4/Wgh8Wx4Iq4/Kjy/QxZK0Tmzy2rJTE7WS3AnNBQPH+DeasOGDM9yfnTDwEYKAJTzc46mCpUFeu7TwXlieW01E3bfB5lv73hmvD9UwEoXuD5gtaC5o5VobLOB5rCOW+OYJqd+O2/l0JjMOkfp0ubdfd1TMU49Ln/qcHAl71RUDTJZX6UD3+TcTYh6yPPfv8HU9GYy95IIb4v+jA872EGf5L2jYCc2RaMbgfwz/lPfaD0Mztgfch8w3NdwtHoH4z3WO6jHRjsN5rg+/nZUnREoKyCPWqJKTZrMJlHlksTdvvr7O9/MpXud1/O6HbpKnZ/AaZa6cr07znqv0xlNVNTcdPni8EKwoLMT59xSlSsH/tlWGQePKocvTe1zZkq7/0lP7bivjdgZvex0aCh1I3iDQe8NLe7H53m3WLHPYXN/pNM1R/+q3t/k/8dddT/7ftUZ7eGzYarAjG7gq7YrcoeeZ824fxnEAhWnQi64y3v2peLHkFHyF4I00lqBj91wNhFg44IhvewErsMNjwWdo/coZorvOz1VPgIY0Rht97Lu9ELxkYBfH7GP1ijnSlitJLBZovhPFWE6QQ6O25eJaVzH/F5liAGhj259773EDP00Rw+/gTdFnQegek7E3kPbWWEFLY2dGGzhU5TJq8L+UoCploclwar5/6ESMic5KK3KNnZyjqULHqlyfczuSYymQO67sWVXzTnkt19XUeMmYUmT+XZijrI8LzbIuD+MQHTTPER5Cd76PpF10fMa2UNwv0nqoJF7ZdsWogzufyD55/L3jzGMIeOa8+Fwqc9MN7oZXcp39+PJh8riPl7hRGF1Q0xtN8969C9L6IkyoUiphGYilwbMXcV8orTFrp8ymU9np5c0+2rZ7O0rfHzcip7HFvwib2MziRGb+jI1UvWMO1HDRVdHzHYup5UFkXRhaJukSEmtWCmYiPk2Y8TVDxVVMF8QTNyJifX9KGKVLZrZa2GVw9M0t7VjF1nL5943CLmcBcxZ2Fi/JyFCCveFyYxsVVDWcsBui9sao2t5NlmOoszM9irmK+59aopb99gaC1XVTD8z5CKp5PyYCHPQnu1vSbvcICq5zfo9jHVE+LekCu8Opqwn/VyRMVgTmAmBh8fjWRNwKMXyxxnMF13nMWU3S0wTzzxbfacalfo3gevhCMZ9lm+oIkHnT10PSFmvM66TyJMwJhPo6+ymDWIYdM4qQKYfMbsY12S7BhuBq+uWbMtkzUxVRfzs3xifKxM21EyGGN8wfWI4aPawXyaYKpHCkbcq7CH/HiW9rTutWw00TUqOtd9xZf9k8WMlrkUxV3ZE3aI9baydDC6rmA9+XvYR9lmOTmrsuT8IcBU0QeMlt81OZ+a/2IDF7qcD9aw362F7xsuYUDRfgtNM5sipv2e/c1WK8TQdc1V81WBWTePB1U00yvVdLfwwWLYiXmg1TKfZqc6FC0eOx4kCxUx1gVj8NFG9jrZc40d46ii/CYwv2oxN9jgDOZJnb5vivVb1uvyjFr2ZAfTJzP4k88z2hFbDYLKy4G+5o8A4/2tlsLRQEwMjir8TXZZ1Ex/glml9ZhB0oCpg1N2oGB3qngwk/XA2n0bk5uswbCDrmgZn8uexvUbTKfMENNWupqQTxnGx3uCMUdTMPVqk7jm9+zvhtXwPfuj0blGzJm3CXnvO9bv0oP9MRXvGy46ch/oDmbrkPWAvR78yh+MjzqbmWMdzDZam1x9wX4nex2qKNZhv539p2VqX5N3OuTZLO+FgnVyMPY0HkYKaT1umOWeZbQ2VM/87lMFm01OwplyMzCOas3apdhTcdfBFHmI971nak7BZXKCvxrzlm0HYCrXO8N/PhTVYGW/lv06CzCBKu8UHPzXGu5u7CrBVijl9+xvMXinFZ1a/mef6vfsz12seWZOqZlREDT4+59hDf/tZURReZfzXYORtraikmfO4X8md6zHZq5DM9VhwMViAKbp9OYLaCwXGkrX4B/cjnYnP62w/n7sMzQjayyavgbwFn/bp6q7fzFVo8ES445wlGBkQ7G7me1TUDMwo1rJ2gmrKId9T4+KXxyhGY+fDP7oIs8Gre3SYhe7BIMlAdZj1cA/XjdaRulmiOe56fDX153y5+zvy1TmDf7t9+zPuzOlNd8rO4BgfsF+xjJfdDvKMP/mCv41gf5igyFhPswITGW48BfpPeOwN9mC8rzDelzJel5JrYJBrRf8wVH2WM4Qs6vg4kMT/TLV9PCz4u4qmkXmJs9KWj8jt3IWa5O++1S9tDcxvznqv/tUpjc3ZM9kpzUv5sAjO5j8tU/1raMuz/6++1SZoi2/TPW3s78Fe2/NvzHV387+XjOMx5epztVM/Q8y1UDv/wumMib/PPz7v2mf6rB85eTNf6DTl4dzJHtgqpSFYcLF3TvLpqvGAzH7iZh1PCJGBQPZX+8QJpVYyHpCsxt0RLGp4ePeDnzsm1SVouU9r4LXvSfXxGtIYpoghlld/L0vyhd5ETSCuI6w4ubd37OLe8r9zfwM3ZdCR5K5z7ifur681yFraPYe0PHte24zW2gFwY7hddc3+NyBVfuU5+dQJmjD5rEWwHwX2W+wrhZYU0u1Q0U82Vf+OICP739aHe93AlOtnnLNveW9qRVHTMpM6OpP+hpTNs4DxdfCHn5/sF8UUBqYohnJezVbDQtqaOPvp3N5NiPrQPvPacR9dy9rHzQ2mOrnmXFxzs8N28SdJaWjR8G5TWCqoYnnSUV2UPxbKpkoK3cUOmCSQHsvwEwX6Hp/E8OnqQp8RPMyXEqXC4zXW8CHG/Jshjcl1vSu8S322ggXzARdDh8CmTco9JpcaxKawaoXYs2/ZX0V9gzAFC/E4K7RIsbzJgMTHbnKpg9jhedbgRlnXZXYz/FlkGhnpAi4rRZMZYFRQAAYPwW62ZD3WII1fG5AFsbfuUcHKC7Z8/VSVTZbF5gP+rn6VaDu8ftyDd1bqMdU4Z8Eul4TGG/K5b4Ul3fvI7vS4JMvqSk+6zmYqtQRI+cGVWIyQ8w0WdoBs2n4/uVQMVg3NIfkTH0HjCl7c8Tn8krOj2SqzZzLHrxRBKaCjw2KM5g5jeoLhR2N82Ak+5fhbV6UfCYFGLhVS+aIWpCwBrnJp5dzy3oefHia9mD/kxvmN9xmBcXZDExV5YhRjxoxnfKD4H7XVV7suJT5X5cUMVyLzJJZT8xn3H1binBlne/um53IeZ1C01+f5w1b1q8BOUN9L+t0zxk7Dht8XMeKwMjtgtjSbE+wx0PIuS7vYIhOlIEpBqXpd0swqR2VZzC+Bh0+LGU/vKuVUzGJsT6uL6wXXTN+KBvahRkchOy10kZrmo+2juKOhal+86m+TPXT4uf8Uc+hs32MXyhj+KJtduR80p3Js6NgLF9Le3uvBeeXFPZi9DHf6UP48i471vvTLcE84QIxJY5rYpuefqTg/IA9Hrb96LtP9WWqsFc3X6bajd++8s1RbzcMMfEnTUy+nUPTHL0mpdAu8Xljec+PZ2CMXLcrzpMC9hl12pDy7hDrM+yKmm2g6imSlXSD8lm9mOpifpxU9sNrCjBxo0Nj/e5Tfc/+EOMKspMq5o7KWGReVIqpGAURF10X89ULNGiY+Cq4GH/w/ZOU3SlUyOecT8BUynoA/7AdrpTgRfWLPYZaQ5GZwn4959OwtydrEL81rIeVPiCW+qXchldBor9nf//MUfc8q2bm8q5kX6byDy8wyfDCCsrjNextsxfEtj/wz05xruXdfLNluew9ErAeGGfEZS+mLpg0d3Pf5LtTXTLj0VqyDr+rcFXnEdt02ervZ3/ZOQtormwcxXOHSmRqL2tKfPp2K6EZYKq1YTuU5pF8f7kveLpeFEpOnmS+H/jX81wLya36YJbrA0zFz7JPxRGMgcVaZ2zUvm4UHDwwzn1ztr/7VN98qqXglvlIoSF/z/68nVbh1416pOjVwXqecVNn3eAlKIi7vAp2UlPtAzuDxlwe8Xx+bbGiFRHFmxfs8VUMGFOUKCBhyvzcfAL/uOJyH3mG+MA/Y/if+DPo0nx+8UzKqg9986nMhy8qJ1Wrxnz24K/iNIIm0Aq836wHmimOHIx1V6B59DHmI8zDAw/W8GZs45En71iBYTNZj2t8bCPiUHOIhxXsjyv2gaIM8UQcZH/KYUt/mOpv+1SblIOpiiHmo1/0339nKtefzGh7Mg3unIqfxryrS047q2tW332qX6b6nv25WBx/26fy8rmksfoFvfnubbn3czcj07HHg+8+FRknJTMX/UqnTc13pvdQjv9Jphqq/+re33Q0MdXB7//8N3vT/NuZql+WOYWbNZhqvIFOzvotHMj5EEOHT+Hj9eurRUxaQsedrZ4F0SdkvtMcOt5yZO39Lny6n7mI4UnCdMTMWqG8DHIwUlfW7v9hGrmnuFB4fy/rWLeyZuFuxWUdZLkvcpA9bOsw5TziixebPO2CvPVT7mOQL9iOqfLvtUiR+UcWm+5k/sBwIM/Pt7Ju87SEKh2ZsmbbGT6laO2aaLvZK+K2CjRmjGudxIgjhhHJe4oOG5Pfee/BZB5ifLtrD5SnN8SkwAdTbj4NfGY3CuRevK8xxUOM4sENrNZ5YM2qst+V2FzlWc0DMbpOG1nXWd6ba2U9Jr8L5kryZaoEqyoomT26Qsc5EZgqG8u75Q9rTMGnPFS+85S1AkxtC5/VIgbly0Blz521JaH04TNch2Hp3FUHv+dc1nqAbtvu5b7G7gdr+qbL/K4D1mzQsxHT0xA+caXi+/l8JPPN1gODaUkt99GgK/l5LvthBdkJjNZkCBFLE4w1aVbQ1QI+sjoIm4VZOyHvfKCKR0XVsF0FXerN4fO5qTBiw0ftUdog5gSmjef5WFSCqSXD+aHMN3nAR7n5Sfa538kc1zGmI6JnWvG7Lvt5LRGDnTIFQx9T0bB7shyQN5glihhmmO/eo11S6BfE/ZGsq/zjhh2Kb2eEtKmPmDapTI2KkDs8cCzEVHNfynuYLuxjpSk2e8zhc1OoSi74Vebj9OS+zgrjx/keTO6ZsibqLsZ8THeIGY+PxYnnuwyM5y0a5m1kDq5tJqa4y7vZn1TkJJI3YljiK8D2CXxotntBR68eCpgvUG0KxRpMOpzg9+OfaCevblkKn/dl/a2xVlH4KIIqGNa9mi0Y6+H5wz0PwpXstcIQwyKqsL6yHWKQcilrMCKFXMQf+PQXiJdEdw8NYFpg+sFS1pGmBvapqn7Dwqe8e/4j65E9GlkvbKM/ZE/qXBFlvbBZDqym3cEh090r1cv0782GWPFDlRNsTc30WptRqH8ixe+M5PxXYMJ8uNwqXIOkYscddHYwXCHGpwrs5bYD48St8KEhFrDPhpclec4CjB0NhcVGL+1I1M8CRSg9fMBPInvRHFSMbm6qNb6P1rRoFF/xfo7w+ctN5BM/+4hB+gbrT5hgnHT4RIycTBBToSEQ02Z2ZQa7UW2z+aYNwNwrMNWyK0o257QkcXfB0Bd5h0ArmhCMG2M+FlfMXxyBeb5MtegJ47tPtdlgvDwWsMzsHtWIaPiOzGCvz4kdPo1L5PQRphc7xNhTqt/I6e3BeO/U01hwHYwQg1crxe/pdcMOI+1C3LknsD/nWENDvCSDn+VZu7jQd5+KRb2o+p79/eZTzQ8vV5GVcHVzmIUpFcOrB+K6Q7PEityXmmtc4XeF4X0zMKazP9VVML5VNevEkUXuTl4ZePBKY8NnGVGy6cizsDnsWcwai4LBwMWCUeT59ZH9tU+ljCvLvAaWT0azdMAU1yoyJ0wzwKgbl4uLIutZ5fLe7eEE++7ImsCbBZgqKA1P4Q+5jxYeVVlrYQ5NG4wGFtO2U0a8KmX9Ol0IVqUyn3MyEVJTLawvU333qX7P/vKLAfdca9wk6FLL3EkGcSrmcP6B3mTRuuawpwbvtzrJfoYOGJSvCtnzfiXrwgs7pKhTyDrxfWjUEyNB7gXr3d8MgHWdJxjT83oYoOAGf/N7728hzp75raOefNiMlmIr+Pfsr4ihEROrBROtO/An1Rv+jXcdjOfoCE2mplpOcf9xgH9cQoPVXTBh2tnAHu5DxANtXgZgcmgsDDqYd9saWB+BrG3z2WD93k2daHK6r0yvr4Hnbkzb0+JKLncnA7z//zz7+92nso8T0P+mO6m/Z3+/+1S06JLxt7M/7yPvePzuU21n/9in2kUNo9X9tcX4jirxZSrj/NlUXuODwfKRM/6zT1V6/1GmGg20f8FUs8E/oeq/yVT9fzNTqRa4Puk4uenHbd9mraAPFY9bXPmLS4A1s8zuiFmziPs35WSw+K1Bp05fiDmX00lj0Eo5YvIautCXOYxP1/4Q/+wyJZgRdPk1Lfuyln8Bm816GstG8PmiEWCEfoUYDcWxp3CwT82gc5L1dB7yXpUKBx4s+9Dp5237oEyVfedXyokBz7OMck0BU9yvrGXTMXHyEyM0RbUSGXRFcyQeL2SP4ElfZRPSx1QMnohhP00fjNjQEIui3iu8MaFjnpkNXekjJvOOAFPCfQzBVJIxxPOkssNJe5KjBbJezIG92O5aH2Xfdej64IEY/fOJjmCoNFR8q0BMMy21ptSYgSHexyBj1SReUHozcozHY6EywbUxYp4hz+cXYKJNUNuIwWv44EdH5shfEKP5ET6NUx/fJ5SXI3Nm4dMuE1Xu28AnxZMMunS5x3wkC5swnpKhjhwROlu/wLylj5irTAOdiZuoKYdHNv3hADF9qeP3hepm+D4bTKDcrCUVTgpdl91lDA3DLphsS5yzGW9Yv3yFVCwLTwm6s5pYMixdybjwacoSPs8R9p6iyw4x7ryoGBgb8+GkMsZVLp63/YAZgrKXmv76B/N1G0KnFdUBP+sEH90d3PuUTO8J5/YSMc3clAuK8w2Z4ryFj0No0ClwaujkZjvT2HI6GZCr1fDBKiGmjq3oQlniwD5bo7LB0HZASXqEj7sZ0JHVm87QzRNPEcVBaoJW1jx1ngV0doAYYNSaR+IxAmNi0Gr2tLRE9nSNlWDqQmfO8Onkhwav/N67iliWNgH5cLsKf70VME33tYa9xoEZmONKsEUjbCqiwoJu3frEhN0eESOuiPGfZy9jl+ClUlzf9yY/L/F82wlzyL9OIh4YK1lvKoJmEZkORn668t7Z3k4pTApohEkLht2LrIaG0QJTcAMrzl2CqXh5jaCBmrns7aS15FUraKR9is9bCmtFa3XjKNSbKa/v2d/0DA71rI2pmttcM4kbw4jzY84sNj+KLeXgLSVwtrXBdjliSDK18L6qrOlaCqzX6CB805d6h+335Z7yM+xVDFZgquke/sEXG9jDWGC98TWz/2Iqefb3y1ST649f0cc0M3PQs30q+vfY9LWfBcavkGf5B8lw5g5MPZgxaL63clSCeo3Pvx4bn5LFEPY9WmP+Ozt7TjR2hazRW7XMO4KpIu0Cez65GI+uDqYy3jEpXocrurnI8HnbVRAp3rICwS15GVLejkJF1EvMl5FHWG9hxRX/OJR3aIR6JVqB8YKpOVPZ/AdMFejXVSXeGZ7Pu2hnSpoR7LeYHEt2vrY5edpcrodnCP/VgaawZ0rEv2d/6aJJaL26uZU7lj2tfz5LMHOjeJwvd0ywctxiPrUQ4/1cYD46XpkS6WrN/W4Cpsq30ZIcVzJVsgRTZRmev0hsUfnliUVs6dRgTDN0ebBccsH0nr6izbZNTdJTE0zlvsS3jro31kxhxkoEDSW4C82Wc40Vn3ZL8XaK909daF5H238o8/ZgPuZhvPNa3omZMTxASmCqsgemEosf2IMeqpjvn7ohZ13Af13WZ8aCqJRnU2/vT32qzgSM/stUDsCJme4B/iMgx5H3gnnLPrEu/csFmjuOMP6D5yum2LgfTaHXXGdd28D8TzKsx/p91hnrSP+fvzFe8QL+aK6DMf2rh+dppf9Z9n86BE/pmQ6Mj0zY15RWCxLcSz9VbU6v8k5G7yI12ATfF+myDv17BWZiV/jX4o75CAf3g+mPl5JZaw3r9bnGeLMr1mMZZXieYxf+UDtCg141taBIyHvQBYd//2Uqo3qsOFWxl5n7DtvTrLZcky6W+Wefaiiqv5jqUQ7+7FN9z/5+7/39bZ+qWfOCJnUPTDVUoUkGe3VJy8NW3us9HcgctWCqWfz5i6nIhwbddl5/MdVvjvqy4+9Mb07H13+Qqcajf5Wjbv4vyVH/dzNVHNjyfFqAgbYBfDA/am8KNTXmQTwNGBtf7Rt5iSH3YTZzg/2c25ISO0XM6WS+ijUPm/NTDTo8PUMXXOvmBZ9/hu4fFIjh8cPqUTLTCx6Q7PXRP9TQ0aOeV/F7DV18D2v4oGE/qQL7vqhZ9sLPtN2nPPBj32IVFy355zdiJkjDYLIDLyVa6cu+6KJhu5kFXbMcB4qsoi3Y0BIHCqp6XwWz6aJlP71mhDU325uiMz5D971KjcJXht97OZ63W6h74lsda0Bby7rvJ3mRa3SATx5O5/j9tm4p3Mx8HvQz6KAgyw5EZ4G/bzSsmcyQTDUJQ3yfPH/fdbIjfB6lXGwN6G4o/jm51jCvglYyHt2tIYlDfuB+IzCeSzezKa+eQcXtLZ7XGDcbCnMDa/SuQQfr23JLSfiETztt8L7PrbqjqEgQQ/Z7pjNvbezAFlrAg+sOPmevyPyWqQImROBV2eWkV+RlO+hKduiVTKmMIwXdOZiv2oOZeLeckzP+4P3iXAUzn5Yd8t+JZJqVWbLnXu4D2g/M1/6GmPapIOvjaACf66TwsccuYhSihqx553GDPZ+WR96xK8BIc+j8qYLni9If6Pjcx8+dqyjAJEPMd7jAvzecqk98piVmEJ0w34uHmFPajx3F30Zg5NVuM8LnqWDKNkdMK/i4j5hROaYwNCbvLMi6+oNnZAa9jFus3jIfMd7B8+1k/alC02uKVhuMnxbJ/mWV8aD8KPLKT6a1YPE+cil/vlMw4qCfsWMHPjxVi7gKJtu5xfpPloCpJpC99yti1K4GUznHkleB+0aMWwVgKjhi2U/wzomdTvYGyvlhcTET0AQXC/bi6gGYdjebZxAFkULF2ABThQ107k/WbCk7jCPTz0SfgUHZkcJoJevfyN4gx44VU7BY7BV/AEJlxgb2xc8R7DNt/JLNEwsxN7nCHj+ylsm+VMFUdZRz3p1AE1mRYdHSXDoVrT2zNcWerWkZ1ohEuxiMtf00JjkPH98v0+lYvjY25Mz7WzChD3vakWT45UDW5fbAkGKJ+QuGQiiitwbzh3YJHb/zEdMcWebf2mE9kS2ZJzECm1mBvaXdTjIVZE75vfe3DF5+5fZV+PikqWUP5GUsa0ssbLbfvMDE6hmfdwpgH9wxMspGt2MlZHonS6DHwDRgWJEHImKf2maUPV9gsHkAezai2ifOFn4VlDrsaUdqQ6yOwFSRUI0vU1kzL6oc11OFaZhgBDJrrF9vjvme7KEB4qcjtzmY7Il7bi7wOC3sOV/OXqy+KxrxR7zioiEwVfcJDRUcbrLWzMTLmGc00HwXKAqx1JfW9+zvl6nckFV/ains9prHnUaYmnnfThKituuZvDwJYlNL3oPcfjj3d3HNmG5ECYV3s+bBRt5rrRuxIG4yaAyJ9cwqwVSRI5lKF5hA7wNNEtzmBCZ7yn3bh2bRdHz/B1PJfSompg5331YVmb37sku5eJAS7FuuMucIfxRGW16J7Vxq3mv4JmexA/PNR1iP3IPqzh+mz/2kvjA2vOQmhbMnGGSzwVz8aOWFwpEu/VewMNidZUvapR9uEkIX++5TMaXDubteg7EmJhgkXtW7Kti+wCT2VuaTGgY00HWD8ecrzJ3su6QEq4uisY2mY/4vd2itRPbHrC1L5ptO8LxJH/YCIwOTm7L+oXOAv/xlqvW0chXS1Bl996l2+w0o8m6ajYn/24MmbGE/w2udgYFVB5o2gH/FfzrrlSKl9LoqFb/c1fDnq9eO6GqBwbRM5qz3hSAEEPibn7NZs10fTB18ooiLaVf653/kqLvJ9fiHqZbJxjW/Z3/3efLj9K3BX2d/v7UUltrsr7O/Jhz/yVH/9qb5vfe3ukqmgs75w1Tr/Q4ayeiBqc5lO//uU33zqWi4/JNP9bezv9Up2/H/9Nmfro//FVP9I5uq/1/NUf93M9XUb2Py3m5W+U+CTx9PZS+PpxubfHrFmli/oNOicxNW/vtdawxqYU/heRVXfCPzpeDXUwrGHDr84oI5lotI9sScZtBJxqlk41WtwsfLekjWBn/Pl82d0p/Mq4LsAB1mGXpG6f/h7m2aV2WSde8P5EBQURmKVqmoKAlVvMwUVBRUVFT00z9X6Vp73+ecQU+6n7Pj9B3RESv8Ky+Vlfm7qrIy48dGhO48LPixjxgRb5IEOtVowUfX/E6icKGjtY+y0Qwxzu25mDO3vSz4ea/WGbbwp8LuwydFUw7my+K9kJGjejx/nC6lxm2niVSCGU9Now3dB56QpwK6ZpjbO8T0C36/tQRzUZ514MMdxMiZOS75pyPv0F3QPWHngr8PVjKjlEaIYcMI9zeHV6OIjyOwXw2f7BcSTHVbJuzHVG4KHRcEbCvkfhtWfGkUBm3v3YMQn1th8m1izEl2F3h/z9W54EYHOl4e+/Cp7xI+4TOIoRsPD1+E5Uqt65wxp3cVlE1ojsAMF2auKN22EbPbrVznmwOYUpXL04L1/Axhc6oQo1chmGmfjlXvhvIA4HPBVNNYK3jV4JyS0QC67pNpJg+aWh+6ceJqsqvyMSbHVJKoTF8E0UFloGTSpdBq4f7OF+i2y9GCD1mpfLPx7GPyXgydGbRUPsjqBZ8Y5vWSxGu+yWVTndXfrrjqF6htcnFy4MP6JtMpseu1JnrVifPXEvfj909uLh2hx/h82qPw4fu5HGUfMG630wJj+yswkeqvZdZ0AkM+Ii2klwZGdaFjd1kF5ulpiPniWue0dkLc//4I+1kNFCNPazDuZwFdfViYLsbvpdZFN2HMiyZ8uFc6qn+ixPjO2sregh2YzgrATMm8kIi5L4HxfuQwRqeCsK0NvN/pizn81uAzEtO+zQJ2x/e9NmW0Hqt+hQNb1chk1ZvSteoTwNU6afiQDnz2Wa1zDs4W7zetA7mDDpikucX91oKvaZe09po88L9M5QkwVfgpMZ6fQDGfZsCHM6by8wb1ncLOeQvmGGE+f/f+vuf+fvlU33N/X6ZyjzdRs3vtjCi6NcAUS01aPO/pcwrZZynklRDDZtJYkZt2wBjtD553Vqm9UEMi5pwnuB/fA1MF2hgxtLnkFr9+qh3JoVqXu7C2zcMdgam6dcj8TPCMXcia/5iKqqGIGZ+qdYK3WodeJ/j7Xary8UqJ8QvGqp/dUe391KNjHrR7zOSWU/oU9FQO8XwuJa9XiBbhtAZgvCcCEBJkklQBUcQ0C/Pxu/c3jhOP/fb+HpqxpUXTif/kU1WGykm+bSMmuQWNtFcYtts5ggXHFNe/V8WZogTvLnD9T8WHodYBg65n+HvVw/iq6zl5j94aTP7yYx7sVM448/H8dOj8YSpWfsBUjtQsxprZmpz9xcupzXKDea/7hsRq7mkC4OZwcwGNG5Q7MJM3VozrqXPNyahgongK1T+VxhQHOTRCJsBU50Stkxh3CQ2Vwp4ngxSfXwrSgkkbGuN77m9VKKZ6LsAw7if+k6P+2/uLLpcGfs+mXIQv/F4wpQXFnvI/JxAb/OsUGjlMffgH4I06ZygoHh3B1NJR/VOf2xEF3S380T2H5ppc4hPex1zk4uKdTF7VhU2ztS6YN+BguuXHJJp40Ei/fKpwq/auu8uVCNMmNFxVEJi211e9qc64XsHASNtZ55AHl0FuQPPpgoLxDPNRnCbQWAkYzd1B84hFD/5o0HcCitXecRhm8DffHPXf3t/jeHTYa2KPyFq6UtB9KAp2bOH74WcEzbAXuN67G8PerYGqaz/lBu80MP+CwyvLBX/g/fKkWlKkneDfpiA6/igcgfnbU3uxa8wPe58hnrlnzMf8iu9/16mWzsnW3MdslDLXguYYaksPTM0F/+39/dapvkw14pchjRZDS/z2/k4vzf+tU/1qfo6fOb6/BJ16kZZLNtXqCa0s5+861Xfv75uj7k7WQv270/mtU3lTyWLmqb3rwcJfMc94Hav/HFMZeutf5ajz/yE56u1/87m/YW3FRKNTysK+yo8aOdaTNpERw8G6gclHZl2SPwjgczWuG/x5pR35erEWcvtsVXy/VDnM7zdi6lz1NR+t9Qe5Qwdu7aB8vmwaHxJjHzFsAH7jDcO6QdfufSY9lQNbLXUwWcSh8zZ1CB2keoW4jfNGk422bvLNS79RlJoxEwt1trr0DFyv25e5iFbwaUW7wJy6FKEIZwfd4V1V9zseP/YsPDYxq8bDtEPbprsDk81DVR8pbZMfVHsWwCOXPDJNMEGUxixMBvDpPd1pg6lsla/0Ghd8/KQbxf0HdFjoYg49K3tP6eeFv++NWhaXpbWn3fMdasFt37L5tLLAXE5nowWtAYQ17d8cOquxZWJdgfFuR1DT2pkdmPwAr3jaS2eUri4hC9dL3O9UB1PRxYaPcCLo4HGBmBucEh9z+AifoZWFQ5uiDR/f9NXeC+lLiheqV8pwCZ25U71Z0mkfOr2/PGN8WvGBvEUzYOJ0CCTveGDO5CESKM1KS3kdmZwiv433eXXhs5JG3qPYEG4uGhd1jg6ERpue6nHaaQjVa8VZ0maT+yoHG8yz+hgJ+TZiXLgJfIOvdFXS1ewILRzNEZNMtQ6XRO8NCwc7jNfjBR23XegbJpx3gd+/3zUIeXONmB6N8T6nOqPtOnehQ1/4nGWDLm1T8oWMi2PF2aSj07o9hA+2XwXxUKeC1tdFhDfQOZr88PW5ffg4kU7UucCtyqk+5D4TqyXs6XXnGM/E3orgWuo255EBH27cklzSuy35KlY+/Kzsnxkni7cn5po20gHTxWswk3bOBHnXvWBies1V7YFySrKegrmfH83m0rFs2tTrqSZa9wDPE2I81idT5R+pOvLmFZqFrs0dE70MOte9mwtKJqp/WOsWGJw9jYy8Psd8Kgj2MXlaERiqsc9Du69qckZ4nvVVXS+2ML92qgYrBi5mwVvlb/iNCjOU5ynGP2iZ/FPhfgbP+d91qp0bL8huXf4yVVBWFgXNMhKh7oGpO045o92alkwKLlR+C+wrGJ4FYtsOz2tsoChEq4BOD0eYP/MaMcRbnfC+gzWYp8PKLaVBG/bwyuFPeivu0MhRTHX8FCmL++aMhsMr+PTLVIFee6reETTN7BNa/LaG7g/TIRhu2OCSn7f6mmLrehRhawvGa40Kn3xzFuSi1QaDlHMwoTipvdm0zVI13wUYCEQbTAYn/lunskX0d+8vuNcpDZj8u/d36duC3E4r1FTbbovfHVUfzZ/Dvh21cBc9s5OyDwHm/RwL3h2+OrRL7Zk69yxjvjvrR7WOsc4Dh40kP+6zDe7Xw/gtNTAHLVOXBsM6Zr7FjuZv72+qPTztt05lHAU0beF7udjMC/ifq7K3jeNrwVNivn0WdkS7nHIt1LdazGchcQoNzYcm0tS6XKGYUFO1ab7nfpeHmMO/aJSH7jrnv70/PEUifuf+Rl1T/vKpfnt/6Qwaar3WSAhVMoMLZs5ptwgw3sc+EHXbnL4oXPc8LVSejAuB9x8FBzDLvogs/lyuh2CYVIJpVO5AvIPdUqb8V6i3dH4xnTEtJk8/B7mAKXfnCu9jVPu5659zi51WVUK7W7xiIrxqqlYLNKJXBfB364aqE7/hAUXb00HIzRn3d/AqaOh2B8w1MMOSN06Yv/HSxPs6qd42icklxe4dTHS7wP9E/r1Bo+cWDGNrI+e39/fNp3IXRzDV7Fy45D5TMJG+Q0Twz9aStvNS5Ta84T+8tuoFZoZZHrQk4gvXM4fcSuLzsdor9LfcAxOvwcDsAPubwrmQX/nQSPCOOndY7f6YivzpJ2bNItv99v58ewLGHG3nT7ddJc18sQ5cYmEprN+5P2/3eBUsv9w9YleTCffW2JssXy22NLU/nLmD/C9TLUZqb/8wfksGCfcnn8q/XMFU33wq+/IEUw1yjLf+6P//xFStzr/IUde1/yG9af7dTNWd1RF03j5FjPtAV3TLTPXLC+M88Hbw8Y8PXWincmaDrgvdvxmBQdKGpfq7PVrwqQP4gDjqI6Y3BZgj2Bpgql6sznm1EMMPhwxMtb8ghq2fJ9jg0LnSRhhgqpNZWBxxYEM78VxrYj8AUw3n0HFewjaa6H9UPaasuCKGqX5SgQMbNYwiIr+naoYeWvBp83HsUrRvBJq4tqCTIqPYUXAfgZlq1k45l3abqJ/shBQqRz4lqWOO2Hsm5orJ2kmaUlwZmAND5dPX3VoHs03BVO057nfXt65EezBccGvrGd9wc0fb6RKMF3+kwUf3GkxWZCp/Yg+dO3movQ9ttMnDzqPtcC8/QEcnPNXkRm9nvGxnuJ+xqvMexuqciqXbFCBsacJIzynfXvFv2ZjAp5UT3F//bC+g+2bQsX2lEz+tdEH+bAxdHniY81WnXNCGHcBQTyev+ail6gyXcSBECaHHzaXq5WD0pBau9THxRK/3FNQ3vN/uFDEycWMwTOSpOu0jpgpliy6Jzd5l4YZBi7cz26f4Gnl58CgR0/Zd2yEZHP08vKl1grejbyh8Rbh+WR5rbpkldD5EZC72Q3iVlm7NVd36tRb2Ko4YNOEJydsdMWjVQkzMXolGW1fVPzuOMd6fezmiTei5TLzASz+mSvQX7OVZ+iVfwqbJ2yumClQvEm/nHEne+7DPaOCbfJ/UPm3sEj6uusmKl5YDpgwtMGHJ1VnraXmlNLqnWrAYIIZZT7kkwceJQCxAvBohYlDkXMBUQ52DwZp6RKms8LzTAsx0aGT4/aoJH/54iJiLoJxQ/Aq/e2GIYaPEnNI6MKa5bI+kyc0SDJloPdjT6x3YfFzaL5KzyVYL+ioHv2iWc0oy1XAtOQQ69+tsT+KRB1rQUPWA/LMRUnor9kKc1bqfvYrBaK0IzJBXY8m9A4/JXZRg/NELTOBvy5Ji+qQiTN4ng2818y9TnT95xc6aPf8xFfVnYKqmqfJp7hzXH74VU49jm+L1ytFggazmg7h2KJ6dVO+SOezlPCXEjLGUTFo7nvHRAwyRnhGLg0cB+2gAnEgOx0Ee3H34k28+1W+d6jTUUzaPjD9M5V8zIRldbcRE7xNp0ozVOVvLAhMNVIx0azCzYVcxNER9ZDL0VG8gdeaB8hnsOztivmcXZ0huUSOEJ0vFHKvYo+Sk7NlXtU8MKi/kzEPKf+f+Tos0wfW9OKfNCE/hXBCjvb4b5qE4wD46L8RMmhtg6IEmibdy2IW7m4s83Hz8jO8/rzZFjdLOw8SG/5Fr/UByMFuLUOt9HN5jKRjXdPH8jja1+HCG+12s/oupXL/Y/NapXO+o6exlM4zfYeUJ4T85GKgoYzCF7edBl2E8yqYZEFlZjvl00iTfhQ7mazECAF46rOCtbSwosXoil3f4Or4c4p26pk+qNoCAJnjXf/b+vNWGIRI3LUkD3nCZOxkj5tbapU/R5UZMTmMwWsCrGW3cI5hyscD9JJ3+k6iMMf/bBpiiXqREYZmBWT6Ps8nDFphq4/RhD/eRbvE4cHLyBiGspyrGNb+qvcpvPhWdheDstUlXtMo+vvbLpzqpfCmgxlILWSVSnnklmCYfeFrgQy3xpDQk0co8MGE0cX+vFd6n/wrBVDu1D5HW+ooEbC2XsyUYXG4NH5pD1ShtK833XaeyaO/lv3Wqby2FL1N5Sa1lzF/bK/gbzOew7OP53mr8t5BkedDUoXma/TIiwbRMiAvh/XaEXGC83rC3i1qn15omkXh38L6OlMc8fzhrxJ+XqjkrVO8118DwTaq/NT/XcbkjezEBU2WtnLO13n66rU3UFP+oTzXRmxbzjZVb/vr9fWt+usvV3940370/t2ZazOJvFuX+v9apvkw1HKr6VNcZdOHCuLTJfl8WzH2pv48+rE+jDy21/3A+ldHu/YscdV3/H9Kb5t/NVNreDBHTjAQ6bQAfTF2ngk1ZsQiG1knn46V5ot3IjVjQfxYVZ6TqVJ/7YC7fHGfcswtVj+iImDE4SzCD6dwp5GpvSXfAVCZZb8SI0ZaFC/2UcUdUJUnWBCOYRY6Yc6nWJKPpGjH6NJFc3yCGCX+9AZgfoNObL1nStvYQM1kEG22XcUjrrlp79fRC8ucLUtRbL4Jc5pBVvJcCm7bd1S4Posk55lMe64Rpv9XkTbYM7i3KDwSZ2GnhMcacmOzshNaVF+WyOVQ6OS91intvVR/qGqT8NcT9Bs8edPlbrRPFbX2rcsLBeN0GmKjZgU6PH2rvbjAZW9y6gemoOdwImVJo8+28NYJuzNJcfPpgxtPbaJG/aWa58PqImaIBn7M5zOGDxagd87hRTilIPMzxdKnjek3oTLfoQidGa/gMqsFU6wfmvKzUXutsBKZKus+AyZbNKn45lLi/9UTV98knGZ8E6n7wdHlgiID4bmdvEYOzTS5XMzDB9WYMaZ12oXODSsPvhW6XvNdthfFp5g7fFaoGpDb2hOxYqvbCmC/gQ96+CLcr6Eh+RcyTy0DVgzL8intutgLzZfCp3UKdra/rGa0vBsZXVzm4g2u8pp3bBEONpkr33QdvSuI01kTT0g3OdtmQwk5jpQXTCXd403t1KL0+4WNFPSq4O3x9KOpk0LV5BB9nCn6gdHYNIdo7Ix3jXSKmrjoq/6qrztrfwJQ7p4eYUECK8s/RLimSezCHU+qqpipfUmqZGy3UpxOHT1e6JDc7wb47qv5ZdVSaQyzgw2eZBpkaph7Jogkfbqv8qrtbjCmyAsQYZ44Y1jL1CTTKFEz19KSqVwPGCBYYjyCoVO0EvXqS6G+3ubyofJyqnc4B1OqcmFEGNa/LeAd7tWAPE1bUfNjWA/Iuco8YqkF3t1y5p7AVSS0YGSqnf6hqEZynqv9apHLaVT5LvBqmLOzKls61vWHTKuWucM2hVrFFX85/tRTcxxSMpfUHTdrkan7vSozv3aSpWldzcnG9I4YNkmpBsVUgxpcj2MsKd0fEpeqlMgJTdWMwxLqvzhAUVq7zICxUnW0GfzBe4/qHkb2kQfEItN/eX6vgYDrrEeS/c3+Hp7Gi8OJC01T3MexLVB559Rzvd1uo3ivNAvM97xw0MbpqNVegRbuxoeqjPdW6SO6onucvMFh8VefcclLpZTU013gFRprqxflPPtVNF+aPqb57f9TUCsnMiDxaH+2QQYQUOvdOzpzkXvOF9Nuwz6SgXPW4FiJYhmCqV3DX1b/tPGAOmMsiXfUnVL2xPs2PzZMojsitmnj+k91R627QfJPLM2ZeS3z+MNWqVXjC3xTCYC2rA2bULx4ThbLHTieNaBO3cP2Bql3xCo2A4mkzF3L9zjHelTNSCdaqHyZT+TvjGExIc8R4y4b/S09gho2ZEQsT/WP+8qkm3nmTe/MbGCbdVuJX89Mzg5zY4rjo0aYxcbWw7omMN1OMf9Jswt63N2byVUd7UGicPTy/VTj8ucDzbPgLDLXrhvB/qeo53+mBYcA1Jvf7mI/eTtlLrY1LaAp7TFYTDPVbp1p9yv9lnco0oAm2+84S/t/B+GUNVRc/Sb08HO+5zfUONIxodTPMzwc8/K6duhTMCmik2eWc8fRYg8G8GRhzbuL+cqeG/fA2/CPkKfFxmJs0tyMwjOf7f/b+mDGVzL0P8oztTcehdTyDv2VbaCw5cBa40z78l6v6S1pGGsIB5uD/zxQBZty2Z7SbrQQT/hHMZq8MaPpiAvvb4J3wdQPPQ9MGNIqcIF7+8qn+t3N/yw8nzZuNhPXb+/uuU62Opz399v4s3h1ov72/ov/6s07lv5eZ9aul8D3392OqpfI/q/1M1fQNwdMbR47+uU71ZSq2rhbix1TP06v3h6kG1ug/yVSGpv8Lpmr9D8lR7/yb86lmdh3Qtp8lebiOVX7UsLyTV/ZiBoZoVbyt+qSneRxqoWXqhdJh6qy5HedhMQBT3XsypLCpejloNnz+2zRUX/ooYaLTCxy+NTPo8nk7hW5rtlLe4fyCOdFUMfqq1vKlHZN4umsWhM22w9u8iihJVN30KkNMmtz4mdKXBaZq7GCjrjonFOnqXErHVudkrrpDYdyBKrD6hcWnVx0+vbvZCbG0J8QnkarbPpFbMNko0PlyDcbbeXIngpeB78+O8YZkvolE6L7AlJucfyjuVjIXRn2K+dCAzt0Oz5IFidqLMFN1DsQrIyGjh8rRzcFUYqHO0vda3ODhWm5p+7yuNbEUIefb93VEcW6nItg0wHjHmVoF3s6zPOxNecXNlzkBc6mcz/0J97tv04Si1QM+7eBBB2/v0JneNPRyUSmf0e/RjNJU6aSd1Eu+Y9mcooeDGPvYw8c6W4yPyo/WwtmyDWZ8plvCVxDzExnYKuamJC8u3m8rhw8zJrFFm89bqB7QrOTtZqdDwe26ghOfMDBVVUPH5ZrHwlnGai6XYDzpk8+C5hIx594BU2/Do9qLTT4lf6bSIbe9go9av/D50M1sCsx6zcTugBhUeDUYrB+uWUhL3ebT26WmKAnjXC5VjT9rghiZdJNVHq48+LhSv7fJvTTgY+PBp+Cvy/1N6dRdasHtjhgiJjwDI6t6TefbseZb/JNoq85A7Osi41zlL6RNwxMifcN+tHd9we/PUhbMVogZ75mynxdijrTmKqe7qCTsz4uFbD/BNMtDFYLxN2Ba0wIzpbdUlQ1XvT9ab0Y8AreRuw3gT2+9kcGtoAZj2XLKAsdS35/FCbkPtW5yUDmre0v1MtmdtkweVU7sfGjNSDgjzK/ZVPUHvDhb2sltAGZV9lEeMD/Tg7Zn0lvg70OYMv7+25skHTu8I62Qdu8J5ofsw/62lJ5JaK8EjFGeaj5LjCnNjhMwleexkr3Oxows+6x2dDv4t67vG7S9z0NNjlyMbxlZExKnniPCuKcVvE4K2Fc/VzHrA4a0alXPaarWIasJNMb7nGI8zxLvu1/lFY+LDPPp8gmYKAMwVTWxnD9MdX4X8W+d6h+1FBYtuQRDtzGfirbqmR5mqonABUxx3mP82ywLyb92DnnYvoLxTrNsqer8q3xCn1vcZ86AImMPe7O70ADLDrmUih3Go2hBs3yZ6rtO5bpabrD3APbPu4tYeEOrIGbNEeOTldo7P4zUuu8a4xFeMjDLuQdmX1T2gcI6AiWWo1GK8QBTef3SFvJVS4d/9mrddxDHuWBzMJXHwVS0qTAfP7fQ5N0HrWjlVZHmX0dHgzUnVkzzMEOMZ+rg0/m9jygCLWkyioTJL2MnBKONML9CX607N2tByeGUs+A4FMTLD5jAW39gj725qun5jD1oji6YtslUvSrNgUYKdy40YuEb3N3WU1oOCjDVd53qy1STZdNl9D4zYq1A69J2kroilF2Wcm/FJ6r/HvxPeRIGf5j3itbzE+Y/rJnzyUfCH7hN+N/Fe1Lztx1gvi7W8B83n+m8G1oHAj7DHsrzqfgx1T/2/r7rVNMX+ItEyCx228Dfp262FNAUmE89s5xR4IVgzOEI12s4eL5odMnyYKVrsP+bqlVSj7xcHgaTlBclNKXvlj7iBYM/uW9KIvmWYOCygfH5MtXYScCwX6bSH6VFoznek5s81N6zss91rfl52KjA6HluzinVSzBTEkLznHZqL7GyMibeC9jboWfZFPWW0GzHjQTDlxXuZy1gr+0FmHeuG2Dq2Roa7ziGf/4y1Xfvz3uFH/nLp2IBI40sDe/j7RwfP6Za9vOX81un+tZSoM92X/xy1IftBhOesa2tXz7VONG5oMcITFwu1LrUYfGXqZ42mJpXT0f7w1Q8R0Sxzwvm7g4a/ZjKTsfL/D/NVN3Wv8hR11v/hVQ6/3+JqZ6hLWmzDBImL/mp4h3XudEmPED3PpvQGT1VbCdsTcI8HKXqbHvtbBDTJWKOdWjFfJLaAcmh8iHPmscqBuH773qjyUo/2Xywtp4E1QGmSqMg5o5unsD1MzDV8QhdG13jkIK0Hat6Om2bmwOCTxHWWpOtnl4hhhsnCrYVbPTzwPUnL1xPtAaYw40dYnaVqL2vgQ+m82eayU8GfPp69NlqwdEHo1nD4kNr3t+y4LAPKq530xrM0dsxsQx1yRvMVPlZb/z+fgedfK/MN1FHnZXdDvB8yTg+k9cqhCah0yQP32VKu9NY9S03EaNXJ8RMWkWBJqakG7x75Sn58/Y6D9bjtsV1EQzho0cpk/tLKPneKD8UjW+ZCAo4BD6tMCfC9gIM1FuEDn8MQIKyVOsiNj7hK62yaXfwPRa0VQ7r7emAUa6kdFIpM/65S5tEcVN94y9gKvsgE0qDAe6/qwoM0cNOaSPXiDEbv8V5qc6JbQJ1bjOz4QP2vnrjiy3eJzip4JvBvUPeoFhB50uN8/OjXNLG80kT1kKr+HNsfHUafHp1gg8Sqj5L9IQTC+27D+aO7AXF+zV8lK9BZ7abzoTc2Iy14HxGjJyotXQ52oLJjR181DFxX+TtP7EIzqpfWXuC+9n515UQRoEY8bhfWvDGDnTy/nVMObveMX66u8yDYILP5chCTNNUTrdz9iu+H0JH77wPfFz50uFzJ2BK7yQ8aMgF3vfWcE4U2l6ihQn0Kn8QdDGYZiOk151YPE/VObS26qG9UHW6y1cRkOsppjobvslfDL8f3huIeWVD5VfB21IQSKGFZfAxePtWMDATm2gyVznl2djeEGUNOPn7TJp809PvFI9WqRbMlQbZC4xvHLxCVUMTGmYUqHNu+zmY5Hs2/B2C8cJpX/VEvhQxX2VgKm/WUb+nzkRcTxY0Rn2OWJi3dZ2/T2AqN14luej0WyXXc8TU77k/l1layeZNMPrqeSTmLluiYNYraVAEphOi6Gold1wwoRtHjjqnyDJVt1vtBfmIWT3EYK4dnRgxhwkhopvKd3ooHf8swJhHS1Tce6Vr8mtVZ/7dGuP9vfUFzU43lVV9lCmjTmH/M59qezQcSrNhBGZU9baW33WQjsT7zZoYXyNRvXHOk4MIvK6A/7lmiIFpDHu7z8HEU3vRICpeGO95K7d5K7Fhr3EK5mNbjN9bj080GAsSrjra+1un+jKVK/e6w1rTzKVtYQa5bFxlyc8nvJ8k2WK8g2sB+y6tjEIOYw7z7kfy6fb+IdcxbGjGDMx1VHv/Xq3OCPTmR84LnTAewU3VNuie9d861ZCu0Z/6VJ+DGdNwevQETQ+sZvYL4kLwBuVhqwF/yCeWYuiBB8Z94n1GA5UT3uRHLRi1mM3pag9VjVAvDyYjMIb8SKJovxZM7hbwf5fYtih4NsBIp8UR9rAsJjQrT3/Xqb75VEt34ApVix2MUeUGNOnMFXJrganeTq1y4ENPAysJnV8b+Z12Dua/PF8wHl+mStlD5OHFaFd8Pm/BfwRdaLz5BkyVamZG6/IABs/WrYwLCxpxeX34udsYsX+uU/2Y6mFXAa3fHUcL9qqf53MX27S137jepIvxfQgbjHR7ZCI01JmZNHFgLxswabDfwb8tx2B+1zyDsdZKUy+OGE/JPPjHgdoLPT8v5j/3/r75VF+m8heZACmN4oWq/QF/2zvj+epRMaPYZGCm+xj+9cHxvtw63GvypXpReZk+pfW+B//WnxXEpyX8424P3wmq1b79TeEPx2GYS03XM95I4iU5q9zOf3t/D4O2xGdNMP43R/177g+E1BS/HPVeGlmwj8bf+lTfOur/YKrvOtWXqdyxD0ba5in/5zoVkJ39etP8ctSXhdYhq1fMtR9TLQ73Hi0v86Xmzc1R8R9kqp7xr/b+2v9DetN0/s17f9NE+rTtq35bL9WDdT+xrrQV00iEVYGwP90j8satnTrXlRcqn8haw+bUOavR+hTzbauGzT2vqkbfBNzeeZgXon65gW5VPXTXnexB8l6mIngHY8nH+/pEHqIUdIUuaj5uqrPv6yzOZZmHnA+7hiQRq7rQiwdi4GucFeRxVe9m6+gFB9MKktodOiT/YM7s6mxB4XuJ62et3OCsAx0dRb0tdFJ3wlUOIZS1radqb+lU8vgin7R+lNtcvp9glOOsiinJn2Cq9DGuuYQcIzKmUsjps0X8PUUMjniOmAliJH5ZpWDKPQdTNTCDeL+tzulEkHuS7lByJ13l3N+GaxEmemDwweNtqXPriOHnQ0i8uaQ3RaydCdVsJOP1C37Sa4eKga5nPD9V6txbhJgiBHd4vEknFGc1QfcyMAnCDua0qfb/RQfMkL7IpvW37jGd4ROZixjuDx8q30FMiA/cMiG5+cAHHtaBxYtWgc8Tdw1dpmKQ4e2bFG0m8AiJA907NaIWbXJrxYIt0JbvKsQwwYhyuewjpu07iNH+uQHGidZKt6l+cGKv1sHauw9085rPwaQX+KjbECHCXJpjChsGxrcN8+K6owcUvgZgqG4Gn/kcv54U5U7M5EjVWpAbrUnb5wTXH9TQ7Z3ZXof9bOBDJxc/xv3mYLDlbgkduUEM2ZG5I6/ZCZmon6OSzzh8vktqHW3o6zF/fFRvi+Ue7+/Z0tXeTV2QvzESEXR2iGG6qc/I3fbBmFsLTLX0yKdoXkV5WPUwvo9uKsj3bTxvZY8MHoTQyZ5EzBUNFeOWi2wIHav2YhvvY81fTjaipFNPcrl9QQPMP2B2f19KFg72UufbjG4U+upcbOcBpo99OSUxuYQsOG4x3xp6nVDcicEk9Rzfd3zE1K0z2akcasyvQSHB9OEEv9fLwciYj5I8ox1qctrTa15qUtVHqxIRtrQxrj/AeP32/r7rVKOFNfud+wM14N+7x6AP3f/E/G6YmtIsBezPLRZ4Pg8x+/BMbXL1EWK8WIEht3cnpCTTVI7+EfMhq8FUyVtTZ04M2MfxEMdgZhfMY1jQaO2u8Zep7pmUbCQym2bx5W8+1eCZzmnXh2bD+OJ+PwFfUXA54nr0xPjrKwnG3ZwOTCy6IuNsjvkepTae3z8jho8LMFWSrMB8x4bg/IpJQ9uxOmuvq57fR8rONGiodaovU4HAExq0pzH7MZXXN5YkddyPGKq/j9oFxmPmeGAyD/YdHI09RVnLz+V8CKbSP5cPpbvpVAvbHP8L5nVKCbvETKS7I+xnSxL+U/nDzXZSq1oYy3/u/WVQeL91Kq8aajq7lp2AYgadKGpb0/mrA38azB4qf2mpctC1wlc50UdNHkponPGWD8C8B9WP86NBJzjSpWQZI8ZXOfxfWOBzn6VgpFtnVP3yqabOcSN+61RX/Okvn+rHVPCoHUqkcFlguyzmrInx37UFGMXWWQ1NugdTfYaketLnJm8ebId2dxh8+C7O0NydrEneNIY93N7QXEWJ95W2npgfk+sp/eVT2fkL8f+Z5/zHVMNR4bMfUwHxJDTMx0G8cMAkiYBm3A4qysWxBMPIlbmibcxgK2ML92cvodmUj9Dk+jhx+KgD+4zClidCvQ9/MnmCYbbxFuM1zqX1W6caJjsv99bvj/1bp7LSodC8xS5PWXZKwVAL2K8qSmty84DrJ5+GYiwdHv81rARFH2efB/ZSM/ilX0/gz7v4fDFE/Aim8I/S3YNBkxvu/5lDgyUD1f/QFvDP33N/zr2wtV9vmi9T/dap1rmw/slULn/92ftb7PoDjcZLt2BHcfF++VS/mp9fpprvniz3tkcwUqPvjP6sU5XnNwxJneP97f3tL7n9W6daLY9/mWp83XfJGbBl7u0eeMP/Oabq9/9FfSq98z8kR/3fzVSiYXi0dSvo9FF1KtR++YXCvgbda/vQGe9FfcAcUzno8xFPedspI9rMVX+/u3siblwygTn5gQ99XsHt51C/0DaQGxFu7oXJR55ZUWCp/I48GRNfGwYUCuxGk0DoijdVfyWRqZqDtG1bnBN0uXvR1yxYE4dPnMAtiiP8v+zk0PX1ET5mo9uYw2+lI5naC6MzvII8S/jY7duIabNvbYVML6HFn/3yRdvFPc2lO1E1L6/Gg9LeYAukgaXz4UvVGLyeMAeCD5hL15wXdPhLaEF0bYG5zlaBGLiHD1kvMIeeG1L1gj6IAZ6KmUHAETO9QyBk/6lXPGyVG0omS9y/K1rwcYOtRZuZngj5SM4O79tlTdHEzFhoDMBUh7nKydZVPad3dbZ48oGWD7sf+LT8iPvjdwkmqZ7wafwFH28dTJWvk8JnvBMJxnjbKic6RIwxT9Bxvo3n3yZTiRi3CR2ehGDAdfYCU73OKj/NBxOHU0MxH4MPyO2+iRhd+blYdPKYR85Cp43fWMKHLI5gnifNyd+tiIXjD5hre60mFOgJGOdQwofXUp3T0rZgzs7OT7mxhg/fFVLV26nBPO8KjBiNV4g5kYCOvMT4+6A9ibRgaiKGGGXyoE2lq5zOPpi93CcN2Iu2REy/w4f18Je0bRp4/lU0ktyV+ZPS6AGmas5x/dPTSCk9qV4p7eBT8rSnfP5E5WNMujpx0zMTfD7H92cmfJyVq+zkT5Yw2XMQM3YZdCl9LutcPjpjg1uZYqpGV/XaecP+Tg5ikOtFnuoPONJ5vytVvTATv++oGPecpxjf9kewIHj7eNYQTBVeLDBVsweG6yWqBuW2jfdzaoO5Vze9pOhmpky6Oe4vLKwJ+XMf88uWQcZvMexHnKYyDwsP36/2Kif+eNqJoGRgmBtmGyU99XtTofqNfSxB6fsEe2yP8Pt1QDnezyZhQWsOe1+wcvLPdaovU02GB2K/vb+Vrc55XsoAMbDIC76GX6a04S9yUVxhD3UE5vOnbzDGua0YcuOoXh45mL691h2++aQBNA4Doa1BDHxlSzDWYwv72xZgJOdQzf8w1eNV0D9y1L17rUnmpbgfr5thfhvjU8YLHYzjjgZghqE659eeOD4lxyLTZH6FZqjXYDBhGrDn4RHj1+1M+xTdV2CwogsNsJzzBSXzq8o55hi/KE5PxKpA9Zg9Cp05mvzDVLRzpcP4OXbIu7wDFoxGsL/lisbwDyq/ydWFwbvqjMFup5jRPR0RQwcXaCLqTPNQZU9yJsHAQf8SafK98kxOql7S2i2hMaQVVj+mGvEq0n5M9d37G2upx37rVFa5l5QEPuIs4m/FNyU0blxe8fzhAcRjWLEHTTg65uHFzjk/ZtaAMCzQpAI+gJ8CWpEcGr5KhxSqV9KgSZL3XSaq27Hk/iMd0zDINsyLurnF0jV+32r2VtovR32p8m38rbvSwv2DkepagTcT1mCUteovuFgkN8zPl+p77oJxDML7lVUFDfZyAHCWljWIRlP4j14rL/n4Wm9p21HrfC0Hmhsu7e/e346B6b7n/myv9IUvW2rdjkMzyOvNEeGkrVnQ0LDXtFOCMSd3ofPzql5CI8wyJjoIEfytmXPyRg3cz7sLDdpV9pluRkoz+fAHww055GsLvI/DDgz43/lUv3N/3xz11aMhclqkWszWBzmjYHLDfK6a0FiTmWKmlQ3/xQfwr8813n982ezxeaXVvPnK4I8/bTCUBwTnUz9e0LZYgoH5iHEezWNB3mEfaMFsojQdy1a0eBzt3E07R0SotNr91qm8wxv28N37e6eLJvsx1Y72Qxq/e/8LU33Xqf7BVP/7OtXiYGN+f5mqgVdAg2vl5N4oFg6bxdDIi125YPQcsn/u/XnRdvQfZKqupv2rvT/jv8tT9f5vMpXxb977M5eSKKUlGCi5jlM+rviZEmcVamJ9xL/bYZzRxmoFebgyoKtnJ5WTPo0RAxv+yeGfCDFITjLJggWDj31F0IVJ3dywH1PdTHmjINOSXE4vgc2rjarfpN+hQ/wP5mAYmYJIHlXMTQOTt1R/Mf/8jPMwkfCJ96V5oFi+oeMHZ9hoT6gajXoAn1kXiNHXHbehDFVtgUDAx25WRUjUc1UN0zQw+C7nT5KLVirCa43nSUVxp2R8x+dlqfpbiSqkNPmEImg0goLXS/1BsuWIXNz5CcxBNRhwsYTuHSXc5oXvrDGHdiE09hMxD5YBXf5UdYQv8A/8cVT1aQ7dWBP9bavm914woGh6T5gQy7PNo8x8QQcd94ihQzDqfCmH5M1uuP9+D/c7UTmmyaLGHH/idnht2pzWMweqLmvCR8yvBnw+2/hCGiuMx/LDJ9CphTrr3WCSH8sqIrd/QszteRObn3bw4esBkFUOWoXS9VVMLt6vJh8MMSif7PvkDlRvjOEZ3x+UfdU147YU4W3ywftTPY3lCzooPG8EdNe7gE+RPfiwkcppjgJVX8itRB48Zp+Ya4cK4/EgMKEDa+WTbcYonoRg8PYYjNV3ORhMLtQ5zidiwOexqGhTvyIhnm1Vj6gQqh/jHkwH6NP5fSM+JAxD9VQ+f4jX8z2Y+GA6eRCvcP2lryckXhxM1X37GXQih08VC/g4fyyJ54daMeWYRKBdoDuPO+NAYWO6UefuRMnhjW2KN5+1CHq9sc5vM+hK8joRk7SF/RVqVdVfTUgLo/6nVvlM0KWl2ouMOJhqWaYD8vMjYkx7PKp4MoiHtDstJyzYqDMGdU+t4+SZyKVxVb0zfLoQTd+JFnw8MPq6VPlX7xTz65QEKbfPFJMfnKBR5mOJ9z1Kcf1XsWOinHKHh4I2FIOp8mAndJM3uQkGVPUuw+QpS27azpFg+JtcyBCM8t37YyFzmcefIv0x1aKdutqPqe7taZd2zWEggiIRGe9K6Nxg9V6IYK9yhtOzyu8rMzzv9IDn1fa2Oruf+3mYtXTOPSdFDEk0jDcZKh8nJLWXY8L+9gsw4nfvz2qeAubf6kKyx76a0WidQ6lfBrlkyTnD+y97YLrq26/wKucUmAuPyfEB46stOcbjkmZaGBRazGORgsH2BiTQdQQGeR+nPRKjFRjAOoygARbmjDYL29fArLCn3zrVd+9P++Q6iztxgsgyBKl/mSqR5oJiLZGqxi/+vrm3xuQu2tAM5ymYTlzKlDa3ERhh+PZtMF0OvnhHUxEsa7V3bKuezotOpGrYDg3+fnFf1YvDfBxo7YLvh9Kl5fYa5b7MRwZzT3VEQxmTRs29qFhntRAUdPquJoU61+YPHFWroIPr1xyM2m6qek3e8CgAMJivjWG/Sd6SoEl7m5y4uBGYo9UBA8QDzKfWomNCo61XWpADsnl8KKe0bCqmSq/CYteZ5dGsa6w0Ly0Qcw/dRYv8fmcFTWUKh8ceZxScwHyyPGn4/lNcKWo1wXz3j6b2AmE/6WGD8R8Uk5Qnk9QkeT77QlzfouAyV73D1n21jqbOGTfl372/37m/eqPOLGSPvznqn6LyKEoGDgseJ4wftMWY6K25muAtaO7DJMN8HuzhL4/P3ObdvT6DZr3Dpi+nicVdwu/7BZgqfKlzy8sXmI82XTD28qjWuT77P/lUXmsEptoG+pCm+UBo1HdEzG7tdEqR6l0Utob4/kmAqd0g9zQRbqF5Gh2197h57Vl4S2FvZQM0vulz/H7TlBb/mM6Movkd7+ux9k1oDhUPU1Mdgzrh+9IFQ37XqfzTZSRBas6WBm7//2Sq5Vh3nd/e3/fc36+WwjdHfZz2/zLVN59qOXhz5ssPxs9WtdK/TEW36TD9MRWTdyf3rY5mMye9t39M5S4HmsO6a2bQ4DZaCo/dj//Bvb+u3v5Xe3/d/yG9aYx/8zpVPYbPWh8Oay24q3o3slueaLOch7kMG/Bxe43voUNEIOSqVr0KunFIYq1FLPCWYI4HzIt2fiI00euBAQapVZDXVPlEt6U0+IZXVwp01SM5ap2gK3aqP5w6Ly48U50FfsGHSFVTVI5PJ+iSGnMsbat1K1PV6W4sq4zi1go+d9+Wklcjh2inDaGLDAs2vaqMKYVnC7o1eYPRlrkdUHBdp7k8XgKdr+ZZBad8TeCDetBNxjG702Z2wOeO+v5BIga4/QZ0cv5qZZxu6u/bqobb2m1x/vCKI20Q2VlYzznna43HlPT6uJ/NBzHvsAOTudNlwMLDATF43YS/TN0RmPCRnSruvK4DSp/5JkeUDC0um/GDSDT2mjCVjvFCe0jbORhIlsuTynG2huTOHfjUi6Nb/IzZhetf4UPmbfiIT1Vz2jhXnwXWCMyQeOaYksEBz89r6DjNzkIwgqXqQPfbFt8uwFjx8aN6y2iq315kqBh/+ctUg3rQI7AuGG1zhU51X/mHPNlewodswRDtPXyoTG9uLnc+i3mizurKqqt6HKucdfuk+sFZMwFdf/WJO5MMMbhuwKcuVvDB27Y9gg8aIeZ0U8SobJr5RHUzYqLO4TMXbYb3ravePPYDuvA4Yn3y0uYSjHPMa57u3DcF5zZ8+vp8dPh0ua8Q4x0nF9kEPm5q1mDcparJOh6OMm53VX2dkYH3x83C5g3K1hT7UGiBNS9iMF12IK/R3whxjmEvVWFOaect1LqiPNXQFLpL4ayApmjoGF/4IbhoR9WlXmmfin8KWtAuVTGfO9DVVTtqUrqroYsX2afgg6UcUFItxpp8tTjslTsBbcwe7OdSgrl3LetMMl4keUAMjI5oAmZO72DC9N2S/OPasK+Vhfl0nIEBJ6vYpWQmtppMzmCYVteJKZi1YZ/9RDf4vTYx/6SE5rhswFSDrnOgYNjZCPk5wN7/m6n8+SAvmPDBMP9Yp5ItMFXgq/plbAVmHhHsL4z2CyE+MWL2so1n31iux0R6xfNeVN+CoKn50Exb3M9sk/q040fEpMELzFP2HMyooA/mM5qt+J9MdbX0mJ0SOf2zTnV6qVERqqRP66By8ucnqbJX5rS5rsHsAwvj7+LaJPJ7loc3HfczPqY27a4dXwuyHcP4Bbh/9/nE/fXXI4OvDqoH92yC8eiMML9M8+86FY19prMy4pvfOpV3X+icfb5nPJ4DycKd6sPweumcduu3ym9S/Q1fhyIFUxygcb5MFazzJ/luZypkVCAGF02VO/A6QxO0esOajzz4w+2updbR3An814wvye5dIuFrH19nyVqPyLZyT7jrZl4yw+sIiorQzYNJBYYpbXw/uRxhb0DXlD8Te0XxwziyQNfxfOYVzLTu7nF/WU/Y/D12YKBZBOazc8yHMXwZ+ZvuKg8O72P2Yype7cFUJ1uz2OgNfzuqOyuN0iFirnm56xRcaCXCvmKWbcsYUTrB+xebNvzzeDItMR6VCw3Vw3gka9OmSOUTBat+W/LDKO5THLbAdOsHGNDwsoTi18YTsnkJnF+O+rCrehgvj2AoOlrL396fFzEwRapqM0g9WWjhM1I59UcL/uVigTHbKeanBv1Fu/Fyn8vWjXE+HlaYr48Z7udQwl8OB7DPtICNBLd1XvE6M1XN2guYaK7q9fm+6P/WqahxONrs3TWGv70//97IYxbMoUl9H/NZtC94f04KDevbW4x3Hqt6X9J0VT/QPfybi/u5N6F5/SXsPXgLaNw2s8GYzS4Yt9vF+Bwmavx2G2iU+QMa6JdP9d37++aojyIz/T/WqX61FLafvQ3GXFj/XKfKFgi/s3mXsV99qm9vmkWocabWXf8wlWONXeG50Ttjy4sJJuvfnJzyMsfnltsitj+BqcIaTKVR5w9TUSP5T+ZTdfHfv2Iqbgxb/d///d9kqu6/eZ1KO6RA/Wtf1VycwAebsVPQ7hlC93aSQHJP6DvytQoxS6qzxU5tgUF6DpjrZgQWnxg6UbC3oUuvb27x7FLkJHuDtarbzXWezeJS5TgmTGxV/Zx5yTPoAg3edBNBFze60E275jsS8uKNdW6NMMe8FoO1O0Po/PWxAINNr4g5koP7F7qq6/x+wqd7ORhj8CkmJDo7+LA4hU7a1Oos/MpLWdj5jGvejaw7bVXd8GA7HUuef9IrdGeGz9sbzAlrhL/35xy6whHBH6aS+lRtBTIw4MBQPX/XHR9MNC4sxIg6pHUNXS23J8To47AIKXyruubbDAw4HFsRdKoFJlwkp5K/h2aTNs8tYtz+HZhcY9aDIs/Y5+Lsg4luOg1o/TJV/ZsLYvp0W4LBnAliyjkTJveb8HG7jfK5+iPXef9QMIoHkVp73mHOiqbOKO2out71S8P4aDKgSJqI4dRumVyqMwB+pnRlMJMVn1/SgGKMNAtmNXwYKxODQn0D3fVk0KnDd/SmjeE7mvAex4qHNzCreJWuCO7DXPJrGYOR5h3E6ekCPiwdWEQpu/iarKqPw0fteEwxbcAc5zc+b61qiyK3p3psn6GjaWvg7yfXUAsQx0vErFzV/QbDBKGraix+Oj0iI1kyIXz4uH0yrSkZF/ChdERMG8fJnaLJwmHh9qGV/GhVa/jYDO//XRxjLt6qLr2Azg99CWYZHOMYOn+F789VDcHxwdiTuws2TGbdPOO8V0/AYGWshftpUPH+JYN9FcMwD+sp7O99ghReL1RNxGd+LDlzaEbha4HxaVVHg08OqsdzkKnaEjViWNKYNsg9JmO8qxTj60+5pPWxBNNe/QIaIo4LSvB3IhgWqm75VDGzewJTmHqL+KNpQrMkezDVNMP7WGkSPn3jb4WIJmCY+xtM5Z1U/bKio+t8PzJVP74C9vg68ox3Iswvf3LG870PqqfyNBv/Off333t/bJa4mrv284wZvX2HgqUhtfBkqPycpB6Q/3os8P2YOfw+UnX290+Vozw7mjy92NBAoYYYPh6qnGUBplpXPsZ7onr2Hsdgrp23FmCMkbq+2vtbXk4qf+q/mGo+KQL2Y6rBsJpA06UBk8vD2OF9wv35tzHet1/BPg6qjjvsKROil+UOf9fxlBJjipi+VGcq8tW0Q5vTUo0HfXQeqNoRIQ98Jj9PvP+zKQtaeS4Y8uaxGtoc9jK+NyONDqnk7PXmM4rvlQTjT1VtlnfJKHkcoBmKI+z3dYg3tPEJzOit8S6ai/2DXOpMmbgVYC5qQbOQf4a9RMt3zY25qfwph6bJ5+eUO0vLoUU3j5jfOI50dm4YYKoZmMXFfK2Ye9j75E8HrgitjpbxzVv1ZpE15cEngoaZPcBk8adzgH328XzetdMn1xmAISYjMFU0dhbkDhRD6C+8L9vS+mDqCxip1x2lnJ0wH2ejzTr3OlNVy+FEf/f+PF/YbGQmGtHlvmLh/iEw1ufYohQ2mge2rurXbQYXEtOem4uN0jBtC++XGjP4393gLHlQyi7FPY7rX2swYDpI8b56Bmnwr9DcPROMNOmrfnvpcASGUOdsFx6cN4XSN9nLNlzyww8YfvX2a87WxYgoueJ98AsYc9nH+LjDai/k/ZBbXO+qXlovG/6wayFejEdgIApe8EcHte48sYwZBesC4wWnWv3JUY8Eab9zf6s1/O1378/tz8Ej5z2YbNsCw8q2A38yDCtGwUGdodIG0uZOVS4JTmmXB5eVup+70sB8/13HRPxhR26TNzJUjVUL/qCMMB+DKIQ9rwj+J72X/8venwGZS7zXJeF+3JHBOuxWuZ+P22Srt3AddncGg18thR9TbXOYl1N3GPvlqLu++5epvLfgLL44ox9T0bJzSFn3Dqaa366OcHdTjO+knOo0tLbznM7E/jDVRINmpdHkmP4Hmard7/4Lpur9F1EZw/+XmIqF0EHhrgmdXqr8KK2oc/L6z5AJOkFnOIdsS0kSSU1EPdjIrF0K2ozKUMhGR5p856t6IYcjfOirZia/j9Xeg7ysWZgfoNJdr75QmK83WthJ8ferl72npHMEU42Jpbx9AkPR1IHO+3TG8GEjxLAohs8TjgPduFQ9lnfFBDFnhbvho6a+pPVb9XJ4harOs/IZQvRx/cpSusrMfIrfd9W/bdCqIEqzG3TzGEzXMloOZ7VRUjq4gqkaqq97vFH5D8EjEDJtBTG31uaNqPVGDKxuuN9+rOpgn1WR5Y6lmbzbKsEsXdXfrVC1DjozlWMpS5lLIyqgK3dGSLK1VbUoGq2M7+zUJG+x3ohA7scGr1fxnYJBvs9DCx6XO89pk7yZikH8fKr4aZoNKJxJ+PT9HTo4uldDSuIxfNrMY9/+XiNy87OnqkIWtlonA3M9TDDNpQMf6/u2xKTuQcfLBnxO73uOqNFGzDcWesn7E9UvazyKmRiMPgbP9wuDovKE3+s2oQOfl0Wt6lI7uSiyD3xUhpgn5ueVJpYtMJcbyCG5PCImZy/otleJmLepz4hxfgnmGUEVE2lTxDi3wOe2VloUe6MwD0SqYTxaiEjBvRHm4tMEU+d3doXP3MKeqqbShdq9S4m/BhtWQ/hItmQvWm8YfGh4REwLZ9GNkqAHXXsL8oLv7+ocYcfC+3c5mCpcqdoTY51y0V0h5gOTwJSDLt7fYQRN0EnUublkvdaCTx8xozWhMW3oEOfiummBgacqX0quQujQvpR86lsrihZC9RyL/IJf1LlLb5BgfJ7mUecvLkySW1flj9S+2stlJkXz7liE8Ml4HlJ13ZMxxuMQFGB2z8zBALMN2HcHZn4KxJB1/cD8WkrMv2Gth+TdHKH638I+ri9nRVS9t0w21d7vsuuofoOhjxiW6DV3DyqGX4ogD3dXMKA2scCMU1WLpK7xex0X88MZwuf6l4wVzNiUNi1pT8wfaCJjXdftkDjk6oyJwYh3N/sm7c6zeR5QR7O5fedgvttW9dQOEDPGe9sjf8dgL5+HZvDmJ/ZIut98lktO/HXmPoWnizo31T05vLkuZjSXZzDVN0fdzp0pLf4/7t6ka3kd2db9QTSwqd3EIAEGjB225KLnCgw2dc2vP1Pwrcy1771jrM7Ocfbd2ciRb35gbCsU8UwpFLFeS+239/deIiaGUtVMHbkti5fn14wSrcLv9a4Y3y69VhRmXskCo4Z9u288T8ojX8jWB/6jeIOpQqvAeFxPnxe/FC/4g24N/+AHGG8yoNjHpmIqR+WEf5lqdh5Eldu8cpPtrvWMgl1b9cJpq/ftxIiZ1R3MEl/AKPeDTBCj1TrdvRib/O6BqVK3PdXC/gb2bC1uIUXGBPaSvd9gcgvzIT+PwbzFYyr5+22uiIt9JFzLB1Px0e0vphqvxOnHVEFuuCyIjmD8zqdUdf3x+3KtctALrs5F2ustxnsJpmp+wEwRfgP3swADLR/2guh0AAPwFDHfdLQ+xcbeYaKOMR+2rXJKy12RaL+9P/hg75ej7oHmObzg8EOFr60qcYs0kw/eqsHjQ73/2ADTTU6dA0TuHJrqPcJ8zlJ9CnuPPaWBwm/9ri7Fe9hDmOQiBnRCwxTjEPNvNp5w7klrQjw+gKlaal3mu/f3XadyE7UXehzBvv38tGTByAJTNdYmmM7zHS3stkXO17VuUTSfb1jQVXuDbehY+Ocp3ldTwF9mS3NMctZwNTk2wKSH+DYj2ppguoHyT9+9vy9T0WQ0tn5MNY7bQvyYStZdTgI6qQpeGexNy/gIjPQhTYzaah+jLlfQyNVaiLeyNyvD/WXXBux95iuN+DJgP/Ee4/V4jV/cL8CIssuhURymakGodaolba3qt05V5GZO85tBlX8xwZTfmp+vxayh/epTffOpfjU/r7dN+aujPnP7TPih/TR+e3+/OurLMRjpm6M+R9Bkroiht7dV16SRcbLFb+/PqkXrd+7Paz3BWHfr2vmzThV0x/9JpurqnX9gqsH/kBz1/26mugb1itxLGINhdio/6mZv4aNUr5Gzhb+Hqv9ecJ4gZmU36GS3D11ajKqQBcFB9YqpMCeCjSGYOF/gY/VJd0tJVcZa8DbljQdhfqC1tk2rIF3D1nrPck1u9HAr+RlizuwXlkvrmRNqYfoOThAlL0edgwJj6Ru1tyWtNUWwRk00GXTD9ajqHL8irxKboHrxqqH2/8+IWXK0wPU2h9gnusqsCnv7Vs3XDj9RmjwRw2g9sfhqrupd9e9ZJYInvu+PDZ/yVge6Itrs4QPL/Eykq5xtY4/5dvBU75lKnc0PczDYwagldJgMGBiyJv5Y2oJC0ZIiCJ485qcMzAVEi8AkRVDyFjcHlLe3iSZmxv7Fb8HpQsmJQXctPmAio1c1aP1UNTI76lyiE7pNKgY7+KSXWmt/LUqTCr2CbmM1dPOmn4/Id7kngsFczVlCTE6PGRjwEsLHOm1TkL+dqhx2K9D5KXxJirjrM5E5dc2vqrdK4PCoCmsDPuCiDxBTe7nHwvMJOtC/aA+KZoYtwtPyU4OpaujCFXeqYHJDjL2+bJMQIjF+e1VzkI1VbxwHPlIOTGjGDcd4eGGNmDQR8FHDh2iS/7iGTEKK4vlMjK+b/Hp3QNceLtcTradWqNYlwVRM33TJNdq22stEjJnOB7ifx84VorsAU70KAQbbX5aVGI3w75dFHVKwHEoh5tyXPN/V6qzzWOn8C5ilN1U9cq02vp+P8L6tEeJv9igBscspfGRdQJuHr4aqR1XAXj6FbZO3vUNTpEcwlewaK/IXY1cLxXFccvcDpkqnfehiIREDFi+B8e07YIyTHMf8sRgMKO1ZE1UXG/NFEyefsoWp9lY3iAet/mtHmfVJK9FQ+Tq9Ero3XajaHdMDmEJLS0memYGpmhswwUciBrnXV66J2FE5t76qX/TYwz7lQL/hfalzUVtVtfm+V72CctVrKfZVnXrV/++bo/499+cZTzDU4yJBvdX6L6Yq5LVFXsuRIpQMTBU3ogbJLF5UoRAICr2+MSYagKmCZeDr3OxbCLHw0CK4zFV9uXvsktv/IAYHWWXz29j0KFnMMB+zHuZben4t/uz9fZkqmtHsl0/l1+uKWNp7MZL+Br/fWey56pk7pcQbuprojhEj3fymejrPN5po17Dv2RwxNY47sLdNipgfs1kbjIz7C9f57sajCEyVdz6I8aeJ2ltVvYumRw9xc7sVL8b63YSs1iRmv3Uqt1Q5+KGJ208t+JcTAJQCNoBmYCNR86daF0ybD8Toof42uBxvbhTvplO1t6eBwZsnSXI+gf3qk+2JlyZ4R+oemBJSjH5MZZaHSPzWqb57f2y78ZhX3ETN3puhR0HVcjTZbVUxt5og3vSZk8qPw3gMj/qSYrpjhI2rj/E2tB78UaHs0Wcmr+GrKWkEHgugW0rONs8+NCS0STi3/Zj3vfwPU/k8AsP8O0f9d+4vt7I3Fe9sJcR09zH43upgvqZD2HcwAyPV9+de9QkAw8wTld81ek0pXau+CuVgynn3Y7XJPQhPhL2aSe50KAJzq3OM/Ts0aY05SMPwBIaSr0+XlSFkxqjc+sxLx7ifIqtVPTu+0MJrAg3XqHT4l9XTwfy4430M9qcZeRZCSFiZfpcvfMlIzKSjBevNBP792R1Rri3hj8wS/r+3Lie09h/wn1YF/1Q72YCG0Jl/1qmWe/hTPu1hei4Ttfes4Xp+IHG/uxXsbTo1oWFfT4w3dK3Buz1rSWsarsH0Aewt2etDkp8r5sNnBaZunWFvlNSwl8UR9tfXT2Bq+UQ8SPza5K1h7vy/mGpRwOdS9YA9ONf06hqzfqP65VN99/6+5/7cuDEs2XZY/cmn+u39/Tuf6v+5TuW+TiPM5+g1JMcDU1F+0DibwkPQNNwsKnfigLEW/NghZ9JfMcqtXfkfZKpe55/O/Rm9f//nfxNT8fQFn+Vv4ioMLfjACxlbclWlgvCxho8L7t2Uigw2IjaqPknHtlXvBxe2+CBd56MSMSccRIjpg1R0wVy3krJzEau1a3ni26G+J9frpEwwF5+/23pO0O9ghKMpVK+S2qE0voSVOMwwR5YdMF7hf1Rd5zZi7LyrzirPNkrHPsEQi01uU/BRdb0bFhhjd1f7/88XGOKp6oIvdiqfIXsiKN3UOapc5EeK16r+0HmJ54nTek9Zuc5EsGuIG3+9c/g025VacEqhqB47+0Sy3UcM7NhS59FTX5NwvusQrEJMSXNVL+bbQ1RXvRNy6HKRQ/GIps+lqjEYUDreRYgRnSDmnVbco7i4JJWsq9aLL+34TMk5gO7qZ3ie+0HVXFyrek4PFtR8v+k08P5zzNG1r9alzvGQvI3nMokZCSZ5qLX5lgeddOpizj9uuUlxYvkiNNvwsdS94XlGFf7OB5Mb/wS432ygcjYXxrfvOvm0rtW5tnkLPuAYLFuUzqekyWf/0+XHBTS6q19sFg6GYAhnm0PH5R9HSJcjprHLrElireF+CqfKuX1Rdba33xzezDf51YGPWw8Qw2RP9XwNrsMGdL3qZ9hpCPhkh2yS+0ugBfoYTJPY0ZH8mYm/K11C1/puh9LhxxbyZeHzS7PzIPf9hk//7LcGb67cE/llD4CWqN4w2agMSO4eQhOrzcfm1gZMVVybeH9OAgZ2TTBKUm5dJmZ2zfluXmdUTLoJk8O1qtuslfDRqyRm0o9aOT82TDxP1gs0oe1gp5tKB8PPty5itP/JeZlaU/IaF1cLLqpufBG5iHHGHTHluvlIHiWdPhi7PQGjflT9LSMmaIQ+dP3+Ukve12hLZLZTJp+qloNRQ1e6ogvNkowDixciB1NV6my6O1P1dVrcpjAZwsL2fXUOaq7qyekT2MvmWJ/4OeoiJuFftfCxArMdxl3wRaFqeTjXvfXb+7No5DLvsWHlb53KaoZu5d92ePZoe2xRPuhAsXfPYOZz7TYoMsIFGGMJpvIDjCf1czBOkviqJqnqMXzaIYanI03nN9VzNvu8EYNttU467ZhEaa7ur18HYGCvnNPspBjq1dTt3zoVexdS++39GS3C/MVDseC054hhc4tTXud436OP6oVzqhfk904qn8aCfR9zOVb5Yl4lZ30whz2Z6ZR/crVOYe1OfLK6MVrvS48JvURM+65TfXPUVWXNF+scXgmZdT+qfH0gTZZl+oRkkOJ9b1QL5l2u6qP18H5EYID52dOKyDPuVMl7d4vnXWQXaEgwVeDMNMT0g6p1kenwh2Gyrflr87Ip8Z+Yf5PygPE7GfZvnepXn2o7ycNfjvqPqcZ7jSifgSHCBgdD7J9gsHjVxfO4K2Hz6RD+ObrXW8yHCPamHZ49KhZ3MMRU1ZiNn2AqurXAALs15lvbOHaJArGqpNP50O/c31BPksqfT8E033Wq5RUM532avsHEafgi4Z7BVO835r9D8Eeu28fvD3YC77e67inp67i/TRfvowmfTrk/hb07n7YaD6tF62KE993VNJtXYyukqCmIifj8F1N986l+TDVqnJY0f27+WqfSZXdJhUwXYKh4V/POCRqMJpkjwvutwnwiMGFqL9dCXu2xzn0HzOvVH9Wbahrgfk5gsPBzUb20NlrMRzf4qxg+B/YyBQO+F8s+jS4+Vb98qnJeg1m8zl/rVI+8hr/yAjzvTsP7v15fJnntAposu7EuD47GguLKLjQ56+J9bNbPJgV+Av+yGYGpouzGKTXB18HdAROOp4hfGeybBYMG/M9Kk3/WqejUUjny/2Iq72rsXn9bp/oxVSW04S+fyh/mbvnLp/oy1d9qfg7rFhfU2zLONGGNydrM3OqXTzXPwHzfvb8fU6nBp+UjXYjfOtWXqX57f6/++D/JVP1e/x+Y6m8tlP+v5qj3/5uZylvJBUXrKBZh2Z+YPEnzDRXnQcDkMQhM+MwyIf9kw0ZKV+WEN0x1DmeNmNO7yRd/zOBDlOqt5MCEj01PckMeaEJIuuklpxN8WtTrJJUQJ3njo6mZkfcoEZPnL424NuWqPoweiuAWtEru7SybUj6MmByNdNUrJE4psRvQ8ZoHpjvOrAWJ1xZz+B2DMWRD7Y2tN/BhGeIwvwe1S0ESp5pwFoiR5cg8gGkGKQubEzzPppdX5B77qRbYZ+jM4KhykMc5rr/Poeujq47Pv7nPRNutX7yzy3Oiharj3VZ1pmtTCvLjkdTEYQjm28Zd8MN4IyqZqVoShgFr9qNhJIJr2Ip51yUwFTUSJs6r/Y3P9rcTJdfthoW9M2JuVwwNctkBMaht4PNbdjUo05aqm+aEQZful2CYwdPRRHNW1RyKfEihBFOFS3XuKD5KxACv7bPQOPsGvyUlEaa7L4L+NIAPjuFDvdEU9+8x1VtnW3okB0fc3+M5xvP3BjpRE9wYBhP41FO5vFGST5dawJu7mLcP0EHesnRYqDGVoyyZuh8fPmz1ANNoXcS87GYixoXHEXT8/gZGeN6ho+MefNT6UQ2IVK+V8L2Bz58+EWPiyTUA84Fbcb+DA3nuMRCBD2Tg7dugBeYmG+N/xPeT4Hqj9VSd9bbOXpcvG+4RPv20BHOsoItbARgkva3AVMlzZ/GR2hsS4wd+/1HCHj0f4xWd1w74KUOMXZQxmGpWxJqYywr2F6rnW/FIC+IBGPjc0BcUvKIAMXSvgxEYYlpmua4IXs1PzGn3F1NBUyDGGa1ll9Jdw2NhLHbE3YHWIzds48JVgXiyutguFXsOXX8IOIHRuyV0LIfG6JXai18bEXw0bSQL23MwyHED+1nvQ1+Tc1Un3mZgvPW5kbOw6MP+nFDliN8DHwq7Ur1tFmAqr81gj7IH+0ue0CzewIW9rcSE89WTOI1Z09F+e39+YEx/61Q0GYOx1uulRt5xLLRw0VBnwStmkIzrBezzAnvqaYgxaZzheT+j8Y2HTczXwvqA6efqXNbuE68o4B5iih2BqbZqLzgua1WfrIY/ua9UTvp9KzX//agRU0L8/qQjZeUWdmWzqIUYF8xGQpPpsO7yi8YRE7M5ZB0HF8Ae8zlFh2gjws3wY3D/rM7JPmeeEJ8DsyHXZxolYzBYcND9kg+PpzEV/QdiYlCrekUc0WyV2K7mTUpx++39zavuX3t/yyVicBjrvhYMm/i8Fh6bFFYTMN2hy2I+7JkBka3WjS6Wp/N9CKby3fZUyFmlKc1w8ima6rDnzdaDBpCwl3DXhP8wTqEq4w97/61Tfeuo/23vr7esalYNj0SJeYVm6XfUGZM1vp9vKvz+x1Y1THdg0uwptkJsh5ivjvXsgjELaFJNzVdgxIySEacqPE5xvwsPTJXe/FUVimps/9apvvlUvnn0u6zVgOb85qi7BlWcNZbHJwWDMeaSvwKjRb3IgOo6qnXoNxhJPDYViRGYKrC7aj4uT4yKlaqrboZ7MNOew3/Ub0JwP+LzrTnH+3p8wOB9HZq0N+zyP3t/tQeG2waIF2wce5Wbb32dhcyYk/+SCyEnG4wf37lNchsR/I2VYX6+W2Ds7NEttPDkKvvjal03Jgeasz2RfLwC4yTyhPndAndzNlf9DqlPYJo93se/9/7c8+vDWWcU/2EqfwDLYLlPuN5zh/uFDcR8w+BfRaKBmfYdOKSJ111QeOwUIpjWYPhXUjUoWR+VfzHB1B8b/6+rE97XdezXGD8JRnTnmE9zVSvmy1Tz9xqztjvd/Tn3NzrcXO2XT9VIwYONotmolkc2tJnzmpm0iDpDjfaDZ87yjSByqjZjXlEMDfb+VCVZ7xfTfkz1CKHJTHMERr4dvfxv61ReOhWczfLln3yq3zoV5VqH2PVla//pdaqB8U856qb+74N//5uYqtyCwwO2A1OJqDb4a9ddk19fwFTBDX87Y9U75hTDRg6e6PJuenPJ/cwDIa1BfeNioc4+ly/40BVDjBBNvSBv81JV//0657ehUUGX80TliPMb75uvjOTId7QgmoKp2ikovhDXkAUdTfWCebxwvfcprILhDDF2kPOEpDYB061UPaR4r3qjPFVOqrNkNS835YiiuuNp8rLGnM73Ej798FL5S6+WVHWq95RthokmIo13+bDTVT13N2klVg6+3xa2Q2Kzk0Iu2MTiTNwORJ+dh8+P8XzJXmbkn2+IiY2+gEYzbR+6uiFF8F6rOsum7lGwd0SF2QLG8jPTp/XzGrFw1poQ78/1Dsn+PNaC12x/4vWOHym8NdZaKEbw4XUv6lOYqJ6oFU1inkcbMMhR7a1lpXq+AWtQMbDh0wwB3ZX2Z01KT0P40Pux0vkhAnOt5zruN27BJ1JLupTcbU/VfwpK3nBeRBlbe0LWLdXzuGG4JLnKEU/Ep+bmNtIQE3rwQQ/ro/N6xq4k36OlCKL3R/JDzeFzRHOlCR4hpiWTgUE0feN+lqr2AtT4nNKDAx8rF2Ce/FgPifgVOn8YKx9nRgP4mHMgRLcHhvIi2Esi3IDBVyCGHNbQwapiKJMrTzO4d33qFEaNJRjoiuu/n8cb+fLhVOI2wvUbcnagYjJbaEFQwn7GLXWWf65qEJ60MeefAAzhvq4qh/UmXnwbWD4Fq9Sp5E3VhG2t61itM+De5g1Vo6/THWGOGaqWgwd76bVUDKs5GC+d1xYPh6cFrXnThf2FO7yPBmJ+elP5WXPbP/GcLTsUDmzSpKH5YDDzipj2rjhiujrn+B6BMbzx2BPBSTG41c/XYDLEuGCvcn5frxw+vHkXqreQbvD9GQycRpoPDZKCAW8ufLrXX2WatNtM5dBzn2S0B1PVSzBV2oHOT9+qN9C+kDYvCPPLHTbBjLdwb/LdUXIanocOyEOdc/qe+/vmqP/WqUbNzoeSagX7Pb+YycuH1icxH8+1kDfH6gwDfHRRprBH+UZMnz24jffzoUp21RmB9KXqO9lqHS8bgsmecx06fap6pzga/MeXqZxQMdVnLREzPt3pL5/qt/e3ffEhNNNZCOk8VD/Py2tM9Jy5TFxXiGGTVQxmuIQbJs8zMISxJzD7p4MYvv8wixtP9iG/Y7hCSgsxeTWrRxS2GmCg4QbjfT0hci7W9FeO+mZ9imm860TCzXqaAZI1GEXpVmlCNR87xaZB6WcDDTPKEZOf6syLf4bGEQPLU/WJojMVfmuiiTcDUy3XJ2iWpg77fd69nDv+bfGbf3K8aZu/HHXH2ITab+8PGjWk4TgjzWsV1Yn13SXmo5w4TAynYIidUeL7Q7VVMI0F514D45UsP1v4xx3m6+ly7VCxu8EetQLzNe3xKYm+2ms3d0zVVqk6lExpxUJvDY2RveWE7CL5K0f9u041LTF/f0x1v7sPaIyGrQXrjv+Cv53B/2Qa3qczEjY/f6KK1sbWEcHKgoaaHusxRRsOe+8eAp3ntvmhYqzqV52GYOoyM8D8pYv5RxU06TdHfb6uPc3lBKb7MtXCyz3tt/fH2rVFxWa5YGLRGsd8mWoGRdobLPKYVjbvqH2IcMCLKlxP1RmR0hhS3HqsKmHfW8Qd/dggdxM5VWgL2MtlbOHz1446k6LyA8dt+J9xz/trnerLVCBhX3OvXWGz7h3+KjokeN6OYqbrttOEsZgY766HeHbu4P3n7jvHfBiC4aOnSkI/q/zWxKhyHrbyMYmuo84YzD8lbybQ/OnyKKoQnPXia1X3/cdU47YPex9C040FmMwTq/+69/ftTROehPnLUfd8ewjN08kQPtftsfbb+1tPj38xlWVqnK2FOQKjjqGZ5u13zJIMmmBSHf9iqvHzqf3JUQ8eYDBuZ22yt5qtuY9gHP/nmKqv6f9Un8pk/4aq/01MNb5LlSDRhU6vHtCJp9mpILrARwenKf7eF6+QvFyV/b5wcHunIOjSLIQue71lzYdbGzHHvcDHr1RO5/qW57R+qNoIQSFjvrrlW6J1kiBmbxAD3O0pIdFQZ33DBDFtugLTJedZoIXbQuUzXSWY6cJDIR9HafJr0QXTtXQwXWMDhuifXrhfaLkqeDmi5NBmJkUj6SF+q7PF9w5X/cO66tyTqjEqDmZF8f6QCNEf1rrqp6d6fI5TBqEJRml2uitKr0vJ5LSHGAR0qIneBa7nnfF8nw9PCcoSTPJsQJecp5hS3tiA4sg+uL/b5kTwASli+ijTLZUv45EoWyGeH4qNH03ZpiziYKrjpAWG6co9Fed8LcJKh88fP2Y9Sl9L6NrPFDE9GcIHeHuGOc7U3sJqqRgmgo4VRQofns6GDQrbhVpbn+F93IdgLNdQ/a9aqibldq/OXp8srxKFaJU8iWKXAv+k6itNVU9j1W8rst64v1cbPmDpqxzV+8jVpDn7vHi3rV3IPZJiKusDn/UyTMrM60rI9gbXv6kc2NxxHRE+5ogB2Ty3SOzAuGExeuv8pUXwSY+jy8IRsInP+BKfT3ZSC54cPv+YnyxyXUtqYVfVId8O3Jr8teqv6JVMV006dBKzxRK6uA8f9ppUVzCdAR2Pu4aPWsz2JCedRaWqX9hcM6RHVGSqZ/PlY/I8thmFE3VuyOnAHsMJYojPA8SEE8f7nkkzoqC+qnOPRzDAoFOqtf5ZxOQAb5DLO56n2L9wv7NSN/mYVE3QyRoxVmvv8P5crurc91wB3T4uea+ctfHzGRjXYWOLF9axQ0F7x0VANebLegHGSJOVx0TUBINv7npORXBPmHj6GF9nifHMvCmYZlWB+f0VZH8hVP7VdY0Y32zrc+jmZSbCw0S78fcGTEXtFsZ7s4Fmmapzjr4BTRDOetyC/dxSWjdsMOOip3d5dcX7mOcDp/JKBwz1Xaf67f1hDuWsfVK9VoxvD97O2ODm6NqnVH/OK3HoIcb6Hnx01DpjPHe66rfYMpdgsA9i6K2F+w/qWJ11L2GvC/X96V23Kc22YPrjEc+zbtGMJtdcVr7mqFW3hz75rVNRbjCLpathk/ByBBOjBJore+ZgIneHGPniYGbzJVVP3xs0iO7uoCG2BMZbTwnMqc7W90L2prUzcGB/1jjnxQnjmQ1uquclgz2VJa/I+izcyjtvxIk9mjL6w1TfdapuF4zgDiy877KNGOqxpUGBpdY13Rk0wFZ7CUqPidrbkaMbP3rRiZJnAKYaDbWY989wF3lbgz3zYhTz3f40p7CXYXzmUWDwC4ev+p77Iyr9G8vupiR2UTVIvznq7Qb0YeA+wRB6Xlm8I1V+VH+I9+1mlcn7Q7y/8OSVmuw4u5L3e8c2oiOmoeh5mK9Di08ovTBisj/B+1r58HBu6wlGEj40RmNrcVp0/YT98qlc6npkhQ9H0NHRTBbR4EFBUNtCGPvPjdfas0+ep/bKh3rF+dh1d5QGpcOC/RXXt8/QsDn+VyWvi8mL5xPjTcIFU4muBiYXedeHPTVhD/ZGVRIZvnBvh61X/Y2pvuf+/Oy905k88BkFl3quespDwzU/QtVwvStmKsCUoxhMBVMtWGCs/Zp7hQb/91nBHw220MATWRngSZWTX02hqT+qFkju1GBSpwP/sHFYjzBl8b5X5Y6zvQeGX+ZnX/OvbWExeRrAX3UKl0k3BUOWt8yg4tiBhpiZ1Y1P27A/12jkImw7lTpDAX+WXD+4/lkHc4cfCXstrrCXZsOPedo25yq/VLCQt1X9xSHi5VwWf61T2ZtXTvbr9BdTfdep+q12Q/zWqb57f/zRHlbe5OLGv3N/X6b6rVN9mWrcB897r1dlsuYFmsfejF32W6f6MpVZ7m3mhhP8O591NJpPkoUgu8FMlpmzP0xFVvSfzFHv651/ylEf/Q/pTfPfzVSu27VofbhEIuAnXefDk8wpaV2lkNkKDFIkqv7SpICNXMCVfNG24QNeQ9WfjvSa96g7h46zVL5IXNW8ueQZhXNP9TxWCTKHON9QfB0jhuiJLHm26kYUbQvE5Pqpcfydz4FcKRjtlIOBFg0OXXZaqZzmgzB4932LlQYTVQAM0nk3rmdEN8Tx4NqDbio68MkBLz0h2i3MwSKql+RPd0klpoeJzbMmmE6cHgni+Rq6KWenksLtMVH1mvD9WX6C7v7UuH5sqr3B1KhIvs+eCIZ6jZgZGQnJYeAxOZ+Imo913VV90tVeU8hN3mnHDrnrma8Fj6eED8PlKTZNMOHSV3WfNN6i9XYZC5n4rZwPl0ZNcl+vWWir96nNqy75D3WOypB7mzvjQY+iS4EYsT9AB806zwH5+hw+Y+bjfpfvjkFraBtNDIbsxecjhpjcU88/xc3xDzdW5EWqV0N8mcT8loKx5KBW/bPa0ubWBAy53rGQBc8APtpdZC+SswF0F3z0iVsNQGLo5Ast9PSdzeHzm+Rr2UqEz3D34qHx7FH+eDgs3Kp8D2rIKQU0AFMsW96Nmx3EJO++BTPzBxh3temAGfdnCR/Xho97PLpT+PyVVJCuambOOxUl2wD2ZnRUHehMfCjI4yUYFTOf37bZBYxwxfMnsAU+H7Kakkl7IaS8wccNFoSYpie+FjqhZ3CByAp77iAmTabwacB7l2Szwvef4TfnHxohMOsIMXqBmNxJ7CEly2eoicWyZfM9MJCo58hKto3K4Ps6nlEBlATDXHz46J45puxowQdHUuWs91Q+T3whFtw+YLqNUSnGQnARGcPv9W85mKM3B3PqLdhL/ygz8g5WrKk+LTWXcmNQfN4J1UNY6jxp4n7T5stn4eAMBixL1TtnNsigMVbaiW99VQ/OUBqCaXXMm138ewpRAc1i65y/WtAs+XARi3B+5vpv789s9Rzxq/l5v78mf5iqa7KcOZr7Jlm/fU0Wj3GXX1ubHtG9OReysR1jvkyrBgVxD8+7fYHBy8BUPZU/iOHZXeWQT2Lo8tUL77vvfAzO5mAIeSXYc6spX7APe0rzaSaF3zV0zoJxPfnlU/32/uQ7apB3dXxNPDNe8yyQJq2rDRi6Z4O5G0drQqGdrStxfe5ufNZyG2DsA4nQWGkmf73ZC/aQOZXov8aSZ0Kt+z0wP8KG6pf33fubDJeIYYOmVjOR1jFN1++I+d4CTGVkXZP84O1p0jlgvHYDNsD7xvVksIB9R8bJI9c+q3XJeHTiSzM6UlhOJrB3DZriUNYuRak6N6klI/iYd21RhrkkguVnr3O3qy9pFm5Dzc3fuxdrJnZAo61DwpsOWMlmerUitx1jfvWuYJimbVqUSsRocRBg1E+TphS+qazkYernfBUfW9BYhqMFh9YO9g1dR35T4HnTFebXK4t0SlsNG/c/2ZncBlH8YaowRAwf38Dsw+gFxv7mUwWP7Eb+7mWzcD9TPdDtY4+SnvI/Z6YpzTHbwp+twXwDDddv6dCwyW6M8T+/Wyf+OnRfROMn7L/jYzzePWjKeAHGlfaBq1oIXUbWSfXb055gqC9TjcvM0/z18/NiizKfUh6B4WXV94l/zvAX2aG7YoF7A1OmRzCyvGS5EHmxy/locgXz7Ba2FmKycm5ONgOKJVtpYntR/t/Vh6qmsssC04Umcz+zPs1aKxL+m8b8d+5v5dx8zVtGAk89g/2t7xbeZ6NUZ3Di4YDEfQ9miq6Yn9fMmICpLjkT4xTXnzjQwP4H+iR4RmBu+0gmFbcU4zU8gQk/ixc0wGKE+bQZQ9NNjvGKZr3UYr98Kqqs9MdUtGgqptzt/uz9/epTzWaDP0zldq+b/G+1FPz3qjT/tk7ltTcfg83Hf+39/Wp+npdZA8qvttlvnerLVN91Ki/Phck6xhAqJ3zY1X96narV/6cc9fFfHZTxX/+rmKoPn5dZYSRCOnLEzJPqB2e0JBOuBINMD3FAGY/g814+uL3+dG2S4iqrwJ3p8KlhCZ2xreHjoWNKZVMpef4qYuIQcsznfbyhZB7FVcCO0NV7P4/AXL7D5GOEOfu5gOlUpxMWvlIwhbuCTcblOdBEyFVvipkMKa83ogqjNnzkfYwYvn5Uar/+pWoAdaBbxOwG5jEE5vTwAh8PJ69ydDfqLK/DSwpOU8Swpy9P/HM4rcldnsFcux44a+Co+i7+EyG++VG6flzuSH4OkM5N1U9v/rhFJNZqr+Mt8Xz2BExVJAdRCX8E5tvPoEPkjqv6T2/N4I+zdImcDZjlpe9xP71aIy88xUw+rVbMjQQKvWjXRSWOBpgot90O5fccPrhzbVk83By75B2V7olHFWLmvOrTetJS+RGq5tEo1AZUtODj5VjVoV+PBmCYm4P7LTT/xm9wj6ScsBYsqCW5laheH+COKujNaotjRtrkd5yQifl2B0a7z55Eqwq61Jefmr+O0OFrM11o8pF9LN5sI6aGr5OtSbONmFa8rvAp9n2lhUmM8Ru9VM2915mEnMfvEzctxCR//I2JSmcG0QbPV6oc/vKNGLlolhMwNhggtIbQtQf/WpF/2Kkez2p8dyf2puh9WDJxfoOZENhOlI/68OkO3+L3vWFFXjYFU5kWrm9MbZe8IPaFYA+vy49jY0TuPoCP6y9UbY1m7sAcmrjfZYHr9/YgQNpuIuhQW5iwv06TXHkLqzBvq3ymEsyXHgwpwqKC/Z3msLeCq3XCyQJMZc6hg8W+61ThbfnJ+XPGNErvGI9w298afPnMWuR1H0wTwsf47FNVw/IgoOMzVSPwXhspmHIQi6Cv8stWYjagZDiE/S3uYJDoDEb3zbvaywVucyFvM4riXqoFWqsqudnlLmVRDYamqpZcJX2BId4C8++lekqv64jSch6zwDL1P0w1GxlORcu7iH/rVKvEccWPqdi78wKDvzC/R/Kj80MguriffC5C/YTx1rfQ7X4HMScsbzu1twUdHuZjV5PzQss5v8cWyZJgr+/Fp8sR5xe07jc9xOiGfvutU/2YqrPiFqsOp/+yTrUedAZE+sEXctuAfzA3HExEYHaZbjA+8ptfdeytWSCPPmL4C8wefUIwxKmh8v8a7EHBe+CIwAWN80CdW3TFXO1F9qDxBra5+7NO9WWqpmOGxEs9Et4j1gx2ppOJ93f3qrDk2o03HuqMQWsO+/0yFWvWmE7tE2Is67xLfkjFnsR2MhFBfAVj+JE6N82ZhAbjb+LeopxSoseYj9t08uKtG5jKsfKw+jHVN0d9avpU/ZgqHgib8qcAU6W9ncHNqeqn2UjAdPoDGmkagimLbIMZNGv6Mb9klU5Jman8pj2Yyk5MRpm/w/NCY4KBmkKjyMltEdxXI/ijhDMyn0EifP/g6+zMT/TLUadZsTPYyhleKdBtmwX6ZqzWTaMuFVfYtxw9wXSXCZhqTbdVJZsC87fTkkNSa9ssCM/7micn/QH/5sAfR5ddF5rjBuQrU8VUZ2jS7zqVU+7AUGkTDLULoDFY0/eEt23ubmzGVc77dj9nQav7sfnwDP+XJZqtCVPgfdxUvmhgXXIRVOdxzK13BYZqz+0qfB3hr20j6pGrjXF/3UJTPZ6hAb2hq84FqnVM7RINaM5tEr91KmpAg/+Y6qpXnBldVXeeSrV32Ie96a9NnzzdhYbYPUTJ91t9QokfZFX4ueN93ESnS/lmjevnT0a8+VH9FacW7M+UY+KLx7f2zNCvglxp8M7QtP+sU32Z6rv3t9pWbuXa/c+NbQbNm9tdPRrst/f3zaf67f19+pv4l0+1aHQZaOzuGsw9aNs//f4wT/6sU823/2KqhmJEu7cHvX1z1E2t+tA0jxfCHWRj47f3N56dwVT6fvefZKq28U856qz97//832SqwX8zUzUaqg95cQk12ZnCpzeHMqUIWK+JPfw5X75Vj9ZJCzaiJYgRl/ZtSaGl+lkdVa2QhgcdH2crT0hnwXJ+3aoexiUPtbBV1ohBK9W3vVDNUXZc1XPSVB3v0WmlBacZYmrVAJPlBXSrSDmYImhBl60vYVCJ1kzTeWRZAUlP1aHe7cWJZwfE8Ojqwaeq6iL8pNZ+PV/1LtlUsHmrVv3DjDBhYpa0TJ6E5YaKu4phDHqcpzOroHCcJyzARYknt9eCJDcQ0wyHd/lnT1sw1Y6gc/t6zD9RjPu1SjDVMkcMvB/KFUWzSgjZVutM+dyyyTWZD0ZbqZh5tRzKL4tAC66D2uChIz+UDe6RhotOiPcOrx0VfaMQQVvVzNy4gw6FtzaYcB0ipvss65Db7Ki9rgDPd4nAVP6lXqneOdBdZnXF3/MYPv61AzNc36peTW2QJtdjVed7VIMRd02Cbp61CLq/tCkJOsTEVfU8XmrGkpLbMKike91JznebB4XOEzHzEu1KnvDZkaKlvgBjR6oeVG9jUH46wIe15tCxrUvVgT0sEQPsHDqy80bMcwcnXP/z2qreFIhJbvlwVH4YfNRVLttg3DsYNFFn87MSMSLeHkUVzEcYr17p7ig7ngWY4Q5dF8eI8UlDgOk+JnT7KAJTBUECpozqEXxUPdiRuEzmWjCIYT8msx1KMlWv6Fa8dT7MDejGxEfMYXP4xM3dxnjd+6sqOOqw377elZQcVD/L5nmMmHzeNIjOcQh7HkH35gHmQ7g9gwGPSzBVQ9URF+Olw8S+j/dxyHB9mp1wfeF+Yr5uss8fpso/YLpnAzFNNO+sCi+BVvPjhYNB2gzMOXrDnvM8j2ktwljl56u90BPe1/ow97XwceI3zldgdGotoVHeJ+3FZ63TlHw3AVNd3mCqx9zE8/ZqMIszkJDquY75o2oBhMMX7O/Eyoi8+ywCsytN9GWq1eJf+VR135z+fZ2qZ2ZPyrO2r+pvfV680Ri2KYgucyavLzCMlal8v+EMMfb5AoN3EmNGEjEcTNvSYj6I1d5I54WYRP0dGMKt5xT1CzA9P8vTj6nGcSGrH1N916nsdvxXjvqpjev71ctnIrWgYYZ9tbdTL8HA7nSncszBDOLdhQZZP321brAcUJDg/kM3Ufl/IzCV76vxaVeIySIWBuy964qwmagawEzf/n3vLzzY0Z91qo4lDLYcI2bTtuOJ0FDrEgvv2afsrHp4szfs7/zMiYrXwWXBYrkteVCCqegTTMB8AszPZI35NfS/vuhtc+rkEzDHEc/fGQW3397f+LkJNXdgginmDflnncrdpaJk6XBoU/FoQLNsrI/Bx6N8Su52ivnTUc/3LA1OEYBPBEbwkXy2rjRy3SUY/7Df1fzRNsYkphiPgAdgqufShb+Zp2CkFd92ebiyVGdB8a91qlPu/n2d6mRvLuS1VH9Hc67WrY1Zh6TVxu8nKeZHaAw2FDWylVD5qpwvLqJJxbxU738fwM+/X3fKZze3EjMwG8eIuBR4Z6cS1p7n8G/1mFaPwhO/vT+x5QvClART1cbnxNot3F/mOZYW8qlvcSBohzJ62JVotHG9S7ZsUvKaZJo4EPwV3bMeFaODzcLzs9Z5f+F2YX9v3N9wD3txXscGrXeG2geZwz989/6Wh4U6k6HqU/177+/HVNoWmkaWCd5n86bszQKjJW4CJtRtaIbFrGRUDMtMyPoEZvzYWodi6475r4/B3O98AP/RC2F/Qtlft1A1SSvVb7D5QryYHeBvv+f+/CDY0W/v75tP9WOq7zrVl6nsWwk2H26eQxqOWlCO3xz1LHPdX32qH1MtLteSePX8a51KH9/+MNUvn+rLVENrt9QQEfDv33yqv+39vTWtRYveDUy11cfyP8hU3dY/7f3xf61SdVv/m5jqPJSIcRMQSlA39Zq32E3l8PYQA5uq31ni3qCxpyufBW21t9fy4wUljx1i4O0ARtLn5oSCQwwfslc9fDcvI6biPQiFXPu6xV+uqrH46sRMdMZccpkYqr6Tq2KcmrOpDR8fj0dgtOoDBuIWridOZSCkXCCm3CuVI6q1oKM36vdzgo9ZPwowxSHVbD6aZWAK6D6V34U5mLReKr8HnxUDixs8unYL3A+YRmRjXvJPpc7xVbdYC1Zz6Ex5k4h5LhMsWFb6i5tklERPF0xlJbXkhymYKk1zMENvqc69tGOb1vINxiuF2ktam0vKhy5iUlMiBltDFfNs1R9x3pbqrPPtTe6kFSFmuy2bt5pmSdl1WbCgz7UT77mbNmLgCL9HLwkdtAeDpO8PfHp2xfNpTQGfcVI6dtKFD39GVQ86rg0ddSsQY69DMFYRncFQ1wt05rYZzyn2L3gf+0dg8cXQWkJXq3ypwVEz+HWN502niBhC30NXFVt2V12D4QMvezDCefHcU6i9FyysFr7JH4aLmN9A9AvTAD4cAacNJr2smCgMvwuNaY4pLSZuJbXXqOTNBXSm/+mDmTOlM3dOR6dCtaiWtx4Y6qB8VMJuYNh6hfFq2VpJ8fsjRGBlYJB9+/gE83gLVXsCMcY7LI/ktqyVELmO64/ZYEvxgc+rgK6frupFBAHQanuaOBbbFy9r6Da3eCMm7HP4xOtFnTN8T+Bzt6pezWSGp037S2gIniJmXdS5S7L9kIVDVzf4Br9B4jNT5+AGqpaFZ3EqzDOeZzP/cD7uqRzZ9RE+NBx8iD/r4Zv8mwULStujFz+5rkZZtWSVdKTqLaLrFrk9w9WC1wv2sorMiOLwCca+LhGH9xeMZ9yroVkKRz9xj6n7zbueEBup9q5iMEisdVIRpG9VL2gE+wp7NeabsQFTLV865s/zhffp3KouX97ygMiZRrAXVWuhhp/+rVO5jYL9nanc/VOLWZiIB3mzkc/k/Ti+8cLttMnNTohxB4Hx7p1En6LdwQGNnHxww9wA4x18PK/WwzvsqHynvNwgJnUeuxsX+9qioGlQFT5e8CffHPVfPtWXqaZNvF/HUacxtw3NZpdw2CNfV/XmeLsm/i7Vuti6i/G6hbAv/94dUbgKCwYAGiOGn5ZgsOMBDNFQ+URpn90wnxYYH8Z2FmKwOyB/20ZM3Kuz/1+m4jPrL6b6zI2QRuIOppIR67I7GyBmTxUDahcweBhGXTCEB/9EUoMm6Eu8b20CzZEvvZy37m5Faa0Kj/WPYK6PW2J+qXOTwdDeWjwKY7DDXdVnetet+rf391unOm79P3t/TMN36DnXStZm1yU05BGaJR9gPsxiVS/NVOv4ndH4xRefLqMwnpQsuKx20ICNzYfC3WWlCXOF8QGZjMCQqtZIOQFDtO/LNxWL3lIT/gv2+F2n+u39ZZOPzty8dP/kqB9vYJz4MTtTJDZLzN/TJ+c9dm2TuAv4n/FZ1bRNnmsS3fmKydEBGipsqr39tQlmHc8nOe+YpysV2RL+uPPB/Uaf0qEomWH+eQb8vb4sR3/2/sbO+PWroz5pTkmj0sXfWiJHlN9Cq5Kl8TF5f35tQbMmtgjGd/8FRh02KBmYau/7CWaJE/jD/CmXmD9HaJCiDQaLq+GKhXUX89m4IB64jQXenypk8utN82UqPxx+OBPls0nD2c6vaBlUYCwLmibKR/j8IgUzVQ8wU5Qy2POYQTMc2jQm77FKNbmLcP3uumqRt1S1HqIds7grNYPiQsd4bNgO87GH8Q/GXU8L7SfixZeprDCzmA/nAS/aqTOyrmBSt774N7bXple33bk0mLPwNtYvn2outWHlbxZ/MdXYa4011zWeXdZugqm+61Tu2gUzJSH83Wo8dKofU3UHrkGzdgWmkvvxH6b6rlN50OWQAJ0BVM57bTNXiv8oU/W6/3Dur6X9Dzn3N/hv7vd3n6o6tOIUinA2kWCWPnSumyAGBl4HOqN/Iu/HVHKgqb7wcIyI2Y6oJN3gA1VfSZLTGj60M1BngV0K1bkIVRO05ojJuZ6RbzlgGu+JGBAl8KZpu70SwbCLOdurVM/K5k0ylQ3T5evpCT5ldJJaUL/FiQ+rkyC3O1Y9O49ayb30Nib3vgBTdJVN2zV8rAxexCRxNafONKVi0ouF3Be6Dh1f5pTqMqqC1hUMOJ+WKebMJhaBHINRwh5inrewcf18LW+cx+Wa8kefhDzcOfFe15TkfhrEQr5ADDH29pJS6+lrYZbh2XddfUFrL/M0GQ/AgMvZzaZgvwuEWO6h2iYJPSm9NSImx9+ajs8aTPV+5lWwiRDjrdGyRcXdUEwU6l0+TjWdcuONmO1qwuLdK3Rj/H5Cx4a1OuuebrokXR0xYzjHeAw7FWKA3Qbz7VR/r4Zrz0ncJvg7W02gW8fdBfz7BjHdb4L5uk3Vu0NbB7ifAXxA6gn4RN2DD/FtxMzG7LqneO/ONXmfvw0w1Qy6cPxZaoFzHudcnrIWmKNrV8Fog/c9yuDTRcIR43oq5myeuB8aTFaVLJoY32l5BVOdR4KJ90Cd/a5hb+5wL9S6j6qP1dxswESFYBKMXPLbffOgtX1fQCcv4RO1xxCMV0/hM6tqm/Nw0ikpX1VzEV6euP5yzVVNPqlqXWxHNx6dr03y6zUYYKhyiP2+qoUw9sGAmQcGDRom7NnTw0r2NPz+3DwOyHMyMLB8SJ3frZhRNK+hKXZjjKe+M/H30FpVYhXA598dVRPx0kEMf3fw/tzx8EV5clT5LYHqTTKfvUl2oCsD/Ql7Wal+a+vsDKY996sTb3plSFGkR5U81qr3i866FI/A5MG8V5d8rmKwX6p1y1SAufvnHBqinCTaj6l417TByJyqYLqUFjeZPiF/81L1lUjo3C1iSQWxiAX1GEzzXafiuwZiKGwoZvOdPSNH89zKj+6aZBO9c6eik8N+w9HuxEfxUafM4ZYI3ke/REB2wXxeC8+bmrCP9QZM5TkfRxPlXiN+j6HJgv1TrSv1/RMXu3JG2QRMLxJbgoFb1pSmaSyZ37vVnH0Wt/+y93drZB1guovn7d+Vf3DBRMKfYLxbBWKqU+ojShOJ+WI/wPytywwaowVmCu7eB77nza4U7lXP7/IKDeA8lrDXRu1UwUcyaL7N6w9T+WUDDLNvdUNahNdQo/oMTOs+swY0wxKaBjoq51WCGJ03n7gez32DbzUbzD6WmB8R82KeP9wdGKzmYMYB/r3KyznlHhBYxPmW8/lGwl4yrnK286Dkll3PaRXDof72/o4jHvz2/n5MNQ6iBbkHXzFEE89bGmAod/NU9kWwz4NU5yA3xkYL9cK3+fuRqZz8BMw3bPhgoEnXJJp4GI+lB80yNsFUKT8u4e82Hpi8hSEcPbxY+zHVWHLnl6PuG3fE5EjvnMkX/SWYyMb1yguYIR2oc76zGMz63l3X5I1i1degieeNnzODgs8GDKffVG5BebrQ+nPB709VjvttBc2ZlHswmcagSbdL+Ovlcg2mum58/H5DLv6+97ef6bj/dtNi4dJBBEjTDPY3ruFvzM7nxMv0OqBgaada+IrGUMlD5Q+ZAAMuP3XNDzaDP3o84I82hPeXf6ABsssJ97/X4J8eFzC7Y1rEvP4Tc/lvOeoZ/Cnrm6xH0u/ifc7k9/MRNKOzwf2LC+LZ9GKNKIjitBKPzu7F2WvToiyeYXxUXXpeSXV/5QffdxY7YNOcGIlRywOT+5Xkr89p8Tv3577rj82G7W7yJ0e9iD6nH1P1Np+GWLZfT866sd90G83XUPyYKp0t3b/nU333/pybWqeaDnd/mGpW9h3mzcItNNNTNGi53f2LqbLrh5zjaq799v42V2i+ebC3hbsa7/6TTNXvG//EVP9DetP0/7t7KFt8TGm+C5loDGrEzBkPab0q4aMXdz3m2QshMvFhI6L5gI+aNbpQ+ukVzHVUOvnyAgMlTdXDct4UNm/3rIC8nRdoYjjSDF7s7RS6toqEsGrd4tt716diflqx4HCHrplPDXB91pHQ/UJ2eXnPGcWGOnfok1rHUXXb3cjxRWiPq5wbqpeHuM3BVOM5GGMZYM5keQZmGDL4gLAy4OOnEyjw3qkG45jdjMKWC90uLCn5RMCmUwtEH2QD6C7jQIgBDdV7hhX8xOdHu/jlwIv9C8/HTl0wnZO6WjgJMcccUky1Xal+Yyli5AbKnUTax/uRS4Hfv8FnpOVZwsfcOOb4rPsgcbmE8FG05/wVd9eIIbNcyLPqjRLuwFDyinkoGlsw4CsAg1BnBZ/gTFUNRo11wBhrWxPUUTmggwg6ytPUuUkLOujLVO6kpWoyqv5ed9uckVjriOENmpi8l+YW+SfoetGwmFqXsTB+eiw1uT5B17cbywvJdYrf+wifuJ+Kilwrn1cy7o10MOewS+m9hI9+0i7m8i40SnToanET8DFJGz5RXFVO6LH5ljyNlU/qbTG+7ZXKcW5EH6K9qmla7OGzjkPoVs884f3ZFnxwr3Y3lHQ7YNTeROT8HCzvlM2zBZPnCz7/1gZ78uOJrQVXgZjmDbUNeS1tzsRqg9/3byaYthSqP5d8n/hEqxrQ0cVKkxt1but2Vj1ypY33t+eKQbWcaO2rGqSF4994+qj6lC+PgfKJYNr51IbGWChGuasevUNb5WeNrJWQrqfype6dBmWPEMw4VfWwLo3Bg/IqdKpwlWxv/HphL/LucwZFvAFT3R4x7NGrwZzaRNmLTgFFzjJiYj7DfNGXnQ4FT8tnwc7SwZSHekHJ4aPOEWYCEOJgPrjuPqlC1UOMP5XuLc4CGgL+3MR8Uz21H0+8zyhnL36oSND68Q6rcHeBJvIeL5Mm144jfutU3xx1flq54sdULYpu5A3jbx34T80vb9xhehJgqjxVNU57yy7sZwL76Nq+yndXObuTnVOJxUSz+dkFU3mPoWLOVPXu2edTtVdLqgajnv/JUX9HYKp2If/s/TldiGR35+Apmtdhm/LG2mOhzmubG03M5/y0RQzXz+MbbwvV/7IQuQibl53k5w2Yqmi0YP9xA/e7bLELed3LCgxaISY/OTQAHXQw0CPTFAOeSpo1Z674rVN9mWriHkPNWx4r6P77cECRj7cWNmaYT249aJNnOBjvFqQDn+mWTTLVoHGO1xFxtgFTBbhwFc5nYAxqlRbJyhMsGEoP87NL0AwXCKKglQUxv78wnj+m+u79/Zhqjhjvy0tVskQO5hRObZuFYQmGaknVe4rdEKM38RhMHZwQ01faphJm4Vu8eY1eFBS9lRB2y495WHaHFCUmxuPDcb/FTPVy8g5gpNt1BN9sGWMwnB1X/qYFplMt7onNLo747f3NCvdI3lJfqvpUH6nqrenkeg2Mpy/x/utdVUBDIAYHzzOu7z9YH5rlAaY90p74uFuf4LsW0HjtEZg6XcklJYmP+9dmoPlW5zSm8Sv3xI+pvnt/vGl7zN/f/BOLpnJIqXsCU/nBqMvlevChtLNdgnGZev6n2hu+nlIhO7sP543+ECbbGuF+Ww4v+XY1hL+c3m1o4Bj3+/HB1HKg8k/tMfzDN0f9y1S0eGyNX4761C994S6Fxtl4d+1S0BlhPufKn0hz2QaTwR+G8QqaIZyBWUUeptCMqconteH/gvkU72eo8quaAfxHdnjC3x0XY5MPPtCMyUBgPq09fP90uC1+61TeSvtYLO0byZ91KiP53Ni175x/5/5Wcje0fv3+vutUf8tR/9u5v3+vU/n3p99lThMa0tw1MZ5fprI7rvHb+/OfsF82nEVvGkn3L6b6rlP98qn+w3t/hvYP+VQt/V9E1fr/oqL/3+79BQFinOvMgkomBIbS/BpMZKS+JqdzHvPe8eZS8SBPBKOR2tt7nOAzk4NgYdPnFq9sOaa8fVX1PNTZ+OR9kxQ8lrje4a3qWYkbGKa/QAzhw9ri94XlUTF2ESP3Kuc5O5XQdc5aVKLbVOtKVzBesGxIIfyMlXzyxue9ttp7XIdgussxR0x+7BHDplLphOIK5ghUT82dwJxazBBj1gcjqsRpod94/C5Tkv+Hu3fpVhZZ2nZ/kA3BM02RTBUFJSCTQ0/BI6h4Rn79d6c+9VZ9nb06a+317t2oGmOOOR+FzMiI686MjOgdI00e0l/OfIIYcoq18KgfDV7F3QnJdKTO7qay4JPSQNC9q64FUJs2n2i6IN8+e7ksGrnNK9WjMwodMB4ttILvVP2SdHT2RaTV2oP7F5rDB9iI8E6HP7gmMjBCvwlgfActkz/VLsLq1MxYeJ2BqQ4e1mgyUkwY49N5muywZhcOfJKlGkY11hp02CCDDmtesIZHH69NIT8shUxUTk7TEG11r83Lo5sBH3vSqgl56w9+/tRFl/cMFwyVqn0kN9Iq3vhg/tLzA+N7qKDrvYF2pXV8RswcXsEI/c7wSOI8nbHo2PUr3tY1xHznBR/dUPtYj9ipKS5aLhhgAJ/ndaCTpAWfLpPlQfKX7rRoVRJ8zN3A74vT8EMyPmJ8T6q3BhByiJigftafiInjrbYhaRzV2RchpmXm4EEb354hhk+OOs+iTkHZQHNzuRz4knen7y1F46OtwQfi8xZjY0Yb3fKZGLuHgjfs1MB89FVO/1z1n3PkDOO9AgPqHS3hVYt7FCYbMP+2g+/3D4MeJat9CMZfYfybJzDURt8iRurqnt19AWYMmhPY6yX0EVNMzaDornzqWJ012evBk7bXFnRtNvYxHuXwTdvuxNLE2mHEeWhz8oMRNMC0K/Z8ea9URW890kIJn85dAQaNj6BkaQ9Vz/B5BvsqPmAqP1D36qZYX/6lWEFwXPF5+74BhhxpWG9GrI43tIpR0HsHQkwKhpgSgXy2pRlhPRy5uhOCmOp0+sscQghW/av5qZjK45tcsm0xvRPktM9kY2/tuT1LNUo/I5uJ9xkM3ZNgev+lL0S0lJbLm4suo83hoHr0jtTd8rVktJ1sFwKTin9f+GDIKI9hz/5d9eu8mmNa8AhM9b339z37m5x8KYJVymy2P+ctShYt1bNY9RUwlhoYLvNcxERV/yuo8iaJwEq10HwdiU9V7Yq0d1qK0Jlh/tiHXWl7mmF+SoaYLGI8b+b5SyYHHeb+9qmG+wkYEk6mYCsM/R+m+pw0nQ039z5tWxnWuwWfx8Vdrbf2Gp9nxwGYXo13cDuC0Z/nj8vfwjmQD/5DdBL4/fiyn5KnHaAJMts0sJ5ck5K2qi3hWKremV0ipn7iiHkf36oYl11JQzkl5nuRljBzerHJ35wdTabvb39NGlG2nar1MwWjTlg2pO3zsAMzVLXJ2Sl+kzCvYD4ttLD+R1qTNqUHf8AqMMG+HL7gYQowRzz3ix9TWacFmKo4BWAq14UstMol+539TYrhhTZtY55H3r4GI60Z/NH9gvl8aupe4XyXkXClK0R1wHq0MzBvxBtgOEPCto+N/YXiwXWp9oktrGdyoQm6e9hLN4L//OZTud0EDBW8wHTBIXGIY4L+5FN1T6JB27U3zUUhPjpPR/eaovfCgUbtB3ve2YDpN4diBc2lmOWw60CVWN48l+WmSHiw6NRgHMdlYn4/Frx5GWL+tzXG7/PBeP7NVL+zPyPpNGmx2gaC7rVmsufE69DGOC1YtPARj7aDt06JuICpLgbsuxEUQ4rIxPfzM/yZq01rMLzE+OjGscubVgpN393i+45jaK7NBP5jvd37LHz433uHXYcmncRmv3yqv5nKH5dgym99qtbpbGi/e3/fs79vPtWvPtXfTPWrTyWDwfHX7y+4mOxPjvp82Fzmfn4eyR9TWdrhr3yqhjOtyOmKOQseg6PBrF2s07i+uOI/zFQDrf0v8qlarf8lvWn+3Wd/yQccHq+HoZDBrpDc2ruSUlBwLp0dGMR+yyWJ+8sXcvyATy+X8Jk0hv8RPkIcXzPYUGxdPE2EBhjAe8kAjPZR+TqGqjfkqZqh8MBatH0UJi91SZQ122CEkwkGii1Vf8RtCVULADEt9osRfPxKsrB9Zhlv9isPjNBR+2SnXPLpUPWbu9XwqWMPTDSIEJOyTHpCnFrwsYWVqD2fIhbRIAMjBQ8zoXV3qHLwSXf565ZFtHqeYyHNU9DlEcf7xFobMc04Fnsu4dpJPhdgkksEH9/sZj6JjQ4m0X0w4+xVTeGDOqr+jo8YGQTwj4mpQWenah+iNTVnGL9C5vL60Uuuf/iDVv1uxARUY5fPDHw+7QPEiEZb7aM42ofCoe1p0WgCBuQXr6ZNbwod2k9qg19TdXbW7IFhyi3W8LWYtsg/qLrmrUHu8qsJxko+Jp7PGNYJn++KsbqXqdoLfcCo5UmfULZX9whjE8yXTdX7rlSdX3N3xHz045Ki5gA+oZFZnA+u2oHUQRR8jIYnXr7vbaLBfa7JBRQ0j8fTDyVjCR15iODDzP6lQZvpQuW0LqHjvf5Qo3i3cbUofMPHXtxORWu77yPmtOGThixtgiFOGL/yftzzWEIHZwyMKm/qHs1De98pmE1mYIIVfJyZaDmY5aNuPUcf4sPwvaHNxLdzqTn4PK3RtSkOfDCI6Y723I3jARGpfJx3T/UA7ts2JXEMe3uo7QU2V3cMVodQRIcTGGDzQAxP/RQMrEtVT+ehesW0nQCfd1X1y8LKhM9tuXj/lq9zI3wP4OPV2dQ8DTh/GZ0Hid5pASZu4PuZPXiRt2hb6uxT2PyRq3trQ3W3/KnOzu8l1kdKRpRHz1lu8m7MWrQZH3y8z6tQ9zTJVj17SYSdich4bCDGpicr0aLuQ3P5WIIhkzMYWkSpMHj2qMBc4HXYcwwGbM6gQUK9GbFw1JASzAvdbM/biKE8Y5Kls8eYRtXUQ4xf4OeBMbhRkKSE599Z+L42GNgLzKkWNVROtP8etmmVB3jfeldzfuZYr6kcwf4uVzw/wu2Ikh5iijBq/Pu1A8YCt+H5Wn2duP4EU/32qfqqv14VmYymDfyVF8zU2ct7qFPK4WPCYMMM/oJKodX1iRj+krCf4g5G9uGSBOY/UPmFDDFvhPGW9anOeMMclrRKobulfhnp/Kn2vYLaBFNPA4y/uBQ78KfqIX19qn0hxVTTRRHl/lLPK2ZOpj3KbkLVwR6DwZ9+qkNT2bBfMH3FnR40lLA+i1yOIjDV+ObsaKN6CsipF1S89lTvFGbCXz6l2eWrgT2kIBiCoV/N0P2d/c1O60j86lMdklLQvHRJUJLkGRhHTIm0l5NHvQjvezYMdY/sBHu7v44ZL8+iSdt5smPRkGO93jPxoqiduJrofbAeU0Pl8xzeYMhbAY3hCjAVfov1Go4/e14WmK/hcgmmauP3zEvsJS26pyVTpKgzt3s/gwHGcyGP6dHlWwmmkW8d/sC5wZ+OPiKlyFSZQPVJ9Qh+DbBeFg8w3MQcc243sxNFlg17mMh6z7cPbhOMTq2/WcHB7dDAP6b65lN996mWC07ab5/qcXhDoxzKqQirxufBR7v4g/V+cVhYE+ZXbsHI3vYATWFdD2DmQNNoZTTwvD0D/tx/a9B495kDwmzj7xenAeKBVWF8Fk8w6WOG9T36TDztd/b3j3yqL1M107hF4XWP8bbUHQirCU27WVTwv92dgOapVL29fLHKQ68Ff7E/Y32Eax9/zwZ1xXdF3KUEmlcTkQ/NJSJosPVa9VivdMTDbz7VNFnZzHPOFrF77K6J3xKPBYt2XTDmN6+/s79/5FMt1Nmf56ben7O/cUeztF8P5UEf/nlCT5Z7xdDq/uPsj8ZtXzK+Gw5oPts5uddqBX+YijVopgX5HEx1ymHf33yqoEc1/QeZSu/+q7O/9t9Hf//de3//ZqaatPbgcOsaMrnxC+J99xHQapEGTC5u3OXLmeHStndRvQc6Amvu4I7J857wIQ9NM3jglSaFhQmf1H2peiKp4VNabMBUXdXjmLFuDCY7QzePXjligK/qBdEHMS4X8CGvPXxy/DIFE48lmGLlZCaRUDU+wytL+KhXLCnd1GC6QQKfJ+eqRtulWgphp1aX709OCz5xp+o5ZdA1ZexalExekRY6KUeMM6uEsgFF0NEhGEn6ZUhy2QbjXYdgFPbSobv1D2JaW5cJX2m0pux+UUxyAAM+gZgUJqbHQvglzn2VH7OKYjDC2Mwz3lK9SsLZQcWkkBXc0FWOfG5KEXmSF/zQKW4UHkeI540pmOqSmmvFFKmQF03VAZ+ISjEidG1uFwV3dp0P+VqOGKZD43Dnru75HGJVV/wFXXxU/ZvI2EJHHe+qfk8XMSZ7blWdbxZIXn0STtG5s9REbIARojYYyx8HoNrtVJS8aIKMg89RgDG4b/CyM7hQ8FJna593YPK8ne8p7INZwl70KXnb2Ok/phKlE9j8tVP9wezcycPtEuP9aaQYXOYuwXwH3+ZNGz4uvJSuqh8EH/vSd28wivBFGD7AYKNg2FD5SJjPjYkY3Cu9jIL52ddE+1tfJ8xv5I31mRCbBZip+bofKRj68Omb9cHlkMUZ0fNjiygJ4PODJZhxk1ak7OmT8WXh9cn3MBjRrtA4f0h9SvKKfy9bXejGxlL1pH30QujYHN//AXWQTNoyDy3B8b4HrIfw2lX9EkvM7/LwGMJnFi4YW4fPP9/efYoUY4lWB+NHTudOUSkRc+d7fD/ztCfFNrOE8Brq+y9gHmkm0PWjk9on2+s+NIw6azemYObXftCiODEwPvKJ9fc8GFPYj6HuaS5h/8+ODcZ7HpM8TE3V+2Oq8uGmYIDombIuNzeK+cZNrFd/kO/5as+J5KoRatGuxOedI330T6Zqj/ZjYsu5x/w5LIEtZXolbyJJRNc6wHrbDiqKGs9pLgzoar4vVK+gT433HZVg7s29Cx1+9pX9hVjvi0rVPJy8wCCPGWLaYKfW31F6TCxf0v0xlbtaSxEMXM5ZelTnhzQHeUV9wZmmvbHiFmdPk/NSYD0XAgzHZphvY6rsayzAyNouZVJ/wf6yHtMomp0w3quRyq9yh2eSSnNE+0jVhD3gebOG2jfrjTH+nD32NO8xxLDxKy9+Z3+mnUc5XdpCxyq7d0k4ey8Ppw+sp23taRScpCvkIgCjCHXnZTt74/Ps4GDzbjDdYf1rCH4vte96GWXQmLt9wCLhVDr3QtW7KWiqnsj+yeZON7H/MFVvB4bwuoYkrvrD+WebZcx6D2Gf47sjwsQAQ3W6lyZt3kfFBC8r4UbHaRA51Q7+R0fMHsy9J4luF+M9LGqXT3ZgqnS6xHxEFdZLGoHx5SmY59H6M8J8mmAqO/MSLShDMM2Xqb77VP5mbemslbMTNCvNWdQGGvGmANNk1g6MelX7jtXQSynRKvifmawfXLtoHdqMUjAc3XVD5WQXquAVvr+9x/PfA9P+5jdp4j7m5o+p5qsVmOpbS6GQ+uxPjnq+AONdx4M+xrueMnikkTq3GLwpSkdgQjBiwj/LThvjYyRg6CuYuWNfoOnW6Qwaxyhs7vtvaIC57QgRHGF/bvnWoYHVvcHVHprNjJw+lB7/i6m++1RWex2wXz7VKRvoiH9zrO+d0ojeZlpDAzfgP2ZjzeTZdmogXiUrJlPFjEYPGjHpLvH3IwamPqv+pJG1hr87lx+dL4blkFbaDP5I7JjJR2sw9Xefyt+OA2KtHfz/3I88RnKG9/8y1TdH/ZdP9b33xy71MP/VUojf7E+O+o+pymXnTz7V7+xPrncNmo4aSxGcJ37C9B2e9x/5VF+mmpz9GVT/DH//3af65ahPaus/yVStQe9fMFVH+388dPv/LFOJEj7A611lHolpAe7fJD5tbhcww8tWfd3L0qH4ICiPFn5uc+NUMUo+80CESws+/RVmQ0rjuyfC5lPlF6glFoW6zMXsCN285CYYxmoghvReQuc7dW+JYgs+yxzCZ+5qQ9VBtwNN9goJpnjB5kX0EiK6q3wI0ZMLMMvbZ2IrEFOe8b2BmJcutPDYUDphAKYgOVjm0t9hTXtblfNoxlEu8x5PeHniEa1MB99fe1jjOqnaEKMVfr+MsSaEn4ExdjfE+M+2AJOkekLyOfZYNJ3h76G1wIDaBozyHGKNab1kTKseB4NBBXx7vXCS/R2BEFXPX34spmA6B0z4XOp7XrhmSeI0CMGgrKj4+FOtKaQyZVGUqZqZF+VDjBW+TxuCASfavSLf3MAn9NTZAiUxdBiPoMO6IXQzaQPEFCNb5KKvambyvWKqQ6bqMVk18fbexfv4OcaD3/SSx+p+dzTfLplYqPpGaYaYl7mxuoPQgA+YueJE20J9n7v4GPyUOVtKzy9biCniL192Yg2auoQuXOaIqc5s8CK5ODjQ4XMwiZmDqdbaFTGuRx/O0/H9Q+IqHTBYGKgYwZ6wr6Y6m1thfuzCGxA+0hdRcLUkPy/vazDQQvULJHW2GogrrexqxqTswj7W4/xAafQGw53mYDb/eElhPmQzuT3Dx3mqL3zUhh8Sh+kh4cuYQUd3NZV/Val6M08wBHUcPM/rrO4kqHta4e4CDdFPEJObDD57LTwpwuhT7HnwFk3KtCgQQq9Uj++nqs/VYa7qqQ2m0ujeI7E9YbzyO5iqHmg3VSsBun5Y4vsvm/ud4vfBUj2bYS/5RO276hwagCmGnkryVM/eEPZ0tXSu31KNtpfQh7250DCT62NM8qH6CZZXQbxXmdA8gZmwcK5qS2SsixjMc6y38s0q2B+Yz/ts/TxqprA/f4n1JWUKwmzqYJrL+mESoy58rrPWiOWNjNP8YHtw1X3NZfWYlRRAsYpwscJ85O79TdS4T7E+PwGeSOvotBUflY+mwT4medek5DBa5JE3UnfPK2mSv0aMEdqzljySLt7XErBH/SQ5/ySwYTON/q99KvtiS+av77nNxgfY9yYXeN9+HxrskSnNMIocMKzqr8hMde/0vFjnodm3wHB3hmfN1D3OaQ/2/lwNT+Qv1T23c/1RZ68dRJNqs2Ciofpf9pxi94epvjnq1EskOeOtyo0cM509NcXUnbvq6R5hfPXDsKb1+AAGN1UN3P4EGmotm5jfUe2bfMemWwpzBqZi76Dk1IL/2PY9X5PCqyquz1S9uDv8Rdh/tMwfUzm6CJVWsx4/ppq3LE/zbm0w7nqZjym4Ww7obgCG8AwPjDRrwt6Gh0D1EGYGNOZym4duBaawpx6YiTquEDuztvnlAcb3eq+FiD47aIzm7n2ncHmYi7BfHiSfywpME00TjL/E97fuhfvbp/KmAzDV4PIuKLkbcyYt88j5NkAMXsUNMMPihPWrf6Zr2gi1j7YnvG+rfINx2nOsd8srunyDyEGRG8EeWnvYjzShCYLDA/++WyA+TJ3EJHeC+OF/nsfHn32q+4jAeLdjwcyh6FH0WE00mY4+BTSqqu0SGnMRzY7g70d0aVHi2ImqZXOouGzs1J2f6ywXUxPub2urfoWbExhsesT3z5p3jHStesAHMZi0gdBOU2Pk5b98qqGL+OHc07/O/vzhUKOs8sBEdw4GWyfwX5GlcvLXD2ju7bozIG+vJXl06qjaKef3m9LmBuNPW9hH8pzi+SLbZWFlgAmTeQp/oV1IyNiyDD47qx7if9f8/J79ffep/NYUjP03Uy2OHpiq7PQbnqaYCuQ4/FOfCmb5F1MhUORkhi/8P9z9xVTLYe+vfSr7Ph3Qoto6Od2FqtOumOqbo/5jqlUOTfL/ClN1dP1fMdX/kjrqxr85n6p7SlV9DRtM1V6CofZ9LOHoYPp5ePRgsyNROJQ9VT8n78o4l1GBmCw4dFl0ynU+vyMGJYcrdGlT5XQOR996LpkUUTxS/cDapUTMH0E38wXTuWWompNPXd0jUzE33eDfR0QBuH+NmHaJ4wbJ5UqwMFY9Re+1u6Bs/SAtXMw1xNz60qD41sMa1sdWxbsJItV6rmquxU2sqekUjBetRCSi511KvpnCh26Bfnlk25rB2xM7oMhU+U37vgVd1LYtkq2J6h2ygYKcFFlMySuAzkxVzcdsbSwpjlS/vdMR79dvgVF89wgmOAjV4/WNmOH3VC8MJ2cJX4/khOhxxu/ERyZ8EBcXWnEtFOIUyAe37jyh7QYYIs5b6GKawIesbtFSi8pnkXBrCp8RhNBZsskQc3dgQcR44eSifYAu3tSa0lGqXkznDGZ4+fg5Sm5gqGiJGLiUxugPU31WqhfQRNUEtGwwqDnRMu5fH+qsphZMlnsw1XiHmOS9p/Dhlwd8dhCwLa3GczBLY3HY87Yx/YBxznMWpsHR5JdCe1LYJlVn/XmU/PIRfRLvEs9zLA8m33q7iqLbEQzEupgPt4RuTjCmWrifgcEGb1Vfa3AkTe7X8JnVIV4j2qx8Ie5DwXnlIcaD121NnjPo5BtP9/i+LXR8OhmBKUb5mtJgONWiZQ1GuzYenGivzmrT6QiMdhh2Vb9HvM9kh5j/ZOqss3FFTChV/cjOQJ3NxkpDTAI8f++Ut2DvtgCDEc/4Y6TsuWa+FrodMP28qepzdY/wmbl5KPkhvuPzEZhUfhjGy22rfLRWoPJvCl/yzjS/0Wr3sZj87BHTbz6Ygw7Lb79E2LM54LAn/RiqfEAwc21AF8ePJjTL1cH6K3y1r1irelftFSPeEIMmyewda6KV5NC9za7aF9HUvulU9fTe3ptg/CfGbzkUGe9eugsK2tcQTKHp9m+f6ldLIXgIxHBVr+gf+1QXdr9Q1Ft5mriRhefjiFGRb09ZaLlHm5+2bzCMfkCMvIqDwQdTfUjx7LAQYXdz1Hnz6TVpPWi4IqyfmM+uY4O59haYYqBqkM7BkzSdSaEFg4Fusu46AWM1p0Lzw6uqSTh+V7ReL8A0zwN78PEM61mmgSNk/wameJvTHqWVs2ZR3QLTPZ7Diqh9AuN1erXLC31YUNqyYW/N/qHg0RnrYWOsXXUWjJj499mfF2V5xh6q+uL37I/uTFRsXQ7b5Meq/pQ7xnoar/E82WLpaPJ7ltU29xPKPk9Xi5rWyOStNctI8Fzd6xxaBR8OM4vCgQemnXv7B99pYKrkpe7adx/S+DEVX4ah5icvMMT37G8xHXpakE1Ewu5jAY02eGI9seUx4ZU9GECXrsF0lVT5Y/dBn1a1sWXRRzVHfC6cO2WNiWIGAgOx8xvj420WQqwEnnduvW9E1XDOhMrM4gO3BNPU80QEH/345+yPNy5/7VM9ZnFOYi7BKB9tZHBv1AGz+HfY9+YBhhgMBgmJvKHuBVZBweUeTEVlH0w1cDC37EYHWhknrP+TAfuxTJWfep2DUaIc8WHtuMMfU/3O/vjjYdMEHKp5WN8lE+67Q6tMm+QioY+qIS2etF0mYLxFbbm8YcZg+qJIWLRg0DT6M35RWl+guRr33OBdxWBUKKZKZxivSOxqSoIE89dYY31/7/1NntZfTBVxMMiskQQscHww1b51x/ozwURy08b7lusY/sv1YT8HBn8PjdGnrPQSIRsd2OO1e3khHqn8raSvch8qdXavX/DvmYPnWxdg4sRXdxReG9jf30z1jxz17z7V7+xvfb2V/zz7++ao/6OH8rff33ef6pej/mWqXz4VawYVe08Qv3/3/r75VF+m+uZT/XLUB1to9u/Z3z+Y6nfvzzwc/5NM1W3/qxz17v+SOur/bqbS0suAopcjWTQ5gaHKTekhBru+kLcZfGJT1SwU9xWx0Dfgc2aLDDE7930tuhbQlX4+aFBY6PCh2lHd66JqqdoHSui8Xb7ng6seUKYnap9GFxXfHckhf4UYJ3gEH7JsdBokXpOAyWMEpho+HMSwOBQsumw06PZe16HgtULMsQMwXdkRA/JvEdbws6gfIP5LTemzWDKhh1hDyVXViNvbYLjxDIx065qCvEkaghkOms5vn8ynyLAiJocGdN3pUIwoHi4Q468Fd/neAeHJsrEE42lgwFFZLUgGffjIZY0YGCrF4fe2pEVpU917gp+izFU1LzttVec8MTmFzkcI8TzwBAzininmT8Q4w1Y1ED03pizcrUU4VjUwbxP2pE1jBwaqBwXxeeG8yBNX6KD9Ecw3ilhFsj44YNYMukjEbzBOuIIO77ahg4w1ft765VJIuwcfe21VJklni+d93/WMH2/7Ea1vAj7w7ucJ/0iOmHcJAy10etBV1Rk+NRUj+Ihi+6l4//XOKCsmUy3M1b5Ls4EYFmlypoVUj7p8cXg/aO0052CUXkD8s3K6lN3P0PHusDL4q47f+HmDmDjt4PdavbursxMSIrPgk9yPqql36+Hnvjq7cAK2omAdqB7Ep9rg/DK8ULJwbDxvrs4+FvGO0tDF+w+3iGmbzS4h6nvTPCwm0PWNnarDnLteHlrWhzjlgw75fAifvlE1A5liiCTWHBGNH8zkN1dOic6mZGIla+KvXQqmik4iD+s3mLbIoEtXV/Jzubgrpn+qHtDdD3y0LFQOfOvSoXhewIeKHZgqH75L8rLaVfXQEMN8trvi+4YjTeQ7+OR9pfJr3u5C3TUXNmf7/YKE2w5ZtJPHB2cqn478OYmIR5LzrgBzeOKkethmsK+PjvXhv5dxHj4TMFpFOphqKjwmVxor+aYDpoqLxV9MZa5UnwOyYW+Z6pUUHBFTR01tofmNeU7s4UMTfJnqt0+l5eJM2+7UAz96iGEzEzFrY7QmWjRyLc57YxVzKsWoe+fQ5bex1qQwHGG+n09V47PnYf3XDUcTq8PR5ZioJm2Gqo6+wQuTD/fGmFgdCs0bDpjBxKZr/c7+fK9kJthVvFW/N2iKgwcN5jtYz1FJDgvZCfMzcliHxGa+yqXe+3S5vAzftEkLjPd+U9t8y6Dow7p0mJz2oQGeV6yHtbi5eRgb0FxfpnKeE5WT32AZ2ywyeAW+iYSv19qDfaJc3cX3lCaRYPDYulTkL59g8E0JzfeYqfk4P7Ae+32zy5MeQ5ALNcbCUID5O+1kRNvr1mfyke9Lfs1hP9uV6iXVn+pdfpbSpuFFgKmO2+APU9mXAWL86AKmWlgdTutOPM9FBbXHd5HKmXc7sLdthvnodMBM3rq/ycMI4YzX0+kN9jPBeNcPMO7BB+Nn3czV5FFAY3zcS0kbezPTxPLi23yVgaknHRtM9d2nKi97l+zrYaFRo6wr9im0I/zFEEzlNNW9u/YdzFC38P1lCU10m4GpwpbhsKgYHvf8OrnoSsMumOxp/MFbQ3tP61THz6eBqrmqcgvWY1vdY7yA+cceZnt5VXXjDwt8v6QKjNGADvMeyXHPpjOnDYZdTLA+hZ9x7zN4UDTW8fzlwbJ5b+tAU+ZenEPCQ9MUofekZN22oak81uWHYfokvy/mItqNMV5xFcM/Pk6YP/ul6pp/3t0fU3mvrW+wUQUGsZ0wgNLcHw3mOfj7OFG1YtYfvO+2C/uKTy/M93MKTXtaqRz0Wxpr0bsGs9VHfJ8or/j7egKmTqKORukCglrsmF/yhePAf7yH0ES+Dc3h19nsd+/P24sASvW8T35M5b1a1v5370/3job2q/n53af6Ry2F79mfk1RW/mMqU90h+tWn+uZTDdexQc6ou9CCzXhEv7O/bz7Vj6n6NzDyd58qCMqj/mOqySIGc2lm8J9kql7vX9Wn6v0vuff372aqca169lIPMcathcGHEXTM6nRWPkJqBt/OdJs2vQl0bBQg5l0s06TwDOaKpkPoyjVdDPigJnwoNcAAu7l0aRUPBdZ0U8t4fU18CoMNYkj91B78eCjnFIWJsvlCnTU0YBNxNPS1sHUrwEQN+KT1axjksmfnNp+rezPrVFP1XmZgOn/P+mAqgTVsdaATmLP7gIL2Cy0q1V1vd/HG5/WjMA+PWmHzyUr65M0XUos6D6zxx0X151qN8PtXEz6Rm9DVMp5SLi+ausdY6yFlV1VX13+BAY1F4YJZ2ksWmq264uetqud1dMF40US4PNIKC4wTISaNDjnWXFkxWrUGYJauwPsEDX6iKA3x/cuN3PPGzYwoSxh0t5S5ya/F5UHCX+P7Gnd4+7gBxkqGJ8Rsw7dKddb2ppXwwBSbCs8b3vM3BV7sauFkEXT584wYsJ5Nlkzuytrkx8auSdH2ttAkvcF0j5Vr0tp0FiJcqlrPeL4hhUkV5MJuf0o+O2GNItxiPhoH+Ox2N0XMmLJpLp7lSPK2pr1JdnP4XP3zgY9JL/Dp1hM60tnAhw1rVXc5UTHu4Oy73DGnT1onDmLi6RUgRr896GZ+IxYdOGLksX0H84wq/Gyr/I2Gdk9oszEw/usCDJLR/UzB5mqLSNRg5G3obSlZpdCheQvMpu/TBEy4BFNVymfuRhj/eHT3WHSvEUMYfyNGuhv49MFH5RifdIvWTxMx121aXW6d3Cll877QoqiHmLyKBxqYuClEyNcS9vd5IyYypSk689zlo7Xo06pTwWcapr/na3Fpg3E4Pv8YgEE9/r6QyEZgDjH94O/3YCr//hrlYhXg+xv+u0GBfcb4r3TBeV93XRLVTkKDLI8lfDZ0Mb0uYPLsCg2zrNTZra56BekEBostDevrtomZEIT5jjMdMethLXNxv7OCe+osfO09SBNmjPlNhqqH8fCs+nHOpckb/T10r7qX6L/7wmX+Cozwy1Fv3PBzzIcn2ji12udT81H3ELPWTX2SR/t7rdbbBeurs8P7toEhfKVreJ/BCPZ3aIEJXz3ocuovnDz8PAOb68WwScFnB6bQPK3LjQwxdjQPBN6oz7psPMN8zIcWfvvNURfHARjusMD7+Eex523yPpS0lpjvoofnsYXKOW6XKxau/YPOnR1iXhqre2jTHp4vDtQ91cSGvRVHxOSS3SvabrquqquO52tcku3v7M9bPLSMdQ/un7M/7yC0ihUjplPEu/BfO1W7w/egCSAnoAlEF0xvTiUjMby7InyMqy4HmK0pbQWWJjNmZfy0S9S+3AsaK0ip4JWl9SmUNtZfbyr1fzIV86ySXSQFNLrxv/apVnIH5n835izkt6MNRlK9VrYCGqA7xPsfrEsXjHXZCBnHiNmj1vQK5gjx+13X7/LxHutJTNVZ29WDPzV2eUk+y2Z5ZPU//MdUIz5J2C9H3fIeCxq+8oX2u/dX6vGB4n06E+HMB1PlRfykzAscLXrEan0d3zF5x/tcC88MjKldc402Z/gfcVY1ot8xx/o8CjeXrSGYOsI7Yj2d8e/Hc/H4MRU/RKT5K3XP75tP9T378++9YM/Wk0uLpDxPYF89X/IqSW8U9p8zER30gPNwNvxQ+nnA/p9sVHC5mN7hz3X4h7rG52emqgUysMBUkwKaUh95YOJpjvE5z+CfBiGYiplj1V9P7VPdyrzxy6f6MdUshL2soRJzaaZ43+T+fsF/lbD3xgf2Y9lelwKnA03zaqvPe3h32qwu8JenDcbDvGo1eT7mS0zXYPrCG/RpvXQ9Fr5VbZ8vU/3O/uL8aP/yqSbucqn99qlmq8nF+1zWRv6rpfB3jvqvh/KXqWanj5WT/dhh/eTT/E8d9WBrVWxWgxFHezDVP3LU3SR1hPfUwFC9Nvz3pJrP8n/sUy1iAaZ6vGv3P8hU/cG/ylHvd/+nQNV/9d6f8W/Op2LrS48iayNyeRXwga9dsSD/80CMs5no8tRMprTqjrxcrkLEvLePmEx+6TNBKl+qO98hBsmBqgfDwVRR3nVo+76pc7EeS/gCyESb3QS6Ob3mBY+j0qYgvcJndW9Yg7IaGrRudP1cGh9VtnOYD8h7zAL4uFj12I2TGdF9T2CoLmKKrfZyKd9ClxX9es/1wxQ+tMoWeVhqKibouUFRMAqFqGvo9Ic6y0wWLZmDSfKSS5svKUiiUETFGWtiPOkOSYw54fu60NWukQmiS7kUYX8DZjSFdIhcpnrpjIOKp83uiGRf1TRsqhzkrIJOTZ/My8OHRAxeuKUFBp2DqWxfujz09wUJOHIR+aqXz6pS9Yl6i5UWzdaBwZnEGk1OEszml7rNn0cwln8irPF+Fwy1fWkvSt/POfS8h/d9jnfQ6fYYPpTZiAGzEowVNzW8v0nqXlA3bcLnxItcWKEu+XNuDGmrcTDoqslcnoymTVrru4DJ8AEfNZD5gZKEwQfNO5+CU+GsyXubKp8m9Ym/aujWpKXym+4bv+I0y+HTyZlp8lLBh32sYRvjlyPm7F4VxicfPmiTdhETj1XNedMaXjF+6g6Dq+oMH9RdeNEOPOhyHzExKeKY5P6M8b9OA533i92JYpW/G0Vt+Di7dDbk5cqnv8aEGOKnMXRlY8qi7QG6eHXfm/j721KTjdsIMYQrHZ3f1L7JE/Z4kiqf6YrxC2MT9muMHhPyVrVADE8thMgkrym9dwUT60p3+SXPwexPw2fREyPMm1unh+cF04Z3d5SB6fIWxVWO+flMPg9ojvuJghVBt9rewUaAERfazNMRk9m4xu+vd9hjeVww8Zqre3L9xxz2HMs8Kk5BwXmAGBBoglgYGtDdjaaqoRrvl1o06eDvXzcwntdyIy1KdOjm/qkCw68DrDf+Zns+KvH58UytVy/QiLNbNad4XEgR9g6qX2AEphrudDDVd59qelV1tVU+FV1XmsucZ6egVQ9MKs2umg9jcCdaBhMROTtf5SPlFcXnF97X7viIMYYGDSZGbh7SFUyYVx6ej2/AnNUTMVCnARgvey40cZ0K/Xf2xzc+mApx7699KnX257lTYbLNM4W9PPF8Ej4i49cx1vPGm89zScq+3pbWIt+6JOrs+1Dx+jKA5uhzxOx3eDD44jbcU9aazsH8Zz/hx+cF6yU643kmnaDk2dvdEEICYthgwfZsv+KCJtY6YkH6YSVzurua4g9bsqhQmmkbOGA81nJU/mYg+ZK7FnnLPuZ38NxDU92HKzB+beXiOrBUvmfcJF/bKk2Q054/XojhaTRd5NIJCviP/f8w1ffs78tUzqjrCTromPV5a2rhfdqzPOysYI+7atqlzBri+w9RYPJ5O+9QOGxvWHRrf/Z8RqykDal6UrsSjLvrgUnicAANFiom0Be7M1HrNoM/WY5MnhmY/+8+lbcQQfnLp/oyFW06xwd7z9ie5PMyY6LWsL5Pp+mDpOaBGeYql+AwuEeUmF2Mb6neN8kxXlkvUvuyrwIMsTAzCkzFVPpQMfV7b1F6G2P8Gw2t4Inq3zhZEnSj/ziWTO8W9o+pfvtUwRaaRnBvrMkqhr+pCnalldYHU+2aH4N78zsY2pxFWljdwMyH/hAaza1tFq4++PwigmZbrc2ZFo6MkeqDwF60PXhzLcr2GM/s2en+yac64/N+TDWMpK/9mEq7em/EnxfGsxHifbdNvP/GOWK+5yXs+5EMO5SejmC67krVB3tOb7RpgWnDWwHNZxhYH2J4hP8s/E8GLr53KV7CH4WdCP/+FpFN40Y01X5M9d2nct7uUqMOw/t/z/6++1TLZOjxf9ZS+OaoR/fh8s/ZX98ddlk9BVP96lN9z/70Gprmy1Te7nQg9og6fRqlKp/KzQOdNd7O58dU3tG2dHbb5h+y3aWT/6f3qQz9X+WoD7Rh2+p///dfraP+72aqRpT2aF2NhIiW51zn2xG5lNk3ld9xEBV3DzZikL31RLhJEMM7h12TNiqnNjytwEieqmO+FSF06VCrS74rijm4PRBM2k1GfDWSHoVaJTV5DvI993u26pH8QYzahYixwhZ9yqqdL6JcQ0zbB/hZ3gJfi8raMjhFtk2+0/C06KQh5p5GsNn0BF0m+0GwB/NAtybWFDFLtuHT7TueJ25dpCZmBJ0+W6n+U24mhfi8FNN11NmLtwbj2Q/o0M3LaZDkGzDbdq/qvu9dQcnNQkyINKzZaGzPVVlEMIrOa7UvV41o9S5VHv1eM3nbc02i58gTsuOpfK8HGCu6FaqGaAKAezz5kfzDRCJmj2TCo0EpaNt6rITMC1XLwYGPSKgJXasej18n6R188YDu0VMwVBnmTxK3wVzFuED1j0pftDpx6PSWe6x4nKiftZFiqPenCybyGrS96PDp6RXRrCgvTVrRwdWiPQfzrUKtQckyxfg6TX/PB8fpHr9fOqr3BHRWdBysVP7aRAuXfd/m0RvfvxlvbS10uWIIPy0pC/szxFhV36rV7ehEO5XT+7AQc46t943Sks2FXOsWYrSVX8AgBsbH/4CxQkfV6V7YnhBFoeomu05E6cXD+O87VsWrkygwPtpUC7kPH1d4w4yi6Ir3z31T58d2HFEmjYkW7cbQ9RcnA+Pfe8tcdK4fkxvRDt7yPIXP6+mBqt2QmBSyDmK0/wYTb8bZmPx1W7DoccXzXzIBHbwJgTXlG0zbMUUPDHMhMMM457z65vPoanz8xwhMbOU6iZnSwa36gAkb3AsKK8QgOev4Jvc/3hmM1h8x8XlaBT8V6YCSywLjf16AofmJZrSu37CHRgr7za5g1jDMvDzSh2CqW6CPlAhZ4vtVPbJl594nKu5RHtVTxPzWAUwVXgMwADgr4/fhBZrGSGEzYZ3b0EDljLxPLhFzNmCqclkMwTT1QvtHjrozcDwRvEths8kux/NPuktNhBzz5Y806PD2CEz1WsOe3JNi+MHTycOuqiF501RO9ODgCsSgYwFa8qDLHdhrGB/w771wYFA6VjUrl7f8wadmyf4wFb9q0MlPMO53nypYxrnJLhcwXMRq+I+uBh22nEFDiEl3zsJSgPEOl7tG4fyUIObNwHTxUv29LRHzs9mhyye94Y5Wn85chO/tSPLoBHul6xjPQ22M76UDAhmvmsvcuxos+UeOulfstZLtDMQc7+5i/V1VL5jkNXhQMJbQBE4f/mli22DyagVGf/b2Dz6Ohwme52iJ6HOriZufuEEb/Cei9cXMeHt771BsteCPWhNe8pgyYNA2CHN/0awL1nwkwe/e3y9HPZ68R2Cm0SyPblNoomis8pWEql2SnsAU/ZVoUYiZFnK7PGRcGMMzhZk+V/ecRxUf97Ce/OXA0aSxhMbYJemJ0lbX1qQY7Q1+1wvzn2d/X6Zyw3SR+3arxjqtOnv4Rw9/HyzBrMEe87+2BmC6xRka1Z3DENf6Getv2D4SD4CiFPQjzL+/lWDgLmwva31cFsqppWrPYL2tN9BoIm2I/S+fit19wup1rZKd+N7+5z6VNcR6XfXDsYjEceTy2IdvDW8n+JvPCvPrvnJoOiuKhPTCT8LDWCsp2KlaH7GqZWNbzpXEejkTYtyBvdYTlb+53GK919PgT7+/+XboCd/yLPOXoz7iccD8gapD7lr4/OzUgeYagDp4clC1UXylaaVWF3zRBbOu8xc0TScD45d3aMTgEKh70A/MZH3YVeT3K/z78HRIeNuAxYWzyzKXwRHrf9VM7F8thWAgA/cPU1n+Uvud/f29T/U7+/syle2/h+KXo/6tpfCPfar5zit++1TBTOX8ryfi/2Kqcv3u0XS1ctiPqb75VD+mWsdWxUYB/J11hj0Hu+V/cp/K0Drtf8VUf4BK/e//T0y1esIHBIM+GCg0GWKODR0derqqi67DJ66H+pi2xwt87mGIGD78CMTkRkW5GBki46crdNk2fCOGm0/4sMYEMSN1VgF80oO5nKi7pMiHbo7Elal9oWxCvjmGz6AANjx6qn5fi7vPxOMGBmlM8Xn+budrctYDc4iiOyX/sVZ3nV/4fv0Jm92eemAKoeoI1x344ESDDwvNHtaQPRj0KFoEMle9Zwx+Ku0lbYlLFjmxtuev9d6hjX6V0PUdVW8pHjaIJlLtw0FHc33Z9YluO8SEbY2/X65UvzbaLoRYqBqEWgzdt22ruuVadTT4vLCHtLk9llrUegvOD08wVjxT+0DrO0Iua5UHkpeF0IQ/LCTXm25ACT+sWMRWgeo7r86KvIvStVswoH6H7krnfTAnzeuMe4/dg1YrxBhxsGq87957QseO4OOPqqZmPxVP8q5v+PAvU3UmzKB1tMd4+Ooe56sCM4rTArrSqzUwzQe6Zjtw/TysOtBVs8Z9C5+ewCekXNUCSDTEjOZsksve9cD5sgnGW+uunYu1ytGOg/hCm3UXOrgZw+cPSdOI2kP4oHXbLLkxu1xp+67mTFIO3bi+pWda3dseCxMHMWMcDDUKSlW/x9UPOochhBS+VU3VsAST60qHJXo1zeWJapsb3UEKprvMWTS3q4qbaRyST8YkjzofzHfRjsH4kw5i8uSJGDKWaU3xogUGkjlivjPC/KxFMBfipeoN7dwuo/TagH0O7weDm1Gngv1SkIvWS+d88px2aLULKZfvBpgm2qt7hPoC9nqOP5Jfb0qnXwOHReMATBUeLrmqWYufB+sKulo6J/KLmakJuzruOVfMEYRfDWBaXd7aVTZYv616lHPM77hUTFX3oFnuqvZIzUqTMkft+2JGDc7sC5huvVL9CN+K6Z3KpMAFI4XzlyZ55l36lDxSMOlgC/uLdgXs9TESWhgbWvUPpvLHs9yFp9UtWmxUr5osYTbb3tgRMWSzFNHdw3xVxeVGstOcsNCY+zp/W/GLvHThgNk6o4Iflc/eTk1Eh6evem73PKy3wsX7RybsYTxU+WjaXNV8xLv8mMqZemCq8SrvsnJU/nX2992n+hxTfN+zjfX1OAri5w6YKF23ZoipHpj7YlxqEp8ihv/Z+CWf7MBUQivAtM4Y9mOuhluKatiHcCYj4lUP6yXjmuqlOLH2fJHKzZ+zv28+FeRzQMtGErEfU3l3raKoqb5/qWpuXpPLnfzsM8+j0dxy+dYxhuR1EicX9YZK3tsNEvI7gSXC5hEM0xkjpkXRxtPC8RBMtdhd2pRWxYJFl4/c/87+pr4PpnosrYI93YegyVFXtR1CMFW52IFB6vmMyXeE8es1Y51Cw8b3Jwd1Ficd/Lz/ZAxQhJidrwYn2l4FUGf1GD14VuUayW4f669dI+bfBnFB/mJq57Kxr/QfU03bPNY8n4FpWrHr/GGq8gLGGgTpjnwtsfNw5oNZHft+I29eghm6CzCSVqUheckJ6zlU9/Ces7iCvw5dMHCTS15Qd63qd4HpdLWvZDgS49VT9xhL1XOe5fZfTGVnQcnGj2RKw5fxVz5VGr0/JOLBmIU9goaba7sL+Xlga6KlaieIRvyk+G3B/l8jMPNHMZdsLaciLOCqeDNgJa1KA+OX3WGvwRaaLqxdrHf3638WiG/DlYHxTp9+95ejvijxyv79CeZ4B0P40+YB4xkqfxKEmP/1pIT/vSr7qfxdi2h6jUToZdAMxqZTUsp9MO05BnPfGyr/MHVVf9KGL/nD2KlaIPlSSLel1odiqsk6nmrUOAacbZsy/p39/fap6lFUeu9hYAhn+R6av1oK3zrqv7M/GXSWNJy8LfHr9+fdMb/f+lRBf1FX7DZ3Bn/yqcwWmMqd5F2yP5kjvKkFhjIurKLR1p4Jqi9BxQZz/Pzbpwqetf0fZCq996/O/oy/mv11+uZ/k6mG/2amGj2dNmL+KEBoU/3rHmcwkawD1T/vLUp+YCqf4M6XWgil/ODheWpQkC5J1fNQvRzsHbj8nMGH+pWV8bx8TGl1YYG6+6zZPMykS1E5UDnwPSE5HR9jCvUUNthRuqa/UjXTQkaajKTkiJl5Bzr/5ufi3FX7UkU5AcPFnoj44fjg+4No0ybn8Okf1dM1znZKV+4RsxoF1tBF9fBdG+reoV1pOl93qgUFMNk8uuqaqsPendNqyaSQzTN0Rqu1Myj2G4hp14fQwZR7QsycLYTctMGAybycUjq4wUcOBqr2wwUxPClU/snpXXf5q632fey76n9Wa4jxpy58SjkAE7ZVjn/aNXcUXKYCjHDiLq83D1WTMUk0ucmDircPg5LWgYfPDx+sywd550ryccKalYej5OZF3CltRzNNXJt4XnF0oMNS09FCOTyWvC7xs583wVT9yUfn/abWV7UjXC2yz5zzbjSE/wpmrgh7g9rgyQ0x2I90H0y09DM+d7wNReA3xPTSh85axBF5h/NEhPveyOTLNhgvaaUqv4kjpma2Bx386kDXvlR+zeF5/9Cq40KX0mFfcAp3JcXRZpaHtzEYj5nshPGnZR62A8TI5xBMQq4NezJrv+KfjyNpW9WYX9MEIz5X7wMFnSd8ZsNUOdJcW9OmeVb1aMrqwXXNkxS5AzyfWMAHno5g/NWqDcbgB7PLlxZ0WNDLMX4zVWvhPnk3yF99EHOlugteXhKL5OgMhpIfPF9x2b1pNeyrMqc+mPaddtoU7eGdorMNZh6PB4iROnxmNNsdMP5v1cN2bIGxHtFhz7uH/Egr2cD3lct9lx/ULejwMTXz0NfA/MPBEBrhPoGuj9t1xeU7m1K8a8Iebo6V8JHBHl+mZ7L5UXXQr6JJonOFha6jYxeMsutSRL2ICRYj5vc+DzC97oPBW0uVV/4BcwXc8bTIjJjJt/5+ShKyHL9P8Hl/MxWVVzDUcQ+mnDhD+PTZNLdZ29OORDwDU03mKkd5E8MeW+5YC/cTzO8+ALPHyQMxcvH67LlvQ/NkO9if3Pmqdonv4f06D4zH08V4XnUwl+o5jRiozvpzqjgtj0DEXz7VfkEmubwnxC9HffCA/dPqsGByyzWXn6GtSNy0WS4PTdhzoe0+tO0c41y0n6M9v3KsD3+J2Bt2e4cH710GG9rWE/z9fPOxeboFo2WqB7dqUpr89qms1AJTfe/9fc/+pkYcMZoG7MG2gfMmmXxrlp7B4OUa/34bbudCJioHPhpiPcuq7TCRhWAqVw6wPpLaguY54vdnEgPaMBf+4FhX8G+NXKd4FcAfHaSe8WtlT2myWYbid/YH0/f/nP3NGSOme1MwVYPZWngcq/pTqv5WsGuBCWYSzHio8XPKXyk0ZQCmeJ46BYk0x++DZFSC2fOaNosZGHNYYz00Ki8H44a2EO/KfPDmA/a0LC0w1ffs75ujzrabRR5o0fHB6hpMGocnrO/5VOVXjuMrxa8C/rly8XliHKuCqwEY93nA++473osCWUDTTUOd+M3VE4o02IOQ50OXv10P/nE4hD3sPPjbL1P9zv6++VQhZTaZbo8E3WZ1wXx/Cqa1Q65Fqxv8zecMZvS3Czy/pmF+J0pDxukrhGa/gpnD6eVM8TSbMvEEN3JrOjxTskkxflNVn6xlqnxP1puz0HnCfq5XWIBZDlRO+P/kqH+Zyku3dZdt29M7NNEa4zlI1b55yq7kHQus59cV9t0fg4a2dAbTrQV+nx7vF1qNYB/R2rFsLk3Vg3znwF7uCfzDuSVa5LMD1u9L1evqNzH/v5qfNKo5e6+LP2d/QTw6Zj+mqhvbv/apvv3+umqf6sdU332qaV1b+a+WQh6L4lefyjMbmM/v2Z81bC1yaoY+MbLuPRpPNo4I7CMY6ptP9WUqzz+DoYso/uvsL2kG/0mmahndf8FUw//poNz5r977G/6bc9SdxV3tLV9VbwsfDKXbhk3xeerlIrmpHr8dW/XwVP2krhsLOnXx7tNWXoiFtxpasHsBk4VlGz60P0CM4LqckJheAyY2BN0sVrpD3vAgNHlVPZZZZXLaTAwV4661yb1k0IGPnlEuspSbvFb5Odk49xFDOmCOme5ySrLcY+Fqj5hyC6YtivIaPv2h+tMdex7WRLvvsvCeq3tptdehLfOFJkZ36P5NaToUwvIFmAjPOzjaM/i8N3S8vlR7+81BHz5qBqY6qXo/142q73O74H1OLZbw2TWb0GrcA6MYE8RoK/IalC5U74nFBcx3ty4GhVYMXXJdIAZ/knsTMarj52G3K7q8Xj22tD5XgoXvd2HzZW4QrY/zRPWoBkPc6vxCQaHq6SRbMOChD50WZSPEhE8D7ydd5wYfG4Ipmupe1SVgeN9e0xHhPA4Kbg7xs8hcPN/IGsGnZCrGjmaqTv0HjOD49wElMw0MmqwQo08Dp0fhvenDR6heL8y8ZJRVM3V3ef6RfHzwIszbccLElZsGP6veH1k2nWpy4hwy7sROQes8tHMscXzfWeYVrRc3+KCxW+35J/XOFM5uMyHfY+jM2f2dU1pPlkzMuogRD3tQ0aqXLkVo7eAzHRgCGEjlH3BVQ3S1vOzJu/UnmF/l4/LLe0XbRILRki4VvD10BCVxfwIFt1LzHameu3q4yEOqoMubZ6ci2cT4RUdVg/Kag5nla4Z/X8XKflXd/5VjBCLaXsAMLJy+KDnqvhaKfW7wRvAGU/mepyEWBV1uJCqfp/VQ9bm0A2J+klZ4HvX5mzYYlO75HgzwxM+TJvghtAZHSovQRIhRd7kBXx0wptpX1H3rwe0FH2O8dMHkqbAAMyPtQWvNAZObmij4oZw2aDM4LzTZf4LBDt20Q9EwDnPR6UD31insa90ZLYRo38AgA0A4Ja+5OnvuW5gvBnvdTjdCCN3LSx5uYa9O+73IfaHyp5IK38qi3lJ4ZUuYzHqDFLeJmp/dAuOxbDgXEpP7OA/vqn+he/AeFO1StZ24BFOZk3cH9mw6AuN/TLjtY71lxxQxpkWY3+tH9U8zVB3ynaFl/MVL0ItOIvemPaaz9ulh0fw5FPmvlkLrCntPaO5i/Ds553FveCO5fM3AmGvYV/sVv8k7HyIt3BWfjEei83+4O7OudZFlzX8gL8QBxUvATAUFJSCZ7hQQFOcR/fT9pP5r71rdvXrf7N3nrFMXteotJ3KK+D2ZkRFn2lT1vI7W5haaoqflYPzeTMS7w5bzfA4mWM2lRtikMg98385poY+WNS2w/n9M5XT8SPH7unJmzlR7UrSBBonmBtb37uRciMbzGRjZl5pvcpOxAV3M7+se83u80SKsp61Zh8X6w3layjsM5MocwUFDfDErFUrXPhja23Mw0G00IT6wwz8x6h81xKq2+57wPj7GYzfatMnM21hPvdO24eOtrlDUfoNh6j76//nWPtB8o4xFdfQGU9z7NcZ7DHsw6GM86kfZUDCaOTL2AesFvnNHyUexlDgowYDfXAo8m6TMW+/AdNmLO2RMYgDWl6lqcSrIf7VsFu2D955nfessk+mg/07OdsSnE9BfNjBntWAmmMo2wVRRR3Hq+NkNba5qTSLvuTm16Dwxfzoc85eUDdbDwJJ3JmQ81XgAjqNzFuxZVyXrx1TB6zTO2fmaYf2pL17H26YZcXUlz9K92Gbh4IrxdQIZ31deIybeIxmL8CkPFA/m0zoOLcz/F++Dwewr+Cr9+GdASw1NupOM3RSYP2oX62O5HHl/6v29GjaiuT33a3KWAfTFo3+lYlTCDLWnct+9ArMndYX5rhOYfDXQv7lEZL63j7wjscLvR537nMXXscznNbHulO9hP+P22XT503I6lJVPaLxBPQ5/TGUruS185bP7s09lxg7m43S/+3P292WqX36qrf5seaP+XRdBcNHDX4z6l6n+tk81BhyJX4z6cMOGNN59FuzHVPvlSSXHSB0WnAO8rs5PT3hd2L8fU3XNfvMnRn3i/kf3qfrdf3X2Z/w3YSrj38xUIwGuztgdDASM2XMRQufmxL0aYy8qfpb5bYpYg829y3xBg3Y5oDwKPSViuUK88vtgsitzlVCT+yoDBhsSGl1fCQOlNnhnYYBhbmCacNtgDcTbnEHXCvjwpQpdc5omPcp6mA2RkzOVKxq+z7+UpETHMZhq++CMvMcWPne7h0/sP/qwOQdD5j+6fuBTLNhg7yDzLh996JLOAD5wtdDAUKuZuPPb+TwnSmzBRFzJPOxLqeOvCXT8y4GNoKu8ZwOQUsLlVDQ8X98XRAeZb2i5h004mvaEMmPi1uK4AzPmHGsy7C7BeB/5fMug1CjEm0XIOjsw1gQ6KL35MheFJnOckgublSewYC8VjLOYnT3y10HKxM0EU5XMOVLcP6L/PhMwndfNTrTu6dBNzT5wuXhrF1qvdzMh1K7MI91He9eH3GFxKmtXqHvtSitXhQ23W7BBaZCotL53XRHnnjLip62sQTq9or/IByPoMr9SknFSwmQA3Teyk4zSwXtWx3zguzw69UNKdosJGKGsVL55aWfy1pZVh2YGhliVDDr42rFZzIf4vfYre5GYXeDjFINybradAxX3eMbi1u19569VtqPiYYAR+BQ2zk7rF23iCDouv0AXL2e3gPy2rEF8lPnKnGFS0qqfgKlem7fKDfWWkh/X8LHV2YBPfzo+5afLRIkXMm/xfuUMKeL7hYjhmhvu3NiTMm8BBhJdeTc6FBoleoz2zVoyH1pVGdDRT18R162P+fW5PQhGSNbKkfFMK5J367cPzP/za9dwd//qkP++wWbaDP3D+2hvuvfx/coTTNrNy5LiFpgrvo+Nhr+WChjL7hgMFPAhPovqHoVFIc9Gz8GZT+8po7x/DRQx2Mj6eRgQyo4TzJ/zkVV8/dBH5HEwYriV+cjql+hRmsk7FVcB5qQKPj55yhyc27n0KQt8/6Y/wHwcvT9gzAc4T7RHgRIqCTSRvgMbMusBHbtOFfsXo86b0V9nf3fmVLTKFzLfW4r+sMbsRJuBNRHxZWWeeeVYYBzzKvvzCab5nG89MEsl4+8WWO/6w8N6s6DTxf0uGfl861Nxit06/si8EN+zv98+1TeeCn1m0iya/HX294rZEZrrAA1gyXxrezmf4+w+A+xG+L7TS4Cp2rJ+YUvdQgN8+ifK1mzOIg8WgV8aLaMkmMqzn2Jr8MoSZ4rHbZn7Q94Dnr54TjO3BR/GHZGyen8PaDYMI4WeJM5sNykfVNx2+P0JA4O/rjrme+eCz3fuYBT4pBE0QUfG492bnB9aWB/R+m0KsRrCB1szoZIo7+j/Yl25fL3OPrRKCOuxq4UuVzvGlCYPJ2KB+YAPja2GaCG6nggOO+ay6eI5IttQbRFqvbfMtfb6UFYvwXTH2r9z7a28KcuvayXWLmD6k6bsKIg/YJxSlzHrj/JFWMFgvr6P9TKqrC2t7gGY6rlp9pzT3qCxLvep/slU37O/H1MB53OKz9BMcdMyc+4e0b+hLTXv3INmmZ+sgIIZQSNNH4HBJ2/nQaHYOUK0ByHn1rWJKRs+wXRsJ9e3B/u42WM9ROONcHlTk/Hn7O8bo/49+/sylf/s73J2cus7BdGaizi9ETToxtnBfu8tJTJm/p6/AjDSahKHsC81mHlfyrNNYzAVsZVAsx9CZU8Zt20RTy5gwquanMhXFDxv5KL//nn292Oq7K5rxEzXr39nf9bUulBhXjHejQp7shni86vmm+NYg+bpnWSedj6KWNSaQyP64wz27bHG+AyHJhjsBE0bz0/QbJtkC828AIPlYw2ax29j/X+Z6nv2F1zHYBgQUELT1mxZB6/3OP1bjPqPqb77VJ1nT6+9++yVshWzvL/np9JeyeHPvb9U5qEvd5ZGrv4BI3/P/r5M9T37+zHV797fkM3Yj6m+8VT/X5hK7Wv/gqnMf2SnUrv/k5gqiDOFfFfmTV+foSvXfXdKUbKU9eMEy3m9hw+Kb2cw1esGn3QKLdgQu5LMlcCmr/1Th6JzARuqWTKfTAd2wXeefh1pPnRzQXcZM/sULOru5RpL+ZhyVerA6x7cvz5qYChRQDt/NnWHD45Zh5LZmqDbZHyNast7Tt0hfM7AA9Md3i+F4vruiFibS+YYyLOyfddRxEz6yMESz5Ovevi95gRGbE07NqV5K6ijZ8BcfvxwizLIMMg6Dp3ZOyoq+SdrWUcFVBP/1OQS7WX8kYF1yOtqxCmiWtrILnyIde+DUQY5GG8m73VpNXRqMtmCGfwq6PDnEnPcnz9IEelWkfXCmgy6TeaG6H1q6MhlZ0Ex9LgS3jww4mD8OhD1DfyeqcmavZp3JJpAB4mk3GGNDqHL158GjHKSd4WVh3ImgBZsaCUZL+uj/dE8AVOGEXygojh9gjdxmcg2YDo21FXKqyl05c0B8736eD0Z2CTkPoTL/cttRZu2C2bbJG/owPVNkD+5TtBB7abhz8HrSPhvS8Re/IYPvetbCj4CNk/0YPMGbxlPsJUxwpNXE+LzMgdjWdtKGMscjEcOGx/ko0UtbBs+o4nBPP5UBTP0S3z+PBQ+JdMc8ysZoD390gFTVRF0qNZ9N/yyLRPyTmO0/+M0FXcKi0gYMzCfJvMq307WgCgTCxaVuXHn2UzWNC6kjlRG8KmdjQ5m/pj4/DuB7tzorzZ83tSvw3cgcwge5F1sf+aLqNsG0y4nmH/QwR6afBrfuXo4KZQ1M2lzS5Pzk432CleeJbbmYKp2OysoLh1ohNhvznxwupW0fge6ItTDzuXXh8x/ldqYr7P5bs9j7jKKZ+9AhLeOPEsp5L3IdSzjL7byrDl5gdET2MhwOgBzG2ch8zTDdYi+Lu9ui9sIOtl3lfjyqTnPVDDg2h3IGPP3p8NbM2JEo2EApplCE4XrpP3bpyLXrv+c/c3YBHO722fQxaZSkhg7YNJZDYbpGsqRMh+AEa3Oct9iwS6UfqDDo+V0i/6rb2hPAx0vrhe0b+A5+NtA+2NhwIfxWsYT3cD0YW6wlC9l7Sm7dMFUs7TuMP/iGoR5KhQ81WfEfP90IO9W4f29zk7lcVSfqYhUuxb9iSlr4MKHJ8f2N5/clvh5pRwoVZWZEvbe25zvntqKohRMFXs+jbi/xPrJw9ZM1jBH/373qdhbXbLfPlVC54DGA5nX3CnZnrG+c6ewlnnLX72dLGB6OpL/7M5E5NrwmecxNFNwVzC/H02F9nhgKnExTRG/2tCE6knW4H3JfcbnscL66cnaLocN7NHe4X+YasncSATRYlyxh6f6ND1dl8pvn6rVn2pkj3bQKI0LjbFiooEGyrAePbl+TEvee7ue1yJeF77N95/XlgrDhA//aBiP/g6M7+spmO+5BRNoDaugkXyZaySgiluN16Zxq50Irx6P92w8Hc3JmicL4bWm8MlOqGRUOLpVx3MbTNU61mj/TjLDeQqGaB01n/xqM2PCeqM/lEIyhCbrKNgHbvCRcY6oWC4wH8QB6+m9kPv+a9j3sCoUm9+e/RYtlAUJam67P/tUdqtD7LdPNRjq0BQvnWP8Dk2HT4b9LVGrBXuTnsGMrshg/yoWinhfmwZvTMlc5nSihJnM7RMfbjtCh0omjHz4hw7Gf/X8gLHVDP353adic6yPQC9MlaWq92efyl9nslaPejtTxLxZHcY72JvEAeMXixDrO53CflT9uqFiNoBsjrqY35+XtycyV2DaYxcMqwtZL1PrQbMp0j5sVTBwnM2wniJ5riB2hkWTPLIUutPH+MWof5nKP+3AlFX1OXlNFI/ErzbNNz/VZ//UhX9IX+Hv3t93n+rHVN+zv9+9v2+M+j/3qX75qdR5rf5i1H/xVP24fv6YKhhPdw1Lp3pDjuI6tf/OAv4fZKrB8F+d/Zn/QKoO/5/EVMKALtoUQ/gUTeYB3w6ghVdrdamExVuE8OmsTX5rBx/YacHmZJrep1V690T8bkMnhGaiUHS5uiK6tsEA5wTMtG6EDx/mBCrf5fKeX+zBxmtnxnlbuRvw6WPM4eqAOfySDCWmcl9Mc8EggeMptDruiEU6C/Z8nsq78KXMk94byxqtt/It91rlvRQZQ3n7SBvcK+Gzov72zKc5nieMZY15Q+r+x03Wisl78GFThjXOFiqnrOJ4/RPKGMYJmKrQTmCqdAoGqwedOaW1rFfXi2XugfUdDLh6wkaOZN32aVcZ0kY7L+twd9ideTR2BrR6vxdguhd88HoF5vLLKynxfF/f+WIfrmnTUwMmbEtR+XTuupRmswTtl3ma32m5p83Wcll0OTLoMu21Jy84yhrCARgq3Z5OlLafYBT7Dp34Gd7wt9wXit+tT8h3sYzZVGUtGLJhg5uE9Shd5Q4YbSUa/llDp8U3gq5cD8CAH6rxunDRv4PGtPlpkaQUvfbwScYQNsvOy4DWl+mEhV4PjLJ51QdaOYHFxH3tuzyJ+hXReGxhPsjaNWwl7lR0IjAFcJT4s/3a0Wa0hO5etmATsx3eX3RkjlZvh+d76eWDgjDH3/dS5ibYK0T5/AQmnWx2YPK+VlB2HkOHtgewYdNPBh2cGTb6U6/gQysgQ7ZKJyJuSR9uTBjm42Dr1uE0AdMUU3mWNjmj/+ZC5pV3Mb70dm1FPI6Yvz15l9r/yFpHHUPm+znAR6TXNxh4bKK//DuUAYmTx+JrHJxlzOmbxMee4fc2b4P3K/GgTDXgc9y26fJ7B0yVZ1IjTC4VdHIIpipmhl7HusyZiaHtkAcHzyJzsUN/uHeTqJ0HLGwmGN9uebtQoJbf+AusP/VaDynaVwsWJxXmv7t1oBEyDpuuMjDnXZzA7H2Zy6C3qw2+XMl7iCN577FZ7RpuwMJSkJwDIFZLxvC2wVRL//kXU333qb4x6oE2qaGL+/WGkke0gGaaoj9CcTvQ+rSfsDjjGF/1rJ0p6ajwkfPdNuQL/wYNdWnmtYh9rPePh+fbdOfwMdc7GHlZg/EibQ+mbzx51j/KTZrYkO3edCb+7FN946l++1RZbtXkqZajhNcamkTriBOF+IQQ9WhbcZNZd0pW96iOquabr1TZU6ozPM/GB1PkJZiqcCK7Dscy18ZTOEcK2UieFYux3FYEU33v/f2Y6nVuZCZa+uvsL3jUV4rbJ3l3vpD7EhcwhejtwBBx5nd4T0+gmZZjGaugViF/QOCj/31TRAN5FrR/emDKiQP79LwS52oBJoqNllOHxyMQ7Xv2Z8TTsP7l/PzGU9mdt8eCkRDErp/jEIybWUroOmDYOrFetL5955us1fJx4RP9yWnNRHTxOX+/bhUJz5yJMGVo/6yXPShayDsc7ACNoZFeUtTXLRG+J03Oj0aqk17rSe3Fn8+enWvb+cNURTQ+syMTa8rGS7w/8MyURy1nj/VpYz63V/i+AcwpZTOsn2hzB0OaW6yXaENguGuqjPhgtReU89Fc1iaC/X1WsH/RFusPvw97/2Mq04ZV/zLVkbsWzcCdjB42GPMzFlfyOncGjZlTw/VBXVGuHC0WXRmYuVhgPHNtKZTwOIe+PQzBjGudT+poKuuf6uPTltbjCRgyPL9TPmdsL98Pe9GX95i/+1TTfg9M1Wtt/zCVfpj6gq43MEY4cE5Yfxr6c0dgwsEa879o6TJXjMyPVunei8QtCmtZ6+fMd0d5p6OM8f7VAsxZdZUL5TsxY9E72Bq8G54w/gmH5vG6+HzWGk1/TPU7+1OKUUwLf7wUv32q79nfj6m+Meqr027kvbdXnf32qcQSPGoMnmMRKNqr87d9Kjo9MH7znT78E0+14luXlZ9SpXGczBWabMFc37O/Wclnwn/vd+dfjPr0bDniP81UmvKvcn6O/5vc+/t3M9XhlL2JFmOfhcpB5pSay+xkpIMZlqImbm+wJooRfGDU245Dvp+/ehTwLnTZpAWbfp1qb8o2O0eJxQw2draDz9ioC/io0wS6mannKZGiBEJcZrKmpIxZjGgCHbi+mXfulrIWRSBzNVjXGjqtvH1ovVnADR0C+KDWjOsUjsNvjU4wRPOQNqs8yviOFIzBjeREcZzDZ82e8NnTB3xi7l2DWqQcun/4VCeUVmdfCbcXJuv13Tl0xCqow9PVV/nYU6CrbVkDWMj4j0nrPKP8qMDGVhNm811WmZSP7w5susxrXI6gA9IyXsp6cHi+zlzrk+jeZW2GHnzw4CNr7LoKiXhyQ3uGRSelLOfwoQUenfNSBVOVgwS6rBVA996UHRWugf5bjvC886KuaaOAOcV98oHPrEvYlEsGn7GzttDNnmSsYQwbOnh/Y9bxd9zsnDreOTKGOH51aN0dOGAWl9151RE9ipdXWade4Pl2jdWl9TTw6mh2etvwyVpC/qNl11F34Ru8KJlP8ZpzJU67dOZtTdauuFTTOjz3wGBK8yop3pMlxPvxzvnCdG7kuzVsaF83iOct2Dj8tM3Cbr6VF7DKDXzuRsajubBx741kGArhwx9b2PCee/IoX4LZ4+0KDORFMK3FdTlRxM7E/Lh2RASGedoi2mKi8IZ0D8zWB/MZI/jw4irj79a6y+K7IDCNzEm6CaTN86eYj7pdy3t8PbsWk9FO1hViI4puAebnfIr5si7hUyluUR1njjjzqsB89pcdzP/xZrznnQ/WR/zsQ/fq8l7fbQiGjG2Cz9bnYKrWNYHOH6wwn+sVVTxO6oKE6emY7yXGr/Xof0i4PuYrkzkkdzYZFPQNH+tF1gK5aN6JvPC4AAPImPPq6akkZrlbx+sEzN0EOhhvo4RgHob1l4xPQyrelbyj0dup0gdBg/TSJRP9gWTAyDZpVcdg+NcDmujWlvEj1RU+VFhgqFt4Hv9i1H9MBUYtKDl7riK4j/7wlxkYRxtj/Ns6xi825dnv2EZ7b0uf+CCX9/BSQ96rOoAJDzuZ53p5Rfv9CgwWBWUHmqIGI1VLxeWnO9qrq1ag/JgqUVWd2FsTIrCjz4iNSqWmrH5j/sYraJJK0Q4UMZlxelhifj1j7UrpJYtE3OSYf+36hfnYgw8L/QKMJyzM35UjGSx6UIevbGtPNJL5mebTncG13igj1xosBQ0vCrFjE/qkN25U+9BwFcs2zoVWY1PmvE0+GM8BPh/doWGEvYbmy2VujY0Lhg4h/ohHD8WntUqGEqoxmCPOPfxvI0P/50cyoJHgg8OlzHl7NvcGt/pgqlk1R5OcIvizTzXWGzDVslFs9mxd+yArbol41vZzfvAVMNQyAsMkB2gOIZnJT/erOlpxMP3Jkfug7QbMcNf9EJo0ucO+9MBAm0jmD/vGnJuQFnH/bYTcl/FNRqElzDu/PxUbj/czskfhQmBxw8cWu/4K8y+2ZI5ck3gr1Pe0HvFZHeeSMerjzSPv4WD9dGU+rONQu0DjlRh/Pa87/Nqu0B9WNhche2M9qvIeuNdOMB/G9wDz+/P6i6mSIX7/xNQpmbby1z7VOb+dKbiaQNjj0Djz48kpoYG6UyWkJ8b3Vehg/OwqRHx+Nx1oHpk7w1MmIlw/xw13E1nzfdGxRFSO8P7lWq9pvRtB08GA5Nz2sf5nUUfWZlqaox9T2RvrL6YKDmDoIGjknZs2GLaxxR7zW0P7O68P50Nb7ntrMvdJIO1N+6KB4R4KxmdiY/zXJp4/nH4wHpfYGPFRT955WctcI6qOz3+Z6nf2t3oHxo+p7EzHfKRXEDLV3hz/5Pz83+KpPH1Qhj+m+sVTXVvln30qa3Bjwuu7nzM7FNqAZub7r3iqL1PNzhGYau8Hd9bpQQMuNX3GPIPLe58ynurHVDPVH/0HmWrU/Vdnf+y/SR5149987+/ClIaSKCMlHspaK2l0H9N6G8NGXMbM5ZdTNqK4smUMuvgQLydZl9LIhC7e5uMR5+cXPs9K2FBTwIa1drK+2fUomWK6k/cE5VmguQxYbB/gA+reqU2pAr4S+5Z55lsP3+rfQw+MUSl7bk3KN4XPlVfH/ZbMY5z025T0TTCVU0FHtgbsRXnF5nX0zsAYF886Uhbb8FmFChs89E9vKroKGMZvgxHjVsVpU0/AVF2Z70fp4VuK2JX1Cm/QmewIXb351oStN9D1s65rE+1NME5jQGdRKWtPCHlXOZBncW8jU6k41gswymic804LTLYJZgsWvrbBnl+6Mp7p1Sb4PFmzmHbnlDZXx6+jQN6rrI58Tv7nGddio8t9Byp3lLqOrFFqganiMRimOLxnQtxXvsxnBF0i4jV8xqCUeZP7Mkby0puzcOvCB/An/s4f5Iho6cjaDtWtI3MVOSxO2ujP6xUMRZsD+qtZ7PZc6Hg9nF08mQ9Mxp/gy0noXdigjwGbcL68wDgtSKH4dq5gQxRnR3lZTMHAbzDXdHArIFw9i4nJGzY9vrAL+Rl0c2T2Kpv3zHJLQb2yFDHMoBtPS1FAx9puHXof/A14vtLqoIIZnrt3yDPgO63othBiSIHNr2GWUSRaEyVWKhNMEzghpaOWzWJLA7NRD+8P9glXxDaED0+Z1qXiuXQUcdeMnA+uJXxkm8u76SZsWqvr9chrhWhfKXPCDpNsKPNOUy3aJfqr3cCnbjDOQtzaouKz062hYlItRTQ3g4o/rzKe5zGFzVz3KpXPZ+JGntNgfJZtEzqcwFRBNcB85g80lJ/KnLzeRmcRDd8q9KHMQ+5r8EGjsawZ3TQ6+aOJL9BI6H5H7YOZxX5RC8NUiB/2lkr+YOiKeCCCnLua/qZgvBNKVLYx3qMWmH7tNlhvwRTr6TMvPxTe7KU8+xqfOf/W25vsfWiiBt9nHJ0WTa5g/qB/VAy23YfmL0bdN0OZc9N/5bSyNbcWe5kn/hlDSXmRz+vId/yUP+/KEeNhgfFF27f58w2m8qc0U8R4gPUONfWmpLdG+7dn+DDHlbkshlvMx/MT6+e7T/VjqpktOux+x/p3Pz3BPGsia4NMvC0YZiD3nXMZb3aS+1Drl4XxeZnwkQ2YKmvNQgUshP7eZ68t+RED87QWW+KLlRZTrB5sJqqLgfU1ZVg/+zPG63NA/x96nfWfs7/3kBFz3L1Pi88STJVmdc6M+etM2W3wy2fFeRGwPRX62paMC6bvhLJOwOyF+d1XDZdfYX7we2Sgf9fbO2cctLD2hgslyq/6iNdb50nJ7epAo0Kl/ZjKLaehElzvu5y1X/svmf119jdpBT2M+hNMAxZNeeqUd/jsNxjG4TJ+8SD3gfPPSkQHXo3483jaQAMTnk/XfGi8PLlR5PcwPrnvn3mh9nMKey40kB5WxF+h16bFVDLVsPnkbNmDZvzFqG8+YLx3naUUsBcYZsDBzEUAZgXugUnrBIw91k5Lyk4y3ssdmQ2nyTcWYTlnQk2hEZthTpi/8zmLAi41XVfWSShDzIf26aPyaKq0aL6ZeYq3mYGh+v0zGHPw9BS/2xmHrJXK+L3PnLFolBt7XkX9DYV7fQqGe78J9gAdlqfHQAmvK2p4kisFxYXJldBt7c6c3AzvZ2OLRVPMND7e93dY71fMB1rIe8xR0qP5XlnWv1wKPHRGZG41wqitwByfAAy/0q5gpOcemu+8kkymQvPHcxkvNTu+7uRDnigR7+P1CmYJA2hifBj8FndzMBnwyZY5lhto9AEYJuwuofHUz3vEO9tm+sv56ekNGKZ1aGJaTlpL5oG5/uxTjZLZiLn1aAMTsWkP/x6j7g9fiz+5FL5M9c1PtehcwVTT+27PXj19SO7u5Sp+tn+7LLnC3i1vicN8Zo7vTHk6d3JttMc/K3i/Ozm9aMINvP4f3afqKYra/xdMxf9Z7k/9r2Qq89+8T3UcsSeFxxdca2dRu/wsoGPD037JoiVXbH6YWBqtoq2LNXyFz/s8RYeC1WYpQqUcq3wRZS/arFIHPmMJBihMQ6e4UxATT/Wz5zJHEK1CGbN+P+06vGywxlaDi12Hhdzr9jrwGTkvloro1WCQ/pg1lDoTrxan6pPyIDm1yLN1+JzJaefyZNJ/Uro1ZXzDFD5p+dD2tFqF8zpUQ/jIMIcPpNHFr8WqD0YsoxGj1XXqs2h2wPPuBtykTGv5SlzsoTMmHdahqGMs6si5KCHvTFSLwtp16ujFhMGXumtQ8UocEWovmZd3hTmb696iDontcp7vXzKG+ODCJrnwwedvvBK/eUrcOoORzgcjhq7yfSEeMl+PPm9m5O0OMXRXLWNoydqScGN8f9PC729Kubd8cmcsHo3MDt+2rZpWkwQ2Iv1IXUwyp58Q0KX7O56nx8Bc6UbWYHXa0GkXBz4teCtgzNkB/blict/q8oSOfLnjins360ORu/RYeMpho617PwRzvsAsiw10vrqol7ImMQfDWU3F4x6er3i7UyYeBZiqDuucotYCNvsSwuaNh9qJwqsOH5dtDCD2TMj4nJ6F9vbg85apjvfvdZeJ29JM+fAJm0y+jOHduVIX17cFiUjmbE09+LSJ8Na06qgTIZm54oejJSg2XUveu2xI3qtb0Lp1xIPsPTB01O4rVLQXYFLRq1KejzJ8v2Dov/IOm3aYsC7mr472aQMwFls7A4rXNeZn1ZPP4+N5wgU4I9K6GK/1Wsh6dw8wSrDfpdz8YD6J58Su43SN/nGH3oWS3Qs2+DJ4G5xdkxXB3eLvld2ksrZHRqtt0q4D9SNrUg/KhsQqgc+5yzsHUyNro72Gz8Rs/cb4OvWBNjktRHRUa5snRb/3Y6roIOsdPiyZP6tqRB1nOzB9NZX3/HaVU4t3gPW04fIsfNvH+phNxlhPG13WuwzAbIsUmsi8MujyCZjVm/TBUB0bGsFlQ/gYL2acvSTDht5B5vBkWD+TNttSeH5i/PcJmEYNZZ74bgwfGwxlnnrt1Mg8+5h/D8n8yc5pKGhJn9S8wMx3JfnQOn85LLImCt6/x/pxt5Kp3KRufvFUi1wR7LdPtdJfFcVpZ64IXdZFCPa1rOnbwvzpyHuoxwbMszqpYR13a/S3f8X7PUPAhx0eW5tbay0CU8t9Ch42Z/446jsw4AnjZUd+h3fX9xXZ6RAMGQ+Yy3S78ml+sSLh8RGYaufKmObjGRqkqT7QGOvXjtZiDvt0nW3PfER6j6LdEozQscFUqxU0RzgkQ4hqLV+/O2BaZw5NNixeYIgheN0bDuZ4PkNReazJPPLy3p9XZLuUbSFpfvmp/L5e2+w0/HSJaT25L+PJ/Ea1daM88fD7nY6sCX5wbvJeXaqE1hnzb3k9FZSuPFmbpTZtrnJ5djaX9x6LCkzTqpQc9lOb1lEng8a5yAK6ljcAU3XNccXO69T+7VMF4hCcWZZYCa0+D7x/L8Bou34N+zOUZ+UbB0w1EuWSMBVsFi4zGW+nv04UJE/MZzuHRuz1Ug8abj1TwFTbnN/8uvdjqnhYjzt89KnRhZUNppK5CX77VPME9hGNQX8ogcxftx2PYb8uVc6tVYLn38ymLCo4nieYfvO/1QE0jGRmbXzKSVw9LuJlB/PF1JJC1tqa1nFb1jfkJpg7WsZg8ucZjPhlqt/Z35epNvpL+539BfO53Kcykj1tlm9bRNM17Mmmd9qBIcGUAmYPmn1eo/+XFyHicYD2ZdNbSdkD/R8GN/TP6gZ7vHEfGA99ZnT4PAPDeFEuc920oYH3M7SXa+Ff8VT/3KfyKgrS3z5V67EAU2lL3WBza6794qloYP+1T/Wr92fmHp4/c2oyoier/c0IjFTJeo969V6wX87P29HpkaP58zrA959ZZ+w9yNJHtuIPot2fe3+uP5orfrwKjP8gU3W0/yt7/JOpekrvn//8T2KqUajAh3ym8CktRUBm37hB4lxBd/kebGLYAgdvDi1XCFPepd3YugIOX8PnmLKm8FHIu+iHEDbpxmWN02HdorhSvW8tlT3vrdQxeL4A4zzen4azOwOj9QhzmEtdfH/AZ6XRYFnHm0LJeTCUdb9PucciI9mF3J9nIyougwWL0yF+f7J6PSguC+gkrfVu+Hp+qym2PDDDptymPHyAEdfHI3zKpSdsvjJk3fiTCabqpPj9cpobRNsNGMe8QmfYZq388rBHViWg0/RqCp8Fzo8vVzDY4620ab3Zg1H2c5lnemh1aVM8F0IYx0/Iz07ZodSt3To8lp+cd+VZVPbseiJWXyzlUVaFFNht/H7liT3XdNWmbBpEsJGprM3zho8IOtAN0XpUEz+XChjLu8CmBRoYqltDNxXXiaWIxdJv4GNl/hl7PKtjQ+4td7fQLblwwFS7BxhnuoNPy9wlbPrljv6kdwZF5g9kzsxpkPN6dnqT5x3AsMu+jD+5JILC/tpSonWnuoNZvQUVbMCZCDzAbtzSSjiB+aQOy7RS+fVcZuSp7lSE83Dr8vGjD5voL+ADjFVl8NHBgo6+7S0Rv7awidPNaU2krWWtmBrPl4+dE60sWS+vncIneKvSJX9TgtlvA9gwjesrykZAoWg8hI9+cT2gvJlbdfwZVy50ad+hrJlwEZ0dmQNxo3xoE7iy/hkGjrc63gk68wWf6u9NlbdI1ifrr9C+zjkw+OJe9qmoUjCvP9/K+CpxpDVbY74uEwUMBdtPopNh/u9HQcibs/Wg4NGxhTisoZP7unMhP8b3i+O2AVN8REpJO4FNLcIq5MrSW1F8jtrCCycy/1ZP1r5w/Jki1voH/fFRRhSPe1SHkwtev0gmzpczV4lMGe8XPG5dKuYHRwnFEvN/2FKgEXglRNiROR1XbzBVuCW09/0M7lzYYLb4amE+TirMP8vRWlQolcyhe8P3xYHV+p39BespmMozyCRT7f21T7Wv2fob887E9gofroygw1eqw1msTOGTrLm8296KbCXsyNo/HoGpNkmJ+VdE8Bn+3oGm6kIjifIk9x010VB438yVUF2NR7wr98Um/Zlgv32qb34qnqlC0KQ7VpmSOhtojoXMe73F/OQvsSOyZxaLLh/T5ap2OlLOYnn20m9U3tFlvFoxxnjAFXNuDLWQ8ok8O2t4tec30ra0ibvQIE3nfUf7Rxk6q7dk/mImiK3vRH9nquT9wvg7S6zvQWOOeE9mIdvcJ2CIYmbuubrqQ0M+HvKsx2psPm2/oDnaZLA4H8J+nT6OjEmfyZrSg1eHD3fsTmJiQfNpZ9b8mMq+W6Hyu/enKiOfnPlzqVCwUThbKOsPuT02Rf/toEGmtn6l+J3h+ZeyVovV0y+Uls+0jqqR0fC0B03jT0poBJ1h/axMgfnYRGCAYwUmOGuvNfmv4VSI24n4L0b9b0yVXe9/zv5++1Troh8TRccp+q+F/qw63paCSYrxLJ5giJdIFpTaEewPlT404Q79FSv5DOKqr+z5exlCE+kyZntcYT227LJLcfjG+rPkvej4o7V/TEXeFe3/5z5V8DmAKaaediAKlmN5ttlg/h50WaP6MFGiR9+HZozxPJl4BUzAcJ9hL2u8Hmw4i56GrC3WFjklQx32yLHAVLd5XVL4kXdqbpIRT7OsR/q+wXyv3bfKPrWikTvTfRYMh+M7q6MSDHlJbWgGG/bmFsl90zmYOq5szO+bBWbNZTRTtGrJ+V2WG4oGI5lbpjQrXlewv6Exwnh1wqbhr5V+o8RfOXWoDGRO49l9AqbD9/9yfqYrNaaxaoKpvvtU0Sne/2GqyaY0WFNN215/edPZj6m+Mep/Y6qVx/4wFT3zYM8mh9cfpvrFqL8+ok82BfPa3zWfM+tekweZ76Fd//apJq3sSYshc9h/mql6yvBfMFVH+X/CzP8/pvo3n/2NXtJn9GVM+OZRG7ynnnXYqBi62ZS1YcQoUymLBi4LJ52dwfud2wdzji3qqB7t7ryp+/j8p4BNHFnybvtLBwNp8l7gcTvO+ZjBpgbzD5giqsd3brS0ARWrDubgtjbh4x2ZB91bLkVsERjk7sq906XM7T8+wAfdx2Cw9WfqKiJ6yn0ZVeb4rFIZb9Qy73zlYE1sTjLN0aVnEt9ewVzrXYvkPlTN+dLgJhV3+LDYljlLz89Tm8SjC5+znppnzky5b7M28f33ae3yVm5zCncMjHJ3Px2uLaCzgvEHjJJD53DKdTDUJF+w8DoMiD9toVCiGvJik8xzfrwqXQqtAEzVrOTZ48gVRIcavx+15L2uTTqlInEiJX5HYMSQREmbjrzHpwf4/Z1XV5RmkS1rykIXNhswVtEW0F3nC3Sx0Xd25BtvmY+n78s829aOgtkATDkzYZMvKWvANDfY9MITct9E6uhtBzoyasAIoyOTZ72pvGcWGyoPMhYQtcbQ+SwzznxbWC4Y7sBqoV4p5FPltaGi058IMU4hLS2WrcFcwyl8Vg4f609fB4pvDhjZXOkjbpNe0Cp/TZXopcp9DQXvz4OOjO+avV0e9TX4sPzs1GKvwWYyoTsUbC+uCK2OrIXCTjKHh8IV8Qxgo91Q8ykRA9jIeY9kviDFoVV3z5TY6MPntDe3hoKX47CwaX+rtTpHCrwWfO66hk1biOxDXn1E/80KfH85ZzL3QOPBZ3D0V+jj/Wl0xt/lFOPFZlgP4emM+c1Aazy/wEcWZ1mp67OGTvbvYMLCkvmE+rL2R3vvJfA5U9hks0PQ1Y6TklBEm3nkwqdHG/1B4ljMRGhuMH/rV6JRdnYIDKTg9WKj1ZSSAqasx9Aw5giMnkWBvGMwHLu8X9+eYPRNAOaT+XDaGXxWsKnA/M4nwPztl2Aus4/5eJH7auum36JEe8k7Em3F+OWn+t+ZauZ04GMW753Kbt5pRdHNAcMpLfTnSIVPWsOlK9Hh/ba5uq5rCk6hPAuTNax78h5R4ZYzWRfBhy5nDp5vCV6Kjje5L8nBkJuRLGlyTuXZJNkGTY+ToPa8o3Jnx3ykk+XcA+W3TzWZKAVtcnxPeKmClF9negVm708VYUZbm8+P9YGiqivqcF1WHb7d3DC/HjJXwGjmwx4FfYH5F1pYj6Mqh/3ol9BEIXxetwMG8Hr31e/szx+qzGY9A5LKqoyI/c7+6gd8YnLuYf20x1jfTexVlCX4/ujW8XPuJgpooOWi/eELmmHTu0FzLEtdie49vB5lYMq4c5G1n1YlmOcAJor0CeyRWYozd+qGkzXiYe3NRuP0l0vhe/YXPFqKwdaT8ZvGh8VURHkEhhwV9ZkSV+aDOyyhWXRNk3nDtUSJrw589kGBpgn7SzDO52YavOtAQ+SzPZi3kUxzd28rMFg6ZVjueN5YFe0/8VTfs7/uMrfRH7Rgvhh/9mw+9SISpo71fDLAVK1lX8a4K1g/07aMd1w6Dm3SWtqf8XvPA+t2AIPcZixWNQH7/gxdirR0JkSw90N+tLIOeRNo5vgyg71tP2+jP2d/vQF+P/E60O/XvSd+Z3/jvdyHfyljEZEOTdR51WvYz9ekjtpXjK8dW5gP+civI8tq9jy+Zyva3DSmhHN8nmuVBY1XPCboj+PbgKYA86CBYPJzG+357lM5ymdZ41vMzi8/FW9DY2M+BGe2V8Dg+eWN/pweMX8rD5oiaXG0/6lJDRuyC2VGGdRhaqJ9y2WSk0gyzD93jPEP9k5N4V5q0ngE++kc+lcK3A7Wp3KHJh61wFQMU7726+3YYFbrHBFf9ReKDIgJWVs/HrzBC279x1TfXArfs78fU0VHbUnj++Ovs79vDeXvvT/qOGDUb4z6wry7f2LU2VP0fvFUv7O/bzzV7NyylUAN5B2FN+yFWYzBVGR//pNM1e/9ixj1Xsf8xz//pTHq/26mKufljdLzwaujS7kb8dYQOtfrYM1Ftz1s4sVzVFppY0eR+UpG3H9n0GXmErq4w7BmJpPsRlmRwCbZH3mXenEbglFmHgvPMib3nYHRgpvMk367jfd8e3kNIEscue8i422GFw9MdkqXLO6uBHSao99pHYZL+Jg7mGNw6A+puMj8MfPRdsTzWNzACD157+UOJtozB7rCmM2UEDaYuOKCudLemepouIRPafVzHbrtSSKs7B3eP9JbtN6fSRGxvHu79m9SZ15lHvYOfJrbHjGiXTOvY1BdwzVVaGivPDubjMCM15m0sekQNrQrY6orASYL33cHayzAGoeg7BAd20slvsl8WE9+D2hzwDoU152S8rALnRZfjQjP0wajXtevgpJsOReiF9U2z3Uwljc0oUN37/eZ39anioq8AlNc1G3Fp10GHa1sZgzSVI6HyXZAH1vmAb7DBw76/RcJ24ZNX28V4kGhNLQ5u2DQznIMhmjhdT99LVlU9aqGW93aJ3+UWyy+HI09D82XA9P2ZkLsVxXx46suwBDdCXSz1ty5MxBghutsUofWSdqw+QmreTiDD3i5pcqfCyWjZA+dHKfS5u/6ekqe4zpMpB0wVuWJA/lK6cAH63h9w05z8q8we2H7ChtUZWVMUc/k0K0HjGdeK0TkWlMw1McwoNNfM6JeyOoYlsjlyxeYiqZrjNf6UYFBYgbdyzQwzvD6bvj15L3BgFv0n72QTOy8uhS1jh6LH2Po2Kz12tPGNcHA+w8jPllpmD/6ZCHC3U3WkN3JnIMX6cOjbQOdrjjyrHMDxupcpI/fezHlFnR8NG8Mm0/uVkLr87MlAuMFH+SMlDuF69mMQSOMDc50NiSxTYiJUMa88hL9F4/v0CzBRa4/V0bzPip5lj7Y2dx+nLAe3gVseqsNhj6ewVwb+zVXovccTAXZ/qTVuwdNgPmd8mUBHe45G6rFZQ5N9I1R1zcX6NhvPNU35+eXqYJMCUbsaGI815tI1noxwFQ0zzaYr30IeDqAeS9XGe9nMxlPswBTXWeydoxTwqeOZU1tw5V5/fsD+KCezIkaKmCsDWky5yaNO39nKnFQzv/H2V/vlOXkrzeYnzSAhmIOfHr2qqc1NM2b84SyPQlnL0T8uFHDZ+ktp9T8WHW8v5DKlbQfkH/o4P3KCBO34sqG/AKeJxT6dv+Lp7KqPpiqPCvuj6m++1S/GPU+aRh/tZqz+N0yGz5eOmCKtWeJsCXPMnub05vW+hDta3lgFDe7ubQCU9Xh4Clzvh7AVN5m4IroboKpSqZdaLOTdzaynbL/MRWLxqHwRtdPyDIl9WhsH5e1Xy0FZ+3B8En6ZTxR4kbuyyxWsgb3TWqoXO7Dbd3bkcTtktTRtV+d+aeBRsmuBTSQusF4bArvSJ6yB/M9c/h8SwFTZdPppI5XD6/DVZlD1jl04tprV7v8d/Y37/kLWGQfPjmxZT661gy/TztoBK+5wf50YX/E52CGPBKWQ+uBAWaFQUHvGvWeMiFr6YQMTHUuXYfi3clWIrljx92ZgD08LPH5ohvsf0zFj1Ov/sVTqacQ/WGf8HdPgCma+LaDvdqMWVS68mzfEGDC8RD25iVzYxxiraQiO0IDHxXK+X4l94XLNdb/W8H6LO9sRd4un9SCjfF+UYmCvBM0nbi3YV/2K69L9rSL/rZG2w6zLO3PPpV3vXzu7G1DwxbjDPMpe8OemDI+K4sa2I/RB5p9pytnWk2KQIjZGfO7nDkZRaaN/ofmCPmwD/vr9W2rjvx+tefz+HWhSN5JiV3Nl3dGwJB8g/H8nf1BJ8e07MlaMrP8Qz+m+lttmm+MutY56+yXS+GfZ3/Be1EZP6b6nf0dbp/qt0813T3c2lc7vs3qQutAWYt57ekGmPEbT/U7+/vuU/2Nqdjp/Z+LUe8pqvovatP0un8C1OW//iuZavxvPvszJ+Dqzbv0hLDMQOVdqxzRyp27Sljedh3eBLcehXbj1PFibap8bToNFY4Ln2ONP2f4ROtK2WY/lwwGBqCzNyCxWS7r8ObvQj6RtQqCjwkbf+8GFZ9EukpZG9wetdJtyG+3/p2i40rGKDe1jLm8gfEm7pKFlgpdT+ZpQF79lPluCAxhz/ULFMcYa3rwgk8aSRssABh1qMnzdxi1G3mLMYloUYEJN43WJvGCNgp77UDGUHqyVsuVRDywZW2RBu0R79AVoj4Jg3fMdEzpdg5GsY5onz904APDTObAy+W+h337UDw84v2qC+brqPqbPHEDc/YmAfHhwvlgjV6WMteAYvN1mPpgngg+dLtlIfc3YLYwZxFshMwjz+fQPdlsBJ2e3WqDb+t+Qf6lgI/+hPDJt0UJm9I8LSb6FZ53G2nQ0VTYijgd8TxjF397g8NMEb4LXf95nZ6U9eW+1JILlx9W2YtWjjOrY8sYuzy9aQ/Ku9ZCCcMTGKkFdUgpTcEsgVtV/DOt5/LshrHQuRgumAo+LwQrK9FUoTPnVy8hMU0nIro6sGHrd11TMfnmBB3pDR+opzV0PHRyTE+8PnX7CQW6KuvE97bQnW6/BkPJMn+dFXzCqnJmlN4HDnzgCkwe9KGbg8+Lw0cXsHHW9OXRpjrAZ8bd14gr85tNMA9MxMMADOlpaO9mpcKHhw+yeVpoNXTiCozXmrzv/PDUXrQe52jfVgGz7UyrQzFzlko4cfH5ou/VRO81/m6pwuazrMZ6aPlglMka47u3sD68iwkflxTQyWvDgg87wWeEvg+mai5OCCd9sITwrYZzh+sxhZ7bYrS4gdl71/pGwXlvK7H2fGM+2jXmPw1kfckxfH5YejvK3JXLYkf7wAfe2YeyYONgPnQx/9kdTJWO3EDE+Qfrj2SN6HXjzeuwPZQ1gs/yLv2059biLWu6tgbQNEkfDB/aj4/6YypzcF4wf7L/qCzpACrml/5f+1SznY7xibdg3prBZ9SuV5AYYHoK6wGfFA2yLYXDMebjY4D2Jr0az/Pw4MMvD/iMQWHdMB4DMOdCx/rzPetB3nEIjfMpg/uPqX4x6t99qlnY0Wk5bwKFDCXoMP/0WhPcFTSSW8jcF0q9IY+ZUxEuQ8yXxScBs9vjQIEPNc68r54yCjcBNAAmSoff1b5P+bnG+5MzFtq1hkbZxITXk9075+t2s/rDVOe0dn/3/twarODdhkrKljrmb9y7zOroPIIPvezBZEkxwuePbTACz+qG8vyC8R4rnsqv/ZND4qHrIuQ7MIwhY9LXseoyEQxK2MOmf6ao2Mk7G0OW83cCphof9JD99qm+TDUzT/Dx33iqaLB70NQeQaPwFTTKdS7zI3kEplMIf3eL+kDZx05EeKtpz60mWxGpLTDO7dmovD9xDhh/gW9q2ya896BOKD7tJyI+2GA8R9cw/mk/VgjrP2dLDAiZfbEQ3nk3rlh0lGf/+2BSR7MA6/VVJhuK/TY071t+X6/S5rDvklFuHxNiyyhrCi9zzGdLsJS3DHtO6TXGfPDl/Jnl0DD5DZo5voSYn9o002j5HHvix1Rntp/QfHD2wACyAprXVyoKT0dTiWKLoHFU2AvRPXDY08bo8DA5FbTaRtDk/rJK+X3iJLTqnhmYS4xtHo2kZqsdPP/GRH8sczDPaj6SsQkrY/R/P/vTwSGKP7fBVAsGZotFifWbJabN67u8B1vg+SPP3UKzFDXW+3XgK7F9g73YzdmavNEU/V8X0CDmQYfGfUaYL8qmqXi/W59JPCusz9MU/nARQUP/LUb9b/tU7wfaf+wPD7+zvx9T+a949Pd7f996f997f1Q/vNHfzv7+xlTMfLlKMAy3Lst6Sf9PfqovU31kfB9fazasXB3smbJXHr94Kjof0B//OaYaaP/q7K/33yRGnf2bmeoSiQsV00D6FFkLhkeWRkESwkZHrd2dex+Zs7A9c1js2+8OD17wUeE0dZU4nX32fHWUd2sPL/jw2Q0MUN1lXfajvRRhM4YPH2WvFmVlC0yxmexyPoM0pfVxYomYRvK8e+rdYKOshYh3VzDIfi2uRMFsgTW22RlckKwHGKwcJTzp8CknU+b4LOTd1+4aPmu3AlNhGUM3ZzKPrXGDTghS+XunPnzUrAVG9JWVV0eLzjjnQkuGtJZxmOL1ho04+YnM/7J05T2d3Yh/rmRSurOgWz9BcOaGrGueuulMiVUHPvl4LN+0KiWDLSngvFe8XrQZHGWMeSew+byn4fVLKPNpHQTn77vqUaQ8PSU6Z4z4S9kzihU7VML5HIzo1A6YqpeAiaD8R/xhQ4fneQofvmzAUEGYYc1vW1Ml6t7NHIyF9gaduw2fevzdwwFTvaGLI/UFH/QoMvi8icz/VZfoTzGEzQ/aFfpr/cHzXruvB/nLYFGH1wt0720PZvHcx1REN6/KeVl6MwrDbAwG6GM69N4io9wNeC3Cl7Hn15MVUzaYTlhsJgYY+wSfmw6O0G1DJnX6sVyR4N2JEkFwqlwvs5hWZ3n3uiYZEz8VMgZf1ojNr7CZmtK3qXhz9N/VNc9QLFpIXphxFt5t3+ajd72kpMPxfJtDqfLh+WRBBwawqefpG7r+WMOHP20wvTsAog6il4xRnkpmD8Es8VWenZmnaR1lO1lzNirBLP4W4zPtgRlWtibjKaJlLahknLei7EpFuHTrsNihv9Ll60z5Xu5bDA9gzvaOHWg1bUHX2l2688oAU/nnjsUir64MXrah+/PSHtXeTsa0zo7JVeYvg8/pyJjpk+X0KT90PBGacjx7Mn6peO6cWuy8AK9f+2/azG5zBYD3AXLvS5kPKINNb8+w/sY3WW9Q0ecidK5BzoMtxjsfHDAf+y7W2/sIDRKvrp4SThfjDk9nffg0u3YVv8H8ZteUG39q03QCee9uoMRUFHMwrzn0OV82VkHFAP0b9UYYr/UjkfmCtmDU9QJMNTuBEZO1botoJ++ZvWJoqqJSMV/DWsa/JLJ+YUed1eK5hCZphYZO870RCG+usoZpxv0vpmrvPh320cAI4eiD9TtIwJBLnsCnsftEiTsyj/+LwJxhYMocqQrm37YDZg+uOzDyeEsNPxz7RKuDAMP3OwZ8XPzKKepU8HGHtZ/yyfKc/n2f6uqMPJocoWk8e1an7DNimL/OAZqjF6M9vRN8+KY9A0No8y3xIIUmWTcpGKH0dJUXJZgqcEpdiH0PPrWzk2fFge0okdn1ZI5hReahN2S+t0Gd8sPrzsm5wQMHnTzIf2d/jtgv69/ZX1oN72Tx40SEcYj+Xp0Umad7hPaJPRiHptmeiiiKYQ9vRsXzJkmpKF20Lw3keKwcaJr1Ds+37sPnz3kZ03oiJkzo7HX+xai7VRMLirwgZWbbtX77VN5MngWGLSugVZVDI60qrMfpBExd7C9YP5ED+7w59me0msgY9vvqnfLjE+t90z7bQuZEDjlzbazfZRfz4e3IGPExGuhP5L5PKu3tN0bdXPyDqX77VPLsLxhsP8Sqvigpf7ZNESeDivORJ+uNAgPqcHQyGt7ySjDV0oQGTtdGyE8viLXUm46VSO/BP9CyH9MmT9Fe1UR/FBmYZ3O4yBrgDeaP0nW6NB4/l39qKP8znspbJ7szu2/FBvZ3gv5utlvO7506h8bsQSNuT2bFDS0Bsy4VX4iJZXIenrUVrR4c9viav12uvLB+46AzVaC7wVRDLzkRXduwd7fLu/ox1TdG3esaO4OZKzckve78tU91f433v32qX4z6Nz9Vzzr9tU/1Pfv7W72/L1N9ayh7bvYPpqrubv1jqtOadcloh3/tU70X2u139udXY1lvsoL9/8ZTUcb/o0yldf7Fvb9ev/ePBFX9/0n7VMsAPiMKnGUd9qZj6JryNKQ4brss6hCYyhROh5JFCBsfuvDhXk/6MO0DnzMirJnltTxR6Axgk+4bME57mfSgqzUw0YGg8297a0ShuYUuf4pPyvfDpEvrTFhMfORZ1WjyutJmQgsWv0/yrO6uX2iz/yzqqLfdjviBLDDa++DU8Wr7bv4Xd2/WtaqyrOv+IC/EGi8pMhUVkICkulNQUKwr0F9/3tQ+9hxr79PauJnz7HVWv+it2T4LICMjnjczMoI3n/uF0hxMIToRYpa1rDZEWgZmCBaYE+sT5KroT2WZRQOMWCp9WSMx8IR4j/chVzNlSIFS4O+W8w55e6c+acM4mO2lQdf3dvDM6Z6BceKjWXJRyF4uVRcxossQk58f0ZDwfRsxT8X1VdszmCyPbRG3tD0YZo+YuJ7QkonMUuS6V7ik/B16Ir5Wsq5w/DCgo1xZF1i8B3z3RIzwF4HsR3c1B/IsdQYfOYVuOshzWInhbSnl62kF7Y0YMTvK/Kb1cMaE/ZT5OI87dPWhhC6+y/pJUG8PXJ8zZ+F8Lc8YSF2ScrmuZawQo2lr3WlFE1dE2h26t97YLmWbaqKIXVvq/KtqkRinZhXObfi4qWqvaLvzOIs+bcp5q9QiytscjGV8moYfNFGSOAjEoMTyHnzuCuhkZw/dHTS6rMdlRyRmsrcLjeDzPnhq5DViIeJNgphotbMp0UieW+QyX+OdKDI/xmKKaJ3BiMNN5sgeIvCR4c4DI7jnKeW+AZ863Moae4sM98NjWaPPAdNch3d8/0AB4wzHsEdL1vfxNANM1pkhZrqJPPufz5Z4PrJGPnvLdZj7dini0zAYc93wYH925oiYzeGzL2tZ/+v0gs+1jrj//M0O+P4WGEs1wFSGZwswqphWQmHeGPeP68+TSlWCoLtD/NhZYPzubcaibu43XD0XXbmu6bFo+sF4mnMwc542dhUtTMy/i141tBqDOUNeyrPcFhhvnSx8JXxOYP/HTvamMKkXTBxfQcrbdzCbKI6Yr5n3kWcyqgHl85lXieNs33BzI/c61Ksr/P0kGLPxQ+7FCRljTrQfMD7IIorHR/zeVtbKOJ2VjITT4PnuGsnMlQeGD33EyCbCeHX3xY2isMb9zHd4vtcr7i9bXvA8Klvu5T61GyV9S64bBwGYlsBUlg8m8mT7AzZ0tDFNd/VfTHVwrZRCU+YE17GJ30+1DEy/mFSxKRDjjcwuKetrAROJDaaaZueUSDUR0w5XuvCN0fcovLCJEopcd/hlhPkUzV/TKpxsjZAXt0NK5rDrKj+m8quOR/NNK1R+TNUMzyWthxvMl6vvHzhtoCHS1hQMIY+b8k8qXhQqch02L7QO78+qOexjq7HYHRkzvp1iPm0OfTBxYICpLs/6SNurPBe6vII59OzB/o91Kq13XVae+qx09kl6V9JHWw4mO2F+3KpC9lpJYU+rijp8aHgVrUcgLDFYNjm/tiBGvY6slWCPygcf1FZF4cIE09aq1BhHjKeX77ki5usi59Ud/u+79/djqu6CW+Rcln8xVe9a+WCS0wSa8i57Kz3k+O+5Jfstwj/7p3pGXjTG/HkNwZB5nsiao7IXTHarHL7e4vvWGw578BmY4/HWaoraAzDfSjXDH1P91qncyz79MRW/bT0W9Kp9yNL6vKVgMTBYxMek87y0cP37BTRVEusPHr/sNZg7hyZ9uyVx+wDNleodU4hzDxrbaMlChaLPv+duH3zf7qe06k/B5A8F9ho8rc5vneqXT/XtTTNt96j6MdWgq27AUAHsKZd7n0Nhw/8yDZr/tISmdQ+ytsaZfBFu1/A33KthrwdTPn8Ohhxt4H/jXoDx6pvwD4EiTpSdpAbP5JmBnvQB3Ais6sdUfSOM/r7392Wq/mKo/tn7+9ZS+Fsd9e86lWvX/yVH/ctUQa6C0b/n/r57f964azjMC7T/wlR1V7mTk8Fsg7Mc7/xtvWiybxbiP71ONe53/oGpBv9Nzv2Z/+Z8qnKYQVdt9kvo8Cl0JeOy/52fgDGi10fW0FQ+lKTFAnNc9rScyXop4viAD18Usu/7wD5RMt9DlyEGpHyvyH59l8it4kzqiHaWjSiMRjJn+2ISv/oyh1EwMNVG9jztmrLm3rMDRsvnnzGf6MWF/OKJmB+UuwHXz0qXEnrbst+U/8BvwGa3m+mMxdcDdFORy3Mfiynm+GBMA/6YWWdKZBmkSKv3F243+P3V0FqCoT4B8WJ+75N3M2Ud+LNBXK9lPZhtW/Z1lzXk4nYBtCieiAkfdZ/yoZv1KCyruRC9Je7fKm34jJFmgxFjXF9xQ8zexsZCibrLQOfsWNQUfG5uJeIl7qcb6C7RsEAM3cteIpcDYloMzGTRayD7zTlgljR74feC26fh7zl8iMh28Gm+7CeXtVlOARvIHNbRG9dfYw5vt5aliGAHRrjnssZk1sbzt064f+fMbhTsVvDpmmSEbSVz+jdzmWNrf3Rejc83yjTbZeFB9oSNr7VDWWPAB71CIp4GYJZ1cTBFlNyKMW8P+wnldguMc+vpKd+qqqAsYFyE+hJMUXVtMJ+9g0854mN8c7ViCpfLCYvqM3ziWu0LCucK7m98AIM9ITwp2sr+ggMHPvDT0iaUtOJFFYsjGFK4hU9ZVDERvj1Zg1RLHEp6OzCautLgI/vVhHzXAPMlW9xvVIKpvGMX47NzwDT3XlXSKiX4yFPmy7Pd1oOifDtloefJmn0XpaH8tsX4rHbQsReTlRS9z9AAb74fc/wANAKbw755Cz67eFYnxExZQ/Ec4f6vZ21P6UGuEwyuuqwbbvkk6DMFgp9qMN/5HpA3MeRTGuwczjvKmYJ9YoGJTDDwY886FFqvZRWP5dl5N9agk4cD2T8vhb3ORFaT552kzhWwr/iZXBHc59DJmo/Pi0nWyF5H8NmbNuaTUoOpPEf2ZtIEmDnfFX1a2VNoiMMZ8/m7TvXd+wuuMWL4d+/Per9lzvbOHDAb4Z7E0wDjqhcdz8+9ryl+vswqsivE+OkH40u3BvY4b4FhTmZxJVF6uJ/RDs+3WljQZO8U81nt4/M7WRPSO8VzJtYt2T/PVtukVyyovGWf/bX313n+xVTFFYywukUzIYoL7jednVdES1nTtXWSvZE8TZ47beP+hWSKz7VKaDN+Yz74G2iCcNx3aTMzJyIe3ZuZrEWHmLceT5nQ5zv6rVP9mOqbo/5dp/oyFXVuImXuVtbIfMh8oGRmlNx4WWCyi5gKsZZ1y3PPftK66eL+olMNez5XMwr723bl72V9MjpaN8JFwz/FVy3nkCwHWh9f0HwHquTBu9KkhaqH4sdUz4ovie+rpfDnG6az+6F9ppk9BxMEct3NH1h78qsj7m+8LxueHew9/E8ZIUZ/oHk6cw8Moduwt4+J+UdTa0dJxwADHCxfrrsmIQWaXOdp74rwt071Y6qVJpnuFM7I2iwc5cdUK0/4FGkFGMxfgdG2dzBVem1kbQdZK6S5y3Xh0wLPc3qVNW4jzN+4TsBQs57gXPd0+IuxgD3setB060b2pA4TyVTtPf19nSoafP4w1WSWecxreR+HNTM1p7xV62DkWBvz3vWOmZP1ORPKRAczt7QViccNGiFwML6CoFm23sdkYX+16/D8fA/JZ1NoPD+EPdClTii5dCeVKG/wL8ywu8TLx5L9mKqviiE54v0XUzELDL/2J3ie8Rv+JPv017RarnH/oyPiWRDJXIU0JyXuyVyFjQpxG+y8KYufdzDWYwD/G7g67KVclSEHeB9oC39UhdYFminaHSYE8rGqYFa8x791qsW7casfU333/jr7t/qnPtX33N/Ar/9iqu861aSvmMrfctR/ddS/OerNUfbe+dc6lRqDqb61FPx1bZbsvdce5ETtmRLUu0/52/tjxXChUN3z/4NM1VGG/7T3N/irgzL++7+69/dvZqqWfgajvAXk9WcOXbnOlT6J3UfWv9kE4PQ37C90ZJ3c/Cl7i/TZnYJ5CuZ6XjFn9K56pMQazzDnl7Lu7TZTKEpvLoseqTyXFqtDCmU9lnAjaxZG1+pD2Q66Phr5kvu7/Yus8eeIeCfPCW0D+0zxruco8d4yOjxhBWJQ2EbMWTayZ+/QPtIqi2aYUzl0qJ9b8AFPeS7LLaGrEyZrFK5OSyV6+fsD3/e+vWfaiGH7bO9w/Z31KWsX+Pvj4Dv8KOu/hNYKPvH0+Dz4M4EPSrPhHD7qFIBpdNGjDA6IRdYTumX81l4UBxswWOy+Ozx+gDHTj2RO82ZA56jQtVkwkc04hkGH79SDTURgurifMp0fi1Ijcn1RRcp7B0a8QfdkH9mvTPZv4reBuqJgKZlAm8h1tE0/gy4+Yg4XbVyvUmAO+/OTXJvXMR7L79p4+JC9V0bQ9Z223ItdTuHToXcGnDWyzrligDnZ8I3XCbvSlglZT+tU5lxhtk0bfzYRYqtB5y/CDMwyfRuIMT0N49GtY9oqGZM9fWVvDqYEtMl8qSPX8HmrnrWh0JU+5vPSSt7e9uHTJxliRPksD1y/ngNK1PEcDHaGz77uKug6vTcXUTEtLzzS6wkJQ9Ybu4AqeFxIH1/vwVTmC8yzunsLii19UkVmipj2tAsORmrkOaFY7lX0wRzpWNajmln1gJfvTO4Fe2C8QDJp61jfKHnfJ0rYv4IB6OW9KB3KHPRCroNsdXk2f/WBBpjIejoTF/bjtXqybv5Y9qFvy5qqB0fW72npIY9aGmKYBqaK7l295ErIiJKBj/uv90XDxzLnP74WKvPeY2PGzev9RLnTBQMbgXHh3eauUOadoWGiiayxGJ03MA9/gfGTvZimW8TwLWcLFp4E7F/zvAtlvZnPQqeF8e5tkxfluyWe3+1lOnz/kGlENw57tDJfrlMmXaK17HNQWWA05ivQ5fXJZZR1zA6beGOd+PAOnTxtBw0Y6yygkaCrw1D2sM0Sea5KdcBUr0Jv+GErmX7hgSlfLsY7cAsw4qy2qrB+ImZsHGiYYHRBDPoEDT4va0KuehyMspsHf5jKUlsB86KJuLDDxWuRNbwG1Y+pLmMtos29hRhtb6Ex2kaxIt/keLBbWVdbX6kbMJrrs+i8LlMwBmJa5uF5hyOD4J/mfdnryZwwMWQN5we9SMnrYbwjtfOe8fktT2gZYHyD80nhbMfK5R+mGoD22SRStmDwzwwa6bZLubuvMf+OBhjCuYAperLu/8Y9yHWMUXHhfFRZtBls2gzKxtDlCsSV/PpsMzHegKku1rmCPxjDH51kLYvvOtVi2RLKb++Pq7T85agHWhaM2WE/PdLyzsAEbwsMUCT9HXmm1Dj0giZZXbWS8nM7guZakvR3XkhereL+jzcwxJtBE2R7Hc/fEzJHu+8FBBuRtUb0mn7rVCyoY1zv6xOyS6xbtNzbYCqlBmMdL7JOujrC77cumI96JlYUPlvyjMDKl/lcxZS2z2+9qMNuxsutt4W9SP9zvcGfdToDDsYNYA+lrIl7W8gzGe9vva0P7PObT8Ua4691qpXm/FmnopFhEhu9zplkWr2Kxlf4m1aA60/iPavEsoP5VXXhH8Um9phwLyXnLevskz/yDZm7YDx436gEeeMQDDY54P12eAbztAPYQ3vSwL+4oku6Ui+Fl6i7hnWTavR3pno75zWYtT2V+blNh7dN2F9eTTHecwH/21OLHa0/FonIaMFfBJ8iJr/Xhj/BRB7zyC4wPxpoNjFcyb3nRx+aSzuAqVoa4pM3cdgvR/3HVPlGdl5aSnscqmDKL1Opk4mqLL0MTPWtT9VqN/+l39+3h/Ivn0odKbs/TDUagVGPraJHXLs64pej/r8zVW3Ud5r3ejPhJ/JMwnedylr0FxXto/8oU3XGvX9gqqH2v6BK/5+UT3UxwSibVQsxRX1BVw7J6iFmjGx5jidIedhRatlrZQ4fKfugZzpiVLo62FXYn8v+WPOsotC2EMP56k38sVXeJDqhZKI2YkK89PoU6RcwhbH4zHh6UfH38XkqwnZBsh6ROMt1F4eF9+mnw91dX9Y/qZ1KqG3MmW3b/lDirBdKuCpkP7sLdECaV9BFl0zWdLtBV6RTzVJiHmBODOPqKMudSIbSPiUfjaRu16ZLEQ/8YMZPl6oLHS/Xrc47+IjrPLvS5rJdKNFAkz2RzftY9lcDQxnDD/FU9nLJchfMeLu8c/6+wWcEW3B+9HrKHr4H2WtlOVow8ZK1FpQBe1L21l2GafRp+PI4W4ARZK+fdhDIOsusTck8FdCZGpiqamcJebwAEx1C88KnbQU+ZD/H8zkbBiG41mtay4P30SqATkwGGRgLulCErqxbHS2TjDw3k/WBjtC5g7PslbBkMxEdzX2Hf/T+jeKOK8/BNRiPYae4IOaswbDTrEmhy+s5rXT4oLhvQAdeVh6n8PqEqyq7RYe/+ucITDQC43wQrLm5VnwK0jdTosm7LHk/0HLyN/AxYjgvct6q61DWXORV7M31A++Hnk+0j2dKOI3g4+4yXyfolnN8Yd2UPNUTDqaQdZiXFRhI0ywwSt9jLMo2GM/ryJpDx7YnLFw5iGkjNWMUq4UJhnKbhl/m3plA6BgfTeB6G13mR+Rj6MaOIXs+989X8oJwIuJSIGYu9ucnxVGB8enKusxNleD9qw0YaznaN3wW4jF6r4MtorGsG52NkgNtygzfd/XBVKOlWtLmbU+rcGPAh28uzKNtXiIG3tbegzuQ8RSN8lEVVLJWREuR9aeeS0vEW9mP8XCx35RN2i7sRwVzza9JTpupt6hiewENc9ppYKpKx3xryd4n67t1InpZVMWO4R94Pk+elA62cxaOTyZ0u52cwRwdaI7FHfZ3PogO0UrIfpQv2P/reh/9ain8ctTLc6P9fe9v62QBNE41r0Rzog4vWiLFfFmAWbsxGHiqQsdnjyViJBACjKwWuJ6r7CeXzjFe1OD6tkYfMfgt83uOE7ku965mVRw/zfTve39hVF1+ddR/61TfHPXgdg6JbglitLHxMR8aITWGz/F8fTBDflJyIt+WPdWnYIoFryJaLd6TKjy9KeWTft+mZLLnCsa31PnFzWLy2HAC9JrJuuvTNCHDrV0RRJaY/ZjKXfVDeK0pI6baFuy3tZqxeBkhBvYsuc6VuYiZ+w78U3ul3sCw8hzioO0d+K4LxoiyVqvyxi99zJsnO9NqM12AMcd1yA+i2lOm2zMmBn0wh+cdGE2TNtDbWu9Dtqt1MN1is2Sea5tjtqmXFZmDOzTKoYf7HafnkqKNCw1BkVwXvPQL2np2xOLjs3H4bmELaFS5N3pcw/6WL7alsNeA+VcCmrIYgUmovZG1MPo1559KHZMplL/Wqb57f/acO9WPqTwnWYIZJ1yI/Rm/P6isFUXVHd93PTRjbsL0oUmmeN7bC+x57drQcPujJSIl+oz5A6RO0fsj82MDMId7QQz3rgrmy+u9n/HhTYzIDtse+61TzbMZI3u4B2N916nWmqyntXR1+Nt23fBkynzKrDsT4qJSzhd+leD5+8sqeohG53GvIkonniHiVY75ULwK+BcDcVGsbGjEslNEFIQe7OEm/c9uyDo/pvrlqH/P/X33/uh2CEp2PvShITo9jHfSknX4AxtMvpa5AqkJennloqRVA/oO0wv8RfYQIYnyjufhtGHvSwv+Ny0f+PxhjPHRNzU0lyrPxbZlfbVXlPLfOhXZz3fnt041UZ9/MdX/Xkvh20P5b+tU33N/v72/bw/lp63tf3t//j0z8986lb6/g6m+ddS/TPWtTxX022D4bz7Vd+/P9+S5zy9T/dap/sNM1ev+U83PkfqvJPX/SUy1vyQVRceerBm4gw+cddUurX2pmwftIOSprEcTJ+15FZ/20KWhVlwpS+VZ+DQBo7RMtqf19AMfspDnImbs/KYwUh0RvTvQnWFW9yhKtpgTZgT5OQ5lDmNyA9dnNnTNZg4GircfGzp5aIJpOrJnb+8Kxtr78LFNCwwW30+LSry2YLqoq+B6c7LgYwN5Fv5wXlHs2hYYbIIYm/Rkb4rwvhRhbwFGPM7rLgVm7SrC8fYcDKB0ZE/YpRBJFzpzMGYX2uzmstfNJDjw7tQeUbqRNR0LNyDoZUWhzXo1E+JcyvwX636nZA8fGru57MNeglnWj9mCxZ0zYuC1pT6IpktHCev9/sGP5WNOQae3ZPEp3A94uUjGtJ3gMsLdBT4hlL011vw6qyJWyTrYWZFQfOpBN50uiLmtHnTT5vqBD3114dM2PbEmQbIXw6KSNU5zT/ZA7YOZ7mPoXCUqwBhrwmtHnjFIntWFslOEmDVZgxGON+VE2RKzWYxfiFHeyJuRlzn4YKcj69kYKqNotoLPGsy8hk8/RSjPJJhK1D7AZzxnd6LwpAGJ7kO5F1ioMv/mgRjw8bWUV5tzQGLR4SyeDPQcjKyBkeblDD6Iw8fxEXSpSI4zJYqUMuWft8ag3Ix5FW0mYPJXVC8pP97NSkze8HGWzWYEV8AVYXQ86NBxZlK6XRpVrD2hq1e6rC9VyRzw110DA+jehrIohY+bO/IcWyAuFE0b6NZHvAu5vc4e5MfCqcLqCsYLO2xDm3bXUaLLeH/hrbk44HkE0BS8APOeIg/RqFhPZZ3t0uHhXS2gKe5TET87YNLHU3PBbOVEhKuPd0GMRYxKq+EIunG/07nDvQOt1avFwuVyl3OjI2tbHKduJfzLm/NmBGbxDqsFvk+u68y3ChjdcOci9NpyXauvHWVvHNlvaC5rfwzAVMl6C0bd9jCf+D3B/e8F5uuYgZnPoaeQ//ksRaQHZg6dcx79ctR/61RqcdBI05slI73+dJhp9H3ZoxpM1ZqAYS9DllDWTgxFPLaI6VGJ8d1qrWkl7Agx/P2tGz1+4X5sH5rG6VuYr6sEGoDMsuHa6NvL5j0TcSF7Se1Yv03GWPUVb8XF4bdOpY+OgQjGBn4//DBB63qLmNxh7wv8j4bg/NgixidH/N7sVOP3B3MSURCD6QcH2GOs+3jeG1fWeDWUBVEQcBFpRTHmnzyJyAsvExG95LrNd51qfpZ7LU5S/dn74+shmMofspAV/Tvs8XqARjMIGibci4RWxhXfvxTwT+1VfaHtUq6LLdqwv0VSTGjbylssaOQ5s5MOpooDuVc7c8BUZV3sKH4M4Z/O00rnew3f+mUq76OaICsv9MjO12Da7zrV4vbakfPasyrknErMH29Lq88A9upSA39Q1VvyJ7cQzPosZ7ztWmCmi6zBO5F78ftK1oM7erBHfYrxu7WgSehxZ1UUeJr+O/f3W6eiYp+y5XMw/e39UXuL15HPluQNCszXdxu/f2wrCZ7nGferMtxft/EmsL/jRIjyAX+ZumDQ1bNjsXg+gT/zfDCVn+zwulnB/xaF9I/hHtczu8j8TTNTf3t/QT79hGyxxvuXCVDB07b7GXuvWAoGSXUWH+ZFw9/aGf5CTxkT7CaZ+Soi2q5d+M+Oog14UGYeRcFGh73LHt/OI4OEGOxYJZIamsdqJYIyJQeTpw8w2ffc33fvL1DvRsMcLxsR2zYkgnW0P7AmycDQ3gb+daRKe3/UMLP5A/GpkvX0Tq4FkeTXXhU3cp3dhpqlYDaHfQxGesMfnr2m1UyOh96hGT9mVUmh2sL89Hb+jCc+GPJXRz3T/D/rVNPHxRVecN87bLEZ7bxup6uK397f99zft4eyv+rL7hP/6vfnjesB807K7sdUNF9j/LII9/erpSCqHWfZ5K7QolouQN7uJ2fPSXUjLUB89l5FkLKnPEf8y6eKOn7nP8hU/f4/5air/0PP/XVlzttKqC4LK3OPGDuAT97qCzCGnQaynxZ7wEaP0MX3OXQc9awzbZrMZlE7CsAkx/6Osr1rKZE2QowwblYNHzRxWNQb+hceyPog0eC9ZGH36I/5mVc15f5sAkaqwf03zzuSGFzsKt6czQvXZsmB4nPPYfFd1v4vi/pNCWxPRNnNyDmAfQ/GseVZZ3834x05J6LjReYTyPycdt7f03bUcRVcK5jw4GQd2kx6iGEf8R5zr7YVeY5kySKrB5+byBzkZH5YICZSUHLiYKpwm88wlQfmjPt19aH1/ARG+RSIyUfZx96fdOBDMdUu/DlXrrRhXVnLQANDOlp1p7AdgyltXdZiaNIZhQcPTGcdPw1vxbVKSVAG0NEERkyech3o8waTum/EwMHNjml1rhDDVzUYys9wf5vcnbC417x1PB9vRf7KnyphX2A8Jhfoyrw1xeefuX7hyVucyO/dwFDDR3Dht6sNJ+U9LRGOZX+q9+l+os1pJfsZwllwshSLYDWIScaiHvO4U5sUNrHBhKLVD75tiYDSeGpWoTIAYlb3akmhuWQsOjmyF0usgPk+c1xffkG08h/Qjf6sZEpIC/y9czsvaT0B88WDFxjrMbDWGH8wajSOwVT8pJhEsQpd93r4sufx2aVwMjRlfzEw08JSLUr6GX5o/9BKroeJgfF3wXzxCrq6YZY8l1MjJl5v9YXv3/D53t6CfTlnWcPQQMzztA1iVFCCwbuD8w0xAcwvTgk+34mlzhyYYODnBc9r9cF8SIcvMEqgydoOJ3sPplpNFHFKEdNuvf5Wxqwpi44c97dYaA40hzYR8cutD1ydei4F3e6w8j+ynpOeqHsK4+60CjuPd8i37wTzI5HrYk7f13lpFmsEEbFgIhnAXvdxcQMD27IXSgTGqGfqgbIEWjfsy57TRid5kOAyX+eyN3U+KjHewasC47dkPa5Tx5a9YTTYt+bv8Xyj+39hqu861Xfvz18twTTjbU1g0BGe/zkHw7blppOvnAwlvJiwJ6Pur2mzQIwJFVnn+riV59DCF+xPl3XyJ7F1IHHvw16TKT34fXc/UroD04fz88fhM0ttE7+0A+YlB+XAPmPR+uWo+60g6LDlS+7l7IdTRWq2EtGnjmh1ujElch3ExCOTZzjExVPieU9HjDoVgdwCm7BwNoT99kiZU3b0wQSu5g34owe4W5VTjHelYX7/bZ1qNBWcHbyZS5rohpX3gs0w5Z6saT1cgoFObfiTOpbnWucx7HkrGWVGsjfOiiZKNOlpOX/2Mi5rLYwr/yQZIsoYmHd4WoBOwkJG76yg5DrAfJuczMEvn8poxkL51af65VOdV7L/4P0zZgf/VpBsIyiEo4KRNksll2eCoCHaHEzpXiowTDKVxaC6JYcGYT4F+nUC+/ObEOOj5bRV2rJ2yQcx3+0xj5Ic5hMb49eFTex6RNPrC0z1W6eaPP4wVXDVgpztxd2lxFhjvs7yEv6nlPlqFy73+uqyw/WRx2m1Fnje+6Qc804XGiAumTwjsAsarvcanSKrkefmZD5WEVdXwoOQ/otgn5Xpjf6+97deDkxyhrnHfLUBUzgvAXsLmaZE1wKapK3JwwyjwKyiUsf9vXZ2JPdNXCVq9gXGYwXWTDuqXoVGAk257+L9+baAPzq28SAvExuarszA5CdZQ7RI+wrN/Kur/Pb+vvlUX6byRp1PybqJivv1emDGfhcMW72yiIK4A43Y6LCHRFG2FI4zT4T7Su5F31hAW3cie4xvYO/DF5hwO0gx/4sK45Psi5JofYN/cw7wP/9iKu9YGwN2OvI/61T0uYIpv3XUB3lLrX57f6Pe6//MUf9bPtV372/2bpjyW6fqGUmPLOPmCK+jvPkvR/239zfc4v4eO/gTLb3j9/skz50O1CchUIKp/rPn/jqD0T+tU43/m5z7+3czVbsGowSFcBTBYOPcS/qfX13hOD8HDtf3sl5UtZspUX2H7r+cZC+SZ3dRhdOWAakQnEtKZolVieEMMX/J5dn1tG0r0TQzDnyknDuyV4RbRfupMeBOUjxxTzvoyKqBTW5q5UDR2bNFeI4CxEijX1HQ9/H5/gI6ZOrInO/oNVeiSuZvhGWyQ0ydYU7rHbkOcPQSihQFjPWUa9fPVlLStvtyq9gz98QfB8wpWoAZo9ZrN+CrJHnTylHBWLM1dGi6S8CI2mLBwnCEGCTUekDp5gwGKBWT86zE+3Nf5mD60zd8+CK5kr8N8P6erD8UKecLeYmsZaDujQu3jeRGm/i7DsQ+B36VNd/ybCDrcnMw1egAZosWdcDiYws+YdDTEAMSmU/SzYKUbxsFPmRiwIff2nieToL7W9lP6UNLxIizbYEhn9q0iqoPrme90lJavxSrQgwrD1wJwBhb1sd4ZPUezHDGeNEUDBppH4yHb8jja/fMrsLnRkdM3IspBYsxYti763V495HoYFAdPuvZ1w58OrJ9WpmKyYTR0TG+qwI+2HuYStx/IKadW/eEYiXh8IljzeFp7RGevwvdPV9CN6pT6QOXeH7xiYFBLg/JwKMnGBxwS3yV2zoFqxC6ThMG5/FHOLSddfF77QI+znj0p4jZaw4GYXXO24Wnk5huwHzHFcl1GzBQli7xfdHSO/DeSV1T2OXQkeMA9pH36iOFwYBXwi2MGU8d7UIiHYMpNx0w3pU8xIjnAow1fe1LfqnA5PHCWVRCi8H086G1o7SABgjbOZhyHvU3lG9GYKxr0xA/dlWb4sMLPnYwL0p+jW2Hwn5nWHmtp97h0Qs+MPbLqQj9agfmrLUXfHLHUWLX0cc807I1Re3NvIpV0CW/WeJKWZHgebzfMme6BlOlz8qrQtcFU5VzWWvkup2JuCX7ke0nAsx1M8H4fPF+8NPBesP+Wi6u1zdDvnIRUxdZ4VTUD/eD3zqVe3q4Cj0KMM1c2B5tN90ZmGXaXHi2AdME49AAwx7l803AzKIAU8WTSxny+S6rKFe2UwWyGMyvNnj+FJ7xPOoP5t9hfMZrp8B4V68P51ypW2TH47/Wqb7n/hbXTcBouDMbpuvCp3AVwJ7zjQ9m6VSYDyJliij6iKlJWqREn74nxGqvc67vJLOffTDHUdYjq5fQBHH2xvuzwmu4m0uxM+1ivAdyL/LLVLP66QqP9YT+2/v7MlVgnBRCjOvj/hYnC/b9rXG670dgiolk8GXZcHqcoUFGxaSK7XcN/zDNGG3G2VjWzISGg5iBBownc9gLFQ5/b5MtJSzG9/V8s+GDIjVJd3q4qn/t/ZlRvmRBb4XxaM9OOS1ehonn15TEuyYYP9oWsPdtG/dfB3gdjw+iCsOW7FNgyPw9b4b5Zhv4+12X68T7LRggnxI0wUpbkjDOmJ+9zytlm7Pc+9WfYKrm+SFmdPMJzJg5lX/NwXj20rIpGoasEvszNE7qgXG2pie/L8D995jGaFvqsG/P1gdctDRoop2J8bIN88Ef13ObvJY3FaI4QgOZMrcgbON64nGyG/NlLEbk9lseCw6JGf6YajqLlspv72+8lef2FnNNxOsJ5u+713dpe7+bQgTnxuEfVwnAuFNXxOVea3huYX6tRkP924eDuKd4S2iOp6mEjyn8WWWAOVN1xpmwX3ier46ikN0+uVVQrIEi/kkdgHGfJPy1AHPUew9Mt23j/tYyf6txWSh7l8m+ERU0z9mvMN+zxGNitIR9exAntL0osK/rCoz1uYLJ4s+JK6Fpwz/ORmJL29VJauQE/rt4cvO39+eFm12HTfJDQI53coW/WJl/mEpxniqzw0G782Oqb28ar7hoxNx14fzZ+9Neus4Wt3v5pzcNzTF+96vo0lI7OYx6oTFjilv/tU6ltMCw91Z2Bel3ZsKf1njdTq07zecv/N0w3//Jdarh+J9y1Md/FfzEf/83mYr/m5kq0MFE1EwdEW+Gst7SKXtTpBbQXcen3KvT4cOzdAQf3lkiJh2fxQE+0F+AgWwfTDL2YEMbZonYtqFj/FcFZrJixOzIB3OEqfqh7XvhCmH3dw3fDtQHrbsH+KxJCR8+sOU6gDezWeSWZslLNdvJPuD4fHeKmHJf2S+Klxlizt4xQj7VbDDc6ijndAmbT+G/KJ9BJwnqNSX/BPh7uj6BoVQfjDiS9YiCBZgxXol3h09lv7L1ibsiimRP0kF8PhIV0VwJ6Y0YNB1mfUwajpiwNODEj/63JujOqqJlG/e/q+wLpe96rojz7Z3z+FScKTE9CMNj5B9kr44rrfVc1gX/BPg7LJq2tu+KUMz3Fx6nyYBys+cr8cJ7p/zYwoWLJJE1Ez0z5Y5ah5RpOXxaMELMLcZSN19smbPbgU+zQw26ynenIp7cfIfbLczp9LSzRLTowycMdcTghHcxHvHkU3JqZH7QoYPnExxkbYEXYl6et20msgq6v+/3JySiI4MPbOCzzi9bo7Va6JV4772Sb7uyJmj0NhTRl3srQp7Dy2YqdOS+lEy2Ose0Gk55FX2UYsafGVtS/lhDd8/kXuE2hw/cqHcw3rlGTKY1rj8/cauKtTc+D7jQoCu3sypeu/BB56Mlc/orQ4kmd8T0DbtPKIPgVgSvi5BfLp5GUeuhK8LvQtcfE22PGPewhBgvtJI7J8TINTfAoGu5TsSnFZhdnlOMoAF0vlvezxQ+QruKhiZ0ec/rI0ZUlcNC3HDO6VzvKDzOYd/JFvbXrLSS1tkZOnR3gM/cvZWcornMZ8nGpcNnR3VB66oFH6tGRc7dA64/bLyBQllOiMkD2Wuo2oKpxNJweNwvHhS/rphvQd50+CJRU/L06VyIl/+R26PWhYA3syp6NDsw5LHeI6bsPRHNGzC0u5b15DYumD/evRHjIlFRZHzA+GK6u/DuQKspLFTMt9YMmiIbwt5+61Sa2HdY3M/aNKcKMebz/DSs7deIwa6O57+JdTBkXsl2Sb4houcQzPl831MKThmY8j1GjNIH2R72jfsRuSHrUXUZnr97gr0u97C/qYB9bamF8W4+EoIkU81uQ7/6rVN9mWquln/t/V1ffQ/29JiKyL7vQl5qoA95BELWTdeJz4aZrEk6WUJTXRudf8IM03NYciHSIeDg8lKgCe5v2K/f1x4cUwUaYCrPpbpHmfMtayl8mSp4xxVn4zO5v3yqH1N9/ATP3wssFnZK2MdauYfk7QNehXoX/ulww/whAcYQn2Edcm2RmbTOVVWhucwP7Ow1aMACTBX2yZM9rsWG6NSdVvFUh4baitwk1x1ilI5XMM3iNHBJU4uloPUITPVUtyti95lZhWvZz7LXknXBO3c8AEf2BVB1a0WJvRMs7pXFgJuWJvfGzxj4rdwLfLf6KSWPJzTq7oXnf8j6DiX60axEqi85W8raOG7y+IupvutUX6YK5kszZSyGJtheWpivvqz/tCYWkW+2YO+dljxDkqgmBVuCfdMZGuHgY34ltzcYu02fC5+Ozy1Keq8pi4oJ7CeR9ZmSyRiaRj/B3/ZMNvzlUwWPcxCy4Vlnv3WqQHt9ZuzCZP5Ty9BYvHMwf9/ju0PBdQRN1cEb+aqW52gDeabm/Kwfssf3gkT7oilRInv3TJmsBZPn8Ef6s+TcgWSQGoFVkSfzz96R1qFlfviLqb7rVLp5IwZZHJTsrd8jilsH+C82hz8YDc6C/JE6YXEg/Uc9wzROr2JZiSJCfFlvZU5/T5H2NYDmmw778H/TEPbyeNVj3lvJfNFeF/7cH5WDH1OZk6Ulgtd2N2D2Tg9/TIXxB1Px6af65VP9ail8c9S/ddT/1kP5y1S/OuqXZX9Hy0fNFC+wzfy39/dlql+Outk6f2i5dBfM627x9+fwfCPn2MzYj6m+e3//nzCV2v2nHHXtv0kd9X/7uT/TKmhjjKDbNQU+cPPowyfXt7kSxV6g8+uyPpOwj+DunqyJ9mzJutPBHX/vbHcdXrnahtKj9q1b3Ay4elPucp0IjLQojZwHktESz3NZ7Bhgqoq0O612K+iCjQbOXzykjp++F1Xc2SOmVcG3h+fJxpyV+UvOWnvSms2gAzcCOv8SaAWJdQUfbMk63pUCneO3bbx+LuFTdjtZF/fjg6FqTdY517U3rZ2ZU8X1HL+vXJUXRccV5Mjzozf8PpA9MDXZE7az+BCvK61H+Uaea7pHxpifMvVF9PLALN58N+Nxh51pc3vOqyhcI+bxm3ek3H7OWbw/7Epe7NQLBenQrmLWClJuXqBot9UYjDfrByXvzPp9iry+X4WH1TvkCzUJKF9rYALoFuLnTSEo/+ZT8At09uuqRhSdr5izszteW1c1pnCYw6e5mzd0ui7zH1YFYkI+gk849e97CmpZi6Hnmjlfb7IDeX4zrcLhQua0a3ZFyay3UERzaDh/jBNG68UYzjVSEJPa6ahNxv6hs3g59/B9LWVJ65ZnVNFaaANuecKmVWtlsnijNDO+kTmh/h5eOhrfNbnWDZ+/fk1NyYzw+Sem2OSNThaLDhfEiMe1wvU3a0uEnYnMDykKjcJK1hC8d+CDzrv+gryHblQikMxzelec4iCBjzwnXsit7rZFCzfTodubRuYUy3pXzthiYuHWOTd28pxQJc+Giyu+T11ZYPbBBtdnqPCRI02cKdVsW4S9Mz7PvGol63LbSnRjn5QHkoFWsl9bvLxifMW4v6Vk2wPTngbamEeqIuvXDBEzegNc/7bdn8GeHamLDS/lehc+P0qeg8qbV3Thl8IraMX6EyWMZH/ErIT9e+PGYVFwBnNdCddL92guosnRBJNa6plWLz4TUX0xYP8ZGC84m2CqjswP6569i7wfS4lOEWIW52JPeWcHTVDdwMzzp/YioY9g36q3n/3yqSzQX/VjKi6S9p91qsF4/2B7M3MpDlU8/65c98u3iaDIbwwmLnmZ8oN5BrNbYEih6WCqzzXZUbJfThThDDH/np6smdmN8TwmbTDYlKo9keKA6d9TU+eBqrTIMQZgqlWHlQwy+i+m6ulmw8ahtyRvGU2UqL00iBdkBbQ97BgLJ0vYSyQENMW9Wlbx3QfT55SBwfrEWdxywbjlXJnQZk+MiW2iXbjatoi8y4ezMNvI+lW3WUQO7pd520mlM8fSHXKWz5D52y5Iem+A8f2rCo22j2Ef3XMh6421ZA/xNx14eUgOtD21wOiHCZi+HCQGeUamsqC/K0vYJ5g+X4fQVLeHx3mheLjEQPonhcwLF3Zq/Fmn8hdging9dv/s/X2Z6t3bJ2SG8sxF40jYsfG8PSWEvc8vmF+RBs0UdtuBEPtL0eHjHMzkC1lrgLtgCH/eTygGfCjh02hyXm/rBeUt02RRE24OP6ayDjdczdANiC2v5YQmI90RtH3ieo4sWVBGU8z/XorxtbJaUPBawf/0ZI58y1UMaMYlGC7Ylg1/HZSUMlXu7ZmHfckHu2IMzdWCPWgb+N/uGP4wVGww2XhvNLzftsEw69ZSCbr9/d/zqQITmp1N4rus59ZvK/5yifl7PHg2xbuJAYby4Z+MneydZXtOFYk5xrcO+3MK8qkGhl1jPgUjBg22VcFg6gT2oOTwV2Iga7E4K2jGL1PNy4ur/G2d6stU3g3xhhXTJCTf3XAR1wfY+/vkBRQ+u/AfpY54Fst6Vd5C9vK6DpqUW/zsEb4I/iQPcb/MU+DPViY+/1zDP3YX8sxOR9ZzK4bQTOehbv7p9zdY+oNfjrq1qVwWiPOe/9apfvWp1NFrYN7jePj3Hsr/+97fl6m+/f789yJIWbyyO79zf791KmteKz+mCpoxnvdv70/mUwXx8vNnnWpZV2Cuzg7P4z/HVOP+P/Wm0f8XUXX/36jo/7frVOJbN/cp6zjbHzCE7F1LweE9F+GnBR2cp8kJDNNAd7Y9+NCeCx+SzHtgEF/2MH5u6hwxcwhdphvQMXkvu9GqmiyUMHv6IX9ytYGumTiV6CjGhVu2rKkY1dA9d1nL3xvc4aO76QI+42GG/DavC8oabaFEaYbPv3v3B1Hcncu65ogpH1PZEq2/+/UBYuZ8XENXelfo5pVPOaf3fUurkeNUYb366HyaVTXFPnNExNnuwaeb7EmhvXAUMQr0BxiwX9FqOJmz0NqaDj9YijyLLms6vvqyv9/u/JQ5i2BGR39zHh3VEwWDBWLgZ/5O+WRjweduhrNK1DpiWnVRzhS/J4jZywb3U8u1/5Vv4v6rpeyNMxE9ikLPF2K7eBNXY8WnZL2QOZ99xNR2X+agPkP4yEHdgAFj3J/oQ5fG/TVe70aSIdkIMWj5BOMGrI4pp/FUEdcd5ry7qnYU7bwpdL36Cblu9/dgxoGsn/LeIeYfZQ6tP8Dzjrak8+ccOjRbxKYSfR71gW9PS5XmErBD/kAMOXXPLkVvWefYbxcNj872HD4rhc9LKny+p0mf1NkzXM+60Pm2qh2Khgw6+fgpdT7WiwWtw+VUiftLMIh2VXA/isxp9U74/Gd+ahF7eGCEdvGt41zPKSHXEOJwIjDFs2IUP+Dio43QiPfsWCW3GekiMg+IAZt7vyDa2PKsfwSm2UoGWA3uXAhjBga1HW0nz4Hh+hYvGoChlaOsHwX71Del7O/HEjDEwBZiOAJTxyN7K3sgy7r5sk+91lI2FG+P0LFKvx7ww75e0+p4ncj8J8S0dq5YFJxyfH/rUBOf5uqMvOe1r/ihKfO1DupGnmJHjLkud2CAS3Gl0F3YSjgbwf7ESebPPVozJTJraJh8Wp8o10pZK0QFc6eh3Fsv9KUSLnMwfa54sC8wVRVNZA3cTgUNEs98zMfzCMzsbtQnba+po0RrJeB83S2GZD8PjuJNg33zW6davOReyLeWwqSyHIrtLn4v78N+4rYdkM9dXYl7NpiTfDBwvJH5O9EMoTttJwUBf2R/tW8/tg0rKNzIuvrRBDF96hYlBU0Gxs13uwHf1PfWnxz1TFQli7ndAmNcgurHVPED9iK8lsxfeeD+/FufKA0ITN5tIaael3ZIQRksmZgfwRRsBQZcrXVWxZcuYth6oXBoOt1UQmVUl/zakecwr8SUuNDlXvgNxDHRX67wnBP7w1S/HPVvLYVQhSYQZn8qwuGQOvw0EDIfxwaTTQfwT/sCGnIzGstzhS3P4YNG6JAwo5ESrIdg/uSllRTmfKaEvVTDfOKIwbm3x/edVDDHl6kmlSoUGs3BNOfRxaG5EGDaL1M9kjgkbitGFc9bsK9Mgz1QoINxWrLX0eUs88sWNwxD6dUPvlT7NqVsypSwPfTAmEP4g1yzuextU4bcFPc55XcylKhsNjp71LVKxvsSVdRqmQ7LNocJWXXLEf4c6osN1vcZ5eEbz3tSNw6PV/IcaBBxJfJ0ma/o3nG/3TGif9iGBp5n0HDi0IChtg9o4PYzG1E+yidgiBDP49KyD5Tehnhe4yP87Xfv78dUYQ+/912nWnZpWflGC0wRx9LeWuc2813SQj5dKHPaigLPYzUAQ09DzyMxsx0mPp0CmkEoM0rijsbC+FgiHnXVBQXjBZg04vL9wR32gYFl0QUP9rf3p90PbuVfRv7jt061pBOxYPT55KyDiQD/wnB/6UgnHgR9MFxiwv9eQnmOsaOtSXQz9/s8Us67iUtJ2cZ8Jwv3u0vOIeInGCvOunWHbxporsDbSs2Ywl//mOpbn+q7ThUNOuKXo/5jqm+O+pepfnXUvznqX6YKPphpf2Oq3zqV3kf8/TGVfjNDtjO8LtnG0Vb+tk41HXgL4cWvIP8xlWk8LOXHVFnI7mQdzwv2H16n6iqjwT8wlTH817//SUylhvecVmoCBrjKGoPKuH5Qrt/BGO7D7/C7px4pduaWiIwAMSk0zjsKC1l/4169L/x4zTIKfegyMdV12NCBXUkUtKgiX0B3DpdgNG+0lL1cSv/Ab70MOtuG7gl9CBQuZB95SmnBxPW2J15bCWLaYIzPn1pvh3e6sqZjz4DPOnRln/G0yClNbej+8xw6QDWhq71NZ6LEx3MpUQTydNWDAo1PmTHgyw50uxfC5kTxNA78EBQPig7CqeJp0Vx4/23vMQc2iGmx8uHceWcdomRkCWHbuP+0i/cneToFQ+i+zhc9xOTobs1lfSLcn71SK9qG6awKZ4mR8l2eHUkkjQ1Fupd7L2Ndp83KcUR4SMyUv/x7l/JgT0o0CL9r1wlu3zzi+1dP/L4lMKcjFoBtszPmJI2h45JTCB/aPZUP7nTuIW1754kQvmvo0EnniEI2gs7uDCnkVj+RvU5WUxFbkhEEBpq2lgEG1Twj5C29X1I25rJXTKce85OGUYoTzNm4dYbPuonXkMySQwcmBRih10/gw01VV8J6qT24HlkzWm9PYKxiic/vDVlPZoAYF10e7Q5b5RV071U3wTxX+Li37HUTX6eIMTEul58TIU+cHKaVuFmICbO4p5LZqFYVrtewH9pmFhhwbbDQftN378ektBsixnxOtcOLbDkACSGoRmqOGL89y/pC/dW0CpkBn5wNwACiUMGgigZdPR/Ucm97guubyPymk2uDodPZopIJfWDo6Tkm/xPaTEymJsazkGfTXyU0xSvchXz8vm9onR2gAWINMW+qyPpFT1mjMTuACQ9tZUrUl/W7mlkh+yuCsVbqoS98miMmz9W+7D0ka6DufMQAbWBfaJORXcVaghhVdeGcs+4VTF72dmPuyr3atdK2lFD1YF+tfVFQvNeWIp7kPudTHyganZ6WrO0g55/plYhBMkz3erC/8VB50MY6wb6HsrfTOxKD3zqVF+4/DRtVWuuXo06OC6aZWrIWQbOzlPjp6Smfy5iyiu56Fcm38MMMzJF/LrDHyRgxKrDg6UP1hRjayHo96y6T59LkOp5jgMnG8u9ZLXPON12jw42iGv/Jp8qZKNm+qjDecREwUorgwcqzZ1OkWRMRbnuyHlRReBTUjlnF7I3ny+6WgCbR3Sqyr17Djy/YY9xpmIiDjdbhfqgwCrs63k/7Qu5Vyr2xFxAs9mW+3Pfc3y+f6twNxkz7jB1azm4hCy5H5rDNwwopo6Xcy+JgKnUgmS6cIWbWFhix97R20BwZxn/y9Gb8egbZB/p6JPymVYL5SzDVNhEz2H/aHjClstaUjAn+aLz/5D+mcjY9TFc+BNPQvvzDVEFxCTrsYveIpsrAYKLfh2ZRTGioPLqaVdSqNaCMjpgd5X2fRY1WXHh7A82RdyNojEEL9//x8P71dM0wPleM1zGvLMomS0NEo/sjZT1QHC3Ua6T8mOriEidXM/7a+7seqxkBjs0qfAX6jC93YMrwoXNo5kT2r5sVGon9Hd9/HzYHHtX3mAJWgKnzMEh5Kmsqez3Z20Ybw/+0ZjLTp+nL/EUXGvqboz7J1aXiK909mG55MEjr2ktB+tKcsbjnQcLOR63KS0dg1tU5m1Hg3gz4V+ENeLLVXNq0LcwXv6glu56n5C2m7co/z/UBf6dgrHycGJXQGw/z+1bYFBw2sIdpDf/yZarv3h81q/fjd+7vb0zVzTX42/cSDB7MGuIlYBua04YmU1/wt8fZOZWSza3EMtVDvvVlPtfizhAv+3jdTeS+gmSseO9rDTdf9xUltTxDVZbQTLNBxyDz5Fnit07VHnCfXL5zWXAHubHstd3/8qncy+qvdarf3p8z8Igtt5Xzd6bqte/lj6mCy0rmw72tDhnGxWG/c3/td/b5+zrVfZVc/zDVcoP3Dzz1TrZzXCBw6P/JdapuV/mnOurmf4866n9Dqn9TjvqbZSQWss+9s4YPtDey10f3Ax/fXu4a7lyqiqKbgI+cHuTa7xLA5Gst2Zde5vC6IXzIRt9Mmaht2JDSPp+hU6cLFg/llsglvj/hoxQHutvflTx/sDNttQN0gcLgk+qeDZ98kHuNSrp3+EzuR6eRWLCIjd8zzH/rSulB9rerDzInfZ2A4aI55vR5ghhc+tA5uS19vP3BnOB9LcP1b2zMkRvuZ6cVT8qiwq7EQPZV5wSb8qotdI/10Q/8HihgjvQCnyhk3fdZzj6Urw8yB9f0Gx5H4k7hajqt4t5Z1mlPiopidpwpYtDg/g4D2V+uYTMmmuubeBxaB8rai0UVXt4fh2+0RidvdnKgUMZgrFvch0I1V1TFm85b1mmGT8nCluxHVwaI0a2ayJPF7sRqKfNB1kVAQabAxz9lDbsXYARM0EWMZrJ/3mmeCVrrFzBt/M2Z3so6x2O8jlurwOFiiJi7UVpg0MDwiT9L2QtlPcPzPm+KAT/lfY3S9dlkkdh4KZ8cpz1yB22pA3v1jMeKt6BwvtIrTNniwNWLOqX83AHzmB9ZD2pkEfnGkjGxcLYNCycJfH41MhRABb5/zfsWdKDMv7gFYKwwlTUx11e89nUwyvO2GBLrTMAItewtsU6sKWXrKX7v3oB5VjMwn//cw+fn7YLzp73o02Iz1BTRe9CMr4x6QxQO8H3XMZhm3CQRmHnFEXQEPfiog/vdko6XII+Ge5myJ79+L0R83JUz3jKsiFbWeKGEeRrMeGej5LQxN7IvQILx7fBzTmKl4Pv6NWJe5d9TWtsIFuGdI+a/qJ5QGKyZTOtDzL2971NKFvue4i9kvpeT3WWvkxsYrBqDQXh5P8MHR2C41IX9bXgWyh7AMyGcnT/g49o7ELHckr1aJHNbxZbSiYSEYAamf71s/F08Lbx+vg883mO8U0Zg/ENLrmtRfae0mTgiSgMDut3NBjTZ7RBDByYYqsjsFnzs0a28++hzYdPHeUGr4GaJ2BvCftwB7C96D3XobFt3OCWZXCeF44luDpi4bYqtrNs/EfFth/sRIdtQ3uryKlKHJXFnKDVRMpP1kg7wHz31PCbz3vervzHVN0f9t06lOOc5Ja2SK7G/oTG/jDyXojox4V9msJfspvrkuYXLouEETM+KZEFiI3vnDLp4vegoJnk2GD5c7YuU/z/cnVnzssiy7j+QF+KslwxVCghCQjF4h6CoOE+gn/48pW/v1fuci75ZK/aO0/FGRxj6VyiqMn9PVlbmpj92KX6uGYvdEvblu/en7q6u4sex8ve9P/8trVI/lutpOpX1l2rYr2737IPxYjCyOgYjELAP9mjEoRFaKjRPcGuRp2UjRrWsgTuyxhtKMia7IV9eDXvIc2DFTcX3Jaf9kidnVyOuDET12/v7xql4x19UodnH/e8ftwXN6QWGPbzVC98TfHTWTKFJVm0wk1akYNzHgcDsd3/LE6+2SByOjMGfw4d7WR3igd1YJR5rMFHj5zOKrgswWumNG3bL/T55iYxTdeQWqQ5dSl6n7Yqgc/24zNkzk4ogkb8nSzBbwzHskdWCJvmcMH7nOlehsQcYD60Fpprm95jWiwXsj2FCszVGOqSwl8tzkhEYo7HVPSXUxXglW/gH9+YM/zDVePoh5qy2+t/jVL5XebSeTidK0GlKi4s77MtKZZoiD+41fJ3ULpGyx3rpMdin+avkVEz1FkjJgj86X2posDTRhejU5YPPPpgfBbsZeB3C/hSD+4e0drWQ3Rx2D3Zy1AG5+8pXfnt/dU9gOfUPrEp2e9gTXXd8Wj9i+Ceuwx6NZA3ZYhEuwNw32COxNMFs/RvsSdPDfLfPeYj1s4BmMzT8fqVUGcUvzP8EjujCtcdA/3uOun9YhqSPjgtGk04w+THVt5bC79zfv2op/HLUv/lU35qfYbTZcjZ9VeWfHsr9IZ7nb+9vf3KUMGZvi42O4k3OxrSrMHA/yx9TufX1rzjVJ61vNNO3tuI/g+A/yVS97vifmOp/Rx31fztTBamyIqpHc0WsDu+Gh+fxjYQ2sUTyjoMH700d+KCrJ/sbOfBRaQFdmukyhzaVjGT1xxn5IxNMc11izV3H0NHh8pvf4ch+fqb/oOX96oBB8nfBtVScyHfB9eLKG3D/qr+mfKLYVby87y3uPKDrhRnMWfQuAouPw/GVNp2lJeKzpmv8eAbDBVEPNv19lzUkW7ABPodOiowj5vxgJWvIva8yn2kadPirMR/kL2Uczt5+a3aC0eKpBeZ6b2jLT4bsX8V2uN9jK5jAJysfWqYL+IS7jvsfK+xGyVaZifh6azrcrCRTnUJ8/iJ2Fj9t5F7HnUxFrFvyrH5LrSjyL3MwXL3nvIycNpilhevxP2DGy6380MpqkRCPHozYdDf2qdCX+P64v5vwkSKwpsUdNi2UDDXbYc0GI8kE0/X2wK2zZKw+mCrpRpgPhpOGtB7OwBSXDnxge6huyL/EsncCNyw+OJi4vqGsn3JdyrPvA9k/MDdsmQNed/jsnkxkvSIw0LHwI/iwjUKuMYAOpBd8yGbCLDBQorF4Fqtbvjv2p0RrrinxKYHNO71UDz74LnNEV68tm3dlvav7RcfvlXh/u61g4wcDeQ5ooQ74fsrw5+9S9uPq+Q3vvL0+sYEGRliYkhlLdUbx6aAJ+T9LWguNNm9ZN12f+Zwb2axLajZU4UOkj197YBb/csb3dV3o3OlLgDGVBAz6uIFZioU8h2XcDSVZ7WXP42G6o1V3aiuiNBrO83aNzxd4XvElDznncZVTnq0sJerfMf9WB7xeSkUZN6o8V3a6pxRkA84i/SL3XpKaU1hlhhLZjarxu1VxWmabnggdV557PKQrWt5SMIcm+yPa128fgAUY7m00W350ffz+qjDBLBfMV/sEn7QyM3nGYK5bvDDSNcZrsgBzkzbhydipqNg/YLN3O6y/qY/n6e8aaKBQ1t1/TO83Wr4qrLf+dDf4MZUab1zxY6qLN578qaPedowHW5YCzJxF0NXxFT5iU54JPqKPCVetGot/DhjPzWIG3S4mKnT/R6wpmHiYf0EXDLLos4Ky2xHvf7pbaIy1kHFizEcxIP3xY6rf3t+qUv7kU/3iVN9zf8UY80Us+pjvLR+M5nljh4Ta1ZVELzE/zVEfyGC3XDC2DuZ43IRFVDXyjMQar7WVotFqr+pKbH984kXYx99/cqMSnz0YkXlu/CdO9d37O98ah6b2I2I05sJlSYH1s5p9YD+sHebfSoCp/CxiGH8P9ul2k/mZxysHM2g15/v7aQwyyYZwxV2M13s9xngc5bnWXNs8WO8l87P4ZipiLYOGMqtIJ7PXEYwavGbF7ODSrJVg/L/n/j7DZE6qb2pCKDAleN4soGCm4/4vshdTf+iAceAnwdC+WvD19W7SSnRkvbht/eB1cg8oPWa43kGz1biq5FMw1wqMlq7uLhsKPAc1OMYiWDuh9TemCqPcIPYy6xkFi53BxDNvND4cyvvfTDC/dwYt+bv1aZF7OjNZKwRSLyiriKLRkyuy95HLMdH7FO5WYO62g/HefPt56hHGa6LIHuL6eECL6cCrQvcUEhudHgaZ3P8vpnqdXVpVxaSi6wjrR5uknOLhC+t/6uL+HqN8TrT1oFF3m5L4RWAkg3ANBrv34W9Oj/OUNmmlKVGZYz6okWPBfgwwH5Q11us3TvVlqpDPd82PqfRx6UPZhgYwf6rA/vZbuL+zPPPguvWCMgWwH61c2I+HKffmo9pVouYE5jo76pz81wDr/bWHvcU8CyiXjJXcHv6Fx06aUm53oWln8sxAwBv9l6Me6G29wzqwxr84lc9mnz97f99aCgstbXeMbw/lXz7VN0713fvjHM+bZm1Iwygc73+1FPxsBEZ/T82/mOojAs5O1/RNtuP8laN+k/1LTfGymL9uYfy/e3+/ONV/mKn6g3/a+2P/VUqhZ/z/xFS9o5NReiig2zvP3YXfrOpKYbmCbjaj4MKvG2VLQSebicibg7s9DwwU110w1Y3kuSQnT2l57sBn31QwysCoj5S3ZraIszeYYcShmzN34ggR2jp040IcKGxk74GoBRvcTPKCQs21RXRqPhpvCZHDZ43tKtGNN+f19n6h8Cn7+x3k/dcpGG4ZGdBJ7zPm/K1dg0HM8xREL/cmGpbifctwROy0cT8rFz4mKsCMyWa1W/Jsfr5QvDdxPadZU/C+U28omo/g0+YVfFDvIBqKluMZ7n+pg2Ha/QuJbAcf0blRwz8Tf0eZo4GpdCXgP6aK3Y3s1WDtwHTd+56i4R5MmNxCjbuLekIrLwHTzeW5Lu7Kc4fODjbyXTcT/h7IekaJrAczbcGnxrHpwefCZydXeY4GapBoeWozLFpbkz1roVvFmHElOqdgvNT1YYOv1bSCjdtafLFX1rSp5N7D3AcjGGPcX3raYbyaNa43S2r4gO4A470fwWZXYTIiJzhB5xmJ6vLe/dOQVi1aSmCMvQmbDcYmrYM9GOZwKJfc7taMknIHm+euS9gwp+9S9LYMFo13m4hpPTDR+il0Foeh+uDLs8NJ2Cp+nzZ1w2OqfMquNBUimsFmTqywQ9O23LurPdjIiQtGiWe6Bm8HF8k/XaYS9WUconPE9dyKtkLq1lJFdGTwAUFyXpE/Ock4wwQMOLqaYMzvcPWumI/+alyAMfrwwdO1duFGNN5Sqj4wv7oW/l5Tc4H3Ze2QoWdo/HGVDHQdyL1cBqYpX7msBxYyJTn3YbOV4TkhWlgyu1QDI27ju0HRdWCIZLXdDNh8WjLyvVG38j0VPtfbYn1F/k7W/xpC956O9QGMOp2L6CHr2EdRHZJ/mMt+aW3ZE/us7Chu9WZKPGlh/Ux8v6AVOQs8Hwvzf8Rlzn1SgMF7a6y//tZZg8lKzEeywcz9S3Uhvx06FX5QB5Po4v9lqm8+VXB8gKkObZn/td/NFDF2yeXXnvCI2kdViWaJPFfX9UNK2j3c78CpJ3yzEwX56zYYcSLPkk+7LKdoAV0PBMTfJydcb+Z1pwo0GNaffwZT/c79ffOpbv3xH6byu/XnwWo6m9AcLzDwPQPzLub3OW3Ovi7iSp6ZODp3T9ZYdVmkUY3nqQrMx1g1WDxvgfG7Za2CoWpdJN095q+4KzYljwzPI5jD533jVNy6w4d99/6+9am+carw/mGctVkdULHOYT/eETTL+iEWtMleYHDjhb+fPLFeouESz19Mao2b49OIFuVgCB8lz+UVAvNr/ZG9WUJtc2H1ZZxQoriY7+UwdMFomkrzYRP+yad69sghYxMuKj8+fRp2239s4otSVZJdqy74aqsQFZ82NIlK5YOHe+ZDk5R+lYhRGfFnKnuIXxRDiLdVX7h+u/uU+/IAH7TqhN89MEf4zsBoW3/VsEbNh3+YynHDP3t/9nXksh9TKZUzpWIxBsNpCf5+R6VPK5AyNOICTOkqJzDx7IQFlX9r3CYl1ksy4ZV4CXkGwvO7lARXvN7IvfT+Af4ifX/AJJ0z7L15VPpkmH0w1Ip/XHb/gDE1YXkAgPFHY/sHc6D5TuOKGg3j6+l9MNNd1gDtKeWB52MT81O3bCU5TGvYJ80xiGg0EeSqWsGnfWgYsTI0kWjynHL/OJ7RUolkHwgZN1o86g/x83Yhfnt/3xx19tz7Snjb7pds2Md8z15glqQZwx6YolqQ6E9k3KqC/UhSNabwlbsimryhwZK3zPdKYtiTnWQwA4+TksmVwR6UNTTc2k8oPctcC03fbn9xKs2emyw44wtYNnEDYsvcVX75VN841a/f37/yqSb9hyp+caovU33jVEH+ajjbzM5bWqiyElV5BaOPn06HDHXv/Kn5GT7zN+nDxZwF77WxZLej+G97f76AP/zlqGclxuM/x1SDcfcfmIr/7+hN829nqvABJiqu/TmLWyI4cF1nF0r0vakIV54jakJRUnZmMzzdoaxrPKwKisTOEpF9hhzpj8HxUdCWsV+PCm40+YGiy9ZmcVFuJ1yM2JWydU/mq2SBPItdVRQeG8zBeVueBd7LvZHnW/ark3Ea/cDgIx9HW4j9XNe4z8WJluoOzNObbQfcOtRLKhJp0x3pg3tb6aNZh0PXpVvOc5UtKQ9WcwV385b98NQrrYv9XNYp14m3d/WZ8nZ3rsQOYIp7RQpGnAsw0Uzufaa6PIue9sBQpa9veVhKpjuvp0r8WMDmn09sS9lb1lf6Bss3mNu0ApMxIWRf+P653FFQLGwl8qL3hPebfALGrB0WLe4GdG7gNxS/+rCRIxln0q5wZb6aTxXxoV2Hv1djWZ/lAJumcqzJz0X1KflMoEsjmQOqkU+U9XVeRZEJxltDttL6aEyrJDhhzavTe0Hp9AFmKVrBgCcm7i/V59CV6iPQeP8Bhl17ZDOR3v0HLz69Hi1opSkiaXzOu83rQWZsQAdeBq8H24xhszbUqCLJ+jWe3+Ws0/JSw+d6a/i0xoMPpE8PNizwX5ztxmCijfA1PA/XP/DPGcyx3steNeoWTOKp0IFhJev/xB31wF9DMNKckawD3SWZ/1IxyoZtVRHdNnz4yzfapEcv6E7t8Oow9TZ6k7kwVRZ97uWAx6LKKFxz6cOqUuP2QPa2+OjwASOS/Qyn5xzP72BU0XiF8bxXJZ5XWMm9vRm+v1mN8fnpHc/L1vUJH/fMjFbnAxjl/sF4wXgvKU6AwNHWxPXPI1mjtT7j+UwGYNK3c9ZoPejpSjTstx9MW8lzYSzuMlqMYHOH63FKvq2COVynAYMW/p6K5oH1Ns7gs8ZHMHJ8eMteQ1cwSGbK2iZ6Zyb7mWkTbi0dGXcFE0RXFQz9yMwdGO0BBtdsaITzRp5L6tcWE+1AxtXesh/fmxxopEmA59vy+7/6VKGqg6G++VSqXS7Eb+/PmFQmBWwBhluUWI+HxFyACRSMfzyFj9EB3BR2jmCeK8N4LXxons38CUas12B+tY/1Sr0pxmP3xP1mHVxP9JIaa+xAk6QpnoMddwP4iLAqmHqvx+Teo0AJ75P9gX18GfccCoxvoWA9t0+OBZ+aa0p0MqD7P8MS62M3lP04L2D6z9GfUraswRzVTl3yzQY+f+G8dBkoAFO36W7RJk8N2aMd9sC8aRHNRye3wigbA8a8w5wcKATF7+wUzmadHJplmHAlPvjwoWLvLCi+5EaV9LoYD62STLVIZZ3zFZh51Nr0acaXgyp0pE+NsnFOCQ9NkUzKdsFmk3FMmZZjvRWDPefHO1dJ14ai+uVTJS9r/mOqIBh8OmzRgWjy1ARX9GT1kuvHXPaKucneK5IpjBbsQTB9+iyp2xAZ/arCeG0qMBDneP/2OHsU7C9GJWrysd4z36CifQKj5d158Xem8ieGxTqTCfsxFV1HYCzt2Md6HUoG0WUcuVzj/sN3h1VxegAzrq7ekLS1ZI6PzJfqSE2XJTkXERw45+cWfPo6Gch6WgrGI9HrkkJP1jUv2++If65gKn7rgaG++VTfvT+tO/WYz4oPZ8cVsymn26gKy6nXsDzF+snyRq3i3rGWtU4Uk8RF9rAHQ2vyXLdKm4UyZnRItvj+NDUwfzUNmm6I8UtbCqfIemM+tHOMzzdOxYod5ru2fF/wq3hsXrn0K39F4ZKNYxmXsq4YP2UBpgx9ExoRSoEJZQZma+3uEUWHvsvELNbgj2zZU3oLpo1GF6yP8UOFBilN2Od9LvdmE4jHlNWw50EDBv3wrUb6YWEKn7l689v7+zKVX/RCeYbAOPyppfA99/cvpvrFqb79/n7n/hbelv/qU337/QWtCxg1eIw/5GzBVL+an9+9P27ZtuK/ijBilyn8+Y+ppo8P/ZjKWO3xvtvGePznmGqk/EN9Kvz7X1FH/d/OVPuApbTsP2wl7u/BEPQ6nzCHJmaVRId3we+NuqF1sJ5WcXJvCq5fYFPD/sJiAA8wksr6MXyszGEV37PtsgZgRGOZb2SDgZ6luNDKOswr8RlB9698B0y1Tw1FnG5ggCPD3BYPy6qS/hoMMNtBrmaTBkzWkWfrWciOlBwL2Kye7GfXG1QphaKQBbyf8Jn5DbpydZb1U/azrcbTvE4od6N5Ffn3ndzbAxOtt/lcxNEVOt5/4PvEU5kryXXSELdzGce4rU0RawMdujA/P2kpdKwJzdChGzUwXfHKZA4twScKr7+hwF9hfJayfkl/L3N0+5YJppQ5tupRbClULbtKVibuZ3hXR5S2ZJ3rdh+MVTZ1Tau1Drd7CLYdnhxSh+JoBibKRu8Hz6ZnFzopgE2K8WC4M4NOWcYZmMC74HWkmWDIBD46fsyaBx8+wVxBup2KeONhzVfvHDY+GIJxz5f3gI8jtaDkJfu2Gx589CYrV7S+RJYSt6b1g6+dvexqCOkYRwdvwOrh60zOMBkr1H558BEDYVD6HLWFP1d8i5u7XKWYnmAsy/WX/NgtoSMxdVh0ai86rJ1B/Qb1GN93lGejx3dfA+OAtsQkg82xO9ClmW5wIQ4TteCilbxJNQvZ+8OXNUE92MjNewwf0zdg43pGb0KGLfsP+tx7sGjwqWl28tpVOJB1s2khe/m8GOYfmWCq1O37tMzbsHH3MWzue5+C0U+lwaJeJutya3he6+MK89MZlB1+f8heGHsTz6tM5ZkENl5SCKxUomaN5zuVNVf9qIYGSNv1lu+bKqJg3IeOHTt1wzXtrJIvZri+xve2rBjJ+l71u1MFdQEGWc4xH+PREJ9f1HTgm3t/R2Fi2FXsi0ZG7RlRsGibLH4+dgc+36UlbSxZI9TX8Ps3wwSzdG4u1lfaNLxw5V5u5k6VqAh2EV+2wVwrVea0D6c6mGKUY/06sv6YwjGfv/Wp9Gb9V5xqYZr/LZ8qqn2TCrv3rUUCnzhjYHzh6vBprvQx2QDMni0O8LFtE+PVVrFei/5a1keSvWoGiYphxeOt4sFQ+pyX7Bc3kecct68A4+2nYKhHB0y12SsFi/xyDOBbhcyvX8aFteeqQSJaGpL5ZV3+o6w35SeaSI5HzI+RIc9IrGRvqtQCU8g9E2i+GvPNfKu44PZpgFHcaCKK9VrjrtwLCm5TXUTvopzwyW4Qkfc8gqkMvp+w8EU2mewaMaxyZrF1hfWzmjSyVklbW/LxUnGwXq+GELZkppnc+xXrBMh2ytoNy7JND9+0HIhgPZQ59IexzEXY4/md1FfEJicFPvhpy8JhmvGHqWbhK6yC5wBM881R12JnIX75VOdbm5N7eUIjbOXeZadk0FTlVGdJMSuhAQa1i+sZeVUcyDjccFJCc5wNXRHtpix4Z1yBAR6pIZJDLuPAtqmR3KbHendu9MunmuHp/IlT5ZnL/85UN1t+H5y6iLy+3/DbScHzt1Tcr1c1Fu++2n1aVAbWkz3QiF8SMBW4Ggx17EODiK2p0LpnchatFTz/YX3e0ObzZCyq5kH0y1E3F13Zby8GU45Pyz9xKn+WGxp7BX0w060zrILQb2+ZseqrlPkXlcX3QsX8ZikYqZ5YVTS3wbTq5jYm+7QYKqEbgHndCvZlXT4xX5sh5sMlqzCfZg/MH9mKlLe1WqHpqFywwL3pD3Zp130yo5VfBbfNJ2IrxXFpEx4NEe9FPeDvy3lOm/qD62/bmA+3UyVoPQKzxMEAzDmuS5Oyp26wGKtU428aexRVU6OKiwT2bn0eR7AvY8z/WMD+XAcH7VdLgZrHrmEHrsFrLhJcd+f4+cNU33yqH1N9+/39LZ/qy1Tf3jS/fKovU33jVL98qmKq4v62W0eALIM/OerzGbcFLVwj+tX8/OVTfZnqoVY3aJACTCX84D8Zpxr3hv/AVP/Kpur8T9ZR551/M1O9u3fYfHtni0SPwBDp0DxijkbQzSWHTUynsjcCLeGzsxts3qkNG7+KU9mX/qi73ObniFacgXHKHGuOre47wrKxhLDuMifYUU60KsdzkSQyjrPp+TtKk6c8a9+Cz1E39yVFnb0lIlXW5NxuZVzgloGxRB/MoTDlgDWbyVoDAzDE7g0fWiQyn6Vwt9B1nqwpWbXgoyNd1qRc5vKc0lrmuGdgwrLlnCjZcry+yzraF9n7pkg7YK7bTnP5eQQGCZOByaLJ6H3h6Ug8aJnImne7DnTWRPY+2fTkWXFD7q8fwho+maUYn6NNA77N+wUVHp9VsZXBBzr2eENhjjkdGTP46PHyPITPeuL+ez0da3KvPOFjHU+JsxTjwx7OnJJWCGZzY13uTcGHRFmBNb0ysaZ1CzoqOcJmxsuz7GHckf254jZTosMLPjp+YU0H/mbK4na3/p7ng/4qzSmLtAl+f2rUYCyrxvh4QzCq0XIyIhU2SgQn6LjkenqSq3/UKnptXgfWb0YHmu2dkRLOx57Fko+qgYGjlqBX6zXBqO5HpO9xAXRiNXxAIGYUKKWsFxXB9Z4bXwckcNi4JPYjHvmwkf6lgs7vn6Ajs9K04aO6Mg6nlBHPJicwkidzhHcGbNDqZuqUhLKushHDxiWQsGRN7roQYwfX17vdngDoZ1uEVS7ztV55Qmk7lHWNTU/2j1N8SiDJq6QzArOYD3NJy8DWldhXMV96z3NBkX7A/LLW8pyV7fiUDwM8r/tm1/AsU1KKWh7mt/qWOdiek9Am2kC3FiGYygbsUjE5MREPSzBp+zaDz4gPmhI/E49Y7M8mZC/uShVwDhs8984xmO/IhOyvuOXjQb6luDvH7/VbZPHn5+zTms4zJRIVNEAYOt8ccDBmMKAOX89UrA8+dCvh5NsLnyisJL81kWc0Wjusv7XcW9xuZN38na7xU5QeaVm6cyX63IMD/2QOfOorh6J9N2Co5nOfEG+vFmCKW3hhT7ueAjWbGUs8Wafb7dQOJW8V4++4GP+PAHMUsaz3kwuM19n0l7R6tuRZ8hg6vuni+pbTA3xwf4n5V70Z5pe7w3pRru8lb+fyLL0qmWr3YUtWh+MhTRsKKnqt9xc2TByNIncEH3WV/fyiiQBkshrzsbLgU9cDx6KkI2Tc96JaPAnweVJUrRKbBV6f+b5DzvKpKlITPNhuLhlhtMN8fEsGHMx4TM7n6iq0EZ8B68+LP3EqageCM8OvPEqngHuhtbSIByZ8anqSZzZWD/hMfoUGKcoO1uPafl2YUFcdsqt+X6Ee4IAr2z40oKFj/R/NjSQVWcN3ceEsifNgwjuvcZvm0yeYKlvu3d/e32K8WFQB3OSFaV5o0HwLjRB0otLleXUHQw4D3N9ipC55nldzWg1TDxOuVXPOrRKaY7jTRdwvoGnCpJLMmehK0jXLB+cxHLjvV6oQl91I7iWJAbndXcx+TOVRw0h7TVz47Dl87NRiBq3aK52JcAUm27fx+/69xvNcQqLwy6vXI231NkS0VaUGmAqCPbvi+YsXNFvvxD603s1kLyEZV54IWXe8nECDDIdyfsp8qt/e3/2I358kXPvFqX57f8pC4RSIyUAJL+nLYs8n1tO8m7cqX5/5ruwpblC0iDC/R6Z3YGEx72H+ngcV5nM54NOFNyHNSNoVWfKMiJqkGm08E/Mhe5TEx9vqz96fPxgGF9YKlcGPqWhUhxHT5XzPui1orlYX8/tepDatApmP52qYD3wrQqz3lyMSZuL32k06o7XX1qu4m2N9FCMw6CoVGB/vVi55uq0FbXQL9ng6x3iNqPgTpwoX493jd+7vy1TkxqH2y6f6nvv79fv71vz8Wx31+DT+k08VNiVZP6YyrQ9n/nH5cVmvgfrVt7KWwr/2/kzFshWSEaxfnOrLVPQs9n/iVPZh85+PU02G/1Dzs9/9G1T9/8RUWdeJKQ9zm8WVF2BO0PhI6RG6K8FARnx/l/3QbnuuxBsbxl0bwYZE644pkln6tvj6ZIZ4H2sssYbwEcvjuKTwczaVZFU1F37ZsSOFbc2GD+1vJ7zF8D6NV2CElw8G6j5N+DDzZsmz87sHH73GCZjkZFVxLHsin3dyr9CU5/C+Ov9kyv5PMZe9KMwm4upQ5rTGSzCGoWHOX9p+RMHuAhu85fqSX6bnI0WH1K4iLYOOV7J+RT5mLoveK83iecFWlOqN7J931A9cdZUbRYmsP/RudOL2ZlzBZh64kqQyX6xll/DJJGtYnrZgosa+g1l2+kyIKsDz6cfnNQnetpTk/cD9XFRzQGnTA9PlF73DM1lHe7V7e1WSHWVvnry2KblM8HtBgd8veiZs6CgzlOQo66Vo47NLWb+H8bpDgXIsuAXlnwmU5/jZbLn66XuUz+9yL3QNHz6ElKboJfC6Jc9tKlW+ghG8ybhWCkZ4evWS/G5psVhbgKnSxepMrH9qK+T6bZc5x9uGDGs5FMGibHXY5pZAF2bOhAWnB3yWvfa6ZGzriRIO2rUmzzkyCpe5qoj9fB0xs/2Z0KzYqCw5neHzmH8aEZNxyYTG0NkPX5hUDF8yPyOBzWzsz5P0uAFTDrvk8tWpr5Hw+tCpnSGYiTWbAfGHPFvdvm+2LJyf7mS17q2KujLfZqqnMQGauEhMb/Ng3dFZ1i+6wic6QQMfxeHzs1asV+I2A7NplpPD5ztg/t0Ff+/4YIalObdl3f3gwa9BmdCqGZsiTgfbhpsyESxOFrCx/gc28xiUIYnXyVDEcVwfeKfV7pKt7zUWGevFhF1utx4Z09lHCQ9z/8GfJ9nHvqfDx9zlXmRumSUVLWZjvvdhLNeOuaDVkcEnT2Vc9BSpa8rNu6yhWGH+b2XviyLuuyzaOZj/tcU2lLNc1rl+BhbvpmDG1WeB9ZodwMzZWxxk/zYw/Fuec13vTNm3fukodCv3B+aMqjHNlmv4mPkFr2l6n0JXF/i9Z4P5s77Lc4AXF8/vafkdrtvQyeuuwVgiHNxPNvRTaKg11ltLB/NfZV1/cZW1LlJLMlUbrzNXhb2osyD67f394lRnqqIfUy2yIKj82yM8sFx9tWgxeuoimqvw4Y+jotNqG7YVvwlri89qdQaN0ViK6GAqsOKaTMi1PRXr0WgPmL3a16QHLZVFr/FryTI/1WkTbPA83p/y8tv7+8Wpzmw/+MWpDO0olGBnVBbzcubSJp5Bo23PW+KZPLeaFQoY/OTjfkZ7kVGuKIasVQCmf2UJfPSp3xd+vfYHfD/vpxSXwawSL39jsRmT5/CyPhjDnIE5vnEqB6DFgsH5Y7HhKnLILuyFIPdoPNjQSTQy+uuWEqxVyYy9ck7RyddEcrPqiLfk9QTd46ISrAvICaa5DgbV5d4WQbM0Oj6/seX8LsZYz+dPu0Vz/431s74MB2xnpgOatctICbJ8b7Gcd9if+lTfc3/d61knYenQBL6sU07zdA7GcTBft/IMRzYAszJP1iTd92Hfxd73yb8OYX8CqE7etEFaGy3G6+cM9vx8krV1vAfGq3Slf2j18WejevGnlkLhkUY2Zx6uYo5Vs47OBmWdHsYz0dYdFtezDhl0nohw13iwOnWpUqbeZlW0eEKz7Ni+Ia+z6TOQMRjSWfX65H5eLRZ0fWi+kz0b03TBoAnubTDoalmCMezNgv32/oyb7I/3rzjVLoS9JSeDvZgNYA92I9XCfDsbIgFMu3z2BOKHh4nDomsl18NbTCkZt/QqMh0w1dmQ9dUuBsbnmeF53d0qIJqc4C8MD5r9G6fSbo7Jfkwl0obIO6X42FMEEzZohds/capvb5ovU7XazV/5VN841TefivaqZrFHLy9/carwZRv0Y6rv3h+9wrfGvN1/7f35j33ETlb//IepihGeP+zulbReblfhMd8d/nNM1VPG/1Dzs9/9X3Lur/tvZqoqvkcUbrqWEnNrF/Gkkb08Jg4YQ7XwdEamuqKcZPHJ/QRzZHk/L6nYt2ZKvAplDrkq23av3tDh0Ry67ZaKNaXK06ySzQU+X1+be9hc3xbxRuYP5fp9TaG+0pVok6gdDpeeUPHa4fOkwafdL2UMGyEjJH3ZE9m4+jswhuwnJWaN7Gc3jqAjAlYl0zt0bfqRPuCFNS06Y+iMYg+dmO0UuxL9PZhoHfsHyq66LevfaBPIDlxPMMhsJY7LLedGCZu51G3YxLUTbLlXVjcqEsBX9EjeLr8HdUUUB7xKlvOm4N4aNmNj7LHGWxWuz//2wB2WMyYeE63hl1NekDgPrSqalMGF3xd5l7KtD8bDTTc82Sp3WoqOJ5LWdHvh/VyeY7okGF+SNRuTY9+m1DgZVVQ/sabfvRS68dbRFeF6jWy2Cl1EszvGO5R7n9fW3aVAXYGhZrI2gfoay5qXGy6i0xRMt1+wJcWZzHdR1vDR7tVJaW2uwFSVzFdIlVtFtj9rCf+mLzpMHyRLUiezvhI+oueWtY9Sl8+0kQjZFTp8Nbu9SK+tsaByAcaKazAQWWCgZH4uBixrz+DDjaCl+OYdNjH/rLqkDeTZeN/xOZ/tFCbPPOL+bnbJec827mSnkFNirW1dfuFnleLRuV359QM2sz7Nu+RplqYIf9SO2KqzgU2wbi1G81kNZh+AWegi62rfWq+tZAaX4lkKn2js4APGNubXppQ5zLEOJr0m9YpWZQiGH358+NxjLnsed+S5uep9gCIEo+UXuZcbTDQw0QHzLQ5d2Fh35S+5rZSwmZSAESsfPuz6/LxorhNseF09D2xVhG9aXFvvKow5JlgHK4OWWQufD1/QAEobOj5eD/B7pay/dDTGC0rOz5lI1jE0jd4Do4dKNq3EpgRz9w6YGOtp4ijJTWgy34etKWmNwSwTzEq+C6Qm2S9mss77tsOvR1+e2h9gfvse5tPmqPbItlcuo0H9ObDhKR/T4p6DqfpL48DUnc9p+ZhNoTnkXqpzy23K06SthPEWTPtcYb5l6l7ml/R9ee5U5uBCGonoOcR4brdqQv77IPfym7rDzw400SaR+VaWC/vxjVOxlRIwf79Tlsx1zD9MFTwWxoV1K69HlltoVVL1ajBsP5yQWu7gI5N9u2HTVm3QpnuHfXB9MHXOwPTTEswevW/tglUPzIfFMWspdF21NZZO9y2y2jmex0vuHb6vHfF3pvrGqezpSSgh5hRnrnV2KDltZH9K6UMxSbEeW7pklBIarTfBelmxvYyrD70l66ZhQ+4s6Sn+4gkfG876CRGTmsoxPY0Ruwe0GUl7NPoEDZjd0v7Eqf6VT+Xgkv/kqAeva5vsE7WYH8a+xvvMsWnZH4EJz1zuBe7lOdrCWLDknXuDb7V42KtGq+LNAxrFGpYWheIo61Gp6pafw9GEzPe2LYKzem2YUkqmdmWc6nfu7/EwoImGLgvLi8yvMqHUNq8Nvs+O1AsPxqYNjTLF+gx76gT2NVFI6651JRmuwFiDBzSAL1u+J88N7u8SjWuKh10ZRptj/lgN7KPQb0aV5BY07DdHXY8/HgvmB/z+N0f9x1Rz6z1h72TUJmPz6FY0iZ8RS6/ek+xc5lcpu03BygIaZaprUyFuGTTe/fC5kBfFXREMPXXJldH8Rd76OBahNvW2LC1gr7RsiPng370Oc9zq/dv784urfmGpl/fIfce++MWpyg3GbxO/9Cph0h7U47tJeecNe3W5bi2ZNuhTuL3OlSjrQVM8VJPL3jVg2qncK3XG8D9Ua7DPs6zEfB+kRKtNBH8xlH0qvnGqX2+azeKvc3/fOFU4Nd5/aim8R9eR4j167eZv5/7+7xz1X5zqm6P+tzjVrNP/kKuWf+39bQKzIdU27SpwZE3X40E5YxadzOoXp/rWUvgx1WCh/wfjVL1up/8PTNX7K5kKbuf/J6ayKlPQ6vSEja96O5f3XLanlXUCM+gCTJEldUabmS33z2X/pc9SpJR6GRiksd8az+fw6StrCpv6mcOmZqN8RcuP7PXQ7LZLnqn9LRXiAZ3ZPcFHaNE5p1WGL48fKnRB+ZBxp9ndBPMs4NNeqogpnp9hQ4tCu3C9YFtK2wWYZSlrH1zce0hL/4k1rcmWDI0GHeeXDdb0tg0f3O5WIXTm0xYiW+J+UhVMFD/BjEKbNQMee/mWaC/roKuupvHXfgxGfMAmRq/pu+CDxr9SFJVc1hzdcSyNfEfpEIySvNpaxIc9Z0VFoMqcalmz8WmlGcXKWPY8zrcNjz5OTstQ1quZvMFoD93pUmwu7Qr+FIwl2vh+MUwWigg/2y0/MNMCw8p8sMYOZL7aHTb9EBhCXA9Y0/PYn9OyMMAI65Emz/7f5+TvrvBx3aO25O24dGjZSzmL2yl8Uu3c4eOuLl7P+e7C6anAJ1ANn5FuMf5shvc3oSr773m1rNk3X5ETjMcszNQFsdS4BaSHTRc6Jy0mzDttZHJROBD+oNd6sLrbPpLxag+UIN5vOFMtMBSL9IkSRIeiYL3rrCHmtCYsnPP2lqnN60Xa9KSzeKx6DXNb0J20kz7LM2VOqru6klXIYq3rGRh3n41aNFWNtqDuADaeP+QpYjXV4ONGYLr4tTqTN7cmVZDNwDRZDeuYzTz4sPsRNthMcofyPIYP+MheH8OTrFelL3SWtHIZl9T8TNY5lz2nGzBC66CCUbulJcQh3G35KDIjSmW/trhRwLwR74OJwjFsbGKoEW9mMqd5fITPOY/LAqLidKb5utVSgjBryY4ptys5gxDecm3AJzJ9HIKhMqOK6+OWuKpBc4i5YWG+yZqE2QbPb92eTRWxlb2X4gEY3XdkTdfWqrlwt6xjCoaxI6JxqRW8O1LzP0wVZ4HGk9iEJnm6uN7tA9In02UN20NqK8ki1qMfUzmHDD70m6N+NtI/TBXw7HNhtQtmiYu93Ns3wAjPpTyL3g7aMNB1Dc3QAVMtZwF8ZC3UAx8kWK/x+5svE4CpMl+NoYkqvB9bpaxD3o9Jtk8QyScKXL53ZG+SV0OKf3yziF0Uf0SzzSIQvxz16Hh7kNdqVBY/dTCQMgw/NJ1/c5bbbZeNWydc70zWCum0FwM2c2YPckbFRAlfq+eE3Wm1o3naH1e+O18c2HUt4xwpgSma1Hf/zlTfvb9bb/nfctTLicD6aplgxKPWWHzLx6a0L7LfYQh7dqnBrOEUPjbuU3vJaBfWpJtJT4TpDsw5d3G/idJMwRyz54BNn2efspMsjxZ13w8wfL9Ni8Hjr70/3i4cMs7WX3GqKNFbxJYW7md9BTNNvjVjk5NaRWO/BjMpjknAVbcS3f3rwZqdUEmYhPUwJ9XiByU3YT+5piTPHtbz8/AaEt8VrSrUevZWMmzvD1N9c9Qv1oD9mMq/pR8wTnJXKd1bmoiqEs/3QmMw3VwYIra7YKTza/6m+d7Rq8gfNRofPWVcz+kxlpSG/uAv6r/IN2QOu7uoZTlxaNTN1jRE1FVlrZjhHUz/gIYMws7eYgt7oNKctRbKL041b/ZdsipFqUI7cxu22M8rsjKOq3Ts1oC1l6MH6TY0dDx8rl2mn0cbMMVNYeFlCQadV6cTGZ98yAJhbDR2Wm/uNI1usD+71ot+TDUfyZzw796f2jv3f0wVrjwwlfFSwVAumFR8hrj/48yfUeY0WO+dC+yRtjp7tJooMu7bLS8878r+h8lV1pLZSH8zgwYpppgvSacLxpWbjESTHReid4Fm+tfe3+/c30uWlObtwBU/pvrGqVqTYlT9LU71f9en8iqMN03xHNn7U/3Jpwr5Es/zYYGpvuf+/sZU3/pUWEWh+2MqdX8whX964X5PZnolNYxsuJ/JfzRO1ev/w7m/fn/yX/+p/6NM9W/u99c7gVEyJwVTraewga2k2tE6a8GGdVc7i9e2rHlWmGCqiwHdD50CXXbvg6k4byY8mJ0tyo87cH5br7EmH05Cq3Ms6w95MsexzXJaV/KcnGuAIToMNmqlQmcloTwLzf00ovDsmywyNX3Ly6MCH2bLnsDJStb3aMucx9DC9xmy/9gIi4/8cGQokb8Ac9QJdFzxXsDGWzLnerdMAypuU0uJr6lu8dfM3MHntK0q9jLq8CBXSop3tc2iNJb5XI80odjI4NOiQRDxZHM/UZEMZdxjLfcKW2ZJ0QeMkpjTbcTnjGVgwgUY7+JtD9x5O0sKJ1fZ8/hFFz5V1BVFt8ZUomcHjMTZWaHssbAZxud94c3ofAFTvRZV9D7Lnp2LakabtswPi0u5V7LBmhaXtoy15xiepcJsSkc+1mwLw8N3kwo272Pi/t9bXI+7KeeUXORe6PGONX5W8piW7MyUyJu/t7y65gllg5HUkTMwYHKETwwSyxSJ2QYjXOYnIruZDip6V5MDc2/hjOxzqFT+J5ss2aY0djQd77tKsFbWnM0db0Wa9+kxKstnwQ5D70F8Ho5YYA3uA9bovTM5Y3MEXTgFWbnR6UjuTtFAQ9XLZavNaECgdTz/iecRq9/QnS5goop7LTDGMt2MyQ7hE+iSg3ka/fUmedBbxPfsxVnQCY80e55hM5W5DwaKHcksC9wfe2yIGR/4mswX8AH7fjnhax2MtHIvsIH2C4z1nJ4hJIuRyWI7K7fcueQYv/sAwnuyfS9566aERK0QjP2t1THq1CEloYyr+qGKO61yn+LpFMx79MFUUz8saPHpjZm/tNwDe65GW7Ies5cITes1YYFRBxSpplGJjaVBA8wVaIpgjN8bvMsBv77MOYldgPljzbD+thzMJ4ZC9iZa0YH3vbPA+1z2GJdxrt0I8yu4jbEe9zZN+NQw4dPX7kzEk0h78MsRGiROY7sSj63cBRiyHnls6bJgphkXttmcx3/O/X3jVKP+2aCVKZv/9IZyb89lJq0MFz6Z1dDtfePuUHZt4CNfPtZr3XIiil4tzD9hy5qgc1VQNGYYj0LGFduFzNGe5UxJLrI+na2Cof7GVK2z+idOhef7ObDZYrMlezbF83wYqsbZ6QVmzxd9hTrvdcHmnQ98YqACUppJy2XOdrQnfhwPwUSfp8vOsyQhpncHSigGjw6rH6cbeQd9LKgWm4bp6yYk0zz/lU+12Ud/mOoXp/LvYAhyPzJfDojEg7iekd8qdLw2fNnzHcyY1fCxUdRsLJbW3pO8S7fHgjKAJhxiocs4xbRKLrN1w95p5VPwFrLuv8yPDHt161dLIXTN0GLzEZ//yVFvd8MHWwbTMVm7bALSmeF6733Yg+RpQFoeTjXn3p7NKO2BJqLnzTuwyeI0oVlLxXp6p3jfNnJZx1/WixvOy4g7DzCKwbMWI7a2l7+9P4dWIOD7ag9r1NkatIg7jvKLU63tb5yo0mA/1/IMxrUCU243YMhuAcY2p70anx+CMcMT1ufgqToUPGQ/z9lOauCV8qBkIDAfJkPYX+3qL0lMZrBf7WQ74O8FmMpZv8BQQwaGe+4eKtknbaH4i3Q3YB6NruSN740SXtWJxvrLVUKqoXSUYOCtNXZNXt/wjF7FwbbYsqr4hLi/ccP8TxcMNRq9VmSGLp6HsVkT226SLWmPaCjCvN06/JjKtVdgqu/e3z0s+6QVns/otjbALIqJ550+8bztGvYkr/pTSh4XaD6WbjW+isSCitqfs2huYz1seopO1Da1KjrMofmeq9SC5plAM4pDaXHlanqULD3M19ZYHfCqcNqkXmyT+df5+8GM8daHvY3cym83u86Pqb5xKjdLvMb4V2+aX78/6t0X5DZ9MFVbbVym7fOS9AVmbtgZYD6lVv3+xal8v9I1tpqq9S9O9cun+u79mectmGqRg7G2qgMNq6V25avr/2Q+Va8//Ke9v8Hgv5oo/0/2pvm3M9Xu4gfkazlsvL9/cx71/S0VmyEYo1wEnN9SJ6Uo/Mgail0NungL3ez39jMWx04Dn+COdcqvlapEqay7vW7ANMlwJxkkKBs+lnGRdKHMhHhJn6I2steKdYFVe4uS+OYGn5VFHehsEe+W/LhN8Vp3TZb0d9DlepNvKEuVaSXqixZxS8X3RyTjBA1kOY8IOmM1kPlHzgU++JXIc1QZyf57rUDqpP6WxMey4AMdreGx42+IdtB/yXIIHXrYs4TClZhW0fEE137cyXNTkYz7CFfXuF2qJW02M1lX+dK4PJyOl+Tfbvi8JZmvDtSUYq87ZdH6CsY6rO9LymzZa+W4kf0AI/GhWCRgvIMCxnn21DNsbgsQkMs4k1WDoaJQgQ9y5V7lyXFmtL458lzPvJG1JMYWZcVDZ8m8q044bUsburUHH321NChSP53jfgSu7zSWPUaXIqIg7uH1x34X/HmBz42CE2z8o4PrXRh3vM/uGN8KCpX3ny9GmtLqMv/dch7MqtYjmp7eTRW+V/mFvcpQkHV9fAR8QrFkXW3mkvXafypfGxcF015hSe5122fB6eAQm16SnLTloy/8cwc+sLXycnILaotQeS0OrHv7vMidevAZm8nzgatqH8m5yp6wS9mva654I7KSfov55wQ2vsxPNTmzjqqIznA9Yceed8D3TcewCR9/yXdDkyhsCtzf8P6Cbus6Nmx+g/Fqn8Aseasf0ur20YQINOhGzwZDR63DTIlK2etCT8GsxUn2PMXqjvjiI+u8d1XMbzirLU+Me0BxaMt+bLva5bmTLmj1inQlDu5+xLdJb0Gz2bMvANTjB4OIiGje7tzhw7ZtMGAKBlt1dfiYsYyTVVa+oiSXtUGCM3xW3T/bmG/OFOujhfUWyHykeKbL3iCyn9xuLTWEyeZKFIRgqpjAVGtrhPHq6DTgTc4EbfzxTAZGwMyPGeZr7ilgeCfSXd7lSvfP3l/hh3/yqdghXbCA+saW3YSj02Yoe5pHjYwL1mOT/ODWEtRdQSNFL1nnnKsGE9VZLXikOYLCbGF8c/jh0ydqSMIWuL/IApNZBTRR6o/A9Isa6y9i5l9xqksDP//d+/vGqX5M5RiysY61GojQaOH5BvdTTE4672C+zd0tezxXWzKuffjU5WoSsUS7ReSWw55CyaiAz4Heovn73WWk9wvODs/2mrxXOGBheVwPmBt3BE3znSsCx9h32K41sf7kUx19kARF8InF5WEocb3B+opeOafUBW/FYSBrTnb6EfnPEr8/HsBT5vf5jWaXbrei07cGaYr7zcf+VETlbP1gb17Cpzqyf972EGx/cSr9/gir0Ej3FlMTDUy10V3lx1SjzXFIUHaYz1G+ObD9QtZzo1pl8eDja7z+KByMPHaU5KVvCpZn+xHNww3sZ92A2bdZis8fKszvQwJ7ejusOvCZvUkVztiQfnt/urmOlCC6g2k6B1f/O1O5tjGBD36oSkIHaIRuLqDxWjk0RN7H87xUt5f0zGAGVa8HfN0bzylQ5d5g+70reMuu7xS1P2Du4l1euLaFZiZd9kAWM63zi1P9mOqtgOlacaOSc+yAKd3ze8C6bWg0x/CezN+NHY2Nq5FJC+q+WVhnhcYGQGDSLWorvrJyLmxZrjh5W+tRBTPLnbBFdXPImOafigbvx5Kt2qOQ2GwIDVhuHg375lMtokzWLpB7f1+mMubBX0xVXb89uA0w0njnF7zNSk4rO9JFFI3ARIAZl/xqYSvJuAFzadVdo7DqaCLZB+WBLzu+SWv3qinJ9aFCQj/YgiLhYP6P21jf94v5h6mC5B78YapZYbrMP+n6gEHPb/3mcBwpv940372/v9VS+DLV3/b+slVZkjF6MwWz9i+m+p77+zHVSxvXNMundhVeRh/3/2Gqlale8Ptki3Dj6P/JONVg8k/n/ob/S3LU/917fyWVkO3By6zi9RM28F7fS4pPTNZQVLYTPnyBoaJ1i1Xi5YLbbUf6ZL6Fz3mOtg1Pgk9D6jEaK/S0PZd5HznH7KFeRR2/dPnp7HsUlFdexfYCQtBVc5eSvTlRfDf1OixNnYDy50XW2zmDKVhdE+WrCIylybPwxYAVFEw9MIv62rp8mTCfQl+XZ52VWta/GkPXdU5gjP69BOOYlUcb+26J6NJvJrzppSWJ7siET862D/48V2vKDWGJuGElfFrkw2aeBtDp1kW3eGqpB1qGsr6KYsBnnWb3NS1v8lyTq2w5z4I6lXXLpyJ+yd4jnq3EFPIdV6LZRB6gMgR8onI0RbQ9vnH9Zf+NNfm2qmSQBQW/vdMTBZ2dq8S3zpa4fzrDhh8d/F57IuvGN/WUxP0EnTR5w4ZNZ7JH72KsKWK7BCMk7RTj29vDx73HMk6nyn56G8gs8ZqpB97GG9BVEGBJ5ILpXqHswfzW4DPUE65vJXxBURPNFLGbg6niRwaf27tAJ7ZHqwuDPbnD552fLDCHtwfzdoBUVnxe0H3DccRGyXNIc73G63cvX7Lj2yBarC4fhc6vW8F4slnAZpoKdOcVPk915h7NfTFmfnQoGtiU2w7MVkzgQ4uFxh6jeUX23Zc1H2u1w6+075Pr+5PKH7fVJa/u4YPYnKlVZA6eDVuM5nsym8MYV/VSI36FAKS1N5Ln/MK2xhYtZlIyfsLGTTMwszs8QzP0POjwgsFnDlS5l+Y6s0p0Tvj+fny2KH4/8LzSzZv4dQqXIHrOFD5cbwp+8iqfNm4KnT7RoUOnEAgYzw7md26CqT69eELuXWbxDa6rB9MmN1xZu30Rfly2OCsvcv7fJmCyZRdMB3sJ5h5dTZFc11gPkPgWLY8VV0SVAlI69zqhzXbBRZxfMb8O7zKkdfyeiyhYYf4rBzD9ygKzJLcFNMJhw0JKnXyqJJ9qCwb9jDfyrDc0w1zWpN0WdYfmSeRUvuzhzYy5PyI3WC7YL0cd8KBR1tpyEd1kvlRxPk8pGxywPo83rCe/KnF95w185ETuFVsHJyTarrH+7hk0lnFXA1zvBxogf+Dv28k9pHy2xPx7rGA/HjU8uzd7UPXLUf8ylce8v+JUF7bXaC4GGL9PXRzYdfiBp3uPaxGe7RxEpo48mlWylsdoe3fZ5pAY5LZTMP3QAMNvL3afuLFoBKxQrrGCzRdkr7dgsqkH43FfHwLSL3swVfQJGxYPBxaZo0KI8KUyDRcChsxyqVE6Vx/rrfY5mFr2RtpP/Qt/1bWgdUv29H6fWxMWB7MLLcwIGqTI1C1Pnwo03rXE+t940Az9Kl9Q3i4NkZgTvfjFqab7eyh+TKXsBnOyr6rsaR2AcU2lNSB3MxpVNBxslmx6lDUvlQgaJHI3E/aiO6NwmDkiqpdtYn53JWsBtLEerO2mw2Z2Ci5cGLKem+G7/Ar9S0YtZBWq25CziaL2yJhlkQj2Y+NPnMqaNU5FUYLX7HIa03w2k+csS2gUZalOKazBsKLK1QffTlcPWnSOmhKpskfwY96HBigjQ8T9pzzTlNyvlISBwSL3iee/mMkmTTOG9dFdwD88j3mXZmnjMbpW4R+mMpLJoiLPBFOclI1F7jm/KKFhDQdsBeNIzLQfgs4N7E/PfY7J6w8GVehnoy2znScYiYVYX/M5GGs0DwZkl4cX86dwTWzGZjqZw94b810ZX35xqv/D3Zs0ucok67o/iIGQBBIMaSJoJJpwCEDMJBAgob5F+vXXI3N9e6977JjVpOrsc28NykxfrkzRePO8ER7uxrQMe9HVryNO7E0gMFKMgj9MRVb4vismZgN5TGi0qejVAW8MqLsJxqOZIQeQ8uWiz5531GBZ0RvAVrZJivkBPyeD54qex2gvu/fbpJ0veiBPhf1rHzb8WacKfAxT8zoZyMLQk9+9v1+m+lmn+jn397/u/SVrxQh/9/6WkkpIorw7/3c2zU8f9d+9v8/4/gF73waEPb6d/rtO5RAbmWkRCGak/QnsvPHIb426FBC031u4IP/pvb/55F/VU83+qzvVmP5PMtX038xUUeYxKJWN13OpAp3K6aoBZo1QN59eyBR3o0Wmevoog79E9AvaoTXW0szpOX0io7zn0wwCPpqQ9LzUUXeWLxkMaYY6d91ED3IRZ3XrkYk6L94jx1sq6uI1U1SSNBb+fKOtGKzSEP9ewj8+7fIghlxfo2uq4hzYdN+irl9dRQ89oYv5BLm9Cu4W5pQv2rxzvDuQKV8x36lgoq90hTqRZD7Jd1+8/uStNLCZEg91/7w7iD7FNRQWXlZxuqMOdQ8Kh+RjYEwslxalT+gx2iRozPla9I/y130NpWsRUkTiXFK37XNokoMjkgYyn3BkWN8j2mcfo6spq1gBqcM9km+rJKSLgb0hoyf8vnqOjOXd3wdIJPQpflghU6lX9OH0WOD3WS+xTjhq0acHjjl8mOH98cPZBYQ49Hn9gp8/BjJr5ohzJnJg+hgkPQ820Ij6hh3mwOdLSSBNn6iTI6QJKoqhgWcbu8/7y1DSM8IOrDxR73b8vn360HY95rTzg7NrtKjJR99VQOvplaTR+fogI32GuqeTr32y1OYh+bDoCMGyvBK2Kec+eS52OvjX+MWZdll0RH45GoS69JbZNbgDeUsJ6vRnP0U0cTTEWHOEOe50Unl6LUKMCclpD/ZQC6Zci/469hJjHr/pJJl+kFnSyfIOdGwZyIzD9kEGZdRijN3PMWY6b6BbZsTA7mvUyeEmGpPbFhk7e9/NvtjnyCxrIZsBSkPOpzNkaGvO8X1rGPWL9Q2ZEiDwUFQU+L7uFr6vtEV/WEUXh2eqmEltPdoYeHQWewNWS+lW5wE03x5zbIaWSyvtcwZnNX72sH3i/Us7awAvIYc+kcNgTE69EcEqV1D3emP0H7Js8YKSxMMctET7y5eGB/nIQPsppmiv3xP6W+FplOTzA9rXMMd/vh7MJSkWG3GuNtYK/HtLgvZ8NB80PhFkmujmiFYiaH9vF+2bixKVwk935l9MBcbr2/3WqP/2Ujh4yFSfTJyrmiP9Ze4XdbhfCZ2+2ul90kYih5wrfD6HETKh7LYZfYl1waatEd0PM2RUTdPw+sap2GsFZAzm3xPYVB66hxNjvNI8ZKjl+wloD62MDDRSVIg/QcLTbmbX5MI+dwjUw5Mzt0Em+jrI9OiIVxnidqGSbyVNwZP26KXseR3ItZWeqAQmT54erleVrC/WHj/7d5JO97OB6AdHxZt33ySxdK0m8Lmk4LJD2P8y1c861Q9TQfO0VTKyWhcSe7BJnnFkBvoh6H+hWPd5X9CfTjIyIsvF3lBuPFUyVPYJ3Mt43DMyMWoaMlnMI2S0L5TjsyQKrDCnLl7491TRE1ndIFMt8hsy1e70pb9MFYz0sGeNvb+QQpcmYMifOWc7CTXptWkt2NJYktP7bTSQhuBnaKdLmb/MRnQFTPF9LiODFHtjdCHHnNvAXDHnYC56nioX9w3R7q2h11sXnTR7ZfJn7288RxKwyswCN5QDOTWmeD37WYrPa2QaGG8W+H4Pnpi1lGWiL/3sfaCG5F7Bzg5i1s0RGSHJZB/YlVhy7jmi5/P9fIGN3eFnTAYdvX+1HBhPRM183V1oOWsnf9ap1jZ+XyNxCTCMRJwt1gkyaih9wL19e56OfbUm88V1C/6Bnfrk/ZiFRLpde/DWzUdOVG/mI5N8thBF654zks4pefmfHiz/dumTHZ/pRB9N7mBYITJZUdwyslL58LtOlR785EJeLpsCUTO8xE24B0InyKxo2ibPuYT+/PiglN7eZ6hhn2OMH1rYL4A1op/fzUVNoV5fOjKa6EnKhxY1dUHELCDRT+31fulk/bnj004djMdGxh6/61Q/fdR/e36elfLPOhUUnfVn70+/lfM/5/5++lP9nPv7a52KXHWCGuBjwm8vBafCxAD71Z7+MpXRNQFJBtkyibsmf/b+fpnqUN9Pv+tUqT5Dhp5+lQssSYzMVc533X+QqZCU/gVTza3/+t//6Gyaf/feXzEWNXinHeaUSh/GdCmTLaSdi8xwmcGY1h3LMEejjfDpnI2pjvAE1e7o8CIWM2/N4KiA8Tk80UfnS4x50yXGsOt6LCetEwzkNdpf0CZ6iaTB+NmRcfa6gNPuvzyZPB4hWYUGxiBj6ZDscB5Q1yosgC3HHMGXN9T1k+tdnAsUc7/jb6vScOItoQm+FskIoM1SvFtge9Fnu1ujzjBvXgiFHSMjnkpkouC2QoaajjxePNuho2ZpbICn4Mk5c/H3tShIIE8WtM+vKjLl6sP3kKULvN9AR2Zkc1GT/tjacq69MCfax1UGG/6hcuEwZCJ9WHHIvDvq/HWKOTjlGFM256cr59UIGXF6xXzC3m/8vt1BlA19tB5SYxKSvJc7n6YXxYZCbQnJzMgy6aP0kEFNA+/vOmAMW5xaB8rcFTGetQNVtp7zM7tDzqa3zqSnueEiQ+q2nO1NzIGt9cYcW81tmaNiCymGpQS2my/mwIWYX6alPIHVyXAJv1VvZMTxAsB1yRlJ46ICBohPAL5yOXKW5eqDNNN1Bc45PfRpES1MIsk7caLZ6uUk31wGcgMLY+4FmYv1cMEclu/QZ6MH5jj3cKPkNpIeEE+WHxm88fxA6usRY8xsJffJc3GnZHK1OyDKDu8/D9sHPVnI5I5x1Pp0oyIzlaM52o/fYQ7R2+eBfImoUV1ZcwLupPXpStVCAKPEHLZOkLnoWKzlR55J+FlnF6pKyFzNOsOc0x7ELJ4cmXLbFY7MHw/U9Rcxy6KpTVcutDEy9XuFunDtZQ4pzBrf7yVcRdCEOer0wmImVRdsCfmht5CZPSOky88iAXN5PPNkOfg+YatkDdS1WmTQBmP6WJZDaFYUmWphi7P3G6+ArbQR9iFmi1Qcc3qjnSnnH6tT6cFEf8uKC+mzUEzf1WXGgD/bhThTIHpQdqLXiLwUDH41D1TiBkAxnjuifkPA+/hdQV09UFO410Glwfg+Buue/rNOtRwZyDhyHpFEOu07cpBPIyBNSWR+2SIjUKHTU7PSkGm27U8PVhc1SYj3q5xaZNgzMuc2DC2Z86eh0kHMq8wfKTLmbsDfz89ngHRZoL80FvofjDQF6HAX61Qmz8izwZz2y1THOTJeZFgcLON4khMvWGQkHUcpOMMV7SvsLxkx19IWdT7SFPRz/Hx8HgsIyu+FJP6s7EhWzSIIUvtIEvTtkjQPqQM/Xl5JItsL/e91qp+9v8Vx7AN95hyZq0l14n4DzInuEv1JctG/8vnbgvTFDDmzH3g/e6nH58vuppyHb9SAN3N0QHsfi3WwGnPszHszKOYv0fNy+8xI7fAl8PkWn8+DI3N4zV3/w1Q/9VQweSzAlkehDPevfSBDP5PBjPpZD47ojDvfBCbax0ki7Na9OrLdVCbUT7LkWWY8dTJaLb9gTrVRD/v3qCPKlZkA953Bs8fubdImGT3BPodzGaxSHRPX1VCaBkXGk/cypST2TRMs6432sDxhTt6UUwWc48Ig+aRvQ7qnFWb75RvvN1m3B3rUv2dknK9ghgw1QHV+e5DUX2Ts1c+58FN/hqJu8XMQtsjgOyWDfDwS6+oPOFA7qSZA7EeEj/G7NwlbMAmWx3nU/+797c+7NUTmckvSOkGvPemSC4707Xp2WHsPsj4cAzBd44bMNFEepNSODthgbns203yxrrcIwWHhHjVAj/Hn/thmYDHp1ENvXMbknLEBmVD0g5p4yYGs98H0t54qnd/3IYlKZgOES3zfNxnvfwaVBauY4/3OX3i/3+fKh+rC/D6bnpA52VbsvX6eyKD+wcioOWioy84ZxpuMxXg/qegvlogeqcse/Vs3jRHEL9eVf+upIpIxMP0Y7dE1rL/rqX7n/f0w1f967u+nniqZWJD91lP9nPv7XafadfIXwn29lH/Xqb5bZCr/ZS1Isl/vfbKH9gTGY4tMR29of8P8fv7DVHRh/SeZSp//ixnKivanmAr/739HRf+fXafSbdTRm/iGMT4LMAZ+F6IHpujHlO/ew0B3cwV1mmJjzlMj1PnZUUkgKynqYkxRF5qaeQX+LTzJrCALX1ShflE3aqgTRjpGwjJPlxAF7wlPjbM2kCkaNUSv+70HwuYDMfhqAZzqRBZD3h7UVu4u5jROSTFEIsZ9UCcmNbN/9hYetKiYI/qyG3L+GjCmgeirnO03Vs9XIctopIg+yIeVx/PHCJmocZQKuNTg/Zl7s6aJLWqA78zri71mHGjoYg7YnsXeB7thDnotlA6yhNpyYbp4fwUQZCpvbvfZJhdzzrk4tbo1xayV+eDT8MUS0d9G9CqYQUi9StQUd67L8+8BGalH8EOF5uL19BIy1s5YIbOt3aDPy58+zTPUodlcEv1vMlOniy+xofRDUy62iujht+cU6tnYFCMPDJSCM4NCETRWnz0wtNDWVRxItI3dF0RFH1d1Ma9rebJ5cTPx+2aZlkC6ikW9iypmTeiYAxJz4sgFTJERKlkdwVLzegLjSAlJF4xn+H62u5514Xkg8XexEEPk2549DU8lH8mUIXqsGhmUh1KTxwFznH2eHnr2Tr2OsE7KwWuqE0+/B4xpXTerwUmkJ8bQ6loTXbfumOPdl5yWwVonUeOi7tQEEz4NZKBTFQ+w6DqNJIsMmcVtXieI4u2IJ3cvQh37/FZg37tZn9wlMVNZUpawijxk6s8gHchmfKew+o6NPnMU0etAfUcgxnPwvLTx+Y37FT6P1xOZ3foikx3EzNY68cU8y+Jj0tHiLGYF2Wj/TxnfL9nwELZiRkm+rBqVbG5sAc3FRsbat4ZPx5I+wRhV7GR2vrgDWTo7guThrJBJB2ROPe6XPwtNcq5u0X+M4p1DOmnQPohYF1o+8H3WqJdJcRF90u+i90LeFshUjOD7OttBDImKMTB7iLPt1xnmLDA26I/fBJmqd0X/qGaG9phzM0N7vaNmuFeezE8S+vPUR6b66U/1y1TvqTcHT2Mh+quDTKNmew0QJkhfuBz9ySjQ/pp8rBE2S9Cevi76W/OtMEeuUsw5eezFUPEa/c35GGNkLi0CYDYyl9Xi7ytBK9aZx3afZzP059+9v88F+O861WR/Vv+upzI3HTLeKMYcWl4xZ97LWgV7ct72acpPmKM8yQFTHy5y+gFXJV8tssAeYC+z2QzVfmp2H7BjqSVQO4pJOjZZwqKIepK8DGSs+adO/tRTnZLv8MtUwbdAprrUol/V806gMlO8n/0E7S/TexPYSUL7Kd7IlOa3YrB6LE1kiBiZXsvme/AijpogL0U/otMb30/ToP+vnS0KmFbYxylAxpAa1DRF2utAX5eUpIViUzJ7dj7E2SzsU0iRDPXJ7gtLsfnJ3PipkquiISTrnY5MsULU3ZFG1OOImfRPIxqTr2y/wdvOJJntz68MmZSJ/k2D6C3xiMfk0H9vSOL+nKRpW15+mSq+r/9Zp/phqp91ql+mWpHpBOxXOJLh0OL7dRRkjDWpRX2Q6AXST08n8HTTJIVTt6hR2NkFDqLn6OgizjCF7RGZr8HPd4qa9qc+tjmK3hj1uesojfr/1zrVCKUm2OMZMtZPL4VtdsUwdg85Z+fzOCNy+jiC72mrHubPvCO7tLuheuqRsd2lg/5Xwx4wZmcc0muhkvsBBlhODkiCUnU2yZBkIwiCR9cn252X/TIVnWYhTxeqhQw7Nybg9SFDZhX1RXuGDLWpbaPPd8Ub42NEDCj7AZnKuyIT1VKADIkRgPOJWNfur7GYCY3Mw28BaozpUSaw1sXe6+vYXEg7rhZQPpjoJZG+D7/rVHHk/MNU2/aACEcctJTmtRvI+fFqf+up/uqj/j28DP5bo/7T83OxnBHyu07105/qt0YdpjudpGH7BtOolvLvOpUdai8I1+aCpNYCGWqnV0dYblDDQbbYiwlW4hzgk/ryf3idShnL/2rvT/+/pEb9381Uw+It+htFor5khgxyfQUbqDYNCnrlhZ+tzTkBcEXPQ0n0SExqzNnVPKao4zbQ0ZU3wxin2J2cqm/lQtTuijlVhwPGQKNEen/MnuCC/5STdruh5EyPb7Cc9sgBxXdIGobesDqKnD9DxUUPK1sCyxb1G3WENpt/zguAeSHOtUzfQKUmnsPCX+t9chkanVSdYcPWLtCnUWcBRUG/hDobuXJRdd2FDslqAxvpjPfXaphzHKlfAU+Wop5lbHT0SwiDsrkSOVvm5pgON95gjq2RSeZPjAnb4V5C+TzZhIdrzCGebiRQqHfUpYuNSamxIABVxjEnIQz4dIXwCOUSHDl/ezuTHjfyDTaf1iPZ5byjdBS8O0iDRcDz58k06cVSTFiFYh5dO4cxfR0wpidPBX36u2SirzvmuPTxRZ8duRjTVppGgC1qi6Bsfat0xd+CITx8focWY/yiXsXASrEu1bX4/bnUY04wjxjjxahz+gpYjPfrObw4N8gICfVbWJjnRk4+y2NNRnvRxWSsND14mynq4mf4hcXktepZn7kPoi8hRh045HKy7ZwDmTmJA/RhdH16Vl2f1IcjgUUd7UnqFqgz5VAKIHi9rzwx5UtG+vKzButTXGW4Vcgce9LU4DnU5pm2E+eOvnPUWQdt3ieNhsxkmfsjeIUmyYniinUA9tqA+TFmqDPF/C93Lmaa3iZitoa6rYmSIx1und7oC3SEjl7yNoRarwxSfFVkLNfClFXZuUO4zltKn9u7DYX2dQk/79C/Nl4VQC7FyNivMzLvYR0EUHm9yfPxd/TAJxP4+D73mDOOyzelx1pF3XlJ1zw9N2Mghjo0qIOXsczimwJk96mWkESYY/Icwzu1Q2TyzevqksJXUddHHb4/2NWkz+N4QP9ayMjo/CNmsu4HZMbGCyE9PxekWF7xffuxqLkPxHyy7xM1Qr5CTZRWM4oMvx9CGo3OaK/21UPNcxA9Q/9r7y+dbdOabFMyB3uZhfJvjfp5cOcQxHPy0/koQ139toBf07mcrAYW0qcfUMg9MX/vM8f3Yc68CEpxLq54mO+BbnMthOq2w+fRMdTx9NFGUK++Ns+XA/qfoxEVwsURtQ/iVUjOca+AGbkJgX6D318PZgoeX676ZH118Pn6HYAzdrnMHBNzbHGsdxAv13uelBv8vD2NW4im9Zaw0j6iDtdB2NcnJ+nmQg9EOdUXMK1TTVI5OCHT510C5rhF+grg+yCmVLqoCfg/TFW9OPpXIFmcNypD+9iuDMiitcELp0F/0nUmZuquTZ5lzbMjdjrvwAq4zCEeixy8Q2bf2qLe1HMiSvYJ2kfVLtAeK9GLRXeRqUzv9A9TBRF4fzNV8MJ46M97pLtVv30QK4x1WHiy1qfv5yskB2WpQbxHps75aHsgtj96gK2VEme+0vikqxodfC76UV2D14OQ4HYGc3cSs17isiPPGzKVP15lPGUl5mCL63/WqZLWQaa6XG5fcHV1RBJMBT49TjQLCmuF9/uSRW+GZXGAOIxRw35VjJevqEd7oCAYWk9MOvGrAzSmhPEoeCBz2OU9gZWO9p5NRe+PVbQa/1mnMlNkuq10HgEpphFPAjVRyTF+VECUYSmnTWmHROrHmAXsS4yM3BB8v4Fqw2Lc1DJrF6Qj/KKM0F7OyEjtc1yTy7ZDzTeRE5KOFoeanHdhAdEe4yI7+plOruPqA+hcYc92BTJEnQvGfAn//GEqtG0T1rvI4LwYt8Kf9yMwXc2QC35BJkoumos5uPTkTHZEz2JuK+Al+UhOQoafs+cdmaztMN7E2etA8L96UNxDm/OyQM2UyYr0N1N9jZBBkC7FOVyxTvXfNeq/e39qmY7+3vtL5u8/5/7SxDbL3xr1314KSy+lRIFWaNDqn3Wqnxr139k0h7n9h6kio/LIb4367duef+upEuVi1f9BpppM/7fs8RdTGZP/Wqia/v+JqfQHD2B7UVE3m8pwoXA4ryGjLuV86ePneMYBVqqCNmL2xoWudczJm/UcmSvbQk3LBG3YuIWoK1bmZCDV5DAFP3nWcjqp8wsBxUrBMK+nPpn3qBvPuycHeqZtn2bReUwUUR9AlheMYVsJmYG1S8yhrz36+Dp7UXIIURcszyPRJ7cYZaRL4g7c2XnSp6fntiSy9DYhtYlFuCpmGRTfYAFZvnT7wu7hQMexVqLd6pgzB0vMAB3IClbTGzKXJebAayPMAU3GxIxUGXW1vyF4W1GJjCIB3l8F7Qo2E27JfB9iTlzt3oCMI2YzfDBYUy2TmTh4hjnJFz1EqUUSyB6a0xfBcVBpMl5doSgvgvHox6Tq6dxAdhAznuv4rdNp3xqw2ev4fVffHOjyVhlQH76oC79b9OmhVCwAVezfZ1dkjm5421Dmc2TMyEHG237PqJMOGTKoJfqUzxaY81ZyhNfLlqBTbRPEUDyFrlyKGbeHC/po7u3FOmONurayxhQca19y1u2p6D6tx0Cv+roHlTkDGe2GFdC1gRw62kxMcm7RZ0nJYswpCscYcq2Rka/rCnPe9iBq3LMbOFvYyvhUi5rIA0jgTG/HnunrVYeRJF/A4gpHntwDb0xOt/kGcy7D+w99VmMOLx5gzcYzOfnuW5MuX5seFjNVDPgeRT4ZWacSjIOkchYFsU4+7d2Hgh5ETekKmSvRUXeijRgkb66om9kR7TufDaOeBa2oKX71MaQICnJuO8hk2yuzYPUu8X1Nq2FM2Rkf2xqQmYtv2pn0NSZL2Hgpvo9s/7oQpxX9giY2Mpbpvk3aKqgLne2cyXA5Y8587eQ5eMrK69n+SQeSbDDHbhcqMnJ3QkbeVXIK6AqOzCeNUVI+F3sP9gEZilzRXqu8B2jmL2TsPEb7Mqg4u37UUCd3oub+jYJUzNpB5j+Nh4xKuob+a5Z4vfu08+mOo71u3wUyPL7Ox+86VdDGAf+LqdxdGPZAJvjZPccKxMXEljPjpz7t1RtQxcGcpF8Zc6y5F33yrzeT89hFpnpNSQgrXzflYjOgji83+P2l/MEcehbneKXzKoTivBMapDQPv3t/QXMFzt4j7hPqvlXwO5oQdrjtO/I2tA8svQ5z3IDXQDaT9wsWq2/AmQRfn/hNL4ne3msZrAJ1N+KgiUy4zjlEKUEdH5I7uJcr5tiCivosYYMmGycye67HIXFmhwQiC5kqmX3SBwk/tQfuPeUk/YS2SuJSxrDAVsgEjxQdeIiKEQS1I87dNQzo640UtP6IWSfaCZl9+5g2sLh/vzJLO3w+8V700V5tCc9ZKJkkWXgu1LWPzPk9oL8Po1aDMEOmYqaYmVt8Mh+chYbP/2fvzzXWT1h+FKVnT0/URrB0Bu4ynGP85C/0N/+l4PPAHJhXk2dJim56A/cx1XmyLyRdnIObw/Iwkni66OOOWFVzEPWHqpyWTz/7XadavHlG0p3oXVCF9A9TwVjsRWrv0Qef11Lqk9uA/uCMxbk254BquD0jY/Oluwf3W2N8blsxX5C1FGHwje/7Ups63c5Xe0DJjMxdvZExvw/U3Ovt2iQ5Pojyl6mc4x2Z6ufcX7zo8fkS5Z8a9edHUcGtLUpg+uwAr7ftwLx93T5djC28vrjdg+9ZKWf6JqmJNCIdGKHj9MmYfzMSvfkdAQ+fD3wiVINy0ssQvdRIBjnZXwh5GC+k2PSfdaqfvb9Q92I5mV/RvtLtFK9ngYIz4y/059H6q0MsF6hhLxrGo4WY3bS+ZF5fHEzm07f+GkOcMMxPtdv6dMp6jB8nMTcC+bgmTMLbThczSy78CH//p0b9Z+8vcdefy1/1VH/t/f3UqMcM8fi3l8IPU6XfVftn789jc4LxFcU6YSlrftepmCUq5X/WqVxj+089VaK/n0DOKPXZabMPSZfx458a9Z91Km9UncCvPGQqSd39J5lqqv6rGcrmf49QnvyPMtW/uZ6qlHvU0a8J6uZwijHQdHkJTcwpyd5Bd6BTFIQAXW+T3J6jjou5F2MOPyJz3TL0ma98HsB+feM+0ef8QlzP9GHR7lE3mIU9JvlNV5CBTMymuq2YRO/NKRg7N8eYMHEpCfGxAb1s5zxpxpgj80nqYupPpzx9+qI/UtwUEATTCU+P8mMgmjobQXjZPQl7U60kYXc2UdgyZIxyjTbuWpoPucyREfv10NHcrzDHmCreXypmlaitmD3iKvjz+w1zbtXLIdRT1AHFxURdvZy3FTIViLPzb7GX0nk5rLgh1vJbZMrgIGqW+zHhxfci+k5PejFb5IH5QBY5OJu/MaZwB5klE33Vb+R+hqRZuySPEmSswvG2sE7DJS8mp3ZM47crgalc8Pm+GObA4z3GHKKMMIbfLhjDdhxj3EYVOuqYo48WOeqirCtNvD6zHejsjgxR1Xur5/IJfR4kJYANu+H1WgMygk7lCKprgDF+o4teGFvM0at24ZCsXTUPcnh5bwi5ynnS1/ZA9Imig30JMLVXh+xCmrtvgXUpl5w9uPzATOsVEL4nPsZIE336Ywwb8Mtpztk0I0Ck/YCv4xmueJIiQZKn3R2BXJ97ztrBFY2zyjmEpruTMXIWY4ypoxLi4IIM+GJtSVOGOcOZhjPCbGmkk3Npd+Lst94n5aTWRcePAsxVrZIktxF4Jo+zC0nFMcfXqwjIA3MX1LP5qE+Srs3o8mksoNn2kgzHHJ/ntdcijC6M8ryc4u/fn2cD0r3tkCJ3ugfdvd8+pNWU9MVIrAO+QrQnvtgh02r7uCbHN8bMdZOgjg1HDQJ6EHAg3dnnzO+GjHyVVYX2/7GRRFRkhi1TPKhKjtl0J85FZesqgRR6h/NFiTkLtmi/q0z0WWcr1PXjLWoWfqiQmc4T0b8qVZaAklPMbpq0D5o7MkDSifmFJxiA3i/aEjL7gtf7nSKDwbsqgKNr9dlOaIodnP/UU/0ylbpWZn+Yajh8a9KxEeaIIESGOx3Qfu7bE+rq+2JO2EdG3f74GDY0bYk5cu8I/wyQMfNOR/vzO2T+QBL9ncYYzfP4jL9Pi1UA1Zeh/fkedLRRjH/WqV5xH5JlUf1Zp0p2C3w+5YvksLgwD1+sa3Vk9mAp0tMTdbifQU0+F68Di1+YzD77LiPBWjlDHOcYb/a73YWM70oKC3XvIKN1w4FIlbGH4BYsOFPmO7zebS3GW9aB/Nc6VbhbpH0ab75jcrHRXlbQmD3vE7SPzeOlgXdajuTkIGE8sSUP/Qlzbs/NoxSSzPzWQJ7fL08Tis/H7t8BMIhQU63qx5hkK+IAe63w+ZgZapqfdSoyOiLjZTkqpX1e/mGqZLbbH4hR724Qd+20h1u2zcjBbSaoSY0ZXu96O5DY34whuqs+z+lB9OcKXyeIs0zr4VU8B/J+p1OwdAn9I7MbIO9VvANz0BU5GVcXH5/vXf7DVKWKDPOzTuX2J2TsJcHrydLvC+yykwjbOLFKPnfUktEtMvrsMUNGkrRbC8FY1Fspiqgf6isb42mEjJ2fBzHPlHVQ7irUDMsA3//cqhgUF8Gg5ccM6X3Gx2CH54j/1lMZeSD9rlMxyD+YT1WMt152HJG4TgyTnKrWh9jJTZklQ3sht4YvgCjKQmbe6y3mPOD78A53s4esNi/Ev7YJBKunLYOSdfh53udgbUfIZOfR8CDTLhjAtXjIf9epfs79/TLVT436TcH469+KEUeh89LJS1uiJjqPkCEnU9Q8RxUZMvESj2eFJphLTT/gVE8xJ+KEDFr5qIG3w3okgzZ/AekvmgPbw9HqM4WKWVbVW/9To76eJQeyqnxkpMRGe2TRbvhlKi3L5n9mKP83U/3WU62Jx8DQRqSHdt+VRDshU5HvlHL2VZDRpZDjt1r1Uk5vqamTo3p//tZT/a5T/TCV91m7f2bTWCd2+t37+0+vUynav9r7M/8vmU2j/JvXqV412myj+6ib1+Ouo0wX6zj0QWSuiP486waZoXFa5G4q1k0WWzG3/IqKvJi1kNHyyZB5utCX0/eANjpk7wssrie/T3MZBuLwQwZLGXNsOrplA7nLDwak1qOe3ZSMEl+bL2H5mk4wxi63KtnuJw+g8fnVs7d/U8k4WaDOHdf4OdjdM9IVT2SwnBxJuj4sMlKmaNMwlzAmkvpN6ex494BtXo6caYo459ZrBSRkwM/bx+DTprhnyEity7PTGXOuP2LIlEVl93kwGWrqOt4GsvAh1nVyjAl6pIgTQndkktXX6OhTZyFUTocMtWnfY3o8oC6vXytx7myGOfAFqxgK801Rx0+Q0Z62cYTNA7+fm28YKArwCrbKaEn4xjMGWm+nMyCRyEGxjs9bLW8a2OkNGcpdvdEnR7bQzTIywtREHy1nLTIAd02enQ/IeF61MqFKW7y+CkmB4l0toU6OqLvlVTfg+6kCgLRHXVnODJWaI/z59rymfTYxXh0BlXcQ+DtG4PxA3bSainUC/ZDyRAnJmDQf8gH7KbmEOdvvgRx8mUIwRcWZ6rdhTKQi81AX1SCni+hbkqN/MMReQ8pTP0HCcZcZMoc/ajFHFROM+aQ84fflLYH8fqyJxU4rQMqx+nx2fQNdk+YCDvVVGbpxjIy3nTZgqF+dgLkNVZLdmwz80VzhbDtvkOG3Zwc2kx3GdO350Ak7BmLvpkAd+a7w76HO9AH6ucSToUSGDowW7ffoU8I/N2TKZbIZgfXF54EpAhnkcBfnwKRUnPO0jDGtv7IHDWUYY+MPRi+1JBTY2MIcu3Hx96cvZKLwvCYkKULmk5kki+fxkniIMKcSkr5RrrdvzDGjg7AfQwGAl4FMO5FYSMOdYYh1TGSaZ4Ma5bJD5ssxC8iZusXvTylef16rXp8FkuiBqr5jaLwLxuxBR3vO3qLvNf85Z2eL/kpoGMD83uVFl6I/77NW/rP3Z9ZpSU6OPAMjjZGpWLovyW7diBpXxSaZzwxKbzzVIeg7ZNrWxhzymComZKaP19/po4EotYHM+dGRofBSampfkDnr1YCMeeT4+/srW0D1ltB/zLQr6am4T8H2L/+sU5XzVvldp/o995eLekh7O9gc9rsuJM4FNYTJLUNO8auQMZZovySLffTCwUCyjDBnovMsCYwS6Eh0l23UAI3JE/uFkWV1MyIwlm/CwevMmhjbjP29TrV2Og+WfZjKLJf2aE8KPv/yukH72QDax+0Sz8DUDyMO+QTvh6rGEjbbo3j/ky0lVfxag/f8fPrkFrYmfd/vC1i3QlNVtB7IZWNQMQvK5Pmr78bU+FYaGKs+EfVLqEFei9oHWx+H/JepYmeH9l6Ek57dB/z7X3b7wmK5wuf/MqML0drRB2J7gu/fDvHnoigcFhN5LieaG3X483gMwVrTZPa4jkxx5qOBsFijf1QErfyzPP/DVD97f+fzCuPJ9/YPU70u9gNiNdJ5OruOHmRf7ucQTNYGzyMfmXJupFu8/nQkp7N9i/654ajxXg+0B1fMTmrKoAEW3Qw5W96RMYI3x3zxpRi/DBM1bJ6wP0zFVAu/770jEtDhGRFInGRMxsEZNXjNVB5WUgS2mPfHZspc6yP9PMrsnfpV2OjlUAJjFh/sNt7P2SiSNRIoxbsjixoZz83lEQlpY9TEo70N/pFbPK0tVv7WUy3QxMkvU3kfZQLUc2NkkLWYUHXE+41iT5KTvkH7pvtCxbsMkCGd+o2ax+eojqSnK4t2MCY9Ne4blt5V4mmWocaYajcJFuV0xNNmNwqJHmJ8XLmiv9X9Ls50GLL020shlefJhegrMwb/q+LzP0vW43eG8k8f9d91qqFzR7/1VMmxfGd/MVUy5mjPP/VUxmHyD1M9VIxypFsve+btBpXMxud/1qma8kt/9/7sauXKqexj1v7Z+/tdp7p6/1Gmmsn/quenZf335t//KFP9m9ep7uPeh03cODw7fpEp3mLwXnVUSc9nidj7WlURbNsr5rzlxaipaZ5DyBsDmStsOqBvVXEgOFLap7JkYeQS56q8xdEWMyjQpi/qag7U2rE+mRx4SMyb8YEosD0ZCnl/IdzP5xAu0w8H6RJhzMoXGRi3x1lOrGx9IUH93IA1hJcevl9U6167tmARtluSuIVyIDpvUPeEHqYSjWGMc+XKxe8NHMxhS2SquVH9zLpxeDGPBkodJRCzRnr8+fJpiInf/QJ4t7c5H2rRgzPvS6gD1yJ8TE2fmvycQo6JpefZFXXsviDIKIVk83wkZhMYYubx+nnAnCTryEiziRFCcbtSnvXBcKCbdNVDclo5PE8pxqCnz9aQqc2iLw53dqHmZS/msR2Qgcql2EtVNqg7q4NBuFwwwBzXaBAfhS5qCDJCf/+irjJ7zGHuCnN0HxQjiOjDlLm7aXRii3MqIDHUyee5eaHiTCWw/ibOCqftmKrdewHJ4iR6Mi5i9FnRryoyVj/nwnaUGGbQg6lqMb4/stfJSGN78I2j3SfbcnchO3P6YZLPTRnk6VslmkUUsN9OKIN03mFMm6JuWjqvmCcnLt5vgdfgZI+as54dQnIuswx1cbyW4aiMMebNXxnQYmRhDPORMUab+RGo36s8WdivC6q7Ww1+/tJ4kjzqB5G0NAGrWU+R0T6jjnxs1JEYNzHHl5NwTD6rpQTB4SP1qT8SvSLGlQeb0aD3cHQwxoUMdW75boicryv8/Sqz52D0YpbEyB06ehbnwHJni4xjiR6WMLs7UJHmZy8xpoRExIYMfvYWnVFNJtvbjY0xbXL4yFFpL/cbmb0nsdqHozcbyOzTOsByZOTC/KLuXdZtDBvToTKfeG9kKgzYGPNSmxcKmKKLxTkQs3GRmVpoB8qWZxeaveuR/PoRe5fjdwSbk4r2uR4PJiUPDZlPcm05f+TI+L3oH7V5ATK8JHUZVcJeBocHAXrmfZ8RK7qrv+tU6YJ8kWmXLr6vsYEMt//JEfOTijpfw+cfTpBpD+FpBItqitd/zURPysLwAJjIqdsDMr+co/TKLnj/XDeEbj8EaH9ztMfC/wxAx6/3FHX9GZnqp56qXYpzVwr5p54qXi0HNu1lg6enDOOFK52ubFgu530wCreqva6+EpOIOEteSc+Lvf9wH8xT6vbJOzEexPb3LzY9KxqPlPlTtanWaEwV8/4wFmKOfc9KAH+zDeTU3tkPcslDF+NLksqwm9sDmUdTHYzjFO3HMIyMfs5fBWhbof08/JbSUFYWAKvMINkuQqa5DLcSbNEpPe3nMWqO0x0ZM9Lx/aWBLnraagTK6cEkBbTmQDcxxr9fpvpZp7okpodMNAk5k9i+I6l5PIEvaWM5pZo+xuc7fUHU3FWSFsdtRhzt9oR483Hl/FvVY3I1Nx3E7WdOktdWyojrLUWPxxkyViHmdVb7aYUMyaeCURX1l6k8Dlz+3fs73wfUPOse7WG5S1SiPDYXVMKS1qfX+oX27L0UcD8XUS90x3g6TecYf9tAktPTyPDp3UENEkw2yFybKfrL0yI1rE4l2sf4hc8jV4MAcvZF//ArMP9mqjax9N9zfzQdIpKk489ACmqrbHK5jHm0dx5gIwpsmHK7TXkcTCXThuh2YHO1RcZWaURtrX6d2bCqp33ceq+DzboY3axaq3KwyZvOvij7B1PMr0TCCkncPoxF1BQ16sxxkz/rVIvOintYqqgMr4+XCmGvS32izUcHskhuU/CfD9SwsagPGz81C1aXtdsX1emlkiCYPvG/Uown8R3947HF+Gx1MjJZASNKavuM778z0T+NZRtSWhvS794fsAXGz/t8iMC6UbTHH6Yq6mXD3ulu3v/2/PyrRv1xeoe/M5StqYQaQeuh/j3399c6lXdAprKsfEnSyN4hU1/axy9TQa3iz7djcvhdp0rvYq+wvGrH/zNMNZ+q/4Kp7P9batT/zUy1XYp+R58Qc74/Q518ykTf7TohnGs1fp6fvRCq2dniPGoxJ6w+Ym3/FZA+a1BXUpIVX/Yp1zaBm4G6sdwGBJyaGSSZf55ju9qxGyxPM3znfvnRSX1d1WAWK9JDYyO3Fw9RT2BNnqjjkrAm0uWhA5HKXZ8UG78jz/nWAGfq9Txh07VPphLaJL1T0bkjGz/II5vPwaVjUakweY1Rp2BOzPwvMtRaQ52UyEEGiVc5hMdivl9UiN4CQ+TIhZFjDpfzuwdb52zJBd8CUJ5qBdTxCHVrNhf9d3pEKHbhoka5FjH3gExS9yUylLtrDxTJ0Idi+7Z6vvi2F7oL7kvgVUpJ3lnISF6g7aBULxS/b4COLuJ2BavC8+X8xd4HKmffL5iyiwxENWTUfdh8wWAqMpTdMUrbYaoAiRwdfULBmPZK0hkYxoAxjO5RV6cwnaPPKpgTVkP8IHXpebBeIUNlgSfmCVrIWM3YwBz4DJARbo7oO99VyMyFHvtkJxPUzQhiqLOGAUid3EsI6yKQWfiwfTKatci4SGYYM6iJurIttkx1EonHq16of5VcIX6/FySNd8MFGbrqwJAD0YPO2z3I1vCmEJ/akiTbtSxqlCmFuF7lcnLJ+pJEsZvi902RCW8cdXG/3/QQbSsFGe6KzNNa6RrM6X3eQ1thzvqskKnClzJFnbhoSrJfoE5lt9boi6NgLp2+ZrBIAnxeu92b0vPDQ3vwjjrqYsAYV+wqZMpBJvh8hleJjIhMa648ZKxaRQZ5EJnA5qraJF/c8f2mSitq3teYUy4DBigiGWLdxhxxNstFDbEUb9iX85kcJq+Hj4A27dism0yQH0pmkuuSEQBRr8GDDnXvVcygLRZ3ZLjtB9+vZk5n4LkeahbTRoZvFYaMX4peGr6G3x+ayGRrPsGcelPFubrNHXOWd0FmOXStTi8Napq8d+0+/4q9wSBG5EmU2Okz/YBM87NOFY2if5hK2XIFovEy7Nm+t0vyvZxusHA80TdaGV3Ia/Idw+L4UZDAq7gjFz1F/5rfMceo9xEQwzIcqE8VMsbcx2x1qRUKjJl4f8fi9SBlRPB6ioU4e38ZfBrdkKls+fBPjfpxrUzA1ufQw7ZMa3Iv4y377sK5HEv8VdrdbVmyD+ZMEiNgju1mHt/YR38jc521sLYtbTNieMuEM0PsFZXmpmHS7jvl0a2sH7aabs5MY9WcxPNLk9njPGR/9v7e7Hv5raeyDnEqM037jslaclHTPWJD5kaE8cCcLMdAWkxi6bcc6cSX3hgfD+dRn1pjXSUP/ZTD4j0MqCFu6G/JFONHcw5sni0CvSPbQUF7nPTiHNiou/ye+/utp7pOEv1PPVXxQc/ZD2lHwt0as7vuj0nSvsMDkbXRDRmvRep83oXGPNoX1FCNyznZPw4EE3QNMRofYa/nk5JCtu/gXZSZmL3yRP8oTytYKs8JT6bd6kEWBTJV7MS8T90ZMk1MLgYYzRGjtPn5qGQ0Snvw9dmcgL5Ce/ayzRdCbSL1LD80DzLZx3i/ea/3yX0nZjxXtgrRLhlxcG6Q0eatrSGvXiPUWFF8IO1Z7JW3Yv6lv2cqveyILPrJRSQdMfy+VjJ0cNJbKP8y1X1sn5nuVB8esrzq7Jf9XbIpU2Ue8NuD2p/NPGPyLpj38X4bUrvU9hsm8UiWA3MfZfbac1umX1EaxwZ7dvY+2qzY2wxVHmwXT2pbgfyEwGIh+WWqn3Uqe03+YSrFQIYmr4cus8kbmXK2H43xeVojAo04B5jUbxMS23FJLoVo32HU3MAUTzIdUnw+7x36h7+MJZIEnqST2au3oTGeGM+kCDXdT416+LXd/q+9PxLMUcOu6uRBDNq0f/f89DzNQH8d/jn3t3oTBu7EJvLvOtVPPdUPUyVtgfa0UlHDetZqyX/XqX6Y6vfcXyf6Uf0w1c+5v+RwEf3B9t7/ob0/bfav5v2R/0uY6t+9TnV9yC5s9gyTu1aI2RcTOYPteSPqA5b42bRkZCj+sUgOJ2SK+BAgM7xzgrqkBJ/KMDqyua+ZPFUKMEk0chX27UdzObqp+tg2zvIW4oHhO63uCSX0aoi+yEeLIJ0POrmsjj0YrXLvWXIPxuQ76mowAm3DUcucB0KNA0ddwds+WVUq6rKr0gNdh47MaG+pZPpt0McD1DFo86gbdjHmxPzZOKRwlshU4PcplAHCC99uMAeR+R2QuXRkyFKchb9SGXOuo2NOURrMAXPRf6r2VWQ0y29VmjI5hvXuJXpGykZIj+fWw5w8QYaq/HdHj6/ehfK2wecj5+xAJw/mQ7lZE54XDGNOd9caWCUR5cVDMOqhaXNo0pOPOVWc+7oevujzy4PR570nepqOT3cIK1vnIB9GAwmc6QD+QdU4u2WxSl7+6Sue14gkpzH6LKOogPzSNvqs3cbIKMqZwub4NXq+e+L38+PZwRx9Ql157llH3Q3mwJWxxverzSWV1Iats+9x7XCY5u2FjFcsQt06+D1c+CcjzdhbYAxxNBLaphjHNmqAfcUM5fjbx2AzBXVqfNw6cjLS36iu528OpnPxerHjOSa7lXIBugh4z2Bqi/5XvYK6HHU7xKrdka+1ScDuEmTK6edt0nEy2kG4myoE+jfm8NPEXYEz9+eExaSuyXO7RPu5TSdy+ixHqOOSlQVbS/SLUQLMOWx+UjCHuTpnp4Vh0mb0JpBpM3x+V3QMyopAzIc82XKRBBidlr7YW/FjfF/zE4RUD1pLnI1GxqF7fD+tGZhQ6lznaahsa/LSvxrmtC0ymxxKY+LX85jNjGAqx1EYdHbGppxNx/svj3tXUu0hN2zIFwSZpOUM6CisAuC0FzOui9ak8vk0gch9WaS4inWnx1PzoIYNPg/Fbjt66zjSYE1EvSO0GS0tZHagKjL+Q9hn/MX3ubk4yIBM9P0ebTS0VxQWJJ/f0Z5/mOqnRj3ptW/2194fe5lpRta3/QH8zwQZ6GbHGbnVe9ThBp0S+Jj4fPv3FHX97og554F3TRYX1O2sLSUZMw++LzgpFt5fK/H0K41KQjoNn/fjZMiFUuH9GOn9H6b6Rr3/h6lSCfqk9r41GZFXwiRZmfahdIo6WzfiJRt/R1/UQhIm3Pc1bthwi+Y83KzvD1uxRxdU6MyUU99GzbYaiozNrDf++3IV6PZ0cSqYlnsTOZqaEtiHTwbg7TdBn546+0Lax0DB6XwkiZ91qk/mqphjCtQoqzfah/+dI4OSQe9ToiAz9eFZ9Oc6oMZRD4+BzF97DvYwDDw9JMj8kiT8a3q3+sIMHjXpRrIJ0CbI+NJzONDxhs/RyvZJz+QjZuKfdSrzpoQcxhHef2ouOiB7+MrpcRNm5JOiGVpDOiXJrnyMyaM8HSB6bpy+2CzqjBRft0QrwkgA861Ylz3Mz+DNclVOXp5Ukvdlk0FwOiOjda9z/btOZe7Sf9apNsoDc/bl/F/1VKHbwFJb4+/30fZB4jS9QbSuNIy3LfpH/t4wsMPVXE6ia3PAZ7IfwMgCnSfyB0x6XNw55LGP9pHKL5+8LncHmvtYxyh9ED1txTpVmPURYecdMsAAb/1374/xzBpIZiBTK93pzeN2oZn28P6abLJrPn20su+dffs0IXvXN/SvSq1K27NvCZslFjLYalR3dlDsV+wbz74kdsNQtQ/1MsCfD2MM21YNNqzef5gqvU4+NWlm9/EvUyU30TMzSKYyuKWsE9beMN5o9fIDdqtKPXwmqHm6eWvANjQdOXeW+L5f3L2A2WoaB60b1YRsRlPwGGq4xBxJA1FMbqGmrkyMxyr6R3jWpL9r1Kf2IYJFKwccuht+/qmn+ms2zX/v/aXp1fjDVCFKsj5lfOh+16lcPsPE+55i/vupp1oa5bL/Pff3w1TxWffl372/2sN8+dfe3w9TLXcjv0+YY5X/QabStX+190f/u47pf/cv/z/LVEMg+s9cAioXXm4CnVicQ3pa2HI+E/Pt8kO/hGqvo41kOwN/PtHEPDWboI7HFEF9A2PeaHcySPL9GA/iy8WbyTKociAmzttj/12A9URYSOAsbMLA77MXHdpMVXU1ZoJrBf64vqJnbu9ALgx1ZLSfcZL0veKT+5op4HhrZKyjjrqLm9wF3zONPrncW51ED3sC4VkX5+LS5kJIciaQVitkRLHITKe3IIGERaKf1F3Ux6wMBgXqeFKUH9HXvUbFtmo+ppx9F6boF6WlyFyAjHJT2oGeLDFLJ9Tw7ycuMtgmwe/PvhbmwLvCkFlS7mDQPolzUKt3TV2xN7L19vh8wi3m6PgU1JAWI9IXc+iAdv0dmW1heTIvFMyR6q45gjf5SnJagOifhA8TTKhmPKXByCQPe3MGyzrNMLOeX/h82tMVlh8HGaGMUTetVzEyWMcxxymwVclR1Uzg/C1y+AJz6oW+UTdpLerOi41MHO7R56tuaRMeGc8LsRL7wUZWLhbdJy/d/n48Cu7Xc1BXVvi+Rq+TxHT3rpB4VrOSDM+Xy/T5e9JHHyMq7TINRF/0pc3hUTLMnE+OOjzyKeYsGSjp/XcFztRmPaYZjGl9b1whJCpK7es6uZDz98XAvF4xuk+sRiVqlG7BucZTnnYnjNFOOc1AnGfkyXb/AKKv7RDiA5+g7ry8TEJXoumltR7JybkPa/Jo0jHQm6HxtNjFY2SsFu//85qLmdDIWPNHgPZOR3aflacGdf42fYBDP3bPax/f/7pFhsr7rUUyPnlndDdFRvPHyzlJ17muk3nXfMFVNvM+NTA6Yky7eWxkOOM+0hdz1bZWRci0cv0h8cqKkDkt2YJNJBiknCEDVwtR4/1dkz7/3kS/K9h8QUyBkzP59FbpLMMcXkCJzOTfjJIuMCHAdp44Pd/obUinxVn0clAMOQuG9kHfhmwDTJDxs6mYlfI5yyFAWlKelaLvP8uCz59zf7X+LcniU6lArm7I03xnZySLNhUsna/B+UJ5Hojlnnq0J3Th9KRvO9Kw5QNMeYTPr7htS5IukSmNjaKhYr69OnI6vTRwbhLao3ZAxsQkYEB1J/g+9BEbaNmc0T/HOyYzWeKUwMmbwvKoQQ9lscfruYwWTNtFYx6stcfYnuYv5PTTceABbO61fShvKyZNzakcPlRxRN3+VmwqbUc8Hva1bp8vaci+u9eHx7dcK20/iWMmL3WZB2RbY5yaiXWBdxXIjP8/3L1Jt7JK8vb9gRyQIO0QyARFugw6ZaZiC/aI6Kd/gu0+/7rrnZxJnfXWqntQqzxu95bMyIjfFZEZySkygai4MN26afbdo+7pQ99+zTZZEXfIuPdz2sMEbjpJ70LcsKW7c2G9o6M6XTXhldX3LYD3eb1qeN6EnH12yFTV20dNdn9UwDYrfP6t/sLxZKc9aq75WofJ6JDUKEAPv0z1zVMFJmqKSLxV6CYWb5IsRqHF4DI+wGR/kzLOO9QIfjjZQWQs0F8drdZDX6VlMH2EcgZ5Y1wZv45rmE0ymcBxFzlMvE84TNdHkqXScwpfppqUec5SMj+IbEUy4c88laed5xCnc4lwdx9ZzB3Nt2ALoGTJ6YmMdtpT9NfKcO8BqlaDLfTxCUyJqnUaPlBTXo1FCDw0cX3019F+uLPZhrk+1Wq4aLz85qlmUoMM9VP7s51a/zNPda0+OL+ToqvjUaP19CRJKhdlr8+i7QEZqvK6KX8LC7EO8uJh0UKjPicT9VWH27Vh0WQySTjpRFxvvl81VNNXDh/XNc7/s9L7b57KHIUBSeauXTHlxMmXqdLVFBmjSMdvsI1AH+7UjkN2XPsdMs8MGdEJkIne8kBazwo1ONNQs76c7gT2emDM6eCPYd6JwNYTZDLPRX/avNB/cOWC/qwMueU8Lw/j20shPV7fzZepfvJUX6b6yVP91P7idiz09GB2I04uqIl5O3uVbL3m/Fv74x77i6nCWHFqHkk4n0eExm+eCmbUMthmv25hWggeSVaLz1+1Pzmd1N/aX3p4nSCcuPj+TDzk/xxTKaL4d/f9Of8le9SV/3QvhSdBnatZTja3a2QoZ6sn6OZjmhV2vfectg9msJyqyFSFtQOnax7o0+97SrJm6EH42vpLriSfUR1VlVmxy+1449q1l7PAtHWDbo9yCixbMcYPKLAYZMSEWbwZZWEcgsdM9Z2C2+pn1Gmne8NW9wC5f7eKGc+VObDDdX0E29wUJJ2NFh77fLor70eVnIVe2eWooD4i2JebiTavxBVbehiDKvrG52mGGFltaw7LZNhTH9ov0Un1SwybDy7t4pRg0Bm6HcMCIa3OCn9nONl2DZD7vsnyxQQZZzuZ+rDxTuhz9QP+/N40HTTjCBnK3OJ4GIKOWuj6toZ724f+PDP0sYnSYozWGTJNGi+WsD4VLCsWFr423OHOaN2ZIrN9eOjYtrYAt9NVZKrh3OLm6Ueoa9ZiDeYZdWp3GiOTpieJwctCH9dzbQkz4yFnvJZHyJC3M6qxq4Ke1rI3OJ7OoJsOT51w3TJ7RzxQFXzPRgbYDfeHwV1QAJ/KIkW+HjmsPJ4xRjlnk/DFdnOl5S6WuSZfKOpqkbdMaCc3Ll0XIosMEu+ptJnb/O1fCQkrI7zS9W0xARd0k6TSVQBqVMzEmHu3a7DWaA8Hl6CPP6roQ9KjdWX3W70GdvH8OgVj37PX7BOC+36ZdcYFZOJw263ALGbo44VNZDBjvh1qfZZSJ8Eq9Njpqs3AmX/ELOk5xnB1s9IBSUNgXETaYtH68wI6X2p18tnFVwYqs2DzMlXCix0yFjK+A9louNN4Z+PvN4vuCs7lgfbedTj/Rnofshs3q55PjVfopIF/BnpeD3mbdYUMl9LhtJA4Hu4bM3L2MI6USztG6ghu/pUmgoAx4Lzo6/BqtC31H7UJ2ftukLTlL8dpFo8ZrBcd2kMgDbXaUdqBudtYWa7sX73D9msXcG6RmXoVRUuwwPHcHkyMqa8eNUA8H5irmpr1XBj6KZVzYkFeiAMDXl+lU1gvhJGF5Az3HpjIaAoylbUcan8/ears8FLBZbOw5hTw9Ws1j8BfynrNNbNq2CXbZuB3UY/RYlxdWdlPthCHqYzR22r3bCEeHzBhBdrfKUXmkoa8qv9WZcLTbNhjvUbdT505xpj1sP/yJ0/1B1Nh8JZgJgtA0pWcliwTcPx67/Gp41Nh7Gkk+Sbvt9tXHT1KZKj8OkfDOKgiiRZlYNF2dU64bq41ElpHtPxIST30Py3+fFmsHRrAwGhb8q6D59IIv7W/MKqQqezXsfnmqX7O/X3zVOVS+MBMS4QsUVNBYf3l/gQn2WkkHTXbku0mGXLMamcgI6yNPev8VQxmwl8sPd+Q+VcH1HDF627jeK/RPp/VCqXcZy0gs/b70lEmUxXoapdkX6ZKPGUC02s33KG7TStWPW9LCE+0J7BcBiJbFzjek4MuMngEaF9yfa+QoZiTZWSqKxizPwk4Jx/t8dBWOavP3Q5iG5Cs2KQS2Wc2DmASjj4ZIhn6y5/aH1OSDP3rNPnNU9n58S+mIhpF8rLf75o/5no/3Lc4A3pvCa4vrwqZPjqghugmpE4M00B/5B8TiP1ezHjlbPds1ss2pC+Qah62uPjF7VkExECZJRtXMNhZ1D/f2h/n/UH5nvuLzVNI0qxJeva440oarewnCSrLb2i4eSpcPBuvLNKrtUXTMnZQo3iERafcF6nzPrpcTt8di+zVuqXtlgKut+5FIutqAH2nYxOZbP3JYkHVK/rTS+GP2l80WxCYvoU4+zJV7WoviL2xztKVG+Nrcd4COlGcqXbTDZpM08CUS5cVS2sLLKfbeugFM/iTs+AxKVy9wZscUVNoznPP5o0wAmsh4vqt5bhnglkbv3mqR3lovvupokb/q/b3JOPtt4/6d4+6uUMmZz9M9XPu74epfmp/YJN9xa5+9te5vx+mioB3MN3nPktdGxS2zLMH0NTw6kSdHpGpwGwgivJJzfWfHqEDU/3kqUBi9j/JVJL8N7U/hfzfdX/s/9c96sp/OE91f68dqE5TJHYU1J7DhBqZYogx8/MZHOe6kacAQoPcvTSHPsrj3RRS50HrObGRqZZSOudjEunIVNcXRhuru3DZ240xpuzWuAZsZBqnEihL2WbXMz2Yj7nMfL2O82gnMuO0nEGYP2qSuscbrjGb3MArMrSRuywBC4t1AZZ4SupUiyYhs2L0qcpn/SahfzJ6Wicp+sSjLxDgcVdizNYtKPs7eu+JgDEy2QYxrOYdI/lBf7VOLckRPs8SmYtuOoUtrNqCubSxht2VyFz59BXDMvaFOrWGHnf+bLjfKj4JGS9t/HnVfVHYLIe7Tyzp5TnJ+GUDn42Gcy8SMlJ5R2+1OruU5VrRW06ekhIwDlJSrFaW5ZSVCQCjfkLmyxV+XnjNKepmhzC+pBij5m3xgWi8exJuvHWLCZlkADqzVwZnF31qcppbYHfog/kzNCzWi4ILweYqZul8sxaZJB2PMFV7jIEaw/l67VYnoN1BQl11xUg5rdMLTIKbQNKEo88+RMeIy8e3wcLnExlpUd8v/GV7Jknk0Q7//k0o+cfDvxfOoueetq4rcE3cvklcLFuPbuhc58Z5Y7Cos0YenY27J9JYbGIMP8cNzeuFC9HbxDVc4MSxo8sAwvI+RR2e9BabCOMZxNrYZJlPtxV+a7oAz92KJBXps2UrLY7BEgy5TpwkUNhr27lgbXpSw0reNKwa+ivRIjFIEs7Coe35cOfruEcdXYloDw9tJcBkThSSWrMOdaKF85OyqU2yVzJq2bk5n8BdJzYp4pKLDp/7GniRg/PL99xzTs44BGt2fGFk4quGRe/YA4f7PUu2/XBncn5ExswoYaHh+SW1Ym3CR0LyIqGgISO4xXkEoXQ0ssSiO8vRdDaFjCWU5NMSv0926u4QG41J5m9iXp3ONNF+ZBjub7si0009zQDX3Tp11ubI9DevdgCuC2R8/LJ7x3NQo2yKzCLZSRz24MdDHis7sjoXh3OLipjh+nB4kCXTdZp/81Thahpm33N/1Ws0Bm9vSlm6P2kYY/ubBvGuuGfDrZrI6FY6QWYX+jqVi4fFwPcTiIRPTxLyRnvkJTJY8M7JsOv80bOi7TYwm+1wvg7JVmHvVS2BFQxMNQ5rh5GR/lv7SwvpmLPyuTL5R1y860h7VyH9NM8RH3mLF4vMMcbQrseYOVbHhAS6fG+pe9x6XHuulDp6H4OWOpBOuXhoX1msiJpIV9ePy8X7+83iUVlZVLWt+Lf2p5hHZOzIcYFmdpoh3aQY07pjByGCUAbvLm5YF03uML1LKjIOiUM2CqY2zoeuk2TyQIbphHSG0a3rhj3XT4W58sWGzWZm1UWQPgx2S2MNNUA5Iokv9+DE40wDv98nNR/luMqI5PzmqTh/0pKhXFpAUAVoX5vq0bBiP1kBsxKCMf/QOmyTxCVMBYvVWSUHV5bP7hFY/g3nSwsMj3nxfQ0257i+n5u2Yf3y7sE0W39YKo/HBmPH9QfsathPdZdt8Y/9VKlEbVz1d7eHWSU9WKKpqsJm09EDzEf9IODSVciu2XsBpqo9WbKYrC22F28i0Fp5MjihZ2KSGx/AL5ddDdPxSmTNBBnQfoTIaGqyqZgqvt6/TDXdI9Pt24cO8eEY1kn5Tq6seN/RLSTiM4vmG62iVnsQuRj3XR1khm/Q9+5s88+HfbIw+tzRn9y2Dlfnz2cWFqvgSvenLuTjz/3FQn4xHJrc0X7IMn9nsVeuc/w8QeZYTwLUWEVSMbJ5IfMxPUZNNP5YjJzGD3Cea41BW4x6pj62NySZWM/ShYb2UKe+DKE75Bym3dZipi3s0F/cVcbfp0hh83LSIZ2OtJqb2SZne7jruN5NM5tDg+t7Ttb6n0z1R55KWSW/eao/+qj/1P5+8lTf2t8PU2E0YeSbp6rjYANWqf1V+0sN1oJ/LPzfO5SfwPF5ToqXgX6lFqseev2bpzqecb6lEznBRLb++TzVWP2b2h+uV/OvTJX+v5SnCo3hzsjmjEzFSmQoAgFAFgxM4N/Acg6foTdBjsQ7r8bccdLR1IUqmg7n3qqd4kCr5VyZ39UsDt2Xx7iiXbgaV+MsTg0dfWBpBuAmVzsDWTEbFvN5z1/UU0l0T/G14Tka2LfFvk7eoxLXpH2pUGcNNiDbNfogk4foY9oIQ5zuYAxstxPet16fBVNjbdAD1dBzzSbIQKxFH0iyIS8wkpGhwualOE/jFUE1n7C6MMvX1WFiFgJvfNTxXbdtWVd1IzCn0tAneLNrnYm0jiAJl6M6Pfm7ypFG6wksNG2U8X6xvbLVeWfBRh50iNljjDwu1ibkVDGzIgXTc54rZKzFqrPrrMHBcJ6hWUD58mmWyT6+TvpHDNkymmRFFrwcxz8/j+BvDvcsRV3msGb0HrY0X08sOU/Lnr3iTQk2iy+MR/ESdeTltgFqz64s3UVqz6RD0uD4TFqW5mQmMr+NKYSL9wvXsI4+jWnCBCb9GX3eC8eLZZOzD+H6pTA4o+4ffDR6B72QSbQTgp7ayrxEHZjoWUDjZ0uF/SrkQiJ1JLhOjYp2larzvi9x/PUSmXk+8x9ct2w5ix0Vfdq72lZ8bD00HGZltKfrz0rio6PhEH7lOwfJgzGY1cjwEIa8ZJZ8noBrSwKDeSvgf41oCgH/EAJzKyrZ9fLxYbYtUM3a16BhS+1og0M6wuB2fuYsSwVkUP40GNAedf5lTa84njOFgP/eOuwpD2fDvb2M6jQYeiHs1qirx6XNCvOI49MmkwM4L7TPrBnu9zLeWxkZcIdMo5g7x1Gj2wXtc3/JkvOyrNhdcRvwpgbOhy+VDQudJfpwyUTG/2EqdXukXPT4qw5mq7CiiGgquKmEOvahdi1TV8iYqzGhuN5AyNlNGF9g9qzMLCcSMtIxe9iQvVqT5eYC7UObHxXwQgPttSi7nnnDHtj1vhPqxBZ56ay2Zx3M63Dn7wGQ6S8n1Dw5SgQ2//S8daIWY+rkBMhUP3vU/1X7S65vfD2fLwsIYdxmaRcoaEWpvQC6D44ZfzqlwbrTrcEYSK+Mn1UFGelwwhh15Ncsnb7RHgshekGUto8sDYe7qDbMt4Ctqr7mghR5fzLVz34qStkYwssHsm+ealnEJo5X9GbRMjIsWoe2yj8+71h0lu493UzHER8HhLDoJvt7evLnlKvL5TgLbjQIqXaNXT5yHx2JjByZ6rY/U7TPZ59F3uKhfJmKyuVwv90uRYYt29/9VFzwPj1rDeEOOMdGxm+zbc7C6acBp5kodTq9jESmm7IJc3Oo9exWyDiq4rtgZ9Ez46MEmf6p1kPvDhU12UgLWsa2VIJolxrI4Kve+2Uqa5Nk3z3qXXhFTUCef9X+ztNNDg7NujoZbXX8TKzlwOz6g8yCmpQtrl0G7q1CBsdhKFnJtqhBRmcR/WH9EBkNj3OMoZFIOGmQcYp65YB9z/s6eWXjhj0mOP9+x5Gpvvuphtrftz9VAW/UaNcZQBA+jjWok0XPJtVyAuzoH0mqoMdmr6DtwJlumiy5Ua9lG7EAmBrLmiRcWLZsLRUyxEfjVMNeul4Zi10dAke9Ee5fHjnT9/Lnt/b3k6d6w1AL7Q/IVCjiWybDnfPR7flksTnC9XPRT2+0h66rY3+J8/nDVK/U/rCoSLQ9anTf5lr5eLJIUnD+r5vjjEvtpasj5xIYNMVP8c8oRaaGBb4vPOoWWDdDpvqp/f3sUf8ylXZOLdZcV1dk0OOw12Lx3LPTEuff9YZ+iTzqcH08UbO7qyVqFDtD5lry1Rp/H5UJX6w3V/YsjjeINoWK9vRBe/epP5wblQWS3Jb4+Z88VcTZBJno8t4za1WFEBfjIPvmqX76qIvHt85CPTYt9mkCC5xubCKjqTvUvGadIIM5DkvmjfVb+4tfOkpTxx16hlqIUT+1P1zPPY5vu3jArNG8+lv7Ww1Var/JMJ6uJGSwn/1U9kP/x/dTDVfP/A1TSf8le9T/00x1WlworCQNmUMeNiGvOhJDaqIUyxRrbzmnBpmi8jYmyfY3bjllr7vouxnGhMP51Tu2k6ZcKVOFxeOJYFBtt6q5Dsu/mIpvZQ9tOLcI6PsX+gTJb5HDW2QwRTdRJ2PggckoWZLUmMktqxU9GnQyy5KVhz43PGUYZ3VpNhzIYw4r9bnFlaeIa0hV1kOtZfsccqnDWV9967HFVBBguAS8nkfCrnfGbhBCtVQYy5Z06LnY1T7MtyNcI5K6bdh5OUddGTlDH10NY1rbvwJYzjqDpKL3yp3nBxlyvs8MwvebrmJ5sB3BTLAxBj6tWGFaNjdg+pngGkqGHpWT/dqCMj7bbC5veO/0fpZBlRh2PS80jHExSkMo2cIlRX9BHR/tVQtouD3USbS6Vuyyq3YwgdOKpevANdh1GrYwffibOplUcsmIp0gQ7Lsdg0c3zdldLizwvepIoDwvGkbf0gbcz/6MTLXRLZbtlweg58kpS+Sb2rChqTG+9juS9vXNY1P3rXIJWZQE7fMuUn6mMX9JyDCRfTBKKozHJn8fWtSFCsPx7sUnxjwtf2WxuQhQN3r+lhvvltRBIQ438dFjzMlalepo/TD21CruB/4KRJsl1N70dLI8S3z8bqw63T+2JX0mAoXprseYRpwIv7/+CYG+DxhT3Lw1mMEnDjLOUyTpcf4AVpaJAebn/s4SQaoUdhfvLcz8KfpA4bzeM9asjhCBIWdQSpuWucJKhKnVjuukP40MpkjaCKLAGc5ZHjch653JFpz0aJHC7F+No8b3D1DLN1n2OMcYU43CBjbRt6hjr27LyvnIBP+y3WRJLLkKuzlLgb8a4Z0FyuUe0kJYWXwcx68snCgtUH8hiGAKE/x+u/W2ZNL5wmAdErsupASZr113DVjFTEDm0Helo0RHAdyyF1iaDL0JAi0VIVJ9tNeZhbr5VuxsqKonMv5L5ODUH2Qu5h1NMjenyGBBvHahEEe0zmGN9t6E/Lf2B2pAc9aoXAYasDCD9esD7EKrOzCnPpLEkCcOM1/XG9h7q6hR8M737CiifUalu2OpUs0b9rnYHli83aF97eWKlbNRABaOJeFsj/bXTKM1xEZ8IYme+yKr6e4vplLWxPpjjzrfXT8V2+rI6CPf7euQzPSeesFN5p/Of9aRVqx6SsxPxKVD/2FBLfsVdY7JiCs2qq/APgYWfSox40Zwf5IoE+9X+vC25tDTHsdfGwfX736qSbfAGPbDVD+1PycXUvbNU+FvPoFZNFrNR2mksEU730DQZGPCpWpUscxHtrC2H4y5ov3oGafUBE97POpU80YeRjpfAzf20B84yaNiLu96cNWnjvat7gz0jv9X+6sajGkLZ//LVN881TifJeAr5pPwdrW22GTlJzAt5DdLMwk1RHBNOcRUQY1bPwOPydPUhahvSJZo+CYbC6sMrMuDkDQIQ4c9bsi08Zy/CDeSM7AqXrzBS8Ms++apfpgqdDc+SaTdYbhTOkRNIXGc7yRwSnZ+lhw8kczRXl0Rx2f6EsHrvHLoTYL+aBZ5KwgNZU6S+LLI2YodODBmr0j6vhcK46DmEG6EPUmr5bVnUMlvmFT7kHzP/f3sp4rMR8S+eaovU42WbRYkupZTO3t/ONGaJwnVpd/T9jJH/7NUkJHGoJW0flNcX59rm4Ub+eFgGEKmUvMrMvUPU00/M4W/5aiv40WhO3RHHk+ww+Df9lP9kadKkGYhPq1k9N8yMpGzO29Rc+5Rk3XRsLdgJiCTrba0zuRB4xWfYw7TrhgzXllPYNPJ+IiC5a6gpn2FPbuzLfqP1R3XZ/lEpRdfdvqXqb55qnW8D8GHLmC8D96/5/6Me6llQfxCpnqEpgkTUbDYdz/VVl4DRB2uzO+5v3/lqb61v4sRPL+9FL7n/twSmcrSVC/71v7+lafi9xyZNlzWyIzz4X3a/KO1P1US/4apxn/8+1+q/clCZkPhvFmWORb6gKO9i2G98O06ux2H+8VOugNVdjXr+Wy2NVhdDXehyFubzDvNbL9MNVZcOQsMV1CoNxYOXB27Uhb4qt5QcbRzYXKdWBncghewl7dtuJZu5SzSupfH8obI4MUlZAnGLNS91tngspeadZoH/ZXtlxODaz1xssEHDPcfvUe8vzw7Fj7ERz6k01pcwxLa8NrEmJkVKwP88MJQQS+R+aqzHADfYozJrvDaO5xeZrCY2yybtwQZSdx9ZIgepVCn4yGmnaKpB4lv6iR9fl6eI6UvfN7NBC3zQIWQxUdBg+i8xJ/vuvjKFEdTwV6PBAbHetszf+aPINRfFslIZl4dMVwALEaunRWTKb86/i4IIMlLN8vLDX5e9UUcn6gvWMKO0p7dJusHROEtHPYcos8t0uwD1g1iwsstw5V7lA2Y7FCRJhdGFPaZhVNw9so84/eVk7NeLAnQeLthKRFKZLDnHnVyUq/qZPG+ALPOGxsZZjb0TJ2ODdZk9odLT7uvI6O557SojlP+/qBOjtcyjq8weo+56p5aZCzzbtClc5L5uE06EjSFDlTi2zl/u6s+iyj4LcXnZ1xQ0zcJq/3jStN3l3BZt0d1+DkjY0lw3HF9djNITKvIopIiqeDPDio+3+NpsXw6ZjDjd/TG3cIo2Web6Mi89QcZN8T/2jJVAltpXlk6DfD9IIyRoYbd3rANA4dt6vsanKSVsuT4GoVsN5BYxDtkMq+NKvYu5mMInfVwpsFtRbYMj0tg+dzK8u1qVzl2IrxQt94Fxt28u7K0qqZIRjav4d6lIcKw44DvezGB4bzil6m04+jNonZ6B2TQlc0ViP5iKmN7bMFLAqXGIUH73GsLE7hrWHWxHD2vzPTSPXrmfOidgdHJma99tF/ziva8e3Yt62L6Bj+9UjJvhnNY9LwzYS5FyPxHYzi3etwOzPg2s6y54ihMNkOPQnE4g9DNeeVoLeu//akgXqXAnk9zDOZ8FBAedzTECKATwBBbkAReacW6iL0hunke4cLhKLIHHZ63XGMk6gviIL15CdhD1/00OogWO4fVHMytumB8tRRzZqz7DwTU2RLY3suc7YSMQLTb8PrLVBt3JyLTiLje5xO07x+mGk+FPgu727qlHXkqXNuGTxJMc2Sk2fQT8uGXZl+muq8inb+zkmSRams9bayYfpkq2Ij3hu4A52N8vb3qaFPoV+o1RvSbp1JinK+fPFXEDWSqbny8MsrnFYQPpKl0fHp6TPf9DJlIFllyk6ueoZ11MLGvMkvqHpnmUL/HMB3dboNybPdsHtIeJotulMHJelhon/EFgvqoogZ6vFpnowUqMsQyYd/9VMdr81eeCgm8ZBf/GYH9bFsCPspNZp38CKLFDe1fXz1ytp51PgRdbmfzt+MbbL3xbYib4ydDL6qXTIzTGCxx9iFcC9Y9S9IR+p/w1hHYbSXlW/szreAvphIXbPR77u8nT6WOL09wps2McTtIQnbfTPeASmlGki5979nrPA3AFvqgBu1xRAa+EfQii2hG+MshBitdbwfuOUdmOlf4vlHkJ5hehzuq++3E+u6nsldHfH8bv0UGygUZ43ANCSxsZIrDZRtyssxaFoVLXD/retZzIh5xPm/lqqWXlysgc0k9+TIV2wvml6ni6WLYPxfNJ1wTa/x5zX20NJu9Rf5ms559mSqS6/Zb+4Ntc0CGtdH+olhFEr/nNvq/YL4C+sykLG3UsGGnLTLT7JigF7rpyMxNSmtw2Ro1MvWRmV5rfwbu5ECylJBh/lVtiQy0lkhC8rBkijC/ob+Y61kaLDbVH0yVynNkOv8IITjPPkD/WybN9w7lP/JUcT+1INjqJvkjT4Wg7WTpk/a/vRS+eSrplPzmqWJz6IF7Tva/TOWOdK/miwU+3zojNdAbTAaGwvn+9qcayUNtMPtHa3+a/Dd30yjj/5Y96v/pXgqOOdx3tmAsiz870TmUegjLJ0Ebqm5Dj8gNMgUXmMnmyVno2W2/ZpAUNzvLrREygkg64Cp5jVm0MoWGGuPznouBLJK4LJGpCng5MJ2LZs03Zz7s9I+P/GM0ch2bT8GgLYY8MG/1lKHnZTnz56uK62atspDQzqAv9/zk+lbCz3NlV7Iu3RhcuZ2eWeykj5Ca7+MNvAZjDCijUc/y60qBibBHhnpxZJpwuNtgs5ujbp+dkJletukBWIyxeacLwMaLMcaAHmN+shqZGI2FzIXEfWkkNd6m5fTH4ax+sdUIX1wxJo6vqzF4m35U8+NaQOY5+iLq9nSEDFMKDTukKw1ir7FYoYW7vRNeH8io4nG4+0LGmN2cdQ9Wt96p57aDTLed6WsI/MgnfPtAHR1tdshI8oWSVMX/w3zjEoIVak6d6Ne3xZrtBWlrJLsZb5PhRpD9bgMxG/qTjDtcI+8LH4Ff3DjGOLPoWek7DPDNqE6EgBlsdPVmECjaKkvGLivZ473peK/tOhL3o6VCxdyf8DFMXiSaAMY0QSoIH112jzoStujjfphqpEFXh2we5PT+miT8w5E8w7bVQur0M4MjKHYkfCq+QddxSrmUFHIdtE/8+Y224lyTkMHDxyq06HR7ewIqbKkeutAo6PBP6POY09YY04KcdZ/34DM+r+EukpvBhCi5wszXW5Z87EfDbs+BFOYfkSRXT6vY6bNCXb+cfwhoYDRsrvl7CF+nT5YUO2SorYQGZy5FnL/FCBUodYQCdaOCmkEZ7rJ53+gdLHlr4HwPvQWm1WUN7nbhIsMudiLrFi/0waA6JF0b+5CxttCGjAbq6Grqe3QvzEb8c5zh+FRjw6EPoTviaJ7GLBlfNsg0L0ECvzsP/Zw26LPtk78BOmvw73nr4W6Pm4Cjb5hDLWq4P8xYnDEm7Oc0m4/HqF6bnaYjQ4V6ndgN2ufVXyED1keBpDMTGWzWBTZsl7JdF+2J546+03swp55PYHM/AvMaeQyRov7FVJfTDpkjVvw6mV9fBrNRrIAbI/OlGQCut/hVgr/T3Do9Wf2ele91A9aTTzNw3hiDj+X0Cs7hib9PJu+cPSXHBH87AsJXw53I/ryWfplK01PUZKcAGatAdcWzU5qz+v5W+Gsmv8iXqTJSjDlJ3ScLVuKqoTXfzrh66951vJ9rFRXSmcpH68WHRIeDdqULiC2ktfuzDm3RzylGcpMbwvWVBZci2NPsaSGjVCnGsJ/9VLq1d777qdLk8sHxqrsITFAJ4busdZgubimOh/8i6bR7tIxcug144ZKgJtloObskyysE1ulEuDjVK5a44wO+vqnDmRLNY6f+iPZxFcd1ejyZuTP1mfLLVOfs/ZunmgmPgHyZyn+MAvC65IGhc+9XzEYMhNnG6EgSvnRk0HU6Qea1kMHDtX9l+RGZKdju3wz297XD7hrGeE88v2uQ08eeddpNQU2HjJHwADVaOM7eYOrTjPFYSpBcXlwAn++HfmVdguQhM2SEZIGalzkcMOZiPJieShu/j7Gr2IPPW64ehj73B472Pua1C2zd24wnqM6YTwIRzGGvRbrNLIctk50Ek0kwrZPxkbZfppqZO2Sq7oUMkCiZ9q398RUc8HkmdMaVw76t423ph79M1W6fdWTJOL+qoKKm3hDUfBOOI1aDJHCjurRZ4MjoX3p3PuVKeupYtHeHPGciSb9MtctRA/7kqf5gqiZB+6O1FLNUaxK0RxRK6B+ad839t44a9xC74NSnDwNLqyw2b7cJuB8D/UX6Dnq2tWcaWNsjRsWm1fdsGvo4X5KAn7+N1w3rjO0awmcqE350DdRMr0D7zVOtp8PdS5IRgCk/0R7f03fz57m/nz3qP/2paGBb2R95Kjt3HfYHU9HRCJnKF3E+f5jq2/PzAMO9Fha7f/eop8oFmaok9fHLVN881a3A9ftlqu5zgH+QqXTtb+6mUeT/kj7q6n+49pe7tQX5klFSONdd7/TbbLhDNkGm2pv4+gmcQunqQp3OpeEc1Qdfp7sL6qbEQaa61nHMjfd7zGJVFUJ6coUt1xUqZUHx1oGynUxhem/NLIkdZCRL/Gy5oNAxCfYXQaR9dr5yo35aWaobB5EtOMb014eSOpIFo6Xj9fjEpelSyyK733j09nE13l8OTxbh8nBo/6RnoBbSQvoc6tveppMgFoY99ma0axy/fnhQHEKK3ihDH1f5fAJrc4G6PxI6j5kb7QnucCIiSccY0+TbkIezNLVO7RgZMurGyCjSG3WnNhpdWR1tX2DOXAN19n6LBn3CmDYDqtep2nYhe5I5xsxRhDFaPGGM5r0cwkKZ4+rc7TDG7U7DPeem7WT5LNuGrEp3JkSnN/qk7GQ1jCn3mguLTiNB/Ywdytdpy0d0pJPIDHjIiKdJXFusBRJyCV+b78wCe5PZdXozzJzdWnkBzuTpZqncp1c2mfMlBK/UqVPtegjZZ/nYoQ47Rsi4IrSM75/oM8sQfZJaqQpdM2pzXf3gayHUAJkq+nDtuX/U4WJ031O72eDfP8Ydi9MxMlIUCzEfM/x8/HpoDt29TgqXtMuzjqPPak+dCpnjEyeEhMvdkMcSji7XRltCorZae5QuoiU4YoQ+qn9hzBL4qYJQuJ0x8q5Uhfnn0wK8tXLP+PtUos/wiwJjzhNn6b25O0xFxwjOad9nMCYzYI1wGPpiFx3h9mhdYQw7YqToDx1Ldynq+M9rvgZWbdQsdfOhVojmjgy2Q81wHM5d6ql/BlOb6wTKBTLMZT41MWbKoyxML889Lefo8+LrTmDRuBAq+nIKg7/BQJ9vnTXry1R95SOjXgrDouvDHZlPw5iXBvhk7HU4H8GerTSSfJIqZM0hLcFsL3oG3I8NZj3SD0yXuc5S/bD12DpJrxDmuU0KM970zHqNxxgTA62GtR0P/YuQEf2bhT5/Jccla4e7VtYbx2bFzBr6qVnT9zdPxZvbMWSWPf2t/X2ZijLULOrxhAw/bkbo05vtk5PHQmHBYybk1NBWBpecmcBipdo2dHIzXbAvocUSH145C3e6D87m5KAlvV4DI+lzmMqzCQE9RY2gDLdLx+kSGf+HqbzDS/rup/rmqU6fSObK9PWqw/S83tNnEEm8t8y2/jJVtDjO+OcxMFU+v+e0HWo7xmHxqaObrbU0ukbCn0y1VxKdfz4nZNo2f1S/eSpWBBmchl4SnVExZCQlIalypldmX+wxTG/5M0uzrZ+znXE7w8w+3BifK8jwHospBLb5zJLR3TNY10opWNF+z1Iq3ESWLo7DmYUjwfHL8f0FmzNwjepNUucuVGwe6TI4txIIvBnGNBF/GqZSgzHeuCHj6unGA/MjD2cCViuPZecz/r2wfdaJtVn1wx50C5m4Nclcv/vD/afv4dzu9kVgf9N6ZnoTF7wb65FW7Af6k8lSRH81aoczNhJq2BUyFUXJlfGZe+iZPSEGTLThLhOLI+NQNj9zIxvLWYThXqF0lm65SI4qifhok9Ns6B+mZ3P0R8VLAFqMjqiZK1Mh0WWKzJXdXjnG8NmIBW8N7WcR6zmuzyXaR7nDUfrZTxUct2Gdulu7Z4d26Ctv7vH1cv++ss9cCLjymLdZuBz7zi9TffbPOuhlv6GB8Na5bL/7LJyj9qGkfKNm8S9Ih+14JdJzkU74xzl3Wfw8PVq6eT9F/t4FfRYtpYf1zVNNwum/5aks9RORZOWmFntcJBzPJntk6f6phRjfTg9gi9kDx2txzxmZnyQIso2Upc8Dvu8H6h4C+XNFDW+rBvscDj0yePGoU++E8zN1P1OYuNUnS8fPNWqW9bCfLh8h0/zsp9rZSvCt/SUwe/+5Rz0uTe6w+RX9+VShVpa4d47rA+EeaBs6v/f9/TCVc9cdkrRDL4qfPeo/eSrevEFkN2d6/+6nAvGcKGw+7LP03GDCvnkqa4kjQePHlMAh+UeZClHnb5hq+JHff+b/ElOpFGPEyp/QLBfk4S4On/uwwOhQZ+94yF17UxvSoyiwdHsU9mx2QB2TdKlFivvL3DvHVIi4aD4kEm0+I5Gam/GGC9SUWKiRdU7ni8ACz9ubLMnn8Z7Ojtqai+pnnAX+KG7oOkIdqp18tY4dwUabbg+4ZoIEdX/Qr0Uq1fTI3811XMej3UOk3t1WeV9vWxJset2iGi4ViOOVnnGiRXtmXdCbU/dgk/mt5pVj1tkUlg0b7k8b+j4/gsAB3ijIXO5wVn9hfm4wU1ydwWG4I9Z66fh81FMwht+2OeowQQVvd1JqzoOoZNV8/ABXXOqMj0ejlm2bO+qCnaRlSa1GCivG8x7s5DLcqbnjoZO3xIMcJDObn5KX5yxXSAMrVWRZXikb1A0lrfiYrNEHhc9dzvrVOeBC5ZEsthdhSFd8jk/GcdpjeqqQRZ+fBR+fd1IWX6pnOHTj2/GREaksmB8ih8YgW8CG/lQRTtyV3alsog59CujzAtQ9vqdTsATTqXl5Hmq118ODv3z/SSJqLEUKum9jTB3OKrMWdaEgjnpuLNd3EkYbv6KXajPEvOhJwrmETCvEwx7iH6bK/aVCE3k55qOmbLPonN2vNMmeCpcXqAMDd3mv6JGMTS4fT28SLCNkrBttdVTIx3OWpq3nsdFWUZA8Vrs6EdVpz465h4z8yGoGhSB7rDCdMTJWuauh2XsOGzW3NUzNGmOgmE1xPt5vjFRL4ZpBc1R7psdvjOn71YWkmxRjVp2dLZiJ7FOnFfVD5hzmAcQHZJKkGHcK09aTPfpgpjG4u5uWZau04tp+jvZcHNdXOopwvCUlR3t8Z+GVSk6i/TJVf8bnVybuiI/v0y4LpHnrUOpLMkxKD312J6z2bE+ODqD/I+jTY4yZj9scfeas0DJoN92VKfMYdfX4ppKkeG1EVpzHR4iPb1xv4uhZMrr5YIyq72qWbEtcj7c4PUNQCkYGnhBbDIyPhuthb2X5VDYtx6jJ6zdPZfkUWG08pD/zVGt1BVysdyMSy9fQodOxAFxvVsgwt7WR0+NFqPhn/ZSG3iXGlZaf7YW/LnOFxN0RaSW73l/8LeH65s0a7TGv6JjLcDRZOtxNwyafBcYwbcMzrga1xazNggBG0b/O/f3kqb5MFbn6/punMmYjjLF6hvamLlbel6miZDzUhtKZjP5i8cmima01X6Yan+7PLPYJaoCujLRfpvJFvaKd9xdT8dc23TNcWvTbn4qvF8eWzZRNAd6qbFhiX0qL8dvSgYk02deJOkZ7yg+3CiYwOrHUKaYeO0jhE2aPT0qSKsL3Y+KeIIbxnaSdtwjZ/HU6QjAeGGnWtiU7zE0FZuEqYaCT4X67gam+tb9s9ckZK28MgrN+Y6ngoF2OF8sRzKp9W8MxXVVMXaoaWClHTbsDzWGL8PCBaLvuap6pq5KprmaBv913dRru7yKbUfcFU3WO9nacOD2b+0EP7meWYfQdI9OI6cOASF+hPdx7G5n86of8za/vLDiPgisNHuPZcK02+ptz9DConFIXX9/FLKRnA5m6mfh8VNw/dfjwo562rWyDexHHqJHyMKdptKPI7KaaxXGOmk/xLj3E7gYZ6mc/1U+eykvLkH3zVJrQ+d/aXzCV7x6VjoeOk3v1zAK50PbfPBV6nD4LhH4F3zzV6Hh6kJDO7wq1n6nL37RGDVe4+P3/VfuLDuJK+e5R///mqYJq/FeeSn6cSgjmo2PNj17pMGGazMBkp2MGib8wWNCpHKI3uyNTPT2Lhe4JNVZMkKkLX+5RQ79DsB9qzfjicm2YxpcXmE28G0kf7c1hrwvXvn3UoRm/KxYXV//LVJAOd4b/3E3zs5/qW/v7yVP9MFW681/Vt/YXlNwh37tptpRtfvNUP3vUa1NHpjrCrE7YwRKZXfE7agbZy5JsbiusNHdHiLIIme5QH8QvU4V7ycvgerT/QaZSRenvan/qH//+l5hqtpqMIA4pMob45Fdnd0G1X1w/VjZXZ/i6LIgFiwcIDJob6mArG/rhTGKrLhQBmSXUJjMuHfYSC+5+VNIgRhvp2QhjkJc+cuo/78hIly3qeiHp8H3/vOLqbi6ReHvZevSpTSj/2Dn+fHPpkXFy2+Cjm4Vr4vpa9xTu3Z6rn51EAkPVczpZSsovU0W9b1C2HO/B0TutTszNCNjV8nuMuZpd583bzB3RrYeepmc7y3az4W4XbdgjrBbDXTQ8EpnynKBB6nu1TpVx3LDU9EcYnXKZwbUSLOZeNQLudejr3ZSRw9TJ5AyhEqh14q0wxj1vnwYC4aYyOFebPbu79A7BkmCMDoOd5Sy9lwuwqAXGK32rMJIubODtgtY5M6KGxd7Y58L2OGKReUHG3MqJwD/Joc/iJnqUGG3RZxCevbJgtEGmbJ1twF/jKcYYNV8bNJzPUUdGGKOjsYTvB1vUnX0ejklQ7XBN3osxMsDlIpPg7I5aetfRG5N9amYJKYz2y1Ra5zzr6KzNWqr5d5N/9Ae+Lh4r50+mosY9pzcxIV+mis9F4NHX9hNysvGfdfh5zAwacYyJsrhuUWem/v4PporXQ55hXdsjboD/ZpHt3fF5Germ0JqtskQIxStTJYzIThoid4gbERnKfozBlocLuU8maVhkBTpMmmFM+hPGjBNCLepic0eSdZbvWQkJ6vqi3DO+DeQrO5ICYBapO5Lyl2yw/mivwXLtgcEiD9i76hiYVWOw9LHf7lnrTdYwizMlg5sfAfOu6PM1j6I9znZaT4k0RwEP0ScLNmkg0p/a32ei9ywIJ5pFz3O0X6WddKiTi+FcqmanECvNMUv69hqycWNXyLiHW532T6VhxgLJZBYqCurGSReyRzC/IqkYyPDJ5tkwxVltIMqRljKhiDym47LF1zeMTjuv81jsx3vwa0Mf+pRveraItxLY5sgk2azqUMeayFTBivnZl6l+9lNZbytkqTXcPbQOPhY3xp7KwreG8zlvkalfCnuxQBLXIe23xxkX13sESHmsN9Q9xgUnz1zMIuGgG/RiHXF9vnQVGVsNDGpp25L30UbG8Xp3Cr1/MIZ9mUp/UIO91SFvhdqaQZjh97kk0pir69OLfZkq0STC9TNtSWgTjKmny3zKR1KLGutfeSr5sfjg9z1o1ZepxAcyVcQxWtPCQqZSnaar45ygv/g0fQizWxawL1MdlZLBJNUTkhbip2H6PazBI/d5Bu+4ASaKCjLvOIU6OU8Jrtfr9QLTsl8ybvU1IAk9ULOZJxdjlsIUJp89ZKD7bJ/xWsVI+2mtMcZw78BAeastQ6SWwZrM8fe59XBH+VD7i++noOadhs8v8pmFJLi61FzIb+hPdiraf3y/1/DcrjDGLhMR7Dkz0FtNby0rqgQZ4aO0JJns7xZTzKc69Pt7Ig2a94pF2fMG0Yrf8Xk/Inxrf5Onm5JvnirS5F+m+tb+DvczrncFV0H4jFeDP91aXHVxvEPNxfkvVFyvupD1JCwp+uP4UQhc2B3RP+3ObUPhILz5W78SFtx69FfpcfXhRrkVURMKW4v+MJUXrcIsEUeHlhFOVLBMfM038bv51v6++6logf6G+09kqmaFjLwb+79M9X6hJcdxpznI8KrAFa151HE5RqaSR77zZarIaB77X6ZKfFyPJ6KJX6b6I0/17fk51P4S7XhQ2HVVXcHKLxnhhu7kbLwVZ+BsWmTukd847D3uMzBx7aPm6XLU2BemgglItFyRmcjSjZMgc71yjCqovJl4dE3wRXtXp857nH9rf74kTLLUdpGpXp33W/vjM/nwy1Q/dyiHtbE1qFYtrD+Z6laZKUQ8dgj3PxZ+v/v0l6m+earn1WzBM5MZ+db+Tp55AxZJHkuTYQ/7T57K78IJ+zKVZunDXUjoOf7h/VSqpIz/hqm0MdWI+fM/8v/Sfio4jnWwBc8mufV4Nc5YWXuwcpEm8o9lNo41u5gAx+kIuXYh5MyraxMW7nCfV1G9Sifz5z4f64VYxzEdWTQq5tU3TxW9+yCkm1ww+IefBUTlm+BRfrgvubSVRBIsTMGiC9VHn77NUPfIw31yTW2rX6YKIdSv9Hjf7vh4XCCznRbo853ZTUamwpgdufxuUDOaVGDqFjIOOUYWE67CA6zMslnhdDx03Jow2LYl6nzjPpyjmqxtWO0myFzH06ZhUt5twLSQdhKvFTw24Vt5iAFSzc/8eWUnHWMYm80kklzyqmVnNd2DPbOVLIHXxmKrZrwFP17KNX9am5A97/QE7tEyMuhI3DJvVNuQbwX0iRie92wVIMMGKSDTWbDJh630jL/Np0biZLN1qDQ6oQ5/+B2JLA+fT21mApefLuqwslx7dMbQW+rLMcYg772uaFHEU66q8M7iDgaGbegSY1CFPm4XCld6u6cIE9sFMpc89Bm2HSHn7/KOMXD0CPZUK907ly/yk32ZyknPv0wVrgJ/YCrpxaVgea/js+ED5Ubxy1TRLEcfrIzvAZf12b8x1U+eKhYTv6LLAF/38vrNAhjj52d3CXVnbPZ1pOy1nEbSw0cfm/s1H9O3wyYmn8IUH5MkkY1WcDf0KdjSsD9jTfYlyyI5AFc5MpY2/ttj28VwF0NpAer44yFkbPwQwHbPQFInyB2GHryCYColWTJZI7MJt/IBU5fvWEpH7p4l5QFj4tjRsnSx75BcHK2AYOKMSTJbVAqrp5qNzK8hQ9aC79HzaOLw12SoLTjJuqRtFcl8ZGkYrcrzzaD5aaR/81ThRwoU2svtBmaGlw998BuMqbfqAm6roY++nqWWMX73wLqpMjJe/+xRvaPoDN+xzNKAPodarbDAGLw2WXFuwnboAHGB+Obh9xNLZChT9NfIVCsV1Xe4wZjsTDCGxTOT5ezQlexnP5WFdpGlqnL02CpciOAGSkCS3MDXj8NS44ZbjuuQflaDvZxUbjDxWQdtr7VUHeHz9+/1q46H/lT0tKI+2kf2JuHygAy0KbcFF5YYX8JYRoYx7POM667zyULtGjX0j9rfD1P95Kl+9lN9meqn9vdlqp/a34M+ybf2Fx3Te/nNU73UFmN6NB92itxnyGD1/+WpLCUyeK/fnyyY5P9W+/vup6qaK9oLTXwC2Satvnmqnz3q39rf01xfh7zTlIE33FdpdejuvNxjBC5Gv2fOiiDjtsTPeK7sc5amtQfmQdNYUBV9g5oFbc+fCUD4nAHak3UZQ7zSkzo5mBfvT6ZaUYxpP70UwvyKpOk+0pydWCmDrRdn9u1dYU1HHbhufsX5SWcNu/bLJ8ZYSSWpgPTEumh0AscpHhhzZbVhz/rwhvitPjIoY2Swe1DUyHiXa50ygV2/eaovU6Unu2WrTv+t/aESxJhslpLOR53Vkvg01a60N9F+Xy+0rOB2uIv0CgfUDOfgVYdHC+39krk611/bF4uiBpk6UFcNJ0hrJLh0K5GG9vGCGg2QeYXlpqI//an8dolMNcKIwOrHS4FZmuLzb4Vk/7ufSgof5Fv74+9R+91PFQgizv82Pml/MhXxTjqX4PBgYSahfc5cpAU5POLPzxxkKpKcCH8R9srCR4oayAiG3gKqE2T87Ngl46PpB5xC+WuPulqbDww0oVvz9xbnf5oEBYSN4rK0aKBhh8u6gnC94AzXF/ojo8xcsH1KWbI3rZIVwQ41ks4nGcQFLVmX7wTwb8uYwN3C9bUXdAWC3hp6Aw171H9qf/ayxvH/yVO5wXnzZarvub+f2l/0/7g7k2VXeSVtXxADGtMODRK26SXA3cy4w8Ydjemu/k9g7fOtU1VRZ3K++KtqsiNW2Ns2Qsp83jdT4on/9FONTLXqQ5ML9xHdTz7V/GMssigzgYn9hit/fKprm7a4Lcv3xFRktuw0vCuPN4oae4mnfqrzBsP82L9XHJHrm/U3MtXwZOL/nqnUv1rU/yv0+V/rU6VdD7rh1RvZxi/mqbnc4hW9LD6gcxWlOZlquIWcs2Y0jvZrYI7F7cXQ4BpD9rm3BJLWrbaIcLU4LqCn0wdx58uJ9LYCzHT0VQttClYk/LrXssAEKYH2135L1NMDGOzAnauJqXq/hJz7Lto91hxBIvKybXAgFe4JlfftlahVLGDvKaj6H6a6gI6dBYqEQlJv6aryhpNWfMg5nly/qE55PV5r9lU3meyt0wuPh27DA1vhXF1Czp3JehaX6+8eh7diC2umn8Vk0wNDqTmqqTU7c1lk7RgTM1YAMazZ8Dhs2xPo1DY40OVxOLe4Kk8P/BT6HfXvS1DXsDIrbHz6K9Wf5nCO952luP3A9+mzWonpmwt07KVbifptaOA4xl8dmxnoLtl4KLEf8OcHqp7+jMwcGXT3yFSFtmBAcWpV7D8FiBE7LpgPu3AhZytEpchb95jI/hJi4P0L729RREiXym3siVkNOhE+jGjMrI8DQEsT8e0MGCiGnB1kG3j/yFQa1r6x5x5lHu170KHK4fXFv5hq9KmC9gQxbmQqafaP2l96qV2inS34vZEja2i2ZGC1mqDmvV2r7FHaM0P/VwgMtQrh89qwU4i0UoeeU6bwkKjPUjI773QuXN1YCS0er4R0917OAm9+oShZopSo7xmDvZX0bdHFYGE+HE8SjFfOgi5lMpOukjXEwFVwqdD5KxLqO5oZU2fVtniRc09qtbNFRsVDSHG+wjU1u32QRdG247H8fA79PVsJYqZ0PkHMT3yqywGf0QOn7XH2PmtEVmdfHDgMMNP+wYKOT+0mc60QGP8XU421PxIsNKL0C9D9I1PtBPKgKGSWeNCpHs7NpqBOyQZZaC8g5u1zpFPjnQDDpzmzxsdTnVBjexXi0ISkjlt8CemyiZiMXFWYf4acXKm1Wgk43O79Nc4uaE3dfCcOzwQ+aaCbC2AE0WG4kKmBEcfa38hUxLKRBwz5FuD6GjeGzDo8D6xhZkRKZB6Y3gPGjQ9Dj69fABPnTZKi3eLJkFm+gfsdCEmL9jK7IDMmarjgbABjzdqEEuEpCplnzxQenQ8RIn0rgybq8UlDuHZ7unoc//hUY4+6bj8I5JT18PzBwvjxqVwFq3tkJnlPJDLMd6FP1ih8R0uizos2C1bbxENStBDI7LsDpht9qpGpxGcO77/FhYUgu8hEet2AgUVY4ZNPpe+Iw4XOcI68k9Kffqqww/cHDrXVnNovTuOCQvlKKNnPcqD7r4y9y57R0NnFOsVXR89C/IbXpdPsChqn70Fj5LWF0r24o0bZLrJQuMD7r6/YofPH4CNcOM7CbQ5MhYUNMNWjhxy4+OiY6lr2p59KqfcFnQvvjKPz/LPGRXZ7UMOSXxnR1sBYjxUwkomfwNCIt1pcfp+QwyGscKR82zreNJucOvomj8OHJ6f4mQhH6nKnF0dW+17DTA1MpSs4ysjRvFX4fXmrdN7tnWzyqZ7iWSKKX1fYvT1gPMPmLBMhXAOTFHPngwIaSoSvzTrz2SvM96T/CqTfJMAwBAPD5BJ7JCw5NrH/8kHQPT7KlXCpCZqDbL4wP6prMzHV1E81+VS33Z/a3+ncWxNTBetY0RHqwy/8/y0w8shUqyUwnfYsgOlfQfHDVM3rXo5nwkK0ExyTMMkN4s/kU8nnbmIq99sXFaqux4q6Fob5jtbhHkd06O8qP342+VR4R0zqHO4Qf+0O7i97uVdErbGS+XIRmChIIpHMTqkZA2nC30vkhKTdbGYYZB5ToXmrQLxWXxp2w3uj4U8dE2qQB4gleDHF3ZYDhhS1ZUzq1+009ai7ixzmI3oCY53i6Dz1qE+1P2S+jYmpwl657nElwS8fmSoKETDcIpmfqMVrC9BoGYzfyFRoTuxs6qfiRdAAI1P96qda7J0lph3qfnyqIKuAuf5mppK4f3U+lfo/pEdd+Tf7VPJMEam5Fo14vSXAUM9btqTn8Zm+XEf2pkJ7lVpKpGEqI4jR64WjUlc2hjMvgwayk64sSGfJPefxmxNF769zJLMNz2eeX5cQcz5RRwTnonK+rwJDHa/OhkhtwOOgLPwUGZLPgg6mgy+FUhOXyU0k7LofzkUemKqQ70fS6D6f+c9hH8fIVNJzW+GAaRwJqe0yoPpheOaoXnsedtTiQvXVcI5tlwUPvMoTmfqyCro9BwWIk28iUufKD894dRkdLzeKP+wFBob6mmfQeTPnQfXu0MXRcgY5lbW2R+o81A50Qa9C5Ln0ATUaieMi4ms6RNtLQB2m5rJwVWkefkbsDhTgQspI3PkV1tOEo2YODBC+F8wDy23S0mAO37w1y+qBK+QrZBZvZS7IOuaEThroLLYXBt1tJqDzS1skYtuXsbsZ9opHd1kjPa6+WbALXB3V1UUn0odtBl/P4RHqLg4RtwXoyMORSdHh/DKIct62XOAPZ3RedtGKMI4LzLspIWaOTMUceGDU00xOUeb4DFGMrOLcawExjtW6mvRh8senkjwb7ufdhRg2+lSoftmTT+XOcrlFXS33Qz/G0NP+D6biRMgGHtCUidbIVwk/r4AB0xMwFSMqK9LuvxLnC1r1QM9VYhB58YKcVQYVRZsKefD5Cy72d3R4FkU6PMtkbrWc34FoRFHi3AirCSwOjFTTUSoGBVERo2K3fgy15qVo0qWNGc4L6dXDuw5b1F3nGO7XZ77G61VXULe+CZgWpjY8KydAdKXMekyDV1nhgkCOlsW+wn7H2C3KNQGYybFqyMEU5iM5AQMzMxlifvocrn8476vVMOR0Zu3yqA6yOV0ckBYH+rZ+IOwe4fOlF6hF1iUnbLrPGZ3P3z0X1jUweqewIUW+zeEoKmE+lV6xpMPOhIyuhzMlfTnY0oB59hxpB+aKr4pLVzEPTH9CXop3V+cGOVRXuVBwYL7FuKzpMl042cRULH8VKO4ENyOJG1nYYOF+Sd6Xj93UcSxUdDeeqOHQA/yqnTU6CiFcPywOHNx55YG8g6KTbheB5jGMQkKXfQL3ZzWD+bTaDuecHxYs0EAP45NctRN61/OOIroJOJh1dw1Le7Wn8+ObcMS69d5U++vPl/qnn+p8v/1nppLUsuU8aeboyHBsgfDdrsu83AAGYFJbI+omr7LgzAFTqR+4X6yUwviPtT9f/2emOjQajL9Rh/HkU23Cy44wiwbm14IrH8jsE5c0h91wBukK1ouaJQlRlFyM/cxQeeTzwZJ0TTMwx+fkIbp+I6C0zxw000F9oER1nqQRa5Vzy3tb4afBiXQexTSefKrwZGK6YhMXR84B/ufaHJ4Zv1/fsuiqrR5Y3N52VC+TB9z/s0QxUew9db1wOOPW/li4XtkRMIDz5KLFU1qDpjPO1H6SVxxeFKnFOymE1/ftA0hseGaxqMwb6h9xxP3s+5tdf5hq8qm8JYyn/IaZHpR3uN+PSw7MevZriOfn5DQxlZoadeyu58BUcpHzwFD7b+yqmbtGKzrbk9lt9+XcZwX3i9MhXnPSHNbDuq8+KDuVLfXJ3ovD6gvfH0nzH6aKTlfjgR/C3SLcd17GfskXOsqTRfW79ocC+P5fPlWm5xphH1mZTT3q8ydCv5nqk+ewMgwT8sc7htfP8eBjy8PTE/5iqrFHPSqi4QzM8AWMPD93cVCxJY/KLHKJXNZ95nZuZaGYe+2IkLda5mVJqaHFloHZqT1AU0kirG/27EQw30ouCxL+kiJJDFoiDP6XxxqgKXJHlH5qf6NPxd1Shy7JC+ZjsgbG4hT29Pt8qpGpFnsfNGbkAZO1692aLsRogafaX8cCU7nJfBFP+/5GprLugR2Hmq632OKAqby+WWVT7e+we98nnyoy7sC0y3D3+Kn9+anh/Y1MJc/+1bNptP8hTCX/m5nKX7ECNY2hVgYMtTb5ZjU8E9idx3EFOcc0Z0uJLpmnGhNd+vLYVu4S9fEcmMq/zD2ztnqT9EXd4yDvPIh5T3SEHF7zEKPKo45ubP0FnTsDDi/C8wl9+C2FHN5zcbCZn9fIvYAOgRdB51+jZo/tXIYcLNXACMwSCHxkqn6/5LFHYmCG+SEUptrfxFThccFS93Lt4+hyK/d4F0Qh9fOHFofHG9Pik3Sp6ML/aDFh9e8Hfw1UUZvmLCbzh3bCtv4yKN7VLRcq0cnCl4ezpdYb15j4qpti9tz7dP651BzNy0LDM2VmgM5J2izkLqUHavyFqFdUbRw1x/KEC/ryqCVKAkcfa1/HMB1f1J9thJiUisbjy2f2oHOGZWOy3nkmPjgG5ACqSZl3r88UxWsfcsqshJwSZko6MZWwbArO/ayBsV5RpxKFyYG5cD30k5nbOZFSreb8eVF80NcqFgTyGcQ4Tfx6KPyCiOkVGXSkTYeYU/UGaVcXLvNXV4ihHJF/mCpwRPkxMZWcp1XmfW1ZA6bKv1Ptz1+fIGaOPpX2cSDmKTyM/3F5tyefamKq0afi2AiYCgUKRZ9i8OJXfhtPTOV1B5motgg6VlUTiFmMMyfyOQFmvnvlB3QtMJhI5nD/bx9g6lfS64TvO8jhipdU6DsXhn09EOP9TarCeNlBQASaSpn7PALjRN6LEmmlcZk3nKWAFFJ8CDePRex91mcTDWcpEH7la7GnR16FmAxykneSuphaD2BmY33m6Srk6ox6rcNj8cLMgKnagRHPwFTKGsa/law6cyta8Kg/QU5iKwlybLWA67fOnURER4fxqXr3gbRXvydSrXHYVcuThT7O8kyYd6Zl/ut04tF+4xfUZ95NHHak/OCXdjcpYt2Gi9rgCDr2nMsU28dZFrpWouHDmnWoV+EWwyiddFwf6jlkZsphQj/AXNn9sqU2oXIcFb6mTf1UU+3PEO/m1KNuF6071AJ70EjbTUfYogGm+uaFOTFVTx4l5z6+iYfYzQJ0ehjCemv54oTWhmIQVQhr7Je3op2Yqj0LA5NsIQeyFJi/Db7fzE8unjf5VIv3OuCoYd8lvDFWHF0mJeGm2l8uhzxRVmnNuS0CBhp9qrFHPTh1MH/eV2CY3ijbLGCH2tAGLWB+cQNTHQxgdk6yFcIJeYW9Fwe/37ZsaWIq78q5MP+rh0Pd1nOyial8VYL1bvNhNvVThXIBOTkNYf3UtyRFUfNkieT08PuZy1A7MmqLAOd2mRsP57ORktGIwMH1ucuVukerAjVEnNly7GU75YOsg+ITtlxwXFBJxJt8qomp5BAY5j/u+2sNzaOLqrlkxGGWH6wzuQOMxqdcuCC7B5ak3KVOOTz7hVxXJ9xa+ZJ6nXnnQvP0TrEVfAldLewMvoFKJrYXzxVFcnrLyE5OpYmpzBBFGanx7TP5VFa1BcYu/VuLr+czR/gzhfjynjse2lwO/MRUfjn40vUK4nG/nUM82V5KHYnDep6RLcSHFxqeab2vN6RXtzBeTxc00sva7oHRJGBkr61A0+yvzU8/1chUGKvy79rf9wwaT1KBZdxnlGs/PtV9/8X+du3sURtAvJDt4WyMbZDoCLVPlcjSHRiM2QDDP87AVDPnWnH+w4R4MTJV80QNnnyq9xVC8gJrDgdY3a2nHnWbefoxSYxOwtrq7pJu0UD8WtmQr7zLDeZv/xj2EZ6AISXZcQk/+8yw54dw/cYiLImy9GF+iiFo2ltcmITpaZN5c4vREXPst4RxTS528xAYfWSqqfY39lONPeor/QZMWwjAVOP5VNOzaWZtY+KnVBrUQY6ekT0DTCVWzYYG2WYRk/dNpz8+lYkXXNg/jApfcAmaMCV2Nj3v79Q0H+pcuX/0U4k70FiOteAmn2rniXeqvx6rjK7I7e9kKkVS/wVTzf90U8E//5eYKlnPOIhsts6tS4i+Jn9pMI2fBcuFczSn5moXQQzuWYULl+y3wne5F6ihSHO87R5z0/TmyZyoyQl03cNVW4S1YE/a8sVjn/lAzn24rxcRj3cFB9HStxDfzTwirNuO8z+5xqPNa9g3xYGucWPG19DN+IIOfaSgi54P10SLLkiImHP9UG8uUnQJIYdJz7jkgssXYvoqMwrqLZTv8EzMxMPd7aWDLn+KcXS/gm5Xn6+EYt4UszC6aCl257MjdU1fwWQvqg9sruSOes+iysgHlgKu7WRBrXRRYIK5AhivFhjqMXHBUU0pdKy88p7azqyKw++38PBD8Xvq84uKCz1JSfHh+2RoUOA+hjXhWZitZhuK+m0Xh9ml5LFe1zu62OgKjHoMDDgy1SxeyHhiKscVWsJ4Qy3jkzkn0L3GjPBeXXBeH4NubJ2vQmTuWWX+0k8kRPlhLzmVYLwMW3mgi+Qg0jg7iHE5/9WRXZ0Z0hV5DX93xxTJ6gHeH4Lu9ZAKMXA3tz9TP9XEVN9oMey7fEJM+xQ2MBX//BLJ3heQc9XCQsv1oiXczPlir1jD/eXqi0WEwwr+FvNDhTbsrZl8qiBtHIpe6MsT+eb88al2VidOPtVU+ztphkY6VoD7a31A9+5Pdgcxs/1m3gZDDjOSg0Ya9IKYeSqBAffisyaKxIIuZa/ANHNrtiSSuZ0Bc+2VEyI4WRBWztrM01bHCq28+5709RkY8pBqJhrOUiCSvBLjoAmAeeiyc+ncmFcZXfRFivvczqg9h/tPb63d4jMLOUUWmzIOulP+mZiKf6xqHPg0aVHGw3zkemBWb720eZT4gkw4hL5ZsOVgPWR4ZhGtBt3s2ltVR3J8d0iDd8B4x736QbX6TWigyCWmyVt5YNx1M+plH5hfZuukeJaeS+q3TsdFwizR8feRq1TvblUcveoSmPx666jZFMBkAVOAmv++VtS35zPQFKymTz7V2KMePnbIxIyocj9M9T0O/R4C05Kuh5nprT4F5KxDOPhEL2AU7EOO3TKLGeHsCMafWwNTrW6CRtT5wFSnG+Qsr00cMntDpPHM2dA/twfmkNIPvL9nNAsJL9zTgNn8YSr28+7oqn+S7IepjOFsDu4IjCpkx/VPP1WmVDhowoKiebM0Yb5+mh+f6tUv+B+mut2AqUTdVqfan1tAekPbDzCgEKQw/x99aU39VBNT6cN5UEJWGdQz+xDu971PcbsY9lCcYT25lx1oiE8Qwvw0L0N/jwrz96QrEN+qZYP9Mws5fu12cL/lqoq9ZpXwyDCUJxGSBeRcOoPxm9uRQWYBD3cic+oTErvr8Mxon+LI74ApFCz9+FQ0WCEPi29XpUEvHzB17xsPH3sK8eOQn2Paohd8CjnodH54FHGE5ddQO6ICXa3Za0bU3Qx+v7YBTSfgNCNB8KZ4c6kkimf3SxZ+9GuLPze1oauPAUz1fBjAbCyWaRD5Dg51B/7+i6l8/grr0X8B47Y+aMrJp3pfBZj/WAOGPJ5hvQnFrQdm2cJ48wiYYiW9ItBEA1M9XNBIjbTckE6Y1dg9EG09MdVqB1c2MZWJ3z/9VOTmG6BZvX45+VQTUxXGpgBN6AGzCFFC0WG5kafan1vXEI/G2l/7SQcGFEBDCvzQ73i/QDx0s3KNrA5+H8uydRY0kfObqcL5PaRTPxUAAjCVfDVabHiOSRoQQLFrpfB5yek8I7MZHubDHuLrdZ6Aetn7HOey7tDfdzZy0i2tEuIpaC6UOrlCWgrr3U3N6oTyexGABnw0nC84oHkNthGpJStLHL3M2x7vvycb1vfVyaIsM/ZTP9X4DGVvcbnq2NY4gy6PoYGJVF5Pk09lmvECh4JB17jqxBPcX7TI4C1dhT9lA6vk7tk4YlP641MZQr/iSD3sC4w5nFL/vAQlcuiBoWs9u0+1v7+bqVT1X9X+9L/aqf6/9qj/u5nqQYqOLtZUzzaBQjwz2xNEw0BnY+JVV8vc1sBcjr1W4jAszylujISnc/qa4zWjXnUTiQbkbA+yj2eZ6tBvc4e1dC352Du8YA2eP+hCpJ0jx66sei2SLcUhHSUdDjhJO00+lVYXkPPXWSVBjIaczSsH0JmzQSfmbb2Hz+sg52Y+zGlFEoaYu4GYOzLVxe8InefGi6Pv5jM8e+L7BF1otRmpTEfCIVPMKcpnHaY7B5gJOzWC61nxOLxmwExi59+ptfsOPaHEMbGbbDhqHdxXHJXffI/PG7mmek3eMakOsoX55HCnvsd9MqJ4MsX9mYEcfNA+XLTw7QfmZ2FNfQQME+6K0sLm9oUoalcVR5uPU+EzSWy6jFsY1eOxgN/bHaTJpwr8gFkjHzMdYdN7ybkcAkbwEAM5bfstsl9M1TKQs1y7gvF5VsM+s4Gpgn0OOjvYbyFumMHgY0UnCR0foLtHpnJXwz7CW1bMifD2OexqM2CcJ7nlv30qZMja5FO5XZ5LE1OxxrbAU+2vOv0XTCWGJrx/4wBTVDPhp/bnHltgoCwR+N+1v9GnYjHXjudi6+heAlMr6zUw+TxTTfh7UZF+9q6yYDack017YM6uOJfYV3NFR8f5uSJypYFOjoZ+j7AdzjE3CR8HmuiYKI56uD6cgG5kUEmRBtOPaBtx6OGfuSlisz4Exmt4HPT7YjhHjUp0jr+fmGipvMfK2l5TY6M+Yf5Y+xY7r8Gn4mr4/p2WP5BzElSiVKs69odnKE9MJRdSg38xlWAakGMsDphul0Rzwh16yDFRAMxrHuD+KNqezzznBbr3cLm5FF3bdxyq28MJN3f5Te3V6sMRocsfeM6FR4pf2jcO+fXBhFl/qKhjsDmm2suxMPMNb3Q1f5QZvXIHyNfsU6Ro9+nj0BWPJmaP2fe3TzX2U01MNe77G32q7nHlMq9eQc7SZAOYdpMCQ6YljPfIVNqNAGPNhv4WchCGM3dDYF7JKB5o0Sb25FNNTPXdC8D8sxcwB9JKDR02avfjUyE54vGRcj1dmZ8/tb/RpxprfxNTjT4Vf1ArPNX+4quz+M1Uo08lNEM/VXhT1kjZA1ONPtVU+xuZavSpXC0+0smnsgQKOfU5PJtn9KkWuAuzqfb3dhmONFkAOdLb5BCvNkN/2XJXYreTgdE0/aAQSUPA0HcGmAGr356ocgnMNXsPmuc2uxP2hAXsVjO7Re4N4mGP6przNwumRcGtnFGnpDQO66H2cgfOpt754saTT+UkYkuN+X7NRfn5YeK9IBXAWPyeC/nd84FZI/3S5SF8AYNsnntc6CnQ4JU/xuFtI6zx5ez11Lqy55gsixfF5ebzofPYSnD0idgTGpnKZbQIk5QPP9i/rxTqvGJnuP+3CuMnaB4h38L8Plzg+tgnjMfIVMH9COObXOH1ZniG8lCr/yAuOXeEy3YQf0amatN7RLTD5hu7j2Gf8LIFptK+PTBG0Xr/xFT4BAz3OB7FianC67dL8fLxWhI2UWG8R6bChxsw1ZZWPz3qr7M8m3wqb+UD8/YfiB9jj7ofbpLPVPuT+xTi0fZxPKHL7dCRxtZrbupRh2hXgqZmHC6KYmP9cwbp4FNRJR36KVGPCOuIZexprJMi43genurDwvwN1vD5XM3qhO2YPvbvw6k5tda9J6YKFnXyQEpkw3zZsfD9Ma7WSApZm0jVscFBaEH+k++NRK29vMTkvAGGusPqo+7sAYz/Vz/VeI66fyeNiYUDRsBEawPT/nx9TD7VWPujWpiupx71kalIsjYqbOMspwuD2tnEVKNPFTgDU5FN+LPvb/Spptrf6FP58+ff3qOucPy/qv0Zf9lU/1971JV/c4/6NXVqOs9Werwxdo1logw4mRCJxYSIV9O0RKWlTlbIwLmhD1zN9x1dYshNkRM0uvm9LCDn+R3ogi8zeOMDU/VdxnH+dg5zbstftsPTKsXYYxeah+zv3SRceG64YJWddJQ/NjOiWCnkKEY9pUjY+y1p9zbM0eisVBNTNWLZwxrPISf/R6byu6qgSzK/cgQXsw92FqFNHdX/ZPQQWxpeyDJw+meex2EmAhN9rMODIl4Fnc+0Hx63RyOm5iN5Qs7SDhY+M0JG9UjJMFyFlOK1EKbwevnAZHfYgw5kzwCgN+GJw1z7rHGcdTDnr3vIwZny+WB2t7hSl3MLjuz2iYU56dDQuXb6xKFIIUcKmS/RIHR7IB/LrrDcMiLhPqIU+97X9yafamSqyacamWr0qfx9BLqc7zfwfvH9h6mqmNGIyA+1CvMDDDYylbikEAPf4YlHT83WJqYK4H4D44TABNJJ6mNP3UDOGH0q/laATntuDykSc/g8OTxDTDE/hxaYChiGkzc5FwADehNT9Y5dcZ4bKzxittvVb6a6BnlLmosPMXIVOB76KpuecIbR/PSojz6VJqegO0emeuCFQvokGp49MfhO16griVg8qth/p5Cz3zdZInI09HMln7xC5nWTE3k4Rz14XZI9utINQ9TU4XDAbuD3GhEwGv90vpAm56ATY3lrE7ZMQfGvG9VDlo1s0hx3XOzuG/h86yCd6bw3HzFZ3PfDueX5isKY3zhy6lfSj0/FfWH8R6ZSza9M1O0SmKKmwFSbkw1MICmgS0+Lwwf5Qi4S2Zt/Y+8WuxUw6hl0tZjA+OwKyFHpGxhXvLJcFmxOML/N/YmhFsj8LDxJnxRLr/BA9aMN82meSUOXoe3TxSaA+btVPh5ev+yUoufpydHEz9dYzAZBROcfTBedreNSyHNqL8I6JuqqgPnevGuKGsOJQ+4dmbhKjwK1vK8bh9dDb+Lv4tkQ1TkBE6kvYOhfTDVIeBTyMk9mGJgq0NfAOLoN80fk/sFUbbtdEsnme87HG5ifp7STCa8DE09M1YfiTz8VxTnisac1HbX5E4knpipuC56ox20Ng3UHBqIIGG+s/bnbMPGmfip+UbTDeV9/fKqpn8o2YDzHfqrRpwoaLtFR0y5+an+TT1VZqTP1U01nfo4+VYCaMJ561HfuExjJU2F+KfGhQrPzgSOzCyng+yXI8SNTNYH+jX2Tge/XOZjfsghM5R7foBm+cn+B9YX52D0K8gfup6wQZvaG9UhMP0XnZybQpRTSePKpRqZafM7ucD/g+oVb86D2maUZ5GvsYZPh91Q/2ZuY2qwJ8WdXnUAT6hm8fltT3GRtSF293HKDElnjD23v1GyEPZDhe2Nh5FV76pjVBnK4/YV4EnI1tV4MMJWYGaD5bBWU4C0CpiqL7p98qr+YilkywESHYwLfuep4wrwVmM/8MF+jaOgBH3wquP+KhpB+D0m/WUM8ehTAPPerEsP6GuLR/auZyK529Q9TuRUw3fq9A+Y/u24WpefwN1N5YmhL6NTlQ104AE1Vc8V66qcS8leDJ58qkoZeEfYfPlVSsQZptIGpGlN9oPywgfjZMsDoY+1vZKrlVgWGEVG3xpV3bCemCgsKzLH+MCyRkhbi1VUrThNTdRwHzJzEkL/6AOKLoso9dpUC4lle5S8yk3CJgzxwHqjKITP2N2Xo1bifLGBsuB7ps60zj38pHzT2qI/9VL+Yatz3NzHVX2cpuLpBrKn251kRMNXCJw8s8+J2qv2FBz2l+LBQf2p/U496dr3mdJ669s856nqZvUCTtf/kU1mu+Z+ZiibG33k+lcLP/lXtz/gf8myafzdTVYOaX+2sORf3+Vw3+8VRp9uuYGLqn4GZtqxSUV29yDi8zb4ePn2WNfVKkeFoFLM8XpgwB6VbBDlWWSvpxFQ8l3Kcqw9nRFZW4RNmEQmxS2ag2/dJMif9fQO6XUhBocfZAWJqQCAH0l21RwlZfElbI1hTqgq6IV8payIt7l3s3d8Q80emkp5DD/TKgzWzK4d6NbJjTIqCO2H3a50oTvdpFu0P4vBc7qdO9c/yFkf8ZkWHpyQtqLMEBRCF0srC9SJcUoSdOyYf26J49QZG0i0rxcT5ih/8rb4R9cV3yoWd/D7hR3teUWu3vXFhK6xSfA07ixr95o4pllYtPkvPmBrt9h3Ti31YYzdhLhSt9EcWHQPpg8OrkNOlLX45MveB6eL0OSMtq0ixO/sM+6RKyHG9coPruxqQw+h96Anl3wUOhA6Y5qlAThGaO+h4qYQ1u+I6hYgs94epdlcFYgxyIIePTBXzhkZUeoTxfnxcC8XdoLsHpgqkGHKEHXSvyafy490BGPiWq1OPuq9+ZB6x2qEkrbotsCcoij4xlUwteP3MAVMs2Wgx6FqIsWPtb2QqZe/+Yao28nuipWKDvXNw0Camkrqwwb98qv7it5m70hMJrfpnQXozg8/7XCHG2Xk3I8LyUMTe2QKmOr+BqdgKmNgP2MHH+IQq4Wqn5yam+kaGRLirPeS0iyIh+1MvieaeGs5lnERDrqhAjm7FHnu1BUzWXlKL6swt5aijwf3ErMTRZdlcMtrjlY7DOu8npppqf+XpCzE+WH7jIG0hpo5MpZzE+oeptMVtRtRw0K0jU5khXJ/mU2DkaqV4iF3egGnP7z5zQWefUGutX1QXSBoTF71hvomCR83OvuPI3ogaftm2Tu3ceGb0tRf32JDlaHjWyR00zsI6YXYpr6gry4+MsoHk4W3aHanpnIos/LaQPUemWn3nDo7KT/RzlsL8WLlx5NnRD1PxVcLFvrWEnLamXTsxlau7cL9HppLdAH6/yUOOzQ2YbzM3hBxbGEWK1D0wNVAsMC0SQMcbn0767VONTDXV/v7yqYIu/+NTlXvISZywhvk5MlWeDJpqqP25eedYk0/VuDkwcS9Azv7VTzX6VN+hJ330qabaH0MNERj7CvffiICh1Wpv//Sojz6V8eYN6sifENPyhk74lRwaIn5mwFApBU0RMbDeJqZCO1lC3t4XCXuD+xlsNPh+blifo0/lmitgKr/rT0S8INCQkQDMzdHhmeT9E+6/i5j1VPubmGrWAlP8R6biGHdPrfDlZeHjdKfYA4VGrXdEIb7i7IQ/9sOmAddAPKN+DJFtZ+rUe9+jmKT3zMOsSQmdo2qNw/16bWHp+LGoc92HGcmf3gPdmeb7m6n0/qjSRUz+MFX/6Hoy607A0K0GTCr6Qk/46/CIoqUG62us/Y0+VeBof3yqX7U/7ZMQIoijT1VAfOYbdj0xVfCqQUN3+9WXLp/UBc3gddXEVIYauBy9abfTVPuTLQmYKuhgvMfaX8+aJTfV/kafSty9m9i7fuHzR59qtr0WmffcwPoba39SdR58rWHf6OhTsXcNNHrXQXzc41VBjd3cxZNPtTHf3U8/ld3cWixKB4Zo7A2YGivDM5rLRU9EUkP8TXvIZ+flGTSQLXTZxFSn9eYB99cssX8PYDzuIQOMn8nA9Ph20tFGvkM8fKzrOFCXyWfyqcZz1KczP8cedaQeYPxd7rbHXw4m269+qgu9GhRJewNeZ+dwv5h4N/lUUd3pFOtf8TidpRBaHNzPuHznU+2PniltcaqKPz3qYWECQ8Xz+U/tL2x1o8ImP+wD7PK/36cS5H91PhX6R+VP0f8vMVU5f+XU/Jzm8ZpbsBLu0wB08+uoZaSxAuBeTsmpMbdFjlSur+OOXIbz+r4MDrN5/cD9oNu60IA1sA8gZ1TufTv5VBNTNUcWkYYeucyb46OHimUuE3mxqobHCw772G5MR2YLteKCsh/OjlmGBVEFCZgh2xd71M/7NVHPx5abmOqQdgNT+WXsNyXoiDv/XlN7OZzFf3zqGl5/cU2XTrOOo0+NIdKeUshR82SLo+659nAepPD+aJFkhH88TOyYHkcXp9M5Djfc28N05y+ooUcHYK7r1sMX92bQ+dw6ctEWbym2jLSlOuBPFi6SF8VPokEOfg7qxjmBfglwt6Tzr56BTqCfPXYtg1DzFd5Ad7DvCjeKkFA9qHLIMTNJn3yqqfZ3K74m0rNzM/lUv5iq31dF9sungvGtsJdWwDScK6tErFrI8ac36LrPvNZ/M9XFfSoTU3nPvPRQKQ85yGqBKQQKOYIumTdhm2rQhUJ+QqUBzDXW/n6Yit+UUz+VPz+CjlUypiHtxYLPr+KiRd7yYv13TNUri46IrdbEfjTExFtqz0gjnpsMkjt8f5kM52I/dMiZiHUqdHLOOVHbM+Ss/ALX84upHhYwi7zy3xNTuSULn79qfYVwrN1nvryxKxQcIAarggG/nz85H9RKlwXhbiB6fSUvJEgDyxXhvbbjJqay6qanelEkGb1KCw2Xhg66cFbvuHBhPyHnB19uqv257Aly5vHxh6lcQiFmjkzFPyRgRPoE5nr6wMhMzEAOWoSgm5fdAsbbHs7ril+OiXwWxrfb1MCA+VArkwrJpTYKE0xmuxnFx1mlgAagFxxu528Th7L5pLobwfxxr0sTF4fncA67eI2jmN+l+Ls98cCA61tMpfUbmEFlfIr8/B1H5xDmX/HeVT8+1XbZ//RT/fKp5KdfE5HfcNjfPHN+Yqp2d4brHZlK9oCpmpzA+mZ4mI/bTmCAYULQUPcbMC+/3y7JDPM95+INMI77+YpE2D5h/d7V4Qzas9hSi42DjNpiVE0+lXW6k+wXU2mr8A9T/VX7cxmq/DAVexvOWhh9Ki+BnNcYu5ZzuxvEm5GpWPcD60XigNn3c0YAZj5/8cRUrr62p36qSB+eDHl2H/rUTxUK9A45/Q7xh2dZyNFmK6fowIAGGJkqUMUDj07wswkjMHC97Anm61591sAYZYmD+qWAWjr0x4mpgu0G7n+wH/rp+MGnyu++9+NTmQHcMyMFptqtKkSBfN2Y6Lu7h8/p0aerRWBl4VqCHFempKXefOty4W0F4/MkMCvQQk24yLDgfi22pKJBsfeBEdpQwhxuVGoJN4JDlPYS/hbXGfWJ7scRY0A8Nc/vihrdHBhsZKqx9mfP7YGxB6baMkZPONEfzkoZmKrZfH+YKqgUYNr1Kod4y8yG/iIG1ufIVOp1DXdy9KkCKwkmn8p/DGevjEzV+x3Eo01QAYNU7peaKASmGmt/E1PdQri+e2WcsPBEK8LNBPh+m8D8mx26cqr9TUy1vgz9caNPNfaoR/uNNPVTBaoATEU1RSescoJ4MDIVb4TtxFSBSJUHskS3+O1T6WnWUf9z9vHEVEv9y4KGuxSZa4vDnprk0JLeqMrYk4d9yyNTzXDdYa/4KObEVDI14PtHn2qfGP/EVLSDeKO9omEPRwb//87C/Rhrf2HLh2ssriVQ7tXawWFvwvWPTDXu+wuc8Gr99FMtHgZH2TmpJqaaLwMzm5hq3Pdnf//BVOzx+JmYajqfynyX76mfivrDmaAjUzn8AphK6oCpQrMcnv93XMWk8v9Wppqp/+rZNPgfu/6E/4qK/teepWAdLw9qLLdsHEk1MBJJIpG6IGYwQTJ7AnWyhWi4W8+yaH4+fbDwSd7Uv540TB+Pyxqfna6CHFUWQ08w5OAI1zuiLnZc7LXbAnJqM+yFNZoe++YwB5ni2RNpO4c5PL/nGjrbX5jDFwQ5aAaxDr3rRU40twNdHEqgA9VVERPB3reZN1vk7R+mGvp1RBd0iKEvZ0Rq90ZGl5DlsJgeA+papYPJ176BTl+8n3SR8C4meAU6SURiTq01/EWPe5iT76Ue0bmE13GYrhYWTq32RfXSpfB5JJPwwtIu1D8WMQ75y9rE1X7vUdfexhCTd6aFHVRRinZoA3/zax5b3edLV1i7ZuHqKw7n3gpzOk8bYLJYeT2wrS4ciu+bZxYt6pWHXxIwg6R1EvY892wh0TW+RPSuoJNm+vDUm+LLEy145D9MFSW+MDGVS0pg0qD8ykS8f4FJR6aiu2JONA1Wj78OTh+kuKE8MVWQvY4mMnVm0NH8H6ZS2M1zqv1NTLWmjEQkOYHPn/qpBp9qrP35jgo5LK2Mhiia/cWuH/+TT+XvbfunR51/BKB7Xd+xptofiJaaC1Ye6FDuswFG4jagO/9iqv5uDefZDP0abbTJIWYe4f4eWIipZfcUIOZscy5IP8BU5S78ECaVyyyIz/B76iGnatUS5tfIVE34FX6YiibALGXrmBNTudxK4Sem4h456M7nEz7fdIaeT6SGMT3j+IOT2ZGnc78KcbT/9BrezToemAqYNnhoh3TyqRq0hOsfmWrJ/zNTzb65OPlUbhyVH1TsO8gJu0HXH4H80WUma0QTC2CQ0afaSPGXzrMyjKPL86HjV8ZvqeMoay5MbqaGpftjSfHM2MfRV4mHU7TSF533+ZYL2c8GdPZXC+nye4KcS03hg+Vlq1IdEDMmfijup36q0acKrdldx2UsgoZYv0G3j/v+5t/Fl3RJ3HO/mEo5JgXnzV1glNGn6rsAxjtYA8PeDp3841Otb6B5Rp+qU/k+8wwB1nubDufHzR7AYEWitohZNC3o6giYarXr26lHfWSqUJ8jC1f6949PddaBgaba31cCRqJtYaKNiDDhdu8m85sNzJex9sfiLWgs4zbsCxz2+bWL/A9TjT4VewGmCvLeNdHW2tswvkOP+ukYrX961LnncH+NPoX1CdfLKFyBJ6bq+UETnCyYb8LO5pGm+9LEVAE5DevBvX3/E1PxMK+5qfZXWfnsx6cq71+KsP0W4JogMkWVfoMcOQcOwMftnx71ml0Co0Yw98gazTWIv6sNdbwIcnBR6BXO+PeZ6m8accOZtx/M22RDV9RfxbQM9BNeDieEY2EDOTWqbnscbsid4uBlxREG1ESHXKxhFal/fKok5GS68r0/TBWcnh3hNg7M74067EkZan+KLn3jad+ffj33E1NNtb9uZA5/A/HheFOkyaf6YSon/6n9iXkDTKt/gTFGpgq0oX9q7FEf+6mcwHOzKDveTvhazkwiR3Xxs+9vqv0tLYhf5x7Gl9mA5myPWc1N/VQjU2n6wEBj7W9kKm09PFfjF1MNPeoeF8Lr45mfv/b9/eVTTf1Ux5U89E48C84V94MmHa9v9RzOv6Kgucba38hULrymo6t3eBD1AfnLT77OHs1uAoxXPoP5fkqnM1BNwo9nzZBnkiL1Hv8w1dSjPtb+Vt3JiX/1qHPeV8UTU439VFg9GVlYkmuFkbHbTz3qNKUtnXrUR6aiu6j7zVRTP9V6d33B++tVRlYxzDdaNxeK5KGnffSpbq17o+7xAq//zT6VxMv/gqnM/yE96uq/2ac64uJMjYOqxVG4u+hYNS4tdbOvjKly/QI5qa8D9YqaBwapNBNz7OtK9ZqVOXpZ+hqOe8i50uMOMen5gpw2+lTyPOGyYL0fzt3+3jjSHbOO87wX6FyzW7REfe9zzr1T+8enakQJYhYbVPrEVDOmKbNfTCXdwha7N9P+/Kn9+WXsflxgtGXv7En3zRXsOTwwSSXUNWHiE8qi4Xl/2HffDnWSFMfUZ5oWL4qjQ93zcsmR/t1UmL2pX+rqw3ktJyN64OiwYqieCEuO9hWsQf6MeRpsWIuL5B3MyV25elNLZW24fgqMlu25nPo09WJQE/0eclS6pPPtG0iUmy88fHPaI10mrziO3tVjjWWPNpDzshR001k4/WKqyadSYrsmSvAYemAHpvpV+6P9sA8J2cJU+5uYapPl8m+famQqQR98JLnV2smnmjkXYCq0KE3U96FG2nsF9+Mvn0piGmCQsfY3+lRteYDPty27nXyqsfY39VPVnFz/9qnqbbQksg0jExwsYIpk+4T7i1bA2Pm3sH75VAFTQY5i58A8o0/lMxtF/2Gqofbnp4zzmWp/s+AETDnW/tJDLhDpssmzyadK54NPtVSGWtQFxmNkKpW3e847CocKKQcYLzmfA+Pdh9pxPGcx4Rs69GMs4feOtT91++ziiakOM2JSI1+ArpO10MQJwDKduyeIUYEIOYwFmiOdUBWx756AqU7rIWcOPpVvtPD50mnBwefN6nhiqrH21xwgB0896m76FYmsRpAjnMXQ8/wU4Pe65z4O0A7+//2FKShKZcVFSQg6/rB+t8BAqTvs+0MpNhr1QZf07HPhfHP74M4pWYqEu8/RFcxR/BCOwGSNH2Jyu2QWTtr1mlqPoXbJ358p1uNdRZ0V62BabZH+q/YXzlf3H6Ziox2H/fsC7o+tH2oing9w/0amwiast7H2NzHVoRtqW+cQmFG8DTuO2q0JjMH3sY828PcvpopUt0WWXTYUkPWfmMq4XUhMDTKc4z74VNO+v9GnQne7/b3vb2SqqUe9EoDJ8X3wqdQd5DjZgJybtcBUnTr0qI/9VN2bEX4z1fKROtR7DLW/kaly8jFg/QLD0s8aPX7V/gK1GXzaJ3x+ywfw98hUf/lUE1ONPpUqFwUX6C9gesMApmICg4uDxQbmx0qH+y1WWcVNTDX6VNO+v5GpxtqfQ3cuDo8zuH6nqG9kViy0LMi52kIbJ2FI+6Z6Fn2PjYcbu8HUMTMHomAAZNbdChY0rGFgokk1aJLgasMoWIijyz2RMEcalzqfJeJCS1F/+qnm66FHXR1y8Hsh/tn3l6rhBzNu3kxM5bqMApqWAcaShPkXmDYZ9gFeh7MTSnE4Y1lLHqhJNg1h3bjkXMMoeNRZkUfYJoJ4MNb+XJH9w1RjP9WqJTW1TQLkx6m3xw9TVbabTT7VB7/M3/1UNPdzwlnOcMZxCN9PNsP5Zfaj5vy3B5q9t3yIF9VpyDf/qP2NPtW0729iqrVa/5yjPtb+LF4Gph73/eWf8k/tb9z3x+426lT7m5iK7+X+x6fqQ9A8q2XIkD4czpyN8sSafCol0WF9xF+IT2M/VVvyoAGD1OXRyoD10Kbky00+1V9MRdfPcA/x/gNEvE6cmOJbuJ76qaQTow7PDyUe1jpQ+/PN1chIN+zbHJnKflKT+49nKUTNHe5nfozfdDl3/tT+RqYaa3+0etzaqZ9q9KloPpzlwWrw94pPgan+Zp9KFv9Fj7rM8VhXpfEf4f+STwWBxqP2GURMyIeahFt0P9PFquaBSUStwjO/N2kQn5o43CuJhKWkhpWdLmcxPeW+OTFVMztBzgtMyHnLOPlhKtfdOBYSvOE549ZwHtH1nJjIaQRgBuLnmes9D2ukUaYhzOYLOt6oXe3Hp7oVMKfdGcRwvO0JMBL5w1Qz69yR9rosOJ/mQ//QKzAJs97w2FMvkMPWfuCTtmdUzn8q5xb5fQDMhlMm9m7byxoltGhIY70NTCWJ+aBjBsHDTiyDiyDlrDHtr3uqr6Q5pLrr1YMrJZSu2IceE+U+TzFbkwV1X52BQ+F7fWDm/V5BztBxHJ1OuoWfxvFGdXbpxSRDqMJGRATqbNdOFi3b3sLr+LGgjtRvOXrrOciBb4Yn6qsWucBdVRpqlcH3i5ISu7srMAmHhn0og0819VM1vfGnn4otYE1n+CYRMSmBibgVMGtBDI3MWDw8P6vWPuiDgTmUIv5mPjJdHak5MJb0uXbZxFTczH4SQYTPC46RvP7lU3m7N4w3q4UF0GeYx8EyKXS0Lpma8HQB768j5fOLqdyjBUzm1ZCTW8se7o8H91sYa7uDT+V9CrlF1erGTz3qk0/VdM/ZVPvzqiMwolmEnx+faqz9iTa8n92v4fq/bzlF36v9ghgolXjyqcban7Zf9bFbr3Ng9APEVIGqkNNLBWKiQmpEGILr2L9lkBNGn0pxdi3nr6+OiZgG3YjU5fOMlN+5ie1nUBI5O6AYZl0NzBTcOiI35T8xVW/+g6lYz+gmpvL5BWiE+HwTptqff+nKFDX7AzBwaMN8BmDS0DcwZCIfKTBtGoMOfmVJQwT5Bt8vdCTFmwXMRz0PQBMcUoihoXFdUMsDNUPmt/kJz3t8oqvt0eRouqAabjzVoYYwt3BIrVTCZ0OETF7x65jaAdKm2h9WVdAAxjPUML969xQrD4ebfKoFL3+JWNjAeHaWVxNT8cc96HDNOfCI0YCRfzFVZHcS4eZD7e9owPx77SGHMBwHTKVvIOeY6VMgonKD63USFxhYeDfU14Mgpua+57Ep7VqK3COJI+aCTFzv7Y5oINQ512VVHR0LA8bj1pU/tb8dO+TMofY3MZWiwHgziy3kONmA+XgemGdWfuD7/qr9MVoC60FuFQnpe2oB+VnAEGJx/1P7G30qVv/TT8VbHWiGv5hq8qmSLWhEb28IwOTDPlNJy3nUZn98Ku/1GhgkrA+k3yIu83XhcEJJC9fPfe7VT+2vyo88teIVyabaH388Gb99Ki/dWoTPVhC/ju3JQ5kcQfxc5RKsb/3EI71RLoS5MRg0bqxBfLQAnYR7I2Xed12lyPdhyXeppmHXys88Clj0Je2WqkOPfSFNtT8dqJT71aP+6yyFWywPvpMJDDn6VOHCh78fw5nD2bDvkbuGMN5nHuLzuO/v64T1f2IqlYtHn+ogIch0lPAiaDyv8T19YirjOpxHpbrdBz+Pq9nUox6+CmCMv3yqqfY3MtXUT6UN/XRjP9XIVD/9VANTieszrMf7cF7ar9rfMwMmvxqLevKpXKGD9T4yFXqyMN/rDBiG9Zrh7JGTjyP5DFFrYqr1tog9ZpN4k08lnt9wf8faXzc8v5OLO9Bgo091e5yfE1P98qlGpgqE9CgByiJEpNT7Zu52MWimofZnJyowFY5Bo49MNdb+SNl1P0w1+lTeub8OZ5vsgKHLG+Sj/RU0v+bPtz/Pphl71P96Ng0EC5hPwXX3odiwLY4cW73Cn/j4om5SrYZnyMN4h3AHqf+e//GpjtI8pTa3W8V/t0+lyP+iR13muf/WIPpfy1TPIC/p/IzqmGhqcsL2xRao5TZlFjlsYYEuzk/U5JlnRtzVvsL75QZi9GH55cg+Vj3s93YxMZVfPuQPUmK0IcxqzcUTUx3Wh+43U1H2WZKWMjn2lkxuoZDe6h+mCkvg/PmGgTW1eEFM/Qjw/z/zZUjEudcAcyDIaSNTSTejiF1I3Cf0rBYyEQ9FywVtl/Bon/ss4cL9LHONU7VHvHM5QYznZ5ybFJqE+DjYElEKtMy9hLDmUzV4k656SLEHCzdFr1UEOlFy+cz/KKcPuqgoJwxrC5wvPz0gTlY5k/4li6BjdB+YJ+1BZ3iSkgG9nSv0uHAG1bcKjsOjRfd4cdzF1O8OiIvKF9Uxs8hSCsrMi6kg6vzEVLMoE0EXL0/w+xDkOOmx/8NUm2jTT0zlfkMYDxwyHFHLtOS8VwlrVlSHZxb/xVSHxgddpeiDF+2dUrR1DYk0jg05fmSq0/4r/TBV4w1nHzDMg7SL58BIQ+1v3vny5FMF/htyLMv7BZGuJP/pUR99KmYJTDXV/kamUhtcZZNPNTLV6FO5dTXs07x9W6IWbZ1NPlVCNsBIX7vmQJflf5iqVBvI0YOv9HWMNxFO+zKean++DEzZP7Y557UrYKql6L+m2p97P0PO3QzPItG0RcdNTLUKNzDfTHh9qv218+WcCDPxC5839FR7pF4Spb50OBAyYATJvGPSlJ7Aee8N3F8vWC6J+Npr2CtvJxM9Zs+edF0B398dgTm9Uw6M1C4gh4xM1TwgxwuJCDH88zz8MFW30+D1kalGn4qbu/B7ugwY8igAA49MFexauD6e1AFRDrrAuYrsw9/HuiDs5iNzwdEJIPtY9wtp9JCB+6cxkKPOGaJeWLOZXzyAAVUUfUjn8gPj48bE3apxgakYhwvvbvrBZUlKaqQaMBWgioYJufbUy54uJt3wbBzuPDDUGvXY10y7RTj1v7+ZytO+wz48Fxg55If1PPhUDRfCem2NoTY97DNVO67HwVxw9MmnGplqqv01ftnQleEFmC6kqMWzNaz+cd9fNK/v5lT7m/qp7rejh/hOBo0VcmXsOwTm28hU2vnVxG6+AabqEYz3WPub+qmSvT2bmCpYxraEWFEGjbI8wfjvQkebmGoZrhwc2cMzpNexNad2faEZrWsEOS0x6omp/L7O9yjVupbwsxUw/G12qFC1g88bmWryqUamksUCxiN+wfzjjTohkmNwOHjxMkWhDszdfG5V7D1TuF83Y8f/+FT3wdf+f9ydR5ezyNKtfxADjIQbSoAcwiQIuZm8QQ6EhPn1d2emqkvd59zbk9P3O+vrQa9Vq+qVgSTiiR07I3fO1IpCMx6DcWaosYKEztfauGDy0Qqf16dnpren1ybx940xtVVh3CfG2hVSr3p7+HyLQRfr94z7dWzw98vePCLS8SVLYZE+VVvYjiOi3w+0lztfP+xakd7RYKDHUjSxTkcneJUqPd8V6+G4rC9cp6pTGk+LFZjI7tEal+774zoVYyrDU4rUS0263qlO1T4lWM+eNS5sW514qBkS+vsc60e7tyZET94/vb915Xz8VNHzGV+cVthWOFORixdvHVUaOEQen3D9jxXWW9uyMiJ1B4g/jKlOMzxvRnDA9SEvxI9T1W99dKqWjJpkeXmJpN5uUANKDla+ewrw+Y9tOkujwvMv0/Mav3SqBWV6x1r5UqxtwCRl2cf1D9dgtILW8Bu6/njvr1/qU3uwEwzE20eVetId62tlxikp+wI+r+iDubqZ0nx0qk3HkG3VHdi89+c1Tr60pfnio1MR3zlNnbq7HUYumfwwFZv52R5rRhL0ZfxJLzs40XD0sB3Sr0jhGCNjznWqSVJFvjN1pY9HnetUkvTDVJF+qAquU7F9f5NHeiqcydo4RN2I9gqXJRiL9f64n2rinXr/IFMZZvvvmMr+Hfr5v6n3Z+SvbtQxorMU9Yr71inMfg9M1TpI0dBs09OrL6sojCrUvYNkenT2pBIjL2mQifw97ubwpGVEtxcZGKePHDzKbwmRVn4j+UqDOjLdoK5png6YByvLtMlcK7hOFdzbqy5nqkq4I0dPxxvZ7gu7O2lnp1zy5lMwBdOpqqdbpsHRQs6fdVcfncpbjtfIsVKAurgTlU5Y+3jmqxadA11EeH+1MB72DqBBqmQupd448fF6vYlL1PKhJsEgekb26TgOifyqKykgJ1+2kQbAGO926XhlbhxtJwwJMVb0TM5oZvj2xcmHpLUT8X0U6kFeyXqPKJsX6tTtDO/n3pADW4psgOmMPer+eG4S1aoMKaTHNdhyfrei0XnhSNGlJj3nRGYSEaNnW/KPd1+17xOq+6lb5JS0g5jSPru0d3YA0yQR6kamU7XvO/ye6VTbzVUl7QmdeegNUGcxppLbBuomxlTHCT2TuevRvf3p2rSvXbovaj+uJM5UTKcysgMYzZ26y28/Fe/9mW5GzHKSpX6+Xpn2yADzic0AOePQ6BdbDel5W3dUSP6WMs8vUwVteqbyL1N5jZd9mMoog9IJvAY56r2qf5hKNKnns3EfpNTpfKAx7e0xnYr3/hhTTe/4vO2tit8zpnLpPCK5NfhhqsfKLUnZtFBnFrT3LL4zkzNVsDjSWRMLfN5muakdrlN11RrfN3hWdDbAhjJqDOYxrm3HW+tez65bqFvr+pk73mWL68N1qnef9koJ9bddrIqYI+XthH4Pny+f7RQi7Ywi9dsxXi+KZh+dKlzYiMlG322DUQa09/imc6f1mUjMOiol75Qaqt2enwli8rVJ/YVgbu3d7T0kYkdv4fVWYDTfu2WklWbt1NNHVAc5iTExmo2eBOXZxP2cNU8iFhMnJUOC9WUNwVQjTXNTspBPKtepmEd9sryBsZhOJfa8Jv3q/TE/VbilOZIxVbmhvfaljOvFdKp6EyOHPk74/Fk179OZvGBExlThkT5/ozNyTKNvHvZESN9RN6E61eBhV06y3VTR+LwiDu/9VUPKMDuCHLg6bkacqVSpjfXYrvB670HLIu30ivXC/FTZGtfbcOdV4p1OuP9Mp8IbPVOfJLS3TJmqnoKpfLlem186FWeqnrTtRv3WJZKiUdksnYGbvYi+fmcSZ6peQfdBMqZiOhVjKsH9Q6d6GbucM5VvUn/cUXsvee+P61SXCt+fMVX4OL1G9kDZyFF/6hGJ61S/TBUbDpiyjAKZmN0Qn39Xg/k1aSYQSQ5Qg+qFXtjTp6IR4VprTjjL8bxtW1eZKJPtW/KLer214y3tjcq3Og33Xd20JQ81RHXo05m0M8THrZaiBs7bcRq5Z+vDVOG166aRdQdjLaUdmKorghF0DczKdKqWLhWIb8t119aHsx+d6rpBvGFMpbuTJ55/esbyKJoHRL7TU1JSOkvlfm9iIvRfuP77wjDtQW/44r0/PkuB6VReOPAS3vtjOpV4rHE9We+PMVUjibge25Lq4tSjbhpH1GSdIqs4U4m9dSZ5Pp1BKxRgKkFe0dkH5+fInq5c1HyqRveVU52qZXSyaHjVx+lEimrf2XXaJWeqCHj0YSqmU+F+69GHqWZ7xK/4TX++0tkz7ScY/pephLaAvz8V+dQen+oGNSJlqvvhWdlZRPchUp2K9/4cMVE+OpV2saaOJ1+GUejOxk60jcBU0cw+EkVWwFRGWvpcp2Iedc5UQux8POrEP4Kpztp9zc+miUX7dOE6lXscjSR+No3qkGs0WORgppuDuxKe04+fijNV83weog7SYkIOxT/JVIak/F3vT/kv8aj/p5nqubx0Il/qT53YSJ2lQ9a9LtaAGkrk2J+YzozOHBucZw7uFf7Qad6JjJg4nDjEqS5HcHX9IKa5ylJPPWfIeWt9Ssp4grrtECGnFt6r/OhUY6q7TObxk55FkCVhS1/1bIOcCiIutk/J244ANIypms0BzKTNELP3+3WAAntY4u8d6r+q8MyrpyFivjZCHfBYx4jJdY/usxih7t8qqFNUQa9Tf3jzpnZfnvukuu3rJDhevIfdGQ0s0sh35Chtpj/seW+NnHB8IQZ15a1v58J4RSqEQ8l/pkbXHl/CPqnDHHVvn54p27fPHSI5z7fkKT5+7xo7Hc88AaMc6Xl7G4meYVzEShI8jcK0Q8N+kDrWWlJQbgrVXr/tM2mv3h0nHly3sj0ktcyZivf+GFMZNzCT997rPXuQo07U1+cs8buV/mEq8XUAM2VjxFQxjT86lafc8g9TqW3xKXGPOtOpZD0EUzCdylfjNmJSWDteTuc9MZ2KMZU3kbKpvX8obVJ1aB06GaJOZ0ylXKMfneosKS/e+/NFafywo9ufmUq8uS+iqIM8DRs6M1JYIUe1uu8fnWq0cCUiZ/Y75UzV1NRz/9LKlOtUX0zFen+VFaMOHCSZ43Xuq6ltHPrXT+9vK4KZKupJls9D1O2evDqCYS3E1JuUg7UXYEztNsPN0ctC8khnvLSDAxjgq/f3PoCBNDdEzhZM5HRbB+PKw6mShN026vAPU2VgOlyKpW1ergpnqtAuETNPPs3xtPfnLy8aco6Af8+YKtxE3tKuH8iZ7cMQOWhg4fv7wUslVTqmHnnKVEM1ABM/SrrPageG78h4sgR7hBqiWWzAmAPkSPVZS5J3oXOd82SyAePc5cQv71swn9sakbo3b0mhcTAK+3Vp8Hu1FqWwroOpbXvDPOqGbTeJdv2my3Uq1vuLn23LdHz/VXCmCoUTmPS2jP8vOlW4SbD+DOvV/uhUJwufn+lUSgqmCjozMFD2AFMwnYozlVanPzqVPzgXzqoYlh+d6rf3J2yGr5R71ENXeZP6WT2dYFdmJtep9Bn1qKd0JudCt8oPU7kWPk+iugopvQc+H9OprgcwUDvfgHmZTpUve8PIyvuuNLmsJshZC78T2a9dlPLen2itXqTVwv0NwhD398ujzpgKQC4T2aH7TNcmnofR8/T8MBUZ4P3XJzCVcqE6larg3yvqT+8P9zvocabyRZek5FgiB77TLpiuTnD9mZ+KMZXSDFAD1PR8xe241ukZ3CjAYg9MYDu7FlEPbxWfz9Xx+8GuJkq+eSfeoF7j/SS9S9TupUqDx5Huc83BAMJYw/M8pfs0xWzx/GaqrvZUo35ug7Fb69PHT8WYiutU+rZ+c6YKhivKjMM+GBNVquM9DHy+sR28iLQBU4Wki/g5XYZjosaTAjWgq1X27P6OSFmCqbyn76m89xeOAy+JzhvrAqZN2pEf0vP3rnq95DoVY6qweePf97rIJ1RnT4OiWve4TtWud3g+Fv7qm6m+dKp2vn5KYfeM9cOYynxILzy/JX7vtKRH5E3a4wSrsI6cvopL3lmfAifKwlP11fvjfqpxju/bTo9Ul6VMVb1e+sdPRYaIZ9PCPXOdyuv7P0z1pVMJ1tgh5n70crhO5Y+J8tn3dzjj/ZlO1dsRV+JMxXQq5qfyVnQngx8/e5GvZCBl5qfqZGQR2YXfSyOxU/nco94/dMFIOxv3k+lU3Q5lqkUZPRyTLG5R8HoMHd77Q726/5fe3/8PncqQ23+z709r/ZecTfOfZiqxSaeRM4hxD6pLtXQmkkGiruiizr34Fd3rP3+StjJpJZ7eMgv7+UwG9JnsOyR5xj2uUzGmCusUMZl51LlO5cRYg0PpBKaq7qjDM7pX91en4kzVb8+epOnMsSaXGTh/d41/dKo+rYsZU33pVH9lKj/T3kQTjReeCeoBlnwwmqqcq8Tfi7lpH3RxRNRSrJKw2iLHxUpsktLvKKl3GiJGmedxl7Qv1HM9Qr1oDy77BakuAWJiv6vL9sGYd4mo0r39jj+mswgUnYjk8Er9sQeGujZaG58/wDNn35GzR9l+QFqvtEGdSecIOw/qQU0WSuo/g2JpS1dxQjQdKykktDckL04SZai2w3WqPD99dCrPOoIJWO9PO56y5Kv3x3QqzlSVtKL+ghyfn+lUk5tgfPxUt5d54X4qORrQeUl/6FSs9xe8qL+J7fvTk3uRcJ2KM1UyB5N9mMp6fDMV6/0Z6x6uB+v9HeZgzqbfRZ0o3HF/GFO1zjbqXqZTMT9VtS6QA5hOxTzqTKfy1wQ5m/f+ytYPU7Hen/ye5p9ZCpcM31/3kywJnKE75TpVc9TAKLpA/TYjenbPr051iLQXZ6pQnIPhgzDWiTSXEOPGAmIk06m+mMqm5xMqi+FbCuO10bN350AiqjUDU4Vz/cNUWpmhLmY61b/t/X0xFdOp2leNzpagOpU8QsXJmCogJ3x/5lHnvT+RoAZYDnG9sWhfiX/Wn/SMi32HaLGOOluSUXeHOw3r1Sglx5sux5U9SMM5MYRrA8a4e5Vdnuh5m2EiS6EtGpE99sOYKOHOSOgR0A97ViZF5E1V5FBpBoYyjUWNyuM0lqK9Eqtcp+K9v/KSfXp/zKMeGjRHMqZSnmAq7yppJmcqkUQ0x1KdinvUV1IN5leQA3+Zyj9rxoUzlfMOwFRMp2JM9eWnYr0/xR2DqSyB7s1nTDVUnumXTqVsbmXiHxV8PqZT6R5lqpVFZy1QpmI61RdTyZM1cjxjKmKOhtG4Nxg7kzc9Q5rpVMPqFEl8PlVoUX8n1am4n+rhz95E7jpZwplqS2o8ny+dzg6gOpXh7J7co+5pN5pj3feCSLbVSFynclX6PF8O+HvW+5tpifTxU4lifURmjT46VfSa2j861byL9RoUdH1uLOObqbYOfi+dUHN5swy/rweU8QvGVDFqinuiCJypwmMnP9rRBExlHNuIp4Mp4mNh3V+giRaYanOy8GqrRTtyZDAmObXirRMlqEHKiQKmdNpgFsZUUvVG/Fur+H63g1txpgqJkW+5n8pUYtQ8065+4UzVvtP5a4ypmJ9KIbTGY0zFen9fTNVHBo2cXd9LJrcVmIp71N/3POG9v/xxRU1t2j9+qvHuKhPtsMfz1Q7AfDH1SqjrTSZxP9Vv748zVWcpFESYIAJzprqG7UcUVMoPU70rr+J+Kq5TnW6I5wZCk8T9VIypeO9v99J9u3/NdKL078gn9+GKnplunbhOxXt/zE8ll/SM+7/2/i49xGfmUWc6FZ+lwHQqPkvhcogjRxUmRyK8AtMJilYnch6v1OFMFe2jsuJ+KsZUcbs8jhzj9NxEwUDoO5N+XW+dd3t4i8ad/ijlOpXf+Tc6lTds9x3kVQuMdb8fohGJhs5EdePuP8hUiv43+/60duv3v/9RpvoP+6m89blBTL12HHIZhl27772vRLmdNCmcrl8FmGUekxbqRCnYq2vEtFTcEU07m4l3bu1Nm/mpWO/PF0+IKaYeghnuTpN+M9URq8MTddf8F6aq2jUYKFj9MNVlW1+JEGwR06UEMfo+n3yYyle6Gq37searQzdPOFNV2Q6vJ9KzVdZn2rtwtJwY7bhMvdY2V+2O2+qTSqF+jNd8g2fOm6nE6Mdywplq5p5EuhcaOXDseoV9SyYJmMotkjDo0H0jei2QRlygjkyeyMGhlWlEH+7o/JV8XNj7MXJI9bIQ83tDPONPDYyhWgswy833R/ZGtQ9glD5y3r0opvbj+Q6I2tNUyTtdEAOYTsX8VIFyKfD913GO65/QeTl7ehYHZSqmU3Gm0jK61/m6xTO/dMEcXKeivb/wdEWOYR515qfyLK/YfvX+gvPF6HKmao3tKuU61f51TTlTBV05W9pDdaX8WacCU5WvCZjG1JGzWO+PMZXfbfIj7/0xpgr1x+piK3Or4DqVtxojB3dq3H/GVMFu7FZ266013zpVvcL7fTEVm0/1Vz8VY6qv3h/Tqfx6B4ZmOhWfpcB0qnypFMQ8Nqgz0xbWD9OpxDVlTqZT/ZWpyID6pbLuO+FMNYqVmutU3lTRj/b+vaNM9cB69Qxtau96tPdCmcqPox+mqkN6vtmvn4rpVF4WGVvOVNyjznQq1vtjOpUfBHT2AMH9Ewb7lxPMVp5vX5K+gPshv9LAT/B5ZrPaIG1S0Ln3ixw1y3MQk0a7giE7d+9o96zGIuV+IjthKG56tuvbIVG6M90JD48C0Rg4Fw3WOu31UI96vkg+TMX9VJPe6UenmjtgCKZTMabyNplW2KWP+8eYyj8neJ6/dKr1Ccy6qeYO0Z5S43jdGa4386iz3l8w0cCUbN8f16m8OTKzKRlgKm1JnFgrmq5TldeKtHZdOpvigM/fzbLXv+hU2p16lBlTMZ1Ki+eIJ0ynio7/hqmYnyoUqzVqoqj7w1RMpzLHhhh1y2MkxeruPOU6ldC74f4uiLu159NdScpogJ8TOhuBMRXTqfx6C+aYGFifTKfyvBvWd1D/MBXXqToq1gfXqX79VJyp8kN8cXQ2s7Mcj1Pe+6vbWH+NYuB5ZzqVCCpDzdADUz0y5OzZM8brPbN2GmzcPLI3AzBfy16/pOAQIed/MVV4AEOUazrn/5epgtOhiIZmEyfcT8VmKfhPx5Vib2EduUed9/4YUzVyhprJr7G+GVO9hkH1rVM9x2Du1pAy1es0fthCdzwmRkB7f78e9eZU4Puz3l9v2Smifun9MNX8ViqcqaKHZk0dt8ltzlTeJsT7f/X+pnSPwq+f6kunYn6q8EjPWP4rU8lH4cX9VIFN8PvBopNFdtXg/i+6J99Zb4ef3h+eyfrT+2PzqThTvdzXm7TrFd2TQtZTrlOx3h9nqkUvSL91KlPDemlqCc9394D88V6KFqmWtOZivb/p3FOi4b7dl3jvj3nUQz360akYU1WzuZlwpvrVqWIVxShnql7q9VI+S4ExFev9kVuD+6kdvDvv/XGPujwcXjhTcZ2K+amcgdF3vnp/vccETCWu6n+SqdrS3/X+1P+Ss2n+00x1Sm8zInWXLTCJavq2snqPkRN7iLGFACZQQ31EWlMBDNEv1l1bnts9oqDiToL1zFRt1vtjTMV1Ktb7YzpVcKdMtM6VF5HEFDHi10/VvrUfEvdTMabiOlV59S6cqVjvLxhHeEZ319uYlEGvdDhThR3UleoRMSCkI9btqdYHQ+kvMEVtoY7sPmvk5B09FrO/GcsfptIObG73H0x1mMupF5h5145c5DAjK+gZucPnw5544wmpbh3qRxLHF7t9zsBUfpLTfS3UL0KZStLWiDlHd/2wrXyFupR0fpjqftzbREvdSvLybGPaw/Z7T6RZqDj+ZLRFXX/ee4gBe9UJ3fXatB+DV/3RqcY9v+K9P8ZUgSbSucbUT9XS9w/Jv1b4mTGVnO3xDFtjxIzc2310qqDdR45LB7VOKknF9ymfJhh3gpxdVjHqtk4HOYbrVNUATMF0qsV1lXKPOteppNEVf4+6M/ns+5OEB9/3x5mK9f4YU/F9f9Zt4BCjJ1Lte/TDVFXTR4xkTMV6f1ynGo2Qoy+t14epQvkNxmovM4n3/rzHip4NEQt3okezHz8V06nYvj/OVG6nf+E61ZefSoh6YNhfphILGcw1moOZji1XJ+XjRXsZO7we6/2poou60zPB+LM39ee9ZaqTtHPZXq4oQyzGYG5hNt7+eNRpb0jcIDozptK2PTpHmmD99Xzk+C8/1VJZ4fd3FTk4qr0t91NpSh+fhzEV86i3S6dOfKXA/YreV4kzVZi3nl37cNZMIm5K/HyVxshJCmI6Y6qgbKPu7T0HhIiLC75v/2ZM7ffq3SHmO5Jorxh//5DEkLSBgU64uxcje9F28gj/1E3J6BKrXKdisxS4TrW/uM/Pvr8KF9NWATTEOE3pPjiqO1yn2UenCjO6p4AxlUl1Ca5Txcu59a1TSQ8wsDY6PJ1wvXzi8yqHdxQ8x2CqqH9+cI/6X5mK+6nYvr/f3p+fRni9Xz+Vt5uBqYj9B1PFJzAV81PJygPvx5jKX2gS91NxpmK9P+anIt1HM3LSsyRyjzpnqleN9cp6f96pwP1lTMV1qoGC9fzLVIFp0DPGqZ9KAVOlvPc3XL3nnKn8UnGn3zoV6/1VfSJF3dolKd4VOTANzU403gXjlBwvYCp3GNScqbxDkH+YSp/bqAHnVIcunxbW/+GOmuvhIuczphLDFdbrgHoBAoeeaT05oyZpOmCqt56pRPUlMF8l6ZGdXJ+vyAplMNW8jrfO3TqonKm+dKpqb2TSl07F9v19MZXRL/F8//b+mE7l10f9YofHsfthql8/Fe/9ud5Ttt+ddvGtU3GmMmwvIXf3tORMpS0veeK/fMSHv/qp+teZxHWqD1NRZhZsMJWn0nM7JBPxmff+5LPXs8dd5BezJVOvA2Uq5qfqdWrcf3KKfceZJh+P+iQbgzFae0vlOpV3ShBPGFN9+al6AvIFY6qv3h+bT8X9VIypmE7lB6LxsC+PVve798eYarBV+hL3qB+n/oD3/rhOtXnvz6S+r800nLbLqdMWjD/1/n496nzf310pN9FINvsOKU4/OtXQ6o0SzlRMp0LlNUxiZ3J6OD6qvCioVDAVVtrFce5kz3Uq0s9P/yRTqcrf7fv7MVPR//1vYirdePfBDINa8ofCBmvqgrqnaaR36hk5uH8wE/tEbm50HxmtwxcSnnntUqIuEtJnYatucCNySP0up662tcc1nqn2ddCkvvvSZDvWVwWRb0mJGD/PVDsRhJy0JsXj41FnfirOVM8+1qQhX3+YSqyRkxlTyY79w1TlQnvzfX9fOhVjKs894Zm7p7MHoYbWJLwu14WdrbA6K22JOtea4vsdJTxDeuojZ96WqDvGaoYcFjd4hnt3MN2rWUekuhrI2ccdYgbJLY20uxGeMcZUk1MA5qiXRRrmj/XR1i0BOacS8ZbyRadzmycW0QOnSkL9Zsj2OTyvSTmzZVyPAc1xj3BAhK6HunNb4/MxnarSwbS+bJtU90JMaYk+6kbGVJ4rlN+9v4WlNERIN3/WqcbU469f8MzroqKTltICk7Rzf2rnOep41vvjTPW6I8eL+MRJeOuhDmdM1Y7XYEg2S+F2pB54xEw6o1KjTKXckcODh+SFa+QswQMDf+lUjKnkroCYwnp/OtCbGA8HTNV/UH9EHb+JXmU/TDURTzVioPhOeO9PqRSwiVQjhyw0xECUpTdSjsCwnKmMFXKOPJkix2n3Fe730EqJuWwjx3d2uD6s98eYyh/I7tbuLsEE+rRCzmNMNeoL2oep7A3uTyiKiFY+nYfFdKrtAK9vqsULnw8kZUvWqiSC44O5GVP1Q/ysPe+4/ktD+zCVeQNT+SndF8RmKZgimCy89LKPn8p4tXE/7Oq5tBeHuiGm4+B+sd7f+IXPq281MO3W+2Eq8+yhztbnXtcu1wFi+IZ6fDcN7lc6A4Pp7qN2gn0bOW30tH0w34V6Zm94Pt36JRBNJKiBTjsw4T1FTVTLnpqEq75h2k6nk0f9keImkyi1ZKd/8OpoFG+R02PpJHOmYr0/zlSbofZhKn+drR6cqTQLWZjrVM/6RefU05m7zE81qObdD1MJU021l0cwlbQ+4vvmK+9oP7U/mCpWJhc+S6EXT0KJ9/6YR10c2nQu/R86Fd/3VxM8n1UIZhSkM9bPL1OpBEzFZyngKZBJ3X9QfxP1qDOmqhB0nMAt88KeLswB3/fHmeombsyod19HKbmKYKrrQ3lypvL7AZjoi6k6M/dimyRriLSgZ+UwP1U/3WWkrYGpeO9PtvIZqba09yfNUJP8MlVwOW5NzlTDtEcSzlSLtdrhvb/JOjqZjvwWqg9TNWM839V5pXGm4jpV5iAba+TWdjwjw3rti7MX1jeYyi8ifH/JqQ2i6ycwZ9ZBTcKYqpYbvJ6Y5BHXqcKmih3OVN0r9TNRpvryqPPeH/Oop5fVi/f+glhFzcH8VKpUIf7HGzyf2dgtuE7FmWqkDoacqbyU6prOIiekLdDzQxlTsd7fWHE9h2QZZbr1QeZMNcmX1tSx1rpNJPMJRnnkqMl//VScqdh8Kuan8oa+W9hWZSmkHK9Q48kJPT9ze8L395eIX4ypWO/vy0+V2OUj6nSUccKZinnUAwAOGDen/q7WTCP1OUEN0TRgVLKiumVng3hf+nQ2CGWqtnbBevNuiFex3AcDrcCg3qNYR/ag/jNTHY5Nl8hri57BbNOa8O3InKliEuP9+8fRIOpPxqhx+ruT78zu8wtnKv+xLJf/olOpR2kejQK3l0ym+2OPe9R7uQHGmsanPzGV2jkWTml00mhsZ0NnYjf4fmF42PHeHxG39dG5PZN95OnhQJrUamX+g0ylqerfMJX2h0wldf4nmcr8T+/7u58EIukGnsleRM8szldgBjlCnRLYumxfrgObnlGJNbu6IcYKYwt1tRgiJ1Y71Mniaoecuw6RcxlTnc/rhJSq0dAdJiv1S6fyHwpyyrIPZhDN+kenikj/x08l9TYfnUrtrLGmXzFiqjZHDuFMNe4i5jGmqs5CJvmnO505qMVPYupgPs5UQp5dkXOct+S92nR+Uh32iGpMwVRSSXWhmJ5z7guSFJ5m+HyPaGWS1oyedXB1UFfb4xuY6oQ6z08FMNMvU3mlizp9lIFRhPscTOWMxqiTJrGE76vRMzsd1Dnp4iUSo2eUUvAebBDjB+8N0dcN3q9/LXp2Uu77RD1obcSkaFzY4cJtiKoeUYfureLBe3/ihJ6NQQS8H2Mqtu8v2BH8nJ9eNZEOdF9W6eKZ7T9jhbR7tx+m8vYvjetUnKmYTiUeu6jbGVPNyLWFfy+CKe435FDW+1PTCf6+Va/8f2WqXz/VUQMjM6biHvVfpmI6VSDekVN+/VTh3kWMZr2/8nhFTGRMVYb9ijMVYhJiJPOo/1umCvMd6nLGVIYeP6R/z1QXOuNRGffBVPskW3Km0sIS169QEJMZU7XEPdZH3wQDRLc16uJzRPdGb350qtY8R13JdCrOVE86L2hFeyeTEHV5XT+yxL8amf+lU/F9fwo9q6c9UF5SaPbw+ZhOxZgqCAidQUh7f0yn4vv+njt6BvasWzuhk+e9L6bytjOsz9FJaJNWivsZVjHWh9y/asS83sFQtzZyhHgWfdJCjJfCYPDscaYSeijtg9FOV+2BkY+I2Bq1pXDRA9O/ks7Hoz7Rk1r96v1xneryRI0j6J1a4kwllMhJ9W6RJ77m4uf55Yqcn/r0zFiqUzGm4joV6/0tl3PkxJNUp6E4RQ3E9v3JxZ56jtXNku/7s+xxIHGm8qgt20lnxIl0YfLRqbhHnfmp7vHrR6dic9QZU/H5VKz3N6CzD5hHnTPVouu2vnUqNp+KMRXXqZRoNPp41JmfavEuhch7bKJ0st80kaNoQUGkyQX3lzHVbmq9iCp3M4czlb8AUzKdKnS2WK/HZJcTCUyVhHt65jRjKqZTefmM/vsH1pNyQ3YL04Op2uMTmKojDP7EVEyn4r0/plNJwxdqqHCEnH5cXRWi7cy3xJnKzLWaM5U/fOD5XotxQfRiifj8F6byjwfEg3ACphLsP5iKedS9pI4T7qdiTDU8dtw0el7rrVOM6xdnKv/Rwvd7bk/4/oOCnglMmWp1oHsCfnUqxlTMox60jnj+GVOJLvdT0X3f5BySavigDPo0PjrVaDL2nMheW0euUzGPOmeq9Xls8d4f96jvHhqYKkVNyD3qzE/V6mzfDt/3V6tgKm27AgMypgrlTOBMFdxt1MyZhvvH/FTeIETNeX4/75F/ao2T+Hi0Rk6dGmU0KGI/JdoCjMF6f60HyR2uUx1P1E/IPOpZgZ/XwknjsxSCxcD9E1P99v5aSk3nlYnIX8xPpW6HuD8ocKecqXjvj82nYkz1pVOJndv10/vbj8iS61R8loJ4xsL76v2dO92RQ3ZPkJzwh5/KTcFU3XP/T0z11fsj8/s+6j/NfsKZalZKx4+f6rL4R5mKTn36fzOV/itUaf+bdCpJEXSiTh9ggtYYdfl9qTWkegnImVp3Xdh05idpLWmOS9PV1o5ret7TUHs5gaSjrlSs/o0zFfdTMZ2K+6mMEDGH6VS899dMwfmb3upBZP30oGeTLE37ur9mpNwhZnut9Hn8ZirW+5vu3p/eX6Acssj2StSxX0z1qpATtAs9c5h0kLPDtXAjjTcCI/ZnqKPSquWQShi/k2DzRIwd5EEL31eS0lCv3cpOiWCQJlng/SaXzdauNREx4VSibnqa6y0YagfG1Id4hrsPMGFeUb/GdYaYs73rW/uZaRWR981L4jpVXLY6xHgrZeKLPa/gOpW2LCXJt3rmh6l04dwCswT5w7YHs4oYNx8/yyf/Yi801GmaGf/4qV6r+k0UcwcGZUwlZ1n1rVP5CZ0l4T9QF/4yVVNTJnTdYmoPMnoG7tr5Yar9AD9/MZVdKCfUZQtcv1esRbaB7Prp/WVXuo/P0D46VdCs8P1r7/UklerQM57pLIV1aIO5zyJi7G6I+18JwpP3/vxuhr9nOpUcHXF9mJ+K9f6EW4vOdR/jfjGdqhGu7zSctPTInlinK11PdG+zgLp9d6Jz9ylTef5N8+1F54epvHBHzyIphRYRLk6dBGkCpm9H1O9CmYrrVJuXghwzehSp1zVQdzKmUud25fDeX/nKyg9Tzebjyk4ipSCN25NSX5kihzCmYn4qPp/qVZyaT++vV+LzMqZqumAqb9pbTW1lFjSkbivIMYypWgul4UwVKB3kjPUUdXd9kSqsLxfM8GhZDZFDG9ezbvTKduoazH+luuMzQk0wUXZtUlp3OseZ7vX2ddElupKC2dXbs2vb2cskwj5sHM/Y5WCO5234Yar5BeuP9f4YU8WSfZIdyXMqMM5+nE6c+lQ5tYfnr70RwFTMT8V0KjrUO/V0miPZzM8y9vB8HCSsr8uK7jFwqE7lnfD5x8t5lxhxUzuBKIOhhceq+TCVrRpbm2SL10enIrPm4cSL8o06OQmlL6YSW3ROubmj85niWUFafXoW0CLE623DTCTN64L1saJz8p+18Pp41K0TPo9TudJn399ygut7H9Y10S8rui8xwnp/S+ogciPa63otwDBfOpUdTD5+KsZUoelh/Wty8CZ4VrDeNZnOBqFM1Ty1p+Q/TTwvuYT4VbfBVNxP9dLyKVGbbpPw+VRvqtMxncqzO2AqplM5+H9CZGJ99v0xP1WEcsPkTGXeG7ze40l17hpMjQj7w1SODaaS47SVhBZlrl+dKpzQ2SpdT/lhKiKCAd7ja5tU4yp3fF9CTVLGyfOjU3GP+qzTityZifXQmsVbrlMJlyeYMpC1B2cq7qdKF7SX+qZ7GKifyhfXYIRhA6ZSy4ieXXSk++oie/CHRx0192GxD0ij3J+f3p/VKZ+gqSEYfpzHR2fQPJVvnSp19e5nPtW8wPVtq/GN9/5Q41Md+bWSPkzFen/1QpG+dSrGVGYzB1P/296fNb/fI+skjZ24R+oPU/Xt0E/ISj+B8WcxrpdK93l+6VTBFJ8nDej1C/ptIm6uYPhfnUqqNeSDxKM6LdWpzPYb12O1fz64n4r1/rhONe+XUjToyGCqpWX5Tl50+1F3OQTTyt14ynWqVjsX6FlgYCrmUWdMFXunTuW0ls9ZhPK855CMRCPe+wtL6o9K63jprNqdK9epJisCptqUziXqmNeBRA4Wvp9/W3x0Kt77E0hnHzk9byBN8kf0TzKVKf2dTmX8lzCV+R8/7y9T2F77NLQuY9++jdyK1CmdYz7agrEkM+9+mCo7IWesLepZLHN6FomKutqIZ3dSqr1HErzEVWR3rH1EVL+sP0zVdU85kZcLMIYp4ZlgOpWuRg+HM9W6paDu6/eRI3XbOCLHuylRZwliglpqsl1e5y5pLgJiqiKuRrZ72BVgKh05zr4h5w5ULSPKPEVOuh3wTCu4zkSZtt+Od0nw+cPuwCJap/N2gjJbV/aYnnWiXGaN5C8JYvA0zBDDrGmeBMPjJrJ3devDVEGLat0DN8b1efcQc+Mh6iTxhDqp9hBDwtVgjTrEOr1J2a3ZWQSoq/JhbBLz9npLfn70trZYtGZEXRdS6t07T8SoF545eTZUUm/VB5MxphKjddvx3DOdMUp7f1ynupnIKUynYn6qwCu1D1N96VRHw0LMUS+IYYyppBvVNUrqJ3qNishenvF51dIokBP3yLn90kUdr+k/vb/oFaDu2tB9jUyn6i/APGLbxetLV3fL/VTtwMP9vWvIuddNlpPSt8FQ8YSeAUw96oypwsNAW/LeX3sooo5jfqqxhbpR621QNzKdajcDg+KT/uhUKs1BjZa/Je6nYvv+JJP2Wp9bXE+ZztmX9uTx2fcntIQzaUUt2lsUUDd6hOpU694PU3kRmE/tvfF7RQEzza+nNtEfFzAw6/0lfaxn5qfiOpX5AvNp42shefV0/LBHx+wJBhpIUvBK6D7PN35fv+6Zw3UqYXqSSDWhfrIZAdMvU+FNGhrDuU61D2IwY9n60almHYGeAK/mH6ZiOhXr/XGmcme4/6ol0HlkMa1hLGR/rlN1SlyPlTBTiOBcKrxei55v2OgjYiYpfo5uuWkXdWYQQQ7o7JDd+GL3n+seGNxuSWGSehf7PW9n0TCVf3Sq0DaqKBwvULe3p7Hq5FKd896fN7ZWF3t2f+WkSWPcP+ZRjwvkGMZUfN/fzH3Jn31/TKdifiohaXD9GVOdj2AqUQRTffX+rNcgSLmfijFVMA/ClPupGhKUpNxr9Axvg+qELmowzXhh/T3fYPL9/CTw3h9nqtQVwFzJvJS+en/G5o7Pd2uwnrsHMKw+nj9TrlOJi6ofBR2bXtXhpMf9VP4mjJzIM390KjNc4fkiOeKLV7ivD1Ndp1j/W3L9MJUXGmAs1QNTCUaG+1nf8PnuMZhKvKES8XcymN+O6Izj4w7x6HjwKzvcOXXkren5ouYODJONU/GjU10mYMpfpgp6Oa7n6vQCU1tM936AobmfSkpbKWeq9Tx4EjFfvhzOVEynEs1TmQRmBzUAYypjWaGmyLBU7KGQ5B+dqiY1PRulVP5Fp/piKtb7q94Z1u96TmdpUKbivb+pjvXeb/pPzlShcUTN+SemAoO3yPrDVGF/vCnsmfHMo54wGOMpcOujo4ZgzODZxs/vgRVxphLlXY71jkv7YaqnjudBIqgpmU7VpGvULKz3x/b9MabiHvXcv5qcqXzLBlNNVQU1AWpcJxgHuH6MqQa70pVio4pHjkfSdzReuH4SaSswx+qF+GCMumCkWb1GjVKByThTGR7iT6msNDBu+tP7GybKkTPVl071xVSzY97hvb8wPeL6F3pH5kw1Mevad2RJ7uPnPrLcLgBjFaV9Icr1Zkq891f1yx6fT8V7f9V0MY0cr/fDVMyjzphq4p2sD1NZlj1ySPKuLtyjbk0fQ4cz1Vj3tlFfUXpSRMQfP1XnFICp/lmdypRaf6dTmf8lZ9P8p3t/ZkJj9qpdSIFs4Zm+3mvk8PhOz/4waD96u+4Q7bLAz7czcsb7cX2R2q2wZlpzXbXflQKGKUaP1L93siVnqlpUaymwcjxjTKdSukMwBmOqVfF6EOk2/2GqsjXLOFP5trXZcqaShjGY6kb9NrfX3iVCI4KpxkLWs29DNyfVXs6ccExnB2ij7EH3bVA/j6hdsIZXWKPhE3WKHOdLWyWTzoephq+1aq8WtNdjrxvJSwI8o6tOX/voVJa4GdmnbO2T6vCiP2t4Jq8WnX/DdKrXzb1wnUqKY8TY+xDPdJNd30TuvV80geGZZEwl2BnVXfbG0p68wjlRlqmUBE96dsE42HeJsPAUMNGF7tMJ6T5G5qfaH8wj16nK3KVzu+nc5v3p9SbKYPtIQ4egbjxqqMNbJ3oe23BE50g7fZm0WindZ5Xi7xlTMZ0qiIeFz/1UAqmQow/HsWy3QnrOvPGqwJwprpcxvZ6+e3+Mqb51KuqnqmfBI/3yqKuDP5jK3LW6pF4bYOLOTZtyj7rZNnC9UhfMw5iK6VSe+EAdyvxUTKfiTMX9VMYddbnSRt2Z1a8bZyquU01c90enYvOp/r1OJdu1w/1UjKna9gsxej2lc9pndG78CBWcL6wpA7Rsi7Rro5S8Nf0+jKnK6kHP4piNC65TcaY60DpfbAVv7qf6YqrWuoeccy1Rp949MNWXn4oxVam0nqjjiRdxphJnFp2XRZkqM+m8HepR93TqeV1NwYyGpj6dIKn1D1PJzwOdsUnr7HoW/4mp1o0+JG0lLVMvG4BBrlmmE3kf1E6wEShTGVQHnVvIwfEZTM96f+OB5DrcT3W8d6poIK2Q0xc2fuZM5bbqhM+nasprTpTTBOuP9f7y3ozm1DHWW5lgfQUxmEqPsT7w91jvzE+leX/WqSp/B8YZLzdL2zolr6jf64Op2Hyqm3fAz5kPppKflunUd3re3sgopFA1cxXr38qJfnigphBDPP/N4CoSuU7fSTCfganYvj9pNy+TsDnh/o67YCrtSvfi7xowINepKFMhfuiVLZGiH/V3PVxVPH09Z60vTM5U5OGdI5BpnJNWd4t4snxi/bPen3AXHtJX70/L2rgfjKmYTqUYWZaGwwGuh57lMzB+t0m+mEo7b+keks5W5kzlj2nvr3mdts4gXAhRxx2Nk0ljgSnDGdZPa5XTM8Iz5HDGVJWkgqk6IzAM81NxnSocgSEZU7VaS9QAWoXvL6YvjbRQBDqhtM9pDqczZ+cv1JyMqZhO1T+WsRO9jsjB94DO3PS0H52KMZUIMk8Rz7PPvj9zmf/0/hhT8d7fS6dnxehgKtb7436qYkj9tn2C65Nm2cOuFz+9v3CePwu7SMpnFExHP72/5Xz4YSquUz3j/MNUfu9F80WXzif89VO9XwHWk0I9+ZypFnVD5GqZJd6OevDnxU4nLeSnJHROY9U+HOsn16nC0Rs1Z62DqcYhsgrXqZifyjqPfIfrVI9+rX7rVLz3x/b9MT8V06n07FR+Zn4ynUpuq3TPDNUVGVPpWon8xXp/kYr1aq6dAp/fQvy4ve5NNDTUgcOZinnUmU6Fyuc04r0/plP5q2dn+9X7+9KpvPawl3CmYn4qxlTEruqpk4/bF65T8flUIwdM5c+uYCbmp/L2ZBt1U6knxaFpbZ1jOvzoVP+wR92U1b/zqJv/LXPU/8M61WWCnFZvZDyj3e64Z1/aqzfqbLqXuqthTZ5TATGtiWkvrIucaXRR16mrC92nN0UOeqqvC9epvPHBnXKmag2aOvUWAXLqpFIyPAMEzzzr/TGmakLvjhhCHupX748zVS7HFyJoyPycqazreMSZKhjvEbPyO50/dVSQ4yb0DNNJ9/r49P6YTsX8VKIuvyS/aMAsozvqoLprvlB3jlG3xtRDKlUWYiDTqer5Cs/Mokc9h4JHz6c7B2CqDDF9uqCMSZmK6VTe+YY6zulmDVHbHpiiueH6MKZiOhVnquDeN4hQ0BwwEDeoY2bzBam3iwZ13P4p231/J3KdyncOa+Tc8PTp/XE/Vbw6IaY8QqqbbTSZM5U0Xz8SzlTMT6XRmYycqe6N8NGp/Eufnl8Xui3UkTVyeIt64hlTtQ9PMKBgrh+891f3T2XqpzZyKOv9MaYKLs0q+jAVCXA/Pr2/+vbtUe8kPzqVd2pQp6YKPTvENMDcTKcq+toT9bBF9xpTjzqJ6oJI+9Ur8aUh7o/3ojNgz+VLClv0LBvj2G8+vT9rjushutcrkSbUo890qkH946fivT+mU1VNC6/PmCoYKqjjR1YlBYYE5jpFYALGVEE8w/2Id4FCtPX5D6bahxYpN2opBZqCz+eaAnKGeCzSL52qPTGaNGxqMM8htJ5gqityrGi4Pfu93VVEGDmoyxlTjT26d7uSwPCjC94/vbr1x6O+fBs+96i3l3qeeBcR68f1ZzJRi6JKuE4V79wfpvrVqRhThXr5w1SGey6ToJ7j++ybVo/oyRk5d3bLK9uyMpW0Rb9K/dDUt/bVmTik6ogtJyQnb2qX6/IR+afm/8ZUTtp/kNoy8LzWB21rk/Yp472/AInmwpnKMFysR43WREyn4kx1PK1UG0myQxSnwfVnTDWkfqL6vEGOzBebyG69Fq9oRHegRzN5cnQW7c2HqUjLtz+9P85UrPfHdKqGPBF/1BcYielUbJZCMKaMI2e43tyjnltgioGK6yUZd7zfafLDVG1/ifvdq8YV7/05legm3KPO/FSjwzRK4lkxiT4e9V+mmjzB5OLeypygmWZH2yS4301HpWfk/lmn4kzFen+MqbzVFOuT+anaF+rfY70/W+nU0aC0iBPtQjAF06msTX+cxMEJTOm9r3wPhMQ96m+Xro8rPZOb6VRuriB4Wmfcz1+matQ/mGop1Tpp8tNb8vodxCPGVFrzxusxP5V69fIPU126p+/eX+TLp6WT5jPUQMsrvv+aMmvgY73L5h1MNKF7AhhT1e0Xnvd8jddjTCU6ND7tunj+pyWYSjiEVGd1cX+M4cQj6uz6TL90qk579ONRv60lJeqLrXEaPdtx5EgaanZRTMB0XzpVRp8HplMtri7ikbP8YSqLKBLR9wt83prWPMZlZ3yYams9UdMuXzlnKu6nis7pPRoWb1fic9RbBtafE3l+EmcumMM0UZMxpvJU2ge4dk/Pj07FmGrdD8Bc8RYMb1zx/j2jPnyYyvdxvdf17E0qg9bgHcE42l51EomKOJiGM7ovVojbH4/6pH86fXvUo6CwRg6JwhvRDo2QBGR92H7P/GRz1H+Zis/8ZEzlh2ov/WKq8dkeOdEMK5z7qfjMTzOqj5ypHF8GUw08MJV72Bw+OpXTj9R/kKkU4+96f50flUp2/kf3/f2ne3+MqYTXA3XJ7YA1zHQqOTmAu+UV1iTTqXjvj+lU7dHsh6m2M8Qs5qdiOhVnqpU7Ibz3F14Lt7JfE7cg8uhQpsHtjZwymyEnM52Ke9T1PWI67/2JtK5m+/7Upw+mcui8kt/en3/YuyPOVNW5/cNUzxGta6hOFTo7esYt3VHBmIrrVEKbzlAc1Mh52mhN5/wKDe/9heEYdTjr/bWWRgaG2j3p/KeBR6oTjdHBks40PAoykcxu5njqFTG2jHY1adXjp+OZfTzTeU09rnn+coLTCc+k/a41YspP5AAUq5H9uNpzIu+PkhNstkZl93rBh6m8pTj2+SwFVSWtlPupPJfGFMpUXKdifqpmuXokQUU9/6z3Z1IPcdjLwCDvXGs+vb+oh5h7nfdbyMlvuk/x7o/ss3aVCPJO8dn3x3p/rVkGpjidcL1Y7++LqZifqt2nMx7f/YzqVLgfMvFxfx0NMZYxFfNTcaZqFNH+6FTHQTa17y8l//T+fpmK9f44U7Hen7lMESO/en+MqdLFemrfVqvLh6k2JtbjQ6MeWcpUARlkPveos96fPzXx+s1Qo/O9rCrlTGUvdw/OVF46BQOy3p9SbJ8SUiKduy1gPYjtqqT+JDCrM3PfH6YSk/GFM1Wr05ekcDQBg3mtfvHRqZab1cgOC9Slkug8P34qplO1VapTsd4f81NJggzG/9WpqnsXz9PrgJzFmErUzUriHvVTgfvLmCrsR/R8tgjrUyy31F/41un1BHO2SqpDKK0fplIV2gtbDsBgoxWYSpYpU023WO89Y2J/mCo6PZe898d0qvjaxJWTrcsy6q/m42RSnazKcXXtznUq79LFehgv6L7Za/QnpiodF9fzt/enZhE+790C05rLWEROaarUM+Ws4EzFdKrAbnu+La284qNTTXvny5dONWnWdN/bLXt9mErajlVbrGnOXtGaplfi/sn7nUmMZwqGZPv+mEe9PZuXEvdTsd4f06k4U8n3V8U96txPxXSqoN0fO+Rybz461RdTMZ3qq/d3Sa5PrlP9tffnXzfaxY6c1Z0YQpZJ3KPOZimw3l84lbMR16mE844+H4dCtneRUUdO1wZTMZ0qbjYfpuI6VXs++zAV16kMrS9961TMoy5vTi3Hnz7AUD0xwPMVLorE0yLUnFcDTCVejog3+R7xsFjTWR6UqYJ+g9djvT/OVK0OGKp7NH78VPOLtXQ6ND6L4zfWN/Oos94f86h7nZb26f0JyfuZBl2d6i76T++PM9WN6D3UoCGtCShT/XrUAzn3HtxPxeZTkdMKOX3YLGSuU3Gm6j1QszOm8vQM66+nWlfSnGTqx/PpbJxXv/4wVdtjOhidsUl1qmBImbGWV2BKk/qpmE7Fen/Gjc4s9V+I38fwcPvWqRhTjbKB7/De3/tC97HS3l/Ym6AmnY6ozt2e0F79k55bQXUqlCKl5KdXxJuxpx1Jk+r0/FGqUzGmor1RJ7jskL/Wj3cH8X5QSNxPxZiqf5b6Kd/3d1lcerz3F79zq+fc2voVNbcHTGWzFDZnoE7fPlrp5GodZKd+bKacqSbV4af3x/b9TUwLjNrxnGs0pO577lFnOtUovw0k0o3rizMeDD861dcsBc5U0e0fZaq2/Hfzqbp6x5Hb7H/G/yamemSnmutUfmeDOvNa0r29NGdznaox+yKpbwFi3K9OZRhgGK5TNSPh0/sLe0d3yZnqS6fanOgMy9B5p0Fc017bHzpVoL5Hsk122Z20CjFPuU6VbHcXIqQzxMgZ3QfCdCoddYfkHTrI+R+m0vEMNlc60/GP3l9QCKgjkzNyrrptfnSqpo3Prw3UV/qlU8kPr0m94oEYyZiK6VS+sd30fnp/J8SkSEXdaKpgKCHV8f2Evnu042VcfnSqcR85dZu5T85U3oHWze3bSiXifIf3n5vIKcxPVW5jvB9+LmzbEATSaipZCl9bPPPMT1Xpw5YTjPbF1g5jxGzW+wt2G+qht2jdTpkqxPWQ7ZF7pfOTZmA+plOZa9oLfByfiIkOmCt4WwrRXwXu1+jm9+yiRp3Hen9cp/rt/YXHLr6Pe7XOfJYC7/0hnzacqYJ2T9vaopFdibGj+zoZU0npKSOttYUYUk3WR65T6WsN9+80cCN7dc0y3vvjTLU64v4znSrIbsjRTKfS9ncwCPOos/lUX70//RRfENPp9/c3yJmdB2WWd/RIA3egRbZ3E07EaLXomadbXA+mU7HeX5hM6O9p709RCzAA81PZAmVmuu8vVFQwJ2Mq1vsL8zb+fTStPzqVn9T59sNU966UcKbi+/5eN+rRN5BzxR7Wgz4AU37pVMxPxT3qWQAGbHWkH6ZS21nNe3/hdg+GX8p07/+vR/2398eZ6tG9VojRa1x/QD/+/Y56sIUTrs+lBcZoNY39zVTN6dom6tTD/dS3+PyXZGyRemEoaRgcsf56NpjKWtRgKjeuK2feepZcp8Kq/tGpKqmsHU/s0D0mlKmEbPSQwvbIpf5GWkNltDfSSpDD3zWdLaBFWF/xCT+rFZhKveOVAzBVZXePeD7a0TqnfhzDt/0ZmIr7qRbO+ejsh8MiGlJnAanHscn9VNyjntF5cqz3x3Qq7qdiTMV0Kq83w+dhfire+5vQ2RRMp1IU1EC898eYSpIXTwlxCteHMZXvdehZLNRPxTzqrPcXL7XJiDNVs13g+zKPOtOpmoWB9bag+0iLxakidfJH789+rm6cqb78VNq+g3jHdKp5hO+v7Okeko5oFvbgKFXR+NYNJa5T6TkRonHujB0+S4H1/kyBnpFuPuj8vzqQSWk0b8eb3ZHjuU7lHRXpi6m4TtWvUHOOEzrXnjKV9xTBuE96ttJX7y97DbOoe8milDPVuvdUor6puA7XqVonrHejdcbz3Uh4PplOJVxSXD/mp+q8URNxpnLoWTXnTMi4TsU96u2y5RBNCFBTpdnqYmfDcMz9VGAsAzVrJ825R510l2A45qfqb7WxNHnNf3QqrYh+dCrOVKsqT71JAGbNLkJNjPvslfh3D8xWDzM6Y3eGeMx0ql+m8iILTMV0KmP5KlLe+2NM5Rc57v80rHtOICUv3vuLsmF8dGKZ7ju+KrRmpjoVYyoBwUriOtV7WrdIq70rU6/s05ryme2JusLfB+0n3fOird5E6TzxPIzNzdRWu4H50amYn6rdPzRR71L/MJWbHHvRWBmBqeb6qeccj82dNCijnKC1JUfOVN1lakmT5aEsnMYE/1vTfs/hc9Rb13SN3+s9KV5366XTu7UvkWd1hlLU7I8Xp5O3z5FNToOU61RsPtXoUfZS3vur9/dtZB17g/SfZip65N//m6ms/6Ue9W6OOrgur0USrEys4cvCen2YqmghpzCPeml6WDOvI5jGiWgvJD0jZ9jJ+GFfH7sUa2KAnC8Jrs/3/YnrW+3w+VTco07nU3nDCWLA4bm7cY/6vzCV2zGW9toRUq5TeccAdf34ZQ9Je28gh3z5qahOxZlqt4xvpDWndb1Lz2PjOpX8+LOfiulUjKmYTiXFZuNwpnKFWiHNukFMdVe5aWfLs0uqDd1XcqS6wK4CY6iWRntv9OyRTQQGarIRct6xR/elMKbyb4hx8y4Ysnj3W6QM568kfAvIqXlxnhJxHzSJ11efF7uD3EOqwUx2/EKldRD1U4m+20q8negv7ZHlImZPEXVD08TrNe7uh6keIWJ4uaK6wYLqVOMH3n+h0/P0KFMFpkO1a6pTffX+RC1uEKPeqLP3Ozq7YU7nBz2vqPP3B9ThjKmYRz2ICepstexXRDwMcD/MC3LKr04VakvkrOB5Qs49dp+O38T60n69mg5nKu6nYkzVWMIPUy1Gq/zjUZ9eUYfehfjNe39ePkAM10f4fEbn/CedijPVr04lXAhyHNOpGFMpbwW/bwl073xJdapWp3L8lgSmY70/ufWk57VRP9WvTuWrq/VHp2pdX2Xi11TXqAwlJ6q/KhJ/HdM9Gccg+ze9vxvtBVGmYr0/plP5LQKmMlLq4W2klxMcL3h/1vtjOhXv/TGmYh71UDzSPRqUqYRxWX38VMyjrt1xvzw3zI/2eAkmaCR63l5Bz8Y4KsixRnp4p37RQs4s9AbMRM4v5Lzb+oIUf22hpvBQR6/NdWRfwKp4fkxFCsPuJrKXufFhquhVx4jR4eH9YapdBBIizetOJCOvJN77Y0ylXQOsf6ZTMaZSTi4YXkjw+VsrMJW2ob2/9+lHp9JfeCXfnCLnbB4/TMV7f+sdKVB52EESrVJ76+gleUWDxA3TqNRqletU3KPOmKruaj9+KsZUzE9Vts9gjGiGnBtnwvPDVGsL8erXT8X3/TGmEs6Uqdh8qsfi0eP7/qLRrek6+0HHQE5NImdypr3AX6byc1cbcT8V96iPE3fKe3/cTzXcZNsvpvLnt6ywj1qefOtUjKnKLfVTMY8606lsvxNKcWwiB6aToRD5ZnfsxDMTV+2XqYLlHTUAZ6oDng+/N0TOzu3Tm8jXg4Ka5YGa6X2z7sQYLYr0i6n0/RE161IEo/v2Sibi8UWZIEYNYWlgqsHmGUmxE9ZTp7tN5Y+fiulUG1f7E1NNL25Bah3xnff+mvcVNcbiCUZkOpXTgHkZU3m37nhqH+8tm/up/tr74zrVvbPIonGnB6Zajeot91MNttI4jcur5Tuzx04gcrRAvGc6Vdx+XcDUOZgtf1HvSKFV3E8VdHIwLdOpjOMM94fpVI/eTONM5bestWl3VMQfrlNNCzzvhU6uXKdCpWz1nPNi8YrCgeVJxH2AqZhOpWw0rHfmUedMRXt/oZXj+ez1rY9OxZmK9f6YTsX3/b1r1FyMqbhOZVUrVLDLLuJJ3qVnY2kSGNJqfpiKedStwHaTSPSskbPOctQ046Eg8X1/nZvX5x51zlRllEz5vj+uU+2EwyoanyhTHSsrcsjeuICRwFSxLFYX5ymCqYaTFMy0OoKhRmJn881U00m5i/pDe5DGmRPJ/yBTaVr7b5jK/i85m6bzH2aq7SmuOVOFVx0MdL4ipjGm8lcycprtvAQ8U2L28VNNO6eMMxXXqc7HWcr9VJypmE6lT4o6CSSPnjWwsjKi3NvvhPf+GFN9+al6ivYg+rSN9wsOHjg/iU9EJEPUWaz39+WnOphalzMV81Nxjzrr/emXNdV+/+j9GY8XPdujpLMW9ppAtHFa0Hk+qFuZR/1Lp2J+qvZbxOsR49m142VrzHUq3vuzlpr00akYUzGdijFVOLzgme26iDGMqYLlEXWdu5+hbmyop9LdPH27K6+nRNiOmySYbLzCtlJcz2ayl5NgsR6j7hPiF9epvphKMoeIMZmOnN+try8iqlNcL6ZTbbTdG4w0R12+HyHmcp3qdkBMYTqVomg/OpXYK5Czu1rNe3++0c639iLA34uLbZkGmy2YSd6ujkQeUv/UuqR+oTs9l37Wx7/n+/6M04Xv++NMdZd2DyLZdI5wr0YOZzqVKKu013NFnT4Lrg+uU4XjO/6e6VSCTBlz38f11q70LIfpFj//xU/lC1N8H6ZTNcfRD1MxnUpbhg/EvAHdl0WZSn/LyEGMqaSybjhTectkNbWLJdYn06nCkURnXwSr1qf3x3SqyavV5b2/4DRFDuY6VXeK68N0ql+m8rr0bKVfnYr7qb56fwuCmMl0KsZUXKf6ZaqwDje+vSX0vEDGVEyn+vVTfZhK0goiXensjjsBI1mj2ZuUGmXm+4vWwfRktna8fzv+toUcEzYNPj85vVJ/N1gfPzrVe1wmnmXmU7vnjbtEqXUlCf3Dc2Svz8/HR6disxR6k3uJun06TvgsBaZTteP6R6e6H4JP78+bP1y675f6d1ZjOhtDQo1zd8GIkkN1qpVFc/wyNrlO9cVUzE/FdSre+ystMBXzUzGmGlqDMOEe9dY8Lj5MNV8hnvx61L1r6Fb2cb8yOFP5Q8U94nkTclKf5qXDmUqIsH64n0qegAkYU7XeM6pbU52q/X+4e7MuZZGua/cHeSCgIByqYIc0AWJ3Zi9ihx3gr98zVmBpVT3jq33w1H6//dZBjZEj78xUjIh1xZwzVuh7fiuOAaZs1s2W8P764yGTAt9+u5bST6/C+3N76aIjvL8/6VTc2wmVW3nuT4kmmJ9gqshb9jC+xvZtxKRX6225row9349Otds+8Pcf9VwwVXCtFGVGvX3RbUnkqYipyPsT/al+dCry/pLbqWQqfzkAw2ZTrH/Zcobx+uD34xFTvUd7rK/EVKRTyUaG518p8O+XEysNrM4DTNXctUumEjpV7Q3GerU9PO/X+poIpqpF2JOQTuXYE/thar30wRr1FOvdQsPv/ytTvWdg/Hr7D++PmEpJzmDatr06Cp2q2bWGySirh/wuFv0tvL9QSkIwbetZ/WWqO1NOgqk8/ampP0zl7O6oH3HzybMO42viriKs/5RR1x8R5g95f8P9qWQqP3jQuTswVXOY2tFIrYYt4f01865rjbQJ70POmSqfVLBHJ51qfkW9UrsO1hfy/kinEnmqfgfrGelUtS729H71hu+rGu/X1cZ661XW97lZGWA+CKb6ZtSJqUQvBfL+RC8FYqp7w0+Z3ImqkWAqOvfXnOzayY9O9dNLgfpT9SKtI43CAM+Tzv11Dq2+JM79kfdnXY49iVWLsMxTeY3iT0w1nPbBVIac/5tM1TDkf2Aq63ve7j/9y//fMpXM79XW9A3vas+9v2S7wb5ct7HP98eYQ8RURt678XMlqGmkU5H35+4K7Ku/TCV6KWBm+0KnEuf+vt7fj06VN1qXxBkUc9VcKItLyVTrteOatpUeBFM57IE5dDreesL7EzpVJ+uWTCV0qk4LP086lf9eoyaYRXFghXF8Wm4nWI4FUxWDF2r4PUHN2p85Ey3eBfax/cXR7DxR45SemlrOWsOcFEy1WWHNJO+PdCrBVIskHQumakwsvN6RhRpNeSrVTR68LzdqitCpWnPUvGK5wpyWzehXpzIOqS50Kv8+Rk1lpy5qeqxjH0rn/ihPRUwlvL/xYnIvmYp0qlGb99AknUrpY04Lptpv8f7vBzzfB2c6kacinYryVEZ6xb5xNUcNripcp+M61Q9TKXEXa9Igt1GD+5ui1KnaPB9EGXViKtdR8XmQ90c6lSOHf2Iq4f0Fk5jfZaNx5uVM9c2oe7LFz+V9vb8O161Ip6JeCl6u8D7nmpcIpnLXOpgp3oN5FNe7Ws7onA6wb9b2pU6VGBhfgqkoT+WPUtdMgvDCij3vJ/XkXhVl1PPHGONVmvP7E71utcxTkfdHOlVFZXfJvQT8PsCBDcZo1N6Wcyvw9ylPVTyP17/lqfxLhvH3dMBEwvt7dD46FXl//vDlDExzCuaq+nIq/TBVvbXDvpeYqm3wvBbpVMvXcG1uc+9PTNWcgBlkhd93Rt5fZPI9ThE/JMFUk5jfr5fb2HPIxtA1rXuvyep2XcZ82WKP0Kl9MuoiT0XeH/VSEDrVdBifhU7lOlttLphKSp3UEt4fMRV5f44Vgamw2yh+vb8iDyul96fLiytqGl6/Ul2jxrxrYLqqZ915TQVTzaXR+oepRJ6q7nfvZZ5qpd0epqGCyX+Yirw/tRI/y4z6oOD9zxLOVGbM73zm/anqd65T3UZgdMqo5/MpxjvpVKMZmKpZbdpRsOqNSqay1gF2+N3lyP3RqX7yVGrbAFOFPJ/nzvB5qxXegzLXMR/+6v31F7cQNZ57f/0x1ieX69j6Gns8r1pdX4VORRn1cPWI5yJP1QyrthTUskK1tMrzyWrZGuvNoQtGtXl/wHqIPaF/6WH9FTpVtlEioVNlPhhY6FSUpxLe34CPDzr3R0xVPO74fcRUlFG3a7cAAFONeX7sogRet2ZbzB2BsUinagwWYKrpG/Pxdd+krDbY8351vHfFoxfzz/8GppouMb6aMfbA9YUPhr03G/w+yVerzFMdBng+xFSi52dlsFqbzehyCzr99oepUrv+DpqXxzAK3lJRMhV5f795qtUb8+Gv3h+7L0rvr94YXS2/K2F9do2FJphKeH/i3J+ZYzyR9+ebszJPJbw/0qkoTxUuamAqa1WRMb9e1zKj3t+DMStxD+vX4op6SEylXZYZ6l0H49uQ4tL7E0xltXkerfLE+vn1/oxJFe+/uUN96D9XhfD+gmoT7ze6j63AnVYxH7/en7KcVSMg+67so07eX3hnu4f1clkkvD/BVMMwWQbNo9KJgpwVgdXwsyTANOsn4tzf5ZD9Wada6KvACfNOMprcwrlVn0qbYPBq9aJ/W6cy5H+6Q9n6I07VaP1vYiqRpyLvz11iH5zUsC/Jd7yv7LSOGkfn/qrLwYep+hftVnp/09HwKLy/ul25SKKXwsk+B0KncpmNmjps8bPHX6baWsWFafvuRfIC9yr/6lSTzT0QTKUtq1yL5ud+Xo9Dl8nb4llm1JNaJRXen+dYWDNqgV16f0KnOo7Co2Aqf+xjzs9etl7qVMRUerNbCO9PZNQbjwUY48HnCHl/i361z/LVBF8nE9Q8ylO9Z+o1cm6mFpjSvv1iNbuNfSB5f6RTGbU19mUMu+0f789tz52WYCp93XmDMWdgqoZpN0qmakmpYSrK5sWkfadmedJm/atTefISa1ottXmGNrxEjkeZfe796VHE76e68J6HI85Ur/geORMTjNCb8Ltu7nfUJDlZqeZS43f8ZmfUeE0GYwYd3uMyDjLL3VRQQ59jr9SphPfnbTXUxIqJ91fmqRZgnMoAn+9kwe/++UOnEkxF3t+PTiW8P85UoufnemCnQqfymgl+H3l/2XIPBiHvr9U/5Uzqrl6W58s8fzCvHJjR6GGNrTTw88RUes/FeFn1uE7kK9uSqShP1Wb8/ZNOlb/x9+fzSclUTiihJu+MQiqZKp1gjZ6uOZNw78/jEpFZ55n7+sjDeCbvD7/8InQqt5vj7z88JRVM5b+XWuuHqTyVganaCWqSdnw/JOH9UZ6qyrJ7ee5P729QY40anmdUwfvt3/m5Ua5TeXYXa7gm87PbC95D0njyPvI73stB4+eOFg/bMGcev/umu8Y+fT7F/GyaTzAGi5+Wsz8v54Kpspv9ityLjjU+MTFf9VUNTEU61eqcXALfKFBDz/v2VXh/lFEX5/6IqShPJZiqU7cvLL8Msccgncodc53K4Yz71amUDe91MWzzvE0+bQqm8vUx9+o5U5H35x9qTsc8hf1HyVTT6L23HnfnIZiK3QexKnQqdV08oh+mqqVcd9o9UcPc16QhmOpHp5JX0yzxGm0wFelU5P2J/lQoYlnZn6rwG/haunaCflIBU42mh5bVrdQbpU6lDMyB1Z13U6a+xjwvebVb5j3BeDWaytUSOpXBMF7rJxnjva3zMxCcqUincpu9lOvIYKpCbhaRb8mLlrlv4f0TUznrjXEUOpV3NfwkzLEiiDxVr98cWoKpTqf4yXLnkCZ+tYPP14zbktCpvGEPe4CNifkqdKrLAEy98Nv4+4/pXfJHAcb31EoV1jB3L8sPtrz3Aff+9CBN8cR55trxmteSqb46lX3NBhJ7WGGZUSedyrPDdG92I4znar7GnoG8vxNqp9CpnGwBxiOmanQ97BEGuw9T1WbuLRE61bppDpje5GeYiKkql1UatIrK0GKDK/7e4GBJgX8vPt6fEQ6bQqcSd9N8vT/BVHTurzLh60d+w575m6dysujDVD95qn0L61PDuD8i4f0ZU+cUePX0T95f12s5kmCqnzzVkNllnop0Kt9LuW51xPz6OfdnWs8dq2OERk485Pct2tgTUC+FX+8v0u+Sg6XUMJvhH3kqOWgPrNdujvG41z9MNT4cbqz2WFUTce6Pen7a1007YadtdrXucj8KmnHvT0xldv849/fNUwnvLzpLB9HzM1y14r1lH7CBIO9PMNW9t1qXTJVF/6JOVZek+j9l1DvGH//9j95N899mKlXlXkwfc9St1rFGHKrdG6um/F520qnCVagz3e9gzCsVrWPO+2AkwVSkU13zU9lLwZuuU9dUriOXGeO0iLwer5nC+1OkF2qehzXvcFNOQqcSTEV5KsFUcwM1qLgXh988Vesx7bBiqOLn7XUK7mfgd3Wvpom36mDNac+0I6vUdqiZbJmOTWehHf4DU93wddxZXs1qNc742eBC8g4JasYG74wVneyTpyr6tx7LN+yauPcJv5sh8HJmKDWssTuL71ubBWqAY/K7OxIwTTJHzX2Pt9iXhE0wx7SyQQ3v+Q/pPzOVZmvYV91MCftCntdKj2BYtV5VJJFR72jYpxlXi3tnC+y7KaOeX2dX1NAX5jQxVTUc8e/zPFXwTnOhUwmmIu9PTmJ8/3FyS++PeikI72936oJh6m5mOYsl3s/OUnZCp/IUDzWBmIq8v49OFR9Z3rT5OU3e85N0KuH9JcVtbI4V7qURUyXd9E9MFZ2xrySdyqgyMO3X+wOCfnoptHeLkqlEL4UvUwmdymnh9WQj/6NTXXp4vbkLpvL1Ndb8a/+Zs+qjCUYhnYqY6n3jdx7XRvws+Jj3jqhOUSPuXOehO5Trtvw591fRsS83wEiWq7Dh2LQulQv2vfV35NQD7FO7T+41cabyTiswHebWi2Et+uSpSKeSD+9H4qkJmK414f2TyPsjnapyCbOSqRorbW+e9bAQeSrBVKRTVVaPGz+bfZuby6CNGquHYJjtg/fn4fv0+n2FmsImWi6Y6s3iR+LXz3i9Ta5DasvBi/9+niE2C52psSxHvs3vVO5Vd+dgkL8GktCpiKmcUTi0wmQXPsS5v7p1yhNXqiwC0Uvhr0xFOpVgqiDEeMufAZ6/xe+CIu9P3hWZJHSq0xVMUTEXYF7SqRpq/RZYw6orBSvzsBYZ9Vbe9K3gpoLpiKmETjVSb9cfphI61eEcNnieBXuqL1ORTiWYqpbzPRL3/oRORUxF3p/vZ8Or6emPTun9EVOFha4H9qjPEpFRrzCF35UVfphqYC2wh8FGL/KsN/ZQxFSUUXcXK8yHiz45/TKV3MYekjLqP95fseU9eSsVMFWogqlcWfOjsOe115Y7bBqCqVjI2qoVehMwTXuBPdytj89b6FTP/Ck5jy72XOT9ZclasdznFczV8bt/ylNVVmmtZKqY3w86fIdvVtvewFSUp3oXzTQYFucgEnmqZSuSg85QBWO3u3g9wvsjnYq8P9KpKE8lMurEVJSnEjrVNsWeI7/73FvnTFVt3pql93cYYHxTRj1fJXheeeqgPui7NGgfzWEiMurEVNRLAatu6FrnWcUQOpXoo77le+T3jOvsX+/v59wfeX8/TEV5qp/+VJRRF0xF5/6qtdk5cDb3D1NpzHkGPd1yrWCh4PV881SCqaiXwjvl45vyVNb6qYiMumAq8v60RP67TuXhr+zL/lShBqYknYr6qBNTsTgvBiKj3q5UbGvUW4CpTlLvjr+vNK3wy1TDO8g6qDZZqVOR9xd0g5YrmMqr18BUg307sOSDfhJ5KtFLgZiKdCqRUe+m96VgKvZqFHj+5uzDVKtDkP+LTCVr/5BRb0ja97//Uab6L/f8JKZqMB9j4DTFvj1+Tq5CpxJ5qrbFmeRo8p5oVW0g8lSSE2EMLV6oqeuge2CNThM1TzPsgZleqg57n+Nc8m8Duud+c2bKvPlK3IW92JuxhTmTxcoFNdu+5rwP9fGXqZhu75kk8TtM73fM8ZVUtcpzf8RUQqfiPT8FU7F598TqYPDEUXXq5dDdseprjZoju7xn5KSis8Jd4GvSqY4Tfp8YMZVe1cbmTPbeTM8PPIPO73sTTMV1KsFU05yf49oUl8Q9JXZgvvrxjWWNapo4loXvq3vUgPp8dZe8Ifd2Gh7vUTd2uTdTW6rmSz+ETNtVC8mXZX0tdCptoUlYkxnvO83zVKRT+VLT3QudqjBN7p1xproUYNzsPb1IQqc6xfycCZ378/gaLJjKX/BML/f+qD9Vtci4jsR1qi9TOY3acG7WDaXUqfwl33eT96czE4z0eGotc1YrXqzat3gG3gKjElMp9f5F8l8qGGnNz5IXkyr2kdMQa2y9m1aZ4nPGOXbx+ZP3V4nrvH9MD69/m4Op62PvIQmdatrtljoV19L3ZofuE7M2r0jkqZI2Vp8fpvrqVM78vOiYi6m2L/NU5P0tL0XBMlbNJHcwWgyE95dvL2kkmOo/6lSV+yGz3FYAxh/qNsb7w8Ee4ZVhPNvNzYmphwI1spLh978nlTvTLgn3PnXU3MzF86+fTexLBxnvbZCAqRrL4hEJpuoa2pM1+gX+3gQjVOhU+V7CHsE00r05szYYb9tDJvlzi9cMftfPX3Wqapvh/ZFORUyVV1ZPy+lPMD9nZtoomSrpganUmPd1bw2e0g9TKbu3bPk9o5ELncpq5AMp2Mbth3Xdoqb8MJXQqdIkBzNUeX+vrH0R5/7cySWdm1O3mzK96IPRx2+N96TFeKsylpY6FTFVPiuyxGnIGB+kU1WDGebHfXIHI7Sb96CZNz0riGNzLHSqVs/0LaFT1RWu8w0eD8vfL4e5YCrdSni/IK5Tqy9PY+9mDAZvyxg/xFRZOn1Jf2Oq9nuxNtklfTEQEe9F4d+Owvujc3/BsdY2BFOZYY8l7D4/DKxxTTszfe5i/hNTLYCzrO6oYCrKqIs81df7I6YqdDCVk54xvhsp1+Xtai45qTyQhU4lzeeYf0blsTf1+T0LOlvVL72/L1ONkgcY1zh1P0xFOtVswL0t7v2Jc38V3j9KrqxkzP8+xqPIqO+nD+zxctT4PAJTFbUdng/pVLebVwim8pc5xtc4qF8Df3ACU22fYBhiKufwGCTBrB2PrdO+SAVTCZ2KmIp0Krc15v3kXt5V6FReV8N4J51KmnlgbPL+1NmpInQq53DFeCGdqlKAqZzH1Zmbuh5dhU41mvXw95aTXSG8P5Gn2uRehclLD8/zx/ubPDAfYgfvz5PTjKn96GmJjHp+Qb0SGfUF79G5HYcqy8YTMKy65/dkUJ6Kn/sTOtXK7x+xUzt/8lQnB0xPOtUotfB5zCPeD468P2Iq8v7emY3xTUxF3l9ls/0wFXl/jaeE+XEd4nlQRl2zeL+y6doZl/2pIn63m9rkeSwtKfNULNyFHeH9eX0NTLWzwXj+fXkvdSq6788omBX4o2Ubr9dnV8FUQqfy/M8dyoNWvZMEzSx2LVbdxYGzM/pJyF6tvcVAOqX3p7JibXW7+Pc9+9KxRp4W4vP22Sro21rP+reZSjH+IaPekD/OH/73v0mn2tf53RqrPjjfUXgGUOE9/15VzMljtCyZiucHI7++QU27nrEGCabqZthXL2Y8M8yZSmTU/6pTveZYIymj7nYdfH26eccyT7W4Dh7mcQOGkIcyGOGvTFVxwSjEVNo4e5YZdcpT5dsCcyBK+D6f61RSZ3aTnHiFOU15KnV5Rg1av5ZuqVP5nLFIp6I8VR5vi8i/8J6W+SrOWaV3Qs3M52CgbrPWZ/kmwpzNZF6DOVMZ1vsiCZ1KbZ7u2De3eOb4gO9PWliTalXsk5xBBex5nUz4ncr8DmpiqsIyg5KpHsACs16kqBG7qpR41buWm4MKGK/mtxXpx/tTp13UVMpT0bk/4f2RTkV5KnUy/nh/gql4Rl3oVK9nKrHaE3PcCY4rwwyKjSS8P6FTEVPpxTyLfrw/rTLkZ6H9tMyoizxVZIEhiamE99eao2bWnMlZMJXIqBNT1XMwsW+dwDSkU/2/YiqRpyKdSu/PX5Zgqp1axPj3eP/Oc4ma/Rw8H6zWcDBeiKnI+xM6VWFgzfcznknm3t+PTkVM5a7ePP/DmSrbjngPU85Uk6MGBqycwVTfc3/k/XmhB0Z8zeITy325kNyM94T9en9uc6kaQqeS939mKtKp3LWV8l0g5pPa5ffUG897x0xe/P7Ad4HPk3SqWgQGkEF7llccUfNIp9LDE7+fjetULtvcBFM5wR3vf9vBPl315mC25gTP0xti/DSK/V3yfd5ztrD5/YN5/5m4zxU/59Xg/YqcXJL83vqG8dPDPt083lFDiakaB/YKBkvHlgRTvbTiiM/rkidea60Fgqka9z5qhtIHQ3y9P5Gn0hanl9CpvGcbX1OeinQqVx//kacaY0/iRIreEnmq3qbiSsH6PZpb7Waz1KlGl1lbtrQJ9iiCqUinmrbiD1ORTjWcbgzBVG51/GGq6mXyYao86ObMWJ1RAysjjCfSqaTpGPMhejVKpurdG/zc46kwrImXaEErspkUVuuHjtCpxLk/yqjXVnj+xal+tYROtWaomVld4XePcJ2KMup65Yr1Z8TH9zM9M5aNmvxObO79dQfcy50vPjoVMVXr8odO1ZroRpmn2lVj2bq6YErKU7kLC+9XC7DeZNYDn+fqhPUtv23w94ulnDitPsajYCp1gvn8CLAeHJOnyiqPLfaciy32IF+dSjDVw5AugfM4BFYYbtuBJR0tSTBVGBf4mnQq7TC9RiJPtbuDoX6YqvrC38tWV36HPPf+1ovi/MtUbIf5L7w/0qm6/d6A6bMd1hPy/ujcn8io76bF2LLj7B00vQxMVYvjTqlT1XrYIzsXfL4io86ZSvSn0uUiZ/I9xPpB3l+7ye9fDCLMx8cb4516Kfwtoz7kd0CPXN5f7uCcgtbi+mEqw9QfgRtVwVSUUVesVBben79+8V4l88mHqSJ7YZgzI+S9Oqa8V8XRPpqN1WZT5qmWDvbss3b7XvZSIKaijLo8MbCHXfHP4+v9/eSpiKlEf6qFXHuxxu1SLc/97ZWZFQxOCzCVU20eRX+q4a5lSeHqlf+JqShPdfIvh8A0jX7E8mqwt5LpJQ66jX0vCqMqnne/La2C1vPRidjJLuaCqf4/yFPVpbryDxn1hvJ/SUa99V/WqQb1Db+bQOd3kM4X+Q9TOWGIMZE3Ko1fpjru+H1sX6Yinao6q6HmHZb4fnt+88qMunpZ8LyVfWG1ZvYn7490Kv/dmz9M67g5sfobJODu9dVAnPujPBXGLMbwUa+ZrDp8PiPX1uequeudLiVTJUfeV5ihJsit4Ba55wbPs2iTPVPHywf2iXesAf3JqVHqVIq5PJrmq42aYC2KyGm1MYcpTyWY6lbDPqf0/sBUPzpVXs8/OhV5f5SnEjrVbRBfWNFY3pNfneowxN9/yth3E1PVQQqJYKpaulBZ3csly095/y5rzL1M7v25A8MYm9Xr88i0J56/22zg91GeijLqQqfSwvDJCjZCzf1hqvkan1/bxJpMeapqKvIZj5YZDbCvI53KXy9QY/obnqHlTCW8v/O6vRM6lfD+Dn76LPNULFn8MpV/nGHN/OpUXi9vDMxrF/vU91XC3/vqVFr3fU3cBu/nlWTFlRUvB89j1wbDvcf4/fooeEi/OhUx1V3Cvo56KQimojzVdK48BVOJPNXqVWyYMpDTxB2u/8ioc6by728wHTFVdXTE8yOm+np/7muKGjWV4z/pVJ1okgqdyhtyryCpTzCernlR5qnmCs8PXg5XS+hUTd4TsfEw75ZgqsBBTVTGxSNyO5YGJjtqL2Z4OWr66+m0zFbfBmO0sr8zldNM8PkvLe41VNZp8sNUb2w/wIBDMMN4/URNbWL8CqYKh6eaYCrvdAYDpgWYKl/2n5bfX6EGxCMwV3Z5SZHfXQ8fQqfyXlyXMFvxw/J6s1dgnoKhJTLq6xEYoeHsPzpVs1c5s9rFRY0nnerkYvwpET+HS97fIE0z9g4DjA+j/fH+DJZnkd8Y20fh/amHOcaDPtE7QqcSTLU5mHOLJdYjMJWal7Bzr5CFTpXXMn6XCT/3l+yfaclU4WuRizyV3t4/E0eXMX6+3p8/bOPzIZ0qdy5YP+jc34rxnp88o+4nT94/6XvujzLqlKdygg5LBFP9VacipvqPeSrBVE0J4yOrpKippx7WN9KpRJ6qNh4YwvsjphJ5KupP1V7xPBXpVIB1I/AGNTsJBl5YMlWFTcEUlFEPAoxn6qXgqWeMr7q5+DtTZbXph6nI+1OMHeaPXOVMZfJ7B3ieyndCrE+UpxqECZjq4hau1Zo7UtAqioEkMuq2xu9f5Xkq9xWAWQZvBUy95f0H6dzfrrfg3jc/A7BaDEudirw/N9yBWYipRH+qwxXrKelU5P0JneqUsGvg3KvDSGTUv0wlMuqkU1HPz1+mojzV8oHPn3QqTRvz/n/83N83o+5YI6wXxFRFI8J6dG/d5B+m+umlQEwlvL/ggvE3POlOIrw/u6Hhed/feP7NB5/vdO7P4fe7PvrY01CeipjKYxbWM2Iq8v7c7g31Jx5gPAqdytBXmP9BVxdM5R0q+H2iP5WVd5PRkmfkrSZeg/D+6mrcEkyFsvbRqTrprmSqYJQ1r1a6bo4EUwWHZqvMU9mpAkbS+B3MfLdcMpXz3K+t+iiJRX8qkVEnpqKMuvD+iKmGeb1n/bvn/sBM9X/y/pQ/2lOp/6N91P/bTGVkdslUP96f2m6nqJlFWjKVavI+s1+myk5YM0RGfcqUmOmxDEZa83NR5P39MNW6/jwLncpnN54hN+M/MRWd+xNMRTqV6KVwamFNGNzS/Y9O5coG1ixiKnWNOSDO/ZH3l71HYKrqIi2ZSl9PHpHw/tqVhVbqVMRUwvtrJkUimIp0qur8ek2cUMGavmkeSqby37wP93invErvT4+1gXnkNY+8P/fS1mTh/f0wlaPYb1YszYclmIq8P2X3xppLTCUPtDqTK5e3JLw/ylOJc39fpiLvz51oeH5zvub96FRTzb4LncoPzvj57SHOsC/d4POwYuwrp8pJYu/0jJpE3l99gBpjWHusceT9XdeLF9OmvN/XuJa6Qqcqui08P+qlUHstHkKnKr0/rA2l90dMFViowVlawRpSD7CmUkb9R6dyKhsw90TB8yOdijLqlKcS5/72683jN6Nu9b2MSfYUNWQ3WbpCpyre/C4gf4Ea8qNT7c6oeaRTNToS1jzKU1FGPUsqWSIy6p2rjfEwPuPnefzW7Lund+n9HfndSKRTycX8lTjXTMPzHRaoIb3BPfJmD7yfL1N5DgNDjJ6cCdMD3v98OZcFU1Xnbf58eJ/vY6TcWM3nd8xeE8wP2QVz8zyI5O8fS0Oc+yOdykmXGG9f789lMRiYmEprblPJa96HoJ2ZfWWZxfNMTwfM5Y2VjDXSGWjorWD+rMwTxs+T93g1+B3iYxvjtzHsYXAt9bRkqlo9kxK/ozeuPzoVk/Pwak0a/WfJVOmrff3VqTxj4ZrTVwqmffauiSf3NOy7j/yc7Yqfg+pLGN/EVNRLQehUSR7qrOHlYFTSqbIr1hO5N+M64WRomI9cugWtg+4mwb4Yjf+mU/14f958iJ+fYz2QZjHmF2XUyfujPJWnyBiPp0JLS+/vHYOpz2r39atT1dip9P7cxWvJvdaxGQwP2kAKl+NYFUzl+W3GM+vvUqcipnLigdYR3p+S8D1U7Y3n4c6whyGm8m4re2y+V2EimEp4f5fwzARTOQ1+f+mthfdfWXLvj5gqyy9ZYLcbfjRKGkVg9cJEF70URq7efljNdQxGjMfYwwVHrCebPC5YbXEBQ1CeanjDnktBdU+ccx/M+vIqJ6zHE8xnLcfnoUsnmWm3LV8f/2AqoVPVeK+F7ly6BO0d9/5Ip/JcJpUZ9XoQljqVakQfnepi8ftXe7wXxGuE+U5MJennD1NVYsyXbMKZm3SqDot1lmkuxsNhkK7NV7NnY72IsadY9fW50KlsrwmmYjX8vZudFEHLToeW8P6+OtXfMupfphI61XyIehDUT7nQqQRTWeuJytQOX/+7LeyJbyo/R87zVD+9FH50KspTtfPGh6n+6v2lmfJhqv2A373E81QZm7wk30rwfOrJYiO8Pz9K+f2XPKNe6fM++KRTSQNbF3kqb1zFz9O5P+ucdSPBVFesCYG1kvD8L7OiZUXPV1b2UhheduMfphI61VHPwqCnmB+datGeLYLuCj/BfBa61nD0YarwUQFTrfzZLvCPYKofnWrwvn68P3PorIJ2Ve5K4SDPH/8iU2mNf/L+ap/L/vC//1Gm+i97fyc/vbPGpYk5VIlQw/cy5oxgqjWfk8HyqZU6la6rhvD+aoXHdQx+x+uPTkV5KvL+KE8lvD8690c6lWAq8v5qUnbBHLTmV5Gn0pdYE93j8j4Q3p/QqYipntLLZFLr8YwEU4leCuv0Wp77c3fYCRl7l9+5zHUqylMpvQhME9nYR7iVAvuYwMHXl81tLpiqyjq55Cw2WKM9ies2PE/lVSa3P3QqB3O2JmGNk2b8rDMxVaudlkylPfA8BFOtcjCE8P6sCvYxxFSkU/ldZSib/WGDMTnm56ouo9XczGY8Q86ZyqkMOCM9NndWdVQw1VvHDl7fn45MGbf+lKfSxwGYSvK0kqkoo+4d+zxTedu8RJ7KfbZ53oJ7f+rlCEZdHFay2W5NwFwa9o3+PLqNhfcnmOqbpyLvT+SpHtMYNSFr3SxnfgCj0Lm/4t65RD/en7qrfHQq9kx5l3Z+/96pg5pETFVVMuz7v94f6VR+yu82Ip3qJ0/V64FZJS9EzaRzf8RU//Hcn3M6YfyRTpXdZH6u0MDrUS5Yc+t2NZOwxoIJ2R6M/VedyqhiHy2Yat6xDcFU7rzAvjccVa4ioy6YasFvN9WGD+wJFhlqlualF6ZdYjDVqXFVTbb+6FR+g6/BE53XZBerkytbYCrSqfJJ9iemIp3KLfTF2jwtTxmrDuZZIvJUB2dyY0Z9gc+TmGpfq1wYJtIV8+eG1086VY3xc171Cd5vZRgrrObws+7N3rBjHvi5XanRe6Cm6ljDY/OkMqnylCzBVOvl6hzYlesgCoKgeFjW1HoGlh7xGucXH+8vWuWYPxut1KnkexdMNb7YJVNVNc5UlKdqFXjeWZdniomp9vOwwWrdHDWHdKptzntDyFMwLeWpiKlERp2YShsmt6C9MTxJ6FQ/5/7I+/vqVF7vAeZtnLsqq9g7jBfy/l4pmKrynLzAOHy8P+fdjKl3MLTIqN9mMZi9GmGPSHmq/m5tBU2b61S1SVx6f8RUbHAZdaxTP7yIjLoX9K7G77k/6qVAOhX1pxI6FTGV8P6Iqcj7M+7VwhK9FIiptCnvmUxMNTnes6BZr33yVOkm04MeU+xE5Km+OpXw/ihPVVNueL/k/XXMCd6PPpcjt3HhOhVnqvoZ48HpBrw3h5PK2MNtn5FXrWA9sg/8znHSqb55KuH9TTxe3fdNKTCT1wBMl6Emt3k2g/JUvp5rpU5FTOXWI6zf8xdnLM5UzlvDeP96f77cXA5EnkrDBilyDlesv+8anZvmOtXwch+bzHEugT/ieSry/hYT6R20LmcwPSb3wAq2hSaYyk0GWO8ffdSTdxfrl2/f+blnI8Ye2GGPRHh/lKeSRuFFEkxFearqKEQ9Gu2xJ1b2EzDVPsUeZOEsWyJPNZzswTDUS+Hyqt8DP5CciC0kMAYxlabfONM6eH4671cmeimQTmUeF1g/VrPMEjrVOwrXLFvkqBeZjc+HdCrBVAlP6v2VqdptKw/M/qMbhdGzZVhq3bUCT5UHUtDs83yXP8qF9+fWemAqZWGZv3kq0qm6pmVJ4r6/Il0thPc3mjXj0vsbxDqY6punatW3vSiQGZiRMurOKgWDbeZ4/kZbXwX+TOlhPIT5v5mn0qV/8v7qf6hUyn+iov/f6lSez3vItZ6okTmfU/vOAszU07BmoJZgX/4+acyQCjBOZYV92KNanLCPY/xukOctMKP+c8+Kifbx/qysVupU7pjnlb46lcio368VMBgKleUPj+rV9F0wltCpLpreMZtDZcfkgYG/Rxn1mn5uC+/P362w5sXT4oo1+HFNXGwqVLO6m/A7dR2swRPNds049D46lXPDvoq8P23kc8ba3dbm0NWwRqVjrIHEVJRR//H+yl4KHtZYylMRU+nhC0zTi3nN/GbUF9z7aAZgjNqe74uNFc97GEoudCpv8kbt3Zgv7GN351xydwHWGCW0S+/vh6lIp/LWjbUrmKraNLAm7ueoKd0Y+9RKNQLTdZ9Yw8n7o14KvzpVsMS+eNnGGkven9CpDpZuCO/vR6eiXgp6pYmaNJ1pgRlamy3L7gPUjL6Lz9fxvfufmEqalEwldKpOFIJZ2jr+/jxYdkSe6oep5BOYRtILfD7NzmL9w1TuOEaNvknKnanBmHtVTX52/+v92W/et5wzVe3c5joNz1Mtr3jewvs7dMF8cq0odSrBVHTuj3Qq7/QGU2l7+1wy1SBcXEWeSjAVeX9zvaKzirV6SYKp7gcP43OhYDyfuFdMOhUxlchTnZTnVXh/nrsEU5FOpbpt7Nu/TJWPQCciT/VlKqfv6rw/VPEQTCV0qt6wwnuATrLI71bxed1A/qX393LAvMRUNbuH5/f1/lTgSeLcFDzPdBjLLAdTYX6dP0yV52Aq39Nt2dwf4jofr1LkW/ry+KtTUS8F8v5s2R9awWQTlzqVVGxzS+hU661yKnUqYirKqAvvz5PATJSnyuo8T3XmuuhlHuqsOsmzyNNk1BxLxb6dmEroVFs1SwOvr3/O/ZFOZfcqH6ZSn88bK7a3e3nu70enent4PscX5ovw/uhumrWmXf+WUSfvz1HfqMmij3prjD0EeX/FLjCF9xeGx0K14vBS6lTC+1tn3Qurq/2r5S/6adlLIc+ki+RWRml57k+JC7xf0qlm9/Agzv0J72+vnX1WT6r8/kaep5I4UwqdijLqw/XlFQzCum+NOvd4bG3Sux40t7IdCaa6ybwn7pep3lcbzH25Yr2rnmxVMJUymcmWF13wvJ8n7cjkDu9puuNnh2LpJLHKeMP3nFynsk0wpiyD+fxrkJZMZW5jJgnvb1HnOhH3/gJzEw4EU6nLAO+fmEp7x2fuXf6Jqcj78wZzzJ/l4nlixtPF50Pe3zuLjT/yVB+dqtrd4v2TTpXU+5dSp7pc2mDqyuWjU1Geqt7f6CwbtfB6N+cFv/ciLnUqP+C9bgYG5hvpVP5gyHXuLM6ZagQXfB4j7m127JrIUwnvT+hU0yvG0/yOPbVWax6D3jGxLaFTVWv3e9Ay604UauM/dCqWgCmlIZ4/6VSVSxPr7/vM85SOUjA1jbBeElN9M+qee8Pfb7bw7zP7kibC+9vNNK0890d5KmIq8v7CYzVuWbPXo10y1ayWG5YxqeaiP5WzmLBAMBX1Ugi6Hjv+MJXoo96dgKlEz09iKmW0OwTN1h9MRXmqzmHTw/zehXOrw73CXvPVSdgYT14wVff0/vd1KkNp/ANTqd+Iev1/E1O1u9qNScP0VupU8cS+smKOmi68P2KqvFlDjWvqA/VvOhV5f6RTec0Gaip5f7XXit/pypnqm6fyGo9PRp10KrcRq1ij3fTEiuPtw1SkU1WrGl/Tbcwh0qn+ylT59oXvk05Feaof74+Yis79eQ+u/Qqdiuep3G4DDEhMVSma/M5dfu6PvD9JDsCE3WK4N91q1QJT2dfIafNzYyzbPFhuP8CAbgvvb1vDPp50Kv+95+eSuPenV3kmtmmg5h3dU8byag9MVylQI4ippB1qtJ8UK/y9AGvAj06Vr9u3X6Zq59qp1Knqc8zhYauSCp1KMJXLe4w2PIY5T0wlLSdPVjNnN0t4f6RTUZ5KeH/Z3H4JphL9qURGnTOVE01Sfl9duCm9v+pDNX50qk+eCjVE1Xr4fEeq/fc81fb5rDJjBKYSeSrSqShP5cz5ndNfphIZdfL+fphKeH9cp3LUEb/vrJXGTKlXwPSbBtY41uJ3Y3y9v2D6XDO59eY9Gg28Hsqo07m/H53K6PG7Nsj7I6aqugw1gnSq2WNi/DIVeX9a37hJ3sMBo1R3GJ+V4zWXhE5VMlWMNbzZmOdCp/phqrf+8f6ceTIwxLk/6k/laS6Y4lRN76w+evJzYpypvjqVczHBQI1DkQqm8scD1ChluzmKPJV3HOL1W4/0weQJH1/EVJNhLLGGs0PNmvL+RdUQzFwMu6gh4yVqQOsW15iR3t+S39Iac1MaslPQbd7AVHYTDLXd1B8ioy68v2tcObGatsgk78Lv3iHvj3QqkVFX79qFvdvcmyGdqojBVJWYpajpbYy3xTzUmNrPM8tXI7y/8d5+ioy6K8kN1ZzZ1r30/rbhey50KjtvfJjqJ6M+qN+Ogqn0yxZM9mWqH52KmEovJq9I6FS3Fr/bacJ17uEbr9fanZ5Cp/LbHvZQxFTdeh01jDLqtr3TAtes+1K46o061rO5ubJqr3ORfvpT1RYymOoQgpHdGRgxc7j3d2xgj/HVqUQvhWUMphIZ9WOkyj9M5S3Xxtqsyrx3RSB50mjhgCmSU9QQTCXuppmuwaxSFmK89g/4fUd1kZc61bvDe3py7490Kq9/wfetc/tcen/dDM+DvD9lv31ivdtgvSLvT8NSn/xk1AVTPYx48KNTsdmu7f4yVfe1GJtzi/cUvc3w/FaSVjJVjZ+hEN4f6VTEVN50hz0VMdVbcW5lz89vRt3X+s5YnPsjnSqsTlDTv0w1qoftjtXcgcnlvYX60utiPdj1eT+8/hnrmXbDerdysd6RTuWrdoo94WWB8XcMr5YzfvNsxtGrC51KeH9Cp+JM5a7unLl4Rr27OH6YijLqIk9lH4pSpwIToZ48vYVqupgkTJ1j/RHeX9vovkWeyq9bqF+KM1nzMyB8z/2HTlU43Hsm70/kqUJ+lxH1Usi1fh6Y12c3CvpZXHp/1PNT5Km29eFb5Knc1qw5thae82Gq92Z3FOf+3GnTSkbj7b70/kQvhXEVv4+YSnh/xFS75W4fDLx1z+I3r5dMRd7fT0bddnMw1b+rU8mSWvsHptKkP8y//9Fzf+3/MlNtNphDf9WpsoOMMUNMRd5fdcH9Y/L+SKfSPH4fG+lU5P3JWAUl97rAmhTWpzZrNCZ55FUt1ADqpVBjlyfm2AlzhpiKdCrBVKRTVYwccyJTV60fncqrD/kdv7Lf+c2ot7ZPnlG/g3k6Cb+bBDsE4f35HRU1nby/osHPSVm8J5txsjWmjfqoeZvqbW72NvwcTZ8VlshT3bE0sfp7cZEch99faLymbTBVG19/mUroVOs9aqax4322zxpqXrJHTem12keWH/1b4ko8801MJXSqIsTvk4YHn73jNJdc33Nc4f0ZXbOQPIOfI9nwPI7IU63nD9TU1iRhtbuG503enz5XrqzSGV0Sd+4tSqaq9P0PUzXMEEw1mIOJiKmaXvxmjdMujf7KVEKnmt95X+/Ewj4/iPC85k760amIqVo1vi/mGXV/Yy5cwVSUp3JqdTyvr07lnYqhay4mMe8vI3Mm7mCfrm1sfN/BeBFMdb6kF2Z0Bp+MOulUhW8/yj7q/S3PrJNOtYywRv+c+yOmUoO0zFN51+619P7ks4SaTTrVrcl1E+qlsC+0lrm84vMgphLe31LevP/k/X11Ksqo/5Wp0i32CEpw/5P3V6Qx/j7pVDuZ9xPi3p97z8BE/Qj7VOqlIPJUa1l5ijyVN7qDKejcHzHVX70/t9biusQSzCwnAcZTfMPz1KrYY5D357dTvL7V+FQylX+eYI+RjDbY
[truncated: 5,265,712 more chars]
