# Supplementary material for: YTHDC1 delays cellular senescence and pulmonary fibrosis by activating ATR in an m6A-independent manner
Source: EMBO J. 2023 Dec 15;43(1):4. doi: 10.1038/s44318-023-00003-2 (PMC10883269; doi:10.1038/s44318-023-00003-2)
Supplement: Supplementary file 9 — Source Data Fig. 6 [file 44318_2023_3_MOESM9_ESM.zip › Figure6/6h/RT-pcr for TopBP1 YTHDC1 p21.xlsx]

## Sheet: Sheet1
Experiment: clp20220514 Selected Filter: SYBR Green I / HRM Dye (465-510)
Include	Color	Pos	Name	Cp	Concentration	Standard	Status
TRUE	255	A1	Sample 1	17.76		0
TRUE	255	A2	Sample 2	17.79		0
TRUE	255	A3	Sample 3	17.75		0
TRUE	255	A4	Sample 4	17.21		0
TRUE	255	A5	Sample 5	17.68		0
TRUE	255	A6	Sample 6	17.67		0
TRUE	255	A7	Sample 7	17.59		0
TRUE	255	A8	Sample 8	17.68		0
TRUE	255	A9	Sample 9	17.76		0
TRUE	255	A10	Sample 10	17.45		0
TRUE	255	A11	Sample 11	17.55		0
TRUE	255	A12	Sample 12	17.52		0
TRUE	255	A13	Sample 13	25.05		0
TRUE	255	A14	Sample 14	24.98		0
TRUE	255	A15	Sample 15	25.03		0
TRUE	255	A16	Sample 16	25.76		0
TRUE	255	A17	Sample 17	25.73		0
TRUE	255	A18	Sample 18	25.68		0
TRUE	255	A19	Sample 19	23.25		0
TRUE	255	A20	Sample 20	23.26		0
TRUE	255	A21	Sample 21	23.24		0
TRUE	255	A22	Sample 22	23.22		0
TRUE	255	A23	Sample 23	23.17		0
TRUE	255	A24	Sample 24	23.25		0
TRUE	255	B1	Sample 25	26.35		0
TRUE	255	B2	Sample 26	26.46		0
TRUE	255	B3	Sample 27	26.28		0
TRUE	255	B4	Sample 28	27.04		0
TRUE	255	B5	Sample 29	27.25		0
TRUE	255	B6	Sample 30	27.1		0
TRUE	255	B7	Sample 31	27.25		0
TRUE	255	B8	Sample 32	27.13		0
TRUE	255	B9	Sample 33	27.15		0
TRUE	255	B10	Sample 34	30.32		0
TRUE	255	B11	Sample 35	30.26		0
TRUE	255	B12	Sample 36	30.48		0
TRUE	255	B13	Sample 37	26.85		0
TRUE	255	B14	Sample 38	26.63		0
TRUE	255	B15	Sample 39	26.73		0
TRUE	255	B16	Sample 40	23.85		0
TRUE	255	B17	Sample 41	24.07		0
TRUE	255	B18	Sample 42	23.88		0
TRUE	255	B19	Sample 43	26.45		0
TRUE	255	B20	Sample 44	26.33		0
TRUE	255	B21	Sample 45	25.88		0
TRUE	255	B22	Sample 46	23.83		0
TRUE	255	B23	Sample 47	23.8		0
TRUE	255	B24	Sample 48	23.9		0
TRUE	255	C1	Sample 49	16.21		0
TRUE	255	C2	Sample 50	16.03		0
TRUE	255	C3	Sample 51	16.04		0
TRUE	255	C4	Sample 52	16.51		0
TRUE	255	C5	Sample 53	16.27		0
TRUE	255	C6	Sample 54	16.49		0
TRUE	255	C7	Sample 55	15.83		0
TRUE	255	C8	Sample 56	15.85		0
TRUE	255	C9	Sample 57	15.87		0
TRUE	255	C10	Sample 58	16.46		0
TRUE	255	C11	Sample 59	16.35		0
TRUE	255	C12	Sample 60	16.44		0
TRUE	255	C13	Sample 61	16.32		0
TRUE	255	C14	Sample 62	16.44		0
TRUE	255	C15	Sample 63	16.44		0
TRUE	255	C16	Sample 64	16.25		0
TRUE	255	C17	Sample 65	16.13		0
TRUE	255	C18	Sample 66	16.12		0
TRUE	255	C19	Sample 67	18.54		0
TRUE	255	C20	Sample 68	18.43		0
TRUE	255	C21	Sample 69	18.1		0
TRUE	255	C22	Sample 70	16.26		0
TRUE	255	C23	Sample 71	16.35		0
TRUE	255	C24	Sample 72	16.25		0
TRUE	255	D1	Sample 73	22.18		0
TRUE	255	D2	Sample 74	22.2		0
TRUE	255	D3	Sample 75	22.15		0
TRUE	255	D4	Sample 76	22.5		0
TRUE	255	D5	Sample 77	22.48		0
TRUE	255	D6	Sample 78	22.44		0
TRUE	255	D7	Sample 79	22.68		0
TRUE	255	D8	Sample 80	22.46		0
TRUE	255	D9	Sample 81	22.46		0
TRUE	255	D10	Sample 82	22.53		0
TRUE	255	D11	Sample 83	22.52		0
TRUE	255	D12	Sample 84	22.41		0
TRUE	255	D13	Sample 85	22.25		0
TRUE	255	D14	Sample 86	22.43		0
TRUE	255	D15	Sample 87	22.29		0
TRUE	255	D16	Sample 88	22.3		0
TRUE	255	D17	Sample 89	22.23		0
TRUE	255	D18	Sample 90	22.19		0
TRUE	255	D19	Sample 91	22.14		0
TRUE	255	D20	Sample 92	22.16		0
TRUE	255	D21	Sample 93	21.81		0
TRUE	255	D22	Sample 94	22.24		0
TRUE	255	D23	Sample 95	22.17		0
TRUE	255	D24	Sample 96	22.14		0
TRUE	255	E1	Sample 97	22.61		0
TRUE	255	E2	Sample 98	22.58		0
TRUE	255	E3	Sample 99	22.6		0
TRUE	255	E4	Sample 100	23.81		0
TRUE	255	E5	Sample 101	23.77		0
TRUE	255	E6	Sample 102	23.81		0
TRUE	255	E7	Sample 103	23.69		0
TRUE	255	E8	Sample 104	23.73		0
TRUE	255	E9	Sample 105	23.65		0
TRUE	255	E10	Sample 106	24.34		0
TRUE	255	E11	Sample 107	24.29		0
TRUE	255	E12	Sample 108	24.26		0
TRUE	255	E13	Sample 109	24.31		0
TRUE	255	E14	Sample 110	24.31		0
TRUE	255	E15	Sample 111	24.31		0
TRUE	255	E16	Sample 112	23.02		0
TRUE	255	E17	Sample 113	22.97		0
TRUE	255	E18	Sample 114	22.98		0
TRUE	255	E19	Sample 115	23.5		0
TRUE	255	E20	Sample 116	23.35		0
TRUE	255	E21	Sample 117	23.42		0
TRUE	255	E22	Sample 118	23.68		0
TRUE	255	E23	Sample 119	23.58		0
TRUE	255	E24	Sample 120	23.58		0
TRUE	255	F1	Sample 121	21.92		0
TRUE	255	F2	Sample 122	21.73		0
TRUE	255	F3	Sample 123	21.58		0
TRUE	255	F4	Sample 124	22.34		0
TRUE	255	F5	Sample 125	22.2		0
TRUE	255	F6	Sample 126	22.21		0
TRUE	255	F7	Sample 127	21.96		0
TRUE	255	F8	Sample 128	21.9		0
TRUE	255	F9	Sample 129	21.91		0
TRUE	255	F10	Sample 130	22.84		0
TRUE	255	F11	Sample 131	22.96		0
TRUE	255	F12	Sample 132	22.79		0
TRUE	255	F13	Sample 133	22.48		0
TRUE	255	F14	Sample 134	22.48		0
TRUE	255	F15	Sample 135	22.55		0
TRUE	255	F16	Sample 136	21.47		0
TRUE	255	F17	Sample 137	21.51		0
TRUE	255	F18	Sample 138	21.54		0
TRUE	255	F19	Sample 139	21.63		0
TRUE	255	F20	Sample 140	21.63		0
TRUE	255	F21	Sample 141	21.69		0
TRUE	255	F22	Sample 142	22.11		0
TRUE	255	F23	Sample 143	22.11		0
TRUE	255	F24	Sample 144	22.06		0
TRUE	255	G1	Sample 145	20.58		0
TRUE	255	G2	Sample 146	16.64		0
TRUE	255	G3	Sample 147	16.7		0
TRUE	255	G4	Sample 148	16.59		0
TRUE	255	G5	Sample 149	19.51		0
TRUE	255	G6	Sample 150	16.59		0
TRUE	255	G7	Sample 151	22.44		0
TRUE	255	G8	Sample 152	22.54		0
TRUE	255	G9	Sample 153	22.64		0
TRUE	255	G10	Sample 154	22.64		0
TRUE	255	G11	Sample 155	22.63		0
TRUE	255	G12	Sample 156	22.63		0
TRUE	255	G13	Sample 157	25.66		0
TRUE	255	G14	Sample 158	25.72		0
TRUE	255	G15	Sample 159	25.64		0
TRUE	255	G16	Sample 160	26.68		0
TRUE	255	G17	Sample 161	26.55		0
TRUE	255	G18	Sample 162	26.69		0
TRUE	255	G19	Sample 163	22.77		0
TRUE	255	G20	Sample 164	22.83		0
TRUE	255	G21	Sample 165	22.81		0
TRUE	255	G22	Sample 166	23.23		0
TRUE	255	G23	Sample 167	23.15		0
TRUE	255	G24	Sample 168	23.13		0
TRUE	255	H1	Sample 169	17.49		0
TRUE	255	H2	Sample 170	16.34		0
TRUE	255	H3	Sample 171	16.61		0
TRUE	255	H4	Sample 172	16.04		0
TRUE	255	H5	Sample 173	16.07		0
TRUE	255	H6	Sample 174	16.03		0
TRUE	255	H7	Sample 175	17.07		0
TRUE	255	H8	Sample 176	16.26		0
TRUE	255	H9	Sample 177	16.35		0
TRUE	255	H10	Sample 178	16		0
TRUE	255	H11	Sample 179	16		0
TRUE	255	H12	Sample 180	16.01		0
TRUE	255	H13	Sample 181	16.2		0
TRUE	255	H14	Sample 182	16		0
TRUE	255	H15	Sample 183	16.02		0
TRUE	255	H16	Sample 184	16.07		0
TRUE	255	H17	Sample 185	16.02		0
TRUE	255	H18	Sample 186	16.02		0
TRUE	255	H19	Sample 187	30.24		0
TRUE	255	H20	Sample 188	36.34		0
TRUE	16711680	H21	Sample 189	33.97		0	? - Detector Call uncertain
TRUE	16711680	H22	Sample 190	36.69		0	? - Detector Call uncertain
TRUE	255	H23	Sample 191	36.86		0
TRUE	255	H24	Sample 192	33.4		0
TRUE	255	I1	Sample 193	22.28		0
TRUE	255	I2	Sample 194	22.14		0
TRUE	255	I3	Sample 195	22.44		0
TRUE	255	I4	Sample 196	22.64		0
TRUE	255	I5	Sample 197	22.49		0
TRUE	255	I6	Sample 198	22.54		0
TRUE	255	I7	Sample 199	22.62		0
TRUE	255	I8	Sample 200	22.64		0
TRUE	255	I9	Sample 201	22.64		0
TRUE	255	I10	Sample 202	22.21		0
TRUE	255	I11	Sample 203	22.23		0
TRUE	255	I12	Sample 204	22.23		0
TRUE	255	I13	Sample 205	22.32		0
TRUE	255	I14	Sample 206	22.26		0
TRUE	255	I15	Sample 207	22.33		0
TRUE	255	I16	Sample 208	22.21		0
TRUE	255	I17	Sample 209	22.21		0
TRUE	255	I18	Sample 210	22.19		0
TRUE	16711680	I19	Sample 211	31.22		0	? - Detector Call uncertain
TRUE	255	I20	Sample 212	30.86		0
TRUE	255	I21	Sample 213	34.65		0
TRUE	255	I22	Sample 214	35.64		0
TRUE	16711680	I23	Sample 215	35.72		0	? - Detector Call uncertain
TRUE	16711680	I24	Sample 216	36.98		0	? - Detector Call uncertain
TRUE	255	J1	Sample 217	24.64		0
TRUE	255	J2	Sample 218	24.59		0
TRUE	255	J3	Sample 219	24.59		0
TRUE	255	J4	Sample 220	25.19		0
TRUE	255	J5	Sample 221	25.16		0
TRUE	255	J6	Sample 222	25.18		0
TRUE	255	J7	Sample 223	25.61		0
TRUE	255	J8	Sample 224	25.46		0
TRUE	255	J9	Sample 225	25.47		0
TRUE	255	J10	Sample 226	23.96		0
TRUE	255	J11	Sample 227	23.88		0
TRUE	255	J12	Sample 228	23.98		0
TRUE	255	J13	Sample 229	25.29		0
TRUE	255	J14	Sample 230	25.09		0
TRUE	255	J15	Sample 231	25.13		0
TRUE	255	J16	Sample 232	25.16		0
TRUE	255	J17	Sample 233	25.17		0
TRUE	255	J18	Sample 234	25.27		0
TRUE	16711680	J19	Sample 235	30.7		0	? - Detector Call uncertain
TRUE	16711680	J20	Sample 236	34.22		0	? - Detector Call uncertain
TRUE	255	J21	Sample 237	34.04		0
TRUE	16711680	J22	Sample 238	34.54		0	? - Detector Call uncertain
TRUE	255	J23	Sample 239	33.33		0
TRUE	255	J24	Sample 240	29.6		0
TRUE	255	K1	Sample 241	22.72		0
TRUE	255	K2	Sample 242	22.77		0
TRUE	255	K3	Sample 243	22.7		0
TRUE	255	K4	Sample 244	22.99		0
TRUE	255	K5	Sample 245	23.08		0
TRUE	255	K6	Sample 246	23		0
TRUE	255	K7	Sample 247	23.52		0
TRUE	255	K8	Sample 248	23.4		0
TRUE	255	K9	Sample 249	23.67		0
TRUE	255	K10	Sample 250	22.18		0
TRUE	255	K11	Sample 251	22.25		0
TRUE	255	K12	Sample 252	22.24		0
TRUE	255	K13	Sample 253	23.79		0
TRUE	255	K14	Sample 254	23.69		0
TRUE	255	K15	Sample 255	23.7		0
TRUE	255	K16	Sample 256	23.13		0
TRUE	255	K17	Sample 257	23.1		0
TRUE	255	K18	Sample 258	22.98		0
TRUE	255	K19	Sample 259	34.78		0
TRUE	65280	K20	Sample 260			0
TRUE	255	K21	Sample 261	36.68		0
TRUE	16711680	K22	Sample 262	36.46		0	? - Detector Call uncertain
TRUE	65280	K23	Sample 263			0
TRUE	16711680	K24	Sample 264	32.16		0	? - Detector Call uncertain
TRUE	255	L1	Sample 265	18.1		0
TRUE	255	L2	Sample 266	17.62		0
TRUE	255	L3	Sample 267	18.48		0
TRUE	255	L4	Sample 268	16.98		0
TRUE	255	L5	Sample 269	17.12		0
TRUE	255	L6	Sample 270	16.8		0
TRUE	255	L7	Sample 271	17.13		0
TRUE	255	L8	Sample 272	16.69		0
TRUE	255	L9	Sample 273	16.79		0
TRUE	255	L10	Sample 274	16.48		0
TRUE	255	L11	Sample 275	16.48		0
TRUE	255	L12	Sample 276	16.52		0
TRUE	255	L13	Sample 277	16.66		0
TRUE	255	L14	Sample 278	16.59		0
TRUE	255	L15	Sample 279	16.63		0
TRUE	255	L16	Sample 280	16.78		0
TRUE	255	L17	Sample 281	16.66		0
TRUE	255	L18	Sample 282	21.61		0
TRUE	65280	L19	Sample 283			0
TRUE	65280	L20	Sample 284			0
TRUE	16711680	L21	Sample 285	35.18		0	? - Detector Call uncertain
TRUE	16711680	L22	Sample 286	34.49		0	? - Detector Call uncertain
TRUE	255	L23	Sample 287	35.47		0
TRUE	16711680	L24	Sample 288	28.67		0	? - Detector Call uncertain
TRUE	255	M1	Sample 289	22.02		0
TRUE	255	M2	Sample 290	22.27		0
TRUE	255	M3	Sample 291	22.52		0
TRUE	255	M4	Sample 292	22.62		0
TRUE	255	M5	Sample 293	22.66		0
TRUE	255	M6	Sample 294	22.67		0
TRUE	255	M7	Sample 295	22.66		0
TRUE	255	M8	Sample 296	22.93		0
TRUE	255	M9	Sample 297	23		0
TRUE	255	M10	Sample 298	22.16		0
TRUE	255	M11	Sample 299	22.32		0
TRUE	255	M12	Sample 300	21.61		0
TRUE	255	M13	Sample 301	22.13		0
TRUE	255	M14	Sample 302	22.11		0
TRUE	255	M15	Sample 303	22.19		0
TRUE	255	M16	Sample 304	22		0
TRUE	255	M17	Sample 305	21.97		0
TRUE	255	M18	Sample 306	22		0
TRUE	16711680	M19	Sample 307	35.5		0	? - Detector Call uncertain
TRUE	65280	M20	Sample 308			0
TRUE	255	M21	Sample 309	35.36		0
TRUE	16711680	M22	Sample 310	35.97		0	? - Detector Call uncertain
TRUE	255	M23	Sample 311	26.59		0
TRUE	16711680	M24	Sample 312	32.03		0	? - Detector Call uncertain
TRUE	255	N1	Sample 313	22.34		0
TRUE	255	N2	Sample 314	22.49		0
TRUE	255	N3	Sample 315	22.5		0
TRUE	255	N4	Sample 316	30.62		0
TRUE	255	N5	Sample 317	30.3		0
TRUE	255	N6	Sample 318	30.55		0
TRUE	255	N7	Sample 319	22.33		0
TRUE	255	N8	Sample 320	22.1		0
TRUE	255	N9	Sample 321	22.22		0
TRUE	255	N10	Sample 322	21.61		0
TRUE	255	N11	Sample 323	21.51		0
TRUE	255	N12	Sample 324	21.62		0
TRUE	255	N13	Sample 325	22.38		0
TRUE	255	N14	Sample 326	22.25		0
TRUE	255	N15	Sample 327	22.27		0
TRUE	255	N16	Sample 328	22.55		0
TRUE	255	N17	Sample 329	22.56		0
TRUE	255	N18	Sample 330	22.6		0
TRUE	255	N19	Sample 331	37.47		0
TRUE	65280	N20	Sample 332			0
TRUE	255	N21	Sample 333	38.52		0
TRUE	16711680	N22	Sample 334	37.91		0	? - Detector Call uncertain
TRUE	16711680	N23	Sample 335	32.81		0	? - Detector Call uncertain
TRUE	255	N24	Sample 336	25.18		0
TRUE	255	O1	Sample 337	21.7		0
TRUE	255	O2	Sample 338	21.68		0
TRUE	255	O3	Sample 339	21.68		0
TRUE	255	O4	Sample 340	31.36		0
TRUE	255	O5	Sample 341	31.69		0
TRUE	255	O6	Sample 342	31.76		0
TRUE	255	O7	Sample 343	31.61		0
TRUE	255	O8	Sample 344	31.82		0
TRUE	255	O9	Sample 345	31.81		0
TRUE	255	O10	Sample 346	21.11		0
TRUE	255	O11	Sample 347	21.08		0
TRUE	255	O12	Sample 348	21.06		0
TRUE	255	O13	Sample 349	31.18		0
TRUE	255	O14	Sample 350	31.26		0
TRUE	255	O15	Sample 351	31.58		0
TRUE	255	O16	Sample 352	31.33		0
TRUE	255	O17	Sample 353	31.27		0
TRUE	255	O18	Sample 354	31.7		0
TRUE	255	O19	Sample 355	35.79		0
TRUE	255	O20	Sample 356	40		0	> - Late Cp call (last five cycles) has higher uncertainty
TRUE	255	O21	Sample 357	37.35		0
TRUE	255	O22	Sample 358	36.7		0
TRUE	16711680	O23	Sample 359	31.74		0	? - Detector Call uncertain
TRUE	255	O24	Sample 360	26.34		0
TRUE	65280	P1	Sample 361			0
TRUE	65280	P2	Sample 362			0
TRUE	65280	P3	Sample 363			0
TRUE	65280	P4	Sample 364			0
TRUE	65280	P5	Sample 365			0
TRUE	65280	P6	Sample 366			0
TRUE	65280	P7	Sample 367			0
TRUE	65280	P8	Sample 368			0
TRUE	65280	P9	Sample 369			0
TRUE	65280	P10	Sample 370			0
TRUE	65280	P11	Sample 371			0
TRUE	65280	P12	Sample 372			0
TRUE	65280	P13	Sample 373			0
TRUE	65280	P14	Sample 374			0
TRUE	255	P15	Sample 375	40		0	> - Late Cp call (last five cycles) has higher uncertainty
TRUE	255	P16	Sample 376	22.06		0
TRUE	255	P17	Sample 377	36.47		0
TRUE	255	P18	Sample 378	35.32		0
TRUE	16711680	P19	Sample 379	33.95		0	? - Detector Call uncertain
TRUE	65280	P20	Sample 380			0
TRUE	255	P21	Sample 381	28.67		0
TRUE	255	P22	Sample 382	27.85		0
TRUE	255	P23	Sample 383	25.27		0
TRUE	16711680	P24	Sample 384	26.98		0	? - Detector Call uncertain

## Sheet: Sheet3
	GAPDH	YTHDC1					Topbp1						p21
	17.76	25.05	7.53	0.03			26.35	8.83					26.85	9.33
	17.79	24.98	7.46	-0.04			26.46	8.94					26.63	9.11
	17.75	25.03	7.51	0.01			26.28	8.76					26.73	9.21
	17.7667		7.5
	17.21	25.76	8.24	0.0366667	0.974905		27.04	9.52	-0.09	1.06437			23.85	6.33	-0.0833333	1.05946
	17.68	25.73	8.21	0.00666667	0.99539		27.25	9.73	0.12	0.920188			24.07	6.55	0.136667	0.909618
	17.67	25.68	8.16	-0.0433333	1.03049		27.1	9.58	-0.03	1.02101			23.88	6.36	-0.0533333	1.03766
	17.52		8.20333					9.61						6.41333
	17.59	23.25	5.73	-2.47333	5.55325		27.25	9.73	0.12	0.920188			26.45	8.93	2.51667	0.174746
	17.68	23.26	5.74	-2.46333	5.51489		27.13	9.61	0	1			26.33	8.81	2.39667	0.189903
	17.76	23.24	5.72	-2.48333	5.59188		27.15	9.63	0.02	0.986233			25.88	8.36	1.94667	0.259415
	17.6767
	17.45	23.22	5.7	-2.50333	5.66994		30.32	12.8	3.19	0.109576			23.83	6.31	-0.103333	1.07425
	17.55	23.17	5.65	-2.55333	5.86989		30.26	12.74	3.13	0.114229			23.8	6.28	-0.133333	1.09682
	17.52	23.25	5.73	-2.47333	5.55325		30.48	12.96	3.35	0.098073			23.9	6.38	-0.0333333	1.02337
	17.5067
