# Supplementary material for: YTHDC1 delays cellular senescence and pulmonary fibrosis by activating ATR in an m6A-independent manner
Source: EMBO J. 2023 Dec 15;43(1):4. doi: 10.1038/s44318-023-00003-2 (PMC10883269; doi:10.1038/s44318-023-00003-2)
Supplement: Supplementary file 9 — Source Data Fig. 6 [file 44318_2023_3_MOESM9_ESM.zip › Figure6/6i-j/L2 sitop.xlsx]

## Sheet: Sheet1
NC		WT		sitopbp1		WT+sitopbp1			NC		WT		sitopbp1		WT+sitopbp1			NC	GOOD	WT		sitopbp1		WT+sitopbp1	GOOD
total	positive	total	positive	total	positive	total	positive		total	positive	total	positive	total	positive	total	positive		total	positive	total	positive	total	positive	total	positive
42	15	12	2	24	13	53	18		56	19	35	5	130	73	50	22		38	9	14	4	35	10	68	28
30	9	26	6	26	16	58	27		121	31	36	8	120	50	60	21		36	12	43	5	30	11	75	35
41	13	12	2	26	13	5	3		137	37	62	5	80	20	62	22		43	16	30	3	44	24	70	20
31	10	14	0	28	10	5	2				40	10			46	16		49	16	41	4	34	13
41	18	72	5	30	10	105	59													13	2	34	16
		20	2	30	16															30	4
				20	7
185	65	156	17	184	85	226	109		314	87	173	28	330	143	218	81		166	53	171	22	177	74	213	83
	35.1351		10.8974		46.1957		48.2301			27.707		16.185		43.3333		37.156			31.9277		12.8655		41.8079		38.9671
	27.707		16.185		43.3333		37.156			31.9277		12.8655		41.8079		38.9671
	31.9277		12.8655		41.8079		38.9671
