# Supplementary material for: YTHDC1 delays cellular senescence and pulmonary fibrosis by activating ATR in an m6A-independent manner
Source: EMBO J. 2023 Dec 15;43(1):4. doi: 10.1038/s44318-023-00003-2 (PMC10883269; doi:10.1038/s44318-023-00003-2)
Supplement: Supplementary file 10 — Source Data EV Fig. 1 [file 44318_2023_3_MOESM10_ESM.zip]

Archive with 62 entries (43 files):
- Figure EV1/
- Figure EV1/1a-b/
- Figure EV1/1a-b/GSE124685.pzfx
- Figure EV1/1c-d/
- Figure EV1/1c-d/FTO  SPC/
- Figure EV1/1c-d/FTO  SPC/blm  FTO SPC _crop/
- Figure EV1/1c-d/FTO  SPC/blm  FTO SPC _crop/blm  FTO SPC _crop.nd2
- Figure EV1/1c-d/FTO  SPC/blm  FTO SPC _crop/blm  fto spc _crop.tif
- Figure EV1/1c-d/FTO  SPC/saline  FTO SPC _crop/
- Figure EV1/1c-d/FTO  SPC/saline  FTO SPC _crop/saline     FTO SPC _crop.nd2
- Figure EV1/1c-d/FTO  SPC/saline  FTO SPC _crop/saline     fto spc _crop.tif
- Figure EV1/1c-d/FTO  SPC/新建 Microsoft Excel 工作表.xlsx
- Figure EV1/1c-d/WTAP  SPC/
- Figure EV1/1c-d/WTAP  SPC/BLM WTAP SPC.nd2
- Figure EV1/1c-d/WTAP  SPC/BLM WTAP SPC.tif
- Figure EV1/1c-d/WTAP  SPC/saline WTAP SPC.nd2
- Figure EV1/1c-d/WTAP  SPC/saline WTAP SPC.tif
- Figure EV1/1c-d/WTAP  SPC/新建 Microsoft Excel 工作表.xlsx
- Figure EV1/1e-f/
- Figure EV1/1e-f/nc  blm ki67.nd2
- Figure EV1/1e-f/nc  blm ki67.tif
- Figure EV1/1e-f/quantify.xlsx
- Figure EV1/1e-f/siYTHDC1 BLM ki67.nd2
- Figure EV1/1e-f/siYTHDC1 BLM ki67.tif
- Figure EV1/1g/
- Figure EV1/1g/2023.4.14  mjy-zcf.ixo
- Figure EV1/1g/admin_2022-09-06 12-46-04_CT010568 -  Quantification Cq Results.xlsx
- Figure EV1/1g/admin_2022-09-06 12-46-04_CT010568.pcrd
- Figure EV1/1h-i/
- Figure EV1/1h-i/L2 siYTHDC1 quantify.xlsx
- Figure EV1/1h-i/nc  β-gal/
- Figure EV1/1h-i/nc  β-gal/nc.TIF
- Figure EV1/1h-i/nc  β-gal/SNAP-065007-0159.zvi
- Figure EV1/1h-i/siYTHDC1  β-gal/
- Figure EV1/1h-i/siYTHDC1  β-gal/siDC1-2.TIF
- Figure EV1/1h-i/siYTHDC1  β-gal/SNAP-031147-0109.zvi
- Figure EV1/1j-k/
- Figure EV1/1j-k/IHC.xlsx
- Figure EV1/1j-k/nc p21.tif
- Figure EV1/1j-k/saline p21.tif
- Figure EV1/1j-k/shYTHDC1 P21.tif
- Figure EV1/1l-m/
- Figure EV1/1l-m/nc p16.tif
- Figure EV1/1l-m/p16 sh.xlsx
- Figure EV1/1l-m/saline P16.tif
- Figure EV1/1l-m/shYTHDC1 p16.tif
- Figure EV1/1n-o/
- Figure EV1/1n-o/NC a-SMA.tif
- Figure EV1/1n-o/saline a-SMA.tif
- Figure EV1/1n-o/shYTHDC1 a-SMA.tif
- Figure EV1/1n-o/sma sh .xlsx
- Figure EV1/1p-r/
- Figure EV1/1p-r/nc yh2ax IF/
- Figure EV1/1p-r/nc yh2ax IF/nc yh2ax IF.nd2
- Figure EV1/1p-r/nc yh2ax IF/nc yh2ax IF.tif
- Figure EV1/1p-r/saline yh2ax IF/
- Figure EV1/1p-r/saline yh2ax IF/saline yh2ax IF.nd2
- Figure EV1/1p-r/saline yh2ax IF/saline yh2ax IF.tif
- Figure EV1/1p-r/shYTHDC1 yh2ax IF/
- Figure EV1/1p-r/shYTHDC1 yh2ax IF/sh1  011_crop.nd2
- Figure EV1/1p-r/shYTHDC1 yh2ax IF/sh1 011.tif
- Figure EV1/1p-r/yh2ax.xls
