# Supplementary material for: YTHDC1 delays cellular senescence and pulmonary fibrosis by activating ATR in an m6A-independent manner
Source: EMBO J. 2023 Dec 15;43(1):4. doi: 10.1038/s44318-023-00003-2 (PMC10883269; doi:10.1038/s44318-023-00003-2)
Supplement: Supplementary file 10 — Source Data EV Fig. 1 [file 44318_2023_3_MOESM10_ESM.zip › Figure EV1/1h-i/L2 siYTHDC1 quantify.xlsx]

## Sheet: Sheet1
NC		siDC1-1			NC		siDC1-1			NC		siDC1-1
positive	total	positive	total		positive	total	positive	total		positive	total	positive	total
16	42	35	57		10	26	52	76		22	59	60	80
14	41	40	60		9	27	26	41		30	66	40	70
14	31				13	43				25	60
					20	53
44	114	75	117		52	149	78	117		77	185	100	150
	38.5965		64.1026			34.8993		66.6667			41.6216		66.6667
