# Supplementary material for: YTHDC1 delays cellular senescence and pulmonary fibrosis by activating ATR in an m6A-independent manner
Source: EMBO J. 2023 Dec 15;43(1):4. doi: 10.1038/s44318-023-00003-2 (PMC10883269; doi:10.1038/s44318-023-00003-2)
Supplement: Supplementary file 10 — Source Data EV Fig. 1 [file 44318_2023_3_MOESM10_ESM.zip › Figure EV1/1j-k/IHC.xlsx]

## Sheet: p21
saline			NC			shDC1
total	positive		total	positive		total	positive
100	0		200	3		282	101		4
132	0		80	4		149	59
200	0		100	3		230	70
113	0		120	5		661	230	34.7958
160	0		100	8
705	0	0	90	10		450	156		5
146	0		690	33	4.78261	410	130
290	0		60	24		189	46
212	0		140	30		1049	332	31.6492
300	1		200	23		270	78		9
134	1		91	11		298	80
1082	2	0.184843	110	16		290	73
235	1		180	24		858	231	26.9231
290	0		160	15		310	130		7
123	0		941	143	15.1966	330	86
300	0		190	24		300	90
311	0		200	17		940	306	32.5532
1259	1	0.0794281	219	36		200	47		1
	0		200	19		345	66
	0		231	35		200	30
	0		200	26		745	143	19.1946
	0		210	22
	0	0	200	39
			1650	218	13.2121
			90	4
			100	14
			89	9
			279	27	9.67742
			94	6
			200	24
			189	13
			179	21
			180	22
			190	14
			200	17
			190	19
			1422	136	9.56399

## Sheet: yh2ax
saline			NC			shDC1
total	positive		total	positive		total	positive
200	0		120	8		200	21
210	0		220	8		210	14
230	0		200	7		200	28
280	0		200	8		210	13
100	1		230	10		250	27
291	0		970	41	4.2268	220	30
281	0		250	8		220	21
1592	1	0.0628141	231	5		281	31
210	0		260	5		221	45
210	1		240	66		2012	230	11.4314
157	1		200	8		210	15
189	0		1181	92	7.79001	219	30
200	0		200	7		200	12
210	0		200	1		200	18
240	0		200	1		200	72
210	0		230	8		1029	147	14.2857
1049	2	0.190658	150	4		200	5
210	0		980	21	2.14286	200	2
230	0		200	5		200	7
219	0		200	10		100	6
270	0		260	12		210	14
271	0		200	5		910	34	3.73626
1200	0	0	210	6		200	16
119	1		1070	38	3.5514	150	8
140	0		241	4		100	10
160	1		210	3		190	15
120	0		221	5		221	31
200	0		210	5		200	19
218	0		1952	55	2.81762	200	18
957	2	0.208986	260	3		110	12
			210	4		1371	129	9.40919
			200	4		214	21
			200	4		190	13
			870	15	1.72414	200	6
						210	31
						814	71	8.72236

## Sheet: β-gal in AEC 
saline			NC			shDC1
total	positive		total	positive		total	positive
120	0		60	27		49	20
150	0		22	6		23	17
86	1		23	9		40	20
33	0		30	10		30	9
30	0		15	11		30	30
28	0		30	0		14	6
17	1		10	0		30	14
13	0		12	0		216	116	53.7037
40	0		30	0		94	50
50	0		232	63	27.1552	80	40
567	2	0.352734	150	24		140	51
23	0		60	14		69	32
62	0		210	38	18.0952	383	173	45.1697
40	0		40	15		60	0
139	0		11	8		60	14
146	0		36	4		50	27
410	0	0	34	3		39	20
109	0		30	6		19	4
140	0		50	4		7	2
160	0		49	6		7	22
63	1		30	3		50	27
44	2		40	7		90	40
160	0		10	1		382	156	40.8377
140	0		33	22		8	2
816	3	0.367647	41	1		11	2
90	0		404	80	19.802	40	31
64	2		130	25		50	11
40	0		60	20		34	14
30	1		30	10		30	23
12	0		30	13		12	24
30	0		250	68	27.2	121	30
40	0		6	9		306	137	44.7712
306	1	0.326797	13	3		10	43
			40	10		130	29
			42	11		28	14
			30	6		25	12
			37	19		193	98	50.7772
			168	58	34.5238
