# Supplementary material for: YTHDC1 delays cellular senescence and pulmonary fibrosis by activating ATR in an m6A-independent manner
Source: EMBO J. 2023 Dec 15;43(1):4. doi: 10.1038/s44318-023-00003-2 (PMC10883269; doi:10.1038/s44318-023-00003-2)
Supplement: Supplementary file 10 — Source Data EV Fig. 1 [file 44318_2023_3_MOESM10_ESM.zip › Figure EV1/1l-m/p16 sh.xlsx]

## Sheet: Sheet1
saline1		saline2		saline3		saline4		NC-BLM1		NC-BLM2		NC-BLM3		NC-BLM4		NC-BLM5		shDC1-BLM1		shDC1-BLM2		shDC1-BLM3		shDC1-BLM4		shDC1-BLM5
423	17	304	3	341	10	214	0	315	50	412	98	745	123	541	50	245	74	412	61	306	69	210	81	240	153	561	130
277	1	250	7	260	21	190	1	289	60	542	23	535	55	231	54	842	123	210	42	416	134	512	93	300	154	346	118
162	11	400	20	360	1	310	36	433	79	364	39	157	21	571	46	266	21	258	91	363	145	495	134	284	97	664	161
313	3	323	12	547	5	340	10	260	30									257	90
						435	14
1175	32	1277	42	1508	37	1489	61	1297	219	1318	160	1437	199	1343	150	1353	218	1137	284	1085	348	1217	308	824	404	1571	409
	2.7234		3.28896		2.45358		4.09671		16.8851		12.1396		13.8483		11.169		16.1123		24.978		32.0737		25.3081		49.0291		26.0344
V1		V2		V3		V4		WT1		WT2		WT3		WT4		WT5		MUT1		MUT2		MUT3		MUT4		MUT5
0	0	0	0	0	0	0	0	0	0	0	0	0	0	0	0	0	0	0	0	0	0	0	0	0	0	0	0
	#DIV/0!		#DIV/0!		#DIV/0!		#DIV/0!		#DIV/0!		#DIV/0!		#DIV/0!		#DIV/0!		#DIV/0!		#DIV/0!		#DIV/0!		#DIV/0!		#DIV/0!		#DIV/0!
