# Supplementary material for: YTHDC1 delays cellular senescence and pulmonary fibrosis by activating ATR in an m6A-independent manner
Source: EMBO J. 2023 Dec 15;43(1):4. doi: 10.1038/s44318-023-00003-2 (PMC10883269; doi:10.1038/s44318-023-00003-2)
Supplement: Supplementary file 10 — Source Data EV Fig. 1 [file 44318_2023_3_MOESM10_ESM.zip › Figure EV1/1n-o/sma sh .xlsx]

## Sheet: Sheet1
saline1	saline2	saline3	saline4	NC-BLM1	NC-BLM2	NC-BLM3	NC-BLM4	NC-BLM5	shDC1-BLM1	shDC1-BLM2	shDC1-BLM3	shDC1-BLM4	shDC1-BLM5
1.7159	0.27851	1.28636	1.39937	7.74843	5.87323	9.9402	19	23.5989	47.9349	47.2452	63.7991	60.7256	14.5894
2.19959	0.783562	0.882412	0.483113	7.22541	13.1561	11.4446	17	1.97109	11.0203	15.2797	12.9861	49.6721	41.8375
0.0129315	5.53973	0.477852	0.973568	9.6705	7.02565	23.4983	20	9.82541	34.9752	11.7126	18.8909	10.9199	11.9062
0.673644	1.00331	1.46067	1.05618	10.628	10.3818	9.87797	13.34	14.98	35.0694	31.0081	14.596	16.1303	19.287
1.8548	1.21017	0.0725699	1.0903	5.43781	9.01322	19.9758	21.14	11.0043	21.04		13.545	48.0944	49.6938
											39.5997		51.0656
1.29137	1.76306	0.835972	1.0005	8.14204	9.09	14.9474	18.096	12.2759	30.008	26.3114	27.2361	37.1084	31.3966
																	0	146
																		185
																		197
																		188
																		176
																		184
																		197
																		165
																		178
