# Supplementary material for: YTHDC1 delays cellular senescence and pulmonary fibrosis by activating ATR in an m6A-independent manner
Source: EMBO J. 2023 Dec 15;43(1):4. doi: 10.1038/s44318-023-00003-2 (PMC10883269; doi:10.1038/s44318-023-00003-2)
Supplement: Supplementary file 10 — Source Data EV Fig. 1 [file 44318_2023_3_MOESM10_ESM.zip › Figure EV1/1p-r/yh2ax.xls]

control1	control2	control3	control4		NC1-BLM	NC2-BLM	NC3-BLM	NC4-BLM	NC5-BLM		shDC1-BLM1	shDC1-BLM2	shDC1-BLM3	shDC1-BLM4	shDC1-BLM5
0	2	2	1		6	1	1	2	3		1	1	5	10	16
0	1	2	2		1	1	1	3	3		11	1	5	1	15
0	1	1	3		1	2	1	1	1		2	12	6	22	12
0	1	1	1		1	1	1	1	4		4	6	2	1	10
0	2	1	1		2	2	5	1	5		3	1	2	1	8
0	3	2	5		1	4	5	1	2		1	1	14	12	2
0	3	3	2		1	2	6	1	2		2	1	4	6	30
0	3	1	1		1	3	2	2	1		1	5	2	1	11
0	1	1	1		1	1	2	9	3		3	3	12	1	21
0	1	1	1		4	1	4	7	2		13	5	2	1	19
0	3	0	1		2	1	1	1	2		1	3	4	1	21
0	4	0	1		1	1	1	1	1		1	8	1	1	26
0	1	0	1		5	1	9	1	1		1	9	5	2	4
0	2	0	2		1	2	2	1	1		1	2	3	2	5
0	1	0	2		3	9	2	1	1		2	10	8	17	2
0	3	0	1		3	7	1	5	2		1	6	4	2	2
0	0	0	2		1	1	1	5	4		2	4	1	2	1
0	0	0	2		1	1	1	6	2		1	6	4	3	3
0	0	0	2		9	1	3	2	3		16	1	4	4	2
0	0	0	0		1	1	1	2	1		4	2	3	2	2
0	0	0	0		2	1	2	4	1		2	1	4	1	1
0	0	0	0		1	2	6	1	1		2	1	5	2	2
0	0	0	0		1	2	2	1	1		1	2	4	6	2
0	0	0	0		1	1	1	9	1		8	17	1	5	3
0	0	0	0		1	1	1	2	2		4	2	7	1	5
0	0	0	0		3	2	3	2	9		1	2	1	14	1
0	0	0	0		1	1	2	3	7		4	3	3	4	3
0	0	0	0		2	3	2	1	1		4	4	2	2	1
0	0	0	0		1	5	2	1	1		3	2	1	12	6
0	0	0	0		1	2	3	9	1		4	1	2	2	2
0	0	0	0		1	4	5	1	1		5	1	1	9	2
0	0	0	0		5	5	1	2	1		4	3	3	2	1
0	0	0	0		3	4	3	1	2		1	1	1	10	1
0	0	0	0		1	4	1	1	2		8	3	7	6	2
0	0	0	0		3	7	6	1	1		2	3	4	4	17
0	0	0	0		3	4	2	1	1		1	10	5	6	2
0	0	0	0		1	1	1	3	2		3	1	10	4	2
0	0	0	0		1	5	2	1	1		1	1	21	12	11
1	0	0	0		1	1	3	4	3		1	2	11	4	17
0	0	0	0		7	1	1	1	5		2	3	1	4	10
0	0	0	0		3	1	1	1	2		1	5	21	6	4
0	0	0	0		4	1	2	1	4		2	5	14	4	6
0	0	0	0		2	0	2	3	5		2	2	16	3	4
0	0	0	0		4	0	3	3	4		5	6	12	17	5
0	0	0	0		3	0	1	1	4		3	5	19	2	2
0	0	0	0		1	0	1	4	7		1	1	20	1	12
0	0	0	0		1	0	4	5	2		7	14	31	13	1
0	0	0	0		1	0	1	2	1		2	4	10	18	36
0	0	0	0		3	0	1	2	1		1	2	11	23	1
0	0	0	0		3	0	1	1	1		2	12	17	21	17
0	0	0	0		3	0	3	1	3		3	2	10	19	16
0	0	0	0		3	0	3	1	1		4	4	4	14	10
0	0	0	0		4	0	1	1	2		1	1	6	12	16
0	0	0	0		2	0	4	1	6		4	5	4	1	10
0	0	0	0		1	0	5	1	2		12	3	5	9	11
0	0	0	0		1	0	2	3	1		4	10	2	17	13
0	0	0	0		1	0	2	3	1		4	7	1	2	14
0	0	0	0		1	0	1	3	3		6	0	1	2	11
0	0	0	0		2	0	1	3	2		4	0	1	11	3
0	0	0	0		1	0	3	4	2		3	0	1	17	8
0	0	0	0		0	0	4	2	2		2	0	1	10	9
0	0	0	0		0	0	1	1	3		1	0	2	4	5
0	0	0	0		0	0	1	1	4		3	0	10	6	4
0	0	0	0		0	0	2	1	2		7	0	12	19	1
0	0	0	0		0	0	1	1	1		2	0	18	33	14
0	0	0	0		0	0	2	2	1		1	0	23	12	1
0	0	0	0		0	0	2	1	1		2	0	10	16	1
0	0	0	0		0	0	3	1	0		2	0	10	18	1
0	0	0	0		0	0	3	1	0		4	0	10	15	1
0	0	0	0		0	0	3	1	0		2	0	10	0	1
0	0	0	0		0	0	1	3	0		2	0	0	0	1
0	0	0	0		0	0	1	3	0		5	0	0	0	1
0	0	0	0		0	0	0	3	0		10	0	0	0	1
0	0	0	0		0	0	0	3	0		20	0	0	0	1
0	0	0	0		0	0	0	4	0		0	0	0	0	1
0	0	0	0		0	0	0	2	0		0	0	0	0	0
0	0	0	0		0	0	0	1	0		0	0	0	0	0
0	0	0	0		0	0	0	1	0		0	0	0	0	0
0	0	0	0		0	0	0	1	0		0	0	0	0	0
0	0	0	0		0	0	0	1	0		0	0	0	0	0
0	0	0	0		0	0	0	2	0		0	0	0	0	0
0	0	0	0		0	0	0	1	0		0	0	0	0	0
0	0	0	0		0	0	0	0	0		0	0	0	0	0
0	0	0	0		0	0	0	0	0		0	0	0	0	0
0	0	0	0		0	0	0	0	0		0	0	0	0	0
0	0	0	0		0	0	0	0	0		0	0	0	0	0
0	0	0	0		0	0	0	0	0		0	0	0	0	0
0	0	0	0		0	0	0	0	0		0	0	0	0	0
0	0	0	0		0	0	0	0	0		0	0	0	0	0
0	0	0	0		0	0	0	0	0		0	0	0	0	0
0	0	0	0		0	0	0	0	0		0	0	0	0	0
0	0	0	0		0	0	0	0	0		0	0	0	0	0
0	0	0	0		0	0	0	0	0		0	0	0	0	0
0	0	0	0		0	0	0	0	0		0	0	0	0	0
0	0	0	0		0	0	0	0	0		0	0	0	0	0
0	0	0	0		0	0	0	0	0		0	0	0	0	0
0	0	0	0		0	0	0	0	0		0	0	0	0	0
0	0	0	0		0	0	0	0	0		0	0	0	0	0
0	0	0	0		0	0	0	0	0		0	0	0	0	0
0	0	0	0		0	0	0	0	0		0	0	0	0	0
0	0	0	0		0	0	0	0	0		0	0	0	0	0
0	0	0	0		0	0	0	0	0		0	0	0	0	0
0	0	0	0		0	0	0	0	0		0	0	0		0
0	0	0	0		0	0	0	0	0		0	0	0		0
		0	0		0	0	0	0	0			0	0		0
		0	0		0	0	0	0	0			0	0
		0	0		0	0	0	0	0			0	0
		0	0		0	0	0	0	0				0
		0	0		0	0	0	0	0				0
		0	0		0	0	0	0	0				0
		0	0		0		0	0	0				0
			0		0		0	0	0				0
			0		0		0	0	0				0
			0		0		0	0	0				0
			0		0		0	0	0				0
			0		0		0	0	0				0
			0		0		0	0	0				0
			0		0		0	0	0				0
			0		0		0	0	0				0
			0		0		0	0	0				0
			0		0		0	0	0				0
			0		0		0	0	0				0
			0		0		0	0	0				0
			0		0		0	0	0				0
			0		0		0	0	0				0
			0		0		0	0	0				0
			0		0		0	0	0				0
			0		0		0	0	0				0
			0		0		0	0	0				0
			0		0		0	0	0				0
			0		0		0	0	0				0
			0		0		0	0	0				0
			0		0		0	0	0				0
			0		0		0	0	0				0
			0		0		0	0	0				0
			0		0		0	0	0				0
			0		0		0	0	0				0
			0		0		0	0	0				0
			0		0		0	0	0				0
			0		0		0	0	0				0
			0		0		0	0	0
			0		0		0	0	0
			0				0	0	0
			0				0	0	0
			0				0	0	0
			0				0	0	0
			0				0	0	0
			0				0	0	0
			0				0	0	0
			0				0	0	0
			0				0	0	0
			0				0	0	0
			0				0	0	0
			0				0	0	0
			0				0	0	0
			0				0	0	0
			0				0	0	0
			0				0	0
			0				0	0
			0				0	0
			0				0	0
			0				0	0
			0				0	0
			0				0	0
			0				0	0
			0				0
			0				0
							0
0.009615385	0.307692308	0.135135135	0.191616766		0.915492958	0.918181818	0.982142857	1.109090909	0.993630573		2.557692308	2.224299065	3.55	5.362745098	5.2
1	16	10	19		60	42	72	82	67		74	57	70	69	75
104	104	111	167		143	110	167	165	157		104	107	140	108	105
0.961538462	15.38461538	9.009009009	11.37724551		41.95804196	38.18181818	43.11377246	49.6969697	42.67515924		71.15384615	53.27102804	50	63.88888889	71.42857143
