# Supplementary material for: YTHDC1 delays cellular senescence and pulmonary fibrosis by activating ATR in an m6A-independent manner
Source: EMBO J. 2023 Dec 15;43(1):4. doi: 10.1038/s44318-023-00003-2 (PMC10883269; doi:10.1038/s44318-023-00003-2)
Supplement: Supplementary file 11 — Source Data EV Fig. 2 [file 44318_2023_3_MOESM11_ESM.zip]

Archive with 67 entries (53 files):
- Figure EV2/
- Figure EV2/2a/
- Figure EV2/2a/2023.4.14  mjy-zcf.ixo
- Figure EV2/2a/L2 p21 p16.xlsx
- Figure EV2/2a/zcf-20220518-1.ixo
- Figure EV2/2b-c/
- Figure EV2/2b-c/quantify.xlsx
- Figure EV2/2b-c/Vector ki67 IF.nd2
- Figure EV2/2b-c/Vector ki67 IF.tif
- Figure EV2/2b-c/YTHDC1-MUT ki67 IF .nd2
- Figure EV2/2b-c/YTHDC1-MUT ki67 IF.tif
- Figure EV2/2b-c/YTHDC1-WT ki67 IF.nd2
- Figure EV2/2b-c/YTHDC1-WT ki67 IF.tif
- Figure EV2/2d/
- Figure EV2/2d/GAPDH NC siDC1 siM3 siDC1+siM3 .tif
- Figure EV2/2d/GAPDH NC siDC1 siM3 siDC1+siM3 w.tif
- Figure EV2/2d/METTL3 NC siDC1 siM3 siDC1+siM3 1 W.tif
- Figure EV2/2d/METTL3 NC siDC1 siM3 siDC1+siM3 1.tif
- Figure EV2/2d/YTHDC1  NC siDC1 siM3 siDC1+siM3 W.tif
- Figure EV2/2d/YTHDC1  NC siDC1 siM3 siDC1+siM3.tif
- Figure EV2/2e/
- Figure EV2/2e/lung density.xlsx
- Figure EV2/2f-g/
- Figure EV2/2f-g/SMA over qutify.xlsx
- Figure EV2/2f-g/Vector a-SMA IHC.tif
- Figure EV2/2f-g/YTHDC1-MUT a-SMA IHC.tif
- Figure EV2/2f-g/YTHDC1-WT a-SMA IHC.tif
- Figure EV2/2h-j/
- Figure EV2/2h-j/quantify.xlsx
- Figure EV2/2h-j/Vector YTHDC1, p21 and SPC IF/
- Figure EV2/2h-j/Vector YTHDC1, p21 and SPC IF/merge.tif
- Figure EV2/2h-j/Vector YTHDC1, p21 and SPC IF/P21.tif
- Figure EV2/2h-j/Vector YTHDC1, p21 and SPC IF/SPC.tif
- Figure EV2/2h-j/Vector YTHDC1, p21 and SPC IF/v3  010.nd2
- Figure EV2/2h-j/Vector YTHDC1, p21 and SPC IF/YTHDC1.tif
- Figure EV2/2h-j/YTHDC1-MUT YTHDC1, p21 and SPC IF/
- Figure EV2/2h-j/YTHDC1-MUT YTHDC1, p21 and SPC IF/2_mut  002_crop_RGB.tif
- Figure EV2/2h-j/YTHDC1-MUT YTHDC1, p21 and SPC IF/mut  002_crop.nd2
- Figure EV2/2h-j/YTHDC1-MUT YTHDC1, p21 and SPC IF/p21.tif
- Figure EV2/2h-j/YTHDC1-MUT YTHDC1, p21 and SPC IF/SPC.tif
- Figure EV2/2h-j/YTHDC1-MUT YTHDC1, p21 and SPC IF/YTHDC1.tif
- Figure EV2/2h-j/YTHDC1-WT YTHDC1, p21 and SPC IF/
- Figure EV2/2h-j/YTHDC1-WT YTHDC1, p21 and SPC IF/merge.tif
- Figure EV2/2h-j/YTHDC1-WT YTHDC1, p21 and SPC IF/p21.tif
- Figure EV2/2h-j/YTHDC1-WT YTHDC1, p21 and SPC IF/SPC.tif
- Figure EV2/2h-j/YTHDC1-WT YTHDC1, p21 and SPC IF/wt1  019_crop.nd2
- Figure EV2/2h-j/YTHDC1-WT YTHDC1, p21 and SPC IF/YTHDC1.tif
- Figure EV2/2k-m/
- Figure EV2/2k-m/quantify.xlsx
- Figure EV2/2k-m/Vector YTHDC1, p16 and SPC IF/
- Figure EV2/2k-m/Vector YTHDC1, p16 and SPC IF/MERGE.tif
- Figure EV2/2k-m/Vector YTHDC1, p16 and SPC IF/p16.tif
- Figure EV2/2k-m/Vector YTHDC1, p16 and SPC IF/SPC.tif
- Figure EV2/2k-m/Vector YTHDC1, p16 and SPC IF/v3  008.nd2
- Figure EV2/2k-m/Vector YTHDC1, p16 and SPC IF/YTHDC1.tif
- Figure EV2/2k-m/YTHDC1-MUT YTHDC1, p16 and SPC IF/
- Figure EV2/2k-m/YTHDC1-MUT YTHDC1, p16 and SPC IF/merge.tif
- Figure EV2/2k-m/YTHDC1-MUT YTHDC1, p16 and SPC IF/mut  _crop.nd2
- Figure EV2/2k-m/YTHDC1-MUT YTHDC1, p16 and SPC IF/p16.tif
- Figure EV2/2k-m/YTHDC1-MUT YTHDC1, p16 and SPC IF/SPC.tif
- Figure EV2/2k-m/YTHDC1-MUT YTHDC1, p16 and SPC IF/YTHDC1.tif
- Figure EV2/2k-m/YTHDC1-WT YTHDC1, p16 and SPC IF/
- Figure EV2/2k-m/YTHDC1-WT YTHDC1, p16 and SPC IF/MERGE.tif
- Figure EV2/2k-m/YTHDC1-WT YTHDC1, p16 and SPC IF/p16.tif
- Figure EV2/2k-m/YTHDC1-WT YTHDC1, p16 and SPC IF/SPC.tif
- Figure EV2/2k-m/YTHDC1-WT YTHDC1, p16 and SPC IF/wt1  013_crop.nd2
- Figure EV2/2k-m/YTHDC1-WT YTHDC1, p16 and SPC IF/YTHDC1.tif
