# Supplementary material for: YTHDC1 delays cellular senescence and pulmonary fibrosis by activating ATR in an m6A-independent manner
Source: EMBO J. 2023 Dec 15;43(1):4. doi: 10.1038/s44318-023-00003-2 (PMC10883269; doi:10.1038/s44318-023-00003-2)
Supplement: Supplementary file 11 — Source Data EV Fig. 2 [file 44318_2023_3_MOESM11_ESM.zip › Figure EV2/2a/L2 p21 p16.xlsx]

## Sheet: DC1
	GAPDH	DC1					P21						gapdh	p16
dmso	18.26						27.58	9.24	-0.0433333	1.03049		saline	20.13	25	4.8575	0.005	0.99654
	18.27	24.02	5.68	0.09	0.939523		27.42	9.08	-0.203333	1.15136			20.15	25.16	5.0175	0.165	0.891929
	18.33	23.95	5.61	0.02	0.986233		27.79	9.45	0.166667	0.890899			20.15	24.79	4.6475	-0.205	1.15269
	18.5	23.82	5.48	-0.11	1.07923		27.66	9.32	0.0366667	0.974905			20.14	25.03	4.8875	0.035	0.976032
	18.34		5.59					9.28333					20.1425		4.8525
NC	17.61	23.79	6.3575	0.7675	0.587435		26.45	9.0175	-0.265833	1.20233		NC-BLM	20.1	23.01	2.925	-1.9275	3.80395
	17.26	23.89	6.4575	0.8675	0.548096		24.88	7.4475	-1.83583	3.56978			20.09	22.99	2.905	-1.9475	3.85706
	17.6	23.8	6.3675	0.7775	0.583377		24.91	7.4775	-1.80583	3.49631			20.08	23.03	2.945	-1.9075	3.75158
	17.26	23.74	6.3075	0.7175	0.60815		24.69	7.2575	-2.02583	4.07227			20.07	22.98	2.895	-1.9575	3.88388
	17.4325												20.085
siDC1	17.62	25	7.36	1.77	0.293209		23.86	6.22	-3.06333	8.35902		siDC1-BLM	20.11	21.71	1.5825	-3.27	9.64646
	17.62	24.25	6.61	1.02	0.493116		23.01	5.37	-3.91333	15.0671			20.08	21.71	1.5825	-3.27	9.64646
	17.66	24.53	6.89	1.3	0.406126		23.87	6.23	-3.05333	8.30128			20.18	21.72	1.5925	-3.26	9.57983
	17.66	24.88	7.24	1.65	0.31864		23.85	6.21	-3.07333	8.41716			20.14	21.68	1.5525	-3.3	9.84916
	17.64												20.1275
													actin	p16
V	17.66	24.42	6.855	0.2425	0.845279		23.81	6.245	0.0025	0.998269		vector-BLM	20.08	23.02	2.9325	-0.0025	1.00173
	17.31	23.87	6.305	-0.3075	1.23756		23.77	6.205	-0.0375	1.02633			20.08	23.05	2.9625	0.0275	0.981119
	17.66	24.09	6.525	-0.0875	1.06253		23.82	6.255	0.0125	0.991373			20.09	23.03	2.9425	0.0075	0.994815
	17.63	24.33	6.765	0.1525	0.89969		23.83	6.265	0.0225	0.984525			20.1	22.99	2.9025	-0.0325	1.02278
	17.565		6.6125					6.2425					20.0875		2.935
DC1-WT	17.55	23.08	5.5425	-1.07	2.09943		24.82	7.2825	1.04	0.486327		WT-BLM	20.13	24.89	4.76	1.825	0.282241
	17.51	23.12	5.5825	-1.03	2.04202		24.79	7.2525	1.01	0.496546			20.12	24.92	4.79	1.855	0.276433
	17.56	22.97	5.4325	-1.18	2.26577		24.77	7.2325	0.99	0.503478			20.13	24.97	4.84	1.905	0.267016
	17.53	22.82	5.2825	-1.33	2.51403		24.83	7.2925	1.05	0.482968			20.14	25.06	4.93	1.995	0.250868
	17.5375												20.13
DC1-mut	17.58	23.13	5.6225	-0.99	1.98618		24.31	6.8025	0.56	0.678302		MUT-BLM	20.08	24.96	4.8625	1.9275	0.262884
	17.32	23.08	5.5725	-1.04	2.05623		24.32	6.8125	0.57	0.673617			20.12	24.99	4.8925	1.9575	0.257474
	17.56	23.18	5.6725	-0.94	1.91853		24.28	6.7725	0.53	0.692555			20.09	24.96	4.8625	1.9275	0.262884
	17.57	23.04	5.5325	-1.08	2.11404		24.34	6.8325	0.59	0.664343			20.1	25	4.9025	1.9675	0.255696
	17.5075												20.0975
				0.845279	0.998269				1.03049
				1.23756	1.02633			0.939523	1.15136
				1.06253	0.991373			0.986233	0.890899
				0.89969	0.984525			1.07923	0.974905
				2.09943	0.486327			0.587435	1.20233
				2.04202	0.496546			0.548096	3.56978
				2.26577	0.503478			0.583377	3.49631
				2.51403	0.482968			0.60815	4.07227
				1.98618	0.678302			0.293209	8.35902
				2.05623	0.673617			0.493116	15.0671
				1.91853	0.692555			0.406126	8.30128
				2.11404	0.664343			0.31864	8.41716
