# Supplementary material for: YTHDC1 delays cellular senescence and pulmonary fibrosis by activating ATR in an m6A-independent manner
Source: EMBO J. 2023 Dec 15;43(1):4. doi: 10.1038/s44318-023-00003-2 (PMC10883269; doi:10.1038/s44318-023-00003-2)
Supplement: Supplementary file 11 — Source Data EV Fig. 2 [file 44318_2023_3_MOESM11_ESM.zip › Figure EV2/2a/zcf-20220518-1.ixo]

<objectstream signature="IXOS" version="1">
	<obj name="root" class="HTCExperiment" version="5">
		<prop name="name">zcf-20220518-1</prop>
		<prop name="UID">98799181ADE745EE9290604C496FF929</prop>
		<prop name="OwnerUID">B884978B2EC94F6EBD5E824917530F0F</prop>
		<prop name="Created">2022-05-18T15:56:15.055</prop>
		<prop name="CreatedBy">B884978B2EC94F6EBD5E824917530F0F</prop>
		<prop name="CreatedByName">System Admin</prop>
		<prop name="LastModified">2022-05-18T17:33:00.222</prop>
		<prop name="LastModifiedBy">B884978B2EC94F6EBD5E824917530F0F</prop>
		<prop name="LastModifiedByName">System Admin</prop>
		<list name="AppliedTemplates" count="1">
			<item>20200307-Sue</item>
		</list>
		<list name="TemplateOwners" count="1">
			<item>System Admin</item>
		</list>
		<prop name="SWVersion">LCS480 1.5.1.62</prop>
		<obj name="AppProperty" class="TAppProperty" version="2">
			<prop name="Created">2022-05-18T15:56:15.055</prop>
			<prop name="LastModified">1899-12-30T00:00:00.000</prop>
		</obj>
		<obj name="ConProperty" class="TAppProperty" version="2">
			<prop name="Created">2022-05-18T15:56:15.055</prop>
			<prop name="LastModified">1899-12-30T00:00:00.000</prop>
		</obj>
		<obj name="run" class="HTCRun" version="7">
			<prop name="name">Run</prop>
			<prop name="Created">2022-05-18T15:56:15.051</prop>
			<prop name="LastModified">2022-05-18T17:31:03.626</prop>
			<obj name="AppProperty" class="TAppProperty" version="2">
				<prop name="Created">2022-05-18T15:56:15.049</prop>
				<prop name="LastModified">1899-12-30T00:00:00.000</prop>
			</obj>
			<obj name="ConProperty" class="TAppProperty" version="2">
				<prop name="Created">2022-05-18T15:56:15.051</prop>
				<prop name="LastModified">1899-12-30T00:00:00.000</prop>
				<prop name="HasProperties">1</prop>
				<obj name="_Properties" class="TAppProperties" version="1">
					<prop name="Created">2022-05-18T15:56:15.051</prop>
					<prop name="LastModified">1899-12-30T00:00:00.000</prop>
					<list name="emlist" count="4">
						<obj name="item" class="TAppProperty" version="2">
							<prop name="name">TopChart</prop>
							<prop name="Created">2022-05-18T15:56:29.419</prop>
							<prop name="LastModified">1899-12-30T00:00:00.000</prop>
						</obj>
						<obj name="item" class="TAppProperty" version="2">
							<prop name="name">LeftChart</prop>
							<prop name="Created">2022-05-18T15:56:29.419</prop>
							<prop name="LastModified">1899-12-30T00:00:00.000</prop>
						</obj>
						<obj name="item" class="TAppProperty" version="2">
							<prop name="name">RightChart</prop>
							<prop name="Created">2022-05-18T15:56:29.419</prop>
							<prop name="LastModified">1899-12-30T00:00:00.000</prop>
						</obj>
						<obj name="item" class="TAppProperty" version="2">
							<prop name="name">RunOverviewChart</prop>
							<prop name="Created">2022-05-18T15:56:29.419</prop>
							<prop name="LastModified">1899-12-30T00:00:00.000</prop>
						</obj>
					</list>
				</obj>
			</obj>
			<prop name="State">3</prop>
			<prop name="StartTime">2022-05-18T15:59:10.351</prop>
			<prop name="EndTime">2022-05-18T17:31:03.625</prop>
			<prop name="InstrumentID">6648</prop>
			<prop name="InstrumentVersion">HTC_VER_10</prop>
			<prop name="InstrumentName">LC480</prop>
			<prop name="InstrCalibrationDate">1899.12.30 00:00:00:00</prop>
			<prop name="Technician">System Admin</prop>
			<prop name="AcqStoreClass">HTCAcquisitionStore</prop>
			<prop name="AcquisitionStore">eJzUnVuzqsi2rf/KjhXnjQdBBTVi7xUBZKKAXDIBL7x5R0EFr+CvP51MnTJn1TrrpfaZtephRhljDMXkkl+21lvP/z4vD/91Whw3//OPy/l8+8d/rbLF9fo//xiFuroq7vvr/rY/n4Lb+bL5x389NpcrvPqff0j/+Od/55dz/v5LPVmcTptMP99Pt3/8U/rvVv2zn34jWBzzbPP+hU6/+/mVbH+9fd6kWmWbKxxA/Uv/84+uAp/xPTjztjn+OLiQ/e6/Ph7/ct5dFsd/cSib3XFTH0b7T37I3/if4p8cX2M4vkcp/T8OEobQyM6NP2sccOfnAw73R/jUniT32uKfHFW4Oeb/+Of/6YqyZKgd1BP5P392/PxMNL5B44fm6ba78I8aDAZ/8guTRbZf//mo0c0WfnrfsMNQdbEn/vjvz8Z4Be902hmLFVw4MNL/4tdgePzz/nS7/uOf62CDiDJaJaJDQ3mCSKHYRDD2e9Eju+4EzTcbmyiPRRo5xcMykJgLHnmJ91T0p60FRairC+QlnQ6iG11iFw2CTZe8ytEFe9GiW6KloBAymDu56IxsK0Ne0Z4RRWol2DOz8wD1THj/vuJvU0dumRbK5sqTdMbnJHXu2klC/mIikIGmJalfXuc5WgfDMZGd7QE70itPULmz96T/jE+R98hlC+GgwKTcuPvUu9H5BGmygMkr7R2wP+pbLtp19pgIr+dBdNYTeD+S2htSOv4u9dYPc4I6u/aVlN4Rvv/YPWlIvd+6ZPDaJ9hVSni/GS7g+5B7IvqPZ1dCvZs9Jq9kAN//mXUT9Bjcx6TqXw+pO5bna7SeCSGRNXyOvJ6oGMg6tMekb5Tw++uenKDBrX0jnbncj1x7Ht+QGSkB6WnXFLu9HRyPeg0wqY67feSdducS5RMFk8Ek2KXuc37OkFkWW/i85SF1tOuZIqOyF6Q7PexSP35aa/S8bQzSu6kwnlvDipHXvnuk3VFOkXPwYwvO1zAmQutVpK6yiQ20PSxWRCzLPPX2B9tCLcUOyLNzSbGPQ3i/fiBMSKd/Pkbe/aHckH+ZhqS/3J2wly/O8HN9MyY9YZhFnt2NY7S+D9dECuwCu+lNjpH6KnIiLK9H7AeFfEOP/XFMnkWxEt3usUvRFd9tIg1nR+wcq7xEE29okd7xCed7q5slCqZTjbRGm33kKAv4+3hmUyJuJkfsXm0Yr65gW+T5zA/YjfYdC1kjPSJy2TmmPnl2B2g9rwzSFwItCgWUuyjawvj0FXUlOvjRiVH8pB0yKOhZ9PStGaPOa4OJYuIkcqUZfL+7aI+IWEn71HW8XEInBPeLMlnC/ZFvTTgfwdEgpabAeLn19ZF5uUCeO+cg+jfSNVAcTEQiP+c59h3X0tBBUU5kkE+Oon/QlBxl0mZJlM4+Sx20NQeofy0SUva9Ajv21svQyS5MAmdqjz0xkyk6FtOMCMrglHrJoqCIPI8WkfbjO/b8A1x/Rn5wSCvN+pEftgUJib3Lg8iztYC9jkYSXG6EBdxP6yJypw5cDx1d6ZC+X3/+SpjLKO3B+JZJJ8O+FygaEvTpFsbPP6WOry805MX2kbRIloruLYDzGycbEe4nIYuc6HHR0ELw+6QT3OEs+Kka47Xsv0jbHSCRFCqN8fmwd0lnE8L9dB+aa5Q7Q5f0xsc0chO9Hh909IjsaVnke6+YoqpYuDB+4Vn0L3o8QGoXrsdWf73DnkQtiqaa1yM9F51Tf57C8Zq964jaSb8VOdvWJkeVelgT+XVURTpQyxwHZTEjYrCC+3+Wny103Uw9ohyLk+jPbnC9rwcLn1Tz3RHGI5bXKAxhfFvqEa734GQbyAsCifQ2cIP427IbI4Xcj6Q9hqeQEzwvCbqook+NvjNOw8mdTHD7PJPhevT6oiP0ywSLghNTfbnX0uDwJCUuOs+Y4tlylIZut1zjl7DSKC4fbhRsD3SCV/RpU9u1DDHYelTD/naOqfWwYDzVOZxPFF1t6iiiGoWL+26CX2rfolYc2Ck556qEM58EVN/rOibxpJTwZOHM6dhZ4SgwevD3t3nqUCzcMQ5NeKziRDpr1G4PDExLd5fjeWbCx/ptFNH7Aj7fHaUnquNSF8lyt7Nwy00Latnw90R14OeXKTEoap1xGg52Oxm+z3xGtfECi8HtVFH82EQTioqpKoZz8znBx4w41F/s9TQYOSrFJO/rFL0UlIbw6y6O++mQ2mmli3Sy1nKsj7sZ9a2znhJhnxjYVvqE+tIY7m/6UDX8SB930tXVURoIFYxkRohF7ZaKRbq4VxY+na6YGvlLw+HjvLvhziKa0qEJJyaQ9/D9uzvHor4njXB4XGslFqp+SBHVEabPTDfw6yTOqLXRDExOW5gl8hJvqJMJw5QeXjt4mwrDeBYejuhim7jYLNIzHfdlPaXtubbG5jga0pHVVTF5KFqCBUddU1dzRyIcK5yfzHR2VE0MKyXyVp/gW2e1o/ohtUSaVkGMdSVaUG+3MaIgG8D1sdxcV1TdrUY4MPqBgVtWdw7X092IKGlVGc7X0Yw6YaGJhBpwPXzooAU0Bf/W3PV58bsgUPotENiX5G7/30Fg35D1NvvnzzDu/xsEin8xBNLC00lJ9EPkXOYAJeQFkNVqFTCJKnuYBPOT7ZJBb5OmTu7nFurLd5dUxRMgMBcWAH2n+4DIeQ0JHRsmVStoyxwCnWIwl94QuDcBKugZ3h8+b0rELgEokfdnGRm7wCadsrcRncFmbiG3HJak/zgkkZcMZgmHQDk399hZ3eY3tN0HDkxaq73oZBU8lA8tYUcqncIkP7RgEuvbALXi0dxHblaZ/woC6QUmZWMEP5+kR4CoffCBwBMJCoDA/R4mYe9kIGNrKERIjknqifQc/wECLQmO59XX0si/G/MEZcbCJlV1ByhbduD9RsSOSFvvnUR3vrQnHAI7y1aKnWoBEHsQgjtpTbc97LcXABXdqweTzuQJ7/dQ5zHaOAuDiFM4Hr/cnnP0cttwjijdRRwCdesOx1/NAZIYBLr2YkmeiwKgtRXkOYrW1ZC0TwjGu5XJbwgsTxVMYtdpPOEQ2OkIF+yftzB+7UN7Q8T4nkduhG14fFdeSJTWFSDnIgLE78f6hFSbAsbbfdolui03kzcEmkp3jdQCoK7EZgbnQ4ZJdNLebDkEOncvX6P2yitIP0Un7OaPWEJ3uwIIrHaryLNGANlLw3bI01scI2caxCXaHXWAmnN5iLzVHiCw3V4g0sq3AOnmAr6f6tuESHqYpV4FFI3itm6S7gYg35V3Qxmd/P2UDA6DI4x/IBto/Ty+IZBMU9lFimoDVA2NNfaX1SlD6W7d5RDozlvwfcbjepFkGkl9PuH8C1eAwPIKEOi5HkD7/KIAFMwAAj2jBYuKbQHXV1/uAcS0nvMSne7rARGwCuenXZ4N1HtNOkCjAbz/wIdF1fI1PJPe0jtGbrwp4P0HNkB5b51hbzaARVQUAQSKczcXvUjwLBTaxYgMAAIj3zRg0WYV0wORdoNT5C4UW0PP894kbcW8pRwCb1rPJ/KxO0id8/w+QPZkKwF0HoXUhUkgx6vsPntD4KCQNWTZAHGymwAEzvtwvY3Gug/3p5Sm7j6A69MNFjvSm/qnyJf3lozUGPBCHmb19R/A/XhLphXpkh5AIX7YAyS8IpWOzT5KyagNkHHXWm0imkMchWVA1zhfTgFS8WSP/cyonzc1BL62aYq9h2bKaNe7w/F3MSw67PAnCHTGemEg9BSmHALdUwnXcz+3FVIe0Dnye7jQUH7oWnR8HKoR7R3g+4vJIyH97g3O/xO4BhfzInpDYN82XWTejz4R7Qy+H3Hq7yNNfaLoWzg/tziPkdE7mhwC/enIht+3A5G8cPeKvSUFCPTUIiV9OoX7KXr2MhRlUUDRLXQwvZNngjU57JNnvBhE7uSuZbgaikuqk1zHIdoTmUOgNdyZmGxtmmO0PyPqu6UrBsYBoHBgwGp9XNlDWNrcAXoG4/mQ+ooF0BV0dxnGEfzcundUMXj4ZI3dcuVQbzIf47C6lBoWOvOQWoQAtMkjTcbyfg6jmmw+EOivHY+a+IVTuhDg9Th56tRMBSMi8Ua9YfkGEGi4HSSGik0N3DsB1OhxhTBZJQBtVtm9U7N6YTF019TCd2E3pDAmOCLHSh3gYNqNqZqvAZquZjXBi6A/o948ACi/dnf0DYGnExzf4wqv1TYByHW6KKVLPQGcwleT4lhEOHRu9IaPr+6Rut0cfp9BIExcAVVdT0uJ7+8MPF8vS9J+aQDVCx0gyZuvLOpthwYOiwFA0gBjg6qHzgcCUQXQZF5yAwftFyxaPLKCp6AMEEi9NUAZhmU69V8A20FvElh4QtSYerEO48MgsJuTLVVTdSjSkQT3V7pwHDo8BjCefT2Jse+rOcWiAeM1XQD0xZfuiFpo10p9aiYJNkSyofrdH4nBZkhlfHTIjg513YrIehNQrB0AAoe3zMYElTB+1XG+pKP93kjpfq1N8LYQ128ITK8AqYPyOadaKhpi2H0EGQ7yM7zePGERsD3+PSGw/VsgcCDJ0r+FwMGP/36jEqgZxl8MgbdkoRHp9tinbiHmE0SCu03E/PyBwE6trHAIvHq5ga4LgJRyDmsKx+/DQ/gyBMrrjXcwSS8Ky0IPW5BJNX0V2O+uAALvR/h9AZ7NuAGBTAl0E2wOEDFhkucQyJRABoGddZJEzlg9lQ0l0F06Zo76lmADpC0B0ob1Q59BYKnPT9jpnWrlpIZAwTFgkpSeAEX95I5rJQkg6tGFSZdB4KBzPKSeiue0AYGu7cND3N8dL28IDJz2oAGB/qNe6aNo75Oed4PXJjn/UQnUsuKtBPoX8ew2IZDEC8oh8LnHMGmuZjDJ4ElwJf3Toyu64szK0QO1PfK65fB+1gCgYd8fIiI5h73o+sJ5jUh210k7JDDp2TWUrOPNGqB8ClCExvB5Qt6eE3h671JfeFgxh0Bp+toBdCQ1BBvTMRHdNkxyhWRRNN7vFzDptwvRn/TPA3RdCm8IdOKD4gIEDgPS1W5p6nu18voMFJh+zjlA4PW5kFAHTSNSletjyiGQKYHSzj1iDoHz+3RDlK5TRL5/hfP1hUBHKnP5DYFMCTwN4Xw81josQlYT+PsOzW/Iats2QEAFUJ1p3RtXAiV/txf9RAEIrB61ElhFmdiAwKp/OUQcAsNZMYNJuXcU/fEDFh1MCXxKFCDgYcgUqWd9RKqss4qc4N6ZINySYToJnHPkbTZneP2a6hwCuRL4SIdGjTj7iEOgjQACpXAJUE+3AIGZDpD6GskH0SkfcLxktldJr61/IJApga+jCe+f3j9KoGyNjtjtrYsJWmUA5aW8zSIOgfZ1swFIGwOUvwY3uQGBXAnM9CAhstoHyP1CYOs4vEWet4frNahOIRmsR4LonAZbF63bow7pPPqtyHfaJMf7AUByaxUCZM7y7gBdqr0Ei4z68xcDgFimBIpbMcUcAg1lsSXdvg/nz9zHA1TFwz3pAfOn3rXKKQryKSzinn14PjAlcDO76lSF6xyHrS5Mip0ekkmvHAEUSKhMcIEA+rtDD+6nXQrj7Y3v4zcErpK5jHy0d8nT1AFKcRi7aFgtxgC54Tlywv0HAl/XzS7yDjSOkW3ZMhF7+Jw66zSH7wOrF2pcPQ2T3dC3kCP3EvLUJIAEa6hJTQhkSqAv2DVkHk+p1x4DZA8Ggcch0JnI8Hy8oyM8f/QTLHpaJ9tC2h4gkCmBTkC7E2CI44EofghQTZ/jNbpMViE1o4kTUYM+M/yMDwP4/luA8u2jzPFWjxbU2B81gIZyJ+E7usbUjfdmFGZKkuPhtGtQH1ceJg4CCKwoQB46jodpIAuJhdet1Yg6jo3TMD2TDEfmc0zHcxmu7/N2t8ZXWtP+aGaL4b2vaTibqxM6Hrp6GhxOpYwvx11MbTwFiBQuaoJDjfgcAoPzHV7fJYBArKlGSuawesSX2PGpnnXh94lCBgAltRJ4f6EIIJBMcCd53uh4V2GRdu6ai43heUS9EUAgnYcAacmSLDgEciVQdbsRVwJpeHy6+Pjsjqm/P+piOHeeE3xvzw04f22ArrEO7yf34f2YEkhsV8uxPAMIdE4F/P6gKi286KiUmqarpcF9CxAoZ9uKKAdhFIXtIJng/XVnUeNoAITai0rDUquPASK7WsQhcHBMZ+x4xeCFAKLv/fQDgbDyl7F2wSGHwHAjfZRAdQv/Fw69ao3p2tlQEx4qmEMgUwI5BBoVQOjhfj5T7dDVo8AfJWsOgaPbqpW6WQ4QGDyeq6YSuPHFTRMCSQiQ6ZxTgEAx0GN8K8yYmrsVfH7vUrpcCcTj5VDkSqBWODHFrmSIwZnoOYdAtD5pIhmLu/LvCIGd3wKBkih1B39KS387P1gz8F9MgUluq5wC/aADVMIosCEFdgV4KrfWu1R07vWs1U2AUlqqlEVcCmQU+GxlMEsPrNzifnB7c8tFd6+YMEt6ugcU9TyLbv9iZYjo+xl57Ywk8ufnXEOPbTB6+8FMCuR+cE2BrohOA5QsjAEpOyq8Ht3NEgkLoK7S2wD1eBSW5l8/2HHOcHzMD+6p9scPdpSpQV4wa4veYA3U0/CDLRu+38sBSmm1xzCLzF2Tot558ZMUKGzWnaYUmF0D9y0FMgrcDHT7DxT4Ko4wfuELZhXmBytodI44Bdr94ZsCuRTI/OCyVXRTZxfnJZLSoU/ajzvMgkAVFPkRHD/zg53+Bt5/YFSo6Qf3tPuOVNfZAfszB47/WFZzAlC0E/0RgfdnFPh02rDI3yCgsK47tEnf1E8ip0DpVaw5BXI/mEmBve3xnMLvw/ltKTol0uj+ocB0DwjK/GC3TwoZGa/NhHT8Fbwe9eYJ6iwWdlMKXA69DWmbtEh9+WG9pcBW0gIq80kso2rv2eR5z1Yp94MZBTI/2OuSPEPCHSiQ+cHeOTnnSPYClUuBbkuJk7cfXFOg4xdwvj1haBLJvB1SToHedjohQtk6YU6B266OSH86hqX/cQ/X6+s8Nbkf7FUSrDrknaQABRC4Xo/b809S4HkG4/+VAt3NPc5R0BOASozFAah0ey5RuTga9XjWUnAJn8f8YCYFetlzrqHV4dYl/Y13TrkUeNXvJ9JuqVnKKTCM7jMiDRap6K4EWEXto8WGS4GOu3ZzToGvzQIoeJUBpUxhAUOqZx8oXImBqom6GZFuYNyw5+5hPPrBAyinR4D6YLJawzX96BM5tdUoZBQ4XStvKdCz7VhDXlFI5BlusppK4fqe9IYEVoXtVPS2FVDgxF7s4Pqp/WBGgai0M/KaH+H376EF5z8JSu4H+33/YqBBX8XUuFlAKT1ZvWETdfpwvidYDPuTMmtSIPODxVflkI68O4ieqcGqhC6B+voqOmJOgfNgAT8XQ7g+mR88MoECpSNQIMx2+Ro9y6HMpUDPQDJcX2rqUY/5//NRi6JWb3YEShsAdbWPMMsu5kEIxzPbRa5/BkpnFCikh1Pk9a/WhEuBzA/2sQzPG0aBDT+YUWB72rlE7rQECsTqPSNPFyiQS4FW0p1SnEydKIQl7w07k51G1dFdwHA+tBte388LOL6LjoNFoMpvCpQyMyXmpSw5BVq1EBxWWMvwSO4CBXrOCJOtALP+drSzqX0aw3ia3V2O0z5Qoqv3tJQuyTPHsSx6dHRajHE4c6mFs9V8So10ijC5K9oAi9P+gjpzeCCRcKVmeE93hGqXNlDgaAvXh9nGmPqJZoj0toEb26MRpWqhwM/XBdU4BTqViESgwF2MK7l7p0MsAmW9trU0NexbdLg/we9rKVAaOe2WdLRIjYheu8GbAj1vpeFA6KguvF69pcDgulYneCZEbymQ+8GV+rSodRThQb+7AQWOe/0j1XYXhOkMASVue+ZbCgyvraeBhawjkoHWH0XBWqQxXk/UMadAaq/2Bh5fa8qs/WA6n8P5Oeo7oLrrESiVUWAsXsfcD+ZSYHEiE1rLISl1jMDC21l/Tkdz3YiCmx8keGfMd9S7aEORYAPer6p2HjX3U6BiJgVuL6Sgqq7rYsMPHi7nrcgxu3SNk6cJFLkkQIFlG1YpyVXdUuusAgUyPzj1gTIZBdIi2U/w+kjefjDBN/qWAhkFhvsxfL/WDY7PCUoj5X7wY7KbU185a2LY0Z9/Swr8s6LF/w8UKEld+T9FC/yrKZAbwqcXUCCewFqaVQUOfAlm0UNtKMktoB5OgcwQblQF9gcLi1OgoO0PqVeOZYomyFa4FsgN4c60IESYiR8KZFogo0BeFbh4VCYRbX2LnVKtDc0fhrBL9ZPMKVB82XvslS7MsmoBs0AZJEBZDwIUczxvDpwCfckEinGUCsMs4e9FZxN0YzQr7kOgiA5Q4EuA31+bQ4NTIDeEGQU2DGFeFejUWuiNjihCniwT+ZYnIqfARzSFJfGq3GNuCIu4ski3JfysBe7g/b1tZLp/MIQdPHU4BXplG2YVRoEtuuxiD67CG6qWML7STErTBgX+aggzCnTmsZkjPz9uuCHsTm5w/EwL7E+PQIGsKvA4UUZE6vdgvIV9TjkFMkPYySMYj3ivwGwxuRZA0WuggDECKux18rPYoEBWFeie66qveVUFby2QGcLRaz8lvdvyGHEt0AgKh7RFAyiAUWA2ua9IOZ8Wohe7VozSVC+ItO7C3zMKfCm6RZ7KdCm6k6zrInty9DgF+qOnnPGqwHJVU+A+6d44BSrjLYwH0wK/VYGcAh8SfN92UBvyzqZdckOYUaBr+aaMNucFJt2DCxTIqgJv6t7iFOi7r1POtUBuCDMKLC9TnVTe8KMFblZebTiLcP59D65nVhX4dH9ogQu9GBLJ6ML1xaoC94LU4lqgu/K7TQp07tSy0PiwyWGW0jPRLQS4PmaiMidiZ5dFnAJpOl1zLdC3+gOgfruwOAV621rLXCtAgZICFOjAlQoUuPthCDsJUPUeLedEAhiKAhE/bmhvzgTSvkxUmCXNXckN4apaFpgbwtGi3SZtf/fRAmEtFBBFFtPInQTyAL2Kxf5dFbjWFwY3hMvpEZ4HzBBmWmBv860KdByDjgpi4LC8PGUcOL0WeapzeI3OMIuzqsCGFsgMYZiMPlpgNt4A9dk6rCq0F4wXo8BuBRTooH2hIRseLtwQ5hTItEBhrJ0xp8DR8+lTv5oAFc0vQMHPy+VEXnZfE4N4rsm42rVhlaBudiKnQHg+vg1hToGuFMDzDiewamEUaL7g/u6op1Pq3062y6sCn/vuRXTSACiWVQWKbgSrHkaBq6MDs/A4Aoa1IhhvtVxpdGRkA9FDJLk1DGF6OuwGnAKHoxNQ4GVVyrgl1BS4k7yUU+A673tUldwRnD+hnODA31nUVBwj4hQo7bpAvecBvJ9bqjke6ZhQn0S2GBoeUNS8xDE1B2sUcQo8LvGHAmG5fsOLfO5TYyDC6wOsTWDtaGI6nOpAgRfhKeFH/KFAXhUotXZHToF0XT7XGCvqA56bbaCieJck2BmZNvXkHIsBNeDzBVFdU3+cwfGeFlWMO2084RRIitEPQ3iVfijwuiCYjjadjxbIKNDYVnrKKXDjAwWO7oUuEusA7y8tVTi+nADlWE9i4b5xeRGB9EYRcaVkjYdrZ0ydG/pogfeeiLkhTIoOjB+jQF4VmEa7BIbhPKbDHE5TWAiJjK0QKHDkAAU2DGFGgURTgxxnbm3YXjBQ4yDb3XDRhge5hWZAgdNay2WGsJGpHwp8vtIRp0BvGWsJp8CxYI3SgKZJiXez/paOJM2Kgouwp3iL8JsCg6VWvasCdW0NVNu6JpRrgaP2Ao4XLSug4Ik4h1XE80OBrCpwhDMYHyEkf0sKlH8PBbalbvs/oyxQM/S/mAInO0WFVYZSU1O7psBaC+zR2yHy7zrMeo2yQJYNaTjCw7VtobNXlwHW2RBeFnhYFDDL4R48BZkjnGWVB7PwGdbulWPlf6BAuaOPuCPsarUD+kjur3c2hDnCg0XS4o4wLwtkFMjKArkW6MIq/e0IN7TA4RSogWmBHWuP3o4wXVpANX71Lgt09hnMkotM3721QEaB41yvKTDdA7X6M4tTYLeVAZWybMgy9d5aoDOlMEtxCkyUQ+q/hmbGywJf8/Mh4lqgdSqCpiPMKJCVBXrDmrqLrLiRjh920gYFMi3QqYS5xbMhr1WyTx3cOmdcC+SOMO52MzRN9huuBToXpztBpraZci3QO9A84xTY0AJVcWM1KRAX05gM8t4Fu2gAFDBZ7lecAt2TrlioJSuEvMoCjmcX5gmnwEY2ZHNZRFwL9G1lHr+zIcTORJ4N2Q/abwrk2ZDg0s5JdyseI6frWCUqbRgvRoG8LBClwpiXBbqyD7M6c4Q5Bd6TeYYu9082xAsUGK/MB0rppxFQ4MmqtcSaApkW6Dx37QF3hDkFemQ+eJcF1logd4RHfnv4doRZNoSVBUqCf05dsQXf5+0IowQouAPHx7Ih1VRMRE6BrCywN17A9cSyIawskGuBtn++NcoCuRa4eGntpiOMF15GxKsM1Me0QOlazUhPXmXYE9d1FsgJVqTajHPsX1frmGdDev3aER5nsovkvbch8qJ3hFVLHJdcC2xQoHXpLEj32lZhljxuS+TOU5XqE0eNOAXmxnRK+jZcDNwRjnt6h3Qmi1TkFEgqxSOd0wtWOcwRTheLhJcFOtP9Qms6wrcKzu8qD55vR/jqLzWkqWRIh60IZv37CihHih4fCmRa4PEF7996EhjPJYb7r90H6mJaoK/v6mxNTYGSjjKxoQUq97oskFEg0wJ5NoRQuD5ZNoRpga6K4wHy1iqhTifWRDoctxIkRyO4/jwVKOkVl4OGFugMT2cNCUPPI11hf8LcEb5J8Pwr1Q2M71GOaVMLzEfw/LsvvIo7wrwsMDeLlFMgrBrHOdIXZP7WAhkFMi1wvHwJkXvd0vxNgcZTjwjcnG8K1M2zKdLsSiU8HatDam3bXkrlFCiBUaDXdT4UOL4ABeovxwAqOAPFTMyuC9QxgFl+qKk3PBBMQvVLZKdBpmoT7LjqnGrdFYrCgx1onAJZWSC5r0nOHWFGgeEEgIVToOsDBYbaZifh1gAo0BUUoJovBSIkopSuyl2Mpwp+UjSV4HgYBUoP1arrYHAUFO1aq1t2V9TLz0AluaJPeDbE7Mc/U2AGy7FAvZEJXixWRrMscD8XraYjzMoCx9MLwtwRJj6m1Nz5HwpkWiBzhGlypAnemU+bUyBVHN3AeE5+Kgv07qspNWGRLwa3A1BtZvYdToFk5dE/UiBcxvM/lAUyLZA7wuPjHM7HIIbrPT9oMc5f+K0FkpFEJ/jVMT9aoHACSmSOsIcpjHoa0ZI7wu5EsDCtvLoMsAUU7dG9Bd9KCyZwfuF8GvslhrWrQylG0/ObAulASQZcCxypDyPljrB0u8L5l3daGk6fcL7/hhSo/B4K7Eidwb+lwJ6KpS77p/87KVD7X6ZAX9lb3BH256ibIGuoOG8t8PSEtfgzGPrcEeZ1gYwCmRbIE8K9caCQJ2kXEadA7gjXFMi1wFBT3nWB3BFmWiBzhDkFqgHcb53OAtbmTAtkFMi0QLe8w6ywKBX7rQUKBJ7SXy3QDYZAlUwLZI4w1wJZXeAr0Q8R1wKZI9y6KEBh1wvM8uMQHn6SPYfPw7fuxxF2dp+6QJYQZhTItUBGga3F4+MI6yvlJwps3wKLvLwCPq9XzQ302gI1dZF2xj5qFxZ3hFlCmFMg0wL7J7cTcQo8v47u2xEW1t03BXbUDCgvb5kJTwgry3CX+qM5vGZa4EtfAXUwCpxSIeZaoCeV1tsRZlogTwifr4XVDIcExf1dF8i1QO4I1xT4rgss24TXBbrVK15zCuxFxVHkWmCjLpAlhJkW2KBA5gg3EsLMEa4OtYO5uQEFnsd13dc3Ifx1hP0ZrGE5Bbaq8hDxusD1faETqUxglXJZyCUad4ACmSPs2zn8/Tccwikw6XgTXhfY0AI5BX7DIV33thT9c3mC8SRG+50QJgKMJ9cCbZxg7ghvHXvIKdC5e3HO6wIZBXrr1ichPJiIsAqYE/MdDmFaIE8IDyINVhXqGO6H6RNWVYwCn6KQpd69b7vcEe62lqnoBwNY9cj96ZpToHfuryeoZR+HRAAKTN22AcevKsGGtIoeULgmfyjw1a3rAhkFjsTRCr6IrGGqnbYS2vbPKvWjqSoGYu8pvSkwmhfYK89dmWuBjbpA5giXMymNOAWu9j8okGmBcjw8cC2w4QhL11aW+umjZ6A1mY+oI0yNNLxdnwOctYFCh3QLVMi0wF/DIV9HmFNgDy1+0gIT+08osFEX+A2HeOcDHK8gAxVom5WOCbltM64Flk4LXucFHeA92UScAnk4hFEgTwgjp74/f6kLZFqgpJ/g+6MR8BPTAhvhkMm8OpL2bHbB3qRc5ugkkNqBq8MhnelOxkpdZzd8yULqt/ZJiUfVc0mN2e2jBZaP85zai9wUQ2+lSfWsDxQ47cDTh1Ggqf2gwOD+0QJ9w4HxZVqgkcLP0QYoMFgmzxKjah5wLTBICFBHFYnw/q/FxxGeP5y3Fhjs+rusoQVyRzjbq28K5FpgkKxCavVlnPK6wGIJFDjMJIyDlbZb4+ek/6Bjs2OkBD4+wZ1lrQXWdYFBNQRK8c7mmg4XBVDJty6QaYE8Iey65pj66RkokGmBrC6QUWCwDYFimRaIhZcuBq0+rCK+dYFBH8H7MwpkWmBw3D1dvN+MpTcFGlMYP7h6HR4OIYub3gyHcC3QDGB1jyanum6xpkB8FcfUTMURDs+3UsLDnhPRoT4EKhUnlYvnB3FGUQTjThat6u0IMy2QyNLzhtFi5XItkFNgPBXf4RC6OSdrvD2oPznCi1F/TbXLGM5vYcD5Z1ogqwsMrdvexfk42lJ7lFgpd4RZXaCPgAKDVR8o++LtlnS8jmEW3V2A8lk4BKYiGO/dVs84BXrTBCiwSOD4/oYU2Ps9FNiVOkrv39YFfiCwp/1OChz8b9QFMkfY7c6sd11gKb+AapgWyCiwHB2AAr/pkKcnZpg7wl8K5OkQ5giL8+fP6ZBWeo54n5ivFsgpkEWEuSPM6gK5FvhLOoTVBXJH+BsR5hQ4Pwd70t0vPxTI0iGsTwyPCDMtkEWEeV3gVwt0T+fzBN3HypprgX7pzf+FFviapD9RoGxek9RNaXfAKVBAvXq8fo4I83QIqwtkWqAfKTZF7urowOfXFMocYaYFthy5nfI+MYwCW8sCKIZpgV9HmFPgYl1oXAv0ll34vK7sLUmlLIA6Fhf4/a28nzYd4e5Gf2uB3lqTKSpDwSTC4HbCbnIHCrn3NqwvTJFyCuRaYF0X+O4T8yMd4vZDOWvUBTpbX7kh9RIE8LzbAGWdl3B8jAJZXWBDC1R0IxcbfWKYI8wjwrwusI4Ic0eYRYRZOoTXBbKIsIxv+2Y6RMy38LrRJ4ZR4N6auygdCCOeDuGOMKsLfKo6XB9fLbDTG6oip0CmBbbK3ir128/TmjvCDS2QUSDrE+N7nU+fmBasK5oU2HCEGQX2QglWAcd6lcAosBMMgVoZBbKIcEMLZHWBQtHOMKfA62ox4RTouAMz546wgK2z6IYr1+VaYIMCL7q3Ji+7B99/FFs3ToH9FN+wN9bqvkH92ZpTYPDKtwOuBarVQhXD3YVIjXQId4RZXSBzhP24D+M9CIeUCP6PiPBVX+ybFPh1hJ3nK864I6y4KqwCVuTiol2amnRI5oYYFrcSWDQQNeqd1x8KPF3usApYOUnqF9k5bjrCLCIs16sEAevw/RgF+kVdJ1iEOeYU6J6FGemsNrAqcso6ck/h+cP6xHBH2CqdgA6NjR4Fh6dfoqrfuTS1QJYOUXbxLnVflmlxCmTpkAYFMkeYU2Bv+UmH8IgwqwtkjjDvE8PqAhuO8FyZx1S9z5wo0IZwIR9uZ436ldbC3kIrS2ws5ytqbko9ajrChwIocNCnEt7W1b7es+2J5BHRDA+kvk+H1zo9ELSAKq7+zqauChRIW12Y1bM+UKDVFnTMKXC1iehbCyweJeVaIKPAEMVAgf3OHKihvcVReHKeOa8LdCcdLBLlAVRU7U0DqAwPo0BoqTKnQG3W+2iBjAJVJCGRU6A+xU9OgTQryxx3O2TMI8LhcpZMmhRY5EAxr8J5a4E8IswpkNUFMi3QXJyHVJ11UURfe+piOxLfjnB4GcD1Y7fEtKkFGrO6LrCmQALPPRdrw5HE+8Q0KJA7wkqthQa73ZD68gXuB6YFlh6evOsCnyF8H0UVHaoJryGsmtzkXRfItEB4Ou3fdYHOEhlRkDz2CYan9ZY6Bfo4woH+9KndWhqYO8Lj8flC7SXSxXA2hfPHKNAwolbkFUP4+QmtVlRNR6OUzCbweYvD+a0Fhuk9oLwuULtsrYhrgQcdx3+uBRKttwcKdK8z7gg30iH24wAUWFbkb0mB/d9DgbLU6fxbCvyb1AX+1d0CmRY48AygCEaB/n5qNSmQOcKcAjOSu1wLHLQ7dfX3Dwrk6RDvmlOeEVZ0Aaji2yiG1wWeb/EfHWGmBfKMsLQFCphbyovXBfrn1izndYHCdpiIDQpk6RC/bqnAKVAi009GmGmBjUYxV8vWSW8vAAXmW2uC9EeASMuVPlogo0BWF8gp8KsFcgpkWqBYO9TcEWbpEEaB3BEmqWCzTGjU7BZY1wU6nckcqGseRLxboL/uKe+6wOrupinPCM9umyunQH/byXN0HcOsyLoFci2QUWB53sL3YRnhryPMKfBiTVecAnk6xI/rOq9vOoTXBdYZYb+VwvdnWiCjQO4I7y7DJayV75+6wEQcbt9a4LXOYDIKHMiXNPJGIpw/RoGNRjEsHcIosKEFtj0rSx1NsRLeLbBRF8i0QOYI826BDQr8JSPsmQ8Yn0a3wFL7OMK8LnC2AOpgjWL63TATebdAMqhgvNp1ummyGd54XWC1G57e3QKZFsgokNcFsowwo0CvJZ5ujW6BvC7wmxHmWqAH1y3XAnk6pHdpm6Q3iGEVxBrFsLpAlhH2RQoUwyjwGbfqVUsAlMEc4ZYJ1wNPhziBnpHuDlZVHrC/i7y0Pt5WDNfHc23e0PwKlC+2bTgfft+10FoHCmQZYXefybDqWsDP+7sea2Ty0QIlgq6iN06Aikvsr0l/rXwoUBFXKjXcQE3pUVFLng7hGWGmBZbBvc3TIZwCWaMYpgXydAijQGHvn0RYKQEFsm6Bnd0xi7gWKOSLF6dANyqXFE2eV4v6xxgo8OxRA9/t/k8UWCjCuFkXeArr7pHWBp4/fdUseTqkoQU2MsKsUQyrCyzbmx2c7zJfNyjQPaRWkwLD2HvcOAW2CdIjMpQ1+Q8UyNIhTAts1AX2FkCBnhDHE7hfjtYfKJBpgbwukDWKYRlh3i1QqdLlu1EM0wKHcfetBfK6QEaB4+v9J0eYUSCvC5y3CNzV/a6PwyOmOTYL1af45QLVMAps9XZjOqKuIdKDpUp40q0psHaEYa0Js3y5SEMKf2JHnAKzzHzXBVI5T951gYwCuRa4ua186u/aQBXoCX9/tTGm5gMPMXeEGQXauQI//2qBCJYTOFxRoKbcNkuqlV0jDVt77YbdA1Ag0wJD/Qifz+oCh90T/PwS6xPcK/sTamkRrMqYIxyXzqdRzNl9xjwd4mVtFIV+kFBOgUwLJOcVqyjoAoX6V4R5XSCnwB7VYM2u7ly8HbRgVXdvD0XuCKN89dYCaSHDKoBpgaZTftIh2zaZ0qF+Bgos4FC5FuiGPyiQOcLm4kejGKYFGouaAs2nnuGlG215RjhUJ+RdF8gokGxfn3QIqwsMWkd4vT+mBqdAGHQa4/sFKI7VBZLxq7w1M8I9NwCqvXdXwPJ7SwySUqd4XgDVWyiu01d1Rtir6wR9PP9BgbUWyCgwPLlBAtcfASocr7QoJNvn39IRHvweClSkjvjv6wJlCWv8n99JgcpfTIFyXmhEmgh1XdmPdoHKXE0j7gizdIgYnjLccIQ5BX4zwv3Trda2fqRDWF0g7xkdCBv/XRdokbxEUX6c8HaBDUf4ube2kXNPgAI25aLidYE8I8y0wO4YJSmnQNYpRiZ7oK6vFtioC5zoitFMh/B2gbUj7C8VOP6vFtigQGFnfuoCebvAmgJ9WE26aPSgPdK16jrnPJiveTpE7BdAqd+MMNMCmxlh5gizdMhXC3TNGZvl20CRZzOtO90ANZPj8E7KntnBPCPMtEDWLpBrgcZY0N+dYpINfD5Lh8jwnMb+TTbzd8/ob7tA5gi3o3OCOQWyntFcC2TpkIYjfKRAQadXsOJ1gV4pyAZSexVQg3/N8add4J9ogSwd0qgLZI4wzwiHNnw/pfCOmFMg6xTTq8JPRtiMNheeEeZa4HUvOO+MMNMCh4PgrQVyR5hlhF8CrEp4OoTXBbJ2gawu8OsI804xhtQe/qEukDvCTAvcqh6sErD5qQtkjrC48ddvLZDVBZZARZi3C5yPA41ToL+cdTOuBbJ0CNcCWTqEO8KMApkWyNIh3BH+pkN4pxhGgTwj/HWElaoH99NuUcD91T++KZDXBX4p0B8vBxYq9Zriay2Q1wUeFG/1EwXW6ZBftcAeVWHt356oGmaOMNMCiWLvftICn+PY4HWBv2aEuSPM0iFfCnS1Pdz/29LOSet5hPF/vmA8jOTYJkpndMKuE/ZydOg+LWp2l0ARp03d0/dl6tQVdkZEx3ZZ8rpA3jP6daw7IWHvXRf451ogqwvk7QK/WiDLCHMKZI5wgwKNyRyo5bqrO6PUWmBPCm+kNxvpUTCw6FsLfK3gfuKOMOsZ3cgIfymQa4HTMdzfA/0IVMg6xTBHmGWEuSPM0iGsXSCvC5xs0gWnwMBpA6XlU4yaFDh84CXPCIfXCihRGqfztxaIrkCB/1oLJNstUKDzSh3uCAdX81ni4QSQz5Xq9Iurw+eF9gooeOADBa52yaSpBbK6QOYI4zzFKY2v5O0Ij73uRwuctB2DDtfGMApV7ylj3YX3Y1pgABfRAIcIKNBqAwXydEirwiWFoQLqZxTI0iHjNMMpd4Q3K2fN6wK5FnjR6zq8b12gGuMx9S915jca7Ca4DHZDOjbq9oAsI8zqAlm7wIYjPIzh98kelRPeLlAzAh1To1RdXhfI0iGBONMyXJs4FOXESHk6JDGfQ06BoTZ6vntGc0eYaYGsU4w6KocpzwgzCmQZ4WAm7d91gZwCmRb4zQjzusCet3I5BQZVUMZYtLs5rwvkWiBLh6AXaWFeF9gOxTW1ewYcL0uHNOoCpx5Q363qrqkh7ayUlqSiOPScjxa465dvLZBnhFk6RA1wzDPC4VP4UCB3hA/076kFSr9n5xCpJ7V7/ylioPy/sXXIn4qB3mUI05o92nhEkvMsaoSEGQbywsBy5vXeGKjf5Rh1xeGAi4GeJ3TlNwYyMTB85DdkXuFCHBwnP2Egt4S/YmApH+u7tS4MnGQLlbwmRiL+eTyktau75jIxkGHgaz9FRAjoXvSnL8CCUWAbza7RHAO/IWFWGMi2DuGFge+Q8O6PrWKcFjXf8ZAGBmb9u/nGQOl4zlC43tvNwsBvSJhbwqwwkHeNLoN6q5YaA+Vuqy1yDGQNAwVUAgauWjAtscJAbgmzVjEMA1lhIG8Vk9LFurl1yK+WsD4phk1LmMBR8IaB7qmS/18Y+C4MrEPCrGs0LwxkGCjaF5gWBWKX6PA6zogQ/igMnNVxAiYGettarCPt+460hXkhujGtLcM6HtJoFcMbBu4fa+xdTDhfTAwUoxCm/VMZvzGQdY3mW4d8xUDnqeQfMbCOh3AxkGEgs4S9zXqa/6EwkGHg07U/GOieio8lzLpG/7p1yLcwkIeEWWGgNAcM5A0DGQaWaAH3CysMbFcb3CwM/GIgj4cwS7ghBkZxO+UY2BADFW0CyzBWGDjq2wvSO9s5LPOXN60ZD2Eh4dUeMJBZwq4oAzY/5z9bwvP+ZUueXkuLSCA9NTwzuxrVnbWG6WIF0zoTA38NCbOu0bwwcImCkHRa9dYhqyCXUVxtMvLsEzh+SwfAEUv7SiThBNhfvWQJJcFIJYM4zFPnIDsTLgaa7hYwgmEgEwNHefxTSJjHQ1hhoB7pb0uYi4GncDomlYBhWfC1hBsh4UZhIIuHfAsDecNAWOQF1J/VW1FI/gNOVPq4wPnBesQLAxkG8nhIYZoGx8AWPMxT73GBZRPDQOVebx3yLQz8tWGgoHYuIm8YyOIhVVjHoVjDQIaBcI2ORXo71iFptw8YXD6FyO2JgBW/do3uvVZvDKSLgSbj6wyPuBjIMfC87ntUb7ujlMgPwIjs8rGEw8UcMJBZwpgKOmARhddMDOQYyAoDHW2+4PGQYF5jEMPARjzkCHzUbBXD4iFcDPwFA7kY2OutMm4JcwxklrC56QLmjSp6w3u4YajpJxgHyjQBjCHptomBOH5G767RrGEgx8Ak+4iBDAOZGEjRHjBHWQEGqkEdEmYYyLYOYZYwmYbw/kwMNPsUxjPVVMCiY9gmra0ywhwDmSU8ikwjCu15OeDxEDSUPhioG/0JHW8OgLmsa7RfN2Bk8RAuBn67RhPDqFx4anVn75AwKwwcJNGOW8INMXA8XwEmOpG25vGQ4aQHx6/W34dZwtrYFOqGsfQdD2GWcLg5wPjF23TNQ8LhcQXYyeIhvDCQYSCLhzjaAotcDJzp6eotBraWutZoFdPoGs0aBv5tCwOl37N3iNSX2v9+85C/ScfAzl+MgUYivDcP8cJVneINNw4p1WH6xsCe3/bJoPfKRJ4Srjdca/aKUR7HPmlXWha5IZVh2o+qFhkc/EvkV2qsIXVkU755iDNpw7SvTYoVKY8dmMaeI6uZD+GVgUwNZBjId5BzbnuVq4F8B7k3Bm4/+RCGgbxjIPOEvx0DuSfMMJCnhBkGMk+40TGQ7SDXSAl/OwZyT5hhYAtuGbHRMZD1jW6khFnHQF4Z+FUDGx0DJbULGOh0F25z8xCGgawyUNyJ7YhjIPOEGxj47RjI1cDhoNKbHQP55iFi/PGEn/F08sbArxqorJ47kedDGAayHeS4GsgqA9kOcs5WhfH5esJvNVABDGAdA3lKeLoQIiKcrzDeRWkP0HhZzLgn7ByXcDzZpc4P2WE9ba6sG4JbaEsGm+QSOYfKytBFBMx+XsMTYOtLHjR2kGtgoHKeHyPeK6aREmabhzAMZH2jeWXgt290Ix/C1EBf304l7gk3+0bXlYE9d6CmdHT8qIFSXK1wYwe5CnvnlOdD3p4wTiK+eQjDwL79SlJvd7cS7gmzjoGNykCGgbwy8Nsx0DltTgPeN5pvHsLUQNHeH3lK2Ce9Wl36YiDzhBkG9u3RGTBreR3wfAjbQc7JDMD2YeEt3pWBbre+/9gOctwT/oGBVS4ABuJsp2Gciho1tfmnMnAgHGPSKrZF1FAD+eYh/Q1gc/6awvmO62Xf+FX3pVY2R9Idkjxyb/sF3A+l9yL96xmwqSsWFGH7Bfdnkt9E96C7cL+afZt6TjJMw6ylGbj/ULVmPoRVBnI1kFUGspQwx8BvSphhoDt6fVLCjc1DYA0SE3m62aW8VwzzhLuhARjPKgOXxi5qYmDkbt9qIH06ldHsGMg84eQIGNpICQ8GQ4fnQ7yuDPfHt290Ix/C+0Z/PWEhrCsDX+SSNdRAeuio73yIZbSFFJZm2rtXDFMDuSfMMNC7XSzM8yFMDWQpYd4rhmEgVwOHfl1ZVncMZL1iuBrI8iGsVwxXAy/TecB3kHurgTUGonv8qQxkHQP11vLTN5ptHsIwkKuBsu0Y1J0aw4hEWzj+Mof38y49AwfY/kkNJOs9/H10NEteGcgxkFUGMgzknrB7Xm2on+8NGP/23uWeMMNAng/hGFgUn3zI634eUqcjfdTAgHTt9w5yo2uS4MdJzN6eMMNAng+pPWFeGcg8YYaB3BP+5kPo4pTIHAPd6a32pOt8CEsJ814x346Bo+MNljEsH3L2nYjC9waMZmpg/gAMNGcGfF+mBjJPmKmBHAMXm6tH7c2iXvakgHlCcH33iuEpYS9YGVRfOy3MMXB2wEtqidooCrBe3vDydP1UBrJ8yGLYX1M3XgMWztU9xecBfD7Lh9DOhVq4Za+WHAPfKeEfO8iR1rp6q4HqJNaiv68a+Ht2D5EGUlv69wGRvwcGSn8xBrrh3iD9/QGwY6RbMgpFgRB5H8Lq/5XPSzRQYdqvcuX43kj4rE8J6UgarM7ZRsL37VAh1aKOhWqTuEStNkIwTS8votdDuYVaajGBRWNUYNfZwDTXnW22pD8IYFr/YqAieTvMY8JMDazCLTyQDGGWcTWQlwYOne6t0Ti6URo4eAZHkQdEmCncaBzNY8IsIPJLTLiBgS9x8okJH873C3v/qNEykMWEuRpIr3WA4RsTbrQMPKWAMbxlINtDbhTCtMLUwI4qnHGjcTRvFvMNiIiJ0cGNmPBz0EnfAZGybhTPTGGuBjIMZGogbxlYaXUzkVoNdFsufP63WQzfQ46VBvaGXRhPVhoYO54J07RwSrka+G0czdVAN5ru6u1MYJovjkqCWhVgQGv8AOw/iPmN7yEne3f4e6tcaigfVzEpT9npjYFFaBMiKhSmzVc/vqHhydsTOb1dMcfA16S4k1dR70HmSor2xsDaFObNYr6msHd+xgk6CQGM1+KxF3mzmN3w0zi6sYccN4VxfnZ5s5hO9PjsIccCIhwDh/e5xBtH89JA1jialQY29pBjMWGOgUwNZBjI1EAeEGGNo5ka2GwWw0oDv2rg61DB+fo2i6kuA1iGsICIoucSN4UbzWJYaaCjx4rBTeEBmsL9yAIiDAPlex0oYWogM4WZGuiQTNY4Bj7VnzHwKWDAQEeH61V3OjvSbWtaSnZD1eAYyGLC3BS+zOwlXD+nQnT2HtxP2Xghk5Z7gPfbCHA/TcPjjPS2yhE7t7BuZrPfX4iwJ0XkB/sFzM7xDM5Hu8hTV23DsuCeooy0iCliV3luM9QXrxb1eushDlMfpimGgeasbqQ7tLQbN4V5aeA3JiyiLWD8VIX7i5UGsmYxjdJAFhP2X3Xj6sgU5twU5mogaxzdkfRPTDiSCWDLYatHHANZaaAc23raiAkPPArPH4aBhtF23i0DmRq4HnjuOybsx59mMS/1R0yYNYthaiA3hVlApBrTXOQYeBGuSzraBYCB8xE8CJkpzJrFcFP42ziabx8yHEWzNwaygMhjHMH4XTofU5g1i+EBkauvrbE82425GkgO809AhGEgLMjVtxqIjvAUCl4+pbiKnZ9aBhIPnqJ2EQPGscbRUynyqQ3IGXE1UN+oiKuBNH8ABh6MVUjhjsFi2ImfMsfAd8vACjCQlQYyDOSmMFMDfXHzUQO/pnB4nwWUtwxk24cEk9mT4lfaH/NmMQT34fWqnb5NYd4ykJUGjq1ST8P+ir4xkDeOPrw+LQNZs5hGQISZwhwDSxkwE4n1dh9MDWSNo1lAJBjVjc1ZaSBXA5kpzNRAvXcfRo2AiLVDKOKNo/eX5/S9kfCrFazxaI3XzZjwvji/MZCbwqxlIFMDOQay0kBmCrvOJIlx72QuuSnMSwOjR7SiamtgilwN7O+vKx4Q+QMGLpblOyY8XMyGgP319c1KA33jUrdorEsDVWDCNwb+XUsDpd+zf0hblKT+4D+jZyD+q3eRW7XrTqilkaXe9KpQNJt5UwJPd3gMbidWjNTgvgDs2Z5TXhvoh8OQY6An75QYdU6bej+C1znyRcF20SrZeqQ9HN5EJ3Tr/R32+pz0kHlJvd6tyNDids+JPGxnkaPasdHYStjFq67RSIj82jOQY+A7IbKsEwJ32eJqoLyPjiI3hbOXPeSmsOdFsDpntYE8ITLWrfUfcsLnWg1jprB/uc7dtyn83UWO1QYyU5gnREbi0HnnhOXa9GMJkUHW+SREuBpY9wxs5IQZBvJuMWadM6xade0aqw1ku8h1fL0tNnLCXA38Uwz8dSthvotcnRDxzrdzzGsDf02IMDWQ1wYyNZDVBnIM7Pfa67cp7GqAyfdrkRBhWZv6obm4AQa256R8dY/YtSe5jOhlGgMGlXC+u/QC03JPWAJWn2DabQ26MhqiY0gGyhIwb6UuDNQZKRnpRb2r6HY6MC0//WFJnvoApnFThevnqwby2sAqm7pEVmqs++4fMiB3OJ9s/xC3X3cPyn8kRBr7h7CegcrgYwpzDGSmcPcg1d1UbnC+dtu2TjrTlpqGngYY2MgJf01hlhPmauAmXCBSeSNYhmgdGH9WG8gxsHX/YCAzhX15O7811EC+i1wu0P4fegbybjHfhAhTA7kp/N0/hNcGdoAOSdX9gYEsIdLICTMMbBdKFnEMLOeF/cZAlhC5pY8drw3kamClXjWYpiZqyjFQVetlmdK/ACbXtXVST+iT0rgcAeu2cH/tQmFFuo/WKfXGkZ2jR1W8iLChcD6H+8sEafFhSbr4cccOjZ01us1Mk5r0oGLynJYSLp+i/cZAlhBhGOjsj0Ya4G7y6RbDTGGmBi4vikN6j+QgcgxkaiCrDXSF8FMbyPYP4WrgYg7Xe8/ZwPXOcsKJHPS5Gsh7BhbyPORqIBVKv+7udCpINbc+GMg6RzMM5LvINdRAVhvIMJDlhBtqIOsc7SxOHzVQKrpXzPcPYaYwUwN5t5jd8byk+oCMRZ4T/rU28KsG8tpA60BmzYSIdCAWrw2k1/QnDOS1gdULMJB3i2GmMFMDDdzSI46Be30XUs12bczVwNaaxO9uMWwrYa4GTuYY89pAhoGsWwwt78+MJ0RYTpibwkwNxOceYJRpwev0sMre3WLW2jPBlw1+8oQIIXpS4nQcjd89AxkGsoRIAwOZKYweVE2DNCPWGwPrbjG8NpB3i1m+dDFsBT91jqava5nxnPAfdpH7msKsW4y47QxFnhP+YiBXA2Px/MkJ96a7nJvCXA2U988YI3FnU4def1IDG1sJs4QIhstdDJSHvuZqoJ2pQzEYp4BZTA1kPQO5KRxU8zNVqwEc/xke4xwDvU1LSHlC5IuBQRkCRs/HuzW17a6Zkq0DGHhuP1fUHy4tHJx3gYtfk/67Z2Agj5N3QkRbToYRmefw/ZTbCjD1lcP5YhjIOkfznoG6AOf374iBv2cDkbYkScp/yAYicFn+tRjY6yszMhBm58jRtLGBts7wQJS+XYjOBtVB4KmSE+kV1KZHCY9B5VJMSGvpwWPRQouMY2B/Pbimfuz3XHRovRLS603LyJsv4TGNb+0d6djXu+jI+QVW+0bVIS/fOYscAxumMKsNpMFCereOZqbwdzPhBgZyU5htIMIwkLWLcQ6j/B0R4bWBwmSefEzhegMRFhRuRERC/5zwiMjAM3aYB4XfGHiEv2cREWYKN4LC39pAL3nOy3dt4LqVYo6Bm0nb4ZsJczWQBYV/3UyYtYtxVyIcz0EI3rWB/ngpy7w2UM5fadowhdt2CsezbXXfG4g8Z8Eu4mogM4VfeA1Yy9TAu62/IyK8dbTq1epRrQY2mgYyU5hvI4du7T0R1Pk19V5D+P2Ve8xIGc0AI6bXpYFaLyEh3RSdsXOdL2IkhBVgRaEUkf+oIwBdcQo/H72KyBO1eI2i631JxGk7F93e0E4QWiwepKM9Hqk72dsT5FYLhTwPSiH6armQ3rWBLCj8bRrIWkd7c2Il3BRubCOne3v8rg1kpvC3NpCbwkwNFPUrYDgzhRkG8tbRIYXrY0mnI46BwboFr79qIA8KMzWQR0S+7WIquw62MwxkG4g02sV8NxBxb63zjbeO7ow7gIUsKMxMYdYuhkdEWNNAvoHIsAKsYWogaxfjl4ptNDCwYQozNZCbwt92Mb5pyBNeG8jUQB4Rqc5t972ZMGsaeLm2EtLSsSbSeKRa2JvUEQ0lBAy83wBLcDrMiWg87qmv9wDbxQzppF2pZ9Ez94CVRb99Ii1lVETOblq3Qq5aBiwzoip1Bb0Py5Z+F6axaaeNncdma6Bx1C/o6BJZKd1ecYlj3K0jAhuYRpkp/I2INEzhdjUHrP7TiAjfTFgxaoz/0TSQ1wYudVhWMTWQYaAzqotSGAYKGYZlxjxVNCQlq4iOylQHjKIPmauBPCIyHetaAwP9XQHLNvN+9N/tYmY3WDbydjFPwEK+gQiLiMh6jYHlaDFBkQIYqFTda8RN4SepTuQ5mV/gfJFlwjGw0TSQYSCO+4LougEtG62jaakBVjktZ/puGviNiPCg8HcDEftYYyCrDWRqIPLdjxrIMLDRLmYunEM66o4/GMiaBjJTmGMgCwozDORqIIuIoEr6mMKsXcxYHQ5T3i6GtY4eDWpTmEVEYn+VNmsDGQb6ox+1gcph7lB9tkFiGI7ohKuBbAMR3jSQmcJMDQxPU+LihQPLBraBSKM2kGEgbx29cJ4mNfqlngal81EDedPAZwiY+G0dzZsGLgan6g+msN0CbONBYbaBSMMULkpx8g4KMwz8msJcDfyawrxdDNtMmKuBrHU0w0B8rLeR+6qB1moO2Mm2kWObCTM1kEdEZIHgd1D4kWoT/BIAyxkG8tbRrDbQDOUPBrKgMIrWVkR8AhjIgsK8aSDDQFtwYupeJ3C+egttwNvFaPfbRw106Orv3jpa+j07iLSBAzv/IUlh/FfvIFJMpwVpK/sbrH7T/0vduyyrinRt2wdEQ0BBaAKZqCCbTDYqPRUVRBAVFT36f5A4a1pV3x9vpyKqns6KMFxTETJzXGN3DydBjSOPiZQ7T96V9U2DsBlqRM5vLXbANibINY0NebnFOXKTk9wgtbqrRImFd+GHZKuiWhlpdPJwxMJfC4CVp/wOWIVmb8DKY2OibOpHRHE3j8iprpKJyKybI8Y6hdkcOaYd3beIsE5hFg1kSeG+RaRPCjPt6L2fuAgu5kTG/KECs1FLFkqvhkmG3OYY9dFANkfunVnHwttrgEFjspiQ9uAXvOs5o7SPBvZJYdsfJZ+kMFMN/E0K/xUDWTSwnyPXa0ezpLBcrWoki4b73Sm8Id203d+k8F8niDAMVHIF7pe4roV+mvDXHLlcmaBPNJBNEPltEek7hdk04be9g+8n9y5a1WHgV1LYXgC2fGlHs2ggSwr3ejFWnd8ItxYa3l87loQc34PXD+MZ+avoqqKBerkT0VmDGyClYHDGBfcko7qbUJEtlQxVcdkSfje/F14xubjI4XZn8jb3De+04TxDM9Mbk2ehwvOnQ/j7dTafE3l/hv//GI5VdJ3bzt8wsI8GMr2YL+3oqw4YiMu18fdOYXtRRn00kOnFsDlyfTRQrtaLv00QGb+wxve1gb96MU5wH8ZI9us3uBEOrO9v1UD00yLyFQ1kSeFf1cAeA3+jgf0cudvOHH9HA3+Twn00UDEWJXntXoB9rFO4unnR32oDWTTQFceAgWya8JdejPvyNkQEUMZ9NPBdG+Q7KbzgxxlRH3+0iLBooLMlWtHXBo5ehkxa/vnCbmzNdWR7Y7j/h+iK/ai6gJt1LznCy5tn5A5WqoXM8SYn4+dyXHjpca+jQTJrKFrkOlhflLWYW8YrCts6jui+mMUYpbP5pzaw5nQd4+MWfdcG9i0iv9rRDAPf++JHNfCISnCLRvgHA1mLyFc0sFpxcATc9oDpUivVKEoWKhlMp3XkiSZgtVYX0d9aRJheTN8p/KUdzaKBTDWQJYV9Aiu+x0DWKQyY/TNHjmlHu9MKMHATBCIZOX9gIOsUHtH4wrsivTaI5l30hrWI4Oqp4jTXPhjon1v6/xMN7DGwdcGMG0fAQKwPPf6rNnBW/4GBTDWQYWCvHb1INP+7NvA8uUWfaCBrETlJh58WkWPVfqKBf00Ks9rAfoIImyZsq2iC/1obSC/1U8DT4+r4PUeueWlPio9DeL6/ncJ9UvhXO7qfI8eigU57+LSI9J3CPQZ2tYGhkv7oxWj5H9FAlhRmLSJ9bWB4fBZ9p3CvHX26K4Rqe18vAkQJ7TuFWTSwnyPHooEMA79UA1mncBBU8HuTixZTTd7D79cMkvRz5PqksNYAlnEvJez1YvqksPp4LqiR6p3WdDdNmKkGsqTwV4sI047uk8IMA1k0kIyin9pAFg10TmEb4/2G/NQGsmggSwpPtvKMD5rby8Jk1xUZ5DsLYPSZuxjVoyV1Dku40NU4s3oMZNHAPims1OflJxq43wbpd1I41f6jLSL/zggRcSgI/P9ZG/gfwcB/eoTIsEQWkSZnEXtt7rUIz6sjeb+bceSX7ztFo6d/JkLlybwTip0s2D4oiPrEF8C+2/XTIjLIKw0TdTKQkGXjlHrWRitofdgKaM6/AWOODzVy0cFvUTHewrZGltwloSQXPQ93MDvBYs87ZT6Kewz8GifMWkSkepZjd3qftSh77dzv2sCacOU3Bg7m+RQwr2uZYNHA/DqZkvHe+cFANk64NeyicIR2lvWdwl+ygfvMbvpxwv6JAhY4+1rtW0R6wRhpu/bI0LjC9THxaCYYI62NInL02bmF6+Uc8lq8fsYJ/2Jg3yn8O064jwZuRfn5SQofxomAxvyC9BjoPzTAEBYN7EeILPerE4rLDnOT6MD7egJYvJKNnLzLArCxeMD75guwQV5117cJ66bHQLHqBHeyGTy/g7mYE97wz9i5ryT4fI+TyQCQtnCdrSwgcd2NgBEXw8hbmU2DBrUPZjeevCJHOd0EwNwBmEG15CMvHHAUudM9YFAEBsHNW3Ab3u3bACzNeOzdawCEZnsELBXomPf5fWohXblWhAtNEfuykH6PEPHWFTx/lhQer7dl8dUp3AvGsBYR4u3Qd4sIGyTHxgm70eWc9OLR8uVV4F4wZvC4L3vxaH/zTsw+GvhXDGSD5Pqk8K949F87hb9kA5lgTN8i8jtCxM/28PyRDW7HVzTwt1PYn7wAM1inMEsK9+OEWYvIl2wgiwZ+DZL7Eoy5j7dSP074uVvnhcefOoGmTjbwq1M41hcxGQXmT6cwSwq/R0jniVoeTDxuNaNvEemTwoFSwf0ZmBJgN1JadMwGWyINp8/Ic5jgib45Ev6lyLB+1EGLNi/sUK3yzSIwc8AQIz0VYHZudkEFi5cwFgyT4n2d4WAlXz4Y2AvG/KVFhEyTrMGnKPA/LSKjKezHtFj7fVK4Hyfszi8e4V5mWbjRu44RXu+8j3j0MQdsVp/cnvAlYKB7C6wW7eqjTiR/fsEuV9lx3yLyFQ08NvMb4ReTHwy0pd3i0yLyO06YCcb04tGNkFPCbzsBGSYb+BxfnD4a6M2na3AjjWD4SQqfX4CB+9n91GNgnxRmsoHe2p0X1FsevmsD+xYRVhs4H1c6/xUNNIorGHyWFLbms2mPgUSJdLirwk9SuB8hwjqF7YFjRpSewawz2UC7GcDvG2Y/soF9p3AvHt21iDj1EmHizVrAUvmcUBsv/hQN/EoKMwxkSeEeA1mnMJMNpLGsfZLC7vQP2UA2SM6VRbgeMdA/LSJ9NJCJR9818mkRIY+p8RkhwpLCfadw+Rz9STyaRQO/WkRYNJDVBvbRwF8M7GsD+2jgi8D9ZIIxafp+k9GM71omxOyTFNYsGzD0IupCj4FfI0R6DGTi0axTmGHgV1KYYSATjw53sNT72kCGgX1t4DtzPrKBwWuhtfj1OnySwn00kCWF9eMIng/rFGZJYV9AHO8Zpv5JCnspN8VkiPUWL4bblOJ6DBhIb/B9LBrYi0ezaODO5JfUz1e46KOB4stZ97WBoSRlUh8NZLWBdOb9MU74GOv4vxsN/HdmiIgjoMD/GwP/G7WB2j+MgfvkOCCjFXhPxM4zCrvbgW10LieYLl/gfamaElHLbDqdJclq0GQtvok4x/fCHy7HEpo87QFRMtfi6blTt5zOdIsafjAraGMOahRuHifyWvqdWqic63ixOF8pMqcmH+xI4n5qA934EPUYaF9kkSgxYJfrGCsdtSfR6KOBf8PA6lG7aEjtish8dY4c2YFjusaeTcZOfgSsHJ5P6IyCGWBgeORdbwZm8t3uZuT9Op8ifxUANrGkMIsG9p3C03Z3h8/v1IdZNND2U4UI12f+mSGyxBfyUY9W2zOY5cYGjOUnBe+h86hFA+9F+haRr05hGU3PkX9SL0mvG8jUo910LGUITRdtrx7tOKqkIgNfaJ8UdovDKEFjJZ+Q0bMCrGVJYWNiTwi/6a43ls4NOr/WJeEnt1PhTl5gNgO0yPqkcI+BR07u7u88x35u1Se03BkOEc+d+i6fdrVUBlqRoZQIvLMNb4AlGopIC35yQQdP4uJBOZaIaFtK4d6i/QmhdQhmj8QD7NoLcsLPdfUiKidpET1jL0XRdPggg7WvwTE6IhZe811SSTqDNxz5sH5L5+xS956CN1rQQ4YP/I58C8bYcekR4bkBDBxSuP73xJv30cBeN5DNEHmGGWAxw0AWDVS0BWACE4z5f2Igr9gV32NgunqZvW5gj4F/rQ1kSWF5NT9HX+rRL2/yoxvIksLtTcg/ncKsNnCw3BRRj4HtujT7ecLuoCsacId3vY8G9urRDANZp7C/D8ANYhjY6wb+dgr/VTeQCcY4+QbcqsQAt+kNGMi7aALfz3QD+2ggmyEyssT0M0nOy2H9sKRwj4GsRYRFA1lSuI8G8sPIpG65QVGYPB81kp6+CutjL/H+0thZaLSfUQqfBPt/i2B/e8FNoEYUBQWFa8jwfGAAZkyGcREYsF7x5GavqXHAZRHOl1sLV47ykxQu7+1HMMasAAP62sDSmQDWbWvAZLU6Zwhvc/8zQ2Smn8HNeouUtMUMsGz9rpMeA7kyrCM3zC8xanWjgudxyCM/DywBGfp7AlgbXXnnWK/rvjZwXhwBK/6iG/hVG8hpO9hPf9EN9HddbXMjLHwi8CdYP79J4bFWgdv5i4EsGui3L8BY/Syfv+cJs07hydOf831SmM0QYZ3CPtUAk6zFdk1n9eVHMOY3GhhEDphxFg1kncJ9iwjDQE3oBGNYbeDvDJG+U/h3hgiZBN2MmK42sE8Ks2jgqu1mThSLn6TwtTx8WkR69ejfecLkOAAsZC0iuoh/ooGErgKqXWR437XA+QuXq2OPgX00kE2SY/OE/xoN7DuF2Tzh6Sj7iQYyDGTq0VSZALb1tYF5afB9NNDkDiY1xx32sRYRYwYYyKKBIdnqKT4NAQP7FpEl0r8xsE8KMwwUVWHCh+0J/j9LCrPaQHIZwe9nLSK2VWgFEU/w+xkG9rWBSnBIsEe2dp8Upo4LWMYEY4w5QjgYFmDPWG3gV4tI3eJdXxtIAtwl1RkGdknhINPh/rNJcn1tIOl0Dlk0kAnGfGGgnxk/ncLhhmzpXB3OCqJ0atDDslMj75LCwR1O9D4aaOULHH0lhZ0ogP3GMHAsFJ9oIBneXimWZ/yix8BAuZP/Zm3gvzNERJQEfvQ/ohuI/+lRcrdHUVAMZxsO11ahY88qVOqTIsAhGSIVx6lq0Nm0Jnx4z9YUDYEpyIgrBezt6kZHrrbRiPouF1FwLE8UX/3SoLa2iQo4nGGzLaWRR3ELRyNNeNPE2s7sSmhbGoXbbZ2iyl6DGYjrDDsbE7zpNzKGREFtjnsMPDec8RkozDDQXL880gYFYBGLBiovG7z7y7COPI10Sbri5cCxPDhFzqMbZbeLuxJv+j5hn/MlCZ2PgG2iOi8jVziuVBQX5b4fKOwdKXw/kuQHaQnflaiHVYq8h8CRsduC2d8Fowy8Njkg0hMwwF+/ah3thbtP5Jt3KpyVA5jRPi6AUbJYYN9frGKEdHtJOBSeefeyu6QoSAFzht4erme3r2u0OXMCacfJkPfdo03RxuxqL2v1FHk3AzB2gjmLjHcXwApLH6loOtlZRKk2gMXFZqai/TF/wvUrVeGMhnA/Xf4OzyqXAVtPq7WO3gfDJ+9lh83mw2qRejYoeYtnuJ6BKbXouI4wxbcFYBswqoTEZqVTJ/YcHGZVcML70bmkOOpGMfHLHI7tMwA+CgQLBzJFOn7fZjs64V92BMeDnnVmP+2wAcxOYRsCRuvVgxrTGeGJPzJOmK+jIZ3Ga/j8h/N2cWxyEWAd2mEnmHeCM96EEDHfl7xrvsGsyzvAfmXRDX1h0cB6ssNEXOZdtG0M7x+Xi5i8y1XJO+oczPCIsy3yXo/h/pblFLBUN3Zk7EWAdc2ykxt/TSzyFKgekaxbL1+6gWygMGsRYRjYRwNZiwgTjHH11apBt2LhEv7VYSDTDcQhNyd8si0K56TBeoour+nfagOlAndy5x0G/g4U7msD2Sg5VTdO4IZsL7TvFG6l/Slypd1M6EfJsYHC/mAM+21uv+B+5J1OoVbC9b/WXtoPFHaipBbQWN5V4AZNm6LHQNYpLG6MH/lophvIooGfgcLt806naOcWgZ6+KEa35wKuYgtm/PGgJq5syaDmNguiMKuFBpcoa6i5dzOwNNKI4tcAcAct9QOmKywneB5xF+omw0sUvrUm/U4K/2IgGyJCtSmtcZZ6gHl7DbD9eAU3alS8KJGra8H762M3tOhmhGQc2WfsGhH8vl0ObsNrHdWwX/NL3Q0xEcjzloGbYLwuOiqMqUsG+90du48GHM5FfYs/0UDWIjI30a1vEQkPnaDGxhJhf8pd9NxzYL+GC5l+BgqPutrPVH2F5Mlduv0iw2sWDRxxnRy+X60z5OULmbRPuSl8EgC28+2k6XUDvwRjDKuLBrJOYTZEBL/PKu/sH2393SnMooFLpC2oLd4s3CeFv6KBv53CTvVHi0i4LJw+KfwlH+3vuZ9OYfm+Deg8tK3PQGE2ROQrKcw6hZlgTN8iwjBwht+4CLjd4RMNBPj5k24gGgAG9i0i7mZbUHBMEd9HA1lSmNUG9hjIooFfGNhHA39rA39bRL5rA7tO4XDlPD/RQJYU7jGQyUezaCAtFZpi3X8Cho7qn9pAW1bId6ewdNq//pYUtuBB8IG91D+CMSY6/2AgaxGZgfn5tIiwaKB5vU5w8FIAy5h8tH03ADtZUpg+YH2xaGA48QCz7hKch86JmxRfLSIzwDS+HyJiLGYVndriTzTwdJlh6s7G4Baw2kAmGMN0A/ukMBsl51+F2Uc3MLb5LcXqBr55qBlu3ynMhoj0ncK5SD4tIn/FwMBXjRSnWwX2t7IEN9zy/6PRwH9niogoC/z/LRjzH4kG/tOz5NItdam9w0tYjI+KYld333Qy4vYRnQy7AyhqR1Q/znZR6NuyhJQLehNuW2sRjau7ihIyNsggA0wKtXwUY2sWFHS+F7Ii2D1wi6d3/KZ4Eu6KUBVnFJz93KWuuIHPy0gtoRlfhoTXZuDNq3Y3uyq6K+CtD3LeE8yVi167Sxdd6ZK80yeY2SZcA4aRK5iNSZvEiITrFxmFi2vhzJeyiepBAN79OykLfzSB9y+VHDHvHbuRJgPWLbvZaPziHPnSKkmRcy+PZPB6AlbF4eiEVobxBMzsJv6OltMG2U9PJ0rbzYpz3/D+TDXg70ddy8krSHSUcPeYKGJeRY4aJCe0aNcpaQ2uKNy5tEpRYwVL0g4OgKnO6dKgpVcSIq3PgHl2ARhWbkQF3h9LkVM+1hJCg8WGKDJgqrepVmqPgUNtBP/fwxZFhch5ZDQ+gdl7dBOSsbnUyHC5vXa6f+sU8VUpE/46hfu1Uy8xiq1FSCR0PGL3kqxdZLyNFRm980vhRIuLi3aqc6W4fgPmZXGb4UFZXKh9MTcRGVaChAdHqRNlJSEfxIlQ4yhK99TbvZdRwFOxxdUhAbP10lc4qJNIwvYhXdAJMAEfvJNFhlez0wWORSPDRE4WMc4aHQ7/Kt9ElDsNXSzXAWDMYLOPHN451+h6v4fkbYMZdoVQUpHYRVffmnzCjmMABr8mlxlp1aKInNlY1pE83K0Ak7YVeNPz1Qk53HpOBumkLNywqk7oWHM5PO/3JXIsTqoRjRY+UfMEsGgsAUZ+YaD7rup+ioj0JGD22RQRGpZmHw30zqszYEQBGMI7IqwHxwMsGUWA2aM6BewUtNpEI7ubMD3oWoDqF2D67fHSyfPgHHnvEK0o2p9MhQzkc124+gKwdH7c1WS88QDjRntwE5a8vCLcOP1JCufRekfEp1MX3nSswvo2Xj6sh01R+HIJWM+igYKswO9lSeE8vMiE86yG9zwEbg3DwBbMJU/uC/IRjGHRwH6WnHyRaupF1YYnUQbPd1VglQKRg9sHzO7ih38aUNO2M0yr2tLxZuQBwAXtpaDqZZ3iU7UBM6efiohuNEfHizAXqB/iGx/G952LBVObUywfwCxlGphphoGTAWBmj4Fp2QkqWQA4PQaGghcS0X2AG6cfEwspTrkmwovA/SpjWL/VmkWPo7rwAQMltMrCOVHFDM4DOAoAe18POJLU9oU9I1TcforIVzSQdQqzaGB4nIKZfAfrhLwdDtymRTuD9bOE/SIWLWAew0D17q3AzXpeIv+5WZtoO4f1yHOXC+zP6UVAm6Bzg8XxnfezYCShXQ3nEZsi8o2BXafwl26gNr1zuMfA9+XwSQoH66CLtm1mi2/dQGXe1QbaoldQqfhJCv91lhxLCvctIgwD+1lyDAOtsgjhZP+jNnAwG63odB0afB8NlPJVQq08RHxgjkmGp+DfU2fd4qhPCo+FEaJ+ppt8P0uORQMZBva1gbvxT21gj4HJTnv8TTAGw8HL97WBv7Pk+qTwV22gFGvWd1KY6QaiYGVS79nC6yJrrU+ncNciQjY3wECWFP6KBv5iYJ8UZoIx/89O4R4D2Sy5aVkCBrKkMJsi0mMgiwZKq4PdYyBZ3douia8AVo90wFSWFJ5W4DaxTmGa7PKkjwZqxR+dwqw2kGFgnxRObaeiTsPD+rNa6n5hoCfxGfxef7WheK5NwY1uYVew2sC+UxjNX2bfKWz5W1gfpz18/6h9fmoDe/noyoC/nzUh7Le11ap9p3DfIvJbGwgmQMf/2U5h8d+ZIiKOeVX5X4kG/tPD5Na6O6R6VWU4dBYSeBvmPaDu+njiyVyyLLz285i6nXx04O4UC+0P24Sazh4W735OdXxtryYRvLzGtC4lAafV26DTdFxj8trAmbJaWrBNSV0WwXlfqziyXiVsg/cJji1qn5AwlNeEI08wk8oQvP/YGwJW2mknX91hAa8FLpHDR8G7s5dkoaUSLIgUqafCLQSpQebEGJD2MH1ETqbLLXobu5wMvLjmfTte68hz70fyKiaAPS/1GqPR1M6IfDleef/c6eJxq0lF5I2V8742nkmIv5YCaWNyKjzDO5toKHmdAI0OZn2zOEsoNy9L8mpQl7SKpQRNVosDEVp8KVxpayfoHnI1YMgcrg+OXMC8/LUFrNMvvMc95ybKZ2JM+FisCr8QZReJ5/mUvLT7mHe0wbxBcX6pCXdYVpEfNFKGYtEgZDh2qsKlZzD7hzPsYYW2p8jnD0mLHodqR2SevLphVg5FWzxMCKfmp8JZ1+POjNopGV4W8HtiZ6yjXZXn5PXkmsKThY2O0C47UuO2DvigXeMMN5x6ADPggvUI7ysBP0brCMzQEAyQOFup+I7FkHqJVhRhY0g1DsuXQw3SHPngcJxlWCV3lzrJ8QTesWSlOM65hBpeesVBe6oTLOrchs5Ns8Lh+ZqoeLa/3MkQOLnwVAL3153KCVF2g5p3s6GcINzp/j0TVPKuekxMNBNFMPvVqeB9Y2u7aLi8p2REjvC8zQawWa0A08V9WmOnHp1dNOLLB3nWd8Ai6XKhCGmXDRk5ksGHo/slQ42WW/B8tC3fJ4UfWi31U0T8TQZY0s5f8HwCu4v+JrA+p1gE7NpKgCnRo+v8LryISFkOboZrJBl6jwFTuG0npy5HlovwagcYOVqCWyCsATNeb9kgqvO6YMfc1SdkqJOGDIbbCnvP47pB29Mk6THQOXRTeJROwEc+kwvvFts0RgsZ3Jo238L3JyVgvCYHOzIgSoUdT5IkdDOXMRHlroXHR+esbxFhSWE6F58mrm+AYWyYXI+BenGJqL6fngoSCqsa1yvpSnXHPeDgthzpmMOTHViOosbB05y7WCzLB9UU/hWR10uJ8W5z3FOTm1U4qHJXx1Uljqkzae5FeLnsWkxjx/lgIJsisi9HOvUXnY4aSwpHs/WaiLPo3Mm9S+D2lYB9rd8JFJUnK0GxeamIcl/fCueyADd0a+chEaIIMGxtjGtU0qNA3ouiLDw+gvW8woiH57OWu6IKzuxrA5HdCcb8dgqzKSJ9bWAUvfZkPI8B6+fDM2A7CVZEEvQLdheBbSL1YedE3HIN74MJb5CjGAnh5aaJgJ1hf52D45yM7UHLuxwPzz+y51qPgc4wmLd9baCpOPOiTwr/ThHpawNZUphNEel1A9d3Je5rA/ukMMPAXjDmFwNZbWAg7X5qA5lgTF8byDDwSzCGyUfjzAEMZLWBTDewHyZ3X1IJx2tn1SeF+2jgvJ55fTSwx8BTrgGm+AZgIIsGPpKIfkcDLw/AwK9o4DRV7t8jhZlgzDTZwvu/I4VZbWDYxrn7qQ1kuoHcELBtfd5an5HCv7qBLBpIVi8d7op2m1Ft2BoRTeZt0kcDp/eLwfcY2LeI1H9OCr+d0RT3tYH8jbfB/iAT97WBvW7g8qBFX7WBHvBl0WNgP0xOuXUCLH9gIKIGwuTEv3R8O94W1M0GmP9KChsFNyn6pPAvBob1EbB9dinOn2ggPBiK6QLu71wcclGfFJ4FNzhVpsqEJ9cc3CSGgX1t4L2bCsJ0A7X3esaH+8fL6msDNX2Bo3Cx0T8tIqYR/UQDf1tE+qQww8A+Gvhf1Q0U/50pIqLCq9L/SovIPz1MLpdf4K3fz6ciVJ92gkk1KcE79S5gJso1xVFq1HRq1FdM7mNVRbaXGnR+nIU4GKtvF5O3PyfimTZ82M5tFQv5AJahaDxwYDwkikvFs6mt5beC2A74ObfHQqLaaF1H9GpuGrQZilcyzv0qcv1mbSFRrjyiTqcl70ti4qLZJV+Q98zrdAy7aMet4fZESlYV7yZdSb30Gq/IaF6K2BE3txR5ujEm4o48I48bbk5o9bAVIj0HbeTEb9dE69geE6F23oXvRNsYefyiJWJgnwo/n1oZqivfIO1GPmPHEMFs0+uCEo4/gJkfbq0U2Zy8h2O+izYGsiWg09h7k9ds8uT99nHTEVkjk4zfTVV4WytJ0MzhcsK/54Ahh2IjIOEmpkSQ9pcCHNYLYAv1d4RLHS0KbT09of0oGBD5PgBMuIxlwILqviED4XzFfu1fBJRZ6xORgXEK15tdweyJIzgmr2cVO924O4TG2pSa2xjeN1Un6aaAvInq7mrs1k8lRWlylwBDV6/I5W4OYDA1KLX18x7MSnjW8dHyAmpqwiMKs2p9wvtXKVJ8yaqCauFaxaoU8ID5ZYMJxmMBZ++goXYjXHii1HaG87l3p0iQmyhI0fWEJ1IwpvbT43nqFfMMF1wgUffYPMCs7W8ubuZzjwycOucdJNcpGudBV0t6uAGGcXMLxef1gbTT6IL9NYb39YcXkHF6rbCvpJcWLTWvIqpxB0wQO7lp48GtgYln98hB2kxFZraZkLHuv3kn1jcpavxu+FkowLFsLK8CKs93iwwDO416wRjpIMhEWW9q3qlMwLgUd25I5BfYTzaJgA7CoiHiRIX1tyaAHVd+tyPvR10XTmPaFLnFYkOEpwPYKgylE4rai0MUpz7xzlGvdTQ8cTMyuIIb4paebKGWBEPSYlRHXn6du+gk7Dbk3ZZdrd8+0VGbemcyJEu4Hxc1FZD2nqRkUKYV76UTWUAzI4D1aCvwfVkiqWi1Pw4/gjH+cZX2GMgEY8Iz/hkmx6KBQVgfWszv1g86qetbQeW7DQZHNVxqHdoqCjjBkvA1n3TZgORR0Pus0cE6jhFF+8UQMOHtNvhSVxc6yS7gBu46eE05g+sEUuD5LlLfwttuKkSPgUw+WvQjwCDnCJjAOoXn+e5ARpYC++MsSbC/z+sjkXMfsBDPagkwf6GQt3FrC1eWlBglQbkkQ6eb0hEcHQE9tsqWTsXqgr3rYq6iIsSE+s0NsMPZkBozDGTRwD4pzDqFR54G2EXOYCbLWXAmEk5K3hMxuFXvDLBQmq5ucP/F9Qm5K5EnYrKA88I6KCaa4+BIRvfXq3Dr881Cuf2G5y9NhthfLi41kjfhgijp5oa99Xsu9dFAu/IAA9kwOdYpzHQD+05hFg3sawNZp/BfBWMYBrLawEDkAQNZp7B3cGfw/znAQKYbqNtdp7A4OzTfw+R+dQP7pDATjGFJ4V4whrWIsGggnmaAEZUDWMCSwv5BxHyPgb+1gb1gDOsUdjkZ80EiPQUsolVBEemmiGyzZ9pPEWEYCJiTtXi4+aM20B7q3xjYTxFhGOilrlYQ2DYW5jXALoaBfVKY6QZ+1QayFhGGgX00sBif8z4aGBR5a2ENabTvFKZn7fCZKTyW2kkRxlGb4jTW5tSwANuoHVOhF4zpo4EsKcwEY1incN8iwjBwtj+bfJ8U1q847JPCxIgNs8dALzEAa1lS2Ilnn2hg6EU/tYHTaQhYbb5ojBtx++kUDrND6/a1gT0GsmjgbfJc953CIUfbrhQEbz7RQFYbyDCQRQPpZA8YyKKBrEWkx8DdZfan2kAWDZzaZ8BeNlP4NykcCOl/NBr470wREVVeFf9XooGjfxgDPZWLKX5r5yK0FoBpo6X4hmPcAawbqnPw7svXkDozfOepyxNwGiXhRc1wsi/IeCO6eJ5eIyIr+MlT2Zo3+Ko/ztRbJW8czrw1bPOzuKN4UDyLoCBbE8vKxqS6sb9F4RG5gIEumhKVDO7Y5VeAUUMyzMl7ewAzeThfYuSI5ZmMLe+GXVGXE8RLQUuk0rtF4ADbEjJq8K49Huk4IOhhof12X5LxdCl3U0E4Cy29QUmem3zMO9LwoOPy6BfkeT4NeIfI+wQt7HxAXuaz5l2Zu5zQ/b3pStJl+PzHoAa/Lwbse47BiXNi004QV08eRHkrl8jVc8CQBQljMnoLY8DQB9eg1fvxJoJ8vGIn3cD1VvvyQuTD4MW79rSx0LaQ70QK6APM2tNJEQoVnfrjM46CZvPsjgVUkuFcvkf+5XVrkP4q76S9FC/sbdRtjdpoYxBxLT0jZxUqDVpW0R28P3kaUe3W1RKVGHzu5fnBO4PBrkavzbCborF9YK+2OAF5a7QjijQeR74w9y3UuOWNOtr0VATRoD5hPDOe1JxUIqbZdd7iQT2gdMoPbhF9HJUM433oUU06vuHwx80JL07+hFp6+MQkUBwT70bXGfWt0TsizdI1MTd9LKi1fY75oKoaCxf+1AfYeIkFuVwbFds+0annSiXvmLadIvwIwOxruxfvH67gtYe23ZKB9ILfG1YXC600Aw7sRzf1xB9sYrSyjGGnE/eKnKVo18ih9xtRBNLJcbvgJvjZ4EGGNpgfd00bCe73wyectQPv+mbsXDTRAdO412qHnaG60pFh2Rp5747wvBsLsMA4TRbkla/LwuW4sY7ixdKFv8eAZdPAoSg8GS0ZTcU7uAH1PEETFZ6vnO/qyPc4wMLDxouI0C7O8P0vS0KvF7ckL156RM54Bp+3dOeYjKl5493j+EaR03TR40ddRv46sygq3Rdc/zN/Yk/fcRnyNosLUe6Ha+GG02vXORzk5LVWK+xVMrhRCPiceiwpzDCQJYVlPAEsYIIxLBrYt4hoCWDCGnYqGOdZC2ZWu2Z4V74y6jt1E5FndU1wONjMqKtMwFjebc7F6Qmen70ajiP47eBcJMK1BQycXzABMgKscOY6nXDCE4c7Dp70viEONU/bH/noakyMPincY6C8yK9EEnMxcibYjpFvi7C/cHHhHc9ZJ3C/prBeWwf2134H+8vI7ymR7ejC+9nxLqFnQz1qBc2zcPxElRCvPF904mdeEUq3o/WFgV9J4dYBMO6jgdZ+IRPpgG/Y2SlXC+1i405Ub/osvOHgCm7YewBuaG5w2BOnHlwPL8rkmSsKhq9tasD6QqdI64pkzmvlhBauL5NXBW6MkwsK/chHs9pAFg1kSeF+pvBtT2vMd9Eb3yoA01mLCIsGevQMGMimiKwG5IOBfTTwrSt+j4F9UvhXPpo2K8COr9rA3xaRr6Sw42or6u0jwCwWDZzuolWfFA6d+eG7NvBLMIZFA2mzA3+FJYUtRQKs6byFPhqIEN9NSutaRFhSmHUK9xjoHsn8OynMBGOm6+IHA2enc0Stif//wMDfFhGWFO4FY1g0kCWF+ykiLCk8G9SAiUwwJs5Hn2jg1zA54S5OeFKbbdZjIBsmF8gTwKSquuG+RSTYxdqnReSrNvB4jiy4v/VPUngydqI+KdxjoHg9x32LSI+BbIoIw0Aa8+SE0Xrr9oIxfVJ45JGKTgFrMbk8MqvXDWRJ4V4whmEg6xTuMZDpBn4lhX9bRKj6CEx8TwBDEXx+1NcG/kYDyTCB5ytJqw8Gksf4lfQtInM71PF/tjZQ/HemiAx5XlH/R2oDEf6ndQOTxZb68eDSRYM2sG11Q4FlLz7gdXU94atkDKj/mD358BoYMba0BaGTKyoxGe5GDR6upyUZhOarCAbZzcInbwjeIOYAI9TyIuC5umuoTo5vnkgv5YSP+ga8Wbu+YwInUoo1o1N5V7cj3p1EO8CwCzboXJZ47DaV46JHc5yQ51blI5/Qa42Ee+WSVrjwnfyy0gnGKCV1FlO7CM9HvcWnqxPTOWzzguAAvEPz2Q3bmZ7gGBCP3UzFUbeNMQHvuOZzE69LtCbqa99iL5luTyjljy1p+RF83zsGzIzna4VIfNglfaKNii7NfE6EiGt5P/QUCz2qEQIzs4Btpwb0hFfqc0fnFzCwzninxMgqK42oE2ccgS0dpGirDywyPh7B71eDnYq4UNlTM73aEUkWeQpYrQVUny4E7OjDh4RG070HWIrUwtdCv+t09p9EeM2UwuPKfYZGmZ7TubMIYZsnsYXD6lRTq27kyH1v4diMMwLYnV/h/t67Y+ZYjxxqBB545yKXZfh4fIBZ8nd1AcYRntem3s/oZIPGmFxrJcWPi3+kdtI+wEBkao1P2hW8b1Ec8rS17g1OcAVm5TJ9F8R+qy6+jMYJnQ7LIWBFvHPxsUBnOtNmWrGMZ1yMlev7QJ1mCJ+fvHwTP/PiRnHg3iP3jrcmGtzHGVFyR8WeevBdVLu+T2RyHmPveB1TVFmeQgajCdzf/XELZl0+xt0M5HHhLffbDC2dwZwMLp0ZmRqKi1pttqZ+tgHsM3eagAdbjKgz8vwoSAeZjiWdc4kqCvuix0CnXuikLV+ABSMqS0j2Lmfykttb5MYnl6JnpMHzFgKBdwKBqxEVBgFR196o8O+0aRG3GkaER+heeIN6kyF/adRk9MzvgOG3Mbgxwf1O3mYoRH6pAOYb0yonaoLehS9EjYqO3D0jIotG73DdoqEoc4SbvAXsqgdYP7v5nSND+QTrkc6aFO2DxYmM19wZ3ARZjtF4vSrpbOvC99NidfquDWSCMQwD2TC5Pho43+4pdZYTnqenzc2F9bu4U6/x2ygIdvD8tTyM6OT1EIuu31fFR+qv6ExdqYCR472Fx/pVpObxduHJxIHnawPe0Rldgtu32A2ST4sImyLCBGNYbSC4DWBm1bLbL2Klw/529CIQxWuKFqu5TQRpA9i/ETYndETwQ7RxN6VhdAQzWq9FOG/kCDDYDwBrghJOmtkZsNTdPZ4ZLt76gfqnKo1CJ5qcMNMNnNUVwr1uIL2F9Uc3MFnpEl4E+xXhRirc3/0gddFJ3kyJOAiHhes90hrd8Qr2z/U0BewYEcDctGu5QSXs98YEzOBS2L/66j3DwTLb14gvOsGPYaeLOV/B8+XuXe3dez6PvmcKb3L1M0WEJYXNvITns8sA23b2KP5EA1ltIMNATxAAA60QnuNM/5GPDvYe7GdWG9jrBrJooKgBJvadwjl9tni7iyjsTwvOu/s+oz0GGr5vFD0Gsk5h/R0DBg7Xh09toJc9f2oDWTRwsgAMJEsO1gtLCrvwh59O4V/dwD4p/NUpnGZZ/ekUNhJU9Bg4eN8+ncLBszTcvkWERQP7TuFfDOyTwr8YCHCWmX00cJI94fmZjp7i+/V2pHgCGEjt7rzvMRC5egTw+zT7aCC3eUyiwCi6pOtT+bSIkPWp/UQDGQbSYkI+U0RQk4BbzpLCibP6YCDltvC8mGAMiwYGEQYsYy0i863WYWU3ReS3RYTsEdw/lhSelMFPNJDVBs4VySi+ksL24c1F/jSH16xFxF3LEz6kOtw/1imMKD+LesGYo9zJkXdTREg8APsVNs9FXxtIgzXcn1eJE2orfoetf0wR0fnyRzeQOkXcY+B/tlNY/HemiAwFXpHl/41oIPqnBWOyMQfe/3p+i8LxQHHx8wHevKGt24Jkkw0c+9F4QnFavApa2REcG7x8pFPfv+Kw5tYuXhQ8HGu7AY/D0eOW4vg1HMEyzQADDvYmxlGYD6mPJaGg0z0Y9/f5GlI8zB4RKa9Gi3OL31Fdo+CtFE6W4s10tafGmGpR+BoBBizrDXjXb1nj6c0DM1lW4wFR55oWBTvq1QiVSUydN7fkQzfgVTw5qhPqms8AMIZGJn5PU/Cm12bIk81VkDAvNya1b5tlFJz8OMZ7XsFUt6jKu3H9aJAVwAGoz5FWhOPEzVDu+Fcirjw1cg2yE5B/HIyJPKpV3klnnoQSl5RwHYsgCspVBBi9asFbLk/jwpFGgwxtJXQgL4vrkgZJ503uhwIZ8xSOodcaMIwKjU6n5hb+Ph3HLtaWmkz1Yz6IPG3yioGn9wp5HScTPlDql44PZzjGp/vhBAfpoe2MVz6H80LYwf3Zriiere+UIjmFY+nxDluMz9GNztINHKtZ/pbwfjoSqPHk3CIMuziQeZoS6t/uNxw+/U2Kl/V0RR3XUPkwu99UvK8fDzpdbcENKJp7jBebI2C9Xowx5Rs/xQY6FtR/vwXwVp+NhMtof6Lu8ygXwbW5gxtQPN7UOsUGjvb0AceUfrzQafPkcLjeDiQ8r9ITtXxZjrxztNeRDfaJGttyWgRR1Mm7xgcM8NWp6k+jJkMIvZ9EwaVS+Lo1cJE1gfenwyUcu3R20OEMJDrVU9+H3z8d1Ch+N5TOF+YSB+MLwHd+iQSqS6M1psGoiGHVyTEZLfSM91/GLEGK8QIj4UePwptlqo5E/eGQ9zERuykigBl+s32CGRMMPni5LXjXy+eEWvstHMN7AtZF5vgZde/GkHflPaxXUR16RNk9hoW/HdxdFLV+Ql7hSMPhXRoI6IQdi3rlCozBlMLnq/XkThTNvxS+O5MT5D0fMRGWrlI4NIdj29ouU/IurlLhZrYvoMd6fSH8RgODy48vJxQ8bjLFtvcnDFQqU+f7TmGmG8hqA4m7ASxetJs1ndQ8wOt8rDSYDIIRndcWjwPvDatImbw31LzFo4K28T7DQhWmFC2TASbb8HGCU+AhUft8u0ZBnXoZfgRLkzo4aTF9VoMMjxLnT9HAZOl8ooE9Bl6zzZ6026EdheYbPtknlUCU4AFuy+CYZqi4OnInIEIwLS44xfbbHsI1xk3h7EJsYS7n9nTiHAFTuChQcXx+WRSrclnQdJ+4WHHBTLPawC/BmDewKN9HA8l8NaF2PIP9ER+1Bo/mA57ww3c3fC56prCfyZ1a7joCt+aJ4Lx6PLuk8zsC7FuCWT0HJ1h4exTxAb8wAFNfGTz/WHphn+PUT4sIk48GXgds+muLyN6I1tQxuqkOAoH3WaewK5xmBRk6+nc0sJePZtFA1iLS1wbupz+6gT0GCoeR92kR4Shp+trAPil80vRPi4gWB/B7kxjOD1YbqLvBnzCQtYh8dQrPzn+0iOwEwMAvwRjWIsJqA+m2BWxincLWoMPAuw7nnfDQLOrs14CBSZx1LUddEp9FA9/8y8LUXYXUy2da1LeI9Bi4PxpFj4Hr9faTFCZPcDz7aKAePX9qA4PqnFOjvcDv4XLAoLHH+1RzPb3oo4EMA+XLC84H1il8mD1tqm0UuH47zGCVjiPUdwqHyRH2n9DA9TAMDAE2Yzw6wP5ktYE9Bh6mWtjXBgYk0lW8qc5/wkBWGzirVMDOVaGd8LxcuX1SmHg53P8q0KqPbmCrtxSfmxvqdQO/OoWdpTgpegz0xtoG9strhvto4Dwo4P1sNeO/MJAJxhBhrlv4XivwfFHwg4HDZBZTnFVwfVMHrm+Jn59oYLDZwO/9L2LgvzNFZCjyyvB/JCmMlH96mFwtg9l+2E0UkqGSYfRAE6qf/VdBlCtgoR4hG7Bs+C7CQ1hl+JTKDzrpdAOD3R4wb2U7SzrlOgWpPb8Fb0lbqtR5HiRMXtU4w+Vzx4FZVMSCuppK8SLbAKxMb+ADXnenE5566pwa5cUH79QqTDjWapNOE9OO6EprJfx0wav1kGIXpNyCt3bOFcCGtLEK+gCDj2/rHI6JuXmMAvcysjAqLYWaC2HPh3NhCLQ1lzjwjg8Hns6nMwGrpTmixkrPeWLZswRfJtGR2s5oCseCEFj45EZjwIgQjk1uAd9nFgoc434+xUHbCRQ8XqMDdZwStqUcg3dXizXcnzbbR5QcziZuFwsTsLpL0szLAMzeYzTpOud8PigNHr4vLxJqpBM/osUYMCTYuzl1FTGJgrlU1Vg16ZGa5QzMZqUVYCb3zw2dD0OCiXkpKDaWvEJnAQ/367qH+9UNk6O+Pj4WgbyoE6zeJ/A8tbnLk2sCAH8IGzCD8tPiQyFYZJiTspRqAl2ADxosJNzpBoIZ9JqC1MOxhIV5BfdDXg0KMs9TMDP5UaRT4/TCRBpycKw7U4GijaPwxJ8/dZOboWvXWT4sKN1wCdas5ZWaW1GJqHIEg2XejjI13jbCC/G1T3E0OrZUn+UDPkibp2WqM5lS2+x0shwOjlkvdieAdaMYh7l+ynAo3Bo6M9wYvGtDg2N7eUupvbvPwA+fg5kUz2cwFgM7hOstA8AYge8wdbMvyOgGx+Qp27lUw3LBB9VkZGI+bQVqDiZFFMzqWYz1lQyYfuaLwuUuZwmV+BWSVvaFwnnfCcXtNTIoXFQnF+u/4Zgf0hvVuJnHk/BVpHgtaS319DGF9b9BKr7bK4HamoRxGGdPFZ8OkUm1gwNmUq/AbKujG6HaKJjx4XoFGOFlB8Bs27QiUleAMYBsGhmh6TPyw9emQa988CKvnQjYWRZwf2hw0OncTwwc1DGYkcsrf5PBBt+wJ6hzF1X8yaL2JHhEXmSeW8Q14fETDWS6gaxTmEUD+xaRBPl76pLTKAoWB1eH688HFFsjcNs4rznh4XK6p9ObJPEBagYt5utlRmfzZMAD/D/A5r0fY4pS98qHdrOrsSICBvrjTRuFi8Ojxhc6+zsGatoK3D59CRgUpM6EosswgvUIbgF6X/hN57agKIhv8GQvU+FNUbvc4SCnMxeLqAqJels8Cn+GhgJWmsmLTvYN6RqZFm7XorKHp6Y2PPGutoT/KhhzwZsLGYQ63D8WDRzv8YNa5O2B81cc4frT2w6w4+jC+SUfTRzVyYnq92cO69ueprjKdJ06FyPnA7sWVEzj+4z6Z+cYhYVrNrho0gH85NUI3MarH/dJYVYbGDgiYPeD3gxw+06d23kHrGNJ4X6KCEsKs9rAyaCxcJ8Uvi3xRzCmrw1kgjHeyPnRDVwdAQOthWvyfxWMCWr90OLQ3gafaCBrEVndbstPpzDDQFYbyOSjv5LCNiDnBwNZiwirDQQ3HDAwMwErp0TGfLiT4PMZBrKk8FensFaIP1NEGAb20cCLqLt9baA2PwCW8AWct+XsGVAkTQEDWVK42h6sv2GgazwBy1k0kGGgM3/A7ys2gIHDPWAgiwYGqxe8f1h3GNhFA0Pr2emWdsPket1AVhs4L242uO0jwDIWDfxNCtMneMqfmcKLNWAgemkxvmPyiQaG4Ig1WFmPAor3eidHzoMb8RgeIjo5DOB+sKTwZjba9i0ifVJ46xGnx8BeN5Bh4FdSWGm72sTRlcO+SuH5FDuwD9NGmoC9Ii04icFo0+sG9i0i5xesF2MLGNgnhXnzANd7iHHURwPXd23VRwOD6JzB842jRS8fHS6uQdJjoNcl7P67GPjvTBEZDnmF/z+HyWlDNOb7f/5NDPynawOHoXemunW6R/Qe31oce1MwI972DZuDu8V4/XyDNxNWsGcH5Nxg6TWRqN6enjwgya2Toy1aWIZjgQ+ey62ErzWv0WW9kuFAWc4FHLweiDozc4TDduAmWNeqNbVo2Rn07czEmmEJVAv5pAinSATv6WneqGfrEZihKWDP7e16FHEB7CljZAi4NGrwdodtVITcE0n4or1gmyC+xqG8sk54rBssKXwqSDI8qzjlS/B+8KHkqaLIFMcCR6iujM6AjVOpxnxjgZlelzSiUYoFnKzrC9WHBnj32bCroHieELX9mIKZMyMT35VmRif6NIDXKQ9m89KewD7MADPE1krx7mFvqFee/Ii4UQTe/uyQ0fnxsAVvUVwmePQ6y4CFxw0mN2Ga4LLSRYp2y7Qg79kqxca9HVFU+/MoSB8nAdPjGe5PYy0KuhdNAR9LN6S+son5UO4EXDr5aIruZcHTEbIkPD+tAYOENMLh5Dlt8cDTr9R6Km5Bq2gq4VOoCnRavzeY5gSMcVKilJrEeYDZcbZwTI/GNRxzvBZFmenC9V+nXTTm+sZkKj10rL32MvUOhAMzzh8sE102D/BeD0OeHk3AxLeBWjBLA7XrHN9n+B5XA2r5Z8QvFM1vARPfPNVoqRXLc0KoWV3vNfUeM3ielV90WLGDlRdLx4gOcQLr463D/TuER1hf6rvF2Egi6vDRAgdxYZrYPrbglrRlHhFbmiRYGCUNYMjiDG7EJMqwONwBRtzfcJyb6iXBA3rfUZ/O4Qy/zS8N1qWXRNr78RJ58ThR0Z6IZ9JdKw5PYddP6Dt3WD8DgsNkvXSxFV3gGL3vd1E4xDOKG/FUU1Ohh4jsVoDxl6HVUjSlpAgRh3Usjc4v8MY1gunVKGpsrFSNIhNsUiAfJ7B+5jSjEwrneCBPFuDtX4EG5G0mY49gWPnanbeoGU0Be+cdJi7kUQQ0lU7h9eTVACy/ERHHNmCRP9ia6GbG4P1Hiyf2FuVIQqG5KfpoYJ8UZi0iLBrY6wbO5WlGp7OVFNHZ0XWxMFgiOsuQyIeh1kh4QpfghkVjGfab6Kv47G8K6uGbFsW390PCj/oBzh3XXHmyjTkB7w6bCWCM2hbhaDZovqOBrFOYBoChDANDJQYzpzQKrDdUpTj0VHD7miqbUtfm3CiMus7GTA4W1OBwienCXbv4zYdjMsDLlvdTOwHa9j0V9vtwEwX5eSXg+nl5Uu29fMP93Ch/igaypLAUTetvDCyC+kittkojcuBhP7pYCmF9GltME6mUsDXICUX6+4oDP4fzZRbUHJ2tnVsBzhpc+X1tN+BWSrCeVms4H517sKVYPMHJQR6thR9dCwjrFA70CWAew0AWDfSOaXbqdQP7pDAHfNvLR3/VBgrHbnJ6N1OY5FFWf+kG0puvp9h5A50wDOw7hUVYap9hcgwDmW5gLx/NksJMPprVBn5FA1ltYN8prKx4cJtuTxwRxzt8C8bQa+fse3BQ0kklASZqCXy+4kf5d4sIlgEDWTSQnlrAfFYbqGd/JIX9it9SrU7h+Qvh6wcDf3UDXX71wcBeMIa1iGDr+RMNlJTzFM63PzCQJYV73UCGgX1S+LdFhHUK99FAVhvIBGPM5xAXVMbw+xN/i6gu77Wojwa6OmDdDPyqTzSQ1Qb2LSLPm17jtTj6dAr3GMhqA1mnMHyrkeJCAsxlSWF6fB+yPhrIksLhimZxP0UEmXfAfonQT4vIV1LYl0efTuGvpLD7FH8wkA2T87zFrAivXqD3LSK9fHRr0++kcN8iIsIjpr5fYL6vDbzPtj9J4bPyH8XAf2eKyHDEj/9XBGOQ8A9joEPBDLuPxZ0n4tVR8WT2mNNZfAVjvaLbDJ+rBxjr0Aeg286TBJNwwVEUK6+IKPSWYeTVM2qtjmIUTiX4e2mJdbre7eUosNsNeNv+2KTz4W2EyWHbnPBGvW46+eg2Ch7rmYSnDpwO/tM5YOpsVjquYB1Tq4q3BV0UJSz7UH9S+2buwHUMMGw7CXwmz8nBDNva5ITPzh0O5Kd+K0L7eImxZYl7amYT2ECDYQLHcjjJ6eT+qMFbvG50jHw7oWi5v/ChlNkuvrwAkPBZWUeB1QwtPG7WNjXseQpYOhQSjB/WiRqKAsYvVScphiu/UV9ebzF5TxYNzm/ti7qkrHhiU9nFU+lSUR+9VxE5phMJ19pMok5WHTF5WmcBP04qpeabyyJyHYPZGFGqAAZKe0z9aFZjhdtpdBLxXodZIhzbkgBmmWxWfDCxFymWNzQFDGtWRTi+Tyh2gwscK9zlFJHlXFJxZZV3qrvagg838zMcm04GfuU18gqyfMBrQ2zG1EMLMHNr7uziw3SQ06mWPXF4a7cpXtnTO/XnicZHheaq2M+OHMWbFtbD235Q+F9g9m2X5/jgET1hZXiPN9WPp1ERnLl7CwC558EbnnGAUWTfYE9wdBruTrhYWooPz3tdiXT+vGr84n0nibnHokr18pFF8LsqAYdGXgL2Dm84DJ5zMMvrYE6NWr/xJHWHXVHCZUYNzzgW9PKcNXhVX2A9ZfU1Cl5l7eLzXF7T+XL1xEHlig2+GdOQmktPKEhpOim+5HeFmpf7mycD+VZjc9kJqmR7PnLI8NoiQ5u6nW4gmOGmmWR44sQ1dUxlHwUkSFJ83exa8M7HJU8scGhwMpkQOkWnMw5G46TFQigvutofuAv+c9niA4seDnL4+2MN8LM9NiM6DcQsCoq7peOIL23AXu1QhEkxavBjd5jDsb4CM7XwwWd/nzG4TbeFUwSNxbt483BgvTuHOSaL6tji53G6IcogFAofIfeEPLeB3y/u28JbnxMTxe48/7SI/GIgiwb2w+QOx+WJTiO9i/a5TYLVYt61+FyGRTjMPRNP4upEHTkdw9/viWku/D2s76eiFTGYSd0UqgdHrat7w0GTckAHh/2UWoe05cOZtW97DOyniLCZwkww5gsDE0mNqbdd5xG1SnDEQv0EbocmrzGtDicLi3fArMlUusGpMBoLeOMBNvnPRMTuPRin+Bb6mE4Xh7wI7LkdY6W2ZeoMSziP6hbOI1YbaN8OBuznh9/00UDWItLrBkqm7NKZ55SYBC/AvJMjTmG/JmVEmgW8NjdiTQ1KXvj/o+7NmpXFljXcH+SF2CBySZOA9CRgd6eiotgiKvrrTzKG1metfSL2uVgnqvbNijXjm+VUgZFPvpn5ZuJ3lzbEQ2eNwSilO9WcuQcYO6cAjU5B99cioL8/sHaUZo3QgeQd7enfm6Kw4dmU1jEMZPbRrDfQG7UIA/mk8HP/9Q1kaiDzDcSFrH6WyQXlX2ogM4xhIyKx2CYMNDeFi+7yLzXwT28gx0D9NYsxPBh2wTHwsH3O+BaRRCywhr0JM1TKUC94UZhhoNZ7AHA18E9v4E9RmBnG8KLwPCEM5EVhNiLCDGPYiEhCD/4FnKViI8CMXp8ZxrDeQKYGYvetEbbZ0bco/KMG5ofvMjnWG+imj79hIDeMYfbRbFL4pyjM1cCmKPyjBorL93dSmBWFrd3gWxTW902v8HP3VQOLxgHzZ6cww0BzezQEPiIyWxNvB2GbMJVtEWG9geqhRb+/CeI5nxTm9tHHPb0eUwPhGhCm/VEDtfRN7//VUg1I54X+mRTGV90Y5MzmvDcQ+7l6gHjqrVBdd0YpnxRet+h+YYYxmLQIQ/f1eYKOmgClUfNa5UXhoAwI2zt9wty+743RlndfDGSGMUY7oDRwd4v+nRj4z2wR6YmCJP6vauC/AwPpcfzvYmA1W1zROYsPwGPqq9BbbnzKviIBIktbHUCO3RgV7d1J4xFSmJscLZVuy9s7TR7jVTNSUjWitNUtEiIqFXbiSMVIuUuUjReeCuM8sdH1sr6Q3CfZBfraMiPMWtdFNLxQ2BYik7LbXTsXomaLCLxGraaFt7cVku305ENlD7RmsisXknnveIH7rEvHftDZAc7G5zlUFWGs7SeVQGFjcYFUJYwwbuq1wLvhqKAdtBMq204J0XBVUjY2v64RsHNLURAGGbjXSw8hhy0kr2N/DI58n6PqpbkQV/JEhn5CmGYNlbwpijRj98VVQy+y6OeJNxpTGBEHGNTCBWItu+Z0rA8q1KX5WkhyjbCrVasj9MXOMY07k/kBUFY3FNb7BSSrqZiB8naAsjNh2xRV5/T9RZqFZuP6FU9W9PfHp0uIptpZCkkZTm2wb3hE/6gSlvr61IDRO6gQJk+C52A9oAPHW78J+85zIc5nZ/o+rbyNdipFlD1aZ/qc/UnTEXij02xW0894lwrKFh9PwuzDrQJRWz4xKCo1nYzUlg291lChhCARUpTLcAxtZabgZNlrp8mLsnUjSKUuem9LhMjYtGQYrXv0cxC0ikR8bTpQPlLCwMUAhMl2GanGKHf7BE8dFSaeG2VGdH9QmDP1U5q0WnMf5BfdX/pr94b4vZXnMF/tcvSD4i0kg41jwDrWGnvyKWGfe3dEOC8DCZ3UeBVR1VuIsFEnQ1RFk8LydErffzbsXXA02Q8odR9kIjyPG2xGRuj9tquWCldhRJioKhSG/UOr1i1VADSWepom09Q24D260/2fD0+A9FWpoCws+qanhyqNlrXU+M7dj+gq6Z2+H5uwdakOHoQl8Ymw4ylW0F5dKWyKBf3sGfRzHcdjhFN9SiOlcDpwMidb9HtDwnhtPjDgbHqE0ZYR0ftL9iKMOt4ZFTUPC9SXHQMWy1WNvroL0jgcQQ1D/dSOhGTXErzSDjt62KL7y5yU7yLYupdcv3TC/QcDmX30H99A3hs4AuuE/jAcEHa2swza/TdhN8WgNHle7xRG9ccJbWkjFUn6iGyjn2yuqJmVIozH+dMwVLWvYDS+3+h5awUy5AJhoOq3agHNHSWPzDdQi5sREbZFhKmBzDeQY+D5Qs+TEalFmpy1KYK1X6TodZW9EI20vgoXcUeYKZ+eaYz7zID7ewyoCtmw8IWSsH5gNJPqK/0IiTB26Xne71W02s8+nVe3in7Oz3Q+yfm3N5AZxjAMpPsFO2AvugVaqyudB3Ui2eBWdH/5U/9OaW+rpPNPPcoI8aEHySRfIQRBt4+BspAIAOaU1kaFdKIw7A0hPiv0+8F1b9H9hBMh3jr0eUzntvyMiLBJYYaBP72B24ky52ogN4wxrXRKGH63U+4b6LZnNvcNjFdCfuG9gUoWjChNCgkLq8ZQ1ELCwKgjKnQ+z5Xws1PY1+j6MvtoLzAJA9mk8CsVZuiaPmEVs49mGKiNZ4R9zD6aYSDvDTzf6dTrZIKGTmNj/6MGst7A+NGMGBU9wsDw/v5OCr/E/h1NEL69gUwN5EXhwYQw9Bmel6hemslZ1huY5UrCJ4Xj4tBgG/MNXBV/8w2k1FZLkzRHA/L+Vw1MHmVNz9uyyPmk8H/2BsZupHwwkKmBsQh5Br2m95AVheOrQBjM1EDuG2jB88B7A7kaaDcaPSsKMzUQnWFjd974BrKicLKEWOVqYLhvMJAVhZkaCPnQTH/UQD4pXNYq8hERf03vP8LGTn2ajTSuBvJJYeW6/RsGumth8ekN3A5qGV7XFSWfxmRUoBc2IyMNBjI18KcozAxjYrrQHwxkIyLYWmpzPiLC7KP/vWrgP7NFpDcQpO7/kRGR/zoGdoPjFWHffkBiHX0DTtXeR6ceU9hPJcLAyzmJ0ffnHQF7x6sBnaluUEKRvin77A9lCmP1nLDu2qXssKRj+v2MNJxvkDBQO61s6AS6g07HFCGZz6oKTqMyI6zb1gUqz0sOoTqYoDlI9hTKniMRjvkiQcWz9xRGD30fHsXEp2OxKgQ896YUvHMtomNapDypuNiUXa2aXsXx+ZEidJcqLDrOjTCtdQPMDWcOYE0qdKaNWqg+ywpu/aZLUYor+nsTwgYtCyjsm/IuTYzMpjBvT45oJ7uiiGA08yEYv2zUp9s9fd7OmbLtrUPZcmMfHTlg+zA/NeqdYl6FeL1repG2sYCwW+8KbOyjoaxyCvu34YXCQDwYQ2eFdEz2ekeCr+PCh7q78NAVtJ2QbHqXC8izRYSjodcs4zvMDAgWuCVMq7YUity+Ddur2kNde9LP9Xrkgxe23ujb0qmIisH1AoX1auZrqk2aXEaiCrZ2d9Bv9ZI0gpNogxku6JgM2nnz+qIBm5zCvIZyncZK3+tApEmvZjJUTafTV8tvysMU0yY9gTC83MxhKK8UnO7nbSHCbDs3diPCQMN0xCKKo4cBXlfqoVk8WwJuB48O9FZbDdfXlgETPd0axtgoRVTOC8LMWlVyo/ENxFFrWhbRaE3fh/myUtT0d6+Ib8Kd0gyp9UBnseoXeLgTvB2OrR76lVWnUTMpDD1tmaJr9ChMX/0bXa93L0XHVvtCtPH6F2hfpD7dv29ZSM7CvQPbcrpG+0UYkWizlkhpC+qUhix9wpAOHkDqCi8MnEMO0WrqUJgNulf0xKSCSBl4NhTrZYh+33tBstMzwvzEoTSiq7wI3qpVTsE0UVDvrSshvlvLMfSK1oXCkn6HZDqk+0O/N2pxx7ulyXq2GoN5uT9QzbeURuhPun+LV5XT/WFmhL3Xnt+oKzWazzMK0Tob1zDTzxIGdA83HUWHOZhXb4H2QqIwPZgRVm139g5BV3tp8HgtxvrReByj3sXSAOcWhcVgTGHnZ5ncI31f0DolgyK6b+UDVHXSTKK++mk02N8Rhqf3Gd2DMqQ7w9r6xqK3v6E2zQgDt/i0DcMhDNykFT1fm26ownBIGGhUbfp+rvXjYx896i9N+FEDR9NmudbAyA8w68VTShPbByEWzZEMg939gMFEvBSxk9g2PLpLGw3j+SIM8uj82Cv2G5UF6hS2pUyF1zs00DQPJyF2ghVh7qEE9G9dka7H1O/AH/toXhRmGDgIZVXApJPXsMJ1l+Jx60l0s/XGMFqYQwzPdzr/qmXlgzp6jNAN4kEaw3slg/OYuqgO1600jukpgevY6qP6uCiQ7h26njck4HMf0T5Nto3vIisKBwvfLfiICLOP1uYlYSBTA1lv4M9OYbZFhPUGRuWq/mCgPekFQkKZ3gXO3abo+0cNnEuFh4ZHGJgsZt/eQKOv0OdlGMiKwqOeRRjYazf2yo0a6A0dgt3CIEz4fzWMgdb9qwayorD6Vo2Cq4FsUpgXhRkGPsu/1EA2IrIeEwZ61d8x0DxN9ZSPiPzBwLi3233UQNt1lDTp7p/Gpyi8aK6X5SkI7/vZRG3z0FLeG8iLws2ICMfAn95A5htodAkDrYH3nRRmy+Tk0fNvaiDDQF4U3iYF/KqBZqdRJxuZMQlr+vv+eTQi7Dx9MVDcCd/eQDvdqbw3kBeFD614DFtlmH3so9mksPACD00KmZ/ewEnnefzFQKYG8qIw6w38g4FJ/STMd5zngk8KczXQZDuop9NREetr+plhoK+nAFE0QLofM2HK1cAkGTW9001RmKuB6/lrDECh5aMGpu6/Uw3s/TNbRHqSMJD/Vwz8dxjG/NcxUFSuJYIXPISkF/o2WGIvQDi+BDqGkuEF5pEbY9BbEgbexAFC6U5NDMaZUOBbkm2OgX7tdYW4aCYL5/2VhtObKBXxq/YIczoWYWX+EFO8aX5Nx1B7jfr6UtPT5F86sFC0DYU16yBE22retNx3F6juN8em12fUgeLamlF2JpyKeDg8X0B6BEs0FptzmuRSU4QVgi6qXTrQo/GqpGNRub4orK+qIukL1wqqw4AeYLe8A9rDG2VL7vWCwXT/oDM1kXxo+5qPMHkXdEzv5nTMascX2ks8FbgazCiBzBtfxcXuBMk4Ey9QLbuUTRfZiY5hfaHCpGwRRojCDeLOgV5vZQV9tMrrIcXFQsxAXWcEfNvgJiRWLVH2ezu0sTFCEaLumsL+OzcpGz/0Gl3hTNjhT+8ZGuViATGEFBZXx4tM2V1JmCzN+zJ0BpMRhvJpL2Clz1W4vbpDpGT/kkbdU+nTu9gY6Dj7PSSrrigSoHTnaPf9aZFcJg5hpTtYI+FAIUQrgjFwlM2Ffr96EWDvfRXGjeGPO9yqxaT21nPYDJsivzfvpEnhtnO4WVsVI69SYFzSsW8ED72HanGnMKltCQM3U1fkGEjYE8ogCGcdx8HbSKdCrRjGezcljMmGhJmuHeVGsUoQHbzd0yieLAi2zjodo5N4UKApPQ4wHb4Ie/OrlBKgUliO1dJAfR53gO7SSoYjunsKkwX9/VG9EptJ5gI1uyMB3prlZ23l1mDrq13EyYYwdtzdn3B06xOmrp1N08tE12N0c+j7dmqYw2iO9O9po96V0yXd/5O1jEZ4qNPkdvNkyFblFBV8ddL4OqwozLsbwpp41IXIONOdtH8lPgb69iVE1tXLIOg3RcrUIkycpssOtKRjF/1k39gxe/T7XSkQMRg4ZRq38vICA2lCMaO3pfvnNrr4oJuzHir6IymiVtCsrXrXGuqDYywk7qyrQsc5D+l62SGFifW+hnqClGBlOxlCZVHOeVGY9wYyNZBNCnMMZIYxWbdHz4PVHwiRGhNmLcU3pVlqty/Qu6brP6ylKz05W8LA85IwsBT3Feo7ArDxVf5iIC7utyKOgo0N6+N+hCNpXdPf0zbi74jIny0i9iOisNgvcoJtNzhR8JvS86Xd6DzQ7pTW+ZddRff3/KoCrtshmnlXICys7jaMB2sK817qFKhTQgnXdqgj2MezEB17Hl1f693YqS8GaeIpgcqLwsF+Q9gg+48L9w1k9tG8N9DMTgqq09mbMD2hTxU0mOcvZ31AfU9p0FacEvbLIn3+bVHR63fKGWH9lrAPJfp8AhYqrvoDtZiGukffp3paIcznlNZMmvOGjYioc+dbFN5XZ/W3N5AZxvAREaYGMsOYHww872cOLwrjjTIhGF0bta8xjEluG8IE1hv4UxQe94fBZ0RkmT//VhTmIyJNb6AdRYQxkKo1eOJzykdEolap5KB4Q/93i8jGHv7PojCfFN6J24pjIBsRiVY5YaBdEway3sBYatSsnxERNPAzKcx6A7kaOB+Pko99NJsU5hj4Rw1kIyKsKMyXyWmj5wgtrcEoX6rHXA1U1ufm+r7o30vt+Z0Uvm4j+wcDfyaFWVE4Wezrjxr4g4FJ1uw4ZpPCDANZUdhNDoTBbESEGcYYF+WrBh4ejSHRrlEDb3dtzNVANimcrJLnxzeQ9QZyDGS+gawozHsDyzzS0Q4e3xERhoFu1KiXs5CeD/NezNE5PAn7WW8gmxRmamA8uKsytKpi/NsbOMH+pyjMR0TYpLB33H8xkI2IcDXw31oU7v0zW0R6Q2HwvxvG/EswUP8vY2AbXiXq3oMwsKVkPsdAZTEV0ngrrCj7eS4T1PRtFyi7veawOr3pmG8dKQzr62wMHXe8REsedYsk1qtmYJ0wcF0NpAKd640AK5v6aItrUUh2+y8GjrL6BWi1rjag5BzQSL1TGnczCgMHJdihdTHOzc5SwsKnH9MxM5ld06h/myOM1ckJ1a1aNupNqcLsNiDs6IX0eroi1bA9vLroXe73IlrvG/vrw6JPYSx4FImQDudgLeMbmlA906h6lWPQxmt6rPvGUcCtcfXBCRcSqvnmWsSKax9gm3c3aLc2FwGPhUNhx6D357nvS4obHFRwuy0Ii0dKlca26GbgLe8DdKTOGZL1fWHAM57XGA7mDyEqjKUIrcvORC/S6Ex/oUthdxUUOHpEp2ZExJ3DvheUGCrpFiJhYYsgh68A1SA4CUlgU1hUxda06eU7CTivRRl2m4eOrtUvIbYLer0ztOn33T5haji5yvB+X6+Ema0Vvf+1ZMCh372jlQrnFN1gaUA1X9L1fzTLwcRhRTn8JXwjODu1GEfGPecYuLalThHLQpjDMi80TPKMwuB6/syME1oix8CknW986KjhAE07aQPe40g14sFTx2jdN4rJSYwM4wxLiTB4qabpdEcYqG+XMdoD5yGgtqfrWfqEccrZHBZ0+DfYuIkJc4SXDHG/lckwveseKluxRxjVbzW9ZyVhybwcQqI0p3frmNzQeqyHgC3HJmx4jFSc2YqSjuNHWAPd5zf0lXdbiBbOpoLZfrJCu052QrTPCEjssBXgaDS+UZg4EFb0w72N+jISIDaqKoPh6rFoDHp6aXyq7gdIxAeFrW3VT7EtyjUY3TYdu6dOR0iE5nkyJq6BwSqhNKo+3Oh5mezadD2EukB4yCK4vbiNQWxSmoDnlUFp1W6CbhY3W1nya0Y/CzKGujBO43hjXmDVk116/k5pQcFocgAI/S1ah/k8pTBrjulTzw8Y7l0dkp2TzfXhYX+IXm/7qwa+s+hvGIjT8IpBmEtpUun0fJ4ctzEYmfaFyE9bGYxTvWyKtsM01t0tGuK00QjTTE3Hd3z6ht0hrEMpIAxUTMJAVhRmaiCeHcKk9DLzP76BTA0cPpSPGsiLwmHHfKG1cs4QXx50vgzOThedjkTPZyHTz56bJKjfRaKPTRDMIZy9cjSCOX1+16Xz5yITBiqT06WI3d7qAIHds9BargbNMszA+MHAOIoeHY6BzDAmsk2VwuQ2GaHRmQuUFuz9DIzOdIy62qHkMZ6v6f33pDEax7acJmbmX6B7eK/p72/pfupWTzQmQ0pz1otSS8dz6db0GvZyAujBi/6qSGkKKwoz++i42boJM7tQ+aQwVwNZUZgvk6vV56c30Fo+v0Xh5X7r8qIwVwPlztc+Otq0G/vkKdFJmPsmRKOLUoPZrP1ly+R+MFAb/tUb6Pab5WIMA5kaeM63Uxz1o69hDMNApgai7j9zrgYywxg+KbzqRNHviEgy/VkmF30wkPkGot7sxH2/+jbazkSn87Gj2lCH6QJHi7UBUUff/RaFE2JuG06N+ham268ayDCQjYjgFvFXDeSGMQwDnej89Q1kRWGuBj7bBDuzbFl/1MD6oGawu21tPiISz5tJZqYGWsqyMSBr7KOZGsgnhdmIyCyFEcfAaLJSLzA+PvGDga3iaxjDdgrz3kA2KexspW9RuFg0TRF3B4CPiNQX4chHRHAR5DYoBmGoeTzJgn+tVR/8SePrqPT/VhT2Zo8RJJ5Df09dpPOPGsgw8JKtUr5MDh9XtTHYakZGCs8Qouc0p/Mxj+h+It77YKALszEqT/tf3BvY+2e2iPRkYfC/G8b8OyaFNe2/jIGEGDcMzddDiEcOZdejWKfHSFsJBeWQqwqc0YkwUMi7KaZ50zIy020KG04njc89CrvmyFjTsed2Bby6sk3Zz1bD1UmWCsK+4RjuQ5eyV1MUC+x4VYdjoDe6vyAKkkUGx83ximEhnIXElwkLh53jEUfby7WI7MVchipuXVHv4y3Fi92MfDyvd3RP/QpwfXAv0LEWhAnR4g04KgmzzivCPjNdPtJ4PiTsufeDAZEKPNPEzr0cXNV8oi5snwIGD4mOfbk7Q3tln9NoNx4cwNpvKDs7bQkDeiJh17WKjxjMJzeIW9tBDfvX5Ipq/1gWyfDhIjyjIx1byugOybik93Ov4j6GQn2FqG7T6/XGlYS+Sp83PmqEoe428NBKzvcUd++hDcbMuTe9dfT7mrmiY3Dc6qKZLXcCPuFKx27dyihbvZdN0Yewbt05Eqz4g7KI6nAggq6V9Hq9gsKwvfVsun7uGJ1Ls/yvngxVaFaWoWHjVsDy7qmwLHcyZZfrsogPPUkG+/QmbOosX0I0bsk+3MLkjU6oqcVk0yXMOXVGGo5lha7/Ld0cYPIkDIyHLSWdTuxtZmQPq09YgwM6BtUHglqGIhotoQ1JYiqqgXdBx5koGULq2Y16tDhJqPeeajpx10pu7IRNjOptRdfD3JQI+cg6ofegABrFh8g3nmKpoKFPZSE2lXUOqRNGqM4yEZL7vO2D5EovVPJgKMRRs9Vk7LRfaJTKME32C9GHyWtGYXqUKMWkdw47kLWkCh31ocCYEIqu50Or0RxcT2m03J5rULoO3fmtxj69vR2KkEVTwpD9rAvRaULYNl30Mro+vb6QTI6BDI82pU3u5DUANJM1pVHhcoHO8EBYWBh+BS/r5KP5FnpCIg1vFbTWDwPVdvaGaCmv6VieEcYbc7ESItFr7o/dYkvXF+8QX3vNknlrTGEiFScCZo8uPQ83I0Yfz5MUK/GkgnfpKqjQs5lGx84ZQXOyI4WRjpNGoygirG8mhX+Kwv/pGxhlj5IwFChts1f0fO6JMFFbD8U0ah3o+2YYqN92hOWSRRg47Z2eCJ2KMPA5Jwx0JoSByep+I8xtPXw+IhJKhIE/aiAvCt98VEFrPRW6fjEIKLyb2lv5EtGWx+dmUtSRwTUcqTE8ouflFS1k2FjLMbr3ZRfix53eT2C2bpTAhE0v7Z4wcLUMVbRvp2uaxKdbDYNpj9LUiSxBcp4Hny0irDcwKe/hhReFh/ZAFfiIiGecCKu7j44Qa6esAnU7XVAaAnT/FMWGzsNjMke92SKCh05VQyeX9mi3I6WYVmNKg17ts4HT+U0T0t5eVkGO9AOCEvcgtnah/9MbGG/H249vILzPshAMgvoCTrP8i2EgnxT+0xvI1UBuH/0HA9eaEvFJ4ch8fDGQqYF8Upj1BnI1kBWFGQaaU7DTxAjQh8NqNuG9gfFdqD9qIPMNxOtAyX4mhXHRIkyY5d9JYa4G/ukNxOvl2eFqoNF+6ykvCm9FocJw+W6KpM2k8PYNzmdSmGHgn6Iwx8B7tP1MCnM1kPcG/gcGKtWdsO8/MJCrgfv2dkvf1/nbG/hHDeRF4bEcPjkGxhllzj9FYd4byEZEWG8gDndR9ikKLxsDHYaBuud9MBCHLn0eNiJC3+zXMIb1BjqFTN/Ha/1VA396A+VAoShh04MRCdsaidHTAzeM4RjI1MCf3kC2U9i8dghbYVN/isIMAyNjoIocA5kaGK3uL5UbxijbhLCdYWBrTtfTkJteUTzR9WVqIN8i8p8YGAye2b8SA/+ZLSJ9QRj874Yx/xI1UP1vL5MLHQq+0vAJkbunPHA+2keovejPcAxcRI8U9cuumyauO5DBei5ddHtBp0gklAkT6qzgGBg9isyGNKfsuOkhA3psVpStPx+I9obOjejYyjoAHXeNqtujMEGAVsHmFNzRGp0vRSTE1znctO4VTTUvhXjc9Iol4DzQ2EBVxFt5oEKmtjqoX717Y6d8U0GvXy0c+bs3YduKsKdstQaoh/qjiJKJ5ANctCHqXf9ZxJ29d4CntHjiqOPWzVYMKYeztF6hu9leIHpLgw6YCoUR+/iuCDs2hKlquqvQ0s/090NvaYO8aN3Rn8Y3wuZreYHW+UoYuPbulH0P3YoXhf2LUabRxSBs251eClrDiN5f3/AIo1da42uVPQgLkuEBSn/dRa93KQuMlGEF+m6joOeNC8rW/SVhpHE9Y3A/3xuMkwhTzoM3mmP/XmCd0r9f5iEiHMI74FhfESbtpyu0iscdoj0MZdhKpdn4sO2EKDuvatjMkhF6ike/fx/dRLCvYYWmbbxT9DZ0gA38DQFZpKvC+NBeX6DdJwyc+1u6/npBGHgRCAM3Z19JJ22ZwmAiEwZaVjQooq26oYT+sJTQLeKvGvgo+oBRE6bSS7Q1jGpmDT5FYTqxciOe7AkDi2Odxod4mYG9Xp5R20cyYblB2BGP2zqFjX4Louiypvtll8Q4MjeiEPWcdg7MkU/zHzJgyNQa3xVwJOtDIWpJcx/6btOrutQIWxdRWwR516brF6pfDNzCRkV3qhNGZEf7AnbcfaE1eLwIq/QKoTV5U5pQyL0ihsfagJPWW1MYbHz0NIrDsJLahGWrlLDD9oIMZupjQ1geUtqzfK5V6DaYqyulWCRoZyr03z27UcMEiM0wqOiuo+vjmmtKIw4PSlNs6XpE46w/AXe7ZQWHx8FE69mapZTsnMbgnf0pQnGdpXHL7h3gXbc8NIdiISTV9GLDLm40zd41ofuvncvAegNZURhP08jmk8JmOf4uk3PG0g3VjUlpm5/S87l49SY4WrTEIp74QQ6XxhfSvaqERcGbrsfJOtVoOI0aKFQNBp7o9SZ7wsBYbb4P/b630LtvXylG14fIdwrzovC1qlWIPakdic0WEcIACnPSZdDG0WVzgXidumPwa/pZL2bvNBldlz6s2vsJMULWLZLKvNPz1Tiq+XF8gqgnZT7kVqihtycMjJOQsJ1hoB8SBqJdt3y4irMETWOtpRwD2RYRpgYmxzSvYXh8BEj5FN3ffU2W4ToO19i0XaTxZLLJ4XbbLAlLipaAY5/SAElqH9DLngphX4vSGL24WZi9bjqkvZVP58PRPaGzJhqKo/CpGmWLMFA5WC7wojBTAxkGhvMlff4/y+Sisa7IXA3UitIGvlOYFYXtbedrH83UQDYi8oOBrDcQ2/0vBrIREb5MjvUGMgzkvYHMN5BhIC8Kt2RhyreI/BSF2RYR3hvIMJAvk2NqoCx/1UCOgZsw2nLDGI6BTA38GRFhRWHeG6gWzc7f92r5OynM1EDuG/iDgXPCdlyuol818GdE5KcoXD2KnPcGJoeY/r3r3ILf3kDhYD2j9vVOWObo+Zz7Brr+i97/5ZVXMFz3tV/7aGYYwzGQFYX/YGCyk/IDN4wxX236e0wNdMpmEr3BwP9UA396AxkGcjXwpzeQ+QYyNZAXhScRXR9WFFZkwSy4b6B/HH7so7kaWN3/wsDdmn4G+6sG8knhwG56BRPXKHhRuKsqY64G/oyI+L5DGPhvHRHp/TNbRPodQRz+XykK/7e3iGjmoESzNXgCVwP7hHjolZlQJAu4fdRAWOy7KVqHpQrt7clDbfjsUDZ/zRrRWr6g03O6Be8NfOmphqv2ThKiuBrOQakswsD3jsL2YOjXMG5JGRpDeg4j6TwQG0MGCh5v4SIkRGh0m1oxYWnQbDUpntcxYHyksDMM70Us9RuDl9mih/a9Q5j3NOj1GQb6uk6YtZFXjShuSmjO4CFEJ0tC6LqEgUb9fgpxsRpewMIr5WS3a03Z+ogwMCocCuvv6tKoEZIKUrKk7LXcEmb1coewUdeeqMkPwrx3Ra/nZusalblEmDgUlh2InfuI/kr1xcDqYfbQFce3FAtRsmGz2mnouqaQJumCsGxeOzFqTpewVPZvHUiS6xDdPdyE5HQiTDi1JQPVyDmmEd3PhA2zwRPd2apOoyoejgkbu0P02uKTjs2eK8NrXtJjDZMH4KDB9oni5qj2XMKI6CDnhM86hYXnvEiT8UEeg5CUdLiGN/p+xGOWgaRaT3SC27uIu5dqDsf3lLBqDqowfZwo7G6GnoaRoVEYZhjYtwgDsX9X0tQKKAwaliti4OJAiE/iwwdRTD5F4WSyIAxs2ZQQbOYPE1JFJgy8r8tPb+B45m9z4xm/EzTyU02YsyxzWMDmgn4Zy0WkqIQdE8cCdGDaoutFlx1mME1QfSkDwMk7PMAmsrocA5M8rQ5QbZIOUvAcCqgnF0pwnqmO6zpVisnwshG5GhiaTW9X//2ooNhIDlrdEV2v2WZAgLVryegZ8luItCpr1OKQsPq86VPYmQVj2CuEgephMCjijdnOIDzrKT0PXamI5979QO+uvcPw1RsI0Y7uLJi+9TF6nckgjYY3SpOujYYcZEdBSNR3qwPO1bXQ7Jj3InE3lBbo18UV9bb3FCJI6fpGJ7mZtNTmBS7UaQW7aLwhDC7nAt6NkQrTp5lgSKAHiTW3K0iCwxmt/mlNYYxCIWBWHj5qIMPAreh91UBmGBOmlAZY7ZKe166fidA6hDN023+pgebdapoUtKEQt0u6Hje5wcCJTNdPVJ/Ii8JMDUxeLXqSl9rmg4HxLv6qgWY0MwSuBgqLs4LKffwtCutq2yDMsS4FmltKa7LFSUNzshfSuBhSWhCqjzk6j1ZXwLfZqmEdBhIaPj1fkajTebXZEwaGk9O1SLIeYeBWl2w0WtkXA7kayDCQGcbkbvv8KQqzSeHNvI2oLg/0+hRDVcCKYDeECaUdA6tdQXouM8LMY5vuv5Yvg7TTzwQYiiKMk6NyMKL0NsJ4l+lpOvYIAwd0stL5ZUsFypfINwavYvlrGMMwkBnGcAxkauDPpDDbIsJ6A2M7Q5n7BvJJYWYY8wcD+aTwnxERPil8rAgDlUQhDPyzTI6NiCTKOvfhFa2m3DeQq4G1OpzxojDHQLZF5EcN5PbRbEREu0f176QwKwr7j4bOGjXwpzfQwq6RcjWQGcbw3sA/aiArCnPfwHxIWMWXyVGmanwMYxoM5L2BzDeQ9QbyERE+KcxGRLQyH/+PSeHo/myaOvyvYQwrCjMM/JkUZr2BHAN5b6AzVYBj4HqefreIeGr0UQPtdP/FwJ7z/BrGsC0iDAONy5B+v++/xiDfCAN/egPHdd/lhjGJpVACwIrCDAN/isJspzD3DcxFwnReFGYY+DMi8kcNdJTx33oD2YhI7IlbSvvU26cojPeeWvERkZ+i8A8G/mtHRP6ZLSL9riCK/ysG/kuKwv9tDMzs9Q31fkZYIXn+GEbXMES1KwtF/Mq8Co7mPkGvp3cpLMxcH96jNmWLj24XknMsX+A9Ozw5BuJaqD5F4WRYDCGuxt4couUm5hiI24Cy6XRK2Xb4LmsBo2Opgowt+u/lXlNEfRMG7nN6P2qCtyIeOw6FgVx7U7Y2vgvxrSYsnHRfIrq31TON3Z6XwWV8lFFF7V1gffAIm0pHQkU5PITE7S0/aqBVx4SBJXgXrgYyDEw8tyTMa3U36IFwBdTtJR3jV8tDu9TvAp53gwqkedxI+YRZsW1RWDI2rze6ozVh36lLf+8wbDCwbEZQVt6SXtWN+6jTaSDgaElA+151dVTsSQdQM2QDltUuxrAuaoiSaCXC+7FX0C96FT22iYyU3VmU/b+6J4h7Tcv7ttMi7F2OXkVS+cMaFs5GQ2+1J4wucDUGe6HP0MD5I02Uh0dhUNjvKe9d1wVBI4W1c1efoJeFhzSOT35FOfiSssW2QH9fXvv096UpBXOjfBdRcZUzWJUbAY15qgrjE65FCAeEDVm27wrRQngc4D0hDFxNMwXGx8szM+rEEtF8viT6juw2giNNB3QsdttpZK+3qvF8CgSk050JY/WifDDQv2dqmh5kJTO00emjBiavgq7HHzUwvowJO14j1/hg4BZbIqwnXwyMxfeGjvHA6qCC4d8w0PcJA+OxPkeuBmb7mLB1mROW3IuyIqzf0PvfV5sa8lGIzaRwlcaBTNivqG3C9iFhWqyY2QV2lyndr1fCQJSVYA4lEAaa8mLQYA9h4MUkzFOU2ZCy/aJF99fOKtBpL6UU4+V9Do+ybMKsIkFSyxXdj/mewpSAnTQKRxu6X2+EgeHQpvv7Fd0u8DjvKC1bRIT9Kxga0PfGESrr0RIiTSXsu3jZAR3ptkyjPJsRcKycCQbb1jnFh+ZQcF1fLqjtnnsheceTOfznpDDrDXTENQEP2yIidwkD4XWVhFg06H542smMq4GRcmgdINpaN/SXu2ERP/d0PVrh6YWwbTBQsunOYUXhNCMMjDSzPYbH7FsUxsWbrgpTA71kQRhYZvkHA1lRmE8K1+nURE+N6fnb7en5WZ/blAouyw5Eo3F5AdEmDDTWa7r/ltOgA8c8USjN6D2LqN5nPsdA1Ttf6a59NssqbcJA776RiugYB8gNY7TJ5ouBf9RA3huYr5b0PM6cHqVd2d2ADJI92iLdbxicH/SU7B5rpPOyXeDyThjYVwgDvVZEGPgMlIux2t9snMWyXkx3N9+HY396Ra1bNU0JR2X8i4HtgrCMjYiw3sBQuxKW/CkKcwzk9tHMN/Bww88yOXC6QRFfBDz89AbG5uZrH82LwkwNZL6BzD46Sl90fdkyOV4UZhjIegNB9QhjQj3/qIHMN5AbxoCqfJbJ8RERN2+K2KpiFFwNrOZRhKHYp38neq+hO41yOl/efxsRYZPCfESE9Qb+TApHp+0StUszOcsmhZl9NJsUjt1ka4CwIuwKp3S9uBp4W0TwMYy5qaoBtkAY6N0a++VcImzqJttPbyBXA1lR2Lq5XzXwBdIjeor3707hQ0RYzdRASiPUzzK5nxGRB47ofFFm3y0ibJncDway3sBw3iLs3AFhmLKn+ys4S/R9sKIwUwOD45Aw8JoQVvuHYbPz2QVIWhG9X6YG8t5A5ht4b5axsi0iwXabf3oDjVNtUrx90PVlamCQ3C2Bq4FjM5qjWyWjlGMgUwMtvSnqO/NI5pPCPxjYuQ3Tj330uDGyZ0Xhf/mk8D+zRaTfE8T/3TBmKHZA5f/zT2Kg/F/GwKkxIezqbAirAokCQv8WNjsW5l81cNyiY1LJ1l2IpDnlNert5NJtNyEMHCdyBdGh0/k1jLkNCQNxr0kC9s1V9sHA3XkAOIOsA7v8tKGHV3hBslxKNnTOlF4Ft+U1jaqUsE98LEr0vddNiB+DQQbdxeCFXkSpa7KyB/NmLH6A9l16Aq5H3gF06/rFQO3oGZTQaxJ6XfNBZ2ZQfovCr5QwsL8YHnhvoL+kPDjaKGUOl2iwRfsx+2LgMW97qJbnB+WVQ4fCpLh+oWP1CQOzh0tYVt7faCbbe4pZ02vHegNhGNyLKFuVNcS+2UNnuq/o8+0bDOzedVTdeWM3e6wozFwGSbNHsy6SVKOwdUk3Opp9i/771i1DEPYPn2CwfRKS85ywoJwdJRwN8S0kwUZW4TprWwgL+yXgSqPPI+zcBRqb1YPCRHtIx0RXOqBeuq8i1nbBGDw4UVg3hwchCo4tFXaxvkDfuhGGl/O1D5pNGKjPxwJEsJcpG1atNy8KTwK7JcNJJgxE5dADNIaPT1GYYeCkEgkDA9EV0Z4IUsp7A1c+YSArCkfyjjCwPSaA2izATFO6GQyjrSQSmqZPGHE4R5mhbN/0fZwIi7FaEQZ6z/CMvvkgDLSQsKO9IAyEYEZhWRNbHzUQ9oSBSSgRBibn5gC0/lIDL64rcDUwjkr70xvIMHAszUMR/Gf7jqZTEwY+5HYN2ThM0VnYd0gmtkNpirehsONWnTSmtKWC2eGUo3FW+nTYjtYZLFe9rBkBIOwVH2EOkkKYbZ0IA/HiBxWEI5cwcNr0xh5KwsB1+zFDVyikNBoHdGVXnVPQbBHppEnabGVhGOinB7r+7f7qwDFQNd91gY8O3c9X79Co8R4d9mI9ozRFOdBTmt2zInkdZgcoVw69fr05C9FEW1Aadq2u6L6LEz3PD0uGgfw+Rp1g9MVApgbq160KvDewf5JuXA1MzKLqQK2fFp+icDi+H0AduDc0xtqw4EXhoU8YaMRNb2BffvqG5xAGEvDeigTvdP2ZYYw5zF9FNNk9RNCzkfuxj/6DgZoZQsF7A1uJPkJ3Pr2mSe1JIpRtHej7ijpCLE0IC/vGe0Fhb9srsG0FhPHvKaCvzihtKV3CwMwPVVRuoytd75mvgodtB5VTm75vvLR8sAxhwtVAbhjzLMsT9w3E7rHuQPv6SDDQg8ZmqBUYFGb3BRoTqZXizqa0YXTsbQjz7baQ2BNKqzzPOtN5pagwrhzCwJ1EGLjwMl2YUAz3QX02yd8kIGwe7bZzjoFetykKsxERpV7R+50v5PRnmdwPBv5ZJhdtq1yGh5vavzuF/6iBGLcJa8Tp1kVf8YyCq4EMA/mICOsNFK4EH3xEhBWFmW/gz4gIx0DD0wveG/hnRCRGeZtR8kuY4rttI42mLcI+hoFeQRiYGPOoAs1Nc+4bGK/UaM7to1lROHohvV+mBgZeqqd8UhhPjcFRv1GD/0MN5L6BHAMxI+zblFufF4WZYQzHwPmwMH8xkKmBbn6if/+DgeHJUen7bH97Azudqwm8KMzUQDAFwsA/9tHcNzB5PTOQxPN3UngcbZGPiIStwij4FpEfNfD9rkVuGMPUwMioCLP6hbBCczcwgdtHGwuFMPDm0esxDMz94kBYd1WF2Kkan7/opnH7aE9Qc4RL3ux8borCyaHxrTEW2zmOXvXfisKhlI5SvkUkyLdjdLbRFwNZb6AWB9/eQFYUZoYxfJlc3gA8VwP/rcvkev/MFpF+X+jL/1fso//bO4UZBgZv9S81sBkRUcdLoYj02+oCGuwTdFZKl/59JCHIRemh0Zl102SuVxU8TgZh2cImDJxphDnLw0zD2UofApqH25xOEytF+6YPIMreMmFSe79Gyz4ShhxxifBcxU8c7QjDOAburONXDey7Tk5hufVCu5N8MXBz64roVzJha5p7F64GGnvlTWHVvxmwP3YHqPvHB2X7LcK6U2Z+ewOf7xsdu9fug8JsQNgxnxMG3vNJTj9Pr5BUfcmAyzb0Ub0cvxh48yc1Oo3ahsKmzCCcdgWOgbFtDinsvq4jdIwbYWGrIAws3k4ftaVeAb4Lib7PQVdH+7zoUJix6HBfLtcxuiOnTjkGjqo9YU6r+6DfH1KAt9J9hNb6RIfRKBkSPKpOG81qRtfDi2Qb3vrURW96fxfxXW+K9utkgepDedL3e85UsHz3iHYsvNNonbZyOCnvOfo99QhRH9c2bM7NFpdYfRWJsF1TdlwtCYvljgBxXBIGtu2lQGEiUYXUcAhT2IhIWh57EKWwOcBBJwyMnutvbyAbEQmtBgOt+caHKvxiINZHwsD7jO6EODQJAzurp2FMvHCAmjujMMqKwvmqjDE8ak2R3l9e4LQjDNRGgZzyonBgJuZHDTzivQPFmTDQkLYDiBXpUYM5sjqEiaEMfEQkysNPUTjqOKIP12ukfSaFGQYGs3dFWBwRBk5WhIHL5aOZ9Hve00hMliqott7scO3S/a1OM0oDpuUOrXPeL2JnSxgYTggDdWzUvksYHqB318c4kvpDCovVuob9jTBQe28Iqy5FkMHRoO8/qEZSER/D5vnqlQHCqddJo7kSqrCeLEdoLi9NGiHS8+ZH6xJd51mn+LrdVOgejAUqaryGKK4peoZ9enJGz8cmjU2/2UqjOHNKg5QLROHu6sM+vlwxaN+bn9/njDB+87cREbZT+Kc38Khs7hwDuRrYbu/p9aT2FwNZUdiP82HKi8Lqu3yjoTUYPzCeyDHwRw30Wxu6Xo7yovcft2VeFOZqIJsUZhhoN72BKHYaw5P5ycbRunUtsHVcymCOpyYaFXaEpGe5IkzLHmFpRBjI1cDUWBIGXMROEV30v9TAS4OBakQYyNTA0Gk3Iy9NUfjoF5+iMLeP/s/ewEyk84luoV4RK/eWDRN4HDgGRrlKGHi7fTGQq4Hq0KXvd/NUhEncIgw8rAkD531fF6ZvgTBwPtjQedp60v0oB/R8sC0ivDew06Hv+w8GhrVPmNRV+3N0pRO9H+YbmB+Fj2EM7w1kRWGGgbwonKyVEEfNHhOOgawozJbJ8Unhny0ibFKY7RT2bc1O43fTRcx6A7Uw1Iqo2NUVx0Dr6RDGjW3CQOF5+4yIcPtohoG8KKy3lIpPCjMM5IYxI4tg6asGRmOuBrIRkfiq1AfY0CGJ7mWsp9hPcxvU/eiLgf1YM6DbJzgaqYO24G306Osb+B8jItw3sF/T/VM/Cwu1xV0VsLfMx3Dbr7bcMCZ2NcJA5fXtDYzvm+2nN/A9vRGW/RkRUY6EuYmoqhVXAyHLlDS+6srHN5BjYLx9fnoD4VL8TQ1kGEhRh67PWlolnxER5hv4vj2XvDeQYyAbEWG+gdw+uhzPDmjPm+udDOnzMDXQiPbfSWGGgUwNxLJNGKhrs/lnUvgiqh2InNEMrU08aqoLOaWtWZrwLSJRZX97A5WBaxRcDRRSIcVwnEERHZ3XnPsGjjSDsNu6Rv/OEZF/ZotIXxT60v+V3sD/NgamenxDi3II4GrgtPcOeFGYq4HxqkwwPK+6EHUH5Rhm694HAzFe+RW4EbYx9E7dApNrcww39tHoZlKRbDrDOcR+O0H7YgyATwp3dH3NlzNF7RVhElMD7fvrIkSH8TWHXmfXvJ9nY/e8XOS8KBwEwl3A+rr4CwMHz2bEYfjBwNDR3kW0uFEYeeqaRNmb+ii4Glg6V4kXhRNNHOYcA8NH61nwSeFOO95Sdj+4plwN3NxcOlav5oOwYzjocAyEvvhIo+OUMPCavCjveir3Ir7dCTuT7dqiY6skDBT3UgXdUuuhc8j/X9TAwzozOAbC5EQYeomHMrzTzQj1q/IoknVGmOApDzpmXtdzEbf8ZhmWXmqEoasOYO7Qv8NmQxjYfwp0wA9XlM0ep0tUa8L4+NVv7HRr94TqRHoLUTe8VyBeyxkGyv5IMF60EF5y0+vUN15CdK3uOawPIWF42BcI1jL5wg1jAlNVi+l60Fbh0W0wsGX10rivt3Pw14WKc61SIH1mX8MYrgYyDDSTpjcwebWEuLh+MXB5OhIGshGR3fMx/GAgUwOZYQzDwOTSjLz0z8kXA9mkMGX1Jmq7nixwDMQdYaAXtkUhkveEge2u/ikKEyxmOahjV0D92Ey2MsMYVhSOspwwcPbcdKD1OlVcDUy38aOCaHwao5rFdD1nTSnu1G1bGGSLrhAnD7q/j2/CQPvSqIFZRBjopoSBSluSIJ49CAO11JoQRveHRSQYhIGdVXhApWp89t43+n3Lf8zQtC+EgZesUYuGVvhRA6XZ47coHB0ulNZMzW9ROC4FwsC1nW8Ia70tJJ42OkC+ldvoqv2tgIkv2vB8fTEwOcbNSFVTFA5Nep7iuOhfeFH4xzDmZ4sI6w3MNZewWAuGdL93ZBGGSXv1KQr3q9YB3F1jGPNHDWRFYa4GsqKwO/qOiPDeQMsjDLQO21earBabjxqoyfNvb+B0t1W4byDvDfyDgRGEnsox0FqkXcBFrxTBVen96LrSa4p8hIGHzpIwfTygtHPe2Hdvx4SBsBqVwNXA+N120H216H5c5HcfJpfbmC+Ti3Ze+/CLgcoEO6DKYcrVwB8MNEftloBPmzBWuba36EvndhE597XKMVDJKOBOwgFhYD4nDFzaDQZiQde3LvZ3wpJYTmOtVDKDTwrrI8JAr6t0wBtvPyMiXmtY5+DKwuxjGGPVdD2YfTQbEYm3Ul3D0PU+ReGPb6A6pDTi7VsF3ynM1EBWFE5G/e2F20ezSWFeFGa9gcqWMDAJqtoGV4g+k8L4iLHik8LMPjquHcKW2jt7HzWQYeC9mWwO5y0jjWZBVEM598L/URTW7n/1BnqGUP0WhV/mc8SXyf3npHA82L5UuKbnmC+T4/bRfwxjuBpYx1sTfb+k74dhICsKMwz8UQPZiAi2Y1XlGKjo/tcwhvkGsqIwHpN6TmngykYtrb9qoNPzdG4Y89MbyIvCTA3cPRWCbn1nEDyVf8NArgay3kDv+JcayHoDta3YjET9VRRmvYF8UviPYUy8y1SDTwozDORFYbZMjk0Kc99A1huoipVF2Dsn7GNFYa4GMgxkk8Kgoi7wSWFWFOZqIDOMYRjI1cBgEH/so+2jpwg4sP+lGPjPbBHpD4R+///KFpH/NgYao1bJewPj/jujgONLAbpB72++gUwNjIW9O4cOSD7HwFg++HSbre/qpyjM1EDDWmm4MTbfovB5kNBt191+R0TYpDDvDZRCej02IuJnkyskt9VXDQyu4Y2O+XiRQQbdF+rwvhMGLBzKfs1mEvi+pvc7aNQTZhjD1UA2KWwP6d+9mrAKl13XBr/1kpoi01OIZafxFXvuHs1yqCfBgulmvDeQqYHxTKXf52rg9fRo8sRFh7BrUaNhLr4Y+Pbvb8Li1j1NOt0vBtqD6x04BmIw6DY7cAkDhwPJB2e21rgaGMGksdduRkRYb2AiXDwRpOAxQusCDyGGrjyHcNQjik5eFwprnRuFoUzSOQZGQ4eS1Pn45KN+jun6nGEoQjUIKbt+EQYmqxl9/0wNVDuZQNnhplXBeEQYaCujI2F9hwLIdt9bU9hY0fd1C+4HiOxHjZa3FopoajZbGnydvu/kTRjoJqHBJ4WXo+MXA5lhTLapvr2BbFIY+h3CnAgJA5lhjHuvCQN3k0g1orgPmGpXs5hGXmQY0/g9RHUpfjEwaU3p8x5U+j5mbyn/UQPjRYcw8P0KKQxklJdgrrZEuA7+joH+hA7AILoTBk5SP+OTwp7e+voGzlPvi4HMN3ATNFswkjdh4KvcVGBXbzpGXwlhYLBe+uCHlkXPw6aXJtlEpu+jd8pRL7f0Kd6zLwaqz0YNzCzCwOdCH/OicNxMD4GmEQa6r7UkxMv9fQ7n8Ymy9+hM389p8i0Ku+8npQWvbfuDgTYdVp/ewMNrXVKYfBIG+umQgunAOKK1D7dCbMXnGk7CTkPjJOZFIo3FOfQdwsARbi9pVFyvPrzNQzMY874IiMPzgY+IsGVy6HYpzLLeQLZTmKuBbESE9QZGj6yi+6mvr9CxM8LAjUH3B5sUdhzC6sR6EAbqnUYNZBjIJoVHb8LAsdbYo7Oi8LS1NDgGRtvy2xv4MYyRFZkvk3PmPmFgN1VzKOXSRkrarkI8Oq1UsOYnCxWvS+fLZURYWJbSkrAs7wm47hEG+vbGRrez6NH9KtHzNMOQzh/7fBWSy8g3QCwlmxeFOQZ28lX6PyaFOyB+t4hAWI5/MfBybh9RuW3o/u2/6P2fj9KWq4HRtksYGIJb8qLwhLDuYlw7N+ejBjIMvCubCn3lJRfJpEcYyIrC3D6abRH5MykceDfMYaOlC64GcgxMejD5XSbHR0TKv3YKM/vony0ibYkwkC2T+zGM+SkK/+kNjIf32oc2bKd8iwjvDaR/mPDewGhPzzNXA9lO4ajKot+icGL49PqSTBhoDPqEiRM7qn4wEFd1NIbg8rxxNZAXhUf3/uhTFGaTwqwo7CziZotHHavQjhT8YCDzDQwU5YOB0eNGGMZ2CrPewDiKCL7Vc2HyZXJcDWSGMerjRFjF1ED3evZ5b2CCD7pKPSP5+AZGdHCPQRTSb28gw0A2KawONvT3D0ifn/UG8klhpgYyDGRFYW4Yw7aIsN5ArgaK7VWC+kn+9gYyNZBh4P+YFGZFYak+H3F0vtH7lbzc+F0mx4rC9YJuace/f9VAZh+tmPcvBjI1kPcGOn79nRTe/l0NdKURYWtoYc17A6HcNsvubMLAn6Lwv1UN7P8zW0T6ktDv/K8YKCnQ6bP/+Ud7A6X/PyaFOQbWzT4NNinMisJ4LLwLGMck/hSF3+VyDpOYMJD1BiJ4cg2Toqtxw5j46TS9b3Gq4cJZSkWUwvBbFD4cv2ogWybnx1YtJOudlIESth7oOXgR4pPRbNF4774YuNtdMxh0CQOZGhiZziDjamD4WH7VwFM9GaL2XL/TKBiWMmzi18cwBikC2tBWXkOOgdw38A8GRumE/n77et8gVN1vb6Bb6M2IiEUYWC+bQZKyUQMzOhdx26Pfl07XDwbG0CyvqrsTE8PEuUM0XxIGtietHrrh8kZh4FpSGGoFTZhaddJ4U/kqTF93RLNsfAvXs5sIvVK30UwDwjimBiYdPUa3HFNYz+4ZhZ2IMMjZq50i3g4IE5PpI0ArE4SCYyArCvvP7RcDl7Z1pGNgTRhob5vJSu8xwyCzj0W07LbG8IRkg6N69k5RPlGYX0/LGtVFTtc7aEZIZh332xtY6A+bq4HxxekJsS81IxFNb+C09deICNsioicT6WMYw0ZE2BaRaBBEnxGRbOmYRSq5isq3iLjxkTBwPnjOf4rCePD+UgPHD5mCt6/4xvzeLAu791uQ0P/vgBFMYwyG7e+ICMNArgYyDFyKhIGBpwyL6KQRBh47hIGzl6qk6WQbdiA8L2+E2buvYYwRblIKI517ESWm+8FAt8h7BU6a7+NlfNVAXhTWt3+pgUWPMHBxpwBIRzNh0qATVDAoLPomy21TCv9rRMQ/2vT9TMaECbds6XM1MNr3WvIHAwdNb2h3RBi4Wi2a5XXhX0XhQX5DI33lQrIqbRUguJqorBe7Ir40Bjft2FlwDMS9dkXQF181EKPhKIcf+2iGgf+5U5hj4M369gaaV2uFVrgSU5z6dH+8nQYDjaYoPJ8SBo6tUkBj0xSFW/OmKLxsegOHwd/UwFGweQFXA/tzr3mepkbB1cAfDKxjCnNMDQwzowSuBg70xn7annRTvCtfDLQvhIG8KKxtNoQVwYJ+zvcZYX6HMFA3z9+iMMNAe7ImDHzYLYQoozDNt4gwDBRT6xL1tK5axFmTfFTiZowavr5F4cD8YmDU2dFdFe2t3ac3UDgGKt1/7pXutogwcGoqlXEFwsCVLX97A6WCMNDT34SBybLZkhM3y79Cw6HzJ93WcLkQ97BJYe/k5jnfIsKWycWLWPnsFHa6t+8WEaYGsqJw49x14EVh7hsoPr69gXxSeD8jTGOTwj9bRFhv4I9v4OxM2McwMJm/KVll9tGsNzBZzQkLLsXW44YxSTd7fnwDnYFC149hIFMD7aTBwD+Twrb3bv77xj6a+QZyNXC+pc/H1ECOgUwN/FMU5iMirCjMDGP4iMhCgL+NiLCdwmxSmPcGsklh1hvIMXDUK3KOgdGLuPMHA7kayDDwRw1k9tFMDeT20X8mhXlv4AUaQ5hV8jWMYb2BbESE9wb+GRHBi97Yezf20eqhBUU8lWMfcEQYyHoDsW5ej9lHs95AXGxyn6uBDAP5pDArCjP7aI6BbESEbRGJcF1n3D6aYSAvCrNJYV4UVjIkDM3TDwZywxg2KcwMYzgGvikyoKZtCLsrUUOuBroX/V9cFO7/M1tE+kOh9//BMObfMSLy38bA0f9D3pt1K6skC7s/yAuxQeGSJpO+C0hA71QEFPsO9Nd/AUzXO9euPXZ9F1Wn9jlnXawxGM5XITOJeKK3lb/1DTyNEDM0dfH1BmbvPEK1IIy4sIkQg1arj9NXCoMpPB6khJCAkxzQehdKEV+7qyH3GAhzbhMTsWoxkB/yXHR7tGqmTbEnZwUx8P25ZUTn3y98LeMrCS4cYt4vDPzjDexyA2Esf3MD9ccK73e32Bx6byCZZx8SFpUtEm565EFLBi8WjVzb7IPC8vhZVz0GJuERDb61hhhoPuwl0aaIgdYb384wOd/oT1C4xcAwI9aIuHT7Bj+cfCuFhdH7JzcwmGuIgXSxQkyTbMTCKT4h2XOIgdYnv3NobdtAiiBUELNHI1QonktJYqyC3hsYXtr2xHp+skC9AmL4c/SIUez6Ebhjhmp9NkYMpOMTitFXOaoio51ycC3b3DKXIba9BWFEYJqimpwq9U+JCNURA/15ifuXGtuGnHb7Bagz+1hF+8EXA633HDHwBd6lx0AH8i8GdiUi/RQRRRi2U2VajJpfEIvKD2Lg0C5kWEfud4rILlKnoNlj3O9X8/qZIiKbzXeYnGrWKjBho3Fx/qplGkz38z4ozBZ+kVHu6gPoZ+nrDWwG9qnHwKguEQOdDWKguh6LVXBpnk2fG+gqWx7FZPT1BirlU+CCp+O296d+wBjlaAOPlhdKBgpibLofIvY1Cf59h4F9UFhpu9VN/U+MaqatRLefiO1H0Ns+kLsJnr/c/SkR0c/FlAWr6XbZN4yxq9Wc9LmB97MagzVIBRLuM8RAMrYrIKPWG1hsvAx3/bT4yQ3sgsJdbiAV3t+gcFgOdVBXZ8TALijMc+EVDOP19QaONR7NEDvZcSFvXxCzqqcFjjlrR+YlS773BlK77XvJv68ueY/LM2gr7kpCqBaHfwgKdzOFOwyM7gaq8fiu3nsMDATRHZFKiDLQzm1fRi3bln2lsLTfIQaW67aBD48YSMS2UnjU/OUN3LW5gaE3jMm2aHP3ur6B3RSRDgP7voFnfPB+isiv3MDVZG6BrF5uJFQ1AU9FfkMsVtNxG0Rrn99FDFSYMsWVSj2e+OvcBGk1n5IgbhtUeRdv2OcGRvYUMXBJv0Hh0Gu25k9u4J/20VeyvgYDffLFwLP6SnoMDMyJZ5LrCc9fFxQOtzKaLdwFMVCDyxcDu6Cwv6kRAzMPMfASIQauiofKxau7a/ZBYbVkItdj4OC5WPYY2FcK/1cMLC/3RY+B/RSRbpjcLwzsKoV/YWB2Ebx+mFyg+YiBf7yBfVCYVu3nXd/AP0HhX5XCf2YK9xjYBYV/5QZ27aPd41XlovyBmNBVCv/KDexKREwUXFXEXb7eQMd4I+Z1JSIdBnYlIn1Q+FeJSIeBO0tY9hgY8PL7p2+gd1Il0mNgHxRO2lzOz7z+KREhi7+Cwh0GdkHh4G4jBurzTf4bA/u+gTtLxuu8LeRpS0S63MDeG9iViHS5gcGlbi5kZOHz/WoY8wsD/wSFleeO4nra8NMwxrRENCvSCDHQHS7CvkQEBuLfgsIhtyuyPigs1wYhPQZ23kByqmR8f3NcD9WUfnIDPXjjmx57zqIPCveVwvruvOqHyQWDS8P/xsAuKPynUrgfJtd5A3+1j+am0y8Gjq9KTKbzOvrxBv5vbR89/c9MEZmK3GTG//80N7DDQEtOEQ/WvIhqv8UMx5x/S0Q6DOxyA8O3itjGbxADf1UKV5cVQeunxM87DNzxiIHBZ4rWeOF8cwMtdc6jNbkSG6Jz+y8Gdt5A/4NY5ia3SwXX+zVrG7TcwKEeYmCgWBkxVs8G9FnzrPoSkUH15IG++BfXVwp33kB7In5IoDioRui5rSQ+DVFm6hQxMCW7OdDRHTEQjA2K3Up79hjYB4W95JqDpvOoNjsMfKQfG8wzeREIbrOGrMBrfiqFm2S+JBd6/YCpZU/SewOFlYdiamc9STRR19+gsDi44/fvECsmt7EEznLc5vaJD1Qe1+0XA7fH+6jHQPn8aidZxm5MPsoQxYq1uFQBTdwfDKSL4m8Y+MsbKDj+jzcwEFtvSOcNNNcyx6KJ7I2IKiEGeuLryPXewHHo531QOKjf2wv5PD4NaPsdV0WTYfYg0kt/gyfUcpXm+6FJ9KYNCo/OqCbr+WvZB4XZ5SGRforIPUYMNKUEMaLzBnZBYUd9Dap+ikg3TA4PHWJgtC9k6jfDGZDlSCbpcVAv6YHTAdTnDPfH399Komn6CfTUFUm4mdZm3zBGa2KxCl0TsfauRSHI9hDP00FtG77oww9Yt4dQBdkeMdpS/46B93YYXhcUTj8TvyGSEt37EpE0m7wO5LxOGXhGgBhmjucuuTgTrcdAqDQ83wogBsrH4YTrK4VP78/mBwPpxC/JgSEGep+JQIJwhFitX/U9GDDA9bjNt3GPgc5wPyfRmzxcsshzNLa2uDPB5LQVSfWaoxkRVWhGzCR8325GcgVp6+H5eNzRrFHybAKOze/RTLmb+D6c3y6aIeuKRfpxRYlYWCsga+lCem9g+CxP4F6iLwZ23sB+pnChSbRvH90FhUE71Q9yMof3395Ax0IMVK+I2ZEXeyWZiMMreHP5i4E+tN7Arm9gVyKi+1MJcva4o5kwRjNAPa9pP0zuV9/APihcCxLft4+e6xZh/Uzh61a1gEyvNxYEBb5PjP8gBmjJmEXH6RcDu6BwGPj/DQZC40ugHNsSkcf5WyncY+BEHkA/TO5X38A/3sA+KLyinwTkE8PzvdG37o83cCChGfNZDkWCB2wHCrl8K4XDo30D3ynwTS7C1hvYBoW7SuF09xEp8Wf7B5j7CM/rOkIMfF2L1e+GMR0GUspE0peIdLmBfd9AR/rmBnYNYwLjhmo8Tx00A2ecx/pK4T8zhYM8Rwx8fxADfdpWCnfewIPQ5g5Cmxs4AMS0ZGUEv3MDu76BdG4iZnVB4dXhnIKRuGoVGOdiSR6LCuW7+fhvcgOXW8TArm9g5w3sMVCInKIPCvfewL1b30Ex/woKdyUi3RQROHMy7YfJdbmBfVD4T25gyL0RrrkTCoTOG/irUrjLDezbR/+pFA4kG6AvEekqhYOjgph49M5uXykc+H7xUymMb57GonGI2Ng1jOkqhfu+gV2JSJcbCHLUDtO7SCGYJmuHv0nB33IDtVVT9hgo7QdtX8a2YQz7tO2mu4YxXYlIVyns7SaU6zGw6xvYzxRGO9klw5FU9SUifcOYLij8a5jc9B38zBT+VSlMTze9CnaXv5WIBPigPDHbkpauUji8mJJIZi5ioL/Tcb+63MDOG2jpa3zfRARWcpaCb99Aefm/FAP/M1NEeI6bTP4pBv4VE57L/0kMnP2LMfDj7K59++geA080dXtvILD55kBK5uPhUaejNiV2vezbRxtchBjYVQpf6JHia0/GDMYvxJI5QWt/OR4jBnbD5HoM1Fd8BXfFReu7SDOwRaGpguUZvy99rJ5gzR3Enq5v4Pml4f1MnDsLs9UqI864bfcsP54sKstVTJTZtm0fPX1xUXq6l0Tef4fJhRP1hvAwPiKGvLMXC/fx2iRwT2bgTs41isEA//4+Oj5+hsmhQF+STNl9vYFscpP7oLB83T+5oFJXDYF129DmyfBayu0lITJioHsUEfuagSOTvG1FYN7ODy5gaxvV+O45BtUW7lVoWbZLnNegtf4fXAWTz10kcegF4JbrNlexbR8dPvYWWGmIGBc9EGPiix6CHqdfDNwfXyi2dvmIRWtFRGx+3NBaz94cC2OunQpy/mIgbCeC2GOgs5Lw88tp8CD18fSTGxi8XcTAY/nZgqWtvrmBHQbS8ZHjgmeB+2ONh29AeSpXyZQh1k2GiFGL0kA1ST+IgV2JSIeBzGmHac1mwwlYlzY3cGkgNt6ato8g/0QMDKOXSMqcU2ELoJPeG0iYOgPKfdBOP8bFDwbSS1ZzwWWFZsZwPT+CvLIELgqKwqRioP9gYNSU3s8UETUZ8Awec//QD5PrvYGXNrc1jb8YiFh1kcn4jOdxe2wb3LyPQ9zP1wRhaTpADIQT/nv7FLGfEpHOG/gRVR3MdD+pQsHLcD/FtlvercXArm/gwvqsf/oGeschYhlTGUjjdM5BRQaI1Zq67/sG9rmB3DpCta7tEAPdR+aS+ch3wbv5aBa8RwOe3CcvDdSaPivQz2jWhEfEQOo9GxLIm7tMvIk4AFPcVBzsyOVBHG8cIBbMD3gyvSti/aL1BgrShUXz1crtMdC6f66kzw3sKoW7hjGBeES12A2T+1Up3GGgvJLaXMcbmmmro5+Bs+V5Ep3E7Q8GdjOF4aPiStjZ7QPk0gaF72brDZS/QWHU5i8gY5JSUM38i4EnR7B+2kd3lcIdBs7aoHDfMKbDQEOub/i+TO4/3kBFWIwr2JiOSeL9cAPSaTfhEGYRnjen3PrBQH/9NwyEt/HFQOuTzUm4X35zA7u+gQF3z0vV+EzO/TC5vm/gwJwk+HvB1xvYY+BugOc3N9GMMU5qG6prcwNXCRonx5197/sGJuZbutD9/W7+BIVfa8TA63v/BPfERA7yV1FSc4wY2JeIdBjYlYj88gZ6Byf9qRTuMLBrH91PEfE2eH/K/lsi8tMwJpu6fYlImLfeog4Du0rhcH0uLj0G9n0DOwwUB39hYBcU7kpEur6Bv0pEOgyM5IW07EtEukrh3ht4zu5yj4Hw2Ab/2DAmugUFGPO3SvoSkVHGPYBM3og9f7yBvyqFOwxUbIafdyUi6loIQB0oEomyUJJ/5QbCft5OFfkvGNjlBv4qEekwsBsm96tS2F+aMkp+YcirHQZyx5uGZtpejvug8K9K4a5hTFcp3AeFF/gK/XgDOwx0W+9k5w38VSncYWCfG6hONhHotzkhfYlIFxSW9nP8vUdbedxhYN8w5jFADO8axljeTq76SuEOA5XzWqz6KSL00fb9s1Cr/MJA9X7/5gbux+SbGxiIeD46b2DfMOZ0rnmyo1UCqosYCDotL6SpqgixeUOqwJ283T43sAsKw2daL/9XYuB/ZooIP+Im3P9bvIH/FgxE2/I7UzhN12hN5SFHegwcbVFN90HhrkRkEkxc0K/xmMBm/rgQbz/WwH1LiIU674h9ULjDwPB5d74Y6CZ8FU0K8UHm8mcDtFl/MbAbJqcWrwta36vrklwXgytai9YdXxtptvw1RQS0C6q9bHOdgv5I8X5XE6EkSrYTwB0IXwxce0++nykc3bgb7TGwaxjTY6C+3bYzibO6gmaEvx9Xxxy8VYC/f9XnaD2e2/bRF/mJmHmdPXpvYB8U7voGdt5ARW+Hf1mZIBNtYBHwBqcH188UvhezSe8NDBZLxFDXHEvg2yHHhYNKlHsM7HMDP3QzIo98aIMssboKPNJO+TipaI1ukksFuy2qte39Y4I7KhDD3bWbEfP18XoMjKIKMVIliIG0KWvWB4WXkXoEyhcc60tEur6B6kk/sh4DjY2+BTPjv0FheY4YKD0OHBctphnChzL/egOdgw9kWBMFksCeImDs8x8MjBN+yIWFiBiXsRYD0xaDSgkxME9tHvTwPmCBcfdFsrvVKsTjvU7SWR7ItLza7YxjJpNEyuolHSsq/MwU3gh2ib+vnsBhuJNRISFm7B0dMRtGYhXifT3IQEAM1IstmhWWnT9I+cH7JW9XqGCmZnGPgb6XCSQAg5fJpe3dnyDCkeRxaCuDp+oNNA6xME1f+aHPDfRWn2cVOMfbjzfQ0Sli3/uI53tmd0Hhtn105w3c13h+OwwMbx5iID/H821kbVB4vkEMlBx1B0RBDIzKT9u30U0TkFiJWEIj0ey9gXr8QAzcaluRrC6fH2/gLwy0H4+vN9APPQWMu3QkqNRNnrDFjOH5EI6oJo7XkvACYqB2b0tEuqBwh4HSKWln7DrnS+8NbDKC2NNh4J+gcN8+ejB83cDWj/Oq9wYmQboF2V/xpA8KP23EQCNrMfA+LFxEvDYovPn7TOF85KLZ02wRA8FZU5Cq4Tc3sKsU7r2BXd/Aw7j66RvYVwrb5ccCNJYQA/2FQ4lgD02QR/y4imbyxiX5CDGwLxF5DREDb6Mc1Wown6JaixADY9NvR36dvxjYBYW7mcJwA8TALjewx0B8IX4qhbugcFAjQxIt1Nt2zfcJvk+a91Mi0gWFgxLwvG4O+g6x/fJtGDNY6Sgvhy0GdkHh6tFWCjcPxMAs+mKgsUMM7L2BHQZ2fQP73MCufXSHgX3fwCkfpIg9Gd7Ptgx+vIHW6oKWtijAqM8N9NWPR/qgcFcprIxbDOzaR9/9wgLZcmnVB4XjKX7eNYz51T66x8AuKNyViEhnqrCQb4e9dd7AX0HhP5XCfYkIYp3SzxSG5/PbMKarFP6Fgf7y3VUKB3EfFO68gX1uYNc+usfAzhvYlYh0GNg3jOm8gaZDv97AHgP/eAO73MCuRKSfKfzHGxgmty8GdkHhvlK4myLij+xvw5gOA3/lBgZCl2v5IiQ0/ebyq2FMj4G/KoW73MDOG+gYBWV9bmDk3QM0WyWFi+Yf3J8uKPwLA7sSkc4bGMwVXL+uYcwvDOwaxqjjy9cb+KdSuMfAP7mBPQZ2JSL9TOEuKNx5A5EhvyUi29GCgbuDv3kDu4YxoXtsfhrGdEHhHgO79tFkrUvVv90b+N+R3v8NBv7fV4jMx/9SDhxz4uh/bhw4Ven0T5HIf5IDyb+YAy0jQvP/0pq/J7s+0IdIKCx3Q5ljuzIw6e5zNwDKSiXxhLwoKWhNAS4LlaV8U/O0HByn4O9rlbG9UWdU1Z0TRNtKq9KyLmQqvAILVqcpZezpFCLNpoIP+X4vsXT3yjPycdYjcN6HGZ7rG+qd26WdAWZGAzQfRa8k9qTlCpNIFRPnHhBxRSTYOCg3YxZKDR1HkgoL4UFIOo2kjEovpgAEC7lKuCy/EK1Cok1vlYKG9r4e0bfnc2BrisKYURaUBrPTGt/j+4wDN3kdiJYzF2I7kqo4OA4pOW9uU3AmIl7z61wkTN1PgbC29DQrkGOa9I3c5xkSSxaAenGVorm/qd6DKnjQ14js0fQEU68IFx8eQGk8vmkgq2eFxJ8QkItylDOgWxKJYY3XkSd5sNlOJvieZvh8sYvm9PI0JISdbjKlfna3IbxoahWfD9KFHjUnhHTxwfW5GnVDXWuxhvVmip/PPo1ITwgosIX5pwJn1DxoadxTWEqmUiV4PaIh2eQQuCjX4vGpNOl9LWwhqySHseHgTWneODdIUY5wyfi4o1SZVFdYjC8WicllT2lxLPYQqqHO2Ggpi3RVcRVk+61JWLEPD9RWpCekzibiktBXDlSdOQdYv5nNJebtY9KbbTgQPjjUq4v1KyNPTlrB8hwYVTp5vXnqTHA/l+IAv+99hBFt9pwDydvSquR8fmeUZUIJW/FhsPhFihE9F+cdbC7UYIn+Wo8IGzkPWGlgk2Q4f5f0FNy3sMyuJsdOw3BJTe5sokWTziqgc5+So7gWwK9rWqV5WQLNosUKksjF893k0NB9juc5oFv8/vNwV1JBk3xY3RKjindTfP5mzdbA6pXBxXkGMb1HqFezp28wdkLuorx2tgAyS+ES94HrWw9RD7FEEFng63ieBiPkTLVcDLlAF4cHUuDXod5qC/7EArlzHKQFqI6NHOxefeSYtY2cxItzLqwH24aMzW0K2vKJ67lTMrSjinwSNPUB9RDXDok92BsTyIQqVfReoV581fcMgjWvszhBA4gm1TSEbE0ol8g3uNCXOV3DZhwYJNnedzzN9osSVvjKsjQdhyP6VIwb5IP1jIRjLjQpWXN4/t8GWjwKwf1eWW0p431qsMiLAbl1etfBDahOwht5m+RwXSDhBnOeQZQNRfJqx0ZkeCxJ7L4kmSqJEEKCYgd/Xyp5ug4CCoHwplWCMPugF/40BC/npmjnpHVJnXqjwvoh6CSOF+WSaqspWrfrdugtcgyQmbSeBoPpAfVmHYdLogaVD8nhje8nVeQlzR+bBSxGG7NK2fh9ofO3kECY+BbKD1FGDj6QDaRL266S9UYt6ToMxhAXgs+SaBAc6HUSZJBKjknS60eN6XzN7UE+XV20k1y57ZdXm+CfGHKPZYV43iieV9lYERa4gtyGG6oSP3dtLhoo7wPaHUEIBqVQAaftXCIliwUo68iqovsQOWCq1jGYcYhcIFyRi2yKnOcjd3BhdsTfe/h3NGWH+7ZM7thOT1uzApS3hJ+nB2VJaouUIAlz5IbxvhAJn0sx0I2nVYG4R25/WHi/7t7Tq8AuZSDeg0NOWUtahfIar53P/QpeylMWbSNpRC6DM9qFmYzW2yHG/W2Edpqd1SBH8V7ZENOS9mA+NY2LVmXbEIGX1sjNE4VE0RDP59AqApCWlHCBHdYNKfZTD2gqEQY30k4fXLJ22ulU5YLqKY9IYThXcMw3qeB+wM2p8irBl32N3AkkOBCPob4wLbvlpgGIpPFR3FrJVUO7MWqjuH6bXLlgaCeci7bG5E7W4G6k9vMpcm9DCx8kR9S56FXj8wxP9RLkT4D3x03eGbk6iw3ImoPrVcN7RNaag3bEp+3vPVsil45edQSq8dBYIMyahpyD+gWOu2rvf9BO21sRG+3EWCZQ7vB5crjv8PkKowqC646SjyHsQRuChdwNSkku/nQH9uRmVeFQ3R3IaVtnoKsHive3bUpS27i/mnTG3394IRBrTzKQbRPXO6IKT975Ga8llPeh8UQO/TsH/guZasRNp/+EqZT/HXW36uhfzFS59tqC+l4MWLA7SSU9XCUKrAKFJIonuZRupgZkcfRlqqBCpso8A3XMRwtEuh1vp+ApL2Ssc4lMk9jBCXUIGuqxztUyFRd4ZsPsTqvYYbVI72iEwZo7IgNsyyGegW0+Aqm0ZlWkq4MDOd5uaMv7zYCEj+3zQthQnYKhxVKV7FUvJvHdkGDlDZGpZtcAmepMVJS5+M6x66nIaFwtVMhfN7lKDS9/EFuUCMStLcmEKepcStVx26xYYel4gEzlPfQNKAI3Z+H+iDoMZoWHL50mcal5eiHLPV9T0N+5xMVagjJ+Ft940BxkruR4Rh14/MyQKe88Xt8GgUuNIdrO0Xw54CLJRabaOeMnkPkKrTzeklFn3SfIVPIG7+dDkLGWY8eEiNwl1LmbktLjyUAZH2fT1leJz3cWDAvy6Qufj9mo8zihdmAbp60t/0CmegRBBPGqQuabPVBnn7fVBraDpVql+00o08aUQmCK/EEZsG1QtAlcCpvkqVRsKJUifYZ1Aavoo3DpYt4g41yMHJYPGXVmc1NM+poHN4jvNSWpuHubdHVvmSqxLBafG2QqLq2qnqli/bCT6W3cMpVXmCwZqLsLXZ4IMpXRMMLWJLxQ3WcHWEg8GptGHLl0JgcurF5jZIDGyUtyEo0VbI4yMtXoHoo0DnE/mT40SdyMkanAnTqw8lfI7COCjKQNpB2E46fB0ssG97dZo0wKxCNe7/0bTy41e0K+2dvI/CPU8d5kisw4fSETpnJYorFfmRBshRmuj5OjzvJzAbwr4Hm1Qjmm/n2D98MeuJ71vmW6JLAhZyJ+f3XaHSi8SQDJGakfhTKu98BCGbsIZshUVdws6XOA+5UcFKNiyg6Z3iXIVMk5V0mijhVKE74iEFWKyIFj43lK08kGDJgiU+2O/oVwZ2Qq9foQKlib/oHogzbfLW+Z6r7yUQZP7C1Q1jLVeoxMtY12C5Bu7Xndt3Xax8V+EgxR2bAgGKKOmbwKE0zTUwlMLyVy8RSZI3aQ+lONw/3fU2SqYKlpJBmn5YPqT+GHqdJmsRPpZodMtd42eD6Kbci3PYDvEJ8EtIk6phpPahlgbsokXQjI1OewiEFec6iTOqYKUAGiZaR/mSrzCwJ51TZ/fvqBTHdPRtCm26MNsbEDSvUTMhW8UIclR4JMlTrIXHBUkHnpsbWpilqCyBhNuVBV0SbcHJCpVoGI59ETmh+mMpUJQQvMLX6YilOvKgeX9xuI8Zj6EFcUz3ekyxl1D9USwH6aVbL0lQdVhySBFZOsih1KAJqckanWyFRcMpJQlZ0/wQSWwsavkkEYIIMJyFRRtDE4pq73y56pTPeMTKWKTUzgVBnguqlUQeQoJpk3xQ6sz4KQsBHljEiH85epgt2u7JlKGRFgYZ0gU9nWl6kgkhRKBhNkKhq1mVcLC/dTkPH+1ZeN+20k5bJnKvI+OiRYTlCnd0ylZTNSRcoemUIcoU1igkAryCm+DsaLJWhjuhoDxlDnBlsOGRB3mYSfBmISPKZLlMctc2zWyFSvFzKVXM2QybZqwJNBeJ4ClVWdRQNNcUkmLUKwLjVlMNwgQ0wTpwLj6egkWMPugoxmIMO82nYxgfcXUzkSMtL+HTzI5NaGjNvraMKVuB7LhQ+uMUEmnnsyMsIdmUrWPl+mGuKLCspwjef7D1NZS6ttXp0hg352U/yAf2lcMIMdEC1FG81/LfH3wW9ksiBVBnSNtjhwi6Ihm4MAoI0HOheKZegSy0Dm6pgq3OnvkhRkk4FPHI0LibITe6ZyxqFR9Ux10KcMyKnG9fzYyEwqm75ACvF8R58cGZc3NxZ4sSdxwfVdjsj8gUytsJ3BhRa/QyZr2zj3TDWQ8Pcqtf5hqmgcIWNNdshIrnrSCHgeMtVwjvLbTY46B94Wn8/WjQzUmYoMbCdvkdx1vF93KSscRFdJ/Dcy1Wg+/mdM9Wfa7X/ST6VO/sVMVX/0HO0WfoB2QFUcKB0YFJafWuYSspRMetkiU61eVCXpRMhlYsSSBkG+QqZ6JoVID9qTB/MRqlVMZbQTT+HiDIE9RqbSsprS8bVCpkp9WrF3g0y1aqsPF+ZFqtLAfh1IdLAnoL1cZCpSPQ/EXQ5voL3ZgIWVt72Q5WqIzDYbITPsq+2SlCIy1cLdysgwT2SObG2oEN5qlMHbSZ3Rl1ugTBUHMpeGx+GDXBbtnK3LSWHJ2JV46pz0MaiNpaDGwzedDhsb3wlgyFSll+P9lGcfZaqOOknwc5Oo3pwHZTnE68PnhXbO/IVMtdpJLLXvqAMjGZmKqnw7QGGGTHVJ7gqwMhrgY55ynkyu7zYee6csHV1kSmNlr4EKosLi7QEZSl0xExjN8N+/Jo1M05mDMl6cTTi4ZaiD5QPq8ODdIFO9fWSq+QN1dDg8qVVyioMHzT2Uub+YSrgWGwjzOX6+Oe/aXiJGBEsoPhzEw7KhRi0sII4KfH7t1vBUWp9zyAsVmTkpSmScFb6Tq+HHYYn/erv0NEOmynfBl6nM8fkGqTuzWFLLe5MaXrWHrbjT0W5v8PfWkXCAWAcTGWaCzHFgwatnqtRzkKnCR/Djp2KsHWQsOZUL2eUsk95PNf04656pEr9ApvJKZCpcSZMkQwt4as2RqTbCSuOSz/2d0Zkp7GBRe/j3hVTzdOogU62KkcGSIJ/z5HFYINM1BJmKyfj72620RSGpWCQt3F1J49YODx75nPRM1WQnEWSrzf44bJGpntpiBUH8xPV82MhUcxv3I0Q7lLHcf19oICMmhOOTwSVlEFJaNiizcmiZ6viWl3Q9uTuQ59yXqbi6sCAYlbjeL21nUjI/E0j8o8iFSoH2Of+ab8As2yLh4vl6kMEVmUpjnkii0QJtEGWGTGUgU3EhVXyebCkylaUiU0VE247IYI1MRQQf13PfpjkK03T8w1TKS/phKg0MtFOrpRwT7SEhU3l3vYpRZbm0mAk/TJXGE7jQpBSQ0bc1MtWVIVPdlcUONofSqdKNh0w1vbZMpW9mLBqz0KXek5OB5Rf8/fn0y1S//FQHIhjgHI0vU90eHIVoJaNYeOjIVL/8VGmETCXIQgTbT1t38T4jUx2WAYVw+kaYV1ZfpsoX3BR14Bzlj/FBRosGAx3f9wYZ6TZAppKqMTKVKQZt2k40CXhc/yp0KiUm5ROZivGnL1Nd0papYt/kej/V+kPQBqlfaENoD2SqbINMtZrebC7VFshU9+mXqZg9LvA8KGwL21rE8y8NP0t6T5GG3frqkd5PldnnH6YKp3d8/tmDQ6YagMoFYwcyoj+KomeqMI6UA7kuHADlpkEVTMY7tCwGyFTGNbQY3ANkqqate/rlp+qYysja6pDOTzWOqq+fapdCQ5xT8MNUsFB2MdltnR+minbtnLWnwsWgrEytLSoFmcysqQWKFSBTcLL8w1SkQaYKHjYy1Ty63/5iKmlEwvF9ig8j6yR6HPD51qztVUI++HmRNSiPS+7HT4W//370fqqOqeD0QgZqZhyAxAgyyxzqBxn5nAtONiTsF1MZ6gT3z3ObEUmr4NYzVaAd5LL3U/VMxUV1Scavmxjwf/xUy0kLT6+DxqLVOwTi3gQHzGGokN5PNWPOBqzxEBmoYyptVAeg6EN8flNGRjyuhRUoov/1U1GpZRTF1bioeb/bjkrkAN4nMFgwucCPnwq3CRltxyND/fFThaN1cyBlWdvgK4HERa789VOp66PBBeLsTQmXSXsw3sE/+ql6pnpYaEOrO2SqMHjh8y9U3F97sG87KrVMZa7w/TUd+vVTmeoiA8MVlAoKG5nv38dUY5RJ/yNTEe5PXxD+P8lU/L/PTwWtnSfeJAorqVRIchsVJi0tzoBNEaIOGI1ySjbulAKbXVSWzB6ow5T6iozxCZCxtFjKaOGdz7D0OK1Ki2VBez/Vail8mcpO0Q5JphOpSiTjVfaxv46pQs3xDmQ2fF1BlV8DEloZMtbEQabqYn9ptN6ijOAclNleLlds76FMVQlRYeENUQa/18FP7C+x7a+f6vGp0WK56MhUc6EY0Xx1G4Fd6F+mMu+3de+nisaafyDVuvAgtlMJ7UzvRcn1PuEBLYmvn+p42E9BninIVGZQLOliPZ6AFU6RiewxMtXwc0amUhYDLngPXiPiGshUWmKgzE4aoDQ6+xQs84738zzJMtXzzY+fKnEYfk6A+BCli0kVLkfIjFruWH3sL9nOkckiHZkqPYyRYd1SulAUnhHACtcnZpd2PYabdc9UrCx2P36qiMuRqcqb3NDbcJrCWr4raIcfGpFagzsy1bj8xv6MuZPDYus7JN2qqCPT6eIOAdfqNFghU72husFqd7UYK8o97ZlqQxVkKmKGMs03qN1W68Zk6SNvYz8f6Qmwe0Vc76e6D75MlZQaMlXnp4ouhozPEb3afn1kBXkIRpUeHEWkD6HtN7j0TWSkATJNx1Tr0+wb+1u90M7OLwNkluMZmSU7o0xKgvjrp+qYauuVNomDAHW8TrgtJFyOTLWiYUmP53b2JzIBF8xvQ5Msy/yHqdjdQ6Yi1w3eT5x9/VQTE5lqW2XIVK6KOrfzU+WPxODSZKHI9DlZbHqmSm5yuaSfCzJVekdGjGtEvd9MxQ+QwZzPhkCqFGIF2S2Ie6by6smQC6OxfyGbGheDpq5QBenFL4nzXpdgaDeeg/G1LShI0SboYn/R0muZyt6moO7RBkj3FjIVnrdRMMouqHP++Kn0l62gXXxqoI/9bScOMtUMwO39VFtppJFY08sH5XSUyRtFQqbiN8hU1aqN/UUNno8u9vfZGjdgGjJVqG2+fqrgyCNTbTlc74+2YGApPDKVzzUZSYq2bextiDrmFO0ouR/OFLY8wed52shU8Tlo1yMiJB3qEqX3bRv7E2pKkpeBTHVcIVP98lNdb6ch+B1THT/IVG9ho0LGP3TGgiUyUjHmvn6q8CEhM+vDcTCZV2qFmh+Zwj7XaMPMGeHi6w73q/NTJcnDrGLeVh70MJMSSH3UaenelIEOLWSAlT23q6Q6qyW9xshUqeb4LL0cgwud3oIMIchFG+DlR0s6qaXDbz+VpE9NsOYrqQqE1fsn9qeXbcWeccf1yUtUq/rSsTk4vd8lQZsIv65uY3/qOMTjOGj7x52QqUKtQKa62chUnZ8KSqttQ1sWC1CmLVPxhxJ6P5VdVA75FfuzTA4/V6Q3oPBsc6iOA2Qq8VOLRJo4Sc9U0etTyuSz4yzQrm3sz6kbt4/9ebWEOnoww+su9mcrPGVIvu1s3PF5Aq6PnwMb4f4uz0bQx/5g4pQXshiQPcgi/cb+8s151cf+Qv6BDHTQ2lR7d4D35++kH6ZSK2SqwGfIVOuMeaCJPCF97O8sGBdQ0rbtb8dUbF8kYM1WXz/VKh22pSd/+akMvW1LLO++TFXPFzaQUfL1U+0l48tUXezveKl8fF94nUWPdr31AvcfhXIbqz2FbVt3fN87P1WQhiFPLjwyNHn/nak6P1Xkr+SGvM/VE2R1iwwtPAFfywOzfphq80TmNJZG8dtP9WB4PpyFh0y1l5SMBCdkcCrcLS7S3sh0HVP9iv3Nh2gzdkwVvJ7vH6byzm2sVj28eXL0g00f+4PVrPh3+qmm438S+yOTHycV/u+/Q5//x5jqX51Xv1ROWzDn4YCAoCNTxfdvPlWSyLXbM9VqFqDOnX+2Inlc0a4MnVRl8fyCTNXF/pzD88tUVyE4oU49aCijZZSJ1hqZIMxslIHJp+Bp8kEZxtZROxHp5GdErOwRSKt8RoJgts1IPE8v4JwNkYsEiox1HHwmaLe0fhjj6rlkMSESBH4ms2T9KB704ggKhCgs0c58IuP0+VQwkllMNshI/rVSYXlTFZKya5vPUkSjrvkSY6t2PvwzTNegCu6chMVoWBLxje/s0toh843HaO0/38hQfuFKXOKpbSv5Rz4BYyQjA+1q1IHsdB2jjErx2jpKP/lUTPQHDF6c/yDT5+4Bvs8Rjg0+jUzh8iGgz1O8H9eTf/Kp1lteIoms4OcBnXrIANGERdsD3u+SIxbEaU4IM0/IVJx5tmFj0Da2F9QXOpeMEGK2lyr2av9+YS/WkM5xf1IrBZHOBmj3bcnyU0UbDZnqExYpBOpCYTEuFE+fBcshztr9XaVgUskQtj1TMRopJjLVX7E/57qjyIPVFSK+jf2tR5FMk6rYQ1Q1Okuqy9/yqdKr9T5QJxPQvD+uoqrPp7pcjAOkREI7f5dHJl2JDjLHkyCzPqx8SVIdmWo79w0W1/mb75lqHXr4fVwij+hzxzkQsZap9A0yVdEIO1hLD2QosUBmeckog/JJZRB2922UuQ9yh3z2sLjEyZGh0lmV9flUCexCZJ4zMwBP49/yqVATUhYbbtl2kVgsgYWPbz5V/mjzAx+iQeLhfoc6vJF8WEfHlpkEfP5AbmN/xwsyHuNRB3f5VLngts8zwP25s8CEbCCrJOGcN6WB4agQTLdiFVp+vaQzelqjjpwMqz7297TSoGeq0D8PM9Js0rzPpwoGod8Qw7VRpvObeRVxY+9BnnrLVCXaAKwM3ZhcDZTev/xUXT6VY6lK23WmjMlieN/Atr4gU5n3xqQDhUOGSRjlEtGXL33sr/NTJX614+lisChgVZUOS+PnN58qkpGpUNIjIx4VZKqVe5ZJnBu437JXsJ/Yn3tAnZhJ1TefqpBDmVTvisL605bL+mLOkzhyCGz9RuUSflXLv2J/scLKEd3ukanyN1CWjK8SMo97GoCrsSkL9j4y1W6CTAUf95tPVa/w+WzxQ0jPVNLpNQrq2f7rp9LWGw82nxepWIQvPh23sbXgfjerBGUDMvgImWp19y183xvZpdKcrGFxXSNTRQEy1W4djCGKHJ/0+VQVRaYKngIytvdS495PZSwPbtX7qfZ6oINNAokFhwvqTHhsSpCjdgLWfA1LAg0yjx3YNhdY7zDr/VQuyjAGwVjBVU2QqTo/VaAFeJ22OltDs5ML/RVixAwPSB/7i3SET5JNkFlMUn7zqd6z+/aHqXZvBUhuog3V5VMFZ1USyegqxGC+HY0Fxw9ed7E/Y9pO/ColZPDHoV70fipoLGQqOb9fkElm+O9xa0YkHVTjnqki+xD+MJUSPikJF27LdI961/up+thfwk3X4PKjL1M5VuD3TBWETXEhji54IBki7p/admWZu44LyniCTLxzy4ZQCeWTem576N4ZMsXM38SgxAuFi2K1+PFTCRPDINGgHWzbMVXnp4KrjM/PWj+cswsUEs2GgUiGarH6B6ZyVlNkqi6fqvNTUXDbPPWWqXAhN6AaNjLLtXyPSGFye3DeLv6eY+D6JXkVgnK7a8h4Z/lC9EXw+O2nCtqG8/ZDk6rwMIQfptIGuVEFxHj/MJV6ty0SbGql7apSleAWF6sKHrt3m7ePNjQp2ubOj0GZEf/2F1OZYmgSGlZrcBR8nshiyoiMZzXqO2WitPmHBf9vZCqe/2/Z4xdT8f87ctTVf3UDW0LQzrVmzYBE5Qq3Jo6mFCL7Jlfxu0bmqASUgfF0qHDpYIb2ZJWdCQQuUUlqitKIrgcJMoZ3a3WEjUyzDskJsuSpsXS3kZAhTKPVQRxt850CtDNjzodVsZYYey1erS88/yBNqzMWsOUzI6vp8IzS+YJMdaueJdq1pwl4K2SYeKpsgQz4+RCoayNTSTLK1HPIKcCEmcrFtSYtaULbKZzbMX6u7JCRtotChfSVyVyaljXqxBR/T1nNFZKwF9rFq6O6AiesUKeqN39JPCFwITYBGWUwQobMtPUESHmXqtSa5Xgm1xHKjEfbEHUeSD9M5ZQEr89uW1sXbWTY8K8B2lltLV1FkgfYIwl1wlkrZeqvUxXoRcHffxeBSO93wYDF5oj/fn/E68erdnumChyhflABpG5cDiGJ8cZ/v6TIVIsLQWZanYsDDVZox6ZOg+uDYhDX4+asAPcImTcdyjzNL3U70OHzIUFxaf0OJ7RD40eFTFnNkFHCEN/BtT5Qqti7lpQucrxmtmtzye6JDJVOjSus5z7evxni9cIrLpBcTQuleabK9LXZ7GA1DHTCljEyBZnVe7T77wbH2EDJaP6uHxCcz1GV6k9kGjjeK2Bn066YqexNSpiESuNd4PoWzTAmVcUtkelfyEizD+pscg9kyNLM4OLFE5mQHjgb8vlFY8mQ7fC8racFrIM7MtTACJAZzyhzYm2nc4maIlOZR+kOW/VqVanxDDNqCGinLfxJ64eQkal21sKARHsjE2RmLpMgtecg3QaUxFwDLv1IwRJy2OB6DnL5Qf0DMlV6E3Uu/qyRqc625EEejpCZZpOGp+mYIdMahoHnpW6AzqoN3u95hvdHXLw/nkeGZuyicD1TZWrnZ52IBI5rPE+enq/Afo+HVbg8+CU5bSIf7PlNQAaZ4vtSvZGpnNyacoGtILO/Yx110l6Yox2/9S6EitsE9ImLNkFRPvB9qfVRML7u0a7vmGqT3q0+R733U8lPZI6MMJ2xwwmXN4vvAKtMpVwcrJoDFYccnqcyx+cNCTJVqCNTtZ0N0CawcH/O4/Z8wLwdLzZFppImtQTZuo2dr/bv8jdTeVQuiXcvNPBjQauC/Q6Z6kkDApt12yJDI8hURmaosBlL+D6rFjKVep0C5FaONklBkKmiC/49Pjoy1bWbKqoiUxlLNiXR6VVkVM02Ciyog0w1nUJMD+F5A85oTBhMshr62N9IPH1z1Hcp2lCRjC9qHMX498urgzbH3jZZKiXIhPxkGkNmDCzCRiYy1SeS1sDMuc3iM1MzmmyCEWxmtsexSEGmao7OBpizxvNazj7Q51NJn5NbhbYjI/PkC73PUe+ZKpKNso/9RdWtXBLb3BSAdqxd9UzFHGQS94LaP5odUUeOrCABaRyijuVrZCqw29hSl0/1maGq75iK7BxSRfFBdsnwtFmCP87x+27jBpkmEXKQPVyPYAoh0lBcFGjTTinagFHwk6NuTDTK9bG/wjobYHuOzno/1Zy/pyA9hxqJ/CteL9JvPlWfo/5fmerJEBvMyY1w4M2h7POprCcyWZQVyoHcpeDHTwUToc5+5VP1TNX5qQwRmSo4cXhQIznw+nyqaPpox3ER4wLutmWqokKm6JmqWX1jf+nkMwiGsWaQ8CbII2LNasSYKMf7n/k7t/dTyXdXIYH2QMbYfJDxOqYKfS249ExF64nOwnmwM8k2qpdtTieu7yHZxWTgIBvqjonCd/9GZhEPKP+Uph03ZixwPb3oHAHRXvj57YLMlHLFE/Q0VfHfz5qyZyr/FkpcwBft3IHRouxz1Hs/1eWMzC1pLu73tEaGyvU23848WSwSlfCHqWR1j+vf+am6fCr/sPtHPxW8VWS+Lp9Ku4wU9u/Op5rN/+f+D1Myn/9xVP0nmepf3Q12ZH42uOemyAWcFZTUNZCZwqcpV2xaSJSGN2QquL++THUtN2178R1ep06AOvkwGLeTxvFa2tUxCrPpEZLlQ2NxMR6K5F6jHRBOZcpS94IMZlwWHqwvnIR8r6MOvbfdRw0+QZmcTgdLstlNzihzFJGFkeItSTT2R6AGEjJYdtmaaCTeBmBZPFpoD66+UG+NdvFSOKpoN8ZBTCmZItPkbYMVS0GdFJ2RseLXBBnxUiGDOcHrDWpNFMKM8iUS+RIt2jM3qyL83ZjYA9TxSzOTWEo5fN56qo6AWNe2m6g5bLu34v04xnzIAXvVQMW2CEpdnfD6Pa0p3dFAgvhptG2A2pziQJzdgDxRZqfVoRCpp+oqeKOrzDFlJ/FUSTc66tS2vnwrFjw9fyoXoHHGXEQ/+HzLS+sndNYql15mkkjjdWUBjPYqYc0Z98toQ5u5X+N6ZhzqmDVnrIAZB5UldQg8JY8qgGwHyFRp3lzodsrF0E6zI8l51zS0yIUMkhuvIBNsgdK3dc9gM5nZVTxDu5j6Q3KBrYMyJJEGyEzgb86A+GJyyYO9RcrLix1spaFOko8AI5oN0K5aPFGnpBkeavo5VXdkTC5iyd5EBjk8NntcX9VmzHp9ZOpupzawGhmA8echtPXoC9iatkFSYfxuaKahJlq/BKNir7JBxgxrZMqAx/MF911M7w6Xo863UedvN7i/5hl1RGI0Opeqh3nb7ZS7QbZCuy5d7JDxljtpA5t7iUz1qN9xmx+jIxM5MwIF7+F5ZfNZW91ESfJsc7a1RbCAAO4qiTNUvVQdBiZETabj/vn4fLYtuXgEKDKgo5c85XzUEdv6iIy1NNq+RdYC92vA4/01VGro5IAMHb6RaZLjE9cz6vysw5dQRfN3AHRnRkuQNTZkwTluY31X3wPnZM05GJyRqeRxmvVMFS2a4YHsVH2FklOYk/A0GhyIO0SmInMB35ccXJfchp93MFpsUQcdveBAHkPHAHWpKBWkKeCTRvhKxbqKDIILS+lzg+clJA2t0v0RSpqkyFTp/KUj8xrIUOp0kUPKN8jcAyts6JkgUy39tttzZiiUDtbrIXi3FJkqHuL6OMriy1QhkX9if8ZqijomK0qRnCxJBVxNZMSB/cL364PXsTlQKzamvkiWOw7w/Hh4/kIJGmo1yFTbO8qTthvrhSaXk4B2PJtw4SdCpspgoUB+WmtcbDhyTIcDtNMNj2vr/dt8qsVwMgrmn63KIgFQ58Qy6uytccPvnwrIwLifaHOkRlsT0ebbiSKHtJ25Jp7nM56HDZVWEMxuNv7Ljbqk9BRweN7nXpXyY6mkztpZw2Jg4Xmtr5FLrbzegeNUX6Z6ztmXqbwpiL2fChlYreAya2KyE9Gm0US0OcJ7s1v2TGUwZKo+9jccIFN1fqqw8Nv6f7VmvZ8qWqzkH6bqYn+9n6pM2aL3U4EWw4UMr4vsx0/1GCpmH/v7xVTH1Z2B5FsaMsmu/vFT/Yr9OY86BU9rmaNYfWN/pPir7k9dIVP5wlDjQInxflWJ/PipYNv6ZTo/le2L+O+zenfoY38qvGSuZ6r3jvggSXw7glSq26ElaGN2fqrIVpuMKHzbXbgYq21dNDJK7pAzmOOakJ6p/Fd73vgEz/dSlTISTtZCz1SQ2m2/hm3ho7zeaiS4DpFR1znarLbQdkvu8qmSU9uEX5hqJJTS4qfur/NTQVy8TSL69wXoFxvXb5sqS7KUvn6qQGh2DTnI0wq8F8qjX34q+dE2i+zyqXYOe/RM9ctP5aqWhAy5xc8Due12Nl8bLKiXyMxHJyh6poI4fy/7HHX9gDYiVG+0CfRxtQFbLSgy7xOf/0/sL7w/3i7Rt+2sqrvY+t241o+mE/x7bobrI03/rX4qgZv8E6YSJ3/++08ylfgvZioAFbncV8UqXGRSRrlXmxM8HMssTT+STJOMabAtrqgDiPQckdxgKiRdrGjLoY7ws/EItPfky1RVWB8h39w0loqOzxM/OaMOQlFEeqb6LPEdyd/CkAunn6GL/BY1YIxvPIuO4gBIxflH8PKtSCJxuY3JkSJtqOpyyEWT4QDPfIOyULVPba04CS6Uu9xl2HqVytLTtIaeqRJpiH+J73ZGNo+29ePzgEz1UVHnRu/PG/RtIXOpOHnx5LgdpqANFjMS+j7q9EdTO4CGEeqk0vbweW3UZl6qI7OYxvBBXGf+AbVYtn6EYeBS1w8/YFyO7VjmTUHpTXYkSADXM/Ber4wI0fUGyvNEWLre1zy1VqkM3mQsV2kqoSga7AIdttYAdagd4OcflKKwCM1xFW3y4oI6pDYgv1nIjNSskWnKwoLlPUSmcgXcr48qBBCTvO0ZdUIGWyykJSz5Nv8tWKJdP79sAkhz411F1rs80Gpcx5AbS2TK1JJRdVpcBmlBkKmiEmRqjzcbyAsdmeq4fMv01AgXWA3vhCXHuEEmbBZnWExSs0rjNha0XqNdFW5RhibpFJnqvUIdET15o4olGmbUrNgNomoYkVQO8DoojD1sxlvUSe+BItK0rGwIJg6ud3rC8yBs29jkba5zycXbNZTdDFxP/4bMotDyQZNjbUEOZ42kjhACFcR6C8sKZVgyn+Pzr2XUEZGADJDMRusLydu6pOQdW4y9F+8lnR3uqPNgYzJWb/Hf116twSI78Rw0pwFPXtKNBxo7FB+4QB36XhopbIKbStJkh0x6Vx0Ttm8Hv/+Vhks6iAQX0tfIIImoIlNFjrOE8DhGJjyqjUvllsHgdsS/X+zxvK7tWodg6yuMDZeliDq4QpuAuwmosxAaeqZypvWQhDKXL0nG6S4oG2Sq8I0WKDm/ow0Y8XVahbyMTOW5+gJccz3jQkKfJXFfqxjUxRxtgOzsUhLnw08wUAuVCx9uUCJ5LUyQB+0gHisuXaIIAjKCEyBTjecy7n9VBLBa+ZTF47ec0at8X8LiOtBZPGDIUDXHtj9M9Q7DB91NjQvaBPO2DjFABt9HyFSqqeP7SYfKkoqzIALvU+tVBAgnPVN1fqo+9re43dHmWb6RqSarYdMz1doR1SqdC0OeWJ86gOUCmYoNFoBMuwqQwcoSmTd9Sgfqfk5zUH1uUoX6vFhSfbWQYXG8alWivZCROqb6Ffs753sueHMF6rTPLgSiq1MXYqrjdpev0qWb9zRBmyI2uMRp8LwuJ8hUi0hEBid1Q6l5xfcre60sjtUEmUpqkKlWKjJVYinIVIqBTBU4K6NK9on6w1T6ZeeynqmkNdF6popS/i2ToVDlPVNFDxOZ6rgQtj9+qrhEphJrCZlkoAIJVxT//nr8+qmi6IVMZaV1BBKq6Qr8q2z2vRScTTvYxxuBS4z5YgGWmtkMlEN5IUul2oKjNvj5vvXTGPfptmeqXznq1oBSLlLCQiSIK8hUJ1tHJgjwvPD8OWkHOSETs2tjEt0+n0Fv+nwqqSGGskF9cJQ0LrxUeL+pIPk/fqqXAAdyhbbOsfVThcXzXZLpfroEd1Aj03B2y1QJyiuJzpChngXaAOt52+q1ZapgyJDJbeq47eA1lfWxvxmTzkB4ZCrQ2ddPZW0XChfO3vWSNK9oHtTVX0xVvtFm6JgqXNX4/M4Y5YlPPYWEmVjz5DG//zAViO0EikMTeKBKMzy/XT7VUkWbz3m2sb9a/zIVtSxkxLG8+4n9kSfKoyCbBCNynGx+mCpYp82FiNLiCYYR4n677eCmoVSZ4N4dietjfxsBbcS+l0I1AZ4cDKcAekIKDj0fz8NqjTajc65w/50d/r4bLr5+qlNWLslkh/tpeplO+tifpp3Xv/1Uqu38MNW/O/YnTv5Z7O9Pt3qJ/H+JqejiswL7GIkoc271km6SNr+jlmXGmFfIlDjIVCmfKizR/UFDSoYyLb15Ctr5atBQMzty7XBGZKrLA5nmlhQHWBCqkWRpod05vQYGRDZP0E6/IYORfeVCSF/DCkT55ZLn+vQCLSh5tBtiD8ilmRyQcZjQ5nvg9cudILPEHP79aeKKZHSx5+AbVdsn8BWUdDktJGCnHTJEJEguHeTqEDRlI3Fp7OUxMU5tzux7iM9jc20O/jJ94fdVcsVKMcd3bLtPQH/pyHS7l+8S7tTWKfo1ktygfD5I0azfIJ0TZKrPKy97pjKWaetHSPH3+If3ATRohyy0fFwvyx6KoMsCWqDjJ+rEE7+9goavMEsNXeKpGeoyWLEkV8k9D0a4/Gi3ruzZkERBWozoc2HYsJIPYwaDG+qMc3rWYbFZot0+yJDB+Ap1IuwVhWP8us5odZ76yJAbvN/lKThQ6SUsID8MUTTueGSmq+X4ANzhXUFWNSWdxgEDNj4iUxK/edCqzbFMxzuFxDpXiPRToIzY7Cc26hi6k2k65E6wau2ydNcgM+g7dkIdczRZcijCEb0gS0LYZKjDhE/T0MUJmSop/w9377KuqrKsa1+QBfGsRQ6ZHBSEgAS0pqCieD6BXv3/pbY2Rp/7X88elTn3Ws/qNbs2hcwg4/0iIiNP0OmDDAzjZu6F1u1JqCS0BoMcb7L3AYS0EjdnrxHXZrMxBQMwa1qavsNOxiylRXdmKXF8CGVckakUKwtbyIaYZ36RNeVJMuOKGNpgovcCTJU2L5ZIrYncd+XC569P0NVJK5+c2VbbXGRcdcySxvUV8+U5W1BkX3H9Sy2UjfpLk0TD6JWhnkAzNGdph+zmgCnpWAGi2zBkyoM+xrt/qfd8sXBtWhwzMMbpGMb85gxdyo8KmG75ppr3jvacls0Sr5u7wuFNwRwKX3urFGYD9qcqmM+EPDxPM58wnrONRtHrLPuAxrCnW2zMyH56jTJSBs2Y6S/DJV0eixKc7bXHDgGYyuhcuoxuTjNnhgam0uaDvgis+JGzWEvAVIsxxnNhwgpT6/kKqtVfTKVGwiFH7juN8n3tMYPgQ7Lh1VQAneqIrw7Cp8x+cCHMLZhKP1RzSqZT3K/TxXzcKoxvfKJJmRTj8MzTlX2kXOn3WLSbgLnvUdog196rpThPMf9FX85SDsaN4ojm33oq1erDBy2aeOq7nVKnsHvsiuDqPPG8bSod9nkzRJLuwFiTzs2n4P6A/c1P2pm3p65OuSqZytXxfEzyY5+8/bsjiKVgKtyGRuliAXuEoXpfpjKOL9z/h6msafP1ZapgF4Qea78zl4JdzJgwU3x+/wBTZLPIVuJGhet3mreQZqULDXHHcsP7myE0S1PmkkdYCXhbuG+i+3IqxGgFjcMTe0Gz5clmYpG/HR534GN9f+OxUJloWF8OQ5OY76uMsiOYSAhl82WqcHkmYop9y6Hh2ISRX+sxW5QsIO+hBUoQHXSNrV+BPIOcxiw0m3WPjda4vk+ciq5zLK8XbxaT2bEN5ctUvV0A5l5kYCpRFnvmrjY5eS3Zh3S20T32Ujcrsp02mEjIM9Qv00rGFQ2I4+sWr9urjfXN/YWdzS9TGYsGV8L2uHDY812eSG10mRLlsp9U1gZTjZWhKb5xqsTvTkE7t9841bgHDWas8H6wneoFGzYr2Pvp/hunmjuyfkrGqehC6plVqTxFKRoayjdO9WGqTz3VN05Vb9iZzOkT9/thKtaRTKUnehnJfoUsTo+j/x9TabclmKrvvRzGt6cxTXeGVtIzx88en9mc+KON+wvb6h5P3WxK43XbYiFfy94GFphVW4zBfHr7FTMtwHxPAkseWoJ18MtU4/sYTOV38X1PYwamcs8mi2D4Z7bsdG9k9zxDBMlCK9ixK/u4MqaW0SUD83a7tzX5k9hm0TjB8/GJU2k9F/N9gSZl2rc9/3EswqX2mrPTVCx+6qnsez1n76TKie9WYGArw/2ZF2hIZg1xfR+mitp4ra0qnQW9k/ofZKq20vun3J/+P4Sp1H937/csnWP005GIRk8w1VDHMovlRmNxx5S9ut+2SUtxgA9w1lNwe2brRLbcN9ZPNne+jxYK+ZtSB+Oc5clwS1GSaKUmi49nrImdQgVTZSF8lNoL7ny0Ei4te16zDO6NJ2dtvvxlqp6sRJ5ruxIrVTUU4cOa4hnuRDVpe4HPD9t5j+lls08TZ6uW8e2KRe4gMpUyqgyWHNcbj7fagyaN64NaJh3WJLY3hUpJnWkiSfzNnj9i/0nO4w7G6s/9mjXaUUL6fd8TIS/XnNVnMaaF5zWVaFc18EznaU2TwmkqYfPxzFl7s67JUsOGQvfDxuHV03yRnjXARD0D49W2rkOy8u5QodtwTaxxHZ+JK1jDkvgFZjKf2ybx1xjXU8ia8t1T1vw7L3zfdV21+KBQJxQHrC0itoAP9h/w+YvyDN3erdUWH3szm+aTAEy7l7pcvShTyusZGI8fqoK/u8qMlh0P8zNw4ePfG+jEpKW+RDRv1jnPTsOIaKNpihgv4KPKeLik2W6lKckqg091z8GS5o1owtLlEPJzXSknml0WjMVY81u88oID5R53RJwHct/X2V3TsnTNMs2jouZ7DWtmNjFlzbi1jXnhDs8kDlZYxj0TPmrlngpadYpxKdTntsczR8Va1NuDWVu3psYeffiMXOVgkKh4nb9MtXzMbfZlqsn0ZlN26fAyfd50j4/O8EHE+79MpW6CFc2c3BLJ7XbdszISZ0qOK0dJepctVhsFa1Bw5rLmfbLF309nnNK60RNBPFrd2THz2zTdJKwUrKtp/LBRE3ibi15CSBR7vp2CqeINfIwwdqCF0xFMFQ/BVGkw0O482rEZBcbOKtOt7CfGfGaTuAf4/PUF++va0CjEuzpLjx7GM1u6Kq1MY8gC7QZ78vVOSkbj3iiDcAmmMuMmvuZmDVjU6WB8vCxaEDixywJF1p89JwY0gb/oKTQcQYNwLxHkjQj2+2Eq/Xmtg9doDaZYj+BjPrk/rzR15Runuu1nc1rJfZTxgQcjfumAqcTCk/s8W8Wc6/LA6nXlYXwPTL/z61TkFA01MHf2Cvc8noOpsk6/q4Q72ZsjXKYjUg+xKuJ2COb8xKn+YCrVzkyybgOzDGYrMEE9BAOtrX2XhRt1fWYRP2lE6tUQcbbE+lFvTz4YdoTnh6uw19MLTLUYAj4S6wG0siIw1TiJOiyKl3LPSB/P+6wzN2GfazASW4Ch/2CqT5zq20shqMEUdRsaJn01DSV9m7XH1fAW03y7tcukN9vO+bp7CkkewinE2y00frehWWZeX+aSLTDV6e2+aP3uT1m6rrF+XlZsDk2Zgql6ox3n8+i0pUlWeGDYseZ8mcrcuyoLzymNWOPUhc9cuWC8ZEE/carp25qIsLt5/TDVJ/f3jVN9cn+fONWXqT416vboX3N/2hRM9a2nCv0g/WGqb+7vAQ1isDcToSeZ4hOn8kPQWODJA8n9rYjIPElGyF9Bjw3bsp9WNgFTtYOa2Di/JeSkI15+41SDI5hKi3qyk9VOheZ+iDc5URPz6yvFiF0GWJ/cxYUpZF7BEFdyf5gqKlZhwSrX/olThZsM9rlvqGAqc/Cb+/ubqb5xqldtezSdtgwRXUfamR0rFb9PfzHVegmm+uT+olwP5t/c39tkGB/TpR4rpWb4MtV4FTrfGnVnbmnKt57qw1RqOMD7zgG/b3rZlIxeS/aGkHGqfnqakerKPQB/11NNHQf3k21ed5bMb9tvnCo6mZvWn0zVmtV3pr6V2zdORasTrvcyzGyMj62WZE8/ZX0q7IFWdhleTtroW081fXCn/Map7p3sJ04VGDXs4xOnsrbbf4lTua0M13vxoBmMw2xBTtwAwy7e25pZbax//y/iVO3W8B/6UzH2P+M8nX87U5WhMSenYw7LMMurmF9lLiLQHmAqsXjCxryKUZLGOhNeMj2z8VbVoVv7YCxVByNtOtM3qUMVPl51AuKBq+5ofbjzUrQ3/p3JVDRFs/cvUx06zCUxK5rQRW8fv3J73sl02t0yHJsNeaxhc0umex6ycPI53+JsVaQeb2AOa5+3mNm/dsFUa9nH/LLJuVOtG7DBXFdEtK0cPrusscCUUie/wyfWjNBqkvWWe/XLrWSwZ/NGvpuCqUoOXdzbd2RPwi10tuhPRywbMwdMxcEoq7SxZ6bvV8TaepNRdQBTtcK0ImdVN8po1pf7Gqs2mO/dbQgaexivYLAbkB2DCYPNEkx3ubRP+PuroQg7kHE6X2/QtIHVMdmvMB7BUe4lf9sNXP52U3NM2Zjm03VLocMB11s34PPndgvM+GJgrm4d2BQ817pIa0P2M1JvU6JzB9c3CSFXbpvy0/RAF+LQBIMoWjXFfHVrJXRDMFU+go8QpayX+zBVe1otaK5NwFSjndrjz766oPWlGivpsywkU92OFNUXxlLd01r8FbgHSgzFVkSsgqnWXXtF8ds14XMnYIp0DsZKEwMMFF3BHLtSAVOdX6FIJpr0sYWQrROb4zI5nvUWfyZYs6Putgkfv3yMWLBzE1pvFTDRNNb3nMUDzOd2ZikC8LTnrfQEpqlSMFXlvxxeEv5bhGeLgZmDPZ/1XTDWbWCxtH0dFGzO7BMJa+GUsTl6eTyWe8Ezr2krsZvoDo+ZC6YKupi5tfu4s+xmtLC6ydRfZwIfOqNhTGuag6labcq5crQtCjZD/F7rCabTw+GEssIAQ3UaNRiQqynFgxoMdVxqnF+0rk1Jc2qxmBy5r1YMOWVXRVPSimM81aOtUizygRLtjwHnwn4m5NcO7KF/aXrM6Q3GZD/NfkmPTmPEnsKf09R2Okp0157Eso4R02TXgya43RoeG16n8InXBxh/xoctNvfX1beeihQ3yKH+FYvUzVAXtFMKhx2PYMBsAOmRnkeY/7lpTynjfaYIbw6m6vZhT9Etx3iqlX7mwhQZRYN6gvkdg6kiBqaa38BUNGnWYOymPyDrVKoiubZ14nbDlX3AX/AxC12LWV2CKb/1VB+meim2Rsv+uqMESWddML6HRpqNHQNMZ2D9yF/llNbBTfZWaNYFXzuuRotxAefTGMtw1ejYI0t/txWsUlh/WAtMJXxbBobHtcPPDTCVldRgqs5Nlec9We9gdF8aYIQnfGpwG44pKjM8n8Wo5jz1T0I2L7CFONt6zHeNkmgh+mBw2VqcT8phSmI1Hotk3Xk7fG25NS2HYKpkSWCqe6bOaM4TydjlW+P6e1OQ2VqDbs5L+olTeQtPBSOb9ehbo241TEPQa67Rt57qv4xTUd6Sub5FENO4SQ402/M3TqW/sORFZg/LS59mCU3O1i9TVWuZ+2vM8X1zeR7P33GqL1N94lTW7g0m6gVV68tU3xr1v+NULJZxqp4KJlzUt5TGagPMNbtg+GeD8ggN2+UszPWqZt4YTMVnDbMMrRLMGHZOHjnagZVBayz37fEATDXsgUHKbJsznpYzsu8nraRpvin+iFNFerXZs/l6MyHj3TfKaLeTNfwyTvVhqm+cqtoNjzSxwFTBoASzL1IhvnGqP+qplNiw8P5Aq79xKrsz5wqNsy1nxWhok2bqWhmlLhhj7Nu4nlSejh3vqz00NX7Pi96mEqyfWLU7zfInThUuDyGxyYzNf+JUSa3fWfcu+6A/bKv85v6sTkDkByW+79HR9vAEw1+mas9kfeFM2DRe6ir8hQvmjUH9ZNSRzb5MtUmhzCeq5UAJrGEPw2OwJn1XOsq3Rv3DVJ96qm+caneQTO6tMV9yHy7TX2Ao15a5zEv4wvw0NguyTzcd691Bbf0HmaqjjP7vTMWV/t///juZSvs3M1V8fOKZ6+9ln2baxDzSZxpo56oqSaQ2W3LvJqNMvMBUQTzds9W4q1Ha7OgsNh/qma+j8Zv8bQM+fBUE0Hm1siNhemCqbsc/s3ansmhZLViZ7GoVDOHLfVvzWROrGT01Nhy9r9CRty6DJebwqdsjuPy5Goiwc72PWGUeHxBh54YSHZR7zbLhukPqZKqydNPCGlYIa0juegCfd2+AcTrOAGv6bo33DfJhU71Bg3hni/tRbmAw+/i8QUfoYCzDXu/Zs2xG5M1nXSU4zuHTrXroUOhv8HuW+cAaYA+eNNY0MMv44c9ZEfp47d8bjPatjcZ3t1dFrhuDqY57v8WGHb8PmT0FExoFmC5RLyfyqtRQYlps7lw9JSMar4cyN9mtzlwD2tF6vWtAoZtgro1ROjRrD1tleD3jettdwWmRMrkngAU1P+5di1bVXRfxzgQDXxo3j6hoyTPVXkHO360sIQoveF+bFmfud7GmLVdprURHT5vzae4S/pWaiFf9ouCTLZ6xaH+Dj+/1gxbva10w1iEYK2Ik66P8RrmnrA/dm4yyuuaN2N5TeGW2koad153Da64onV1NkcwWYIqxav8y1eSx9bgTQsem21UIxmmCaRRtuKEoyMalODVfNa8aM4vmzSEY+7Z99FhxUGMSixd8eKm+9vxcd0bkDzvwUW8XPtWZnyzKWJuLZPd+cT5xbhmlu5mJ653AxzorOyMxWOB187rM2W2oHmnpdMFU2nDr8P2gAkN0rnYplJbO+eFly/FNuvAh0ePMLlazRVNiTIh7Ch96PXcFRdM5NMRxAaY61WCq5WhgKkl1BVO9+9C58TayRDp54f7n42GC8Q7AhIE8e6gb3nC9F8dU4tYIzBtpXXm2U6EpsSPjWmm6bJAfLgZlsL1uON+xa0K2foJ9BSGYas/fDk0mXO5LfIKptn0fz+v73BERk7nzcAJv/GWql/twWLkHUzkraJBgdh/W3zjVsF4a5Tf3194Of2vUP0wVJGCqyN2aQoxvaovfrKFHcwuCPp7MtZgnEXzIyryZSjqwMB8UganoVYyVhE9D2M/OPhBcf7eMXlHR4qPmpE+aL1Qm7jnmv39gIU1mNZgqMbQ56zKVw5s9TfZlqvd1qFKyHXTkUeGyt8rl2iR3kOpK/AibZ9bINh7F9yHsbxdh/mMVTDU7EhPxtQFN0VzvumSE73ZJ9x2Yambu8Lzf4OOSKpH94BpiTub2AZ+sLiuHdZ7+O+iXwmDf3N/tBA2z1s9GmRxsMNXam0WU34c2i43rC/Df3RDNgoXD4lKFPRhrzC+tx2OWOCmYKsncitJi4SliGeN5nL7BVAs9lj1wu9sRGFP2xQ5zV4nsC8b7U0/1R5zqot42xG4Oro/1CpL3m5E+BVN941RspvryjMhA+capPkzl6CR9rI/xO7/BVO4V9vatp3Jas/hPprpc3ZSs4wJMFSj1D1OxfvXLVHgMZU18BSa6VmrNogPu35D9v75xqvkWmsd/jC32ZapOr4y/ub+gOSbtW0/1yf3h89WdjQ8zhWxzBGZqCDCB2EHTadn5N071zf1Jpgr2LpjAibKf3F8wwfr8ZSq/0QYjNYrgzNi7dL9MFVpvGNqnRt3ogqmCtgemMmw835/cX1QI2NffNep/1FO13xoYZ32p62+cauqKX6b65P4+NeqkDsFAt1WVkjpTwECfOFW/Z3tknl+m8kfu7xOnCpz2lliYuQtypmD4yChCuW/vtCX9Dqb6xqmaVzDV9L3DeGpJsf+JU8ncH5m9X6b65P5C7wrmPZ/ECs+v+M397RTZW0HXHfFTo+67YCbaYv770Kgsmrpz4saKM9rm0CyfOJW6yTBf5U2H/1sFc3J28sxEh7b3L1N9c3/E/6NM1e38Q38q/nfHzxb/38RU18s7IWcyG7LgctoQ38n6jnl++hemWg1UTUkCt7Fn27DSKI73krGczZkPZo0XuQdHZ0k5qByuP6otBcs+F/GdY01UWoFJUR+yUQRWdecLNpuQ8J5Y85utFZ7ZzuRCujh2mSy7gK7J1hvS69FABMH23mPr7vJO/sFoiNBkXs2qh9Wi8fgu9w3upS6MwVBTIwVDeASf5D7ffRrf5Tm/ewvM5o/8IXSi7Ncz8qucL5fRlaaBp7F4HK1ztjxdQ5rO6i58WufRYuZC7rPzh40yHHmNnNns+SCjnUOuKuJJLF1MHqTtJiM8gzWYSns9KtKCCD5wtXveWb/f6ZLacocsum7WnKWN8EC2+jLKVF/9MhUfmaoSN9vBnrsaYyQmRoOFxzPef6obh9Zpr4U1wwEj1bXsx1O/dSXJhgGGFBKcQj4Fwz4aFfFYBzNR+mqIIE/UnGeynmIRHcG84wbteUDSJ5VVjTWFg6kWZ0ZQ9L7GUq8AU+VL+BxhzbVSlA8wVesk62e80bhM3En9w1RrBWt0eirBVNHNLimeGbaSvDvbMz/fWU6RN4YPe6/AFHzGVhTrct/dtfdy+MDLjpSUNzCVOQVTbefVmoLuHjr/lISyt0Bg0cJ6wR662rTFim0lKOkVYCquwme7znOA1e9gYfGf1TkPOqVJpLY5EysDTDU7n5a0vKVgKFBOzm8bFT7/DIZJPH2Qs+FDOVDQiB2RZkbo8OMOPmblG7ZIG5etxt91BW/zaH9qpGHfET0xs1uDsUSx1BHfDpWI5n4X9i4Ls/jaxfgn44lZineqO3xXgKnyVLdY0j0Ue75pdmOa7WVcyoTP4fvlyaRV1wJTdWTZw+ZwYrSOL1qZ3lZgqkEUNUhdvQaM2AX2dA+WMfFrOSqpukATpL2rRdqz7CnBIoV96hs/Jd5zOtCxczB7g0ETuBdogshTVjCmfBqSk48bZZDes/u3nurDVP9nnCpoc/jc00RJKVmqmD9PnodZ3RWX8umJlengVBDvbsDo+ehqlun0+Sq4DnYA7dWwD7Ud5l+mEsYC5Ok0izs/xFaP1NKApkko9PjtodJP7u/DVGLocjw5HVOE8ahuseUFTJUdFp0yGrD1nFXlsUnWdQ+N1Jk3C3aewX7zwRXMM7bAVJPUVSlt1WCq4wNM9Yh3bVKNqC3I8n+ZyraPWHCMbcG/carpUPrcD1P9Haeie1Pu4yrgU+Nj2xBxNdM0rt/dkBaV3He6aOL6nabsUbxxbEV0q6DHW50uxqN5dpS4WL9lz2D3SSLpe6XQHDBVdR6mFKhgKjEtwVSn419xqvW18P7oTxWpNnx06sJHfpiK1EsRf+upTG78xqk+TGXEzUD85P4Obkwe1t4yMJ8Yv+x6I2LLwGLRFqT+jVNxz8T3XZXaYYYFe//GqXKmgakWsqdldjQUekimUN0sp+lN7stzsD5941T8rnF5fh0YIxrLeioLz1MwDQgasf6Lqc6L3ziVd+986qnAQJ/c3/Qp95m1GZiq2fllqiCf11hv72AE1+/I+iIZp/ow1ZQdNNnzVp0zN+7+MNW3Rv3DVON+D/eTvus5257lOcqSqSjOtfM3TmWtJTN/mEoZ/BWnGoabH6bqBU3Y33GsyXPtA58snoCZPrm/jjzHwvQbmgjCJRjoE6eajGtefpnKr5lHdqlgfK9++Gc9FXXMbcx2s2BJXmiC0T5xqk/u7xunurY39Zep3MGai2+cqko31596qodTFOwuz5X+xKmi3hhM9Xec6stUa6O7hn9kThmVj5DYeSLWZC92jkKXAr/fDcF0fzCVkZyyL1N966nUkM1pWvdMMPFL/2Eqv38Cw96s/2g9Va//DzXqvDP665/638lUxr+7j/p2l5DrtcBUoZD7jiqh0WqWwOdbVrNm7VgYtG668LnJbpUz63RSKXxGYKyDCiYQh0dNZiXrQ7TnxuHOdrOl6HHiQowiv2CDnWuSkK0L0ousEb/toQsX/gqM1Lo1fphK07YdJZwbox6bvZuwmbgLH9PvjVpwEcaVvGPRYNGkn+9Zx2i2yHZFU6GdFvwwleO1dZGuIaT4O017ePQn8myPeCVj150BTXpd2Wecb+ATx88LrE2AsZrn55ypD3n2x9vpMmoljRYTSWZRaMcNESWsMWfvbgpdkfVwvXnpe9CSgzvu9zgqo13RhM7MVg+a5I9RGXTHzzN7vnYdMJc5KAOr0Rh9mWr8mhoC46We+cjfDsh3HmqZnvebH6aar0YjJXoyMKd7ycB0h1lLRDOB6x3nAaPFNdTL5CF7BcwD6NzIzsBMV3kWTjbGmhO7gTzLhzAeg4WIKbvJAT868PGtOHBpUUxqQY+ojjnr3wIwD5hSzFMt568mdPU6Y1qZLLKq5ocOmIoag7GIy0j2uOzOShKr1CjF2IXPpBXbUf4I7VK0l2CqYACGSeTBb2lrBYbrroY55cHaUpJWsXX4aC+OREOLlHTwAIMc79mKZtHSUVJj8rrzd0MFIzoVmCpRpzXr+beIkkkOH56Wes5H3rFP/ji2RLpgRc43GZgqA2woiTEBE7Wn5YLCvoXPd8abnF9kfdhinOL1YrGcsyQ/7SldYnVJ3GYIBvNYQitF9r+60kvjptgYFBheV0BnNgqQxfpF1rMwlKTcVj0+aFW4Ht+GZvDbWsy13OZEu4kp0s4DTEdp16G4AlOlgxcVnG5gqniVm0oaF9WI79QNGEyLzTLuTnB9zJXn0Q2OmhCDjM68c5D1d8tHX4nsbYDrmU0i8nr6L1PdPDDV5Kz3Snpaq5o9NpOETDp3sKY7T84OiyZ8Kut2S+oLMFXJx1h5h1aDBeI6LL69FPphBp1vZJucNc3bv+T+tqNNQtlzyJVkYYCpX13Zpz884Hk1h+RxK8liSp5LU8Tv5ivnDdkrYr1Xx2X8OIRzznb2nlb9OZ4fMoqa3y0wlWEZTREqZ8z3h6n0+maJKNc0+jKVtlZkD0S3aLF5L2qS9g47LOopPnzUA0xk1KVeitVc5tpfM9i3N4H9CR9MrQ+XTeJ1wVg8b6tgmAGYynPDtoiOS9Xjr/ZySNNrzMu4PICRZhfpI53qN/f3aGM82rfFb+5vu3JtSvY7MNWksxnx0QniLu0vYL+U6h7X3llAudO1y3QTqD1+UbuyB+jcUcTw+ta45YCpslPPE8m1gCbNDDBVogtLxDfj1fvm/qZrGaf61FPlKwX3/4qaisfa8JmffX/amRsimqa1x85Kd0X8rI6VP+NUWzUowwMvRkx5gaksLuNUfzPV+PBXnOp8l0zRBlOFsTyv7y3PK9RuMzDVp0Z9PnUzsi/yvENDMgUMHwy3vIN5Prk/ltihLEMDM32Y6pP7+z/jVPp9BObIsXAzbffLVGGug8k+ub9PnIr2u7r3zf2plxIS/N4H1n3qqdjwbbJvnMp7yh6mA1husOirMXuNbvi80cX11c+qYHqaTcg99cFYA4Pm7NJiP3GqsDms9+zw7h7InT0wv0LB++NlEEGDxLDvD1MFqf/DVN/cX4PAbMY54OU3TnV6MeenRn0wUVvsdVV/mepTo/5hKq3xNhWiJo3Y6wmNYTxkJ91PnOqT+/sw1Xff3ydO9amnouchqNmpowag4/1v7u/DVMwaG9DQHTAgtyqLxnHZVNxnXyu++/6mjGwWNpS6lp0R12S1NEeEwejlfWvUP3EqUuW+xU+carpZcfFlqsjMlvBHc1P5xqm0i/sTp6J59Tqzldy36kYXMNV/OE7VH/5DjTr/n9LzU/83M5XXnsTkB+EQa/Sh8nj/bKuUuwV8fn/6vLMsCAyKkgw+Nx03cta1SujE8faXqdzXopI1tGCqS3/DeXcpChJHhTPRvPg50wswVUZ3PKyUqbKHYOlQeu83BNF82pI132esOWlHBJfqfmfr6zonayr6Cp3meYs1l80rdNECzKJewFRs/X6TOo2aZfQxi25+7JFr7sAQTRc6fxUZ8nxAvwmdsn/02GaFNV7rJmCqZBTE3I2aZ5IZoTIJMbSsna99UpdlR+q21Z21F7jehfMYKdR8N4j1Hz50Be+A6e6G77Bo/b6SXu5HIlqd1z2217fyTMzLiNGr9yyYM/NbpOvaQND0sBqxR6+9x/XMDJZYdnDm/azRJztJVZFOO1XBL7yCj32/8X1uE4y1P9kWrTbvFgvPJXyGP2YGLY0NmFGTvQK0SOUUtgaaItSLPAvHw5oTs2mDUXzH5yd9V1C2euN9LqDrraY7IdE41SxqL4h4tRn68H6WqqRVr57zwqhmFJcbTcRiBqaqX9CN86oHptqt6jtPO2CqRRKDCV9DMIA1BFOtU80Wif6WZ4+IYUai2eVlwqdgKlXt5hSpuVXGdq1zznN1T3kEm0i2F+lja3sFxuuCqYIDmOy5KDkJ12mUdDw8wKTqJqJZOoYPLzqvOQ+NdY/sOXRifD8Vc/5wN5ziYYsp6Vv2iV93wFQJnIhInwmY8rZVFhTsErz26BozLZT7UFcjW4l3cajxnlrBEGPHhgaYaSPuuUKnsGN3WbSspnPmGZOaWLNplEmxAmNs41tI4dTCeK7lWTXXLeMU6JKp9PFLniGt2LRyNFOJe1MwVetSCQqjGxhq39v0wLwZ7u9omEI8ocP5uYXnaT43wFR8BeaNLu8hfIDTL8OBPE9ysjLARA3QevgopiPWPq/5l6mCxRr2Gd8m8J49u10GlcxVLx/NgNTxDEw4Kr3Rl6n8iTlSgmhyK771VPVVMgTdqh+m8sfQQNHZgI90tQDjcZ/jRvYHzP/pdXNpDmcs0n2meXxUzmKYzRXX316DqV47MFXerWAf14XsJcFYSXO311GC+VGeudwzOl+milz79cNUbvsMnf+ppzJn9k/uL4ru1GKXptGgyfUFRqwHa2Jx6Y8ADDtoCHEGUx382YTCcon5SCPMf52lDZBLDaZKLrD3nbNTaPJ6tVnYN36ZShN7XqZzqjHfofiNUzmTzU/ub7glXQmjBnxOm7o2pY21wdJtCAYurC5RdknlmdIraIJ8NPNJvLs2NKKQe0TyrqAETFWKWec14sOJ/aDlzfGEGN43HqcRmHqdvywmltG2xTeDYE0mz1wlbPRrh/W3sHf/NlZZ5JS4f71UV3/WU31yf9pLGyu03MASlJ0yJfvZCNiXqdYLPN+TZeCIL1Pt1r9M9Y1T9Qpoqi9Twa3zb5zqy1SfOFUzUX+YKtjdcf/f3J9kqm/ub9IIQpqKERfRpKpq5m6hMVnogCnKCmYxq0/Jl6m+carLcnMgFYhffpmq1IM3MX+I+f3k/j5xqv+ynio8XsM5W4Rg0E+cKqoXYKAPU/n9l1F+66mSN+b/E6cK1xHsp39XJ8TmisG+Neorf3j4xqlCm4FRnh03gv3Ev3Gq22PQC7q6CqYyFkXNjmM2/eb+osVV175MZZxVrfwjTmXnFZhqFuP3F3fV/daof5mKlmAqHYbEZF97jx0yMJUvsBDQIAhlEgBMZT4dqwzLBIxa68PgW08F/1r/MJVP5i9Tza9di8ysrbJv7q8dKTnZywCTx/aY30891Sf392WqT+7Pb2ycMnAKndj9Ys9Jhzhm1LyBVp+LU0b6e2aWgTbYaqx5H87IbLfx+0HztWeDffeHqaKOrH/7zzHVsPUP/an44H/I2TT/7jgV3IcgK5sMlKC12Mh6l2OT3GalQpfy9Zn1OkyHD7uAqbLzKmZzt9kku7nGa8XfFPwoxk/S85ampLOVyrkI7IIyPWNKrGpgKvVxY/DxR+j+S1Mt+MawHYqUCRig6z1qZr+sE9kkOiIsizue6XQJm3rW/TJQOqM7W0TXC9nuDEw1mecFdNjuRczzoYMPVgVF94665Mw0ncXxGoxD7U6HOPhEhOEYun71XnfBVD4Y5gzvw131fSQ7nakiae2axLiz9MnnGzDVJWycsYYxk8KxP1LC/uLhse7UuJA7UuCjmO5rTHGWZ5CJOlTI3DTxDNrjG6mOM2KBVzVzFrJJi8bvBZiQKasWW0aLkpzxW1fihglm6o/7YCqxU4VY9TY5r1elTvPFDT70uQNzag95RnUQKEr0jKqYCyZ7Iq4bYFanA4Zlc9Bv0BxrZTw7Vw5vXIXsRXDD+Jg2Pq8ALml2k/v6zhF0/a7RHZO4lpUSFXv4yDJmPqVzBUw1tbU5t3UwVSACTaS1rNfqTGcpZXNzLHN18JF+O9jR7AEdLa6Ktud8pW5JBIUt4lZHL/hkOFxScLXBVFcHDPe2qowSe2wJ4bMt54exPFP5FZAQ80/9UgLmijHsStpxwFTW5ATmCFhDRIvp9Myabzj/2Ubmmq4T+OxlkXbJLw34qL2gmNsbMFUWC1bGeko9fuSbOS0FB+OYUzDV7KnMiXLoYBF2Bx5btUVJ62JpKyIiMJXThs5eWonsf9XRejwqZU/Y3kHGKdsrYocYTDU932VcbgymGu1KoqWbQEM89zXx9U3GFfnFZPEzlP27NmCq2ao2SxG9KOejtYyzLS+mSDiXvTOMGSd6rE2WrM6Ynx5kBq1t2avkNirA1MagTzo79Msofz17rFN3QmiGtawsPDXA7L0lgw/ddJUwXMvxGVsRjenUZsFGkzX9W1j1ZJ2CCZ+DEXxsywQyr8sRhnFxmzOWLquf3N9hqM6/TGV1+jojfQuf68r6tXWng/kz8urOe+cSjD6X5+1579rh1nwmaHHF/aavwXaO+QvmlO+qMZ63vuxFoYOxYywTZdjtgLmp22yTiasS0dAOYS774W+cSsga40+NuvN6/capcns3Ina+thXaOE+P3TudAVlc04XIqmbMslpMKEih65PTEkx1CMFUcIuyPjEBU63y3Ruff7UUqpaqw9VkOSCmKVwkZ9lj97Pv71tPFQ4C/u2l0L2kBiNnunXYRvYLW9mZPH/xEYCBQ9ljNGuDqeZb2Ou6G0xpdjbB4Ps3mFNNf5kqbVvbEX8s7DslpeMx3B7Wz2XVTcCYW9nvK9XrL1Nx/E/5racyk9tPnMq9c+qxW5f9MFW4twqPaScw1R+5v0/Py0/uj86tosfEAUzlU+CUUeQXf8apQmUOpjqNgohM1QIzqQy/90ecavuuC/aSZ2JzkmfzzBYv7RunghJgYKY1fKw9dsHkgQEf3NDUFnu2f5nqG6f6g6k+9VSrI5hqnHVkbm+7OTP/EbzI2w4wv5841aee6hun+i9zf58a9T9yf1+matWw10+c6sNUutb7raf65P7G5QtMvLmDqT5xKv2A+Q0eCpjrw1R/xKk+TNXfNSxBXUe7f5mKpxGY6SKZ41Oj/mWqlbOp2dIEg6iHOxdhUeL3+6rifuNUYecJRozem/TLVNF2D8bJxF+9FLbB687ceVmQeuKYjw9TfeJU02SL8RqbYKb1NbjQeGnoynff3yf3Z736YOxP7u9TT6U//F+mWvnKipyTCobOV7ImPoUm/eT+vvVUo4Y6++b+Is2tY6wP2fKb+4u2k+1PPdWXqf6OU33rqVip/ieZatT5pxr14d9hquH/JqYa9J6C3P1hUIaLe+Dw3S5qkNny4PNHE3k2Rlv6gDjRRJLPp9CZ22ODnO1KK1NjVeVfprJpAx8/GG00bq+VNQnX5yw2nn7MpgtZ437TDUW0VrKGeAldGGslGCXugWH2g+WB2LbqwKE/vTMbBgOsKdm5L8K4MTozft6dyZpWYBi+uefsKHsbqNNxQ4kASljD3hZ0sefD5xmrdYtNWdSCrt/Lfk80vTMeTzqk9jMVPvACBku30YH8UwBmPHTWzpep9FXSEXTqr/ZscxlyWth7+KTjeQodpz3PpHn+SAQ3gg9Lm+mJmJ4PBW3S550NKv1G4/1hqETX2Tpn21HnTcakAx8ZGmAqy5nuyHzpupJahPtvt8Mejc+4nnRXbuTZFrYGxhnLHUByb3hwGZq07t6UMgwn8MH5satD+6zhY9L1p/9U16C4mGP8H/ONw8+2ZKr3BdfbKcGMg2QY0cyRZ0xbazDTvbyNaX5tVmWwtwuP2yescYt8qJaxsq1jPhmdUkpMT2PJOtrcubkNUqCL4ijJ6wUf+WGq1cGAz0mGYKrGqlvQcrWBjynk+X2Tp6xpP5pcxGpc5Lxd3WQuUO7D2590MEyg7Ck0cmKiMwCDjLZVTst35oj0muHvjx0wkkibIyXScoy/eQnoG6dK3fEr5jKESeYjMhVhuriwrZIxSt6CCTE2wFTj22ZGyaIFn3/YyrieUs0pWL64kjRteNfuXuYqLzO7TBqyf9JL5kbE7WUp6fNUtPgwkpphBqaORt6DWOf1fJI5uoIhbQ4f+mGqxDcxnuG99rgjuyWK1YUr4n3B90UtxaIgKsBQ+hhycaCfwG4DXL/obaoWv0zkmcCnO66Pabg+s8Z8BpuRxoTawXi9Js8e6MaAvRvnZ4uNrCeRo/eHZZhUsJ/3MzXIY2qPRbzRKNhqY4Vfpop2Bd5vicGUdJ52lGC8G9UsqsFU2kCDPQZbFz7mGT2/TBUMJ8GcWf2NSS5oUPnGqWZBN6ashI+BfWL+G34Gezq9GUtmVuFwfQkWXc8cMKFtyN4Cz2BGy0HlKHH0AFN12r9MReqA9jI83SZNKZosHGWY/2jLQjLtK5jqE6c6P6EJdKc22bee6sNUzvjYBlPWPphjf+0TK2tdpJtmE5pmHIxhf2cDUiEqYh5u0hHGCz43dtoq8SUHU3H/1YJPfELT3YN0QFrb4CyptGD0jVNpg5shouVVld3xr3XwPka6EuV3+JyalWCqdh+aRx9tWnw/rQKK3jvYL/Vgr8/KnVL2AlPF3Ym0B0w8Rfc57PfS2fb4IQBTRfeeq6ReD+vn8o73s4eMW2oXuYejM9uQd12AqSJ58N7fcaowPGi9b5yKDXSDRZ2T5jHOsow8fTAWkRHoMovUndJUbQQCCot+mEqbklPSzS9qNrROAalxYIH0e7JHp6xRZwtooGBaSmZe4kZ0CK/yu+9vP+ouyVgewCyfeqrzhuV/xqmGIzCwpahggPkGjPVhKm9um0oQyHaFdn6KaXodcPaNU1nrzZ6M/l9xqk/u78NUURaBAc9rMJLh7MBUnzjVLehuvrm/L1PRwE3Jbu808VNPVW/AVPe7IciDf2Eixfw7bvc3TrWQ+zSdg2Kw4JTVeyaeXfx+B58PtkYd/xGnChqvIGbH1a7zrVEH6RRnditKj8bV9JepFvKcCvs1xO+7l6D+5v6+capP7u9vpqLggfv5xKlYVzIr579MZaecl/SstvBnXob7u5hgqleC8dQuXZ88sZH1afJspv5TXL5xqm+Nus5c+xuniowF7id8QpNawrWUII2LnzjVJ/dHyRT28IlT8dZfcaoPU/nGEvOXDWE/n3oqq70wlS9TfeJUzGv91qi37rfZT+7vP8tUHaU/+AemUtt/NVP4b+2jzv7NTCUaA9lNujEQdGFYE6K9jK23HZWJ6xaM8L7Ks14aEXxA0Wx47Dxcj8h/XTTxZSqdNx7kniutTCxRaTxXlQ2lkxkr0/V9jdksBJjqtcYaONXADON3aVMqklEZDB7woZ4Lp2UOynYZjNzRnkXd95KsvtlnUZuP5BmaxpGmRgAfsX+O5iyzrIqm7r5R0iQBU7wPzxbp5xuYzlead7bry5D3pC/3oh8ae3bs+R2yBtOmEhqnyuN1Z7CnCb+oLOneQH7BK/VIn9zaSuDa04J1L/JsHlsqEmfW4Gw5uZ5IfXl4Pek+oBsGkyPZg+WQRc+nf2Zrv49nxF8PWahNoauH0fpFk2vYxxrirO7M2pk70sxcL+PtSQVzlNMeWdeX7CNvBDkPj6pGM74fKkExwuthXZkUNyyFBflVdtCVZ+/Q+KYpYrWoCr6/KmCqsAvGXXm4fz7GsyI25kiOHO5vo1chLc5YI5JJUs+hqzcOrcpFVYbdfoGPe5lHaacLZl6MCuILx04oOWLpSBeX6szjtkzSaoajpHxf7Pnzxba0hK5l8VGWBRzOYKr5S57/xl4vXG8TDLO092CqbA5GmO1PS4qqLnzS6kojPg1KrOblnFjSk3Gd+WuW/TDV+rEt+OLsMprNBmDsnTzfcT9lAYW7k4wzJVtY5nHSJjPVzTJRj2CaD1Otu28stqu31uK1kLnKawlX92zAx+6V04yAzXht20uPHdcyrlZ17FLM9KLHb043onixkrnJtwYfmSoaLcNeRwR2PvVYO+s8weDwwWLHgztfbTcBBR50dLy+gzEaE9UgqvpcScUF3zfegKnmogJTuRzjHY5PIUXbz/Wr8NHNrS2vV9abfZhKJCeN1u+LqnyZ6sRl7rqV91m4Pz1rZkW7gMat+bCMnv6jZmt5PqSlrbvlH0xl2nZLCcECd3Y6DDyyxtAE4XZwvzMj130aF5L5/XpI7N7Z1YFizuGjxsvND1OxpqIp3zjV2svATK+aC7ERmP98K2RvAdVQkoGhcf44BmBEGJqSNuVKIQzJVFMVbsvR8fq5g32s+t0OmCAFc7+zDr453zSU4LgDc57nSkDO+gLd/KmnakQ3RkZxxRof5hqep9NkSMbbaAsK0iZn5mTXg6Z76ix1pebJW/LMapobLFkuCSuTGYGZRoVRiqGO+U4nuxfWA2qJyNMrzjPd79K4hDcRd0fGCU3odM0Ak0XtfqAxUO8zqM/Jb5zq7M7wvL0TWb+Vqy3u7cAo0UHWx3Et1Pi56crzN/eWIia76s7FSAmJpj0H7xvyHAHdvtF6OnPL2BvBzY5EBWbvBdJeL+H5G6cCuoKpjrLXwW4B+52YVlP4mxg++luj/jdT+bLmWYsb4/JbT0WpZCo++s39fZjqk/sL108wlb/719yfE0Mz+CX/raeKH8OYVJiEoGtEP3GqP2rUP0zFoyOY6MNUqmTgD1OFLRWM0dwGJvlXyyy/TNU6bwSZ+ggM8QCsssrK/maq4MxGD7smN4a9h+dXDUZbb1yaWn/VU92Dck18eMf832zc3/ZyS2jqFJqI7EHwy1SDt1FGraaas+YA8/+NU3VeNbGw/q2novcNDPI8QrN96qki510QlLxkqoPQwViFpJvpsxuMtKEF0u3WZzZ42ABSfcLhH2waMVeT/be6WE+/capP7s/rXbkIVy31J06lWrVZhnoD9vrszH6Z6paExFg0nH2ZKtDU8Mw2fPbDVPBfYNLeCkz1qVGnQ4zx/ztOFaWJNmf2RJg/TPWJU31yfx+m+tZTbTdsQ5Nt02GkjHRojqWa0xhqpwxPm9BjdmLPyd5knH2Z6hOn8tnsX5jKDWV92CnQz2xWKPP/N0wlG6n/35lK/7vl539r7u/fzVQ07IRk6GEfOmS34VxvdIbwTDOVpeuzP2fa+KRSEO80luxS+JzpCzpx0ljAZzuyJjg7Pu5YQzNNxNCV4Phgs6bkDZ8X90ST2HZigwEMxxCx8+n7fXEtyuzbSFD7DR8azpYluY0h1lT15hWMbVM8quWmp5A/HBVsfukcsGachyJqtXNYc+P9INvVGyJYyKV+Pj4q5K56mhDs2jyzcnl8EXfShgijBhjp4k4U0oZZU4RZAmZsHdOSWG02lSirnxqL/M6EjAlYhxZ8NWfRCUy1mGTDkqx1PmINxz+Q3z7i9agCUx3M5oHUaW+ghHnbL1g5b1/guYqhCDLTJ3a+L7GmkDw/jo6PPXvb7S25970uIGjUOW85/S6pDZlx3arVnMf9m0qhLFUlKjE+3Vj2VsgdRYTNNhhpK24axakLporaGG/cLnz6s4P5mIxULHK161CwLOGD3+nG47EGpkrtJeYDcAddX88c+Mh2JYLjhTingHm06Koq5q8EU2nxLSa62KoSZ6Y862fcjeGrA6cUxxhMdayGBaUzTVfE2C8KbrXAzHGvASZZNra4/hRMtZoKzhIt1uZ8kpULWrViU0ldEz7Vv212JJpKUCZNTRvxS6kuaZ7uHSai2zbny1pltMpiMDYxzNfpiTUoNDhX4vlW9/i6luctXgt5vt8STNVuzwxaJG8GqLqCiQbvWUqzZsTLOKCK+GVSppTcGrxMm+nVYWulu6VgXtks7vSpxXdPNaL8hTVPVCH+fqlifKHlwSTmHvZtlp/eHV15nuJePXPvufEpHrdgX6YHpmpb8uyUsoffex6KFr82K9lv6smVxJKMKmQ/o2yQyDiWqwJVesyg1eqI6+E2GMAbZSotNjEYdnXGeLUPgw6Z72VPCfqqX7NlnELXjuWekWPaqFn/6OtkslUX9vx4zNmgNAIyslOrpN18dWZhYzChadkC04TXHD5j0fBpOsjA/FN16H3jVO39DDp+faniP+JUQQKSYsMDmCl9jOB9r91gz+Mj7GlhNqGBxm9N4++rG1L+OMn6pCMYyjoEKc09FfbRTEKPX+esoCyYdViYHrUC9vp+kxk18Hw2jWLEoV6IvGKPNT4juUNt0gVTjG+/TFXFzwHZUbMN3Q4LwTOcdomZnqbEZ8t3WDnG9azbM11JohRMdV9FfVK3BZhX2aoeV3e7Jzk7UpSw3YamOx3AVNOVxpSk0a1a/G2yGY3pDh8NYcGZd/Crn3qq3jDU2K4p6+N2pl4Cs8DAu3DmU3AiqQly2KvTtF1aHxns/XjcnPnUAVPlz5mtJHFzW/P5BkyV3f5iqvG+wniO16YQt9UvU31zf58aderDXsyF1yy9gVK32GNS5TTdqgYLLkntfHN/H6YKbqpO39yfXYGpqN2iFlMWdkR88xdTOf4tINf3TTA2yITNephP48jwfRnD8nDvd3+ZSnnVYBSC5vnk/qh3BqNFRpURswowz8rf/DDVH/VUH6bSemCqcLjG9+85mMo1hlx8c3/lDkz1qaeSvRf27DwGUzlXaI5vnIomYKpPnCpSbJr/MNWq4gqd+/oPUxn7pcbC53kT/8lUjh8U3zgVv7Vhv1dD+8n9feqpwtoFo+QRmGqs3WRf8ghMFfhYeJ1pqLOoSdVPnKq57lvsG6dSWzePpmuTM7r06h+m+sSpvkw1OmD9MOIjGOXDVL5dTcjJn6bsn4X5uq+xEJm6ietbtXRokhTMoiVgqrB4bgumn+X5iTL3F/Ra1f3LVJNZhvHEkOdfplJ1XVcCq0Xxt57qU6Pu7c9FwcadMvvJ/ZWC6m+cSm2ObCXQ863H7q8umGu7ckQ0g1pks4vM/W1lnKo3KTx2nW6W5N1iMHBzqWvffX/aA2Igqhph8a2n0nobrYwaUfCfZCpA1T8wlaH/Haj638RUo6lcqXjQV+CpofO0h9Un5zVuKuEgfcYsmsh9fs1aVZJDMnWY+oRrmo5ijYmF7HEXrZMruaexJlIxBVNdZ2KFNRkPQ1L1nw4bvWSuyjlgDRwfwBR5rFoUjIwRC6tuI2fDdLkF08VtFo0XXs7MzJ+TT2lPhHGE19fLcU/2yQJT8ZUHHZLs7jR28pESGW2V891p8qKJcwJD3OfPgtXzqKZJ7o2UwJ/g+9/aQCGjOWhC57Ww5i2nuy35YQymyePGiE395ZgcWwVTzW+NmE3fgUGh2R2K8Pa491hhdkroAo7fb8s+8o/N4ECG1h7gGWs9czaKX5fPGbYKJS34gCprPslVrJ4ShgkYQTmsCjKmBXS3MlJjXr+nHXLnQzBeMa1ifiLZB57NhlCfQ4zPiwtwact4K+HxpTp8ui9Vmms9rUyepprzRX7SKElMMJUu44LthNkURFswnXIEM9L+RJSIk8bigVbEXO3Js4FYUDHq9OAjz0foLhr4KnzGgcAorzKm9CjUUrQc+NRwLXsZ7HxHJPkdPrLzAlMtEhU6frmjnF/X1ZqWgzuYZNgIY26WYCpoRviwiYvfG98zvN5HZilu8gznfc+VZyqHQRkfRlqPH1fdBQWvDD5JGHrOuWTEcC/jgHE4nbPhsfKJWiVX0l1r6/BAaSqkrjcmS/ZPME2ayTNyk5ehJG+zrnnYhm7M7RCMU+3BlEWwSSlaYQ2JveeSs+lDKWh5WtksDSt8Pp+UIS3bR1z/ZFPcefG4NsnavDos2FxXIMNbdAMZncBUTVadeZPgY1fwdSJuQtDz1VL2vPXm+P40AVOVV/jIxRhMlbZlMfeRb4iWWQuMla83dx7oCj7/UDgQUAcjmxnWekerMd6BCqYaVss2TTWlV1Jruj4zq+dPyR6FA+jYVePMJsVEA8nkHSUsGytie93wSW3ZLVmpvtoz6zWQ7drjthLyKzSJPmxMwWCLgRJ49s1h9dF4BKN+bLBvnGqnQxcbRf0bpxKu3Od2WoCpmtZmzyeF7VB+HBki7euFxssumCoNwFTJVPYWGMzdBK6xAlNVSejwQ5N94tLtMkiOWs7Vy/tF43HWYJHpY76XWvVhQItFWSFraJsngyYK4D30h1rN6lbaJ426Law33mPEVusJno9zpinpZPqEzxrZNi3KLpj+Ic+aie2oR/6pwnpyN3+Zyj6AqSjR8TzsVPy9t9qwMvFcMNInTuUFZ0NEzYuq/cFUgXGDz+EbzN8sn+oiblgbMNIpmFL4bphl3O7WPR61mUuxXVpl+hzg+ai7FdG8ebLLuJeCqcyZfaFZa+aKlEmNo4ZgqvjQMFna97Z7PrDcf2GqT+7vE6fySqP4YSquDXQF6pYcNr+xxTf3F3TlvkRt98tU4VvWX332/U3evq1Q1CywHjVP/p+5v1Mu66E+cardu9a+cSpz5IOpDjv47NcdmsdNSll/1NdGrPDBWN99f488ODMYLuF5A2N/41TbtuzR+pJMNfDB4B+msi+SqYJ+MGJzPyvBRG0mvkw1GLuvb5wq+v+4e5NtV5ElXfeB1AAVqGhSuAsQpVFKPdVIqK5Aevr7u5hzx4qRd+Tu7DgnT7ZiKJhLAsfd7PvNzM2dDxjwG6eyID5FQKeY/RGnapjqpi8zsoYzqNupBQb6lEOHgs/LSEjxt7CvL8xHPRQM9Vfu71tP1eT+vnGqb+6PBnGdssNzGJIWx2CqUlOJOVlX+WGqb5zqy1T8yPF88wuNGPeWJql7aFSaTsNHw1Rj/YzrJwamO1hD90+mOgcumJJM0UM3fXtNnIrPDTBLextd2KhIfpnq20vhm/v7xqkapgoC9dIwFYUiV/npWuM/9/1941Se5v3m/rLuEp/Tls0aptKevSUZycpOwkD0V/sy1R+5v+++v6ZGfXuDZvjWU32Ziiz/fWj6qBurkyb/00zV6/27fX/8f8i+v/80U834KSQ/PPVLclpbjZMcDMi4naSSrtZrxsjtSuTZa1VOHkvIv0P71icH7MWScwFGaGPUiac9fF54EmzE2/1hqlSqJOhg5azTCujPkr0NZhg/xJm10UjUH7XgQ5kWg7b9F2yqpz3AQLU0A8OkCgvJAVMtlouS1NluIEcbeWSzc88Bw00GozJMRf3WcGu8yXZljeVv2hSsdZQq0jqTEVZ630+Zw28fmujUgk8abbGUzvmOxrYtsdC/rNssfeQTUl0wHWWDFjXnGUZjeShq6FdtNg0/WE2PQuT21s8L289fYKw0HiTRdASmUorjhaxWd5DEtcglavIATCWN4SPH7eeKbZcR1li70lm2r8BQr06nQ6Zyxf2MC5W4u1y0SJvGQxaGoi968BL7wrYSfrXQQ4/X+lalsARTpVkf1+tuCaYyDmDcv5gq8TUw4AISGDp6G8LGc1VOp25NfFnh+iqZvORoPtiO+HW4dSg/LFSWJL3a5vcANnJVbtUygy4teL64g6kc12bpTvTYzFvyhuK26JOvDcAAkymYanocmUn2WOspd6Z30eMQTJW+LDCVf5yCqT7vcZL5dd3mylotwHxBmOQ0AIMU7Dyn2cQBUxWr94y/RI1+croN5Wi2XYs4xtmn7FLwMjFHEefvoTjz+vIas9TKwVQ9PdHh03dgqva1uPDdDUw1xZJPkusBTOmtthmle4djPvgDzsrzdksRH5pyOryJM5jVBIyw+NYQG+JzNFVpfgrBJK+dr7H31biRanV0OfVKMEanTHxKJ5hfSdAmjWcnMBW1LqCRc6cQNcugVYoDMEeowOdbG4x/9DqA8ZIcTLW3e7hfFaicyNetzUcvCe/7HoCp9i+M17sf42uVChpiM4LrcSXTI3cdDsp4loGZoosukfpYdst4uvY9tvUNn5yjKcthm3C9mnZt8idJJwmtAdbLTu6DqfQe5qOzuWvMGg8e4WCTGSw0JuFPnEo3n2Lv+EsdsXncw3gcukxOgo1acG0h5tNEMBXPwhGfKxZR2BG9UbwBGKqbgqnyR2gnya2F9wOxsKWUC6Za38BURu8FTTOdj+TI3OH966kcgrGOYzneiPPiikVpkOfueRmaMzBB6Xd7FNySdgkD/1RY92R0yZxdMd/P643GOhz3s57lepkpL83mbgim8r0K9mQ3h+aQgs2TjGktY717rxFrqUabfGnDkvwpzi349lKwV9dfpvrm/robTy/JW+w0dn/dGcUD0ZtkflIfPGhZHkXJcFzmDoMmoIE4K2r7MZPcuIGpNitxpvOXqdx89+CtNbsQdXuOnNEBTHUeQEosyhHmK7V3BcdMX5P6zF0wCDRNk/tr4lReRDV7bZZL0j6tX6bKQmvRMBUdxRnHX6Yy5q2QxSrX2uxy/Huc6rwAU00mwVgObxfBVKJG3a+ZkUR1XGisPKkZGccQ39fbFaKnprxomCreT+Bzn4PtAoy9Zkmo+2CKi3LG+9Kl3zjVl6mYMx4nYSTh+/+KU0VsgvkzGCwP5E07DMwYqYcm9zdWBmMAye439/cHU63uWOXe48nBRJPdjB07ZUZ+nqtyqOGXmedZYKr3E/cPTfITpzLXXTCTsauJXZPehPjmLc6ecYsDi/cV7HPrjuv7D3lsM7BEq10Rp9Lq7Q9TfXN/YTmln3qqb+4vvPY0pWGqb3+qhqm68wTjFTzxfF+m+ub+vkzV5P6+TGW6glkHKZg3DdVZk/tr4lRfphrfmMmaeqpvjbo7X//m/ljXvZL6Hull2EvEZh3RS+Gb+6NvnOp5Oy/hiW2zDLsMmmO+P69J7wx/41R/5f6oq+oe3ncvb+JU8eBWe+ykT39yf82+v1FdTclUX2JPwepdNLm/hqn2hOf955hKGfz3Z9Mosqz81fXz/yZT8f8wU2mpGZCelf2Enhw2YaucFNIeGymJKdsQc7dLFTr9Ch9wvz81Vmk5dOI2gY95q9uUT8atK3RlDqbpJa+ahZ68pDRYMZbMpxvOnmyrU7paGyztDvH3wfw8pqz1Hpai+Td083m/pcDj7TKablYp60mnnLDUe3K8vOBzcHX2ZIStQQl/C/VUt4Ib+VY2SkJHgQ21aFCTLxui3isE45jbG3SrWO3UxWxkr+GtIl+zWmUoWyqY6uBsye4eWnKchH6b9WNjQo7/BtMd6OkxwJxOc9PF77nlqGaH5X4Hm7MZyHGv4x/Yzj3tSTvXA9iI4SZl9mZ9gm5LBgxqroVf3S4e5CkjBd5wsE7ZtjPZkvWYffdFbok/oP/I3bNWSQup8nhQmS0a3z0wo/fE+PR3qkGhNvoktL2EHEw0kMgYTLUkeYq44KoEUy2NvVqmpAUjNpSHJv5+I3YDvsFUo2MY0EJmYKrrHT5+ZeF6tLZAgp4PpoIvcmi+DyQ5rA81fOJV5ML6LTVJYfULbq+2+DyawLovGXzkqScYahGIvuyCqTLvvqaZswSTaGPBVItzTmk3YmVuQsFzbZVMKemTqC9agaEW+bCgFO6c5buOVnPXTGa0ae+sMh9QBEYLQjDik2E+dDdrjx3M0qdp7fMkrdw3B1O+wMzPFpfTBwQun57F+XArzSgzaw6mMkYJmHBJPMlnKXyspYi9/9ENzDPwFxo79pMNhb5iltloUD/4EfBMSXc4lvPFmi7cWwxGZGxFb4Ke8hix40e6Qeemor5mKMZjmHg0twzRnXGlabzVH2q06JyZnHWv9ODDA3xytmuBOfwU490qk4BWMpghuS7UC5+d7xrFnRCMd7crMOxpg9/rLDHe74fIvTpgftebKCyOFoLRo4HozxOAibodv2Czbb8FZp93WXQYg6mkveSR2TblMuYFNMlFBVOZ/aTDwt51NGPRFkzFdmlfju31TWHLlvTLVM+B+sNU3zhVuAvh4+e9M9G8SvE8m0644t1kaFGuT7Be6wmYyrQgbmZlzpNsIemcVy03pey4taGR5mCqzZptaD3IOyx6vOsZ3/lYby6fjcpoo+P9f+upxt3Tb+4vNre/capJnx7smMVdMMarnYT3Euvxcn+1ydhftCSvDmuFuR4zKd+IM9y/TGWc4x75fGsIaMJ6HnAwlbar5SRepBuFjaDECQ6LlZmq/jIVv97AVI/JljP2+DybPur0mdUjtnwlBqUn+Ji0PwEDL7dDj5Kr2GOgulqbcwVMtQ50zHdHwnzILVHDHoreCu/P7sK7HEwVdi1HTopIrMcWxjOMHlxOlnb0w1TfeqrwMAXjuHryW08l7cBE3ziVMx/qcjztaLyJU9nmcJJE241us4Ej4lStQVDGw1T7yf0Zp9Bm4WbzG6f6MlXcmoWjJvenV8Zv7m/9llOyZ9GkjCYFmMbl1ULsS8bz+7dfpvrWUzVM9Xjcwyb3FxoVPi/XIW+Yis4bfD/zYB909V9xqm/ub+L8K06VHH9zf2Go4/kO3aVLk/cWTLU/1Snzz9aK/OAGH/+tp2qYyl9q7E+m+taof+NUF8OFfeaid0IQFcTe26HTMFUUDcEgutM7ELcEU732uN5eqNQwFW01TOuylXfCj9szWWhZ2oUZF9yPak/ATN841YtUk4xxG79/7W4vTZxKvR85i66yCgaV7w65dMfzux4Yx99Dw32ZCrMcTHV5gWn0FUY69Lf6gfUu4QYjq+F9fOup7I4ckD2a4ftccV7hLJMvTT1Vk/urPqVJ5mMpla7Vo1UTp5oMuJlQ/i4ubLYpf+NUG3dns3NH5GpHC5s19VTG5ZepmjhVv5XMacKzcRnPbczvL1O5yysYufeKDuyygri1naWW/NNM1R8N/w1Ttf+XMlV7+fGJz7R+ErdCMIra3ivg6IXEwuPgxdk0zFtkTEQ/p6fR0lhgLMT1GD5bDSrizk2/Es+5KmcLOXiwkTgrJGMXMNVyDJ252Uw1Sm9z6P5PHqY8fIszZKXrMAl7J1GdmUob0op+m4Xr54qYphkZMfPcgw7rPjw2rMVK8XpgmPLmaezhdS9gqnAoR8YMNmwrgaHMUFXlvJe9UpY88wdZVn8oE3tgJn6uAZaNNW+xaH7D3wed24bMwm3BJtTPC2u1DJNc3wHT7bZPm3WHskbR+D4o4/t8dGHzcVyQlS7xue/Bx7FksSNn/eiX0QO0w1TKTliT774cHudib3sU3ImPVmCqUgdTdfPOhlR3qsnZYaLCutNTJs3ttpL4mKkeL9rffjr6IAn3vpry832oE9WzD3zofavx5fEGH6zlWpLdVxi/1lHU47C3WubJdtNmw1tvTHlnMSij7hgMFp/h09dhAQaefAqbJ0cw7LLcvhKa9VWFh0LnbVotMHOYapy7cS+m+DyEj7f3WzCU6KM8/cwsOTdEP6CXAjKNHdHL4dAvUr7T8XleOfAx1/QNJljCJiYA3jIpZc3j66uV08qRxmCIc13z4FptKR90AjkZ9qnmz9qa0aL/sJJ83xHnAU6ZRtNqNRQM79ss/4Bh1h50Yt7fRhrvV6ca8nMFHxWYJOJWoYrnJSPJ3YwO/HoIE6ILiY7jZzCl6oOxssMcTHV5zBV2ceHTou3YLJPTUfTYvMHHLw+9sZx8zvWBr5XuiFS17CSxGo5GrDO4XchafvQy7RpVwbVN6NLCisFUhVWN+CUYqrQYWwzM2sH3XW93Az7YF/dr1Tb3uiJXWFccPvgoemdUYOBo0WJy0klFrnoQDGnSSlWw7UyDN7NPH1LX+15JG2OzYtZ64ILxPDCVdniuGF/2R6S7gqk6aQsOXJNcMpcnuYxqDUxlLbtj0q5JW6bz/JGyXdLxYNPfWM/W2mmzz/pzb3J/TT1V+ISPbOJUvog7pNckpPnjDQZ5pNWKvy6y+cNU8lEV5z1CZ8eTHM+z3oCpzhxMlcqCqZI53s8sBFPN/S5+Px2DqSbJCevxMB1BE2R43984VVNP9a1Rn+Wu3sSpYv8Gn9tdGh0yx1ex/vVnzS76CUwVYr6nB7fVZqPVcEyzfaazxBbnJ5bDoEMOAECGUxRnUY02j4ap6JBiPTihIVPg+rg9Oage3NuxKbHOGc/f/gQj4xunUmYTvSTB7CAzy6DNvaez1JhVF/6cyi5tVAtMNX9h/r4k2aa42pnQGJK64qYkctN7y2KADtFfzWFnWkxOTpmEE9iXSQAyyMI75qs5fM+a3J/rJC5rmOqvOJX//sBHz/bwmVbcAwZq48Jm2/1wTtwdTco4kOCzLeeO+YCnlps4lT23IgouAXzsOABTtUVNvcUFU4U2GKdXuD/1VE3u71tP9Y1TRZoOn344YP0ZzxkY5RunGnanC2KXkpXRYFRd2BGwQ7ahwEd/c3/KxOU0XnEwxSnA/X+ZyhyJfX/Hq6owrbssSQXSJ+FqB6aardUX8buoUZ9GxU+cyqMNmOrW01K2WfSWeP4rh/08vaF510na9PwkYxb+5v4OF7yv4gWmOZ6Y/SdTfXN/TZxquKSiiVONZzcw4jdONe/+MlVTo251br2wevZNFt+7xYG9eOI2+/7iyRTMcV7Cfn5r1Js4lRXBrDghGCSq4u0PU/Hbbcz+yP15m7/XU7kLQ/ReEHGqTyHe99UQfczb6oXtrmef7OX0l6la0f3yE6falmBMpRUyjPcW82Ex+839qaUp+rDv6NLk/iaTnlXGxyWY6pv7m/TmYKpngM+fVPy+Nmdy2HY0m3Xe7py0RTpOGqYatMX5hCL3B+LXVw1T+VmhlfG1qP5Jphp2+v+GqTr/Q2rU/9NM9ZrefHKLeZ/F/umlMKl8dRumihZLrNzF2xyR8z6pSfb6QMcvbkaXJp0XGMswtsS37u5MPny8nKeL14PpYbmkWZ4bcjbetxQWFKpGqzYHU9EFDHarxJnBvD9kISiN2DTIVzRe9tpgJnnksbF/S4gXvJeEduB5rJeeCgrkbACb+76PoLM+FxpPgmEZjzevNosk6FR2WON+smdATLpId8yhntiLfgAj6dN/MVUnhI7dXYM1Oc65xeJ8ur4w7yKZBEvWTqLF0dfYrDrDB5oHMJz2Xh2YX+EpzdMUv79btlaw2UFBan6Hz3qK89i+TOVN8DlUtafC+GVwJb9u98rQ1cCMvcVxTeNHLHofJFuPnw/ZBzrlNpIjdavaPAoHA5q8VHz/6hASfz/u2g9TDachjMN5PyQjPWgsk0ZgsnAIkhvjH5e50wugc1V5TJvLFEy2mqtgkInlU7Kv8b4+oib9JPp4k6y+knDa27Y5XUqb5s8OmDmQNY0X3TKiWXxVWToz4TOmtWCqTWaVSXSilOed7Ypm2Qo+rcjAVETwAcnkNpaz7mPn8ccZrnPRquDDPKf2eKqAqabZED4lXWoPrtNZHJimB3I+WRU1n33kKSXRCkyVWWCytiertO52B/AZ7SdnB3wPrTp3+PB3CJ9N231FgXfnZZKauF/zKrqKzTQjySYtKvipBFOFIxWMozOx7+sFnxIRmCcp04nCEk1dU2JFZpIf0vrCt5HY16WLfYTjqzg/7hEMaHw8gqmOa69mPW0PQHuQnuStj+h1MYRuTidg2GxdVWAMyAuKyrM4QH4Opkped52W65GIQzGRS5VFPU6pih1Xfnjgn/5W7EG4MTB1hffpL099MqnEePdaZPNZbL7JCeY9Rr3oNWOVvocNj+6Yf2wFZtqe30MaJ0pHpuIBTVMMJIc0MBWLIvJTxs5gqvErbifxSsd6uY7frmCMPmw6lAJbH1/3sPuOoItFaXzDVPb8/pv7Y4UV0oyLTetmUs34YnUHg0tTMItZV5gvnhrQ4iOaQzofXePTNnxK3N1ifnh9GvHwzlY0veRt6ORrQfy13D/JG2YjRplXPxqmUmXBVOuq/sn9feNUTe5vloOhNAN3GqX288G0LMb6eJhaki+XYKqpOHM49cc6mOZYi32jgqnMUC8TthO5ttPmRpN9+JHj0QrrIXpIbwqWeLB05YQXrl/VvKmnCu35b+7vy1RNjfphAw2zcMbQPJ0EDPy4nh1ad8TZNnKM+XppgakW82Isp4MP1kdV3ANaReL8yf4+OvDDi50ok3InSYqZhPGGs6TVbsDLVN/uZk2c6stUxE7ViL38LQPTSi3Zn2t1zaqPtWzqqRqmimR3QeqqN2H/ham+car124p/mEp5YfyK7jmgMQNTUfsSKk09VZP7+zLVOOuJmup4Uja5v2+N+h/1VN841bdGvTmb5pv7G/f6okY7EDXWgqn+f3N/cXdW/clUTZwq67Pqh6m++/6+capAXjMWQg/MmHdewh72TkC3l6lTU0/V5P6uJhhoVrtuE6eKDq1w1tRTud02GPG770+fCqYa1rrotybamAbVnvT6qstgIM1r4lTfGvXIoJDYDsKiyf1Fcq4d/qinamrUOwfLJMvFSMWaief1n+J+zBJM+dhXK8buskP64Innn49E3C23EsK6MRKqDmCqz0nOMXIaxisJ3nh+Hm5oclDHclOjHulg8C9TUWbUYJoP+1vu71tP9Y1TBdsOzdjJWC6bOFXofOoHmzrifMbLwJKbONVwd1+SN/tXPdU3TvVlqib392Wqb416w1TDyxn397ng97/1VCqxnEx20MDgGzD0P8dUI+W/3/cHpmJ/QdX/Rab6o5zqP8NU83ngEXvEikyTIFDYxtp0yL5/WnJ8vwWcGelgSOYuV5Okc3m02el965AxCeBjvL3q8T27Xsh+CMZaqNKBmUL3LFaJOOfdWSsMqxzYocMGNkxVDkR/oYM/kMP9BcxzDQfQafVdLsNq8rDZ0j0lZG2kLnwIH9msDuIN+XPql/Fz7o7YzjydoT6eYKbuWhJtKs0HdK0HxmgtJJs9ldeNWPsxxGyW4aNr6QQH6bxH0GESbF59c5akL4sWCy/e+sA05wSd4pXthPRyNGLbbxzIVPviPKVVwdxXd03aVMbnz6CVsomOlc8PFhjUfL9sti8mR9JnYKoo67YebC3tz2Tugx6LBic8X3DyV/A0oejxyEKPH7P+G7q0Dx0vH8AAknWDj03yvhzNQ4yP1Ck1Sl/yu4yG5mvEPJEjcycfVU574vqg82rRuAAzpb7oj0V3mVNcdAcsWt42I3Y5DsEk26eIO2k15+vlkoN5pk85dp2wzcdvsQ9w5bTkcDUpNG51BFPVucoy1odP7Z6HBAZJ4DMPgZbyTRdrOnHEvsP3VfRhn2+XtNYu4zL3lMjm7+UypVkAHZq1FmCE50gFY9k3LqfaXvRdL6YbmsteUKZdEz72QNWUqHO0WFbHusc7WKpEugsmnInc8oJbLkXXK5NzRyoUjFf+JLte8CTrPasRP6sbiayzqKcJI0yR+gOGWpovME53uQUjjuFzIi9jZe67fYW5x96K5oeXyTJtWR/4JU0C2sgv3H9UFit+WjgD0uVNh8UXb1Sz9BCcSBuEYMjZJ5zxdsYciiY65ldHBpNOBmBabdMDgzx22oGrMpgqAkLI+bSH8XydXY+yeQCGoo4K5lPAVFRPcX/LoNL4ZLzpkxZKEnxOqtn8c+7WBNUBDXFSNsSOy80EzHPql9FFxnwLes8BqdEUzDd7QNMYH2lCQev4kSmtRe8H68NJCz5tsZvOg44dvsFcq0CRw/Fh8WiY6i0nv/VU7Ww6pon8gk1tb0mDT+hhPJZDlmRWiPdvauWYFq+ODg1gY76Y3tCnddDGeA6vb8yXEuMdzwVTGT6YykvBVLOnYKr7G0xF6gbr8ZkN5ejcLoBOHhiE9bfQzVBXuN8g0ck/r3giTgCpMbimTPbIkOXIPPsHdpSkmmzGNJYvZP/BrA+YarVoi9xcBqbqvB1YKlswlRr9MpUZVJ8SZBg82HEzwL9fPGB/JhKY9uyDqb69FMLIrjTWXhuvcJQyHevV0TUWMfH+3qpWpnUIppKirSPOh8T8NXNoAqlb2ZQW4RjPKzRHMb37tNROYKrgFBV8KrEjJY+Tk2TT2atmxR5MFT4mPMnTu57yWaCuSB+FuOu/mMrmnVYZnGt6NHEq/6yACcZpwdle6s1ELzcw1fy5403uz3j3g6RhqsT/jVPF8Ysuf9ZTzW0wVX6x6CdO9a2nCkRf/0niT5Im9zdtL+dkmlswpmJqClv1z7OffX/fGvUvU7FaxKG+ub+0A6Zy1PG4bHJ/UbH8yf3R9VK1hTLdN0wVrXT1J/en1T0w0zf3199PXbz/lSE3caqnGq5/9v1VnZ3XMJWtJapMd9G5qsn9Xa8Gi4eravZnnOr0Jo9NEjBuk/v77vtb5vd9k/sL7f3f4lRNPdV4vOmG8qYLGTob1z9xKkMGDUX9caGwmXweN0z1X3J/nY86a5jqG6eKZK9oM+3G4mbfX5SwNwfziaO6RY16eNrsCkYrd/3DVIxj/Jo4lZEzMNEH479/ijOnBVPR+UOgVb/HabyYSkmT+zMC+M9vnKrJ/aWfqYg59C05InHWTDqRlxSMFzZr6qmes7vo6z7/3fc3abkzsh7xOKF2r26z/gPj2+z7O3lRwcaz8P9M7q8nD//78/4U+X/IeX//cabqFAuXvN5VKaNwKeIeraBNVui1wLn6hrNx9zYgZ/SGz1W2K1wfb3D9s1STbPEObd5/Ridyrw6Yq7XdFMwfWHOanj2jzGyCztxDkos+xbCBryGYot2GYttAbpe0erY40/0FdNPsICfxoFppzO04Mbm9rFuGbfmhsUtPWpM19sEsLW04YsdVfCTLPA3k6LSGDdXHnxvZhwnuJzTAOENzcSXHc8FUnR10ffvh3GnsX0bwSUsw2IJJS2KZ+PySRb1KNIAO8xRZDof6SGGBdZJI1xbwaQfLW7H+5wZddfvg89JZp+w+A2MFOcN45cVGY71zvwQTgbFI3kBnV6cFmOro95jox6Y1TGV8JvARx6iy+WF9hc2Z5yPojBd87Kt0FOJZW/TRBhrywWSqUvR4vZM4GkuwkZ7UI9bTVTm7yFuPW/p+SL4tqSytguDCZFFju4hwf+Fm8lLY0JVdWrZcleX5Bcalv7RwvXg/y9AQ57lZpqj5tfVWGc0tdcRbBBu0mVwkOQ7a25TPMzAVWcwqM3MChtp0p0uK5Rt0vHSoPT4MlouGqbLpA0yl6eI8uKXPWPIx4SwGx2FG4WfCy8TugGEUFzY0c0ZBkoxvYKzW0s2ILi58kjTTbV7vPhK5o2BQxt3basSU89Ch+XTKZDhdUvjuHcBHLx0wlbreKrxdLUQuutLl9JppK57OocsXizUY56KGGh+d1IjWEm4nyd15m03l87e+bywnXqUVXGu5Pm3c8zhJgy2YKj+++hSE/bYc94ePC6tW5pHc2wrP+9TBGMVJncDU1WqZlqLf1MDoSuScTZaklS/2Rb7OGi3PdzDUoAJTnSdgwhT/osyCmegn5t9aZE5jMEuagXkPAd6nLUGX0uYE5n2MBk9yym6PxV4VeMyexzb5V4b5fruvoQ7Gxz6N3x0wS/ewarMHDXB9CaYKd4UPppc/jEweyXK8L0S9Ye8JXd12lSRmw8UB/35/CyUz0Mv4dIGPKdoVa+JUDVNJ3a2Iq/XAxMutONvoBAaPfDBV1tEwX5y6h/F6Jbj/ol+PuH0AU1G/spJc2WkKtx2G8eXddkmODqYy7ps7maUMzbPHe/5hqqCEbt69asDSfmmQuzvyMjbO2gU+MBAdozfQVF7YuuB+wJiOqNdMia1rrEf4nPmHg+lPgqnfT+dD9lYF8233WB/7weZKPAVThesD1kNfw7/3yDXkfB5VhyZO9c390fwdKMY9PT2bGvV42y8w34yzTmvXA1N5FRiYJssJ7JcBpmqLM8h7zt2i/FBhvt+PmA8zA0w1i7pmmV0/0YrTEUwVRqbD0liBxnnzbUDzjQLvd1iCqZZ9+EBzG7ksfFkY78gb6uQsPq3EN8LiwfgC68s5tOFj8WWcPY07fGLcseXQDnSb3fIzGOAh6qlcBgb95v5MJbDkJk6VSPDZnuyPhTRSoXlHYCqvZYieknswUNcHU7HCnbAoIJoxaRXi+0crI6FZT+wjzIbznxr1L1P9kfszN/j83lk/uT+x0eSHqb49P6P3XB2xjjH92fcXrnZq8UecKpZ22oMFG9EHPV+DqSZdjZp6qm+c6o/c3zdOFZ+y0GPAGDBVKXK1Z++XqdTdR5cbptKtyiLHrsFU3NVW7HkDU2nbGxjyG6f6MpV6CaEZvr0UjGPcCTuj9i9Tfeupvr0UokkOpnTuUw6NfVXlKDqpF6Zz0c+rv2FlpOwqUe+b2H8y1U4CU1lzEQfsljuNmScw1TdORW7rPWvqqdxDa1yGEQOjDfylR+NjxEoa6r9Mpe17YPpaq4ntjiVeO0+kxNe5NmODk7Ugf9Uy2R9M9e2lEJ8mb43t+2Kf5nUGxvrm/mwOpgp20GzUhSNsmMpNIryv7gzvV1FEP61C9Ib45v6+cSo1nYGp/tncX68j//f7/hS59z+jjzpr/4eZ6vPKweEagw1ezTcP1nKggF1j3GJxpQUae3vw+Wa9U1minB81i5c5dGI5A0Ptxb6bj906kqHc8Pnces3Y9QWdFQ3EvqH3FDaRbV8SjWcnPcnjljg7wpYNCr3BAMygwIfm3mBO3kGSWai/3BG73E6EOR51kygf3Edsdv2ssMYtRaZnPgQTmcaBdJMNymgtiz7vKmwqc8dgjPAKxnktgguxt7juq6MR+7z3NxpHi6EcdxXpwhbaBzZELsFUhufP2NmHT4IXgU3vbEUfatVp0cRog5H8LkT4sZvD5rGnyO1Fa48Vxm1FwWuH8Zr21gpbWu89uZ6hlFSJve8TDz5ZnZ+60FHtp8aOuzcYzmmrcvrwVM6LQ7+iyWM/lMPWBAyQFK8eaUO3D8bzwaj34UaCjny8WaiuX+2GqbxHKOJwOZhMfS76pN8DMNMwex1YWJzBTO4bZNe1NzUrk8ql6SCVZHqo0PX9Uc+gheY+8bzatub2ojJpdli0EqpuoiciE/u6uqqE6+JsG13tEU0PkgXF29c8HrRh89eDvlbm6QVM5R7AVGlwGSe5OhL1NatpQqntGXJ298EI/a6cQn5ZvMzDiXbgA9kSTHUOWJ718Tk9WxnF1gRMdQjfYMx7PCJtbA5YvOo/FOZVPYeSTQpmmWZ1mxcWmNhQ+xxCWAdThWwxIustgdHHb9GLQIePSYonfP5U5HYHSzBh7HwYfNq+XzdMFY8WYzntzuG2JhUYYV7vxyzb7cRZJ69ul5w6a5dhsFgd2GE4OJD5HGl4jHdI/HIf2kDLGvO7OGP8TrMuGKl9wvdfJ2CqeHFWKT/eWZlLw3DEFzf4BKpGrEzP4uwhTfT9tk4RmGUg432e2osu8bySWFQ+Na1hKndRd8v4+Qps5oeOTXpg9KHLby2P9a47hVQVTBV6KTTNfjawyLaPnyTe9MDs1vGj4/ob83dUjKBBOmAqLXMURobrHP6op4onNgzq7cg4mcPLb+5PduGT8+wABnl+8LxnSfTojT56knrn6sF1XfZoPZHBqNN3rfCRhfEOfdFH/37V2pwVYKp1nrVZaKwLj3v3xY0s7zNMovUD71vSygCfN+Mkxg9xNvlYP3GqUMvrC1v5tze5gyU0Vd8XPV/pVNE42UFDrI31hakXGd7lUmL+6S28//XQeYPZVNiTcC+1MaqbM+m76pPQaigVLOHdiqzzAJruetwWPPJ6GbnT42891bdGvVq78Mkjm8AII0ulTW+qJekCkAOGT8DQYt9p/n7i/tfu2aRpK8B8f++gOQba2aNcPZllOvpEM272ccvLcWcCBqPNhbXjpU807zE5jW+Rx896D/ZiIuJU+66qsPGsp5NXV60kIBXMMX6xRZP7i16Hmjf1VF+miu5+xBumspRhIEeBXD8aprI7YKomTuUvMKzOxxe5Kfs39/etUW+Y6hunauqpvkz1rafSesu/MZXjLlkSu4443+4yDYiPZDDFl6n0tWqAcRi+P9moYjf2NCJ2/lc91Xow3ZNdyIYcLbXtit3WYCqv3+HwJwWYoNcNMR+LmVFG7zH9MFXgHHhCH/lts26H/TBVlOYV/VFPFd1Xasp6x571w1RSpP3EqZxrpSdxuART2R8wlfn8V+5v4MsY2E2gldFxW3lNjXo9UkzW5P62VjVp4lQ0PxUKK6xq3DBVaLLqwAbKOfnJ/X2Zyg/B2F+mCqd3jP83TvXN/cULFmmsczun5BUSk+Ox/141carxUYKG8BMwlXOcek2cqmGqR2eJ+ZpgfUUYSKiJKzTvl6k8N8V1K7rDP5nDsRxj2C5YxdaSglvbSpo4Vbi+L8jKc6tsmOqvOFXDVOMdm5GZhmNGma39MJU5OXPWxKn2qZUT364xPu0VnvefY6put/1vmOp/yBnK/3Gmmt4/E9KzaU8OL1Mwh1ecZOLyvsXo0m1hzrUNhZyVJMnhKF89WC+CdTBbpsqy7Q6MFO77R+ILBT4efzXDO65mlBtdgyXH0/rBnixvkX+KdJayPv6+vwx1mj78AYta58eI3UaLGdndBXT35HFXWFYviNzJrSPHx52rsCrbgGn6pVLG0+5S2BSxI2+8BZPN97ChbplfoPvPUhmeqqfCTuXpROwu+sIf1+L8s4t0IT/MwTBpHhzYUNnMyJ99xFk39ZrY3s8NGoc3OWmYaqC8hqSrUZ+Fe/+RMpc7CwqKC5iO6jVnm8N+SfYK3jvunJ5tMMBzT84bijk6iBr2eedzgBwtwITaZ6WwUbJeEOAGTFU6YKgNn79o7CrDMl7arxELHadD7Grj90wdTHW8By3SWpdajnYjMO718OqS7klqkrpSBSar4j502kAqSeoEK5BPCWZiFZjPFbmHXnh3KUkqqYzsUB3xQVaBYZP7MwlbS/hIttuaFLbEGdGmD6biRzkk6szh490zfOqW30Oa5ytTzp4zMFT37S4oW9rQ8ftDYfNJPp1TWlnjJLXOb42/dbHvriNyLds+GK5VVSmtjxlPEq0P5pBOwxWtn5qP518VB1537ylMu26Wycx/c97dGSMy7aIvRwPlAR0obN5yy8Eo6pFqHnfAVG4yZXLOniF8+FCcPSJvwFSXok65EYIJExg7lqx7G7wPLnKXvg6GeQ/mmC/VdEHTfRs+MYvE2THvrUfJXBI1xKMi5VtLnLl9oHYSRo4nerR2D6TqA63M7i2Mh3cCU4W8EHFQOXzwweczInXbBYNkh3rGB0Egkf9ywBwHFUy1D1WHwgw+Ku+SuuKXVjzELHthfPgS9zf4iP+vPCQWjmaFxu/B6UGef+sm4WwdcMaupkW+tsF8m3+eNmtv5z1idgrmez28C4BoYNK4f/yA/i0wVWf30giwBCZRa2gQZX6FD7iee2WkvQcQ/Z3FNewsPTDEsAcfExR31tSoh88HfDD1Q4+WLMLzyHtVxJnAVFlvB6a6W9sHv6zA6Gn4bbE6LxT+FL0VNkkgzr+bgKmkjrqgRQimihcT8nh+z69gpnrI4ltVgFHqpTiztoCP2W8K+6eXQmsr9uL3CnF+oVMTV1KQ0+0AjTO55U8KWtAQ2WoOxiLRWS2xSnFOww5MRVvBVHqls5x9pJpFNZjKXQYfFinla8Ws1edJauAYSaq/w1UTpzLrEj53XwW14eAJw0Fu6gmFZ/hUMJFK2STTWNLZVSs+Olo25W2JJ/nErg/8Kc6umUY+GHyug6mugnHCd26ytBDnUUqVeqBZCaZK/GJzYM8Cz7vuw4cm3ROYyusM/8ZUL3jGhqnczQtMaWfLOdQbllGT+zst5Blgq/0bp2pJ8Onf3F+4SzBets6gOfXAKine0IFpBpiKGcG4jFoXtd3k/syd6H/0Zarz+J6Q9/ImLCpCSpvc35epov2p/mEqPZ0yFm2Hv0zl+GDCpp7qADX9U6N+ef0y1eTSx/WZUrWZuQdTjQ9txsJlIeqP+uoL873Lk6ZG3duDqdzN3Cibnp+vYAhGuOzAXM8cdPa5uumf9VRzV55QcDqBob65v+Ipm8QHtV6GFdX2f4lTdTfnXVNP1dSof5nK2gaasO+qxyDX2qGy+IxL4plWMKsCs6mLISvja0drsxFjf4tTfWvUx1YhGKmoxPm2U5uM6jJm0XsIM/ONU7GNhvv7MhW9YM+++/5AcqIGvGbrJk5FqSz6dYk4lWnGv3Eq61qewTgdPQlJ5MK/cSrjE0rMPYj+WvdxNf+JUzlhfcCqCuH/Rl2rbOJUTlT+xKniwwaMtRfnL9q7DEz8uWL+/MVUkTyln9zft54q3iwj+At41J84ld76R5mqp/y7fX/93xOUZfV/FVNF59uExtOkJ8fK6wXmGBhvMpbKqIzUDpjh3Nt3ySLhw/X26MCY0n3T5HSV5OhTqJy75vNAVpiCqXbuJmWHTzKlOXQvyxVH9CS83IbkP+Dk0o4Kphp8RE2oKuqVFslIYepQmpJdidh9dHfb7HPsBjSRzE4Zu/WyzTp7aU78WChJGLeGF5Ydb3sw1QpMlk6CmQgPnMRpo1IScxMM2OvkR3LMvA8GHI4erJDyE40zb5iENxcMVpcf/F5qgWlI8j2mf26wcaEEpqvF+YLn60CBzXIVrMHWithujN+3B2d87qstztb5YkHmayh81rhVs1rdiX2AS4zfdgifMH7vS9Jm6y6LL2+vzS7JBLpjt1LLXDZVja9Gkyd5jgufw9MAnujZbWO1l4ocarOtYCajRePz5M3o7UoPtj2dOngfvpokZY7r63GgNEwV6ulrxvrtrUHZ0O+zKOi9LuzjbycU1RMs/VsMZrqszzrNy+MTpsCvLrytq2OaPfRRGQ8ltYbuDgNazZOWHFvS1uORuQ0oYwsw1bggm+ctrNHl9awleYfw2e0nM0qYOWZp3StGfBaKs0tWQ6NMd30wxV06xzS7yhwsfYBPTabVkoDcvpwbQV3wreiHtaxXZpIfW7oGBbgfiJ6P/SQyp16NWVPaRP6Osbx81A9+HkhXUlsWKzN3jfvdLvH8brbWk3zJwUQnE2Z+ObgbcA7S68H2HIw429b495/J5MLiYTKnzTUGA75n2oyz1dIl8h5czncOmCyMT13yM8z0aKeNCtadb/ZkHMSZ4U678vjzCFeQjLcqA0SCqbb8g/ksdYwy6xGYqrLBVPYFTJX7ZxH3G4hcYXAF0zF3O+P3tTmgIHXFmb+E99nXb22y50WrjPRNNeJZatzJtC5gqvdjo7F48BqTpa2UMqoXa5tBZXTJDEW9FI3AVDV1oaunx7dMLwvr53Z8qaRXBCb5iPVSW0ebgue+K0fqe5Gy7XNzDfue6Bu+nYY/TKVebr9MddmqHs3XW6PM7Wfo8X1gGbRaFDrLzvfwwjfPuyPGD8+j7Yo2P2nw2Ws7MOU8aWlgzJE6p+zUkUuKxpgfLzW+klmGAzlcVLTi+aj0aaLsfpnqORlqZF7E3vIvUxX8VRGWyEemR3s9Y9nIeZB9g4bIpzswVd2/GzRtx1qS3DrbNtcjwWDjSpOze4zxnDgbrHfp9ZYjzwVTnfcvMFlwMVgKC7biKz7MwVhH+Nxv7u897N5CzG34tLECHT+RhyotE3H21jbF+7pW7Jep1h4VvOdsx7TsrricGrst8fUWTEVR12RJbUYpb+/VkqjfmSRYL0EhGMkjck6sTIr52+a62KfVMNXUBOP025VOqvlssaaeavU8z39yf/FJs3+YStSo07v1FrtHS4dsSwkSkItWN0zlM/+Xqf6KU5E5w/v85v7+iFNNW1iP/tW25Yap3jP3d9/fMycxf7Yz0j6pIUd8EBYNU2m3DivD/mt7YfcJ+xtTFRxMZUh9XB/OwFTVLdmRarTx71daVbC30ntC40L8UCfSYL8+bII7W+J6PyuISZ/7D1M1NepsViXkTyNVpuEYDNQwlcj9ReojTNlGF2d+X0SPzy9TzV0wleu8dBZ6AzDI41UW5PUuf4tTWZmvlfEdGpRtRpIcDpR6XGIy1wVbpdA8/qWH+5+LM4rZNOTkZQ/8fjkOYS9WIq6337Ky2ff3ZKFNk+wqzid0v+9rGJG9NcCk33qqb+6v6aXwkcAsbmr9rZ7q/d76xM8hmOpbox69p2dygpaoBxO5v2GNlftlqib3F/R7c2h4XZzBXNMPU2nrtpVQW/S+eF/FmeBfprr5+CzzbUqGkYvzFMW+v/fxX3Gqbz3Vd99fk/sz3d/cnzPBfP+nmUoZ/rvc3+C/L2T6f5apnlLXIvXk9JJQGkortlx/6oap6OmJfTfbBXxOPAWzMA86voo3mAl3EzNVHHEE/J2XDVOl+QIKZUjhlGaSKs6SeLcKkYGBD6oesNGPW8g575UazV7tfkLz06hmq06cUyBbnyTK+8Oadfonn6yX1MHsU+9ttloNZjTpDaGQptnywubDvCCVz/ty3DqLs28+ryNp4Qa6P8vWNZtMnQNpywTXi/vqwXJfOpI73Q8ZTXtgvnYSQLduRU/PzhmM9DJjjax4Baa7LcGM45PTB1NZYDizXNnMTD4zsu1SSehUeSOWbHIw0qnfw/0fnw9Y4jnuZz3vgbk+65TtSjCVnba6jLraqs2ueX9G41iBj1ATacQW9+uDrONE9JO6veD6J7lMmjRQknhYbTXePZyGFHwutRwmN+nAekosk5/eVYyfifGrO2aPxp+8BRso4/nv2lSn9ceBDz6e8Pc8ga5NK1uCiLqK+p/eVqdNoT3keNUPD3yYnDlRpyPOL+xUNT/cLOhqM4SPv7/gU5UaNnUmzc0yG99r3jDVzDxpLF0D/vjxHc4oV8TZK4M7mGrP3YiW94FRJvFEHfF4CRu+cSMwlZyIeiX1vKRlf+WXCR/g86cTJvAuNnzSOatHPHyCYYM46TN6nvC+aLO0KN5XYJBWAaay7c+Z+KnLkuQ5BlOZDEzFNy0w+m5WEJ88WUDrAL+fV/nmwdxeFdDytgbj8f7kwKIZ7j9U12OWeFst5SPdcmm1jHmZXEaFx68RmJZtbjKYujcCE7uiJ+xI7DuTCzCm1oJOXjDRd95I1AtX08+ArG7HSNLRBUzWsZ0RBYeJyO0tqjZ3nyJXmF8MOYnLMOWa8lLIqqYYH7veXNgswvvWmYTx3poYL/38uZEz1zpgisFTYfcHmMruDjEf6P3U2DmJOuTxN+5vcwfzzSXMLD/m74SuquiCNnm2oEHCTxkXiluzsBJMddG6ZdwqbsS6fnz5qadqK9VPPdU399cw1WB3d2lpuEaSh2vV4+6ZGbSZqDpmuqwe+FgBU0Ho4nmCYwGmvVpg2CIwy4ap3rk6AyxmchLOxT5TsNMFPuQ1KOMlfMifcaqDBHNxGoQ6BdkchuNbT/X+xC9yxi7ufzFYExs55oPGvRU0RKT7K6YXv0yVrd5hLRgVViYNxT69AZiKrTYH4krwhgYrsb733u1OTvesy3lHq1a8KODznHIPprrTSzESb/MIO6GhJ9FsCqYq0oVE7kvkGpk452AyUwEl8pCzrHPRVnw+BlNtQhcM7nSwPjiJfYHGcSwnTwNM9bioe9qMUjDVqSfNmG1MXYrYEWLv/ox4U0/lwI1hFefbEbtkGN8/4lTL+XBB3JXFPkSmwb475ZSc59su4+PqrTVxKpt6AeybCMe21mrYxKmisfTLVOZD5P7ailo3cSqnUPG+l+9KaZhK1wRTXV+w3K4nzjIRB/FQyanNzDU08Df3F8ZLFZpZU2F/2QdM0VpvD2xa9AzYYwYffWuBob5xKi0fMLmpUfdeSUHuWzZE/zEwyKIevsikDk/oUNfivFbrh6li/YjfD04YD/WyEiet8shr4lSG7IJMv0zlnSswVXEAQ7Eh5uvkWP3GqaZvMEOk3q0m90czp4amHpx3DVM1Nerprhc29VR0Vrceax26clNP1cSpvkxl7sCENEnph6m0/kZNYq8NxrjWED8NUw2j7axhKm9y4jK1lgXG/z2MySBxPuNfuT/t0GJlU0/1jVNZpxEY9Bunit+JR2NOv3Eq9zE8krcGE8bFtvaaXgp/xKnyPVuQLWtm8kfuz6s6YOgvU42/cU0/w2c3+I1TfZmKXlfMn+tKzomPPNzvl6m+ub8gKJkcvga4vy9TGcNcS+KsCv/BfX+9Qfvf9fwcqH8Fqv43MVUm5Sa5stRjUXTfrNhtmFekF+1REt3FvhujLYkefG0JaqV8YE5eYNOCViElkedUP0zluppUQr4ExHik5rSiJ2yapUFnTt4ncZbNSZPzoQJmOJbTH6aKkof3YI/LIMOaKd5yWFzcB+uVG9jguN+Grly7F5aZpynm1LQHndd2C9ZNjC2pWgImC6uNx4rXpiRfn7VK4ukaulW57ckPLn0WvWowkt7rHkmf9wdlw1R1ccrIb98HcpyYa87q5KOSc44+SRx/4LMO91sPNshQWDy6YeUn2/2UjLmuMEo3K4W1LWlKk0HeYyGY88I2TPRJt7tg0q7eStl26uxIf0SdJJI7owu7La5TcitZTdK6kNps5k7u5AXDQRkxCT52pQw+GM+pAhfy2ozYJDb7pN7VOonak1fB9EfwgS7pgmH9QNX4jA865I46LTCSjOfXHIxndLuC+T4BdPLkAxuQPxl89uGyrcEMlkZz2j3kMH2Dqbq3KaNF3x1C11XhgydBz6P13W0JG1J5vD0NfVpUPbNMJ27BedCGzwz7oqfrvao1PlmCmUPnCLNsMhrxNQNTraM5GCN4VAqfuNsIDBcyOTkwMNTDS+ZE15kv9snBx1Y1FBeE6S9T7cqbQl5S91l4OawObKeHFk0L35BzJdUu3Ny8TvA5R5ake6oe3AqdHrlLMHoeHQAbU18V9UAOmGrzBFMe9HtAyXgtzti1rwc2WvWmlE+GXM7mH414PjlPaOlveZIdRd/zg7yXycyPchl9qseMDZYmdK861pL0+ghtflBg05d2S5KpsMBU0/rVhw8QZy0NRjXBLTlDsqMrmKPXBaPOkp5NG8U05OyEIeefxx4M7JhgFi1/HZi86Iq+/70WmMgOFd4pY6BILOG//b2vsJl2GpPOF2Cq5AqGP0wmMlmqqEGfMKw/PwVTuTWYKhz2oEkS9ylq9kPM3+F2+GBW62hRcNrgr0bkeA1TDc8hdPw393e9bA2CKdagCZbwufjsUG7NjCTbKFubX6ShTln7CWaJNtWBawOM1/z1xvjufKr58gimWmSBmeSsj/dT6Zgfm2lbTqK6o2ncUIMzjVuPAYvlfTFrmEqPVtD5p3XBm/5UY2kJwzFMRc2wYj7J9BxxWsHOh09cgzG1wUhleUuBRrE6Z52izx5Mf52DqaIx/t7Qt1qZZQO878FpUYrc1zuJNiJOPqLTHb8PpsrqB8b/y1Tfeqom9zcvX7dm318Tp7Ld7ogs2VflxIY05I+eqDe8O1j5jvw9E3vJaekseZl+MjBVZ1piPLZjMNXYEf3VRuqOlpN0AmavpJT1/MShJG1jvppvXWv2/Y2rAEzVzbbKH3Eq776hC5hiOyfrctUZnfZgLmkzhc9b1nYZbh/FiO0ckfvrKgHURgkfe+6AqSa+byWhEoCpTkbpkbOAD/2pUfeAPW6iiVzYDu+3npe/caqDqqUNU6lphOtfpgr96idO1dRTBSsX9reowFiuj88be2gQYwben7bettloFIY/uT9VhINncQINEv6LqaoUTPWNU0WDQjuw9ku1ybmkRoLBAvN8mUpzxN7/dvy22dGqooapmhp1WcX4fvf90WIZEutM8D6YXYE5y6K2WdE7m6QlYKqoXICpVANMFdhnMGStF3bDVEHb0ZLwug3tJk7Vs+SxDGYtVswp75MfpuozMEdbgroNlJsK8jrgedczwIwlLVjSMJUy3Yp9tiUvG6aCEPobU31zf8FeMNWhFcH+q8MV+ceh6D3B/lVPJXopxFMqMO8y60QGf4KplBDjQZkKjbSGxvIVGde/9VTmQ8H9fuNUgQTGMki2kib39xdTRcZ6p7FeXeU03qa436Rf84apJsPgN07VabOU3OMe453dIDC/uT+/FrslXl74T8aphr1/t+9v+L+UqSZd0yR/MOrKDVMt1gZ0o+hQHh6vYIbb7CVjDkxaZezNV5jDH1zX52sJ78THX20vPuTBbQnmcjC3mekPM9rkN73MnddzxjbLhQJO1rUy1y5ggm7LUik3Nooc7w0w1bLsJsTOy7dMl83ywlJbcqFDlF+m4soCNmYs95K4x5YFY5vuGkyFBRG3WxJnD4pL0u7tVhJl+yd0wSfekW+pihy2p17BgqEDm7t2Bpj9on+V041T8pTdoAyNTktjn10kEU8eHxa7Cp6vvzY7ZI8WvTLsRSuNnXUng09b9+S4WD/a7BYOwHhpRzCoC2YcTSYb2ADqypTMobPXi8+WjNzF/ZuSh+cZPcFkaaWyVMqCB8uD9w26LxJn29wDMF938ybeevbkkI6Bwi6F0Yfcb9UsGs+DFeu9jDd5eRvM2n1gvO+HT5vcSQyffBlivAOWgKlWJzDfNXutWOK7FoUvHdfrFD7oI0GazJLsARt53hbc6Ca/TNUag1F2K9mjzefYYqHpVTaPH5ZH8bFrJulkCh/ZreUpxYWosY8TMNXm404pUdu8zJOlBoaKoYuX0sxgiToSZ9Cq0LH5W2JlpsTwSc9ZKJiK+Sz/kDbji48c0/q9Hct5EJLC5fmiR9D2eF/v9uPAlJdrUiR5YKKV6H3AD7cTaUJAZ/Zse+FBC+9njDcjp/sR2by3H/q03IPp8mC8KVh6FGfb+EN8znvXFVsfcf9pr8/ltPPdx5jCRi57Lk/SgSR6ogJ9aNzZygmN8xVsWg9MNUlK0eOzV3H+/3F3Jk3O6ki//0BeAB5hySCZeUhGe2cbAzaejQ32p78pqOrzdL834my6732jz+JEOOqpshCS8vfPTGU2HKvXREVWIzVCxpgBMqAaoY3O5lAB5R76ApTHHcf7fZfsyjIy1e6VanVaFiXSi4lM5W0jnJ82RUZeZNsOGauV+MB94nzduckVzCpDBr+aI4F8zIiAvprOSDhTpB+m0u6A4wudJifN4quCKdMPs4YS6mZyl8Ar/C8JNFm8kfZ6MHC+uAkyS/kwh3yq6cJBG9TH/tahTGF5OKPNUSS0uYa6siHPE42ks2lJaXLkVcjjBjUQFEFFbynauGIHWp2sl9BQJzF82GSsNsXCQ6Zqnmij80nCk6B8yRLNP/oZLMNBpmo5SOiZXn1QjtUyHpiqOE+VwU8VSme0GSf+0oAiXL7xwFT66HIHa8O6PH7LERDLqlETUFUhcfpBDSCnOv57MVDqRIy4ikyL7REUB5kKaoQU0jaXB1gX1nM5uSEjiS7aPM06qGgTO18YmGruS6w3h17NyFTcisg4MzmObw9W68W7LgHWyAyJLOL4X2RFIT8uaBxf5uwOSYjzsVbPyzqLNNWlyUOuIFMTk0/46xtIvmRMpdaExI8XMlXvp+qZKlSWwYzkrE9Cz1SDn6qP/fX5VANTTbNyBf6p+/VTDUwlTn+Z6q/Y38BU8zcylXLwluQPplKWyq+fKrJ2IRgT3azDV1HBkKPe+6lCMq7Q4G5wP5uH6Df21zPVH36qPp/K9VXKD/f+PEBJZIqz39if6P8y1ZCj3sf+loRHhuhz1A+FY4FppchUfY56y/oLynZJyRD7yytkFHPp/zLV5roz/4z9uerUADt+4/szOlw/f/mpBqbq/VQGd0PmWn3w59ZcDIbY38BUef79BpLR/sb+eqYaYn9WVHXDvT/9fJbrcJ/IP34qu979w08lMsajN2QUS0QG7plqiP0FsSINTGUckKmiwgvXf+RTDUz1l58qGgX4/N2NPw856kM+Vc9UuC5H/MBUu/FqDU42XtYwZUzqLeQtGJ/OIH8wlb+IkakPe/z+PvbnajEhg59q88L96D08ykefSdeRydpIQOHP7E6B9VkTm6ySIfYXXsW2+g8ylTT/u3wq6X/Jvb/xv5mpFiKLNSz5CZ45q3dC5rfjC3x7KdZBrHo3sj+iLVRjc1SD85HW5Ok88ExzSg5JiL5nZPz6VOB4rO56LnMmmdTPFBLJUNHGjFFnxrdiAv5WVOKYmxSsZ6XPgc6YKjAn0om8l9sI1GWIZyIvOchM64cN5rYT4rDikaGcdIGc/WmnJFC/T9QN62MORHZnPDT7NyXTK3cA9fqS0FSH+4rsnosSOX80q0PdlyryaLYHkI/LOR+6tu+Sm5hF4FBvQYJd2EhktVJH4Cv6h4/sEp9vB4sxKNx8igxyEyWSphquSQE/h3HTNCRVHylQ5TOpg6re5+T1WRZoQ4IJH92Dl0leQlGAdrJYrxsbvz9T9iuw+Be7N1lzN5JKL2QqXkXGOwRoY6+E60AXWbbwwykEIs/fU1CLXcsHHBRrMo1ZLNb6sp7LJ2Su6wIZlxIYkTBh9bhmV0eGNKXIZGnK8stesg7RSxnF0UhEZlpWUxn2+6gh4ddvK3pw8UyPskKM4em0N9o+Whe2WSXxoXmTKfVxbiETDzrJFj4y1IVD4xpAgkzl1aVELTAyyOYEbYzfKgLtXniGbwIDbTI0gUA3xQogX7FaAvwDbVIVGBtIdgePJLKJTMWzk2VjOKjzbwSZ7BEdcb7zG74v+5lX5Llh9YjOT7ThvFGd6JduT7geiMYnswSZ6mSjtbXnT6VOAYdHi63oAjzvv0zVtLUHmy3q3Ph+RaZ6ra843mqJZiTpOpde2pUFaXWlJMk8xaS7y+IDcqEgs2wEySUjfVLievjg844NZIy4uFK06Wx9f7c4f7fbYwr2O1H5RJKQyZoKmcqwZywn+otMVbuoq+NU0OLY9ZGpAt9HBnyUaOOLBDXL66S1YAhnqYbw03b0phyvoBWsh/hx5TVkUtgaKLvxlA+1jvWb9NQP6w/45YMSFTDZ5V8FljLt+EiZIoMK1l2E5d3/8MH++qyIvDvoQJPduIZFYCPSjR6PgFc8tLHrNer+3k/l+5dfP5VxMSwIHrzKZ8sVvv+N+VRg/Vwgs0gRMtXmXJqw3SrseVgvH3VheLA2eqYKkanOtpxBWic4vnaMTOXMtRqWiTWvw5jVN1tWaFMGP9W96ZQhn8rIUsLDTFAqorf2E9T88CUgy7h/ymd2A7uKOD6SgheOty4VKO6KzGf1Rm5oZ2hPUIpAiZO5jUzFJ8hU7vT1IXCpUWPsoyMyGa/j+zmxGrk65dMfpupjf8fGfgZTT1ZJJKcgEKe1RbC9CYvN6yxHf1IvIXUnpE42LFbsEdQgoWIjg0/nOD/pqTYhCcfLODO+qkl9HpkqOp7MOmYVxMliF1iQlRohya2pJLq0nltQTdeuB6b6K/b3p59q3yEj9LG/3k/Vx/4GP9X2WNrgnRlTPWtkqD7259jMT1VwgOv9gkzVx/7+qKWgzFQVz6Ow/PFTOd4SmWrVsh7DJev/tolUfmCqPvb3r36q/t5fcOSQMfp8qj9if30+lXyfIyPsZ2U35FP94afqmUpLWT5VH/vrc9QHP9W/MNVw7y8xg+inPtWBDyi57HC9+cURGam/9/d9IeOa5xfOj6hUPznqf+RTbbf/yKeqD51J5M/TA9llTKUHrUsmNOoGpoqSuMuH2B9Z8iQO7zz8MFUf+wMlKisiNKtoqKUQmVAmQ+xvWZ6RUc650pHZgQ/BnirIfD1TvSdl/OOnWu8PeP7OWD++cvHrp3qeDWdgqrBSICGp0P5T7K/Pp1Jzh0NaZTVN+3wqdzNf8gNTuWfxx08ViKx/335U/jAVRCOQyHpdJwhn6W/sL0zaDPcbMtVw7+9fmQqc+v8NUyEyTf+GqeT/0nt/jbpd4hn7msQQl1xCNm7UgH6RRBIKpYdrbMRq8C2uaKODNer4nqnc53TER7qEDDBVx8g0Wjyqw/ziK2Q03SWw0qgaJ/edB2R72U5AP9yRqSZPbkbSJceBVbBYFZHciozmWghLKUCmmu6Qob7ryAKlfglxsHviZ9F4xGBuzEkdXja7hFya7Q4s+T6rgwl9K2RC3hUo1VWKQ2oi44zTb4ln6hcZZd8gI/FHG3VMvcAz/usXlMjvLeq8STmvA/6FNuug7SWgqvapg9UebZajZDyYHPM74RqaEcFdxLCcrKYkglq6kXdZJKDz70kcCfZ+TR7uPMe/d5+Q8FDskXmP/h53BhHiaHl0c6I91BTs2YOLI3uGNiC6qHdwzw67p+f5OZlbLJ9koU1Z3/h3RxIHbbBRj9s6GE1Rdxevyxv88wvne01wvqvL5Qt67qFNdjV8nmSecaC6x2kd1A6rMN4gU8FjJtXRaYLM9Lnh1jOVEJnqvpRz+s5rFYrVSsQ9fylP9Fbhnk8XO/x7Eqp/ut5OWS0GQOY5FMhQk+6ZwVbV5Dq12L02PNZTyMKIVZ/TOoEuIta7RJ2iDZtTWaAiIhYEtstiH/MO6OFJ1hBdRy6facxGnbcOoM3KUOffKf6+e4kEcOscFfWJzdc4nS4h3CAjJWNHqejpy5hK+2qs3lPAeskgU2mXJ+tdUiFTvUUcbyiznOQgQU1gVaULiWJqJKPZfY2WbZdCGiEDJl4JJl19iAm7gFKSqYzJoPp+wLxv2b2zujHJhj6Qib+KXGfSFOfDPtQUYn0x4kN5W+b0417GoJcnfN64QqZSZvoMyGaN471OUArv3k+0ya8jfr/ykN0/mCoWPmhzhZK9T6mQkHndsqMJjS6wnH3HJKDZ/kbERNNAbgEZftRKHZG2OIsDU3VoEEijvzhQzFMXhwcDmWr7us9RA/ifOhzLuF+m1mYJNpmPWU1HSxpif4uNzfwgGep2ya010O4lnqn8Am3kpJmaEDo4viyalAoVllcFtscNq1F7xPXy9XYGBFyHz2OyWhjTAA//1aNY8ul1hO+nqn6ZKixY7LdnKvNwm8eRiTaCLqSVC8Z0i0x1G+GZ3/up5FdC+CH2tzotHuBSCZlwUXqUzHj/BuY04HA9B3uXnLOdDOEZcP2tx/KN5qn2AP+LOz8JH3he3ZttBebTQ8asthwlRVFcYRmN1ThmWc1D7O8PP9Us1m8BigGlhvG5E4ixjWag6pFMsvJeInNnMYV8cSJx+n5UQEUlIJCd75TEssf6hVq1AVGXLuPUP6r4+SyXUDxrE5ldLlxyPDGmcj7sTgIFiSb7egPK2rLjgan6WgpDfaq5h8xh3Y01eKOHijb62/74qTSky3jwU9HsN59q8FN97yyfauMZJAp9ZNL+3p928XB+NwhNg5+KTmV8Xu4QCGT+2oWgitSsI3lfuf8j9tcpImo+khISTTbIFH0+FRm9CBn8VELOq4OfamCqvRADLC8zZJL3DZlKteMK/Bfuz4Gp9slvjnqAWuA05Kh7ToxMZQqKOTCVsdnjzwXtYA5+Km2mI9P0+VT8zjHA37F7mt8FMhGKg+WPn6oEFJN97M95vpCpEI5gYKo+9hd88AvJNkWm0ueOEgefgtXNZ36qD2mWeL5G3Zp4q50JtvshuD6B9Utc4M73s1KOh1oKfY5676ca7v31TGVHJ1oH6U65kdWex+dntVwGprIedfxTS6H3U0lP1jvmL6aqN44D1PZJHPAlMlPl1icwrk+VwMZDRuyZyjUWo9rXD/g89b5egypPl3y48quKWFa7GZgqjDbIUOLeWAGhLPY3f+H39/lUlhLh+/PWqFlG6/Yn9he6564h35LVJ3uUyMh/MRXlPJn/TzPVWJD+hqmUv9r9jf+b/FTbpUZ/mKod+y5ZC8y3nm9EAreLl5PTmdXgsziJj6Jrgzb7ED3BcmHE1ijXEc/Yl+D4/igOheQlEf3mxJChDSHxjNVzeu3fAuhPqsTpVPEFslhPJNQteLaFYfTLVAp36fiAOzosx7GwUTdceHZPZ7cm5vOIusG6T2rQbyIg3etbWCqnGQnLej8jWolMRb9nlnN9GSUkOCDTWONgykevJ9qg/Wdbgnzu5shEz71E7HYB4OYwx+93JIEsZ54IaiKxnN8T64Vj2l9QxDcyVaE/UfddihAtw3fC+oO5p4GpfMNBhqJHLyFtNs7BXN8mBM+EXCKHEasparCe0IvOTQgh8xS8h86RaP3ycU0vDzdQ7cuchPbdT8gn0N5AQ3UaByeFa8hnrI9BuaZtHW4ueEbXq+MbvGeDTKWxnNyNVnxAFhlT7e74/NPaHg1MFS4Jvr+7wy8hvwgSu6eDTLVMWW2I9vKsoznrPaJcdiqsvt6CD7mG9Qi+iDZk87EUB3LWKvRlX20ImmDJZ/Mz2shMwD27yz6o4z+1PKNiKCYAnUZJOj9WHe0i0YfI0VU+HV/bjlYHI4Dgzu69XZYK0JuOuni1mrl1Fm/wTcWRDLBdt8s4eezw90eVLgC9b/F92Z98TQ52S2E9YrU45KLL6XzmH0FFRqmzbyejDVcmH3DkhcLqVLNeJQIy1dZCpktJgwwqFTsH8kOGjKBwm2RgquL+RoZyuIrS9W1qwH7G8r1KraPUSOwWbXT25aOR7VKy67Z78D4l2vDWkRX6rHYEYm0+qgNJQ6YKm4sAaEvVOnvnQKnNejX58UqL07ku/zBVdPwgQ90OpUndK6v3lm7x3+tzZKrry2/APu5wvYZ62VAzmJzB6l4CH6Tj0YkE6UIFWnbTOFKueUMOt3ELHn1+CUQ7XJ8TH5nK25OOwNxoKmJu7jPQZe8TR3B11j9Mpa0EPpyO5zNySH1kiMBCnU8mrUm+eaCCWWxlPphbJTLV52rC9pOrdXJk+XrxrZRhE01ZT/RxuaZfZWVA8gyQWaVQYbFPZKpsx5hqqyJT7YicQjAXvrjrTVwv6Yw7gmVfcb8Rr/phKm/B/FTnV0f/h5/qfizu4NjJJw67dKSQ5VK/guG7HAmfGVrex5X1cGcdGWPRwvkNdxpqEo6T+cSykanKCPe3Eb66OjwvOCTFB2MqZN44u5asb4GLNs87Fmoc6W+/0dTd5R58cRB80EyAlYe3Z+B6gExl5YFJZz6rScyFhMR2huNPZUeDnT0jPGqAltLWK1GzLM9Lkow5VUHrJBawSnmTJN8pakrqoA3eF4qGmCl3s+He3+CnKhOc7z6fqmcqv3OROfpaCjRrkKl6P5V5DDLQt60ZhxOpkkiYxeYQ+wt3PDJVtJd9MMAz4oGpej9VH/sLjJv8w1RDjvr0g0x1UFnPY8ZUP7E/5qeyl6y2hq9V3cBURupq9RD7m9atOzAVaC7a3D5H3ZrLtI7UF2K9A0EA/myKTNXnU92/wV9MxXp05+IL7PKDjOEocCPFUjR/Yn99PpX83W2RmZGpg5nyoT+xP9tCppklsolIh8/rZ/i+Bqbq/VQ636Am6Jmqa2sdFIH5edRHlZAjV5Y4f1c1DkaHCtcL6wXT+6nAfbfI6KfiMzDV4KeasHwt2k56PxTLj4pq8qefaikEP/lUOP4gIauYGEM+Vdg+WY3a8RQf5CYj8/3lp9IuEv77qfv5yafqmSo8H3E++9hfz1RDPtUjWZ3Ai+4K/wdTWSWuhyFH3U0Z80r8soYHBzlZvpCx+thfQOfKjCTLYA30EyNj9Uy1F1bxwFShMysl4pmstkLtIAP7OnRkrMgJ6DgQHsZ3NUEmJTGzv3Idxnbwn2SqyfTv7v0p/0t60/y7/VSSkuGaChtkqjvhXDJbfZ8/TMWdRmsyK9+ok41c4iF5Sy4xtckdCLxGBEbquyGPQ4rMUjejOBBETyAlHkYQvAqVpMV95JJ9mQngj1FxpdspMphtcxKeicKUxw3XrMnZtvEM6I6oMw1AmxB4XwOZifJ8lN7x8/YZIXPpNTLMpBRd8llxG7DkekaC1/YloK5BhpLTg8iHtvcCctA4XNOdNUWdYeVAmjLDM/fa4Bm/tZGp9nURAPlYyDSPa9OQQj4swHrGHxJEYm4SdXzB55WekzqiqdgR6RYBWDNAprIitGFP3sczKrqO48BX90Cex/sO9xTLNZ6fpBmh8mULdCni+CsFGYF+DrimZ8WIDzJWv8sfhXjmC+sZH8pvDulrwb1Amy6mJLob7xsxHix/rfi0JNJPTHfH2QsU0xnVUNg436WSdSAbD4kgyY2QCWNdQiYtp6gLWR35rmJ+EhUVTSDrwY36m68IBlk+UadUwZq2B7SpwUxd1NHIQUYJpKcFK9ZhPoqPyFQIAjbEjrOsU25Zzqi+QF2TjBlTZe9WoJMKmSq5h4RPmws0NH+LHqTumNXJb5ERghKZam+wutyHvHKpk18ziO9LN44tVkOUS64B5FcXmap4Kw2NR9kHtMcUmbCskEHH0ZVCRpfIVIJe/TCV/+m0OLs925waJjK+cXwoJKHTVqLzLW/DbqsjE1wFZMrPJrZhZbPxWKM5kL1qJLAJckqSVYgMdZ/sdIjWC1InVSNL9FFpLajC+MsH9C4pBOwsB3fFei2ZE9b/crbSYCXPRnU4iXD+NnAZg3fn0WYvTshUkspNwFSmGsneXnui3Qbl/z5SkKlw7f8wlXG3kamaFe6vnqmc10usB6bSD0fUrceLEEc031dkc3go4JevKYFghUy1XXzeYF0ZU8VHiRKoXiMwfdLWCL64f1T1H0z19MWEFDwylTxmdc0nr41ApmPt+uOnWutos2iHz/MHU5klMtXGeOD84f6XyClYybBT2Z0EzWLPu1vpkJYlvo/tHhnqoRIXkqJYxml8VnKaTvHM3n34LzITlAItZ4sDuKPljI8yC993fPuHn+qJxp/wm6sM6tIn9ZBPZemXO6iegEz1HKMm2X8nF7DP9xHqdA8Z6x18OVClVo7TsYnz+31zV3AVZKr488D5zO1tAVTzujjcPl4zcs63l4Gp4sWzdAc/1VKqmF8heAtDLYU+9heYSxTKjneZAFEnXB2JIJvIxLIGschqceRh59JSN1QAnGg+WZq4P3qm2p4o5ZPDEZmqy8U9rLXYJDFXIlORmWPAyu20On3XFc7H+br98VP1THW7BTKQ71XivWNenUiZyusfptqE8oxEE4Lj5RqTBI9dNyOijX/Pe0w8foj9GXdkKq90DQJPX8mHHHUdXMr/4aeSI5nl4IfIVNpnFQ6xv8FPtXo+s8FPFa2/SjPkU/V+quB4a3OiC+Qnnyoa58hUocmrsEz/4afqc9R7P1Xgmqw3zSMoh1oKyFTBmvm1cH03/K+fKt/wxo+fap3g95fbejvkqIeTw4EOOerewWD37khp/uRTxaVaD/f+eqbqc9QDUjHm5K866MeXwofpA2BgKrK8Mb9ciD8PXq035KgjQ5b0Dz9VmPOAmu1ZmgNTwe3DelCzHPWBqVoeGaPPUbcRjsjgp3KvhjHE/oZ8qt5P1TMV3LRqRk5vZPYhn6pnqq2BDE0qEb9vVcsn4p5Qs5K7h1bx0Sk4UrM8DbE/+IwUSmS60xDRLxLvbjVIiHwv17C8C//EVJR8jfgPptKLEN//usHvJ+YOme4Q4/trzO7n3h85Wawc/qXriPAUYzClAzJVM1NR08lBAuoqQPWx3f5H/VTTxd/1+1P/EflbKP9NTPXSNQ3UmzTmw7Hmm+R6iB6gfZtFHFh0vybx3mb1lDIphs0ed/rZXKBOdJwRCVa34kScelPCcn2S+Kg1WWZ1ykcQpHOFzxKWX7RrJl9UmR4y1XuMTFBQXQT9G/8yVWD5HtCd0MVBchaBEEdfoq6c8yTUM/wcnzgA/7Yf87DTRZNc1PcabElEHX+84/ddlvae6bJfpkqy7w4US5/GgXdDBvRukz0y1RnP+FGGDHKIFj7+VYpM9WqlitixNwd/63Q1HEKXnQR+C4p4mcQRJz1vZGHqyGCih5+TUMI1ftBDIC8dmWoJe2QY6bwFo6rGcTgWcoF0u2gNbrHicY+dG5d0Hwt18mYzqoPlpgDiXM4X1G3hrA7NQ4E65aE/wZ3GEzwTvaIiR7f4om5/IVndcsZUFv7cK4wRKtY7dyKrxn+DypsiD8LshbrxtlgA7ST8fe7+Vog2QSYpNE/kg21anuj6kC1AjZVnHORZiRxCpgrk590iDtOA5SC/kKkK9cH+3t6XSOnu8PNys4yzcNZ2tBjhns0zWSZJnCFTzfhpDDs87PiMfJUbPRynHsQjQY2TIAgaugrxzN/nY41Pc0ExqSeUyFRN55LsnKCNTQE3OyQ31PlPk9Wf2rL+bBMXmbK8uC55xjsC+w+v8snj0yX0utYq8PQAmcWqkan8y7cFv97gejJ5ZD7P5XG8jzF+/3FXUNLKgQ37kkdGWKUbnG+RMT6Z43jTj6IMTJXNTyTOYMXqnouXF9DC+6KO7kSJFI29A6tx5Th+Xlj9MKVnqilqhsUlSOiYO/K4/gh+34g1FoMNJ4B7y3C8i1db0d0YmSq4ow2IVVbDlXtevuBaOtr4qY7M+4jYXX/HEuvgIZXMNvs1qPlJiOFQv3IytY4yeFMW63b9/EQaen+BodmsVsCxUYisvSQw9shU0eOKmqFrz1MwrAbX79LH/TK5pxRP/xgZbSzNOzKXvuchR/2P2J/82ch8VD7Q5pIwNmA/EVSSSLE/I+b5OEJGP8t8gv8ooZsiXsKK91U+84UupxvmqhiYStsoaxpVyFQbJ0bmG6/Ljk7zSQX2GvcbKNCZA1OZj4zWUfNsUQmEvALKCpk86kK0Gc/54spq8CJTrXncPzl3Qcb8GsiwPVPB5yEhA8hynDxOOL/3CTKVvUfmjcsjZyL5bPcsn7KLQdoiU+nv7ATKNEZNJz+RkezqmqBmKlk+mfduhtjfSJ8o9ZBP1bT+D1OFCgsJ3wMZ6fUbsJqun8qkoUUUWGcrUmf7qJBI5pdLWKcCrRNtokj0HiNTxTzBkazfI4mcS7TByV7W4oQ6SjfkU5maYaOGozjfcrdTQKd4XnrOEypS3Z4rUIObSiLtEKBS3BrIVMe7wUeSiOPr/VRmikwVvONfpur9VBByyppEWe2ATx1aA1zbhqRr/LnPao2E2woZq2cq86OZyOweoOYIdtngpxqYqvdTyQ+f+ZnWQT7kU6mTNzLFX0ylfBX8+83+1081xP5SM2j+8FPBrgsSUs5+mWq49/eHn0qp2b29bbBBewOkHvxUH3z8galCO0IGujCG6fOphnt/XVj+xP6iuPqN/RmkUXiYbH/9VH3sb2Cqs3d1h9gftBySQ59P1TNV8Pois/wV+wtubXcjl8uTgNMeWC2HAz7/X/f+om0ru0Psz9MOFBlti/M/sdqf2F+0+OL76f1U3nWBf482H2TAZ7sF+bhYkoGp+nwqYrr493QZmar3U/X3/sIDq2oVr3E/9jnqDq9UaL88ZFx66RiTsdgfWe7WoMwaHZ93jQx1/Tj/5Kf6V6bqY399LYUh9sdPpz+xv2hphsh83DT6YarD8z/qp5pJfxf7034Cf+x//02xv8P+izrkPRvX4HN4Jlw6ZCZz91rUQUk85OY6eoM2GyNT7RrUyQnzrfu1IfFBvvZP5LAe7cFxNPy83+w78rLrEKLbVeFje/xSyFI5IlO5hsynl6d/I+Xzu4BlYU7rcNwgcxTSxMU1+2z5aNvsXLKxNNQl+vjLR9e96JI0O/qgpzNkmE53KHmstngmSLMpCRsYNWT1mOxA14UFH8jPPQL9xEdLGq7RJlmTnJIR+Dl4L3EWBzvBa8jt83XxjP3OaghCtFmJf5+CqV+Q6Rw8Isns8X3hGi6RMa/PJ+roEzKVnzoTPL1uUkIyxnheqY1JmLD6VpvLhvXW2Y9J1NZ5R2aWtgKXT/g6iKlrkuU4xD3nNiMSXQ7IVLYbnoHcrrM4MltkAG7E6hPNWc77LH/nZH3SP2BWzpuP8hPqXrHgHuC8lzi/dojMdT1qyADHixiHnoHPP5a+c3Cvc/z9m+3jmcN6tMb7h1iDQZGZhIM2B+eyePBhvZeBWl4rw2okLEgQeXJOVxoy1Ab1cA0j+y2QsgwsiHgTmepcoY3Uv6sYInPP8eBf8LOYITNvELHqmI+QqaIj70Le1MgMs6t8o/MlMlb6Pml1Jslg0gSc9IepNgbq/lVp+BBnJ8pn0Qp/f3ErWqBjZ0pAfeUmWZmxhro/VOtsvISEcsaiBHPBbDrXlmsqSQ98fucu89lLDAQ6WrU/TBWHDs6nt2Djn+B4kmhkueR8Z4zPmCrpZqx+1gtZuKgrEqcNi23O73YDRv5EpjqUzxlZbpGpaL5FhkyXRUeeVqxCqGUSHwoTnD97jesZ34ZKYvGETJZt8GjVOeYnW+/LnNYLnP9MKli/vLxFG21t8aSNErTx6hvfj3XMHsi4RIwjr0Sm2tuPA2hBIRBYfEdr4jgbDiyb1QBVMrci5+zcgDp7fOrgs31KZGzfRVDHdYvr38hdcgzOE2SOBtevPsH9ou9Tgrr6i9ZYEDYNcV/2Nfh8TTzDQwNtxL/6qYJK1GG1/uL4sggZchUWI8B5w/3aSPhmvjqbL2mPz/dUkKlQINsQ3Tlk4sWY5XAnqPBXVvzhg0YoG7pRviWu1xrX950ik0zXjgNOtKF89JRkZNERrj9r7ZI6nNZoM6T2gYzkNB+Eu0gSCAo7ZEz3NIpDjcXSL/OLCPK1kEnW3HB+M8pdwJIYU6UL1BxRhEzlC01HgiXzW7+y6IQ6/YiarnqXlKa333t/A1P1sT/RRM03MJX7LnhYqsDugHCtQkV9qsEuyrU6cVSWf2cjU+FxwnpmL3B+zAva+LSmtI5XC2VGtx8xR40QG3x6KvD7JyrRYWO/Waw0RqYyx+UGnLGOTMXVyDhOUiqoEXZSPDBVocYbsBcXHM/zU/4wldc8TGSsZzcjNrdCJikFj/XURpv+VUTUhJlnkHBZKDnhFqUN7s5dEuCmyFTjSv4nP9UjRaZaZuSXqU67VTowFSpLpSOb0zVDhjGQeRJTzofYX19L4Y/Y378yVR/7i+gamarwA3zfxkeLBz9Vz1TG50v4gamM19QYmAqmcWUOsT9rE+L7n5cfhVTiNBxif2F9QuZ3+dVP7G9gKjoq6U8thWtbSmQt1qznPWMqewtAxlGJDF9d8Hn7fCo65v3BTxXBG+3lKt92AX9m/fpGH2SaGY+M6iwEfL7eT9XH/kies3wuxlR9jroir/D5ZBWfp4/96XlFY5gvlGrwU/V11EPniOtHPiKz648FITCScKenMr8DtZzh++jrU/VMpT0dZFB44ykoNE49+KlCq6l+/FT69DEieBxUqME3ZDX4qYK9XJ2IfrhuBqYKRjdcD8omRsaqIyOOOgkZy6vYvT88Qvghn6rPUZfnNq1/mCrmY3CeO1IPfqo+9ie3pszD3MTn/c8x1WI8/xumIjN1LNL+f/P/JqYKwq0K/iIYx1G4KvDvT6IruPZlQcBVXmgJuUUDyuGLCnPvIqPMO/y5NT9KcTCfIANI9isHx8ulOFJmr4ao4jWEVEzxTFuNkKlCa9GBvFflOl3cuBMhK2bjV0jPA1MpX90BC4yWDy6aY5Kasrvkavutw6+0o0Rpth5ouYDMAulOIYdDloEpJhM+9IL9idT5g90jSRY8ohwyzuOt45pTBbRJfo66XvUmW3C+/pTHk3R0IwKJ8IyXmJddWEhr8jD3UxzPriPhayyizr0U+LzTLTJmuH1WpDk8PPBqY8zjGeLinpTeyHizg4AbRn5RshQYUwULgUdmkm5kd5tksLy+eBIqIjKaEc0jsP1aQt39LkyiT+8nsI/HGQm/C2RYrywe4LsWjpfnOdSdMctfi6/vOrCOoxlZPx433EOaVIPWvdeknnINUHeJNnm6QqYi9mXK6p/g77sV6nRhsyOw3p5EAlvm1wmj45TlqzxqcGgJVHAuHFDtPefD2RUZ5YASG0Ap8e8lXx+Z8GaYUJyWS5LelaCjFw4Pp+Kw4+rAfAQNNRw20WnJ6oar1Yke1q0DaXNU8Zz/IiMIL2SsnVUjU5Goo/S8NxJkqp3Dx0laUVpORQ+2ry3apMbubjTYL5CR5vqExUZdSgqWvxIcSzXOpmYHNJlOCmSAEdr0iOB4gXs04Ktruc5WPDKVb7YmbFRkliT84nx+XBx/2HTICDtpYxLiPUOIHzGO9838UrE0pRCbDiGxMysFWnCXB3jn65eEz7cokMThtqCFPMdHM+F9I8olUGAtJVIdvNm9MEILXM8dj+s7q2Rkss0Ej3I5U+sYLLT5Hcu/Sln+R1wkrJ/j1O/AOVYKn5RPHN/qjprE4qe4XglKfLpzswpcKeXrkOtGQNQ05cDJ6QTX47nJiXI8PEEOLObHiXZoc5v7HPy99ubD9ZUxaHwew5JDTRJMLk+TZGpI2L1Z/Ht8fGc9cd/nIZ8qeKUBJYtOxv0e49EfRizH2I6uSwhWB5w/3/SRwVQdmW1/xPl9SoFL7XdAIZuP8HnaqltT800sgHnBegxvkKn0RI4AtvwnjpoE1wddfAvw7tWUjySF3ctsgn8wFYv99Uw1xP4+hy4nbcedwUppVwf0njfE39pHUB4KMqx0agQyYj3DlWvO8eHdxPnVIvz35qKQ45h8OYXYBbuz8nRRk621vUCuHTKZHn6UOu20gP6RTzXUpzK+k+vAVKzpTYe06/OgTYwRH30zWaEwfqqwNmxkqpLi+t1QUUaNkiGDn1WuI9/5jkJyoTTOjq9OoNFU3EE+PhrI0KxX1c4iS8hvHjKVrVUNfYyeeP6oxEIbPJYFIrixDHZXSLUrLJCJji6758eYaoj9bV5iMjAVnJ5os1dcgExSjH+ZShLEn9hfWLzx9z9fZCrNd2kdjY2yIUKJmsYcMz/VpELm6ZnKunLIaJkLJrH5IP3TT9WI+H19PhX403ZNOufqgF080EYbIn62q1YF46pQPlh5v0zl1NNfP5UYOSUYi4/GetPIgM/TPoFMPvh+73L3E/tbXjJkKta8m8DF+Sc/1T1Ge2E6VI6j8bFFjcqz/KW/8qle4xWF5fKp4t+Xu5/Y35Cj/rSrhHD6rvxhqrOqKMO9P/9iKWTIUe/9VBPS10LQqjW5Etn4ufe3Zj2ee6YyL2uZhONORoZySQiKxxglQVokzRY1xx9MFaTXYPBTBfuIMTmH89v7qcJMCl3iBPi+ST6hfMgfypx1m7BRLVqEhPIen/9ttMchnypcOMhUmon7sY/9+WnAekArJTLu/L2MgxF7v5q6WoPp3vQ6us0UgexnYjbE/oZaCrMq/vFTRY8b63H9f2Mqfb/B8UmsU+N00UZgqFSuQ/3+H2UqcfZ3NT/p5K///puYapRwCujafUzA8F4SSR/aBaglzuuwne1xJ+YX3COxI/JwfIgS0RT9gjoUFUMwuhQ52Qj3HPTJBplLLb0bqRHLIesOSp3ttEYiplW0ID9GeAaWrD/dNmD1et53ZCLfcV3iG1/UWTOlreE6Fyk5cbYG7sv/1sBtRYUIC90Fn0RjEgTCdkbOUy1BpgondbBsvYqkebEB6xMsauBNSSLT53cFxI0mMZ5BT3bvabtBYrOmPHiBdyL+mrNBdldTPjz5eUL4eo46XxfRJmkvZKrDaduAOePx+/L5DhlHLlzQcN7jQA2QAafvi4dnfsHuJfoNmw9vjTp0wvJhrOZGwvc7BZ3cvzyIGjKVebmHoBUznC/N9hWyLDcnUKsJjief7WdkoiAz2d4Sbaj5KYA88ejHM0h/x3AORwJptO0V5JcqxYDmIiEdeT8Y0y548Fcv5rvG+VTW2YTAe4X/fivGGiTbA/68wUegoRBNfpjqbcguPT1Zj+hiP4/htW4TOtVbA7bTvRjD48rdyOMu4ueQoM3cztBGZixns5hKHI/qW27o3GxDKPIRQeaaVxWNzshUu8sHmYHTghPdLli9Kxt1a1wXoNBNiWd2hmKtHpgqu9UuBH6KNimmcKKfw+UFulji++yZ6msQFVao4+LseqtcGntfVvVrxHK8yyChn9OlQSa+IaMnO2QqoXuaEBknZIK9huv3/UVGXMklMt6XblwyzvHMxoGQOH5cyhl1D1cK68VN45M2xt+Pb8i0dnL5kkjxkKxP5IFnfsvuncVCcSKnj6NAPkKmisp769JIQqZy319c3zL8MpU9StU4fbyCNT2pKw329g6ZDsWgQgOFa8G9lwqfUuLhLnkt0KDwsKiD1mM9e9NJCfoCT76oakcuKT1vBPrzNCGBvnTXpP1uHkhyRsdH+4XTEaVCprJE7V3DfIoaZ3Y48KAGyFQgFqhB9ryngXx940n6dZCp+tjf5KajDQqFVvmDqeA8l3+YCmYeMqIDyFRTYbGApVbhfjUUZHCldCi+/xyfb3SqEjovZGTwG4fr435XgC6PyFTBIv6gzs9Z/t7ivUdGPKBmMDuEKkgcB1Rp/eunyg4l66XjkHqI/YXNsQZ5ferweSr3hvtxcgD9JUu43oS8I+NnNgNailyNpI9MPWZpbMYMmSoTvvi+ZW27BSNpWmT+aI9MtvaPQMahUifqF5m2Zyo1ZTnqkvu+aZXNXYOZjO8vzFmvF1C/X/Cv9YgPW4nVf8NXBSmrYZulCa7fmCBTpYslrnfhjox9PiBThZlA2T1BZKqgRqbaiJFRx7vi1Q1MVYxzlU8tTbn9GfsTBJzvY3NV/mSqv2J/w70/h3OQecK3GYexU83I245NIL7gxQNTDbG/m6vzg5+qj/31NT+D4+o39kcJh0ziqvJPPpW2UPAk7/1U9vSagSNayAT1AW3uOF+lQ+xvyKeSHRHP2wb3RwgSMkF/789fj2g85Kg/1o6PmmNGYrjMgtvAVP4a93u4U+SETKq2GXLUg6rtqsFPZaDZJ4OfquNk1hfD//VTvYLyh6mCAhn4D6YK7G3pDnXU5YbVUggCZKo+R72P/Q33/nqmcsZnlUSnEB98bLF7f09W89P3SzowVTt7LZHZwuon9qfG3S9TrX3mJ5K3vznq890TfvKpwrKFIZ+qj/2B8ahOhA/x5/IRNcaQTzXjdtGfsb9pzerEs9hfNA2RWegGh6m0BjLVX34qbXzD8WtbPJay3PhhKvfeIVPdqunqh6lg3/3kU3nR69dP1d/78zVf56PJsxNInKPm7f1U4c3E/XVWnr9M9Uyrn3t/vZ9qYKo+n8o8O6ip/sNMJS3+pj7VH2lM/3970/y7mWrTeBwYujkmUWV7rAZcdAIr3CJT8f6ekjDX7mCWV7GG2t5JpD0/TqAFKX7+8uxueLbZISd3Yh0UF2SWEI8p2G9GSpwQK58ReaO9cc/mcpy8SfHDVOrmOuEDznRN8vjoFjg3sY1DIdgphJMnGiyBoo27fW2JnJ4LB5koEPjw0djIPPojAltqkCEKz1uTJmX9Ah/WgoRH1v+siLcZEK9FRlHCJzKYMME1OS6nMTwbD88gc2uBfe6mNVROA8QafcZgfd+48uCJNutOjndQZuz7Xh9nTfS5jzpjV41JWE0aPKwWWxdslItokJe5QLjdCHXDPhNikNZ5RfguSsCvKTLhB5BB7bcVgHL8inyYlN6MEHd8BDldTlFX5chAtVlcwZxyYx6mU98kh7n9AtoqbwLeHM/oj5tdwDUlkQ9ucsF8y8hUbsZ6SI8yVqcethNQIBnzgSh7HUk3uEc38W5RR/NHu6bWgRuzxhjIVP4lMGmyeEtA/XROwucUbSaXlzqsTObnW878G74vPMMiQ6N8Ni2ZjRTxfUI540iYndsbrRGxYcXv0cbkI8hp+7nasEPrySdOJldUWT8dyO6FRrLHp5ToG54xZLevE2ddx4ofVCsXomlH48R8VTmdWNoTLIsf81G9wPVVOKICYYW6NFHWikm3n0uO8+ciY+W1DNSjxwfIlYk2dV7LHTWPTwPCXczq9Fs4nxwgExZFwWI/9YaSI8IFwNknJDF9ZKAXi41GFUWmcg5tR4mgsXpG1YePPHfXkPP9uAYVnvi8k/pdkWZqyMhUEdJQqyJT7aptizYiQpudmLJA882kQ127RIZ7z2VkPiPG+RcfKnP2c0jSjKm8vcN6Mh+YHyVkfuDDaxGHJpERiuqiAPvr87jey5dLUmkswrLScD6eOevh7ac3sGZ6VweHo9OQz+k8A6PRkLmdNkfNMTp8QX4/WzxDfQeZ/eWhDTQbHnU6sU4E8scpwLMZz/ByKVNye+L8/uGnWiaItonCemSPL+8TkbbfOaoP1m/vy7cmtU8GgdBx8XmkqgL6uSBTBWFB6+RoIVNJIxE11Dnq+KDukKmd7JGDPy2mdbh74vvXcsP+yad67cofpjLfwa+f6niMatANrosjfpqfyOb6rsBWcqmG5VNqWI/0Ge6EDUcCWyoTep6hetInvkwyN3oJZHbMNqB8mpYEjy2eP0fbPoCyByVOBQnnv2cqCltkSv5ZVANTDflU2pH1b/OiDox6M4qDzuZmZM3vcDctVrh+fUGWKG+/R+CWAiHxZ47zE+s7nNNJTPi0PXcd5bzpBhI+MlAD+KgptxOZwj4V1Tq9HboTfff1p3xq8VFMkEn6fKo+9jcw1eRUI1NtUYOC3uHXDH4quBr84Kfq86m8Oe/FEacho1xz0QPrjEwVLH1lTWZZiTbbcmk9MNVJFH/8VMEB2o64ywDw+0YGH4V59eOn6pkqqmXlNjCV3lq/+VR/+alg7srIBKxeWR/7+8NP1cf+gukNmarlnGJgqiGfCtznAzw8iOpwXVYV+Szb/8lUmu3h9uiZqs+n6mspDPlUniwjU63ZnQLdkYFo4YqCPEUGGWJ/UJZLME5PnK/7g/l1il0x3PsLbRWZqh2znH3GVMO9v0Ty0XgI93+K/enNExlnxnr7aEeigWNlMhlifz1TDX6q/t7fZDLVgdxqfP7YhtPgp1IaCb+vj/31TNXf+xuY6iZe8X0fp5SH7oOMumf5nr2fKqh9ZFrLmf74qaLHo0KmrPl/8lPRhs/AmzyWBPZ5tR7yqWz5quP+vykCsT05G5hqyFF/s/pe+gGZGKx1IBGhK5HJFwaNA/PMej+trtGffqo+n6r3U0FzDdb/OaaaC/zf3PsT+H9UUZ9o/z+ZavJvZqpbdkTdGMoC49Z9R5JDcQb38kGb2zNV/pncwRU1MY6uqjMjyZP1s/tMxTribA7Ipwi3oAs8MkPh7tEGGdMAgp2ITLWskDkcbfvCPZHhGb3bcGviNZMx0Pl3Ekc7wUXd4XIm2OmkJcCNtzOycQoF19joU0NkPVCH8hcbyMIR4pBqC4GYAjKVtriN63ArjRLyfE5wja3qOR8tVy5jFC4B63DGn2cTtJFpEyFjTSdTEqqH0ZocrMwAKzggY6UHVuMxSMdg2Df8fm+BNsu09CsylSPUoWY+cbyBzvqq50INCw7Hu5kgU8n3KV9HF9p0JD/MM1AOIc9DJuc5Kb1JCLInIxNuAmQ65zAPwG5dkY8s1j9RnnkHkPfjCTJMOOqINNMuYLvCOIaPX5hkd1s0IJ+lVx3J19GNPGf2GcgTmQqq4m0SxbrcwPnsFwScNzLlovEFcK3vuAY+wzM9rokKu3a2wDPujTbeHhc8Mq39IMFrWZp0f9RE8JE2+VDbIlMVcYwM1TA/37tAm/HMWW+Oh0/jNBVltAlTGW3me4U6HsbliT4WeKZkRo5M8pwra8pdawvAV5Q6m1ptRR/v2oY8klQ+ccNAokWJTBVPc4ekiH0S/c4MBxD1KEmPByWnBjd5gEOzCYm2D0ci3nKKTGXhmTMw1cY47kD95r9MZXAFMkY4lUl8XckNzbSrDukNGScWP6+G1JKow0ZBhhmYirB7SvEuZz2VTRbrkx1khCjU6nhXtqwu9/uGJ7f4iZFEnzdyF+0MrNNtxAe54+dkxOMq1zhk4shg8xc32zfo9hHXt6kgU7n77wuMkYAMNxVaoKsjy786WTj+6MoJRCqODZjZHW28uUZTMxIeZ9TB1ZwP82+5ptcyK8A5m19kkrfHNMx9AYRyuB5UikzFd9YV9PDU8gH/EVGz2OcJUGQqEi1a3I+X/eED3tNi90THixl5XS0VHPvxrYPPcV4Nfqo+nwrscfvDVO48wjN1eUEbvJwTAuvPGMeXpaxm6uk4AzscySSxd8hUtYs2Z885Ch/LCjLVxUabtycjZOLNQXGpYIkBJNq3q6Oti+tlqiADa58R7rfMYO+fxf4GpmpFeTYwld3paIPeKjIFf0O0UZotSrHbGzXJui5KIMVcIuEidm9kyvtT0EVkqmguBAl1qsURlmXxy1StlK1AFhhT7SJkKlB0liMv4/uJT8WM0ITlx+x3v0zVx/4GpjrHFTKCtGjB3wkjVINrriP6fiVDcmO1PDSxneHzPEbgSbHGZ92hOJElt9Ngo9ekTncWMtV8hUwVhZFBsiXnsV5IKEIi8lTrZOdBRREtNz+xvz6fqo/9yeuNFDsXG5ljrEzXqBmPaGP7HPX+3t+QT9XnqJ84Qx+YKhBj5YepyNfV68FPtSzqH6YaYn+n3dQFq+FYbQEI8PPBgZ/Y305SKPk4JAG6MJEJNkF1IwXKsIGpws4KKqSH0vmppfAXU1ljiZKIurheVicDmS2aIiP0TLW+/DLVEPvrmar3U4UoRiqyfT31H6YqjyhheqbqY38DU3EBni+9n+pPpurv/fV+qs1mR0G943kwxP5mT/zsvpCpBj/V4bsq8Dy9/sb+BqY6WAoJI69VBqbqY39BeFQSEogOi6W+cfx9jrpgteqPn6pnqjcYaF8mITJV5eP3OxyPCv9QUDLE/p730gd1IapkYKpsEv/E/gLmLhpif9Zu/MtUr9PT+vFT9bE/PIxOQC61Ug+xv6VTK0M+1cBUI1pn4LYXZMDpCJlZGbGarH2O+nbVCWQSyiuwBE/n8XRFxuqZyioDjQ+MGe6vA61T8A/6PzHVH34qIjoxkpWO+/8/m081H0/+5t6fIPwv6U3z72YqoxxzoG+3Qh3FV7RJiaqf2F3eGR9s81wi7h1tjpoVCx7u66dAxFF0RKZJxDhwt4VLnr66wT3oiHFoPF5rwjtXH7LlSiHpi/VIjhRWC4B+8IyWLz7uOcYAyjKf1IHK6pRvXU0H23HefKCc7Rn57m0ZdcPsg3u+XLBYlm8C5ZcCnqnhtiHCLAKgM31cBxt+75LH6pKCLCpz1FHnpiFZ843Byssxy3FFpoo/jxSshTupw+PkBWSfvXWQb6ym54zlozy7A4//nqJNalvnRB7u5AIKrwtxoATsxsb7bYA9n+PnzXknkerrO6BorGfsdSfdyOL6SWG5e7F+cXqzJs7mAmAU+YePxi8RdeL47oMSLXF+yO7VEW4/RsskB/j98xXOd+BtcY+V/DiOxNxH3VYUD3Cvk1cMtvG6kb2in0EOpyIJ9cKn5Em2V/Bzcc6DtkRGPPnaF22KPyZhPBqdyM5Am7kLswWJxDEyyGwUfVHnXJCp1hBQyoX6HIzbYVZHs6Z16dF3lpDoBqsr/+JQV+5QB2bVC5lKZf3efB7PvGAxGdXB/IxMFS+RqbbKU6vTGXRrGvm1CblWoE0OP8GafqudDcXURZsUn9Am8RXqODDvNp89olKiaSQ7sPucCB8fp/j73HRxg6X5ReB6gjgjcH3iF0qmwqe3a0VpGm+R2ZUF8/u0skvTNz4/aZGpMp/VNCXudQn5RFXiuJzvb2T7QV2Z+w+0qdPFWiLvT1/nfYYMeBCCjgbKFG3ifa7FmcRqdLppdgVru/3E0Xn7PJHxwV+BPtZHyLSLIiG6ZY/AHYWoGS7zktITxfWsil8lzlY8Mlk1fjegXhMcb1shU01KR4HtbIqMZ5XIVEuhaEBTTRzf7rpvSCPZNSinEt9ftMT52rqXHYri4xcZ5+Up5Ozv56CO8zEJ/GdjkstJPaOuJKxe2f1ZEV47jME7Hl5xVBnIVHA+dOBs7rh/nBful1RdKiz/4ovT9Zmv//RT9bG/zEBmpW4o18F6ijb3JrDMuw3F8c0lf03GVTQFhCFk1rTF57VXyFTp9InMSCpwaXVCm5dvkf4S54zM2x2QqYLFt4vD6CZX1FGOW/Bu0hTJYtIKfzLV2wl+/FS2bpF4iP1lu20F5MG3dVSNUZOsLWRMQxijhnhozYm8U3sCyznrjyjOAqCf9aQCwxtxcdgdcf+0NjKVHT3fdairo4o8qFbi8+NOih8xzn+Q4/pzH8hUsLS5Sltpx0vQcR8lHvxU862Gmk/4SHzUlVxD1ks08kkoqHwqP8sZ3elHEeSEx/W+VpGpzuJKHZgq4cOuoe8FMtHeCnU+KXxkqoLgfO61hxrHxyUy1ei1WoN80m0SmXH546dSv5lEfPVe/fip6K349VPtrWkCqnE1+MjbKT/5VIOfSv3iewwF5odSHD0eaik8/dIa8qkGP1ViIFNpe4nli3XIWNLICH6YqvdTcTLLgR/rrG670jUkpA5+nlFkIuNa/uRT9bG/P5iqj/1BK7U3sjk5Pq6fCf7cW8unIfZHuW/vp/plKhkPPtTcLcv3+stP5bNGkz1T2byJ738RhMpPPlUiywSMQ6mQbfFcgh/scHzzTWn+5KivWE3U3k/VM1XvpwqKLTKIkCFT9bE/+FatRBYvZMLBT9Xf++NPevtnPpW4Ijif0zsh0UxRmsFP5TUJ68DDeusgxYd4nrMamvuidYka4XnSM9Xgp7KXyFRWIOL4Wg3fz3IRAGrsBTKTtDuYpBDL9Q9TcR95/eOnQpgiYHqKOfipfPmEDB2JyIA9UylpJsVDjnrvN+yZavBTyfeA1b2///qpPqdpBqYRGGSI/ZnCL1MNsb/eT+VZBMfbM1UjIlP7xxS//2SoqM4fSFZ9fSr4svy5/xxTTeZ/0+9PGP8v6U3z72aq5uVJOOcRu3v9ZvlQenFEnevM+DCJpBkpY+0CvrhFpmovIq5B1cY14b5FElSbAs/8w3gD2vG0wDPpuMcz/LXyIPRjmU9Ge7chVsBy3E1WU6/U3i4h8yMyzNuckCBxnzNyqr8663H6rtHgb2dkuv1wsJxO0MZ9skdHxt+JAQqnIrMkFjJV7doB6PMTY6bIM8k4iBIg992cRCsXde1SOuIa222QMdw9jld+HhMwuHJCoiXxXOJHFx38SJnEQRG6ChnvRh8kp/LNh5tCPJGNFJ3AnBx43BPpziRvt0AGqzKBgJQ6EnF4zhqYKoydBnWecU9wT/0f7t6tTVUmWdf+QR4AIgKHbAIR2QYb0TMVBcW9KOivX5FS9b6je87r65PuNdc3x5nDqgKSzIj7iYiMnPHkA0M/A3ezjtAxFu86mTweV9iPnyF66VDmo8GdfGrPVHAhxns9tkdoWFbOFj2Bj86bgP5+l9wRqgUx1cgOKpiBWKPxmtPvD4OXDs9FeCLGk8d1Ij9JseofUjDe4yHwsTuhvyftCIK2Xjzm48Qna3fJ5TcxpXXjo8gudetw/Ej0W7KUxrtp6Vv8SJtgFB2JqRyPfKru18RUzp185oQrK+sljiKcf4QBjdc7It39qENMFx7rwcnqayqhdIjVQmKYIasn0tj5ZMVnRTpdtCLJmrJDM+Zi7tapsyIf9Wro+3xBOjYdPDGz9OhzRQ+n9D6DhSJAkFw0nA/OxCQfhWDciYmpwsWKmOryacmHm8RA9jnkapy7xFTjG91vphJTZWVFTFkuWc/TL1Pd31cJ6vcoxMhh5+9tgZgKsTQwKhbEVMc5MdXDlM8/TMWviFlKl5vT+zIHND40E2HncnQbcqzU0SNg5+EVeUPzdU+awVIY0w1fD1o/oNf58Vqy/lskz1f+he5ff5GPdqzkgZpzpJ93z7S+9DsxlWawesU9LQGLc3Yb9N/lJ00etarCZrkak+6VaD48PGJ+bjM4ou6xflTx7VHA/rgX0LsazzTWWq8BHfYt2q8brZ/znNbLc0pMZT8vH3b+1yrra9THMPmtp3prjx+mSh5T8vH+/GIivgxS9GvWlzyRQhHtO+stcFU03XLXmoHLaK3T+PnEVEtVs3FzZExljFkf+0IJsYjiju0OJaa65Tt2doYs1olxKAVrswQXvcH8l6kWm/MgUg5ANv7y6jJYQFiRj2hbep9NsYR3HO7Q9j5KHY/vRQWqydHzwoIYdygRU98PIls/7LzR6sDqCbM8x9mcmCqZrEjTDYYc/b6+1fjUYEGYVIriPvfHur8XfzBVXL7J59SpTIwseGod+faL/h6EHIaXj8Fnn4cmWKm7k9H3TbNOozetj+2ZmCodppBm4ba7Wpc9MdXy+bbrPA+I6exCIQaNxwZkA6crrMWYmKrP/V0OxDxbSRxEb8ZUvr0gn/l3nAo7vZV6pprY52kdl3LX9f2pSDcFgFKtVz1TfeupkvhJ4/dlqm8vhT5ONdToffT7/r65vz/iVH/XqGsX6zdO5dRthkFumPDHvj99xJiq3hBjDSry+dOa1VN941RXZ0rXPzGmUq/EVN84lfH8sHoqrUW4WBfShPoLUjxx3RLa1YWYpItNiLh9p8NhdlmgeXV/c39DMi99nKpnqovZkn3G4rdG/Zv7+8apEi2i+eOkLG4lN3qdpLPOh4Gbbv8rU02mGo23ulPNSBGf0Si/WHy8rzqE5KXYODHp+ZLrszvCc3IxeqYiu9/+MFVASvUnTvXN/XnT8rdG/Run+ub++nqqt0z2ze9GJh+Jj7cD9uKywslWoPfxraf6xqm++/763N/qOq0x7Eq6/y9T8bKiYUBO+Gff39nXMjQLxoADT8+AO00XfY16NLlgBxOdmEp7BDYfPZWKNHoxjfvcXwyjSIBlk6Y4O1gWoG3R++20MkGgF0GaPSPmC19ljDNNofE+5f9Rphop8r9gKvH/kRr1fzdThdJJQec5I0W3FMgnmfdwj5Z+lGpcmY0E7cM9I+SiTLoy3DREu6zewXbkOpY1zoIqPi3RlgxiqpX+zOA+9AJctC3ZtIXVNNC9zTvpspQjn+DQyp7EIY8TYTXkk+XaE0BYrCdIpPEinSCTT/BeYw79QcjOmhDdBoqGmGvSaXyNN+d+BXv1CTAclUNaQ/HWAiN2U/RnC2LAxUetIHVDmuN1JtBVPpsK5sI5QddgZ8quDGIwfvyiNSltxTS+71icLH6+0RwOX2lyFchnSftPjboo82lyPD4sEA65jbOOxjFOUrYvbCs76Ifdh52dQNfjtVWKlurwkNhF40PscqQj84z1YFQUstnvgDVpJiZKIm17BTk1SloDOKT7FQe0hlWiA9bzsY6H8VOCScX6RLM4VXzaPgtY7O8HtFxerpN4Syvv9nTJxw7H4xTjZuCDNBTfOL0QkyW1FRSgNjmHWhCM01j0yMcH/q4lXaXe6viSvVQ47Uj3++ykN2JEYpQT62c1n+yJwcR1mMFESckDcUtinvezLaxc4UPc3D8DiO05+cy2IpuyzO5mmj4l8m7CYzPF9BDokJ4HWmZFz9QhxnGMen7wyKc2LM4VB283Td8Nfe4emoOxwUGdk45FK33mxDTzI71P/sLq2SyTQ2eW6ul8wM4b3E5D0vm40vl8tSsdyzskJ9KxAc2nrdgeyefXFq4CnV2/2xagjB8WRvMlMcJptZRgeXgEdD9vM82mHOvD7aQ6og0mpIOSfv/LVBNRfEMij70CmrNMOq/S6Xm9WeiD34kyMRWyOGMc6VYnEyPZukHzezQlplpu7zeEN08MZ6l0fwEkNP66SPf/eYVXGEs2+Zgy0SGXtoMr8KPXgd53OwZ8TIh5rcRc46zZfVKUvIYsqzmT0BktBbY+VAtWi3GNsN6zOO5tk4GX7Hn6/X3DY6URU0nK9oWmRkyFj4A0h6oYZKPl47smlzvGnqmGa4Ns+DDTfpjqj9zfEksTN6OA9U3fv+jnZXOIoZQRUz1YX33lNtIxuRGj5uWVGCqMianW1pbmx3hOny8D8vH56d3yyS2l+cLn6yX6yoo0g8qxfaOeQj7lkpGP6e6MGR6JGsks9xc3lb6Ecfja0XqetWniJGoGs6NcoHtjms2+NUuYXjnSDDtxAEl2JaZKGnGH5nQ7IA3hPo9QnfM52opHz6+8yf4sZ9wWoR5ofN6siWm/ub8/4lR/16jj3Kga2Bu7Bt2OnYbrB68jvHRugKEWkSYA1juk9BMJvcqg+b5bEnOa4kLHmB2RnAZGd7RylXxcFsZ2OtdPA1YvOjJx2y1JA2BWLS0iyAUavDarIzxoV/BXLse2RpB6ilZIDCNFOYZOrfPRtiKfeNk+UtQfx2kdTe/EVN/cHyw/bF6xeqovU00ejKkeA2Kqnf3LVD/1VJvfOBV5eroe25zwU09VPjqrZ6pvnKqvp5IvPDGcoRPzfONUzaL2fpjqG6das4x7OJeBjzZqSZqt+W+Yyrr9te+P8+vbT5yqeFU/TOWvQoPv41R/M1VEAy319VR9nIqYkhjjzP8yVXBrHcgHKfRxqogv/yFO1fdS4NdRQf7nL6aazH+Zqt/39wb51fdSIPuPWb/vz5+diYGW2+oIynZk9PVU8TSKln09VZ/7q7nIgb39mGDAdoP8c+4vEQ1imi9TuS/J5P+IUxkb3qr7ONUfub/hs/rZ9/dlKlJGdL9FGv3EqTyP65x+3983ThVZqp71cSpPPtvpH3Gqb+4vsb1KgLryEtL4kVknh4smsF4pWZ/7S27D3ziVMV3QdExPhgPOmTHgfUzj/R9mqrHwr3J/o/9Hzqb5dzPVgnsrGIrA83jigwoOgUy6MdakNNGx6OCcH45oqt6Yx7foXSG8fioE/UI+3olCHWR+vsDJas1qbkdbH6wB+DjPA62eix0xx+jF3dDEKZcmvL5z4M76L4VpM6wjxSCmyos7kM1dviBaVHfSQdZ8QNbP6+r4YK2vgPJhgnYzJmZZafcj+O2dnee0Eepk0/mk9pYicbrTSTQ3K5Xm8PwcofZyBYiB+cjj4ZAgqSBiuFYc6NBNbUD9EBLTZN5GIus7I3U1DF+QkHJfAu4PB2IqkYdo5z10MF6uheEi4uuk/igNxPv7lHzq81MnePcLKJ+rBGdvIBLTlMaCpfQinTfs3oBC4h0h6sY+wtElJt3yxEhj9006+nQd1onvkq7m5tye9Xwjpjotth3p1PsFLQkbPuoG2yXAaV2hUXT0+4GwFWA6YWfUcplUJ1th64AErw69xUUg3VcPlhCZ5NMd1x1DFJWaY+WHpEVHlW5pkpsvCWZ7UcSp4Iz46L5pLWtUko3CW0Ge21mFCDvBs7B40ITIw1lUWJx0ISZxI9LxGek4C9WNj3iWTchyB9GKBWKqzUQhH8ZjmVlv03Nw3U3YeY+l1lmhqkQ4HzQuZBevFazpWXFwcZtDmns7Vp8jyyec7lShxvhMjCDuPwMM9sQo+T6PVMu9mGzv8FWv57EbWVZ5DI/oquzsEpPF0S5lSUy11TR+DkhMOS6JETG96DC/60ti4MHFx/TVmpBnMTHVbT/VcXsuDD7touhoSebhhJoZd3zkXT2yqR9xjo6lqsQo+osYHF/jH6bSeWLSRiKmgtdeq3OF9ZeygZjKdz90vdyPHEuY2CpaY6vvcXsE2BEjayoSg+1dYr7piZjK2l5IA6RHYt7d4rNCt1x+IDp/CgGgmIxQG8yFNFknrAa9ftPP2/qrjpKx54PQbT/EcPumjp7fXPVm+0Tr4bzYvi73CtmemMo+1+80elQr0vFNcog446/c35epvE2k1fFuQj5YeU8NjIyG7i+uOB9u8zOPs03Ekc7l2JndQ2KqbMB6rNYOMZTOa5MfpnqsdN2qU9ZH34pbPjbKdmmJx5x85nslpsn7oP0w1WyekI3/MtXR5ZToQxP3h6nkV779YSrjQCtlLr42aLdPhZgfGWNVIj0vDFU+Egqaz9MDMZURbAc1qsmzgkWYpxic3CcfpeMnwqQlJgvaDdkfz9wR0xb/GKfi5PwUjQetnvZMBeASI5+2Cp+8VbYvuXkpqGc7mr87l5iwzUIJzQkxQ7ZGYk6pY0x+pt8jBq0qy4/Ix+GCmIoGgpjOV8hHZ48Fq69r9Mz6zFPW99qY1YlqRk3PVOIaFd7fOt1PL4Upt9FZrwe2r258IY0oEFOR58YGHJeYyvm8fZqfJv38+0rM5BqencaTQYfg3ksHZ5xnpfFwER3BAvo+uKi/NepfpnLP8rROniwu8q2ncs4m69vO4lTf3N/kAmaKY5t87LHc/DBV30vhG6fSXwOLNPdWa2Cm/2Puz9h59P6mnQnJJmrZ2WGXf8j9WRNiqlAKDD4S4+onTvXN/UWGr0sgw5R8/kfkav8bp+qZKljR+zrImgNZ7MF/iVM5E2L8+DIjRolei23PVImmsxr2YOPiZGRrPD4UTurjVCrpzfoPpvrGqXqm+sap7GfN8f7yVWbg1jUxXuITo3yemgWPw+WHqSK8dku4vjchulvZYPu0af78c+7PiOpVz1TRBGn8ht1lhsFYN8m+sx6fF7IDOAv2eh2tZ50Onvn4iVN5a9avypwqGRqro8Uni0eVgVTxORrpkZjqG6dKu8ccva1n18lgo5MG9UmzTnXPTKPjlJ2ZLRBTfeNUiQn0fI8aEL0x28f4qff091803j1TlfZ/tEZdHgn/iqmMv/79j9ao/7v3/Y3liYzauOb5ZHMjnxQv1iV6h3xEunOkNmBmfzGVJHgVqe1DST65lAEvp6cEIyXIUTvlMsTlaeDASGt9XB2mWppFRnEE9b6+ovlUBjxCyFkQRjlZAgeGaQLFhhjqRfLFeXVPYoQL+YTHcqKiXV+JqeJaPsJkmVhopkt2KpIoF/AJ1qRDxktiiNPCl0AzPzHprPuIjydL0rU348CKBR0BonSkLIEoFNG2H8M0CjJisNGJM1C7W8M6llARwDmMW/Qc/wWxd1My2D/We3QIENK4hY0O7ZuzSCe+6PM1eTRsr/0UnY3/qSNpT9eTVvMEw6H+SaOh7Klwzdg+wfON7v89fRQgq28PPWE35pPsTcwz2q22aLIa5NgwiZmyt7xHrdgJKWrls4PRY31G3W2bOpZhwHon5MSw45DGd0TCFI6NuCemnUs8VilZult0bnG6mJIPnq7Jp3SGrKJrTchnn0RiEHXxeWJoD28QFVOug+XCFlA/b0dpvDSJqbpLRN7mHY/pfVahD+sNAG62FtTpbBgtrZwnplpnL2KqqGL9oRhTZcWMfMzM133r9FjYmJzuWp1mXYlWVzMjOWe9DY5i2VhGzTOmWsz4/HZoO2vzfExxHu8A5qdr51urhvXNPoyENNpZjysc0rWCgfvWIXPPmmTlIcvFWQu9zvWcnifz3QM6g8egjmYJMZUzKQF395AYp9GIUZf3C2BSTDQ+W+BVgMl44WF+HZiQGg0x0GwAGm7uA4PPBjOtsnCZH3+YqrQfGaivM72JZKOmsa2HFniH8witEdv+KKQ7CeZ+csfgUGnp/Hqh6+/b8xUnvqlDemjo/g7z7x6ADzHKINiRBuBl0hQhuz91TO/fnpgV6kEwhrjzWt867pMlennyrvGgN6RhZkMRJ8h6dk4PNJ+i9rlH9757EeMsFfIx+bZDXd83xMhnpYCs3jbozafPGouTS9crianckf6G+B7dHLgK4SEaDXWy4V+m8he11jMVvnPy8eZMI8ZcjIlJh1PSPNEteWOgB7Rev0w12Y003JVL9nwWMZS4UCxcvLasXG6sqdZuqvgYrd9tilVETNXskjlpmIUI8fzdNv2+v56peJl09DdO9Ufu78tUk/vxRTrfaBDkc7LCYODJfPKpiKnm+eeN9pGYCsMrMRUnf8iHd8WA5V5IoyQmYyrn/uSRu5GmG3viBr21oqU5v39VUBc0Hb816j1Ttff7ORJEUkvJrSKmwDc7p2ArKXUUHDjSJMJaRlcZGGm+lrWGXLEpovOoaL7fJBqf2yXVsBATk88rg5jKWY/mWBzRhvl+siXmOvEGbljuOkvaDvs4VWhpxFTf3J9dvQZ/xqmCo5ejZ7C4xZg0SM9U33qqP5gq9DufJ0//y1TBiHxqvAt+c3/A/8VUfMv7xGQKMUhatld4DgkGjOX4l6kWB/LZ7pKdzQNd9Run+iemmmYns47mD/pcCReddegHPpkU5bWvUXdlYqr4IbGzVz4s90dmh+9zf9841SxviZm/NepfpjI2jKm+ub94Pvqpp0L1Valgn8k+fONUfS+FvkZ9Mtf5vp5KG5J9crrrPzCVuXjoxDwrYqplkm7RCVh90pep7m+6/0D9i6m+cSq22YaPbSRLyrnEbO6i/oc4lR6lv3Eqa5FGOLl5xFTfONU396eJpQWsj/my76UArL4Tj3HXQcURU8FT+s39rWGzpPn0pvn+zf2dlu0Mtcyi8fq7P9XEWRETpqOIGOiy+I1TfZnqn+upFEfJf+JU3EL/yf1Nzj4x1TdO9c39uaZvpn091Tf3Z21MC+I67Y7QbjYxPXVMDLzJDb/P/U2KwX8+96eM/1Uvhb9bfkrG/yRTjf7NTHUZPMfkw0Q+xbgkH/9lqsl4Tky1iPwGBh9W/9FNx3Uy3jxojezcLWp7XYaEVwcC8JGRo/9IZYiyYWBBatUeTbIj+ZzJxS/AqcUL6db1gI9ka6dDdxBbDB15COSblCtMLmcD/fz2TKMDtz5CEd8U9HSyLj1T1S4xFXnJDzuHWyaG4RPGVHNiplD0O3DXuwjtvT2q8RaSTY7GboC2RYyIMUc+Et5r0mmzA5mWcl3QHAbZwDASiLG0wmtgz060mQj6s44nUwXhlHDk88QXMdNzJkuQtGcTg2T2oTUbb4gR03xCuub2ARxLdD3hNIvJh27efIJvj3SXb8/QnB078sw5MZ2q7z0052sav8eFGElYvQu0dpHAR/qOGGh4Jd1tD2UBktlzewXnKB7JmnpNGntkLaCY2ju0TvdxHUdAzCUVr4q+jyWIff5JzHcikvKCIzHxl6mWK1FB87yXUnwfNMuK0l2DQfG88ol65ho4q/kHw+N4lKIYa7o1UTQTt+OGxnUXvhw4foge8jRlTKW3LHdREyOvyLsnuyvZhtmTGGUZLw0+NVSdfBykNkalQgyx9CO08o6Yast/DEhfO3ZWTVeGmHPCrM6yPTHWbFhOcfVakk/yPWIqpWJ9r/ciMbLuPY5wGoYyWg+a6QRurWQlazFDgLOeptY50i3Fsg/EwHfyqcskKqwP6y+z7F7ELFK0zWDolSbO70etzsLK6WCbpx4W25XBz0ONmGp0Tji0moSdgSzQ78us22HPVO/hxodPuE5Qk3OFx+WC02Fg7cQfprrwYQeznOatayHN70NNTPWID4yBTY3PvYzGe3uXxzg974kx82dIGmT1uaL9cUlj2Htivvj8KtEc0TzGtCVGWKoiaZL68U7xU9F64xRiKmfY0fvczhQV8tGpxNlt++STsHqQzpS2pAFc/cHHksg0w3N7x1lHTBX7mVzBLRGIqYc7Yvrra0yj6Lv7Pk7V5/4u7Dy/bz1Vz1SOzus4zyY0XilH6/PqEVNZpjtIE3USCnD0zxw6kyU9n9q2qnV32fx4DIipVjNiquVMofHtsE0jVppjXeUwI000EiGR59rVCnTtt55quCoFkOv1IOKH5i9TDQbnDeqeTkw1RNWHlAuJMYObXEeritbXMyfNMClTNU3wQRrgePgUGIjFADD7PDMI5Zzta3KJqZLvme3pZ41TTtZgbsXEVLsu/Yfc3/kQnvp6qj5OlR3XN3SvsZJGyuqVge0mYyRy0/m0nRATRik3RGNFzDCPrsTYBblf3FgHmr/GvCoswyCmWq70CZ+uJnR9mjg6rRdbr9MtVD9MFUTqLO3jVN/z/izGVMFdwiXUCHnfSyERolYALab7dQanaR3f73oDb06bYAjvAJLwQz72LPzGqfrc3yDZOKg9PQuieFT+MFVfo/7d9xcdlRAddzRN+9zfMWHMtjeIqV4v8rnfnp997u8jlhms0shFMC9sH6BHjPHN/f3BVGIDrN6KmCpZOdoV7vZ02zNVtClbn0b9l6n6eqp/Zqp6luY/ub9vnCpdb0Ky/yrHhwXZI9DFevInUz1WxFTfXgpJG7Zkv6MFMZV619M/mIr4hp7Xr0oJqllJTPWh+RzfilA1g8296eup+jjV7dza9PMnYgxJrap+358+KLja25Xt8s9eCl+m+rtGPb5J9Dzd+BL1NepJxOrxvrk/4zH+jVOpF2Iqr/gr9/eNU+mJzc5DbNACKaoPaKU70jg8O2X1W6Pe11PZbB9gfE1JQzYHi++ZahCzvurGwYb4LbK4GGOqPk71rVFfSr9MhecLjU9zjdK+Rr2PU71G7LxHFqfqc3/vQ5381FN5WZv9B5lKVf9VL4XxX0Q1/O+o6P+3uT/DHEto+DyfRnuRfFJlnUkHts9RnWxO/hGC2WePXmuMU1R4r6A1ey/I0o3Jx4c1+fjH/Uk+bxCM66jytxY8ItIJi/Fbg7y1miVo9fqMkDxZzS9uJbAakxhmNxT4JNc90j1jV0c/4p6AH94tYB/FMgbcuK3j5koMlT3vBhpi8IHoenLJhjgcMYuIfB1lvtpAa7khkuoapXE9KEhXdC8ftbPEAyrZBqFM7gHpmKFAnrMlBtuyfYVBeh9C3LXESNfl7EnfF880NnPFhzLf7VDvrp80ka7rDlbznYFmdCWmorlewDUNLZzuTu86XlzIBySPCaLzHL9r7G7EVC18HDR3+w4ieatkcPG3ZKPcbgzxke077JnqcBHqmHOeJNdakxi2oPeUCE1whMvnQ0x1uDaQRPeA5UrlLfrOjcbbWw+ucO7uFXqXt5TGm3UjkQ/MG5xOTL5OdrOBD8FpNyYmVSWIpuNSt4YOd6fn9a48mk14hLHtftB+PUVirPFLhcxRTFxtL1KdHCbsrJzdxcC5tYc0s5oys3Yqvc/5x1X4+FP9MtWKmxp1akPnWBVGE1xuxuST1yzuIhSajek21vlsEUdX6z5bBJj6xqxO32p7tUaDyO6ZKl0nxGTt+EOMVPJCmtwPCjHB1BzjbMzOyHX2pWCJxYt0V8rqk9JnqMKQMyuc3O8DYryztrQmHTFVxrMzj11S0FCGGwMXD5PuZ9LSKN4ycHHjLQxiggeroY4+AzRKnZgq8rTCWt7udP1nREwlnDwf9CpJ0JJFel5zFLA4aC6gIwQyn+xNroP3PbyhHXQapKNNyfaLElNNyXzW6UriVPBkUULb0en6hfoqIErZvtn6ys4Armh9LQ/JDsO9JtVRyvYRfpnKBvdN8vhSXKGbn4bkY170Pgd7T4D1Zr9DIxw86yS6rlWSCKsX2mr1qHHIzkzmHqs7hkOb1g/X3JewCgViarsgTXINb3qf+3tfB+SDLvCb+zMyj2zqgCcfvHt8OLSVjJhUPA5UaPbuG6e1M0ijmbC7wk0/cBicpzS+yYgY9zIlpprjFqBnqrlATLVJuhbi6FJiz1S6Px/W0WJF7/+Peqr3mnyezrs/cao+99eO7DXCbPVK40tbkCcoxQXqrwlptrfk+wC78ws9i/UHEzRiqo382ZBuL1Q+6g5PH6wqj9HZ3J818ivSdBfjw/4eMVXGVdyyj1Npt6XOo3rbLU3RkI/RR3r97vtzV58LMV+gQBx0HMICOAlnKv18brP738w/PAZHjuaL2BJjZ+P7AKfLj1nPV9tqaY1OfIa5hxM+Pz1pvVaPVsPMGepptrqgbxkrYqpZMZilkf2Jrn2cqn1NlDRIp/T8x7qd/5n7GwZsn+JyPyV7O+sa2OyVCTqjzufj+EA+1pZGpCmB5f6+cao4LB30ape8sTONSIOSlUZ7Kes1rqP22jNVn/uTXaT5ILcpTnyFxmP11KufGnW27y/BY4s9UwXvA/lo/6FlkAqlhj4ov70UJjoxFZRDs452jnaEzgSyZxkxVZ/7+8apJosXpH3ubzHfTP5kqs9g8cNUCRdUKrifx0+cKp5onGT2+/6cpQHJaUZM8+2l4B5udL91qUl9nCpI/sr9feupApuYCs8dza9vnKqvp3puXj+5P67bW3Xfn+pbo+48K7Pua9R3z4WOHl8S07UcMcY8mv7GqW5bVs91byeoP9bA93Gq776/b416tNoT43zjVN96KjS933oqKN5W2uf+Lk7KepgaNF7Gg8b/y1Tant43KtNWBUeb/jCVb7zQ6ZlqarMzm7816n/k/r5xKmVZZz1TxfMH/uT+vkyVTBb0/NdmSpqw0IGPStZ741tP9Y1TJffPXu/rqf5vMJUsDP/Vvj959PfGv/9NTDV0TyN0ly4PMSqBDxq6xEz6jBhln6lHUN/nPTrngcRH+uyxBIn1C5qm/DiN1go7Py85ZRjOnDGLixS0RrjpDOdFRDYtF4oMrJd4RLjV5AMx3wpgw+uJ/m1APnSeehWMcK3RGlAaPhqu7wWcC2I8N2FNrnN9TUzGHwwMxs6bTyT/nsGjEIlZRHa/xZN0/XTPBeSDqhHgQiCb7JgHMnCKQN9LG/KREyEnXeU9BNJNPPksvptxqE8GxDRfpvrAiZhE/tD1rwOm9iZygc5n8gHcjeQGaK2RD0IgxrqxXOI2ME1amaxeRSuJ4Q7XMdmEeU6f3WpDut7bkQ4yipZPgCdGuz2HDvnomcSjoGxJJ1yCDdojie7napMPOAk56awN62/l3AYF6N2hxrA6PPjkfGM9V7nXBieJPSZGc7dH2HyI+YJPQMw7lQsB3Nq+o91xPET5nv7ebpJIxLjyiE9SmRikEe830q2za53c090RlPLwJpuliXV0HuwEWLwXBq63hpSiwOKIyYaYatG8APK9ozGmSl2MpatSRx37fHbYGcVtTj5mPCXBfZ94Fs7rFTEE1KVj7Ux+gvm61Ov5uGuP1nPg+ZhGzSydb5ToaMkefb+bJsRUl6azrMNmt0ft+iCmdPZKAaV1HmH4VsiHC2OtswyBmCocsX1zq4Yjm3niSnT1q1rH54SYqrnS/efTgZZmz5CY0roTUy3fMTGMm1+vPVPFmkD3exWJoeRnrqDnbIx0PrrT75/GyR4t6d7VaB490r3NOkF3w/b5fWyary5NY7T5p8zjm9U8P4lUENYGx0chTQBWcHFEaxbT/Q6WOwlk9zVC611qaW6xs4aM6Zlc62pCDHY6b31QHXNLzJhKgEvGCIGznqO+PhHTyTlpmHO5H2J4dfk0OUhKBxCsCjRvypMYQ3clmK1XDYJXPVKyvArClV/dcCqcaf4aKq0P597JaI3XNP/OQ0kiT7hmHdu5X6aytQMXSTU7X+3OzngtT8kAne1Wg7nuP1UId1xLDGMPAPdFeIV5slbR6S70fu2ImGotE4NnrwG9v8lbEyy8Ki7OT/giG96WvrX4uPS+xp8hRAHS++9afob2LSKfLNxaAe7ruxypvg7kMxkTYGquyacIL3bWCrmCx+WVo8/qbJIZ/Rw58/UTzTd7H9Wi1S0NiZlm20Kto6tJTDXYJRHap/szRdug+X+93RcY6gnHxy8pRHA6j3S6SIwUhw63NJ+z3SFSRg2Nx6TFI+iae0ZzfJP5WLmwfckle3/5Qq8zAuWjla5eHwwHW5YLnNL4uPWd1XsSc8y9GTFVs+BTTPVuUucnYaCDaRJTrV2B5uvIrhzLGkLe5/6i9k3Ms9TXxJS2q9S+OqfnP083GTqTjFbefMvO6/snppLmjKm+9VQL1guAXjShEXo2RFLQYR+n+jIVrkdRRahLTKW3fzHVUuKDnzjVl6mOYRSjH6s0HseiquAzXRA9tdxvnCqcwgy9e00++ltPNTdELlK/TGU3dP9TnZTLH/VUu+Q3TkVMVfrwws2V5mtLzPStUX8OygnOdNeoo6fBjjOYRzmCzWq24cF6WDKm8s9XDjze2Knm33GqaHDTrL6eampe9Doqw1IAfbGAnqkivFUWqKG3Qbc90PP+E1PF3ZoTTFfZPaJxd/rN/enctz7q1vc2OMLpXRroBRlHjDtg5wuy3J+ezn6Zqtqx6/1dT2UNSSNa4ZgYbr/Xr3AXiVn0TjTruFXeDnwu6aLP/cU+64GaV/R+/NXATPt6KvOy2fe5v0QYRgL5k8MgGrljJfV3rL5qlxKj63ll1RjL9H75rp6jc6nofdc5aYAvUzmqYzNNzeoBJWIqy3RNSDix7EA/Rul/YarwGtL78gTjp54KBFEDMt7Rf5KphqN/lftT/pfu+6vDQESoDx8+8pnu2/HsTOKHOSLFqPgFFEZeoT2VialgSbpYX+RrNJZIPv4pB1ewrlvSPcWVGCszVFKTFunShbkhn3O6k/Wv8jMx1UBV+ThQtmQjZkmDQcv6ju9exGiaG3PEQNjUkaaTzr5VN9KJNuneRInWGawVV8PJnTEMKLIPV/U+7Zkqeit+BWX78tGcKiLd/4Om0ku2ZziRX586xjEx0vDxctHHk0A6viJGDCfDAXplLtQ4X3kFrOzhHR3Zo+sfNp4O5+F5QzaMe9fR9CxfYd8NOfRmuzcfz0ovgyn30Un36W9AXaTrZfowwqmSvCG2NK+DOkgmCI+8raPZ5uHDPL05xDCVVMef+8CB1+G0RuuyENIohSetIdcmn+mSDyUSCwpYsj7Q/qomplKv9P3mQPcTLg4SHzufoIJslxdocw0x78z1f5gqHBJT4aKjn88Hpoj2bjGq4xBfEohceEEasWuaGFeuAMkln+l4rFVdLXMd0CDpOH8RDUQ2bFXYt8QkuCrIZ7ablqyHTEyVVbaSRvcFfVZKjz4PciPN7BJ1q0qJqeKFREwz1aIfpiq0ATHVR9AqqxJI1y4Hqxmk4kP7YarNY2PWueFVlnX+yBXOnjZfJ1r8KOh+kyH5YI8YZaSWjZXfDzGaNLZ8PrDoeRYlMdVk5KhEnh9iPHiQzlxlDTH89kwMGixTHdfDVoN8+XKOYI9oPi7JJqRzGBBDPVqTmEqcGpC9pizuNgn36B2ark4y92EBnyUJwvilAFn2QQeH3CWfOiamitz16wjbjpgqSHSujuNHlFnamJjK6TpiqPkyFCCXz0PURNaTUld2GWxma/LZi4yY6vwkpp6uPgUaRkDMu1VKnUyvnJHO1ej6N7UpYLadk/V7sd4cgKze0IuJqScyMdOpcjv4SCRPdWIqYiyO7jderS4Ist3UycxyEaT8OkZDWbaMma/EMA+ObSdTSdfnU041v7m/vkb9y1RvCH+Zau09JYDw/ERd3qtp1Hn0vE+ZGNRvRHq+elMKVmoSU6WLp8nnY7XtLFeh8UWpe9XJLop8K9b/YqrKjyprpvDkU64xqy9hZ+F841Rfpupzf5/dYYmkOIipsifroz89zDHYcOM6DgjR4GLlDbrrSGHdMGm8xOVrhZMxWZool58Wmy8hapN7w+NKp/81n3dimH3HpbFKpuGHqcw5+dxvPdX29qn7eqooKvUfptJ1U67jicg5kK3WQ7JvZ73OBb08Wpv5+Y3GhKP5s2xpfAbDg0zv82OmWbOtSGN0tHKjD07SrBDo+km2HiAMmQbYmMRUuJ3mf8apvkwldYHCh3uxykAuL3M0Tmt6PzCg76XVIkHrXhMDHcfVtWeqMG79GvcJZvBGYiY/dyc8xlvyuSCyGvWzC3wST7UK0gv73mBMJUbEQG+rDdDbi1Oyn3dN7XN/4ZSYILYeWPwwVaAYxGxkySBWSBNrEjFjNJRL7JnqMx5DjZ1fXuHs/MapknbUVj1TfWvU+3qqL1OFnycx8zPsyJ69a/uHqb416t84lTef0PewJuPwzf1NsxMxlXsIVXN9Ty0M7Vxn/RBbC857zSTNTu8jfnBR1zMVbG/0/r5MFR6ios/9YYCaAOvhwsXJxtLq5KWEP0z1TiqLNDrNSLrsYoJ+tqTnk2S6v5mh6cRQMZf2NeoN70XojgKT72vUPbu0cDrf0PhuV6zmnjHVJJNo/B4x/tSoT9rRb5zqy1TfOBU6ernsmSrkTZPv41SLKZC944rfOFWZ87QeJxOaDx/WV12OHhna2t7ie6b6O06Fha03oGftnP7e1E4TXybmHkejnzhVXNqkWb5M1fenoilQ9TXqds36bR2MPfHDlhj2y1Q0KvS+/nNMJZKu//9mKvV/6b6/yp+JxCwVMYi5fJLPv53XOMlZT07noBag7M0S3XpOTDDVNkQLFbdCN39JfDKtnkcAa0UKUd5K9NokdlbLoHVwLZJNIx9OOnOsiAe0sg/5wMuV9bD0w/ufTLWa3wY9U6Ejsg7STSySLnVffBJxrg/RcsyhEZvEVAOgz+F6Z6MrTD58nALp+lGdk/xSh8QIww/Z5APrdTCzb58UrwtipCJgZ9HEGs/H87ypwHzPVJyc9/T5M6LrC/HkgbPxsaE56pKlfSrrNTGV/E7j9/x+BNkkptJIgtSRLipEn+5LR1ssujrKtg8V5udTgNPhuyOdNnlcwd7aFpFI3JJP0UndaZuhg+YzlwDrEenY53q+Qqub8nxSXFQJhBNXoP/m6HmW3BPh2b4q0u0F21GtNSqc8h29D5316DzhYEnWIylw9nJHgE1cNDDruBvalUzvL5rSz18K1qdefo/IOmo7AU4X8Yy+v71CvODIx69c+4kksMU0CbjdFZ5z0LGYLcjHt7enABM90pF5IT7jWvKR4ohsLJ5Z/7FwQZ/T1dTB4iIYkDug69ZpOgWcj1lf826hWfSmH+zMXfLh6YL1gJzbIw+3z8zhU1umz/vxwkJ0cjPNC4N+/3Y4lDh7G3warVjfes8OyaeBS0w1WUaN9Q6JqQxd0PgUrJcA1Uos0OWnaorrFTHePSWGSowxx8cyi/t9BLr/BP9iqurMzgMEzUjzSGuXln/4yOhchwZ5i7L9ZSqcdTVuDzRfdiAjTgOPGEqbB6yGl+uInn05TS6fsIC5GpLPuJYcPTXrL8WXa5rfChJTjkdcA4m+E9C/NGw8am4Jo4d5xMkMiMGkITHVLnDX6IXhiOYjhCpMn7sEHXvTpfgUiKkuk4DHyWv64VGoiKnU8WRF71dqSPeWNB8XyfyO7lG703pjZOBoxFRedmrSaOTT+rh8jhJqRk7z71hIHWiZvY9k1MgnfZnqG6dqZUeDxBuSDx8cRJV+n50ZHc6eHeS4fuLkYqh1NPm8lmAcExnthGxwHkTEVHqrGJisAmLiDomp7D0xVbTAFzH8hZh64Nr0PAcUaD5KWtHn/nSNMdU3TjU1RaVnqqgeVMQEWb5EM3w/+Wh23Egwiljcri1Iow3ChuQ2R/bCubUKxM5yR0wgvejnFVUhzZFsaT3ZSYDBddbwidU1Atu3mJOGQLI/ZbTz+9zf1CMfnViXHfZM9Y1T9UzlyfcjelNdrqPFfGeBPnQFtC8nYipbpft/bA/0/lcDmu+W9lTJ3J3Znp7EhMzcV2htDnyCm7ydQPZUf5nKFQ5sH6WLVh+n6uup/u5P9WWqPk71zf31cSrupTVgzxgDqjtaVd841beeCs7dL1OpFotDfeNUuwHrz8TiVF+m6uNUfNR6aNwVvY68khjry1TfOFWkyZEKA5GY7Zv76+NUx035y1R/x6m+ub8/mGpUsF4K66a9Qi1pHtrSX0ylnIHW47416p6p9Oqv3N8/xakStSyJ2ffeT5yqZ6rFOSWmclsuDb65v0CMiKm0lO1THUcWKD7NN39D7yOavmj+XNP0H5jqdvdIc4gHwiIeIwlOz5Q09W2i1X3u72+mSnavjvwbR3//m/uLlytiqj73x+JUodKw3KWnhfQU7m+c6rvvb7Jesd4QDv7s+/syVZ/7iz4eza+3yHoZyG+9Z6rp7vOb+7OXtdPv++t7fn68aYUuCcG076Xw2tlcH6fyruz8v2+c6stU0fFO62NoXf4hTnWoyqyvUe/jVJk3ijAoXTNFY0FMSVPkJ/fHmq6wc03YvsqYnQe4TmMLTgfvJ/f3n2Yq6b9njz+Z6n9pjbqzuQ0xEJfEIEMx0CEYuivU3QEx1Y7ta0v9F+mQoJUgnu0UH/wXt8TJaUY+PtbZWQzCJOmZKt5rxFRFSbopHdMaiRORdOa8Zv2VHlc1jQ9j8lFm5N7QI7nKJ5eZksFjFKjooNUAekRHwCvjIerO7MXH3PbuQ6E+B+htNx3pqJVsweYcks4YVp80yWfkg7bTkHTVsB3yOFx5EkyM3ZTWmPbmo7zc6JCf6HtnnpCJu2X08zw7oEzfi3wdXwJlCXc9uJHNImuG706m31fY83/WxFSTp1vBMNmqaNWsr7snej5Uuy1HNkDu0rge0vXG9spH/950ac9UN1UE+vmwhZh3iKlI39L97D7kQ1cnYp7Hc7BESxjR/dgnGi+6/zXCRuchugy3pKtjYgzPlR8Q3S6FBKVkLsgjst4WkbMlG5y5G5zNHJGPI0e9wqISr2jvxjQeMdsHWWVn8glCQ99rk1cDRf05o6EtLjTeQZjBYPtq0LsdhjUqFquXGbUabp33qI7CbtARtnoaLvgF+UzfbH3rxQEx1NOQaxxNGWPx9HlTHolJFlwrWdMMTFzkAUc25tXqFroXwOI21smoamVlXR8Pl5jMcOq8Zv2tdgLZtHnWmjCPrqxXwm63wwmv8ID7HTFrPBZ51BuHGCUVtKv1JMRFFxNirLTmrhDUxFRWa5NPbd6lb8VeqiHOl1yNy4DGN2enhG0Vhe5nO19WcH7WU0xbj9XMj4ihItOU0Jp1Op+ne2KyvctVOG1O9P46564Cjjik/2U10j7r1yZEYoum+JAhmh7CJQQSMZX70QZ8FKYRWjq/roixGMPVUxpPMcw/GBgjYqjs8ELojtwRrcOWgwhYp8y3YpPp5I+jOnlKrM966SZo6iuaT1dTpfV2m3zIp5w+fMRFyhWamcHORxs9+OQQrcmHqTG9b167ky7l6H7N2+qM5mPSQHxKZQem60okBkhfdVQXy6avUf/WU/3BVG9WT9XHqbgmlzHcxByPy/eWfPrdfSB4AxZx/tB8KXV3jK430SD7lGVncT47OygMiIlvQttYMFNoPnjRK8UJEFM1phljiJFQJ1zdFtZhRBqrz/199/1941SDWjb5PveXre0FmnLzrGPjsRHAfJoJ+uP1mNRD6KlAAHlHUwtlPn51oQDp8rVAIyuUOlm7tD7OVuLjbHNr6vhcEVPB7UxMVoUDHjmRI8buaHqE70yvk4XNYV+j/n4eNR5VrbvCRTwcUT+8xzWRRqiDJtJIBE1HlqMq6f4vi3XLzkbS+bnEztPktJ2EwZqJgMOwovlHCw0XJTHVvCoaCcIqVzGYsz0L432n90zlNPIM+tyfLiVKJKw1BXqmGnvKHD1/ST52/dSufY16n/sLbtX1h6kerV/3ub8vU4WRa0Mfp7qJG7IvBTFVpC2inzjVN/eXtCVdb1YRU/nFZ0ovZ9X+V6b6xqlAkg2+r6cy7yPSgLD/ZarNTeYiVZegjrYFMZrZEVOZomBCJIzaAoacRvP50xp0/23p9HGq4PQgHy6/9Azuc1rv+s0x0sjqNAmOM22Ok4nCelSy3B+Jk6DvpdAzlWBufnJ/fT3Vl6nc55EY+MtU3ziVcyamSkhs/MSpwkVNz3Ou2PyKWZyKMVWf+4O1fI0++5KYytxVDjRrYrx+35/jEXPwx1pDV+cGdWjstAyq9SNAb2KbadIOaNZ+c39/MNV5taDxfEu/ub8vU5nikH7+y1TeJsrRW75ovkcV/b1vPdU394cvr7NATZSKNGNM92/lxICTITGrwuJUPVPlj0uKWlRY9R9M5c93E/6P3F/gzuwUj57e9Uzl7mcmxGoedX/UU+H2UxVwowf9iVN9eymUd9Z7YSNoxGjv1v8PMtV4+K9yf5r617//0bNp/t1M1W0mAoKSftLoYD8taKTdAsNXLqaJrjUZnMXzFs2TN+KjYK44IFsH4vC1LRGD2dsCxHoYE7NI9DkS/QZq0hO4hjPp+JIrLOBGrF7lcyYF955ur3A83K/onApimgWrB5mfYxm90eDBkycnn9Az1cF8pYRBawvW5lzFMBt1tKbfax1WtklrtNt+ALUr3Z+pcw5qiT+s43rpCTAbmUwXbYmpxOJOpuB6mKK+YD05rbGagbIZjtHbs1zbYr9ByNMx2YBkRdd/acRUeKXncz6fjsfYkwtQpLlCun/0Jhs/eDjwTuYcTqxxl+JceAhw5+akC1/3DuI021TghzsDLckjJnS0B62RdzxFs7gxH+r5rN9PsEA9C+h+zuuig7nPMdOwIR/6ZSoY5jt028UDcMGpAhzf3IJsnkLjv+22yHYcr9CHqUg6RlKPIN/vZwxj8QPxlqO/t/6sefTFOzFx8GT9eebhEe1ZdiGf45GPvy9fpPvXgyExKYYVHFqyKWn9GKXJaBE0wC1ljp6fbErOJyyXJ2jEVHklp9FmqjnWtSKmWrakI+eK3apWqWoGZqsnx8fzAUc+/l2TVnrOdMjeLvmk24idsTzeOOn8sqDPvgqAuRWapPtZr4R2/9ki+ZUPj9qWmH2+uROTiDnLRWnl1br6YYjejNVHfZnqMvpsMBBOSo2DGTHVOz1wpPtELo2UOflYCHKOvl9wKd4bqQDLIJ+T7Nn5e5tUy6xq+hnRfGvo/ocSY7Kc9QZhTIUf/c56bciIjnKS00T2BsRkxudFNvM+5pPwTeO3frEeuONyUCcrdlbOY5qXxBwaMce9pPHc6uEbrXNO17/NOB+WH2Iq4zQmBrubWx2qz5mY/aaMIFnPdhIEZy4mG40tH48PBdng+/iN4flAjIwjrwLxOMzRGM8fZLMX7hJ2VnxB7Vne6kjI7wIcJvMj6XiLmMtQ7mQf7ELE6eXzquPDQ7r+wVQ4vuykP+JUfY16seLG6JgN3W+jPxtQM/OBdqcoPJE3Pe/oyYkYZA9iVOdSNtZoTkwViU96f/WSmEpVRlPMz+2TT54sTrlXuIh0fECK+fool1bWPhzUXwHpZunadn091dBXydR/41SOYpLuHk6eaaKYtJ6uMpegUw1Js9nzhwRD0b6hfg/ofYDGdaAk95yYlDFVxvp5rayEfOjj1qSJoNP8H/C7DGfhc0AawCZG+jv3F3+mXGaGa/sYSZ+TxscHTq8genIH9LOAmCo6bCWYCq8Pwox83nw5ovsvN/kLZwWJnpwXByyuuxuhO90TU9kBMZVL8Ib4Ka06tTNiujJJFLRIxdSptipVK5WImabSyOHpf9sj3CpbiT6WqaQBn+nY7/vr41S0lI59nMqZlFOIhyu8AjcYWX2cKtl8MAMbebfP/UWT52+c6ltP1TPVN071rVFPBhr9Pb0YBRhKw9841WJXJ33uLwoHxFRB6/3EqeLTvM3+YKp4vabPfzMVfppfpvrGqfoa9aUMm56p4o1W+mAK5RWtsCFm/sapzBsxTGgzptqynpzfeiqPNwEiy0UBmj0xzB/1VMIOWP1SxHp//BWn+ub+eqaqppHZ7/uLVytd/4OpEkFrf3N/jKnwI7868wLuva9RT2RN93ummgRr1nugofdvqCOtz/15okKMcT4rZG88zYRkWLQ/uT8oF8SU4ZIY8Zv70yYjup+8645wJLj8iVPNN4YFCCkx/+Ivpvrm/jxVJeby1kTqfhvtUc9zet/FpP1hKuHwVqDP/T001gtB3Vp1vBtXfl9PZYjFpEZ9QvNBLDYpuifbhj5O9c39feupoo1NTEWyjNaPawAfF4lewJ0kcx+niuTE0EGdj/D/Tu5Plv5V7k//f2Tf37+bqZJ8y6Pp228+OcqqBOouzGnNNkM+fpLigplkb9DoXPLpsfWwQF+uc5o3lQSJ+hzQCxw/6Z0a0YhPrAkxlcL6/mbCYFDHaeBbcF7uSuL8kVJHGwgqGFn2BadxzKfJqSAfuv7MZLTl7EFrTr5bcBkHPLrO5gXJ/iPrMBNmCobDrCOfPx2r0IzuJoYfhe43KBuyNvLdxvB+JUbY2UoH3esM6M+G7zRapK4Al9y20VxfPnyyHNHzbOE0xvC55wG7gccY7nZBY5A86lgduGyvMz2//gy6Olm68hLufiCjU2BXx8OCnv/sz1T0O6Hlka/pevsuIBtTnsgnzhJlCdLa1TFYnF91NDq7Eixf4wlqu4p8aDFl/YeaQY4TU/vUccupVyisfIlWK35qVD8DC4ra3KJtiHc+hkHRwOsk0nib8qiOnpct6ayTuETvMBHJZ1/Ub037CUPg33ycTdSOdCDXkc5xxDqJ+V0Fl61Nq7FJL3WklLTSxex8R7CHQ4iyNizgoJJ6twa1yGMyfB57pvLWqQnz0aDUrdeQfObmuZOJ8Q6tZQknbYrRONXrOTGXYK0Hio54vJNPtoOXCi6/MXFBa5ZPJ+toae3YWTXpbunAHHhtaXnD0sT0uiCf9BBKwTIW7Mxds/uk8f5IzF5oyRsdf65BarKenOfEDclDEVOlB6DnCUtiKmM5YXvf36VjLb3DAKf2kDFLQ8+/CsIBzuoRl8ZC49D7+Hg2xtGU9WBkucJkZQ9xWrCzY9YpMZWyDncI3I69v1AW4FGKiJ5fy6TjHtslzFhVoP6ZjevIur18eNj2CWf2bgDxAoipNHYGssaVXJqsRK4Abu12ZDP5AR/775cDlbkmG6qktB64JTGf9kmW9LwiMTHPcrPG50A6l087mo+SSja/e7+ZTyONQ0a+ANl5z1FXM2Ls9cIln/eK6X17O2Iqj53d5AfzAxqVReunBWIq8ZwJOD0jWz+pc4Q5L1eReFZ0wK3NSeaY32gYFpYGSZ4QUyVBPkKrLul+z69tBcrqdcPgM1LS+BDTyNRjYirv4nJ14k2jxjoD+aDtszD4fN21V0va0/xIdu2zjotW0y31KQbo7BueRxvo/X/rqVzW6SsZL8uuz/2JR+aDSp+YYjQM5+hA/UzxPX40MDzLCWm2nJiqmZNGMivzirbnyymWEdfAaXfP0H8pMtmbD9MkajJDw7w9+Pi+pPVyfOzI5zwaYl4heKoQFFqE5jEjpqquu8ycxPc6atvLbz2Vtj3vMTAf4zRavp/EaM35TT5rp/G5r9F8hTh84qS+63XW2cRUUboTyZ69jTTPZ+hYOhJT7Y4vYqprQ9ef++GYnZOgpdnCiEhzxBrZk3xMTBXqbLwXnBwpC1Hm/dORmPJbT+VgoPF9nMp/AzFgtbH5mMDnCJM5MVW4efppvDsQU3VSS5ct/mKq3N3YON2zOFVzIaZKFo8ZauqYMMFqiYEO/sNHjf8rTvWtUdcGxAQJBMQEt7OSoNkJBsGdFf3EqaywIqa4uCVpUOOg/uT+vn3Uv/v+vnGqJF+URb/v75v7w01LTFLg4oJ6xOJUyyc93/yWWsS8rG+7EEU/cSpa3vT933Eqv9sNeL+oXtJPPRWLU/1RTwXnEz3Pt55KG3kGzqZXYpLjjZjqm/v71qhHehcJ4M1Y7i8ALe2Zytkk94hvdlYau5xu9fVUxEjEVN/c3zdOZcOSq/vc35epJi3bB9n8H+7OZFl1ZUnTD8RAohESQzWhvnVJdDNAtKIVIAFPX3+gte7ZN7OsziSPVdqdbDNss1ATEe7f7+7hEW1dplXlD1O1vRQ2aRDi+fgZ3B96XVkvdhIwoMjPOwzAVGXj/FucSh3B/vjrIZhHUnY/9VR2lahiy1TdU9z5M/f3jVN556WZt3Gqz2g7pthdWyINe5gP6+MMzFU7NsuySrsyLxcTig1HF7PFqXmwcKak5M87YMBvPdWXqb416u2+v9dkCwb0z4IY/MNxKsiyv2Eq/T+0Rl2rrA+ZiQlG2XgPid0bGXMiv/bADDaYZfKUl7Bpp0EJOQ2muJ1trIlIGIjpdMz7Bt/WCQVUg6moKK6shjykqSB3cipZgTlS2RuyjplSUuRFBXPX/CyQoS3yMyzvLutFe4nCzuPO0rsDhspPnoiZ1ION7u9vsAHKe0hRjtWUzmYLia2Cg4411H+X2TB+hOxjTMEs1aErplmH50qWB0bWk96MAn0J5unIFvnFBLr/0YPPWmuLAbnTyyen5Y3X+LL1hfzkBp8Um2Cqft6f8NzTK0+DTzVmg1lnSM7g+cqTR3elQQd1FArUtIENyu5XNj9YvJ6Ln3F7qVZj5n1sDWtgW7MkLOCjzfpkkvsa9MX0EeL9HMP1hOJQxP2Y9wc/n86YkbPAZ3rv1xrrhtWKmPquyvQ9HoGpVucxbP5sAEbcdPgpfLwGNyr7LA22xZwNp8sjRcr7XVLFz5Dub/svKGKjz+jqCzsmz+sD+f37hVHerzUWOP0r+TunK1IjC9C9d5CzFmjw8arZObJDcRiRMSkNNt3qW9PciPCZcxgFMRUg2cxSVGxaPz7wMR0bTHU8DDRaCxcwzbwTd5kd8H2El5Mqjk+n7djUCTYuaU5gqocNH+XuZgYlBtPLcTYDU1mNsaJYr/H8T7YyWacrN7xGW8B8qpqd+a7siLz1S2UTewUGnC0qMKhyVFimW4lrhvlmRN4FzJL0R3j+8c3G/etjMIJkzgsWVo5F8O1aOT0cm9Asz1WXjBw2cXpL8fefCExnfxYYv1kkv9hhcojB4GCP1M8wv+3F+Y7xc4dgiiHIYEucqR7rUYlZo7rmrczW5M42YEpm13PWbIyaovUL95PPNxpzCUzF3tVITJ6zoguu7M8o7jzBvADRK9PMGJ6sinD9bDCCDT/cXuRP1A8ju7+as6I4ZdDxWVVmuHUX8zc6kv8RbizF0F8ZY2AqPBaYaytifZwzMFU0qZ9isltKOzZTqk0y1LGySDtvusYo8Ts/+/6+fdTDxgBTVQbel8jPq1Ob6kbeaawwemtCyAZ5v0daduuAuZ3kap4yMFUhhmCqsNscza6D9b5OazBR6ICpogRMpXVDUUyOK3VsKuL9l6m+carocJCTwegFn7X0KWQ36CkyruqT0c7B+o3HNXzCU+TnIvSCFzMvsBduHsgsu83qK9vJYCrvuJLL9GqAYbIjmEo9eXcw6hzra2st+VkdAZg370Xdlqna3N/tvAmN0c3fJ6Nqq5ZtnOpiCjsyTyd+7sDg+WC7kd+QP+Nn25wPzdgsU1hB+yJDQ9yFJ5hztuyR6e3BVNabTHNwahJaFLWZ58Mu7qdPtkTRfcs1wESV/ohTtbm/b5yqfx8prI1TKWI+hr1NNdbWqH+ZyrkVtphsPLqygwem8hJ+6lV14N9/gKn8BZgqS6NdyMps5ZA+9VlJ/YtasM/27uP+JTBIFjdgrO4l/KmnSodgGr/aZuRKPTDIUAFT5P4FDFdKOub7eEvMZ6pH9mILBvjm/vRbNWpr1DMvwO9966m0uAcmSWf4HNlsRaYKpsqWSeK2cSpffABegpjmTOvM/nvu7xunauupXrz/3ZepglsnfhixPviJU2W6lIB8r4pOFp0BCEmsQjOrgfEnU82m/6qnWjaYX2091bdGvT8UHn8y1Tmmn9xfbK8w/1yPfpjKHGD+x1GogvGFJuJvAcz4rVH/MpX6zBlLr1dtzPZeEpLz4EwVaHRkSx9M9d331+b+7DyYUrR4MJGmagP/sQuclqlow+OE9Lnw/o9jPNlxvO22capet6fkbZzKWSUZ/MOM7+lYYrz78/uE/MMWTPWNU8Vdvu/PZJaY7j0w3VHF/PvGqdrc37eeqmWq71lGt/MgIW/J+8J/a9QXKTRAPD4IYvjP9lIAUf1dfyrjr3Kq/69MJf0PM9Wg7H2gc+fvPHF0MNXKW45JtQ+9PLmXD5M9hocFuFsf5Ol0KY9YP6pzcp05GKtma2LefgIdeL7C5+8/jx17y41FRS8ciVnAexYO1c+GbOsEH/g4wUcJFe/Lrs4+YqoXgcbGx96AnBGrRHrHYKj54f0hfzMGU61eQ4ktFmAubxOAYR7TW5fNlakGphLfOUlWaDKfN2C0VvxsE7urHNl1IOgtU6U5P+umfscgjEP2gU5bFS6Lw5Sfd+d+yvS5ASOtw8WRnAt8UuJ41ZHNZ7DZ2t155TRNl7Bh69ugZaosWC1HTFj1ZApmTZOTugygG0a6R9pB5TXpHmhoeX8LZO9GTzGdfOQHW54XJoXJrZ/TeRUe2f7egc7Wqg9LD6PRnN1KMKphXd/4/qCQWEObFRirqXLKxRFssLPMyXa6sDQnnpu9J+cp2UOtB0ZtwjF7L+MDWd3XO0+N8ejKrEVVE3vuemJyT+M528XZjqzQvbBULtYjdlsfLmRJu26ZBheBYCqneJ6P3M+TkvelHoSZApvb6OLEUOIRs18NfOZd5qfO9eoRuzsDixbdVMvzK+8zLS1E+Nj7GT5XLjYvNjQSnWhWqmV+OzbwVh9gxXTZOOXE2ydj876EzszuG72cPvrJy+xL/SUZ/hlML6/AuAP/U0NHH8EoHYP3SV8aIXT7VoDO93nNd3Oek6eUMnSzl5jw4Ut+1DI/j3BcwKdZkaGQHVMnT5tcmrNywCwal1vcL+RlaJrGuUvmUNfy6UwCI/psCaaa5E2eFL2K9ytaRtDJxTCnmw/ruh9sKjIbZ5inVxI0ptRGSc6yM8qT80A1TSGIV2TIPC47mW7GbJfKT3LPDe9JeumM2CGLd2RUd6wHvN4HW+9j+JTuCe9bvMVHTrox5tepydNyhvlZ7hYNxrvA+/hYypxN6n1KrvKqWNbrLzXmaVFJpi5cSxrUSzCzl4LZVnz9UODBRsv0ofh5f+bJRnbnTA/626QzkOCzRVY/jG0cw7W6AnT5N04VSYcexeYU97s5rudMVpfwiW4qi9l0xhk8+ojkhi6Y+dgkR7PqfjoUHgqMnyqBeWsP82EZ1094vxnmy1IEU1n5TYTPqrZk2peLAx/mYaLJkvpg+QfX/+b+6PCEzwiMTU7BbfAoaXVZHZm2XMIHmC+JJefu/cFW5ecERvCHYvJW6yNLllgZzmMl52mYFUdmdTMHDOPeYW92WF9WZ5mSl7mjMpt3ny9m5EpC1pa0vK2n+vZS+NZTtUwlSxU/N0KT8P6E55WZKwHz79zB/N37YKrZRr6Ro3mYL5f+umCet4Tmu+l6Pgn3mHjPYRPTVK6hdh7jEAzk22DUDq+vS4/QDO5ugPG+912Ryp26Y73LVEo6T1Euo+LwCtteCi1T9e/NkRlPHkcabBzWxqmCjsjaeiqqs1+m+sapWqb67vsLArxfkP0vU33jVO2+P/Yog599f6G3HbEZnDPpYhdMtfB5vQ2PU/mrD68hF5uQiVXpkLvbGDyutQ3bOJWQDVje1lN9VorfxqmgZLZz5tTqgnyqdTAyVFkbp7IlHqe68Xo5VU9MYq7zy1TjMRgz7I+MMnHc3esn9/eNUylKff3J/UHmldnzCn8XhaKG+V/ieb5M5bLEoJjAVG3u77Nxlm2cqq2n+jJVKOsqywSpPhoH43P9k6lm/dVP7q9lqsCrhaTLmartpfBHnEoKtyabfPiZzccJy6nr8B6rkROQDSFZpqYGpql9NSZ1CEhsmeobp2JzMBWMHN5fM04c8rYDMI/s/TJVW0/17aUQjIRRIoZPMPaE9wCNxVXe9lJIhavmsnvXgadR1hjv+MTr6wiG7NtLIfGGryMTlHv8Z5zqm/uL2YiVP7m/JeZ//HHAwNkBV3W8JMb7XgnlPxynUrr9vzvvzzBkSMz2n/+k3F+xT99k38Q3y/zeCAzwjqED17sefHoAZin2ywVpx82ApXN5CcZxYNOCJxZZphvrkB1zC2MaHAd5RrewYCcZc3Amw6YlRqN02SDK4LMWgixS3wRTNe7mSFY9BtNcqBqxbXjqE7OsSsxEwZNYYe/f5AYhdG+zBUOdOxMwzfYGHX9eD19Mu32Z6oX7XfLc4lQXGJndRRdMyPu8y16NNdi1XiXdBTDSp/5gDW5DMNUnCTV2TYd9CswhPqs5GOnLVPZkB5+0vMo7ds4zfoap2oiJpi2hAwPOVLn/YsnrsOwyZXsakj1I4IOVPa6nr4YuaVFRi6msrUJ2WOw7ZNfys8xm++WVveqIkarbfUbdpCjYtuH9vCYlfKZRYgGwQz1umSo51WGXHRphQbYQVoxuYrhjtT7l5399+mK6Po1GTHqDqTRr28vTY/0gZh/BVNH9yd9HDqbVn4cneeEIzMX1CJv58OlqpJ7LzOX7+t7d/pn3O+rm6ULYhGDMeAimlvp59th35rARhkxGN9HFcV1tJHbuNvzM3CGYIjnFEoN8siizoXjyaR9MZQqVQE5kwieHgfBgpct7M/QPaj41CvhUyVccWvmVk+eBhM9iqeo0LYZ6nu+6ycP0pxvML5e9eXTSh03p8vsXVQE6NlYLMx3IAbFOIUA3G/WYLfYH6MCtIZdZM1Q10xlOMR5ZOhITbwUG9aafITnus8MoWc1hA0+i2TLVWLg3rnm2ZGgIrnPzUQ6mkmt5SeHjg/HsMvnKdNUOSXVGwzxZLNYu61jTGxn1SSqTYM4rt13jQEYDpspyodHMYydeknPgZ6VMhThkr+BzJ6d5dFjiX9YSGx2NLalsP8rTzRE+9731J2QN+JneznNTMDMBwwVT1jBaPkfQuZvoSVqwfMNmP8HoOx+aBcN0KxPbXsBUHrw9xTrPQnXtZcGeq3RH8cuoykzNsD4s331R0NyeLFu/8fzfXgrfOFWWHONHG6calrogBq93s2NGtuyRs4/BfMoqGrOhZZ9JnTVySWcHTLUYnt+keddOmaVMPZpl8RlRYDzAFMMdmKrSOGPXMZhqsBG67DP7gIGtq8hSTwDDfmvUnXnwW0/1Zarm9jHAfAqY4hkJYKDZgvdCmEGjLA4ZNNoqGohJ9giuLJvUsBfSdcjITvj7Itgf67WSWWp+ih3rvGKb7Pv1nie+BPvzTDOiyLmMSqqOYKqi4fuirFhjSXSqXWP8nh4S8bJXxaS3ph2TzvGGjGUhlWn3HF3ZpgHT61IApurFCZnKWK4orlyNTfubaM7CFZhKdfc6GwsRmOqyB1ONrwIsUZmPvuc79si7b1Q2dh/QDH/UU/3FVENrKIsQlC9itOJxB577a+upvnEq9lnbGI85mK+3v4OphEcgtrm/bz1VfPessmWq5LyyW6bKnv1m3jJVW6P+raeS55eQfK2xxaSUMMX9s4Pfv73BmHWo7do4lTfkNeY1sIsJfYyXtVzoZSrfwASuXndapqKu0hRQqmAqb9cFc3xzf98adVupvzXqicn28+TU1lMle34e4bdG/Y/cn9hhE2hsHufyLrsHu07EiIxp3GFA5M3D0J+i8ROn+jLVX3GqjG3AVFIAplKnF7VMmiFpf+77+8apJu/Eo2jK1DwZLeJrW0/1rVFvc3/8cIk2TkXzuTZv66m+NeqBs1LDP+JUiV7g+v4mMMiNp79M9Y1T+VoX17vueJ9yzlRt7q/rwyrqK2fSMhXuZ0tt7u/LVMmF97JY+atNy1RJxwQDpl1baXN/LVN9Btu8jVPR+4aF/839OcnCAoNOfpnKnln/PfdHMuwxO5KakbVQWN4y1flQxqSvPDDse6+NWJSuoDEOWzDVoEz+wXoqpSf9XY06+1fHT1n7T2Kq6IyZ7z7eWMo7IXywhVRlFEaTrpg4GRikPMozCvqzfpms3mAK+5mlFB2SPrj4HZlMGT1DMsqC546Gj4Jlfb5X/nSAz0lPyouNXH4m6iCFDyxXEe+WWZcU9ooPuH4iS4w17x64eQpLOYzAVMfZsKHwUsLGblTo7lVg9cEEJnzOaO092PD67JD7CcFMzSqQmHOpsOa6mSgSxn/OhCZTyTruX3n2PlawGddM51mPd06T1V1iu9FNpKgJwDDzxodOeJ4OFGjzqkzvM79gilmneB/zJqdiKpvM9tIe6VMHTDfaV/xkm7VEvl3VvCZeKdhReTrQPQs81ScJTGbePQUMKD7z1HbkI1vP3liT+bonJs9NOGfrt4c1s1DeeAtyARvZ53Eoc/XO00YB0y5m5xkZ4b1imTh8zNkk8FOytBjMY5wK3L++BPOmnR7LlDoMofvsPVnV8yXS+Q5mi/fxg1xHAnPNY/j4vXjYkFlszmUyl+Bj5Id/pGAO65p1/dhlmrcEM95y+PjXHMw7HBx4z1UfzCP6YKh+f2tS8ZgNWeIU8JndGiMxGfB9UYPe9mrO54cO+XOjw3sLbK5scFRVSvUtdHpdNqEZbEWHxue+w8b9gRqan8dKpUmh6Swf283D3GJuUZiN3nnyScHY2XT6IC8rOmV6jLZzkwV9n8KZAnLe+Xiep7iBj5rpMqOxDqa6BfGAtOtrVKarHD622pwHFO3vI5HsSiIWXeGTMmelsYm7SUxzNjtzZpfAVOkCTDSaQzNYt6oWEyH3j8w4CgG557mE+c/7fYl7/0Lx8yiVZNATzN8RdmSvRgpsmIG/f7/9BbnjVYdl82hjMt+pK/LXHnx6fY5eLG2qNbHLGk92DR5XxkYb2Lya9xnvZsKc9Udn+Cg2ApObxX3ENq+I7xbkceN8DaZaa1FM5ji6sWzcAzMJprWlQO9cxOw59cfsqIOprKVRseS5HD6YKZs8d+o8sF7neP5vPZVSDKHrpyV8zKfuK4mim4IY9bVkx4ToAMbUbnh/p/czZKEtnEgVHjLLzHNHYraF9xV+TmDWTwPGdXcfhbxpobPJbd4U5rE7MGlq1w8xte36xSKvhs+X7I9IlynG+3m/OKQvuM9XLtDRS12W2nqqdLXkNdaBnJKxyB55FkfKjp2ONp7XuwygQcT7keWLqvxhqk4DjTC/nnmN7Woo0qEq5mxAsfXDVLIDjaIzzmQbG++7Wz6vLB2IcRunSrZW7Bqr+Xmb9G4btUzV8LVj11N/Tea6L+Uk9NYY/+35SfbwpuZjN8X8daafKzFnjvluwvKwsDd9U+zswFTFOhmZs2cTAuI2TMwvyqhg0kDukjXuCGJyv4KpDiNxTOqh75YtUx2datju+wsGhobnd9S8Zao2TgUGw/NNl3aZ6S589nUPTRAfHyFreymczcbDfPctMPd657b1VBH9K051uN898o4DMPSXqb77/tp6qslNldo4VZv7+8aprE2D9++/9bzN/f0Vp6LHsPmJU712YKrMX/H6qdXA+7Oe6stU39xfy1SJGxyJ6RXG9xun+oOp8hhWp/toxmSVEu8tIGmPNk7lbFZgmm/ub9lTfnJ/6cTdYj3t7ho02wHP82Wqbz0VE66qSLGnaUwx2LJlquySbF9MiQL3T6ayFPvWxqkoX+9M5t4ws/xqguf7MtXovRQSmTNVeIQGbJnKPQm6mJhB88NU33qqlqnkCQva3F/LVLn9rziVIhPW7wDMaC0avIl9AmZxXccmX5D/LU71raeiiYj7/cap3vINjD3g5/WVMycjdzv9zf1dZ0r2E6e6j3G9L1NpO9tmUDp0bPf9/cFUXUwkCu9DjNdwT3N2ke9YT6b/m/s7Wk5MQTgWeI7yH41T9ZW/y/2Z/0v2/f1P5/6cQ+9FpnB+ldljVFzZrX/OSBvkXTGV5wq4egef5/Syfp7uZvKLvXyBSJXDPnSgtAbjaXsw1anfzylNwAC14sDbvYsRS7dWAB8+5TreDOQ8qbaRCyaND2Q/lA8jcySDaW6nLvnjQZWnZgWfcRD0hrTagE/4POEj+sazR8FYhc9bPW5Xtp/CsoVP98XPllh12baHmefMarEkZRhgzt8jgYLRrBGzbAVG2t3P0CGXz5vR4YPvp9JeJNwOGOZ1rkAWyv5A6j3F9b9MZfiw2dqj17BMP/sag3CHjTzt8Vmayw+2HiwGxAoPDEVbZQw1DqbynV6dp8n5rrFwPpTJURpeHzIA032ZypqMezk8Yzhmq/iUknN8wWf2rRGxXU/IwDgT3F/XAFON78spuVPrVmamBwYLIgPvu/ME86gjXuOeZDkZgYLxcXsjl3V6/S10vofxu/rwMWLBz6Ipxz2WiuuNyxb7eE3xUD7DZ2zWD+jw/pFM/yiWeP5aY8Upw/PIfq+kYBCF7D6cDiCPrryf0zt+MfsFptqMMylPjAd85r4CUyX9Ri3H1wmY6tWfKuTXOzCEm9U7GBQw1cKtwVQ3JXExsy425U/TYRPpsA3NZpartBYb+GRFS67mZ4HnNbICzPueYTzcXMb9j6ROnvbfydjsPM8uGEjuiOlpIbisx5nSrHT41MIXJJaIYCrHj2GtJnlYsKt5wGcLTJPd/Tmxel8yKp6uKk77XmOa80sMDdE74vPEw1+tbGNOxvhWi2QYYOBBF0zgxTmed0yY36fcPmO+MXzuvdZ4/kTegrkUBQw63XRZYeEqwX05ElumMm7VjbQL75917kVXHpdYkT6UlDKrFo8d8yUD48+oV6YzbTNmS+kAZhwMwOhhuMJT3DoP8pPZO8+krhKyo2uFFKf3a0lChPVxOVgbMPD6UqZN3w+ZlfBK8h6Yitb+je+r1Royl/Yjp8VWctmjrH9yf4l72ryM6FwrbZwq8qjZMXOy/JCTG7hfdn26bGLU8ImrSmaJUj+7bFMuG7LHnKnCFZhKtT+Y38JIEye7VzM39wV8VCrUjzIdx2DqtVLx8y7Pn5LW0dY1pe3W+YlTdZzk0e77E5QudPNc1ly2dTZEthw/WGaF0ChB1A9J9ZwBS1digPfVHA7kjC5g3IX6y1TqaDXMQeLQJPcshiWZuHeWRM1ozPa3OCZtaypiFuQRxnMFpvqvcapBufplKiOZFqQfE8yk8hjtYL+yOzQP78d1tjBfy119Jb83U8VcO3WwMNTsRZ6/08pcuiWSmfbBVKtnh5VTLYCmHFl9kfzXUoBPVKAZ2jiV23XLVG+SomWqb416G6dqmYrv+2uZyjvxOBJnKvj817Gtp4pv90BMB3sw6IrAVMYJTJVITzBCIYCp1NT/jVP9xVTJQmiKtkY9mtW2+NNL4aCmbe4vi5evgu3t7Q9TtXGqL1OF/QI++stUtb5Ukp4j4fe/TJWPeS8FT8T/S4PtvGUqVtdg2W/ub9PNz22NekLrHZ5vwnN5xFn3yPftHaX7D1O1ub+hlcN/GIeOGM8EzM/u8G5wzavladpsJKNvgqms7Z7nytbbB5sHvEb9evllqumSQdPMd3jeIlGvbHcDU33rqVqm+ub+hsrCZOld4T0239BYrpSBgb65vz+Y6uXzuFz/grvNR79MtT0zg8Ihz/0ZEph2NXSgufo9MPqQwDiSrsSYv2CqZCzz7ZE89/fd99fWU+0UxfpvTKV3QxXr6aR22xp1qegoZRunWglKSpGXmyyDJHQZDwsQu60srKcu7zc1DrK2noreN1z/hj8kfWvjfqVJ88NUpi4xjMd7B6ayL/FP7s9700+cylimAvunmUrqdv/fTNUT/0r9yf9JcardoFOTr+kv2PSqOLKhyeMiTt0tk+AaSOwz2kzIDqifJ4dm+WATrU9kDB0w1NCBjoe99zGnx/j/YP0gFnuiQasaujxR2P3BiruwIGdiyYyGz7XJhptsR34ufVgWzX0wWvH8kGoFNzFJpQWY7rTn9QybR57seKkfO4O5DHcHHU+KB5vH+0X59+OLJZW+erHN3lfJfgViTpsmgK4KnyNSzbwpE9ur5mzCGcu+8jiOslWgo3vDDwUC742wk/0H++zeezKn3k1MDyZ0v/XxEzCdWIvZKBzyU8Z6ImmR3rCkR8srbG7aJ5UcGCB7BqbaDfY2eWJWs/Qp+CMWLJ9D6JwbmDDZgNG6+QS6ahL3oBsPeD9LdwEdkR1eYhJw9Rl1PikYs/9mSS0VO/a82RNix+OtpI4Gn6HHckJm/9Yrk+gIpnqsMT7mYNEts22vMFknrzekj8GYdL/h9xdC/0aBATqhQQlmWhpCQfFjfgajTKMHW62yA2nORiwTRe5gfO1Dj3zj1ANDTJ8hfKLfJ60301n+luIr6/dnjGYimCrdK8KVfYjHfUp+ZrH9To7m2gBTOX0NDHMYCnOmjD8dMo2hAJ85U13T4DWh87Vqg2FuvKb8JQhkZWetHDeXLd/XJ0/gw+glpobkd9n5wved6Tl8+EZXx+aJwUeHmzkYK0s3YEBvyXXafgibVwmw0Xu7R3pYY75RNpqzk7zB+BzO+Nz1pJAtziuDUomfqdy9JZopy4eagg2YcMpeG4nVz82ULPdY431KmC9b6QyfdX1J8OlapLGxKxzJv+4HuL8X3l96kTekzvm+sy9T3Rb2FOtnASYZHPE+t97mQnp2UkQ6jJ5HltygKaL+WMmz+w4+d7qoiby3zc9uWde4Pz/2SFtOMZ/2pSKxTvS+U3gUX2KmPFYuu6udgGLNuzIKO7cjW7nWmoxP58LoavsuY890jfWl38r0YCygW2utxvos72CQwdVkWECblqna3N9VOMh/1lMdMuFNDm0x06eDjsmCsCoxfpdhmfib6MXGezCVVxxHZSrVYKjDvJbI0XgvilWBz6t4gPUeRg9oIhtM9VYODkW34ydPSuuXqdo41bee6hun+ub+qMCDYv3YUPMW3mwiifcxe72rEDqd70MNDveCPffTHUU9C/PP6Ash07IzdDnJQ56Fxfo4fmL4vPmlKtMu7/1ymPgRmfNSgeaTeX0gZ6pvL4VMsYTQOOrG/mffX/bQCiY79opYecP4lp9ozvpDo6Lw7QliKuwxX9XqcGpzTeP0BOacTbKGl6GDqVY6mMp/NgGN5xHL84mC6/dyfufPhcAyI9k+zI8Ghog/HxfzQ93umJJ85OTF3nIZ3zI8vyqsYG8NUsXstkx2bLkT6adGvZJ2O5ZNoGFYDyuzZapvnCr8eBY0bGfHzxrh9UGaB8/7jVMZOZiKKWCqtI7BcIW7DUj71HaZLOf8DOKOQhRvHrDcR1mb/xGn+oOpWLLUxbaeqnvbgMEvfZa3Nerf3J8ddDF+X6aqlrw/1RpMlS7VxGXi/P/CVKrImard98eZ6ltPlTnz1w9TOce0k0f1Nu7+MFUv0vI29/cHU606YIZvjbq5BVOlEu+ZGZ0daHZn/5v7s3qcqVRDzTNtvjm2cSrpsQTjfONUXf4+v33U2zjVX/VUbe7vfdj+W+5P/SQ86zzG+9UueJ4vU+lrMFVbo/5X7i/BjYz+rKdabzGzv+laX5N+c39/xalSK9u+WDmufuJU4XOwldpeCmy4MPkegJfLGsrH5HdmGO8vU/nuCv/fN6wymy9w/UQFMwUamKqtUd+xQcr3mf4bU9kDE/f3zf1tQgXPJ8yFPOD1pf8gUw2hG/7fTNX9X9JH/X+aqYLh/glduOb9lijcMSmAzVL1oJuTH6+6LCviMTnLC3z6qV7ynoafhKLroY81NBlJLVPF8YfvQ2OjEPOvMWhqJkqZlj6vh/D4vrb+cFhSvuRnrez7OzK107ukqVhdmaYtoJOvxq3Mio0HnyFBp8ebIXRriYdhehh9YOOmNUte/g26ejxRyK21Bj6Q7jxupAvkDdhHTJw+fFC924OprFeTZ+NYJtxSrwNmOYMZ/XrFOyNO3rAZr+9ZMtUDlvm0I22uwSdt5Cpk05EBnXt5wMcu196IqS6YzxTXYCwtqY5s8dS7FOwOTzFN+0rIzNnCIu/QPMEUj2WXrexoQNrLhW6fd8Fou1zXKCxPXTF7bENuk3u8767E70d7uEx/CAkY8YbPQj2CTs+NCRnvzQ1vNhkRu84r6Iy+3cvTU8D3Vb54T8rprMuSZzjS2G59LqDDj41IulfgeY+HK5kH0Ekyqzoj5o7OS/zS58yS9SjifaP7e4r2C9633IskNiyyLlnnXQ/jZ0Uuc/waz3c/gak8tb6yeJgbNNu9oeMXYn1kExk2L8kELH3dAlO9HvGQ1I0AhgnTzZh9zArvP+rz3gqfrWkOLcck0kd2mQdu45rrwxnj8T5q5aTJmqO5MM9j0lYNmDfhvQGCJr60TJX58y2sZ2/jkP8ZdFjWv0UjNmPTDDZOHebpodpgllz4yWPlQxGT4gCftg3xPJ7BwDQdz4WNn0DXkrVX8+lIqiVWTO0nWWYAHylHYCJb5H26rFXNaK3J0O2bjUu2xut5hOYhsQvJRwpv2qCkXtIBMwz6a3KLpQwfXm9gwy0wsB2DvhNmgqmG1vQMRjxg/mv3DmzgB5rCamKFpVp/NGbRc5OQlbMeo1cQuywxbY/33cf1i0/wwv0MH6RZn1eZ7czAZSo/LzJYXi8l1ZPFjt0/+gpMvL6wJBUwP7udqCDd0m85lRX+n92kB6mD/b2k2QYk9d339+kN4LPvZv36g6naOFVaHxqKdhMwSDmD5vE+0wPZYzbMac/P5vlE2ZNij4EZRzEYyqrqPtkj3gPTJ17DfQZTLaonRqIrxLuWqTTRBFMtOqrW7vszdTjr9myaXXoe/FlPlb146XBs3svkZUCjYBkG5L/2/TK7foI5q09Y52rHwvwLBcFlj90hpvC0lMAcfhGy5TXWyFcckOAqgabwIj8kXTuAYS9GhPFc3aHjH+lvjXogybu2nqqNU+WvM+9ZaQxyEtLnnD00MH3LVFQ0ptkcDmdytf4vU11vvLfCgDOVtU+6pv4BU6X9iIG+V1h/KutDs/mDTkmTVXI1Q34iApv0/i1O9a1RD3YEn/mNU1mep5ZtPdV+fk/IkGc2NMSVfpmK11MlHf3f41Qbzgi988wiTfBALkeb11Opl584Vbqrtz9MFU8rO/9hqiGvouH1VC1T+VUAxs8fep5cGZii6YOB231/W6hVdrlN5eQD887aONV2MADTuTwus5qBqTZ9MJWnPHVw2DYxmUTBqc39tUx17qjGT+4vEDD+FpU/caq2nqrDexN8mSqO5Pj4B1Ml8znPy+xEvWWqtkb9Ijo6xT3OVN8addZnCzJi/H8aq9sfpvrWqCf2oC6MtbE8J0o8570gOvj+l6m+capkPgXw1Au/08ap2v5Uy3gVkjXq/Mapuk9Fb/f9tUz1rVH/5v5o/cL4rCMwiit98Hu7xesnTmVNKlYSr4JgN76nxzP6YB42VCXWVGzdxqnS3nv7aONUTbbHfNDn2584lVNk/KRXXqP+vq5+6qna3J+mBVnLVG2c6stUf8SpCqehtp4qmae8Rymvp/rGqbJ0u5PaGvXvvr9/Ok4lD/+mRr33F1J1zf+k3N+o8Z4ULl/wyfEGPt15LxPYrJ0oZsxUIKgUGWu+ewJTXSIZDFQd+FkCWg82p1/A51yG8Anqvcd1XmGyybrUadNclZy6s9WOPXefGbn0hA9cbgp+XtZ0S25Xeefp0QNTuX4Exhlu4BNOIXyC0+U+JSP4hOgz3LFy6X3I73efIt3TYcF2I31I7lNu+L4+MNt1fBrB5uufMun3ViZbv1KFjPBUi8lruyQmZxH+/7N6sbRi+P6gWDekD/evMrFKGYzhevDc6vZWkp3KIdvfliFp1aVm2W216OL3Th+KV7M6J3FT4fpSTyRT1p9l6lqKy/c9WmSa9bOkTlnxs0DAVN4R1iIdBssx61c9lXR31c1Th/eVn76fYCr5ivvZPAuNlTYY1f72nOxE4ZwJhw1o5D688s6dI5cpr2UE5jv2WLau+Nk6JINpzxjZ9PUIJDZKNgVsKmtKGu4Klw2y6YXY2sb4HXdPMJ4UL8gNb6cyhVUumDvNdqRf+dknJ2H9Ysc0A7POBl2RxDuYtz6eu+TMS/hMdRYfmTBI4DN7NZjiVMJnWosLGGXwVPPx4NEU5v7hS5gfslImE1eAot5sZPKzHDp9qcMnKR2V54IHdp4XAAjz6gkKhXjyPJ/uk51ZyVPQ+8565cnRWj6YsJRPpDvRKE/EaxKahT61yVn1RvCBLphlcMug6x+CJGavKoYb2IOp/LgCs1hZCIVY2x/4nD0YoTu/mvxUP42WlxgMOHQEiW2iw53cAXzY+PAAEyVj3qviOnni9y4Yr7npQ6fTHc/r2Lz/Uf9zwHxQBywbOusds1Pex/0ky3k6q/F+JgoUr1bP8fzT0Rpk8c74/WuY/5LcmbPerp6DKXhf9sG0AGP7dURhmnfz5NAH8wYz3vdfD3D9j4dZWl/2Ffleg/chlXetrdfTB84lT0aWN2dFX1+SvxqdwRydocS2VrSCG9vdWMa84ZyV++6D19zeWTarZyNWrzbr5L39wGd/mYr1l3LSIwk6lRkJNItv16S9Z7j/+DkasX1l7ChaqmCWwaNzZOOnfyeje+B9643t2JSKqkfWbgQmNrsNmXMHTJUXz7uY6pYwZztxY1OYGx+WDcZb7Y84Fay/emWdRT1IpOppsHSygM8o+9OI4s7mniePwwqaQI19stI1NNp8fx8zOYg35Kkm1FuvX2P9jA4hebos5UlWwd7k05ifX3gBU5GK+e8N7YDsmYb50HnzXhhN81tP9c39fZnqdViqeVujHkhL+GRbGDDqz57EDtPzlfT8LJRppUET3B9LMPXZUvNJYUUac6z4QfqG1xOWb/Vl9sS7T5vLg7FJnYchuyzqF+xjv5OT/NnuzBWV+U/uL9yqsK+OPUg+i1rO2zhVZfDeBjNbhQ8Okh+mCsy5jc/ub4067OsvU70IjOp2PStvmWrk8/Prui5jiXduxiwdXFzYl55aJj0hmf83pip7W74PsgZjLi685prn/vQj37e3/2zBjPHMbuNUNPUS2EM9kxOl0+O9Ee74vSQHU7kirx96OMnPvr8o/BdT9UYJ5n/3Ch9eF7jf681h5L9NHfa3oz5Yn/f5/qNG/RunijS/w1qmansp8NxfMkyEkbG/Nv+W+9sOGD5rZ7Vs41TX+pepstU2ebS5P7PU+BnBM2FnbA/nSzJYwzMkg4h+4lT6e4z55zo7zFdN7iRi/RiJbe7vPk1CivWhXiaJFI+ML1N941RJyE8f/tZTBbGI6zU7jM87EsHwCpgqPXtglomtjDF/brxHqpBAMyuNSa7ZBfNM51uJjc8q76Ht4P6/carb6oP3Ox7LeWj3mi57GZdfpvrGqb65v/A1/Y1T/Vem6uZgKtewdGi8CdbXi93pz9zfSdhGP0y1oN0I9q2BP+n7HTEwtri/f46plNHf9Kfq9f5Voq6y/ySmettgGFb6jZge4gJrntcjRMzosuQ8Uh6st64whotDL08fRx+61jdC8u9yr8y0fPRiZfB0Medt3secM5Wzy3WarQzYtEsSgOM/vD5obw9ZKp2h+2nah40Uxm9GE7s6sgs/YSEedG+MbvdbweJiUZHqP2Bj93t8LljvDRuSPcWEpCF0hfOWWqaitRPg76u1Qup188npdQw0puU9nnvb12WSTcBIEm+Mrb27jZgFM2XHfM2CJ7iI8Fm323LHhNtzQ249w/X1hp998+DHt1+ONaPX8vZikovvs2RSs2QoLOdscrh9yFJWTyjsDr9eGZkUu9cnS5eKD901e/fg04q7mC0PFWy0dlNJdSd4nxILNTYu04R03QJTXbeKBEa1IzKe+xeYqQjHbDs+5KQ2i6uY1ZOHyfxNBt0+18E8lyWY6rmET2Zhzs/WYQrPNU2X5L61Jk8pwfffLx+6WjqIZZImT/jozIbNK9xTmchT6PDSWW5gw7Zg0P2y82BObwkG6b/h40cBfEaPnxmseSl0eCFsMB7DQKeJFA7y1PZr6NQUzJwE/MziUXc7N2c7Y0BRsFDKTNht4FPO2RA6tOmI9EwTzdwasJHL1dHOxxt+dk0yOMjQXTctn8wGYLLX8JxyBYj3kRRg7HIOptJewYiRFaqhebll0OH38ahMri88TziIE9J8QSrT41vYsTiUX2TMwVRJuXi4bDo2PuTKWyXPjJerMbVUNVosQpVN3ifhxbZrvyI3N8BYC2/zYJclZzrzDUa2O5gv5qIyyVKtAUuzOnwwnc47ci/c59rOGutD/4DUKx53JR6X0VTOVMkADHUNI/iMxj/Ch6xlMank9Zi5j8OU2IzJeTIZw+feCzC7/4H1pEsngm7Npw65Q/tZJoW0ujJncarIcepXnjn5SmP798mm6GSdRYrGQ2JCpzMnqzM6s7T3HOJXTtESungHBrcXWB/Me1WkR6OqzCbRRYIumhbJ6CbChn9r1GXbGCZivyewaFKrczbqgRH84I71eury8yfvvD7PLSRojgIMaT3tisyxrmC+baA+Hi8wFRuNtHw8NPkZ2/sB5kMvupctU93Z0qLopr3L1HvXMO35yiaXOb9M9Y1TDccVfPK3P1V3ZIOR9vwsprWmhGzcMVxoPAUazVwExIoOP2N8XoJx3fN6xKziEJAzXfKew3wPjU+RQE7gVHnywXRim6ngkS1t5DILblgpjxxMpUmxxnhzH80Qd/Uu+RQzlcd9tYKd9n0wrz/vY72qEY9rx2fMNybkiRpi/iaHDOpOOKpsOhvh/Zz2YMz4AUs81XUwVTcFU62nD0OcfuSRyQqxanhP3Q5L+1Nohm+cyth/3LxlKn1T9ZLu/S7nbZzqPuV90zlTtfVUm7CBxnpP+Rm5A34GcedukLeugvKPOFXLVGb0y1SGwnN/3zhV6vAa82dfFds4Vfe4Cn72/b2cbZd1npcfpkqbG3zu/Myo3ffXxql25+TfmGp5i4ctUyU7ZfsnU7VxqtdE+e9MFc5vRkn9J6/B57k/3rtEbOupvkwV9wH3mT/THswaqgGF8riTR8elcP3Z9/fN/e1fYJpv7i+sdirvIYpbdEowle+Bqeg5B1N941TRZPfLVN84ldn7Vy8FTa4vSec6ZWJWQny2NepfpiLXAlN6zVROhhsRTLeQVbetp2pr1KezemSoHpjKAAaJbZyqZ/JeEmUX9/dlqosFVPvWqKeRr43YoAJTOdMry9N+jd/7xqkc+wNGG834vstNsKbIcKFx4j0YU35MlZ/c35epvv2pQjthYstU314K39xfluSvHZtLSfZn7m+bg5m+TEWTE97PN07lXAcYr4Gu/cSpzJjheYfwoKz7wvN5x0hg8Sje/oNMNRK7w79hqv7/kn1//9NMlRspdPv11JSpUD7GbNr/RGQZMxE2falcmXnKoGOMbY+ljbgsmDyrYdPErMeypITP2Wz3LrjbBHNpwwL3N8WcXz+GcklSsQKD6MKEXGUkidn+EL7YZTstwM3VS0zLAhBuS++ajG0NhrivvIIpH68iwzpDZ/cIunyxWDfkLKMndN98MWb6cN2n8NGvxdTvBwVbVKkMGzx/i2nfqEZghsmAgnoIBhrdKxPMkQ7J7N6bMouS+44p7vOB37MaMcknctEylW2n8ElfpppvKtiMa+eJ77+9K9v2wVSGlD/F9DWRMUfPvNeDVTwZzbvfs0x06Kqu9RBTMZXhMy685n6yuMMGXnmPRv3aAcNFopjlC2XE0tcTukKdg/EuT4WfcXyGLqoK3M/AAN1OQx82djW5lrRfw2c8BBtuo951y0TxHnOm+1VI6vItskQM7l121rMlaTXvjzXivSKmd+FI1kwXyyw8da4sYOcZOcPTKc/0dTRm71FVkL3iPVDj3fPKPvK0wfiEYCpvX0hsrdkf0uUGPrNjxXPWFzCeq/WtLxId4jHz1a1GG+oLZfYYJ3Mz2wt96LSBwrKFszHZQrAHpDtVBz6hisGMI9jIce9gs7HCNnhfPYMzV4o7DXpgsr24ScGUQ4wPgBe6a74pyc+OYKJku3VNb++bpD3fipi+CczyZapQHEmYn3sw3lXrv8jtu3LJ5x982gCfg85SFukwuMAH3wYqUT0RRKrGYKh3drjh78GEk0e33rHZSc5IK1IwVbRehiCLM3Tl9NAvUyUqriw8gKnscg2f6wkdYpd9vSBVBVMlkymYau4KuP/lVBazpnwe2SqyD+SWQzDUSe+M2cLdTMnThaGYzFahy/q1HeD93kQxsYbrF5jPsEkdn8FUzxnWm9hZ3MiMQI/ZSfQxX/S9RV5gnqFDw1vIqk5nhvVWnMTUOfHeInm0IH+5veZpb38j9rGOVwrmCphqHDldtiiX66QxwVTJaR/vWqb6zD8CC/B+Cza+G3fy7RPWaxIUXdYE1YaMGz8TXeR95DcToyL/xuNuRX8bmmRUIrG8wPz48B6qbj7A/HiG9zzdTWpiSm9qkr7avvOWqYpkBqb6MNh43d5e2Xmf9f+MU1lvGfPf4OcGzOeBy+Rd36VAmvF9ke49ZHliFBQ5xqDMjDMY9F1tfFxlORCzhRGA2eJoBHtxuYmp0mD+CyMZGk/qyHkavdYuC+5lSO4mVEUyzdhs9/1941RZ6NGcOflhBh8X9fP0GK/DlqkswRAY9W4xfPYOTBXI5i9TxQxMHkZbVZxc1urDPO/uHi3d0BAngQ+m2unnmsJzPhLTdc3PkL5efpgqUyMwTyPI/Z/+VNZ757Lx9PITp2rrqa5UJhSXYztPehcw1X+NU1lS8xOnSjcRGKExwFSeD6ZK+v1m3PZRj6ecqTqcmcMXZyrlbpfJ5ap22dEbEIVHrO/kONtBo35maZv7+yNO5T1m8NFfpoputtTWU1F/lczZ+iLi/R5EHb8/4OEbg9eoL56aCKaCfypHwZHc9dXgeQee29V5PZUmaGXLVL3HKm+ZKg1Pr2sbp/oyVRun0ocrnaKPD0b6MtV33983TpVq0fbBksbRydqfwMThdQtNGavznxr1qwqmoqfjtHGqtp5KWG7OLVMlKj/F8VujHk8iXcyuZzz/edtXEuHY/DLVyQfjtTXqh2ktGZtOo5E5zzB/hSmeZ9BR/TZOlR4bjM/U43EqrQEzPYc7aJx4kP/JVN99f/btrcO+uarUMpUbWr9MpZWHnzhVvJjieXafhKCOYtxvcNFMdoKjwPjOrZx0cVe0cSrvqVsllAM+m5cyauupsvS4PbLLfRVTLPQM+CNNG7dxKv1k8FxnrHXh/8Tfeiqvaf5JpuoO/q5GfSD96xDl4X8SU5lOp6L4veX9eRYjKCyNn0mafURGt2GwY7s8TomJUldM3j5nkO05gI+gLpggHV2ZfJo44PYNmGt+ATOMffiw6TyHTas6Ada0fhhD9/ahe/Nr8WCzTrYi3Vu/yvTQVGCm5eQJxnlcy2Twgs7OK/1G7tvCzJ/OwFAtU/WrJ3zMADpdEid98i9ZXdJ4jd8XSt7nXB+/S9p6ssSkp9en4DGtWToYeiP2Pr4lMNURz2cc7mN2zPbQ5e6swfVWyzlzrQhz3GLwSfET3y+msQtFMn9C92q3K1tPhjWY5P2Ez+nAmvvF+kXqe/4ok8cK19vFPR1rpOSfXzJ0y8z7UGBnuP+FDUbbTOYjsuYlGNWY8n2HxQlzelM3eZYOVw/m9/yA1KnUgKH0Aj5zXSVgkuyaZ+NgBR+y/rgUL0ddWMtFOOZ9zgPo9pfIsoN/B9NaNnT2rqhFEjb3EYue/MzqBe8U+HhGRza+LacU9rUTmNh78h6Bh4LUqHqLFGzWR6a7YCpz6/D6rC2Yt3//vMgveW7OMesxi98qfKbj9sVkdxOIXaWVSsWxBx0/OSZjcxZ8RPKmYAoS686Ifd4CmKq4dlhy22/AfPJWp9RfWuVkznszLObTAakbVRWnc97ffDISoMs/PbyP2QfvL3tMD+TVusI7QKumKcmCQb74Bl0MeD1TfeN91XcKfOrY28xZea6fxMKLzDMsI40tn5+G/MFCFhNDdUbM22QdimMCA2pefeQnslzJN3NBTPMcTHU8HVKyp5hf6ewBBn6WU0bWReuDKcIC/39cbsBISj9vmeqaVjPyrvNhToe1gPkny0SxD5tICgNTlXN5BwaaySzLXbzv6ccYw2fOh2WW6GC+JZMDins7sUzKHcjJGh3AjMcOGH3bX+3YaeZdSdN8mNJrVUls9ZwY5HYOJ6y3x8JkUm84AWMrp5ySaPhgterNybpzpsreC5dl0fECHzyvcP3wwuuz7FUix13Y8MdWKIzJWpaSl9B0xPAqbOew8csb+ZoBprr5xYtJznJNpjCUWJIHYKq3ION9HVWFJdspmEr7VB8y6KGx8b5oXNOYYL3PvcedJapVhxgJvD+1FN4su73qVxunslYmy9t9f09N6CWyfYEPGLtgioEy9UlLJ5WYJFv+tU1lE7P60GjstXJZVcm8xp/3+b9voi47hBuP9I88yLPJJ4CPGHkKaVcHTJXMwFTqVXZIdZWhmGVNx2xzf984VdtLISN/89NLwVi8wDi+PCG7S7yv/QQMxlb9I6m+0smT8w5MuOW5UGPb5T08iweuf7Ov5NYqr8dbq1dzL99dyv2HkY9lH+tvMDk8yT1kozLdeU3R5v6i+OGI6b0Gk1T2pveT+8v2YMpJlUOzDsJ/q1E3NmObZfML3+vvXQwyXR6n0t8vF3x1h73teBbL7h0w1bc/1TdOla2mW2imbem2cSoyN2CqjpT70GhXMNrwor7a3J/hX1SxZSrDaxJoiqvOWqb6xqmc01yHxnDx2dENKRlMu4bY5v6+TGX2eNzl5YCpvnEqu/oXU33rqaz7zSjb3F95bHQK12CqVFlvX+wkzbBSrcZglHR3sD9PB/asMHnubbApfpjq4YJZvvv+XJOfcSyBYZNRRz3+5P44U5HOc2nf3F98xv+nRoL5pb2ZA3vUEfL4y1SKnJ2S0WLGxHbf3zpSGGlqiutLPSKWXqtRG6eKqkWC513w/l6VgueTx/XL8E6D3zjV60wum97AVOH4o8G+q7sfplKNF96XeKNum/sLxjcGTR2BWYbbxoI9AXOltwGYcvge/MSp6FliPGws8kQ2SGbh6JR0W6YK1ABMNRiQyS5sAM23mVgs7eZawS5zloIxNQuabk5cE634vkmm523u7y+mounrNWblJ4/aOFWyUzWJpSNoDDVjnTLuCar5DzJVb/g3/al60v+Ss2n+EaYKbRE+eZ3ys2isyqdoxc/4DV/Kjt3dTUzMGHShGz15zk7vpU/6+AWm6u3DI8tLCxw+UvB5c75LzBAb2NgN5kj64rH7uS+Dq5eplFPZf1xZMZ4uyTu+Xjlljwo6gfQnxdXmytKOesMaVddXUvubqkyb2CO2PXdgo5rjQ8zUGDrdVr0emVUDZpqVd2LTN5gpHj7fDDZAhg7yT13YEH7O/ZepHuEJU1NaNyxJhiv4RL1zJ+v0BmPtHXnM/OxZEGN7MMx2tZBYaMGma9cJfNzzstixtwMGC5cP+NywuwyZs4saitXuI6fnR36xtP/GmttAcSSXl18wv995Y00R78v+XIxYj0YK2dHwIyY9UcG3Yi+EjuZxpVd9v7K9bgR4nk+TU+qE0CX7Da9RrS8i9RmYSgsqB7pXFsXUcjE+vRF///voU9JAxt+vM2FG4WJZl8n+dO+ywf18oPiTf/J0sers2GQk8xrHNZjqrHZctrlUS/LPBhi0v+8U7N7UNRj1IIrZiue6RGvTkLrgHe5HBUa+7sJnzqIzmKLS45Dthn0B4zPuwIY+VFj7oP5QuB/LZaKcwVRCxM9+sY8jMIkrdNkt42fVnE9WPtHedZef9dIj/VFA52u+OjaDTQa5LaZNnq50vL+B+AGT7HawfPVyq5nFSNYpTp5Knlrqesfcjh2S+V5CDVpD3M/xUD3gw88ySyqCT1NO55o0fwamP9gz+MSZMCL35ggsG83BUN3b+UzMuwr4+yuY7Gn3E+jA00NMauabbBbZsOlCp88y8xgWbFNkBbnbYU9MX8LaZGFZTcm4S0PMB95Jatjtx9DhY1x/W64Ldt19tuT1ezyOtYVP17f9nPzndJhnvTlI5DXIPApeczD2OIyu7OrbjOyL+gRzdFYFq576hYLPGe/js/S7rDNL4VPL/Qk2ulhoLVMFbHXKk/5peGXbrTejyBMuYvpceCZLn/+HuzfpVl7J2bR/EAObxhgP3ch9K9t0M8C0Np1b4Nd/Crz3OU/m967KSZ1VVZmDZx0SNsbhCOm6JYXidEOtWD15TKV7TfND3EZD7c18kNoW2mvRCj9xKimSySe02gMdYUPr1Z36D8hndL8WLiZ89KmCOUTb8R1t8SDm8egQ2fr7cnujmhADzDOdmIrLWg5NmTFVuz/oMDuGGmrv/Yun9czVEO+OJmk2g3y+tDrWf9ZT4Yp8xmYsOqgMsMwjk51rIAhLA/0sGZEPUDzyYeV4g259HOf4YTXz6uFgEUrQ849HH6+G98URab6bzzy6Hz1a75exhW4kTnnM2fi/5Zy15vSIMcRLI/VMNdstfuNUEJZzNNIrPe+W1RO+rm2BTroekOaZEBPer+IRtZPF5bFTkCYMG/OOxiwiporOcqHHBjFOPGJMZX7I/h2rQ4XyPpbSRHgf132cKuDIu9L4EeP8nfvrmepbT6VpBtun5rI+5cUq7JkK1RUx1XFBTBXyz9/c30wnhlMVYqpY2P/GqdyO1VN941Rqfrf7OFV0Pxzp+erEVH2cajSJXuDGrIb573qqb426qlUqRL7a/TCVxy//hak4gtef3F8Av0zV11OVzWTVMxVuO/JPYmEVP/VUe4mY+YoTDa21Qkv873qqPk6FhVJAqHReX08VbJZtpoUNabCgNOl5KW071I7+Xe5zf1Gx/5fcXx+nup9na/ISJ2Kwv5nqm/uLNSE8adtL+MNUONyxPuXqSkMj81U+fhQvhKFgznqm8iXhqENwnXnkbybEVH/HqRyIAfAzUfw+9/f/i1N966m+TPW5TOYI8zvrD7Vn48l6KVg5r/KRacnDvp4q6OA3TtUl4jSabO0pH3zmxFyPcsd6+bAzxw/Lk973p/oyVR+nSiUrRvmhGnk8XJ3WPVN5R3ru+Bl2BUBXIQa3j5bHc8SfONV3319it6dhX0/VM9WF9Yn/55hqLP2HM5RH0/9L9v3972aqMHk/0Ei8NsfpTbJhfiWbrwUeMQDPzdawfS3JZ6ifYRoLCjFQ7Jm0prhymEarrs7Yma9kA9/8kHzuYDYE4zoeoBEXpMtznCHZkFuMzutGhPzRJSInZ7nGcGO+IOJ2xDTB2alQW67JJ3j61If3dHFH3xDKNMLFxodm+67Rq5Q6T8TF1IZiog7Rf5QNTyvf82G5ek7IhrgvPknv2xoehw2PRnBtSMfdiZG4hzFGXYqIOcpDRTbJOJeoe5cOkJdKHzg93tEaY32pO4ceshAcDLTzF/nYY+ScwHI2FZq5S4x1m4k2DB5Gi5rAk7fAbUm6a82YKhxUPJ6PLjHn9k0rVayICWf+k3TrI5uiHvCfPOm0XQ3eZO+hIa1aPtlWswLi+kLkuKjo98wMSQFpxuqrjt6dj15i9YJxcDDZvhE+xU7xfdDs0Eb3XX3S6HXxCvi4nwUqzqSFaNV4L6gnrG86sjOZ55/9Gp72JUXzuShyNPbkM4rRbcsY651H+X2wBvsZ0viWEp9Gn4VUg/8O2f1ZMp9u4ODDjSemSuf6mJhV4YjJqg/J4y0/yEkdd75+vZOPNbq3CMm4GQxhpd6IaVVFIh9utg9oE0vBxLoYaepMQrr/JhmSTrPkfKmMIppJshhgOGzo/qcKjV8yGp/QLmbEaGVCTKW0Y7Khcj1j50EGxKwOMajpiJM0gjMxVVyXFQYTfcpHmweZfrnbEnkGyZSPD601BHt6E9E4aQOaH227hnGsXdHvgKP5Wh+QmGMbotcN6jweTKcSBJ+PQrpXGOXxe5bNoX24O9Qv01GOJzNQ4KneFqhdV0KabBcHGxanMdmocUrzXXAb0v11SzaT46dpxEf0eT5l9YjvSCAfERIje68x+cRF+yGbSZMJbt5HQzWd1Hy806sfprKH7Kya1ZuYXY8CFaE8XWm9FLYAa9aZyRjuCj6JjOcJvKezQPvA3XPcTB0F3sb6is57/kzjOJ88+nqq8f4lp5GjtCfNa26Tnxr1nUQ+eLi70XobvKd5XAikkdyQo/nRJZM8spPAhwjbG7qbgZji5cP2GNi3F8qlT0wR6J2uv7JWQkWsyxwHrAvUfRMSA4vbVxrzk0NBOjsyUM408slwYz0op+6or6eKUoGYane72GjVZZni4LqVSMO5Ouo1Dsn+HGfk4/wPO3OaRjjZDZoHvF9b0hjSdMzHQULzvxo6U7Sr2zPFVUv2Z/v4GORDpux8RpnG/2YdicEr+q/oXbT6H/VUkTRBBHu4naMvHuh5J9tMAiE/5BjCYsD2edF87c6fA4apSUzVsbNnxLN2R4WLZJjrMTGVMalM3GWVBosd65c37rY0HwedRIzD+quV8x1pylXzy1Tr22cccXAkH/rN/X3jVF4DMj3vaZdBZ7M4wzf3Z1nkQ79M9Y1TxVZMn98KxHBfpurjVN96qu++v1gZHxHOO9YLwWZxqtP+OO+ZyhvfTZa76l59PZWCpQLYWQo9/4CPyF5cFD4SsNNhsQWjZ6pEt+i1qIwn0bTgWV90jxhKOna/cSp1EhHNOMRU/577k82nliL4+MNUfe4PGrq+FREjWHmtASaf1wmS7O72TOVba2Kgnqkqi36fHRxeWr7huOgVH4hB7JqYYTL7q0a9ZH3hDypdX38dZT4Bjt7vmeqb+7NXYdbHqb65vziqjhJcFjutz/31capvPZUwfEi8lzp/5f72IzXt41TfGnXlFhKjFOaJ7M164qA++7AzuCNi8lPc/UucqinJUv/BVK5V6T/1VF+m4ve7HdoDhRiaU4ipDtpS6HN/ZNYiAeZmF/dMFetjhe1RYb0u4jkx1SxH1tN1hn3uLznap1Pfn8pQdPr+1JAfkHYsDvn81ziVn8qsHxdjqr/rqf7hGnVJGP2nGvXpf2mNurze30lXaW2KtZ7pPVPJ7/MnjfWAmCqpkwC9UTOESFy7CNyptMimmkOIc1NiPRavOoZxOAQcz6oa0mY5Q12USZffuJkN5lZDdK3BhE8srSaODrkVOhuu4zGWS4ST1pRocPE9j+KUmEnA0Q393bsEFOunDTd9X5HCJoUY6Qbp8NQlBWo+9CaNllvSsXPW59wcW688uo7EAhoYfFDl1JrH+8h5gTTYD9HTri2t0VmlgzbfP1AbpS0xj1XaoMSjLemG+Z1P1qfpC3yOI2uaI/39djRdw2gflKh4Rp1jWrk6+XG1QdfHik+EWKwB2kZB/zytcnpSW5rD4aYl5tPJRzi7qQCzSUZMN3M+5JOOxFCOPnVRzYw2TYrDLoO2+9j0+ScxheLPyKYfRB/NkUPj0Z5pPPWKdLttj/g01o7EvJvEtdkO5w/Ez42XwXxIOttX5w0fb33S7VHNHdBt8QPJ4BnMofQ1stldUuRJow+ICYQl2aDn5k06vCEGWA7bCq1wwkP80DNak8mHmOTD9o7LT06B8HEboHPJR3yk2AcFHId8qDF8k46fVUdfj5+HDsOqm/LJYxDU7Dy0DwavAfkU0+AKOG9kGXd5Y8DyOAzp+SgXHqE5yuliaHWof5wtGRPuRkz/OBKzG/HtiNpdIB/u+ZwAi6KU0QlcMU/GS/q9hsbR+B02Yx4PdqvD5nZ5opuwvf+hTD71NAlLtLOIGMEaTmq47bfkc6PNII3a62EO04d5QXkzHJANvBCTSTIX0PNZ1yni6SnA8NQqqHQT8rGHhO3NH5tbdE/LESQQSBLsvRuN92ZJGiG9sr7p5dhHX/nQ9bJy74Ot3zJisngK8c4kH31iZ6Xo8YMYbL4nn3srlyba+/snj7FrMhjvtioa16hOo3u9IyaXaP6rpt5BvHmSRmhUVUbzzRV5nKak6dTpNEG1nBVpnI2ea9AiYiroiKkSW5kqoD5PN/KxyYNP0LOKP+JUPVN941TS4zrI+xp1ZZbQ542G1qt+k06gHz4btJfRBJKlurdhdrkU6LG+5ZHMRYrO+ZcG5Zgxlep3in5/tDMMIq/Mo/0ikNgOfNL1b2KqKB232Z/1VMqye8ByfeF/cn+h+dIhXI1JM8zsMk1enij0TBUowTDHRvYUaMVyhR5w4zRe7/9iqpo9/5nrneCQOBNaL7cnRL5Jz19ViKmc0YTG/9LWAkgW+ZAvU/X1VOUjORCdZuSjO5F0fiaYKer79ShNUlZPqJyTCwZxLOXxc0zzFY7EyO64GPDRMiPmXFTE5Gp4lCHdLuSTLkfEVOvbTuXT9LJ7wZGdZeTx9SyPNEOe93Eq9U3eta+nSrjlsO9P5ZPh+KlRN+bab5xqrKQhO3+SGOjLVPWCGMO5PL30p54Kian6eip9EEkw/6z0Pk6FCa2cP2rUE49dz/IjBw39+Zv7c/ersGeqPk61f5MPtpunCon5jmg9hZbR11MlW4Fez1V3+pP782fy/I/cHx5X0bxnKsUmpiJx0il9H3XlfiNmmte/capv7q9nKmI80ng566URGsoDjkrkojUZSHlYLcK19oij3zjVvzFV/AqIGb65P7e90niN7OgnTvVlqr7n520v03waKBzv+8t2ra01rYhe7gJyXHusP9SV9WL41lOt5/gTp/ru+/uDqfp9f+2iHWrzmFeRBpHuf7lUbEhfMxfD+kXXGx9fGQzju9czVV9P9Xecqs/9kdLX+9xfX6P+R5zqy1R/11P1capBaEV97i9+m/hTT2VMEmLoRqPr6ZMuwsAcGNDn/oou/cn99XGqL1M5M2LgnziVu/thKnw0+ILHKyJ7ZQwH/3iN+nTyn/pTiX+1UgD1v4mppOXijtrxSD6+yyRilrq1yIftmE/Wd3MYvD8+BmODzxPl4BIjvQ4mBvOMzyNhIJEuH28AtVvN8z1TnYdjETVdmEK0L0hn3oMwRPeJE2KMlU9z4kY2Ut+OuxyLfGtDY2+eqAhkeeLl5akT+TRX1OTmySeqNtVBOjklmumk4uNnJUhwk1iN+PPSQHJS6PuPM9bnvFJfaRJK4glO9/cbDUeq8/g6m9Zw91lPUXXf8JhNKwW65nlDI7+2aRRIJeuu3GwwHDf3NLoeNg+oioOGytUkOmmDDat/GDxRn55rQC5+SuDL7xpVwa/IRj3dgnTnXkZ1OapojjeuD8/BoEZjcXjyeBWJ6RJeH5HP2b/5eBVUJzDHewf92bYl3W5UGdyNi4VedGn5aDQjn9skB1qjZ5N+z8rZ1TDiQ2KqUfzhY1H2dUhCVtM8tt45DmNiKlO5pGgrQ9YvK60eEIzFA+kY/82TDm98UlNjYqosLEjnv7MhhL62RN+sXmRzHwN6XzSfGD7dT574mn8CFy8VauQr8qXD+kGFpy0xVMLOf7StRoDD9SKiOe0kPipmR1u3mmVDPiQipvoMyee1k/CNMJrO8mQ2JJ9a2yWHbjPT+aUkcvR8au2NXnnj+Gi3jHx95Giko2FPz2PI0fi9U3ePap3S90nVoYajdubQUB1iLOVGzMKvxzbNl/U4jxvGeLx4eKA9PQt8NFix/mM7mmze0aX5V8/vNXAPcYJe/pZIt785G55b94JaXQ1SnEStDY5c+qgfkorHFDcCHHHBobJIRxAZom/DVuVofuzZWU2svTu46iVBZTSe5PGG7dt7Ch8P1Uss0PO9BDYE9WGL4bYWaL4HNN5ibpKNk3IBkkVBPndxHhsoP0mzRKg3a1g/NWLyC9Fw0l1IIdvi84rm5kzz4bEhpppehAHRwL4gm+k9aniMRjEG520BWOyfcxidjTlpmP2Nj6frh0AMhzn56PjBx6F2P/X1VH8w1TdOxZmPQR62ATFV8SpZ3O46heRwJY20Ot02rKP+BPD23hMzri85PW9xSgznyoreSpeamHImk/rashr0sJ2icaxKiKpsMCSrYXD0PNc08+9Gu4aPZemodSoxlTaO6Ffb42H0rp6/NeocQSu6dyhZ7xJ3CPtgTOsvrYYpGktRgtn8skQzGIyIoRb7E2zELfl8ezqmp6V5a1h9nDGqD5MY8tPuHqD5pJ4scSTkyZ2dn6nkR/8n9/fd9/eWL1nE5zuO9xZTZQ5rVi/qVgua3+oxewGh+4mYrZXSeDdqT+BVtx2S7xvkEbKzZ/Kay9HfcjR/YSRnOvlUA+fuTM3TnB4QzI/JA/1hxXpp+Ky/mr8iZiraf4lTTVdXETzneNJhHVeIms/JEGWOnIEkeAGGVkxMlYyJeb5MJasPDxI8k4992Xda/8DiVHHzL7m/nqlUIKZSL0Nijk1znP9RT4Xeje4jf7OzSYwrMVcxJEb7MpV1zRU+ls/yT5wq1BZqGiUTYqRvnOpTkY/GSUVM1XrEVO6HnWXzrVEfq5M1OmWtsN4NraDFtZWjhcRU0dkjZv7WU6nHgZLHl7qre6aS5+1vPdU3TtWf9/eNU42M9CdOlTxDTtCy01Emf8DiUN84lXwnjfZHPdWXqb71VD1TLXFm/tlL4duf6r0hsZv40+MQpg0xG7QOMY6tK6Tuwo8Q8faZmO76oPvv66mGQ7r/4Sh89bk/bxL+MpVvd3bPVDg44pqsfuWhMXupZAI3OITHpaNfxg6vTvSGmPTbS8FwW/q+L1M9jXtG9pnWT7TsSGPMYnccCbUvknrV6f2NC8S4U4C0Z6pLeo/ZWWI6j8cL26eZs/5lA2KqvkZ9BB5d/6jS84h0uuzsTsysC28tjzqZmPGcgN/XqP+x7+/bRz3smn809yeK/6k/1ewvpFJm/01M9ToYN7QeYguxvakkmnoHC0ETiAFe3o50+r300NFlFtFcuDq9czPRDGf0euv7CNLN0NARrsRcVkw+HZTDlHRuJ+TRMZmROkSR9Xm9k+598DXZsONnibqvd2l8eJQ0h9PRA/XT+Q5R8bIl0GonJ59rPtO4u2wUcHVWs/4ZVznR91oA3128UHvKNR/lVilBpb15dBZZRz4kLzO47hcd6bIx68PuPB9QijH5eH3O+keFWwlOz/MN7XjS8NFtvZFgcBitSNd6pCYnV4eWQhGqaBdn8rGWTktxIT7vqCNX8clZpc/v4UnMgSUx1EtwMyivpwF6Al9BnPilD3o8IqbK9sRUJ5WY6iEKQ9Q/2TtPhsNZBtb26tD4RU0ea6z/TrkJTWIWqaXxjMnnfpkqbOUbHy1euwLERCRmHXbEPJ/DToLnimP9fwz6vsmLmPeZHRJ2nleTR8MtMRtolwyNp0Pvtwfy8ZfdISKdbeZ8dB7XRIaj7QI1fv/Ko9Vhz5iCmOTLVPHizPp8hxr5BOskp+nK3gvQFq6IVr4nxshkYqrOo+freoGUR8Ys0vViGtZozln/sUXaEDN12gud63iWRpeUfGqqLQeoLkw9X4hH9npyeWH4uJBPyoCYzF6WDso6Y0w1YzXi4niHXsfiTOQDawB9T3/fWlN6Hje6H9Uekw6/rsZpItnEfOfX9o5AlJXHN3P2gBXH3TG4P4ix7tLqAYf2NkKlY793czoQox/dE6qnPTFhlnIK3Aehi6oTV6weZDqEdBsPiFm7YR7fnxkxfkPz1c/4YRptR/ULxqtDjNZ9NEkjcRAQA7StjXKHdP1kM9BheEjWaMqekEaHIY33wR2TTgxZH3b+Qj7XPh50hCk7m2nwHCBwKc03ZWnR9auS1lvwOhPjCCe250B1a/DMxxStaJbz8bVaFxAcR4iuLdLzrI0nQt4YCaovxlRoE1Md3/6F6Dd65EnoWhm8IMwiQejIx35r1L9MNQsvg7SPUx0vywKdkyoQcwT0/C1xuULVrcZ5omOjsF4o9H2XLeuxarATgPxLib6zI6a6uMRU86wV6C480kCV1LzgDSqH/mLZ5ZF8ZWdee57e16j/wVR/xKnk6cVAeEjPHDNVfJHSuKjE9E+is7Hpks+cHxYo59koj8z9PgNBWjJm2oyJ4VzPB+fg8KjZN2Kq+YGYKlNK8jaTOT2P3UB69fVUwLsyH/taIGnnbryPBpuEfNo394c7DdGnVQuxesuInezDgXyix06e3B9OYF2JkV1eJQY/z2p2ToB4QX1y4PKksLtMfw7vOkazSs3n982sgEfk3tCL3RlE94w0A9rHpK9RTx4+25fH4lST1XyaBgV3UkC7svP3bjIxgLGhJTHNogANwlRiSLYvLTr/xqlwpbK4xZyYygtsne/jVJa4otl/sTWyB6wj/Wl2JPtQD+UckwFd77vvz9kW9H1/MxVIBTHBN/f37aXwZao+ThUvZQP1Xcp6Kzzo9U0oR9Fs/NFynIodgged1TNVH6dSR7MfpoqHh8MPUwVTFqf6t9wf2ceohpUu/9RTRTHJAsgzy/mzRn3XeAoGhf5bT3WI2RnOecbOmmE16quKmEpZsziVY8ukWQy6vmmw3OA39zeTWI/NEzsn4Jv7G0/FvGeqPk71raf6MlUfp1pbN/FPpvrWU/VM9Y1T8aO78pP7u4xovjYZy32y3B8uQ2LemdH56MotfZ/sKD9M5aQ3mu/WnsZve8xpvSelCn3uL4zz7M/c37ee6stU3mEov0C/rZA0Fzt34FtPdfKOSPYUdT6ygfWoZfVUlscZadw+MINutfJpfDU1TdqhfOqZ6ltPlSTdC+FiWj9M1ef+DIkYzMxk0lSP/T9aoy79z+zxB1NJfyOV8N/UR313fN4weA+JMQyVWZKhS2t2177zSN1WPkhv8jnWnu0jM4utAqsjR3ainNDrxy7zIakatg/jwqfJUfEKiFfchBjGFNJYFF0JFtnSR2/FjfnErbI5BPPPHGVf6iDez54S6f73AyHOiCHu0VoCo5uSLl7rxFSL94MY4n69o/UOK9ItLvmMi+90GF6lOieTQTY3e+yJmaQ1O+P4Uq5B5Ol9OwyJgfQpMZLWqux8LravK/a3AizmoyvKdkVMo4+nAugSMVXgKjfSQenmBMqVozWUK6yHYeX4UEn7G81MsUpj5UGWfvzel6iEz5LHkVX+MJXpvUo+8ljvBm1B7wfDKTsrpCOmq7Q1WYcPvsk6nr05QNAQs3Jmk0b10UOw6otONlxo01hHr4bSXboIwN3Ix1veCW4nYipVbz4p3oyZAA+11VHWijfEINDfe0WI6FVRQzrUIWabieGWdG7xTiOnaYhZo4SYqi7IJ8c3v4aUdfIKo9ErTYwi0GG15W4oP66spn2drWG34R4YaKxeJJYbsgEnYir3nA35eD4JXjBUlwIG7LRfzFeyrh9nrF+PWgp8PObJ5xX2uCWbk8xIJzocwqQwJfp9oOfp8RWSTxppxLypyOUxyiQVa8210QoTxrzzrQ1D7rBBxfemEI22hwIGt2CG7uA6zRM06H4krTXRDRejHJvJ4AUdLm/o7I8035aH3Qmq4nMj3WoQ0+SF9YCoXA7RzJ9SitgSgzWvMTuvL5FIxwsDAdb2x0FLLivWo8+pQeIHEoLrD9OEPL0CRkVMFe4Tlvu+ks+dWNsIZW405mOhoOtbH2Iqc9YJKVZqJoFuh6xml5118kzrB6iXm0/MvJ3Q9RRi5MlN1NBfdsS8/n3gw1zacKiHWpWTjdwR4+KiwGC3b/OotbcF6J/1GPXbNk+R39k03/J3iNZ5m9N4jDY6LAIjRnOU3VJc4/oFx7N9RnkdsLNspvd5n/v71lPRyjzMtVT/jPp9f32cKgqIEeTxjsbvtWX7fk/aEpWDOYa4ftD9XOrwSJpJENhZOdyQMccTjcmaI8ZN2hfYn3ZCupmYKnb8/QOSG42fhcRUSTpkZ+8wpupzf+YoOgGP5TDiIVd59G+KAm/P1XumSk5b9wVacCCfqrLzKGecOyQa2s7R3cxGaSJmg3nPVHo3HfGRo3k6cJrxQV8zHikJ/h3TRDcVVZMXfp7XN07V5/6+Neqixe0jcnsyJB+LmOXjl/Q8s8cwj24L/9EzlQn2jE+eQEx4vy43qI4UYvDOI/u1bMUTKsRUafxW2Fk91R0ws0s1TZP37ART1ST7Uj1FPqoE2db10289VeIMjuSDb+4wmjWXKd8z1TdO1ef+3Ee0BmX+r3GqnqnuD2IqV2X1VCdiKsdnTPXtpfBlKi23NT7e3SK/Z6pvnKqvp5oMiVnk+G5Cz1SuIxOzjc/EXOJc8WERQ/hnnCr7eCZq8/kvUykPbtIzVXTZ/cap+hr19C6T5Q34ZZ/7i0YcJ2k3xSpQv9w1iMsdMciXqfo41TY70vqpGPwfbyrfM9V9LTsYpGMp7ZkqnFrKn/VU1qaUImm0o/uZZ8RMR07kote0kKGvUf/WU/VMFXXy44epbIlLvXBM8/2b+xuZMTGOvo2EPvenSib9foHVs33jVEKyl1LvOCH/qgY7p2cqNNO2/oOpsF0Q43zjVPL4JefxSWZn++w774ep/Mfr1TOVnNxYfdvg+MNU3zhVvLlFrz5OpbusE7IVdg8onMO4r1H385iYc7SYRahHJuR9PRU9qLhnqnid4LrP/X3jVH2Nep/7Oyuso09BTDWpiMl7pnofT6S5DqyHqaQQUymD00/ur69Rn1dH5R9jqjHPj/5Tfyr5t5OCoP4f3ff3v5upJrdRgSB2TR6d2V7/i9oatOaad4qKMrNBCEUbVXH8yRMzcxVI1yb5fo3/kI7aZjQng72M3nL74ZNJW2VgrMoxhoHKunsKpQBGw3nkUxfjHJ+2jxBKBxZlb1u+Z6rnUyWfOB/e8qRdCAKMn5szepL8hCSz6PXlHJPP1/ySbPbWHsItHrVoX5c1cfeSbO5T37xRGyUdoORs53Au3w2qnUk+cj6ZnkCFTYeqfSem6p5bstkHI0c1E+h18piyPtnBEtXh9JZH2+0mIx1xIx1UEEMle/Vpw7OOr2if1sRUgyN9frvakE/JjDKPlJs4h/fCn6HxrkuyebutDi4ETwwPPP3+gp21s9L0D83554uYhNv5oOYbi1arTAx0/tD41iIpOi+KW4jmLM4yPZbEGBvWJ/t6o/GUtZJ0e+5+SE4Odi+Q2SkqRgzEVLeOMe9LI3Wa+TXp8M1uTeRLTGXKhxePuedLsPNZP6unkuexnWUPorVlgvrc7Pjo9KL3ne3tip5//LDdZzX5EOtwYz0XOT5pb00NbdWOUX5tiDGyMfOZXThGkyf6jj5Jp+g4M0s0ygcxBW4Ha3DGbYMKtmJO49cSXVeXKcpnorflqCGFPJyHDc2PliOm3hKTxcaFGD51aDycj6hAzvpau5El8ORD2hOcH46InqIRY+0W5ONfZamjv2FnUocR/b6Xn5ANZ/V6iAePmG58K1DrNAESqFYFTD3xg8rmOMsTxw/I02bbfc9UeMuIEU+lSc9jrlYQBxI9r9u+EVE9O8RQk5cnEEPeFqjT9KbxKqQT5PttSL90OGZ7xZsHjITSIuZv6fr6Q3rByNcW9MusCR8NP/T5Urn46OvzCcTjCf2+srioaG5tWl/LITHixBkMMNTlihjpvtMhXAY5ap8ZPWXv4ZLudG0ePVe4EPO7whr86k26k8Q3Mc9go9D4Goiam90AecEmhgz0IxpWxfZ8nEjdfHN/f8SpBF8cRd2pHvC+XUdz4J7bM9HNmEbmxmcIm/d4gUZ4I6Y6d6y3BoZkmS+CQErH517wrg8P8gkCl0Zjt61h8ChHqGyrZ452vS+Aw6nEfFJHDFGHdp/762vUrSvZ/G+c6rMhn9rv+5vflhoqu/EzZed/PmAbm2RP1mc+jV5XdlaRmyQYhtsRxBNpQPMpWyr072aUJ/lTFKBeGqShPleameslaZDV8qKgl8TEtEohPXqm8jZs7/qXqZRjsvvZ9xctEaETWW3C8Tak+ZpK5LNLM0PFNGZp/JjR/J00yRohOEp59Kx8lisnpjKzwSCP90U317dnYqq1ulUhVd7VGg6OWWDoW6z+zzvaelqk8U+cat7QeBetxkevzX6a+/L+9ROn+jLVv8ep4qf5Wv8wVX334CdOVVdWH6eKhCCSQF0SU9ktY6pvjfqXqfpeCt84VXuK3B+mQnZ2ySqAoM/9YbR4Yc9UsnhVeCyOnQLBeWageUvIR4/X8k+N+kgfAfRxqu++v2+c6qeXwpOYytz0capwqFW2fCEmLYiZZI+Y7ywQkzi2qKTxJyCmsKP7D1MlcXoqYPk4ujQ+ipT3+/5GOFP+rKf69lKw1ntCCz0jJr9fZjQ/vIKe32PVkT2fzlao7fdyGkF7PPW5P6eTWW53FPp9nGpSRJD2ub+r4/0yla0RU85W2jSaPBIJwveS/OvLyN0/a9SdgK5vG66W9kzVDXmHGO4tk2Y/vFieofL+jFOpyyr5k6m+9VS6XxOjXZYsDuV0P7m/Pk7lvz+TiN9J0zxwU3r/W09lLF3Io4p1Mv07TtXXUzn8BDHsZgbgwFZ+6ql8jZgq8qD7YSo4tVoaYfTLVH/UU3nD1W891T8apxrzQ+E/9adS+P8lzPw/y1RKYxBTeSr5tGZekc2MEtKNO/LZkWtWCsxO5Q9Tof95CuAEBxWto/8hm/KoFfD4OYf+aESvtyH5jJWjDdHm1pMcVxEx1U11XfTldpxGdiHZ8Ja5FP3Ttc3jLKTv89q4+J5Hl8fCTHiBOzifUVmvHnmiroih7kFwRTNySh4PG9Lh82vToFbwFZ8cGrK5yoP15Ay6lo+2JxGhFfY12rZWpdFlsFlDepiy/kVyzSfA9gWy02YxmC9Zz86IGAmv7wV65/SWJrozzcBeGANULkO6Xjt96mDP6fraa1yRGrWcGj53447uAso0OrCIkrlXpuiOniX5cJGdD+hO78QcSEx1vDon6OL1C/0xvPK4Gu5s4NrGQHXc1HlUrsiHxpObRvfTNnwSSjR+i+vFQg2FW4pds5vDlNuSDalvbxr/eVVDubho6D7kV46HlWfDHTgila3HzmwWKgR7wK3JZs1eeSJeMgEm2dJDRxDzNDFWNX2/4CaotlpHPmYmDWF1Ix9gDrdvPlF9yYd0sKTx1tZcjtg0BbR5+cNUccUFBZRPc4jh+TnLo/xwkIB3xQd6H5N88vTTkC5ebiv0Fp6YRrIQ0vhFyymGd6LNNB2GPnCzW4WWlQ94JEun6OZtrPdMFTvCVIBl4bL6iLMAMbwOc6hMlZgsPAt5bNT0e6uC6CEsWL2TtiIfLpjuBf3rbELqcFTN4ZQcyPvPuEkeWcn9BEThbzSD2Yyerzsgm9e0O3QW+YxHlZ1S5+7HJtO5xOyHkhh8JJ9F9E2dJ3k4qWh8rqQB/PWLzzGXiJFO3pJ0n5eO0xjmND6aVBpopcGEmMiuX9A03BzNoz5Jo0qVMjgVGuneIh7z2O3J575PJjHBQnmzc+clCSznKaGhSFWK+8hjuRZiKogFdhaTvM3AbwTSBPfVJcfL5eHT82g89MvphT2ftQCvqxqhJ+6uxHxrYqpwoBwQ7vadxT1WPtjleNPHqXC25+aaOkjGfe6vZ6rpziRGkBkT3pHW53jaztE6aSM+OrTE4OOleUB/NhbSpMqIobIbOyP6tOaIwbT2AfynHKLbuM+UPFeQQb6ezsgns94sOX9Q+jhVX0/1jVPJL/MTia/iN0413G41tDy2XqLHlhhIH3CofzjSbKUu1qC9XNZTlZ0ZzhWND+aBmErGzYjtXaf3T2ujQWNnPABfjKkP84NMTBOR/VnOs6JnKpAtOU/ux4Z85L3N+txfbNyIKWbXlnR9fCCG7qrsBOJe3KFrqDOIDh6NZPR2VwjTgQQxfmh8ttvxAZXDYEDXKzrU0/Vdw7m7Vfj54kzrNc21nHxgMeWxSSO9r6fyypuVJoOa1M84aD997s9f0vSHNsijvp7qjziVM4wMvo9TTRcrBfXVX0z1jVMZS0KN6DCIhJ6pzObvOJW3M/rcX19Ppdpg9/v++jjV6+qFxCBbmg/fOFXOztT9MlW/7+/LVN/cX1+j3jOVyuIe0ZaYrfQqk8bnpcIfcaovU0VD7jDUlgUx1bdGPfrUCjv/r/qtp3Ik+dHHqb77/qKFeiL72LG+8N5zxvc16n3u76IRQ9299tHn/j7hlsZHqGn+fONU4zyXATmBGOQbp/IjYq6eqaoXb6BtTgZ5wNR3H6fiJwkxiiR2ApRYKSQTZGKcR073/41TDdYbKQ3GVvRTTwX3lpgySej63ziVI/m/ub+yqH7iVMmdO+FPPZXe0Hit7dMLcpGYysOCmCqUiFG/cSq9ofejyiAG/Ob+wiNHDNgeo5841ZepQlU7/jDVN07VM9U3TqXVvk5W4cz6vjOm+sapkuuE9Vdjub8vUyVOTkyeH9MQ1ZjlasOO7u/kzDy0lAGtt6OE9Z816v9wnGok/qf+VIr61/+0/6Z6KpTUC7rptoFoUJHPxnKsoe0oLz6W7999N4mJwfT1SRPckHr3nK2KWvL4QLR9sb3/28cMQ7I3aTKZ7RAOGVlD+8ZP0jjyty8QRc4hhjqxfWPbTIehvEzQkKdtmgDQ96VrYrrQsW4QcS4x1dMfHUmHDx9pfL8RQxXJqED9rZdpwj0eNThHYiYz/9DSZNeGjUErJ5w92xyrzrWh2wxKVKs96xlaPecQjInByDLWaXLwyweIwvuM1upc5/iunkwXB3M0gpaunx6nc8hTlZjq1JZ5QiyiAOQjoplbXObxhtsU8F4Pbqg+ziVEkrH1YVe8BGIO88lHS4Xup1peWX2a88hRq5w17B9Fg/Zo8oJELYmhBvrGwGCp1SmW150Ca45TUI3uTR6nQD4heIcmqqMFkUM7p/E82wFHa5rl8op69wDOoPG3dO6VxnVLfz/kx6RLEqdm55hXrEb+tkQChRc7g5N8fCtqLqtvyiG+jqU1FM0WMTC3HT2vafaCFV/SL235NzFc5tsw8Me0ek9DLo1m2eAEXHMgRr4teR6doDmBfiam0uXveY4Dbgh4GxNj7tgZtxWNHDwP4RN950Y+ZWW2Ctn7bw9QC/gFnDiysedlhYq6HqT4CVoJJi92FszuVPMorDcCaAuWa1O5CR+h1bK+5VMBjcFRoM+z/kC8RkzpxQn52Es7yEBBYgLHn475RBx5RM9JcmaMOCEdeJ5ksEu3L1QeH5FPZmtiKLi6W3Tr2SxPmvGggKe3NchHT+n5Xl12RvEoEGj8VD6NvZbWQxbRfHXXEb0Wi2wNwp3mhaGmI9LZ2T4DY0tPym39CcTxK2Nny7Bqeucy5qO7Q5/34rGNWvQkTfHQvTlk6p4jpidIizo5k2C1iWfoJHNiOmsgSnBZ03rUzGWTJ9rdXYO5edQoN4szj8llTWQaNA5a9eaSRuvFegj5RA3RfjGmijuBnpc9zIjp2G4zezWx4eiW6584FcqHTGuz25AUDEp5GH7rYz5sn2VFDJi8BVqf+2CboDI/jNIkGEgF7Attj17C+lWNpLYAoz1cUTkLAxpP7ZBBmZUfNE7uE3AMA7rfdkQaYx+3xLQQKpB38MtU3zhVJoSfiH+f1Dx2mc8YiZqK8jl88NHssD3BzX4PaH7OSKMJNa3X1ZCYSvaFYYqm39iwnscchgZpYJyq4gnmW4OUxNW489F17K3B8Gl8VTek52FVpCF28u6XqRZKMOz3/f3BVNWVGNlq5SHE3prWR9ZdtqQB9iJ9/4bmqzfTFmhtpRmfeGVN83f82aM9yyQew2Hn6+rnruLBeCr5sn3T/DudxDOGujbNI+XIavqVKEZ/+7Ty5LCX52A1h3f0qbbkQ3dSJ5HmiqK+nio+r+U1xNHER/UWGnm0vxF9504qo+zdXP4PpvKulp5i1UQS3M2UNNbK+q2n+u7763N/BCPIiqWcn3qquXH8s0Y9polP99+sQgzbg5L3cSpt0ek/+/6+vRQabMc/vRS+ub/dvbPQ2r+JIf5mqj/qqTSFmIqUocrHm9npJ06lNIICPVN966m+cao4veAvU6m8BN582M5/4lQ50O871lzdMxUv7Wj+fmvUu9uYi2b1X0z1jVO53IGYCg/0fh+n+ub+vnGqxXmc97m/eL6Rmb+ZKH2cKhL4kw94SCZ9L4U+TjVWeQ/tKTEjrj9hoRHYcdEoDrQ8Ekeo9Ezl5O0vU3Gb3O1r1DFZ/+b+vkz1Rz1Vn/vjrmyvwzXaoWpX7Azj7jf319eoTz70/rdG/ctUSTyk+fF3jXrkfpR530tBL2c63zPVt0b9m/vrmerb8/OPONWXqWRDpPu1aqWGKXlJtAc36R/P/U34/9SfSpXHmsj3//w3MVXKGaQrskXNJ/sN+Wx0Dyoa7yX57KooBRBPJs1RKD+kSx6bF+yHYxmN4eXNo3moBHhOBWKKuv5AvN3OyHqttx9Uk2AC0ZMnHflxLzb6zWyUs56C9Ptv5NO1y4KdUTx51lAZ5xzNh3wlm8V0tjJsyMZ7zQMiZb+uwTwRU1n1qYT4cbcLQGNRoV+wfXca67vt7s41hmuzTaPTzSWdtSKm0vk1yxVupuRjM7K5RuTUkExE9wSLcE+6fLciptmtnQJeO1IsjnAjnxQMpj444UZE5diULE62liCV3/T7xl2ZRsL1eYL9enTFIDs8+biQSh2MYj5CV9aeeTw/PokhP8SISlg8IBm7mzUMC7tG94odj6lcKSDmUx2D7ZZ+j7PdSvBpL2QzxVMD8UCdrcExNAPV/Yd+z90jRgq8gYROJRPj6vysgPE5IRulSfR9DedK4OxaWjPyrYZo3+1s8vnLBZEtO98QbZ9sjtE6rC/+hU+GRr0mG/yJ6Pl1HTs9uK6hsZZkA9WYmE2Ykc/oQtaHXYzIZ66BmKWtljxaJc8TA44Cttef+6BiWTNIuiYkBs/aK/pKMeHj4BwQk4msxh2NKR8PB40Au892RDr1Q7Bqsm7WW718EiPhAJJPEQog2SYx0kUk5o0jYtKRelhgEIkT0r1R6MNy9h6jp0vk03e+/4CdeSDdvvwM02h3Ix9uXoipgo0wzuPRcOZDV7gn1B/rMfmM2KJb2I4b9ONSTKO5HDxgUV7WaF3DGcQHjxhxs+TI5+vDMo15Z5PBpZyO0Z5wPMS31nuQbQ/Jhi3bD93fnBgphsRlvSloPjv1fg3qgzFVVNH1rKN0Au34SYiZjuM82dj1HK5paaHHWWOIZyn53GoaD9AYBbS+sqIe0u8ZiOjc3zRfnxLLZeXE/DAcNXm0M8s5wHT+QHebnCF6bS1i0PuTGG00PRPTXe0aVo4aYKCLV5ZRf2SwfxFTWZPrjY/s7q73carZqv2NUxV1wkdjYTMAf7jr5mAWyYG0g0Lrdc36kHMzYhh3vhtB5A/qE8xkkRhtPZrwqEnEUO14W2BwWQ3ShBzeGo7D8o3q2n3wuOQHc1hwbwFh/aL12IjBEFze0tHnOfLJhnEs+jjVl6kim/kMsxur6DrPBz3vpszIXlwlBIeYKmrnbgHigvXZv6yGkJyzvU5KgcbPPazp+TfszHOrNJ6koYipkume1k99WgzQysj+JJ1LjDSqVrQ+fJvk/lsNhD/iVH3ub4JjD/1VzOc4tWl9NNNwjSHuxDwC92BDOhbn6FrsjPCMyAFg+dmhTkyVR51NTDUVcgX3e0fJF7b6y1Tm5TJNSVN0Sp/765mKl47Y5/6mTTz92fe3ua4i+n0jjg++TDWfkU//MlU8GhNTfeNU39xftH2TTxfnuYFW9K1R38vDn9zf0tLSPk71ommDyp3/H5hqfyWm+bueKopI/ML0GRFT2Tslj44HTtKcwYTskxyRj55Z5G82wmUYTc8vLe3jVEJETKfbLPe3uss+FCNiKpn/K071ZapvnKqvpzr5R/kn96dWxBBCdURU8MH66MevH6bSupcEfZwqmnfyD1N941Sv80XqmQpr6fiT+zPN4peppg5d/5v7wz33m/uza5GDP3J/X6ZKHk4n9EylJPAbpzrcLkIkfcIZ72+M7qeeqo9TFe/wpKXP40/ur2eqh3+3fnJ/X6ZKNkcHQ2Bn+3zrqb5xqu++P3QDWQeoiHn73F+sE9NaA2v7U0915Ohjr1XL9/VUXnPuanCmVdjXqMdFcZT+yP319VT7I4/onkV6/a2nijpiqm+Nelyn3QmsneUTs75+41TZ6O6inwlq/kcvBUjftP4fPDHwP8dUrKTqf81UfwEV/fPfxFTPt3NG/RLXedywfWbHU6iiKm9epJPz7RCuo1JHO3kSQy3k6QuOrw/N+TPbbTf/nle3ryeoPe03H0WlR2ssGL/Ql/Mxj6cN6czn1rQwsN+jFIvbTiJdq0UYPq4NH5v5lNZ4PTqjWi6vaZwchAJad39AaNw7j+s5MRb/CMhGhbtnjkIosJrzKfmYy6Ok64tuBs57U5NO5Zoct3NRgWC6f6Atp2WOowcxEjrPEo1Uq/goZH3OT9GAfPDSpdfLxeYEqCwSDPPDlWz8bmpDO20EVE43YrhlKwhwO7P6rqgsAYfZNIPMbQoEc/OEpPSJ4Z66PcRwcKDXYUiMqB2nOSrl6c7H8unJOnYj/T7+0eVRbRIDTdkpJOYzqviEa90hHG9LGb3Jjv5fKyIm3S8vgBCE1zzW01+mcp/KixgWPLJBgcOhH2w60pEDYt4VSVjUxlCRTTtUOjhWOEdv23Sky0J2Xl2QWOg4eOHjrPHn0HEm+WDu0pKO9uj9m9+eyKeZL/J5sUQ+oz2Qzt5Xgzy2E/KR4d18kw9984BXnRjmrIzfNP6FmMb3PTHV4cP24j9P5MOiU6PD8Cne0Xqep2lEUDUE2U6GaAVHSOeTYiCAnbF9hhNd4hOtpb9PFiyXk0/qND40jLHZmcSWs6TvuzatAk31HKERsL7ZRk4+fqlsZfRF5HlSp3sfdhF3QGu4GqdROdzp8BjRa3W5GJPPVybkU19tQ0xyF8nG68RQ1lxboS3cRGJSp8mAX4bEdBiWkKg2MfAgIYYLs80nj81rVYA1dUk3LutPmhQzyYfRInRQN5MRxPd5QM9rftGIKTxSw6lMTJVVJfkMlfVh5+XMh1OzJUbW9qM0Hpw9GzjzPEMrtF+QjLbZC9L6OcXAjGi+RrxIOvpNTKWIwybFNCSmUh2lQO0en4hpnpMhBMbTRJmYiub3gjSGGqs+MeL2yjqWr8nmKvUWfV+7pYl1myh9nOoVNzL0NerfONXosCRdLpbkc7XokKHNicSkj5atz6NGDEBXyrHKpAxmxod8QJlO6PuLcA0rbnshRlwRE8curdRlWHYYvBgT6V7jw8ZvJqQJIqaZnvtXH6dy9jKRhKOTz5uelvxP7s8sIgk2i1BG91086PnVJX2/G4gYNgvScAfYnkBqWE/VGdnnRJ/7tH4eAWmMjJgqeUyfAjS2ekW3Ku5prO1nc+A1Yir/U9H9KKI0h2MVuaRpWJ9yehZD7bEyt9H7eeB477vvbxRuHbQuyNN8lrM52I25Qm03FiHZ2Y0EsjBO0ZcEYvCNSONjPoip/Bn9V+TOO0IbJKZaLxwlnc9fM2Kk9eeAhqRMiUkG4QsuD4+YXHkQU33rqf7Y9xewGvMlJyN64uSXqSwfSJHsAyNH38Q5LJ0drQ/z/hun6k7EVD/7/hhTfeNU4d7S8igZR3af+/syVXIP6HoPCWyE/PIbp/rWU333/fW9FLhhFaAlnxQ+eSuR3sepXAGJqf6OU317KfRMtblXJsKO5f4ey87v66lA/9d6qm+cqq+nCnyWawv/ilN9e35+marP/VX55KdGvY9TaQYopFkVOU8m/qHWqmciRjNg5zMSnhU9U8muyeXht57qm/v7o54qznjyV5fpgO9r1L9xqu++vz5OJanyTz1Vz1TqWJtEb8mb/cSpvrk/7/L+jVM9zisZDRan6uupvvv+vrm/ft9fvmD1V2ZLTMXdXw+yh/cErSSn+b7IjgrMohT+rFFvHHnbx6n8SdMVkAjiqM/9/XuNesIZyk89lR04OmlOTfnppfBlqr6earuKvJ/c33ff37ee6ttLIa44YuZD0Ll9nCrudqef3J97bmj97yT5n4xTTYX/1J8K/ur4OZz8N9VTJcrzhOHbIp92DGYnkFOOdNHg/YKo2BFTBZsDoDeFd46b9vmAF5JO1Oazd5q08x371JCYItHfeVK/Zjb4+7BFvR2QJcqtsoBL5hJTHU121gQ7v67lzRC1NG9Ip0ynBWTc5kQ6mSedvb4+TnDU1T2qB41s5LFcn1gNOTHNafwkmzkQMlAOzR2Vo0m6Xnm6a5hZKjGTs21ScjsbAYZn9Y5h6pQQGSTpoSqJwbzNukqj4iquocPpAfU7VGyf3jOD29aJiWnWxHSvz1QnffQkprqcnnk0H61fIOUBMUdlPflIycjnbg77Cxon4QlInxeA84QPOqH4yBMnIEa8qnvyicLhzke8QoonnCkPYii9SxPJLYcw+kw1Gg9iusRKStJZiykxUj6u+chqyedOs6WGVu5f88RmuUIIRjOUz4MXjc9lloEM6oBldej79j754H1MPkFr1SqNl4sZ6coJMYk79LoUI1ZTrWetgfajvOSxu6l9uO1uPjrLWcvOr/MzcD1iEM8/EUM3gifA/C4e0St08pngspMJT+ILYfv68NHQb+bgcZ8O9X0usv5lhwIOj0uO9kEmho6PkgTV5nMjTz0Q+PiqB6SjT+4QlWcFkHa7/RCeXUvM9ZpKaRRa5HPMdsSRDg9YfRz/LOD9KdmZ3Z9xjpeiEUCZ7Hl0VgIxFvL+Gsa3BZkKt+NTXLLeCp0q7tFfLEY8lju6/3c+3qN5TcYQw2qC8BK2FVqLy5RHxd2TTTrflmi82BnHvkH3k58/KvlU65knCVl3CLZnYkBx/IF4UFTE7GMuwHDhfdK49Gob1FlIjEq8yMd8xrzT5UA2Wi3HEIWTeg0XuETotZsR+bhW0iEPQp3ud0UMtl2Rz3UesYhqcO74eM+Y9xIMJmjxVpni9ELz4f2k9ahu3sTYm0FpQ1LXJ2K46ARJ46xqmN2vBrrh+gzRYGBn8HkNiAi9TUHMcl/PIXs9Nug26o18/t6k+SYeVn/Gqf5mKu9OdApbIyRGMEfsPMM9PX8/G0cY+ENiFtFn5yQs2g2CytP4WzxH3lPcntGSVlKeRBoxlR2WDQbIct087Nl27yfdjxDQ+rbV4IepzKFEPt+ed3/m/vo41QwbDtUzedv4whNDviRiKoWbk0ZbX2i9OtbHR00e8XnkSz5puHHA6rXWPB8v3zRftiWrXWBMlagj0iA8F5MyuTnEtOmbGJhgisZnrf8y1Xqy3f3JVAWn2ajXT57m+5U+X4XlAv3RcMrHvhII0L3KBF1/JfKJXLIzm180HuZgN8uTtj7q+pvVMC86xlRXgZ7vYtju0RpwQp5c5twLvrk/i7//xqm+9VTfOFXPVEbghWjUHZf7E6tbg/uQfVRdz0j7ONU396efbi4fn2LysYZ9N9BoLR1iYfDLVN/cH7bL33oqE1mcStrLP3Eqxc5/41RLofL/jFNZC+8n95csZfIvpkNM8q1Rj9qQ7eP79lLoOrIqovtbT/VlKhxZ9P2awy/QWVRK2sep5Bou6Nd/1aiPC2JO8zpT0r6Xwn3S/e77+zLV0LvbfT3Vn7m/by+FqA4ff+z762vUj4dWiqYnkxj0e9bRN06l2qwnaHmg97/7/vp6qs3wYGvDTXuJPo/0l6m+cSqj5FSIbdZz9Wocxj9xqpUXStqwmNg0fh3d3yFui75G3X85WhrZ15fex6nsfUfX24esZyjr+Wm5Nau/Yrm/jZjHGMQXje/rqfh0RRq5qn7rqb65P4Nriam+capv7u/FD6dpH6e6jvKQ/IMCaZ/7+7ueqs/9/c1UMUyIucvKcvs4VV+jTm4k6ONUidsqxNgcPQa1nRFDhlt8AB6Pv7m/cPePMpU4+0/9qfS/26j/T+jz/2ycahKqxBhjrQZ88NUawg35LFjUrM/5WqzBnrgayrsDMdR+4RSwuDkSzYnRi08Edn7d7Ci9UfVnb4g4y9NBqcWGVW4SUxWHkp6xwhkYiHu2r+blvYDfuuTTD1UDiSw5GXTy4ISy7l8huaSPDMbVKENtcrynkaMKJxCN5ojObf4E0i2kw5d4vqN9VkvS/WuyuaYwfWLwZDXn83IzhFfN6p2OxpNP9saGmOTwvKOzqUrS+Zo4h6qNM5TttEoxGT9JN+5HiL74Lvi4fm4UmF+NMX3/jBhuUNg1JFfj2DNVzFfkc8tkQTZ8M37wcbIlnbyfFC/SYZNHilbDbLzjHFG9rIkJpaVjw6RblyhPso6s22tbA1/sVTQ/qwpiac36ZBuGhPq1JaZdFpUOvkOWVJfKKzHgpiLd1Jyn6PPTF8T5mXR4VhJjebDoIFJ0VqO/Syw0T4cKMB+4Aky2F7qfsdnykTvL1lBq5NM14XpJk7ec2ZCaLK5lYAvJak4+s2luxLAovdLkw872UPf/H3dv1qwslvR9fyAPQBSQQ4ZEmSEBB85EVBSccAD99E8u2bvq6rufuPvkrYj36a6IjrJ0K7CG/P0zc2WSznZmpVJh+SYbyT1GLdpK8Kmi5hH4gHXzQmdyIEaJ6rCA8WxJDOkSQyfH6KGAuX2dMAwksYqX7vMBXtt80JoLBp+qzbaDzDqe0f0ICiQ75GpwR8TowdO5V4lpEGPn9J9xegtp/oy9wRB8lfUa8sYjPhGY3yHLYgXDfUhMVQUDE1aHT47aaC6k8R1yBRqh2dD3h0KVxO2K9ZEfXdF2RhLE0nWL4G5mc3SgIyZ0m6cP2b2hPX/E/Izr5Y2doFzw6MLwA1jOvQz4RA7Qx9ubT8ZeYQJ3m00Rxu9hhZxHvx9cdyrZ3Cv93uPiz2Gm70LUxZWQRu8d6+n7klkNyzEx1WZHzKcpukS/NyImzgqlhlIlBrH9mjRAKLsPmK+2xLTbFzG2sZB9uNTzgnbu555seMzqorcnk9V9L+l5+GJGGDNw0J1LdZXInOhDoZUrdC/7EzGWsnyAny+XkeDdVWKsDef3sT9xWQygz6fahMQI0/1zBPgENv7+LkCjZLUj7ImC8FaPK9S9eMT6HHA+vM/LEmfZSknjj7GzYXolppqWpLbiTxVokJgnAfXi/kxRKwO6v2ZMNn80Nuj+KjUDf7/rouFmS7qZ0/ciPPNAQd/JSYMUnjsHR5UkBCt583hxmwz26ouYKp3TeNd3pQOnCCQ0OJFemzcaL02m/Ws6rc98NHnebXhlxGTG+SrwPVPJlufSfkVapM+n6s/9rSIuDR4nzQfx/bLJJtcfHmV2hmbV5HPUmkACFPc0X8cKrSevHskVeodJBy7XLNEtZWIsR9xr5sh0B6jmjsqn72ujQLc8bzAUFTGNJIV7wAotwhq1ttKomLQ+6ILRsbZzEoSmt6fPDyesv9+Hq8J0tqf5bbUsX8+dptGN4K5nKmdSu1XEd60IkrKHH6baPYkRhuFfTKXNiKlU/l+Zyt1MaH/gDtMKL+b+J/bnHBmjnBJiCr+8BDjlc2Kqr59KHlTQM1X8XEVk2nE3jMYRqyF5kvd+z1Ray2p+eqPW7mN/Xz9VNBy8rsbamhx+8qnszS9TeRdJS/HtRVfI4B6jo1c0/suyLP6M/RkC9xv7YznqPVMJ68+g91NF14dKn18SY/U56smYGEQfENPZl4LuNw6jXz8VYypvy3OmgfHu0J/7i7tb9MNUoEyIGa8H/KmlQPNkUvW1FL5+qp6p/s6nem+c39jfUWG1KjRiqqglMQx2XLno2HcdkretPXo/FSAxVRI/CI2+sb9vfaqYNMWDOIjP0RyLKqs4r5agX5fDaFJV4k8thd12FaA1UgGiHU/jvQYr6v1UqMTlHML7JsBZKv0y1dQipvLLgcbHFqg/OeqW9TTSnqk2zsYh5hsRc6kk74Gv6Hr1e6PwvkZD+w/G/hT65z8w1X9pb5qXJezQsJZ3PrJZDcrtWRqg9znSns+P5Br8TNbRvMtvsoEm2TyOJ5tu2XzHx4fbpIbPqm5J1407PopGZDN24ZnlD0UCH+lDN4PqeDYxnLP8lwd3f8BoffTQvZrEQPbqloGpHsiGLC7ENKeJnUGqLzaot5ML6fQrMdQr3e7QNiNimNVGnENVsNoGjKmSG+uBPK1vV9THC2K0t34bwuZ6O9H1arcKx8VNA73WzxgUrJ7UUpNJV7Hvn229O83zlzMH7rBF1E9NXSGObREGr9sQtc36libLjX2FtTvYYcgdWG0H+ebDzQwOqF7SaxWHR4dskFW0xIxzsikT71bA/aATg9kfun73REwXG+UFIQ9ftEeO5GvPVMEjod+Pp+zsuC9NUJVZb5K7SUxqbRsVvZlJz2NpyXQ97UJCFTNiXFm6IxyvTxmtmH9ViT4nGzw7zGYYbrasBmmdD0GYE5MY3fTFxzeDmIqfJSYG9v4IiTVXNLjvlg6Nl/Xkk6H+YDmxCenqVuggGZ3uHSwGxy0at4GSJkq2NWFXHp+ob1g+3ZD5IYzz8YHqupRSnN+5DEZKSOp1MSGbXIfKEDx9SYqIF0Ri0tu2BuHgdghnw6jSar+l+8djjVPrOuGTPUdMxrVPBS2hpOvfSlIBK9cN0XzfyCZq+YBEbxt/iCmHxGzQFD7Jt2CC4f3xqXD9JIbzpFeG0zRhvWOO8pD2jGNOzNgIgKPI8mEfNBf0jqFYRe8ZMZRiHlkO+Vmq8HZ+mjB4G8RE1p7GuzpJpPO3gzeGp+5dRbQfzuHpflgjLpvVWGVM1bTEVO6tG0JSV/T7abYe0Hy80O/xHO3N+orVYzsPh3z0ON0VWJcv0iTPmDSFwZh3IxxE1lOXGHtqFCUY21hAf6vcqnhQNleYDxxiXIUxVfVk+YG+mRHDe3uaX9q4AGN9ou97ZGUaX+ci9kyluesakvPol6m0dXGCaLaZEbMez1nUJUvS9d/YnzPf/cb+vkx1eS3p+e0uQhUfdNJIjy6hPb1teT6eycQYD323RN3FEUSvzcuEcr7co1mNFYhrg9VQHdJ6NzjnQjbko4gQlochmi+X1qNhbUt4fSa0EqwJ2eRvjnp7SdpIcHKyydOUdcVbvGk8VyIxFUrEkPbpLbJ8t3carWQXwU9JA3jd58OTTVAewCWOhJop8pCIUqZAGwxov/iYZ2KC6caGyZXen5WWwOPu7Zu9n2r2malpIqlB18f+hENGDPPNp7oelhba9y1phgBofG9JQkzlecRUNfek+TrKI/TjuQw9U8XHZoXOnpgqvtjEVM3IVZifW+WXT5uY/vghpoJ0I0I84HclDEzrN/b3PffXLZL3z7m/UaH+5qhzDy7t/VR97O/LVN8cdXWwUklzndwKK531f1Mqs89RT+JAFXum0mYWMWtNIwP7O+tVE71ViF2FGG6S8hb6b+anWgvRv/upvrG/r58qTrhQNLjD5SefqmcqX8z5qMvfRoqTnJjN5n+ZCoszMVXwJKaZ0YabxsMt1xmb+7j80081FDfqD1PRZdXEzPQvzr7Uaf22mIFSrWw0pPOkCghvfSM1Zlw0OOhqFQtOWBjzQyhH0mJNDPJlKnXXTKKWxf6CrdV2sJ22iz72F4/CfQ0HezxFazj6Pff3jf0NeJcYxWGf16+V+qefin++fvxUgX0mBkoWkYOz/KpVPVPtppsfPxU+zE4jDf+v+VTP7W8+Fe7F8kFzfYN/+qmKyDJ+zv1thvT8E3PyE/sLoi09j28thY8j/vqplicv6OuoJ7QFibC8qyHNLxrveK3R7z2iS9QzFaYrbQ57Hlw2SzRSnkeaPy2oPqpCy/xqQffvTPX1U2lWpVSBIeyUf46phvxI/N+ZasT/FfmTtf8mpiq8LdlU/32vkkxkdZztk4LuQmkhOYRuDeNdrqL2EroKzw0xkAU3Gd3PsyMd/vZKKLjHHfWg7dIYt64Cah7eSUfrQoqN3MzhUM4Aw2NANuhWba5gTwziZE59EDM8b3PY5RLZ8FNe0xzC6xyMWM/RFtIzMU5GjDUZx1v0ueBKOgvY+6y2gXssWI74y7Vh+1mTzZSfjzRxLOkB5S6oiPMnxEAD46rAND6dyGbsWWwlyG0ozgP6/nfWVHGuk87dLVkNxeZUpxjMiKnC7ERMVSRXPsplsYYt3raka7QbRKa79sE4TkvU1Pc1xaOz7nqmsg9DWi2CTPdzPW8LdC/PM59IHjGdun7UGLyurE74ICcGLQINzYZr0ljGpoSHQbpaDao7H2s66dxyw/yEH72uEnNPjDQ4TcdoOnNi3Fc58WFkn0jHvz4v0pkb+r6xIpukq3LWb43PH2BkIa3BpHyluLn5CPcp2XRf2hxYrQDa6RctR3uGuHtWEb4UBCh2OUITtlWyY/0CzyNuQ89jPqni56Ug9fjK7+jW9puPuXyggWbv7mi8OJGPyWBmMD0SU6luTgy92D06CDfugcXzxzwqWlBCneye6JudUS3C7aAGPL9qlq83SaOnuStAb9cTlp/T0PxCJ4PPtPEx7E5ClcyN4Eo6zOlIh/LEbImjmHAMp0QSd5bfdDj5Qygv5yUGbxxW6LgsFnpLVujfbQGimFuZML65J7LBNzGl2UWM2AYNYjhYSaQTj8REcXYYoNOsr3wyNtc2vFrW2wjvb3qH5ZR/zMbFMJgxTeFORIANzWfDR2KOLf8QQd+tFQy35yGfyMvChlgPPbSfn2EV1cP7EFo/Id09Yb1WlimN5/FN4wk1MW8yXfkZnNcOyd+FSEwXasTYlTTdonpoiLFPdUMaZd+RzRAXuzSe2Jc51IQ+GKxXJWBRiDYk/sBGtxErPl6PriZsyoIYaDSp+cikC4KDka8iwZ5zvG8UHBpq7fL9ub8+9ne9jFZon49CGl/e9yuYV8P7Yargw84BxvkCzSRifp876/f4WBLzdeMJ0xRbBZr8fEMtvRFTaQ0xFX/d8qieiKni5fKZgXTmSadvB8RUzjAqYKZ+3j1TRQZPTPCOaR1A2V3SyLw2NpTSeoTahD3/odMgiOnOQfPzIYa+8Y8rXF/OGH1txfolrrMaVvwgw+BUndPosNjQ9dmOyGoOCxU+WK0XtFb/wlTj82fdx/56P9WwGE3RLOUPaZ7bRIHLSWbnkm2RxxWrHVJxjDGzVOIjuLHnU5/nGJaSDFHh7hQo5u4EHd1Wq0VW5iL98nGNepyN02g4Ic3wZSp1e7bSKPbVH6b6+qn6+lRfP9U39hcqy3be56jbijNNMRNKv2cqRyamSpqSMeicnSP7O/b3ZapZbJHNL0aq2TOVqlU03l8/1beWwh9+qi9TaRWrPSC/S7Nnqtl6+5uj/o39TS++xvc56jNc8hGnvwxIsPllqm8thZ6pvrG/n3wqxlTfHHXDZn6o77m/b476tB3RSJRNW4O08aKffKpM7QoQV/sfpvLcbmcbs1ujRINsQOj19VMZh3zyJ1NF58/gh6m+sb+vn2qqblgvmh29P7q2JlohP4DgwIea0TrLsmcq1K9R19dS6JlKbDtWK4cT+nyqYHqn+5ffloPeoyFG+cb+uLjSeqZKkuFeAQfv9o+fytsR4xQxMYsZNCwfjfmpnqwO+jQojar3U83BM/rYXyII0U+O+jf2F6pK9OOn+jJVGHWMeRlTzT4Tg0/MlNbH4kzzI3jNTHp+SOq0r/k5FU3SEEwTfHPUZzpHv/8997dZEZP74V9MVXz9aPxYr5KR0/0Z+/NJfv+TTDWU/kOO+mj4dzrVf1VvGmurF+gv/XuamPWddOkjJt14ZqcR3tu8hI/y7d9FDJXcDus5fJ6xSIzCOtmhtSlg+u6u6I/u9PrAu0MYw6sheTIQIIkbd05jHuqoqgeejza3ew2bgvZIZ2oRA4lz+j4+X9Pvr5Z1Go0utBu+8bYmXRrQHlnPxDlscmmDs8ZltRWOmQ+7iVRheMhI18tT2oMNxTmh/rAfEMFIquEE7yOa9ZBspGvbQ7jzQY3OYdlAHHi5CdlwsSbafzakG04S6VruQLrgxpHO/zzsDuxi+mHx8msVZ7pdQlOsN2iMZPr98doxQRWEHbqud6kwz9ZXCM9D1h8vpNd0K3NwxWlOzPk4V/H1Q4y2XLD+a9zgSXt8JhfwUhe0R2JGv7+e0utAmUoYDDd3YhyRbO5iJyk4PWzpeZRh04GI0gjdUdLSbqKRDj8YW3pKTveCOHHlErh6RLrUFonRbq78gDnLQdeeA3o/th4+cPFSRysRD1W8KMnGz9SjjVo0Z3XcN4oP7jHM0UzdtsLO867gzImp4L6Y8FGl+grsrrMbBkfrXcX2pxDh4yY3dNeFWKFpcD6rYkbMKY8F1uOWbF5ck3qbHp+sbvg4yODiLh9oVq6RLt7JoIAy/hwRBosJzYwd0aMgChKaJjZpghd6fvlpRySzMYjJYyko4DSXXuirrZAmk/dGAeWoixgq7ptPgpp+71AdF+hmITG7u5av4PHuEr1DxRjmtKI9bWDUxEimCInhEhPiLaQ9CSORT7ZXYqKZsR6gQYNVRTa/1qCOTrRzXa4dY2rPhMWVnpcRTrsqEj73B2zGBtmwa8sT42yKjva8xQTV6EwMFYQ+y3c0aH4vcJgmw4oYVb0SU4WFyRNDJW4HN+UmoHvnXhVGFTHtsCEGgW55S+Ppkhh7b0sFzqozKd5D7ShgrsoYIU+2aZxrKx/0xUFF6z3ek4itRZPWjzRDHcWqSj6jTANZxJR0sVRXMTjLDMbHcBmJXcClPVPFXvOO2perpH2Ouv9MFjTfC1qvEXo1BNXHxeDs8JB4b0WDi5OkNL9fQhWFwBhKSTYYeqMJYJtvh1Dl5yu6zvWSJmpDTH1L1h9WO+NRJbNlMP+J/X39VF7aFuw0XhsNyoydLWexv7QQRHSuEf39hFUx2wvEmE5Ezz/2xMYkRt/Z6G+6T4rPSVHCXHFGaGfjD0SvmPYDox0sMJjCOY03AWm624uY1doA3c/ochdhTrYanbdBNnnHba89Uw0WPgehMCdm0ezcRLt6sfmUkebwpi8Wm9JFiM3TtoR05Ppom28ppYW0+WEq6yBJVZIcadaZS1fCaWir6dLVaP9ru90aLW9FTHV0d1mfox7ejhZEE0/1YR24XV9LwYsnkQhF0QZodDUH3ukS0X5X3T00T9YUeqY6wI6Lhq/aTeMnElPV8z1gIM+Ax3tATFUef/1U8Xip2qACMZU3+6gQX5TI7v1U7qIkphqmxDQD3Pt97K+vT2VqHtngPGH99YpwaIwk+n41jH6Z6oHGO+pS1p/vm0+1Wl2m9Hudxvexvy9Tqce7Rgy83V3/zU/1raXQM5V6a0u4XawIXX1LjLEJMQNtn9pob2g/6P1UPVOtFDWNZm5YGpHIiZFyb4mBh5v2J/bHj6zffCoxuM9JYxYqJGOOmKowGVM1wiDtY39fpposfIDkOY5Yj/eGi7pCoPu77tGE5SAUotFGmdB6cHai8fVT9Uz1PfcXb44DuoapThrypP34qWD+pOv7xv6+fqo/Yn/j5T5m9fSIqbSMGO3LVJrA6n/97acKCD9T7xv7+/b7U6SLyAdr7TefystEg0j2yPr/sdifeiCm6v1Ul3QfonMTTNLks24O8l51Ud2rxIjf2N/33N+0bYiB/479qR5P6+3SlD+xP2u9V9J/OPY3FCb/oT7VSPj/ybk/6f9jpmqL7Qat+niH5HwnG/LwJBktLnlVsfHIC3Ct94DGjBgK744zJ11IOlBzWLvs68gjJkLlxHp0dhDzLPaykUKWk70e8hGtZQQr/KioOhxPNvjkFSTQPjZanUI2Yza42ZAFp5xmilPxyO1sH0aveEUMND3xSXui15F4y9HhgHTw4XYl7r4/j6xXyA2Sy5B0/HAi1ajq5zufRIFTgnw7HVBfPq8p1vuMdEl2OqJzim58fHBysjkPPUNjubvx0VC/meCPBz4G8xH9vlUTU/lwe9P93OjvH9mVdPXQydE4ra9p9OokDSz9tkW/bi5VvL8Qw7mfa4O+cr+ksf92fEhOAjHhuzpDYjsZ65dXH8gmiM8quY7lDHLPHKAWPm48SrI8B251IJsirO4pNjtiqFQWFDS4SQ2oDBpiBPE5RO/4elXRcUU71/CzGKM6D598rMp5Bofdy6DnI9D9eEZ+hXH1YdXqc3r/uVRsiJ+Gin4mHKpEmW2IGa/yDMNF96Q9uFVMcPefNU5vRgvJvSNGduXzGt13QDazCIgZXjfuiio/fadJnvisFxCNrwETMUXbfdngkqkmnbYQID4u/BpA+exwZt/GEH2mgzk83NkdfXtmkPWMnxnsN2GJWn2S6XrCkOhwSYxoTJ8Nq+ey9onmiEms8WBI47Gnv5fz5wO1JKTXJ8cTgZMkAW3Reae4KMjGOtaOruT+5PlYepMGCD4jdm5wTwxvChcN3Ed+QCfejqtk2SpDOM4+IVq7E11/xvvESNVCRq+0iQazxlZguIpf6HwuXRUrt40Gz2Y5QzOsuzTWP2RTyyunofqIeHo+m+IBbkdMpU1PQxqv00SB9dawcTql64nkz4Rs8EoaIGg6zX9OpPHUyukQtcWcmNf7sHOBXPDBELobRMctMXZ+fRLT3k53HonxiLEnPtnccVikeOksDZYXhRhwvNqnybm+KHB+SFO6/1WVRuPXSoG8m8/RvK5q1ktp5vd+Kl6OuDR8TkK791O97eDXT6XYnzmGrTDkE2VH4z98v1z0rOmHj3nnoUH3dhP09YcA6GwC2uPlhGzCeSnzOD9uH5B9zhe0a5vmP9cUpDHy9ZsYfvZIo25Ld/71U1l7kXRzwEcZCCPuFXEiy4H++qnq5CSi6bMOLwInazQ/9CH6FTEsaRFirPM9maGhdcRQzYbGW0ymAs6eK2KgfWyJ0O4lEndGdaL9ZkBMExs6MZdiDPnYXv0y1TefKvJ3g4dhzY5Zn0/lqybZxD2ruRsK93eFH8sb0n53xJ6pkvOcNIEqzjxUZ53IY+h4JVSsZznoa2KsuRsSQ85ntB7fogppJ7J8uGS5JOYWRnyE6xdpRBJ7aBSMqb75VDvh/Im6uyPyPVPNynFITHIhxvvmU+3Vi4c+b0/TRDvhj5/qW5+qz6cySxb7GzCmigcq7Rd5qv/f/VRe/KDf++ZTmcfdNI2Nimz4l6msx+7XT5X44PV+Khwr3A9TWR+PXp/CUDQ+4uz946eKZWK2UVRNcQYtMcJz+ctUxrFR+Z6pyrTdYxgfiJm27l6By/rFRYOMV/lovN7/MJX+2f8y1d+xP//Mh/RvN3kQDdi5P1y6XG0MbjOJGGhNjFgov/lU8tGk8XtbxFTtul3Q+G3o/d2L3tfxL6b61lL45lP94afihu1PPlWSBcRIH1h++nwqv72EXZ+j/j+Zqq1ZbNU0Wd36636G3uShpn2O+vlG1//1U8XxuKzh89r8+KkiSdopxmOs6j1Txa90f+39VF+mCrtNVEJGPxlx3l0C/6OqV5DXUfAnU339VN/YX5J2NB+++VRfP1V0PbPeQhvVQU1XaLyOH2JyUFWfndum6/079uef33S/p0tXEpN5zg9The9/lKnGw/9Qn2o0+rvdn/DfxFTxSsjRvw0aPpLyiQmbxVpCP3y+0kRPmgymp62C5p0xVLcnm1e7rF5QobZVpJ08mlNdwbobQ8vjq5MfsPKbM9l8fljFVZgTodQ72hNEj4dYFe4F6ZLcpj1qfOejXeHY0N51YhD9XNG3mLYNUaevUJ3qpwrtgl5n3SFH/b4jhpnh1YQuWJAO2ryufHSbrEVYewdiJo0jJimHUgETb7pH6zm7kk2vRdanfkE29abf0sTYOSI4T32JzmVJDHJbESNpa7oLZ/msSIdK9PmXte5Q2zEbe1GzDAphsMZAXRFT2WKmwDE4FQgisyHS7lZA88ILWq515tFUJZvllK9IN5lnwM9IfEBeY0m6Pn6SLgxcYtKmVjA0jrcqfoYNwjQcjDCw2jtE7al5gOWSjbfmRGtJZ8pX0qW3ITFu82I9ZXMRlmY8wuncf1Y4StwMSuXMeld86PuCAzHF67Rz0WA3lHAm2UTHZeeqZsGBdCYQE9wunInTOzz46LzyiakGyxVq8v5FTFqy3i7nJEMza2Q+OfuPB4TPzxntSfUGFA+PDirFveB0sR7z+M53JmxP8gbtAYt1TRTWg3d23uLscBnxybvYEiOvzze0t6nOz9vxk2jheN6TTl7LgFwS2nDwtgLZ1NmNT/z72oT76zhD3aflFl32W4TYvd3Rze/DNBGumwecBwJPut7u+Gj/8DNw22WM+vbO056PxCTV55WgbSl8FT1vS9Lx51mJZrwYA0ah3wEclwFqG1mEiNfp/nhpKqG3OF34+CgRAxd3h67SMTuynOtvLCmZElNVHSThx6tBMmUV3TmrVzW6E0NmZiyheyL9F0fbDdlklC1We4MnhpbuJaiHm0JboUTzX5s1NdB0/6DeRE/aswe+BgvnTQy/8q58Ys9pvfnGNme9XO50/Z4zhEkiumgu/U0VjcqRCPlFlNGPX7sqrpXLEFaKRON5WlXEdGdiDNf3Y9IIC5o/ynKp/RH787456gL/+fRMFeaZ6oOdsV5Rn/sQeqbiL7Q+px58qviKdD9bMBCN/EFMu2T5bX6REHOfR3IaCfmWyD88n+h9+8wnD4Oex6iMO5wuTw+IP9PA7/1Upi+xGoTGPuv9VFy4IF2tJsRU54YYyFkfz1VyGN6IZOaDITH7gTRcZBFjDS7uFLVJ+CYGZ/WmiA5o/K/jdxqrsVVCEUkRzqbEVPGLnYMdSwMBLeVA+88iIkZy7pbTn/vDi7Ite6ZqI5eDnqn4e6LTfnF40/WGHinDFTuX/CEGjw5KMIfNxyCmakOxigWcFMDluxidShT5aJWHNRyVGa1fb6zC0rVo/5txywX6zXBUYbgOffBpS/u3HPXxUxPTPkf9bz+Vny1a7JlKS6YmHydTspkvWA4i2Tm6gANtTwxpMz8S2Via74/2AVIeaWhYxFTR60xMFa1+mSoQCvXHT+VhMU17P9VymHoYhAsVEkRiqvxBjOUrCy3tmeqbT+UMXK1KnNfuT6aKzm7k934qJyOm6mN/9rSd/8lU25Yv0dsf9Sp5NezcGvNTucJQ5fE6Ues//FR97O977u+bo97H/kr9Q0y1nBADf/1U31oKf/ipotn5J5/Ksy50/+niPv8z9ufbd+hz1MPV/OUbXjzbR0rt/fqpvrE/ZzHS+J6p+nN/jKl6P9UfTPWN/X1z1GWJmKqP/X1z1N33k+bTaEDM4p2IqQL/Rp8XRe3ax/50b29UaIkv0fjWUtDm9a+fyiMr+qefarQbvX9y1L9M9c1R/zIV3j97Wt8tzZ+pAcBHlwPRoNOmAaq1QIz1jf25n4lD9kn+ZaqvnyqYXlmtkieSPX/uHdTFIeuxnHU1mBGthz729w/7qcTxf+hNMxr9l9ZRly7xGu3xp6ki/nbXID/pIu3p0xfgcN3MId7EE7SXapsif77Z8GgOAk7rok2jaLjxYQkd2SyLMVZxIR0+fC1JXu3JBsaXlHTmay9xqC3LT4Wv8j6HpRbOMHjdyWa8VVa7YPfMMLztSWdHrmiCdjstUDvuTrQHsddNR9cXLJQL6bBI1EC9EVPZxeNaxcec1TLYL46olxNaSVF+mwOWA9JJsL8Qs/FiDfOLUKJ129wgqT5SB0GxpT2Pf96qpJ6LCkycqYva7UFMFalZDb4yeKG2Vi9V5Ici3f+erk+fxpcqGV3I5vrtYoOedyJd3S6JqQLOPhODmucqLi3HhOnBWaI/351Y743rA9ZleaA903qQjmHZhIlUy3R9CWO8SW7DYH4boSo8Gz6W+LzumWomLSs+ed3lEpTR4oPh5frLVHroDNEd3J6QBDGNj6cddQzu8Y10UUlMoU1yB91p9ITozpNOHw/jAc6Ma8ljfrzXkEpEe9pu8kiTI7+hncxmNTatxatKeFbfh9O5FXqjk5yilT5q2F3IZobhnhjjhsoVFi/jxPoljqt4/x4ooAqfNZqjmMZ7uyGb9y52BZmq6Yh0ffq0IZ/kV3SzQK+W+YhsbFy6O9SCt0TP58VpUE2mZEPj3S2NZZfNh9GOdOAsJiYqZoENvLFtSMc7PDG/SEx4GL/peZhnup4QHkS3QhghcM6nSnyRdeoyj4i2lvGAT3FGDHA7btHSHmTjrkNWj2tLzOkcwnGVnJbEAM1jO0YPDJovny4bQiwPHjgryaYnZ7tRWG8UE0NHa8lGHCYlBC9pQPM5/KSobvwSpjKLhe+JqUieeuws9WeKxtDh0+jpbEoopcMEtcuIGEwPmhLcePqmPdh78rFXEFOl3rbDmWNe06RJaTw34XpNTMrdIT4ktw7ezcNC4O28isbdkpTCZDhCjXttK3zUlw6mogSsd8yRJyYfd9CYdowzbV7xqMyIqb7n/r5+qj9if7I+mPDB87r3Ibp9iEmfJ3q+zYPGf7EILbTK/Qd6pjKRoz39eGfndvPnFcbLMEMrXEp89JK3JQyGxwrVlJgqfhzpecxHcYuzurrzicZqdN53Lc3Po0w2P0raHz+VYu/0CvUjMYJ9OgkIA+6c9kxl5rcPaTK1ZflmxFTpnpgq2AXvFE+GMgd7Nv1gMBp1VXTXLZ+dE/RRNeCUJo+aNMl+SzPLlckaJbMzMfjXT6WnOtnceTGojRe3XPVM5RWpZsM7G5GN7SYdHys1za9s2fj0+dGYaN4LEC78yEEVAjGNPuUkg7OyI0s2zcQ0SSWOGCsk6wefjquSnPQSXI1wjm79HkFklqQ5vuf+vrE/nMrEIM1j1P74qa4PstF8wXrgfmN/M4GY5bip3D72l/jz0obLPSemMis37f1U/5Op8jAlJpRnOh+7M2KoVk1NdBPmp9r7NL5buJNGgf20wgEflX0+lZmuWF19xlTf2N/33F/PVBcpMno/Vc9UJZ6FPvb3h5/KN19a1cf+mnf746fqz/2Z1eTww1R+E4mww5VK9kNQ+T5Hfc0TI3zP/fVM5Vhg9bUU/sxRZ7G/3k/1zVH/MpWHPl3/a7STez9VuLkQo2hvYqq+5ueXqXo/1Tef6ltL4XFz91EXOzRKW3HfwdPcqL2fqs9R/8b+/mCqV3axMNzXrJfOK5z3fqovU0Uiq8HJdSuyX9O7Cn/4qTy3+WWqb456z1SLMT3Pb+xPX55//VRfpurzqb5+quB8fvexP0+J9j9MNb2PDT7OjPYnR93V7F8/1XFF79va+Def6m8/VR/7W7kTr2eq6DKg8f36qQzjSb//jf0V+7GHYbX55/1UkvQf6lPRGvvvPPfHV86a1ty9STHiSL3nhTBGCLlnFS3Hsg8KvmVU7R3rZbJdmyBzpBO10fjFx/Xds8GfZDvScQox1nDp1rCQuBq94YHnk+LoaqQDFwoxy/hDewKy3hwhRzriXt2r+OxmCty2zyXtgZOKFJaTafBYEPO4/vhE9OFcyebeBiucwuoCiTcbK5Dmgx26O+sKsbFed7AKHGKmZNFUyePN6qZz6wLd0Y6YyDVEdu4s3hNzvK988tHp83PusEArG9zIuie2CCP75uB0XtPvj5fXElT59kQ7Ly5pBEsbIZueVjibtZc0ETnWb9Cj5+UpB9LVkkAM994qJ/SEwzlF6WUrEOykOfpcdkrxaoq0Rmgt02YyJaay9dwntelLaDye9Psj3bVB5IgpSO01FdqNW0KWPkWyqXxVoeyRDdZLYirdZOf0yoHcwcMa8GjZjNGmkuvDuUxUsnkRfd8mczPwHcNCtXw86FPGRARx/J6gt7SIqd7Mb4ILg/VXezyIOSxirrJw57QzRC+Ip8UEQYheS2KavcTHhquUQLaiwmDMeuG4YlGCFck1MY0wJt0WB0O4QJOh1nRDiErWBeS+dHNiht0IUM4HJtQhd0Znt9HTdAEDG7jDskB7PpOqaJgSk91kuj8tZ7UprBvNB7XlSGcbzYePDP+hwLMm227oMz7F2ZiYpuNvtLWIdUs2YuMTg7dugLPj5QNRsKf56pjLEOE6/1RRsho9IJzQ77kLcwRJmRQ1OFljo+9xzGbmBe3p+XSEwTUnZldbGt8qOzQYeBv6/jySh3AGzkDD1do03t/uGZxYbFaznm8ehYQY0raDEc7WBg/07ZMH2PnLRE21eIjF6yYDk+VghyOk+S893QLWotTh9Kk90yQ+EtNaK70l3c7qM8kSMbZt0XzXDkrDJ/JbukJLY4rmYrquUNmPCtjy3RC9+3ObRvXwcgXJFQycTpbHKpouiKnWmhbR/I6rNJHmwhCOsrv4YSpFCjUjn3A/fqpAk1QfRFpO6AUqMeFq4vkwz+UphsfNu0qeFjGJmsgh6/00TCO7eZawe4RLnJ6XNH7RZ5uB8iGm8n3rXGGj0/OIk+CFhn0kzWRPWL0yxlR9LYW//VSjw5xs2jef6ibFQ7R38hkSNKQhjGTWE/1SsJq2rSOCsDUAQSWmip/Ng2B9SEzlr4ip4vQzqmGcCsQ8x4rVt5uTpvNXrBKZz/FEOqwOfm2B0+dT9X6qbz6VtE5+Y3/tMldpPb6J0flqU8MhOf8wVTQ8bm3IvJeFbuiN+WRRbhDKY042zlyN+Xhz4zK4HI0PzpSWg0Rp84L2NjdBU0OBNNJlq4BWqhG6s3LG9znqf/up/H1DNvPLVP25v7/9VN/YXzxjPY5nC1afqiWmwk5rlT7292WqvuanPyKm8rUZMc/p/JtP1Z/7++ZTpfu/8qm6Wq3/YKp4etBMuGYrn/br6Defqp6y/J/c1lJ8PXYP4+8cdVQa+v6vn8p/txqfcLO9TQzbzn/yqfhtWBvOht/3TIULmcbXqYlhzMFbpf1NVss/mCrZ+eW8ZyqCgUnqFy/O/KmlsCArGwVXVlvhr3wq75ujHo5yKRoOp1zVx/6+TPX1U/0R+5t93gof7tOd2fup+tjfYEQM9s2nkpifqs9Rl/1mGHWtMAHv2hBTqeXeQt0+E2O+u7AwTvfZJPrMTWLW3TxSIB+m0z7294ef6hv7i1yrI2Yy/vJTVeOwM4IRryGtrl+mOtfVGq2i5qreT7Ubu59IjvdiFVxf+/oPP1Vy0vdM47VB76fq86n+8FONp6UPmxlv/+mn+jKVs7vpfEKSU4P1O3XQmrf/Evszg3jCe3y76/5BppKV/1CfaiROTFEXvv/3f6Oi/2djf1l5ynAWzBpAo8iHIF0XIzSexbNKXK6hNfo5SahLxFCJqEg0Rp1DDJDwr4r2h7sJQ3eeY7iY0/uvSi5gfkmO6Kg57dFieVOgkaXJD1OZn4kNIYuKmdLwTjqME4dwn9yWSJaCdPbOImY6+rcEZ0VS84l5tURYjYm59JCdAzxzYxE+BssR35kXPrmLzhWOprBne1iTxqK99qFRFgWaGX+BiGf5UMb8tkX17l6raBHS50e8nmLwvtPrR2mTDh+eHHTV4kjM8qTPf8SYpmI2pr/fBLYPJ32xRPXTnImNptkDxgeddMZSO6exOZfYntfVqL22J9pzhUyE8/CQMr8RMeE7F0sYhcMNugb9ZZQvG1bnvB7hdMrR7y9HuQZLfU26enug699eGrKf0XqMLv8mpjrkeUZMoXfoBhXZYFfIycZdpA/C8vQgG0d4AEN0ONQXT2LG4ZL1kOZeU7Qm1qOKZ7HXwcI6yOipUPJJOyIb73c7HWFg3YlwFxNionZHNFFen3zssLrtkbeb42yTS1WsGD7p8Mo90vgULTGc7ZewGH+OpLvnIx7PUtDBQTgT864CYuiY2Tz1aKzp/icCnwQa2dRb+Dqhc5zpdM3J04QoNTY4281FPhL0gJiO33ZonNxrmkTqVQQpSnR0pudPFYfVYwjb0Dlj+IIPj9mYmFzaHp7octAC7j4TBdqOc1EPpu8qvl9cE4yly3qEsvyb8WJWgCm/1ujWrF5Usvcz8MYy6fZ8Maois1YQivdBwGBN4427rU02mFvfaD7LpCEGqkuMZck6MSTXQpRJ9zm8XqQx9AcxVSQ1yhwuZ3ZuTzx8qqSZeyXU8tFA1Tc/zG9LNthBSaT7sYnByiSfQ1zcWmIG8Qm4ab0hBOXhRTZ8TfP5uZJNKBySn06+atLEPKxr0F42WeKRnqWJ0M5sWi+PN4bBo4DErlclHFAgm3paHCEZP1dXuPJKSIo9OvI4qk5XCI3ZIuIU5Kowzl+2YW2WXSRW8oTvY3/DaxOiJbPaBMKb1ueWJinOeJmepzKasJq8H7K5tytPNuWzLcCqwwUazUgizZME9Dw+xwNa1eWcRvmansfRdJ7o2Ps7RMvUF+n77r9M5cO++Ld8qslZ4HEmrmhXgBvrQ6DEHZoi60d5f92IGTJiWvh4XYVrg+bXcUjrwVosWz6ZJGcNroEwQ2t6rPlIrRt6XnvhQ+M3IQaPWR38tUo63gt0jvelzaA09rsmi3jLHPCBw5NNfMKAw3BHMzma6cTsEzt00XPiUZVk60CD+fRM379txlV0JtEAkZgHaJ3G4wpjnZvD0je6nqniJet5LWgz1h/yIZBmUwOFdqFxSPNlP+N7P9U3R102BiIEjzwi5rAjv8+n6v1UnUc20F9Np4BVTdeX348cMcS/xv76fKpvjvos+WWqPvYXjlPiuuuBq/rY39dP9Ufsb+BbLhrCgeODL1ON5vT7phNrNB8nr84oY+tfmOpEcioa+yz2d8np+xYrYjrj02pVz1Tf2J+n3FT+D6b6nvvr86nwTQwjs9hfdJGIeeScnoe7z3/zqYJkYmFwOU4qj49ev+f+UPplqvPBkCIpetL8rTdR1jOVIAMHoTQmRvwylbUa0fj+Hfv7+qn6HPUZvrbRp7WIUb6xv6+faip1WvUHU31z1Okh7n7yqfpaCuPoVRhnEvFRtzWIEZshzVepjKY/OerWk8anO6Q/sb94u8Ia9CRiJz+2RtozVZ9PxWJ/SJh+hU5ZZbR+Dr/5VN/eNO2hkyDQHm0Jd3vso2aMDLq+d9RBGvJBn6OOU9IKfzBVn0/1P2N/f+dT9UyVL1a/+VTfc3+HjWr3sT/vHP6jTKUM/1OOuvRLVBNT+m9iqtNgu0Anqoip6qPcgb04kQ6+DJ9pPF7INkSuM0bmlq0irWG9WlbvDwariJgqwYkGF2mYodp1L+brlTPY3I0DqnFCcmS+J505qlndaM/90OpyNsRocmiwWGJT4e1udwA3Z4FmE5DafSkXsmGjQ4KW1NZV3IxXQ7BuhwXOtPhcJWVNOnyUHQrUdsdLhVJLNmdu3naofbwbn1ysNdmcrZBjoARn0oncdQ55RozldLsrRGd6kJA1b9KR1/01jVfdlWzoTbDIZs+PaWwcxTk87u8G7XVKf68XmQ23lT7HUDmdK9pZxCusRWGFNk1KSKZ3idbUCQ/o6etTFXmV2MFjISGGWljzsdrYBQRukaOlRXc+clJHgeluOETtNL+mkapLCjye8YdsUN6Qwl+6c3BVZ4Rhfjvy8cAhGxzxUova6PiExGI9oNPV+41gmo80XpTEEI+U9QOcP4ipmh3LX3scTTS3Z3q/Qe8B8lMXieGKkshpSkw1TgwNteZ4r/BiTDoYAOlqrTSeVTRZEyM/+RkxobQgmxlpZCO5hivJZsttlcSsTnj+bEp0zM8ojdfZ9grFMyed+LzzLEdfMQG80YruXxKqONHIpiZdUmOY6BqfiiIx1hiPObpWK/Lx2Bx0sJy/X+heDBqfbEnzYTTjWM2/wwfitHk8YJ3rJ9Rj/ZMm1yXZNMPa3smG6i9iynzTQZPLNjpj401MsVsrUG2JsRzp9eZjbb6k661zphlwyKPzUNip/oRswvQ8gsRwFHYigTSCFvNnen61XcOlca6s7nlLNvFFz/uqfzR0QaH5LcQegue/JWJGdtZ/nDwQnsspj/qrpOvtTGKqlPXLhAl7fecmPjzEEzG0fiJGsbrGhywLXsQQyYNPpDuNjz093WlkkksazS7E2O2Exb6LeQOJg+sCRsJ4gK49WKWRvBMUKNsr/f3lsaliz1yxXkmChnYjHPi4DhhTwdAnBn/SehoeT8R4b3ne+6mCoRyaPVMN4/ck9WZW64NwdANitPjDR9HbM6HLdoDqdflmGmBTsnpALgbmjMZ32xBDPUSXZhKrPZMcG5Yv9TmSDR1bxESSw7pEHae0lY+0O8SZXNB4JhcdzbFANjmN2zmcXuE9Gg9CsjHf2N+WnRO0yuRE67VcX+EyEV44LRZkacSn9AAxGxEzdC4x1c4tTEiXeovT9bKtsDyeMlgeBBOto1HzuPHzEvKK1sfMlJmf0CRG+jJVf+6v2w6uBhcayz721zPVUWJ+9MO1JbKzJwXsroaDU5vVnF04xFRX2JENHdhjwEPm2SDYS2L282jEJ2P95cNUNFp0w9cgTew9rd9KNBBtyaP5JpyJ1BrWMNJJtjPSmLe9CfUwf/VMFfoXspnWsAro+zaDqmeqx371E/uLt0MkzXpPlEhOS4dPZhgN+3N/NhBTxeOiffR+qm/sL9KXxFS7ScpqfZRc6in+L1PZwzUx2jf252rRTz5V3O3J5k72d68/9xd/1q+HUWyBNIRna1Xk+uEPU0m7p84jJ7V0PdHe7GN/0Xy014Dkafrrpyq4smeqb456dFy3Qxi96frb8V856vmnDWm/XJGN//qpzIn346cKl/5L+4OpEnP2QuMgfsbR+PD14933GexeSzEaKfqA75lqrFdpz1ThfkvvK0Vl0H77+a2l8PVTDY2ZUeFs0f74qQTGVFEWEVOGvEzqTnrLfM9UU6X98VPFUfCa936qyYeYqs9R/8b+wqih+fRlKvkW0eeRGCxaXcoarrQx/Rn7G+zGGoZSyZ7nkeWz2WmGjpETQ4sNMeCXqb5+qnC3U/83P1Uf+/ue+/OWvAm9n+r0Gv/4qSL4+oE53u39VHGtlBpka8/u/VTx0qbr45Zj+8dP9c8ylcCP/1N9Knn09//+m2J/9/dpibDLb7Tn3/IHjPe0epzng/b8keJqMBpII3QmD5oqU4ls3nCy6NCe3Vl+z1IWYXcoVmjcz/Q6M9wMhqW7x+no9aE9l3OGkPhTCfVNRboez54GhsRyqvcZMdUkFB80Jxa0Juv6mPZMNbCDGGcfr04j47Xq4Ph25uhk7hlibbh6wNBebDDMBpc08Ue3kmz2eotmdr5V0fPs0PO5H9boPm7nKj4FxFTZ85mjM1xdWA9j1q8vp+8n8rlCrG/Jhr6m8YzleBNT6W42B5o1N9JpT9LdjZfRmhsKKZqGeU4Tw6fPh8fbEgN9cuKjZ7WmPV6wS9Rc8UQ2sWIVHYRnRKv3UVcov+0MxNk8R+9k3tO4vkkiwLFgvVpY1YGbSszJHU9vYj7hxuNq6yKc5wMBnZt95HF3JUZ6rok51Fn54ONdndfQtacOp+3xAbERNRrc38IEpzPnmiY659ow+eQsNqA/APXL/QqT3XtMe55UAgbJHYEfbDk039EdIvrLmhj1iKgLMsvPyjYaNMUnxul9LkG0LX0fwnq0Ry8dEWNsIn9OTL3bEfOiQGu+C2pY7Zdzso4uMfRUemhQ6+clmv6cdLq0UzpYb7gj6i7twQtvpxBj3c4r1HhLJB32Ca6A20OD4Z2j8ZG39PxG2nZANoEjJsreDxqfSKjpqul1xJ/J5r9v8ZXut3zy8Xk9uYJqj2aoXcsuTc6CNIShxOpiB+43/2bEOgLMlqjLzjCNzqaP0LojUnzZVuDxuSQbHc1OH/Rf4bnC0T0rYXwQLn1N1WguyCU8vRtrm7V5pSwXyYd78RSJKe8dnyxk+nufxaJAUN/0PDyyyWa4VFGf7d6sNwTZ4NV5LaAVVb9M1XqnB6u/9Khwk9H1h9G0Iaa7EdPNnmsRujgmhtcj1pNblYiBb3sRg5m0hPj4FEoovZo+T0wFkWSu5jDlrhyG5fxQxdrWKmHVdh4a0oPW09BYlH1vmr6Wwj4jm5UdR22fT+Xx48iGnSCzc2CPTxW1e9JIy4er46xJiGEk4Z5B0Rwd1LszD4ktDXxYD4nBg2AhEkPIgQmb83FHzHw+0f3FhQ3aXG/Q6Aa0vh8OMXHPVN8c9Zjp6L9jf9GkJJsb3SXaT/yA/p72GSLCFc13R45fxNBbeo3Xl4qa4nQQj2RPgUE8IEurLNs0VpJ5B85BMNC8E1MlJ98tYHh5dqjhmhhR8O8FbGWebB43oPv/xv6W5/AnnypMKhrY/OAQaXtly2o/TGh+nz5kc/Z3Ym5RpflKnzBxumBnLuz9xARlmZDNqoipYv7wMkGWuBeNRzgAPLasRmnAhWgK7rBK0un28aefap3T8/7G/ri1J/KhzHr6fnPUe6Zqp3uEMXgOkbpuVn0+1TdHfTg4OHxMODQE094b6GqMqXY+O3v/iljVK8ZUBesBHFqRgTNuT8z49VOZl3aGhrEhRsvitvjDTxV+86n244mHXuKrfO+nym7qD1P9ce7vc/qLqUy++mEqhNme9YBmTBWwHHW+eBXGeHPfobssaXy/TCWv2bm5L1Mts30BXngPfvxUf8f+gnEo88HzudOM9LacRAMW+8Ptjb7P7V7jnxz10iUm34dHOZrUBjHJebwnTedc0p/Y3zQgplh2F8BZ3ipVeEkCxWhsbhe9S9vgo2ZKnz9dOSXiPm9iEFtpFbjX+Y+fKvSur2Ef+/NGFcvZZ36qSJbln1oKW9j/+Kn+YKr9iZ1vjy70fd1FK3+YysoNSJolPU/BmOgYTFjvn3kS1dBcJit0SwJcH9f7f2eqr5/KvPJG1TMV7UoB6vMp7VS3iObrlnZhnG6GZop7gebH10/lHP8693eWaRZ+86l6ploJFmnOQffLVJuEt3H6zhQI3254/QeZaij/pxz1Cf+/wsz/s36qtRAsMHy0tzRuWvkK1lb/EFd7Dz6KY7L5jXUQ0H9On3zPVBIEHcJ6RjbN2rlDcItrinpyevKYXRvSqVPW0zY4fFL0NxLteZubiLoyerNzebkCo9lIQ/UiN8T9TVbDZ6jTmrgrR7IRx8sDHisJ0bJNdu4tIMaSCiEhBrFPPC74yxXeIqttsJIvkBxDp4Sm1jfoi8dbitwwE6G6BBkGI50YzDJthAO/zcmmBrTyjuE6g9K5sTrj3oWPlJxsaJ4Npujk9oGPrg59fl0MLmjn9pmY8TZWYNOdErJxGn1fN8kKCOaHBapD6VRFM3BMuCoi7SHz9AQJfDJiGAhI9wsWMaGtZRmc1l2G4bK8k/rXiKlU6UG6/Lq6VJgqtw4MljUxfb9vVXJoZBvW9ZZHr7OOfJK0Ddm81faBznRANrjkmwI20vaF3r2889iqDuvm/pTQH8zI+tRT16TnOTPQXhf3Kk4WmxIyjWyVuZkTU5n2xIcmHwwQioCuJziSjm+3ckg25UMM/V66IhxYbxtDeIppnI4fNjHfkZiV+Q3i8azwaefKt+jLrVAlQ2tbABzChJjc+lTxvmSxuCChPfbUDau4DZQHzN7LEq23qKXzQ+F3IEC+wmC3HNNOMgqIAerTlXT0gsYn8kSaf9p0gjOH+UlOtkJ71Pt2pD2S9T4qt40Cl61zQj/ePVPMD3caP/tlorUetMQowvoBu/1uhvr03PFYJEuf5aSn6HgyX8XrktUMBU5HAzshTQ6sHtFUGnRokGirEs5g/SZPzzN6bUsMJW/JRr+FwwA1ffOCOMKJDSA+iVFnXpfGhkFMxS/1N5IhfVfRJ73P4VoEHFq4eadJXROjHHyWL8RNiMHGo9yEkeUQ2d4OxMTD8E6zXI4vGI42Z4icO82HVJ2m6Oa3Kx+5KlnXUvBYbQFhAdhtTxnUXnnBQG7WafL0LZ+saT1AR5gf0ug5sAoYXx4uhkf3CMnnzT7P/FTjo017OIhkYwYN1/b1qQJ/STZ+viZGcIcXWq/1ljTSImZd5h5xVyWjIV1pwuUW2lr9qfDpEFOFmRuju1uMyYbmAdnw7Fig7zOmOh98DXa3wQ2nXNGk0VXyazDzlmx0MDIgmuv7H6bq/VQy87vowaml/cU5pXHF1nMwPT1xpuErjWcPqQbleuJwdrBbHseHyRDyePBANRuRJXokcx/UlaBheD3Qeqtqdw6Fd3uhuxl/qkTzaDxgN7bQaLXf2N9JkJfR2OAGqX8yyCbt5lsZtYXUko1kldFS/WhhaJ2EKr6Niw5KKyRmu51HVaxfaP7dHwmrW78ckcZbvzS4HLgnumS9q8Q+y8Sc3sjHWWsP00QqnnT/Gz4gG1fMKqxdYpx0/mp/8qm4MasDXm4C2k/WgyrwzMgHmZ3Lsq6aWfV+qvA+kyM5IaaKoCQb+4399UxlKu21P/c3FRhTfWN/Xz8VjI5cFcKEGCiYXIgBLptpGnvGvoSqVt3eTxXlGn2/c7+4PVPFq2x37ZnKNx1igPT/cHcmzcpizdr+QQ7EBsUhTYL0kIANM3sUVEQQ8Nd/uWA/p/b7foOanIo4UZOKsNyP4moyrzszVy6HmKCLU3VMFa52xFBLjj5P3NVSGiTkaGAye4Y9UxH5nTOFts4FXelCTMXNxRGk7ZmYSvuIUR+nKljHhF9xqvX8veyZ6lfuTzg3NF/l08O+nqrL/bnGW1yBt/Gmv3N/99l7hZI+GkY2X7E+9CqLU3U16q92wCtGMz/7k0RV0r6eyrtag56pgvxEzCG9i29fT9XHqU5IzNHXqB8coneBxQk7pupzf6dyq/U16v7bTX7iVEaQ0993ub904vsoWkcF+jhVX0+1v/1hKkG1f3J/zssUj32NOi8c+NReufUPU/U16vZVbPo4Vc9UTsJ6axB0ozJvgetzf3/VU/mXkMZHVKZ/atQTgZixi1Opzw+N92nCeqx6b2JYcbUA22F3VP9zTDVe/F2NuvB/5Nzf/zZTyaOK1uT7Q0x1cvcZTB6nFuWXXEY9U50ClhuJkir1zSdfgraffdBTr1Ua7E9WA0NHDVAOxIpshjgna7xjd4gypvL3glnCMH9NiIHsFpAeaQQLjWykdRZfnL/1jAT8akf/fhBfuUCOpzkctndW0zlMU3+a6TnYxxfZ8PGVbC7Op+xunNkOrd34keJVfcWgtGNirGqQcwGfGiPwbjPSAemcGOxyM9i5OnZub74k9TLkXgjvg0m4/xk9WU8/1ivhcVLp867XNPT03IHNmXyqEQ3vKY6a7Qh2CT2fIQ7uXPAN6e9nqzWN13VMDLVpc9KxeXZEc/TJUtJVeQa0mGwUD0oGwfSRIwxe6oZ89qbgiBHJZ06EhnTt1HlGYRi/SvgGbY02udPIt19zFVZ88EVrIN8i/3Om18Jg/UbzS7SAdVGsIBZ3NP7G6R2FwvJFDAlXHqU6e3K4dwrSJZe5TDZ1SsykLuwYlq/ZCD2+uXDB+/NWQfRcAd1LWnCBIxOTRK7lMEag+V6vaD6Fpeejmtp85B9YD0svOx/RDUOSX+rEUWEthAe0vQ8xycx3Y6gH5GNdIftGYZIQo3RMpRXsbL5zKGl+R/Mz+diVRN5q7uRQfR9r1PJymvq3g3uEene/ozT3Hpwf7Wk9TKITj5btNyl62+MKvpfrFe1zTK/DbN7AayynKD1PxIBKIyCsbgWgOTzUZDPUXQa3mQfko69NFN6TjQTpYxigan85YkjPXoBaWyLK6m3EBVFlNyAfXjVqnkTzGxt8DANznaEpuR/AHettEK9PC/Qknta3GL8liENaz8acRspPlaMEi+mgRus2aCE4pjZxy1IjBhvOGi7YZKQhjht2qlnZNql/Xs0leKltgaY3eaf+OH0f4eIGGUpL7p6GRfPKQIqJ+Zcl5JEf3l8SLI8C603QRql/dMYSaOIxpV9dxGlwP+oqbIpMQE/jEs7njtMYtmJukk0mjRB+6rtBYzOJ/MVx+YepbpHV+OP3SEgdcUU+kT8XZJPnYsv5ukr7c7W9DtEOrJrzTw79HtEipjJJ+0QomJUKNb+k/YPjKfmQucOD+r0diNGXtB/GBjH1xJ3lKN8OBQQG7xz7OJXhjcjGdzXqi01R9UwVcEOxBKVyaT0Lz3vkJ+PZEZxgXaLztCoufI52tD5HxLRL/knM3DGVqw3e6IRrYi43hIx8XLZgZ0SITncC2Z/Xm5jMGqy/pMtZzb23FIyfc39dnMqtvuu+nsqbXRMVCnFAmmTMkWZ4O28Hyik7Z7i+jiFYb8oSJN2SUWzuE9qvzz0Py0losFzrOPX3ZsWD2w7frHPqotuvBujcl/VCeHJcqDsuq0FmuZvDecn1TDXJltXv3F9Xo97HqTC6GMA9fbPvpYD1SlL7OFWdszjVHC/0rxYXBZfWEtI+ThU/fBHdlybTehjXErGGrZAmOxNzBIfLD1MtVxuVC1Y3lmuKwSJ7FtB4aEPWF5wxlVWaxFRd7q+rp+riVMHj/cl7phpxJc3f6/UnTqXtP+z+vg19vnJ6k+bkczHt41R/9acKdiYxoLvbL/y5yPqOewbr8/0lhuyYKjidpP9gKrGk9dkzVfxhPT2fw1Wf+2vu+YCzVwdihuGZmKoNFVrPqk6M1OX+oB4Tc3Vxqi73t8yaBWffv9Wir6caB5pCmmp5KXummqYcMX1+IObomKrL/bknnRhoq6bE1K+TBH3ur4tTzThJTv1JVPMwNWy1r1HvmWpdRX/iVItlQ/M9tD3ScEcl8rU1MWqX++vrqR5tnfRM1cepOqbqeil0TOVO2B3RYvm0aT+09LwdU7n7C9lnYQjEZGdar1EqEjOJLTFWx1R4rnWE21yKeqbqcn/q9kkMfDtKEqx5QUenYTX0Yx2TvpeC8rKE9J9mqun473J/i/8pp+LlfxNTNUZAOn6qvcgGHS3yaUutQVsVyIfjdNdA/Bl/aU8OKrJh5zyHT042SwkOFQQTocih2SY+2sc5vT9m9VcpFx5RvG5aLoD4RX8/D8aofGWme5f7EVSCO0Ax3LxSDKL4CNfhAFENHdLZtq5n4Mimh8vNLqU9+abXV35N71/Pd/Aba5tBFrDeC3H7oDX9JkbyT+2ObDi7w7jaGw1sy+5c34Z8VGYYxAAGyQdTEB6kw66mA+/twEX4mA8OLXYn8/YhA4rq/hqF5j1XIbPW5OOj8z31n7E+guGQGEzPBdLhzo5fgZS4tIdX34z1oIx5iJzjAc17STp5zdPvmcxPpDObS0p7iNW4vxtcobH3iigcyrMcOJAq1Fv9Sbq4JB96GwQVahqNvy/Fe/K5ZtvQ7xFv4Jca+eCz6xY0nts351+VeQxO65bo4rxgPVfNBlaspl19yM8Iv8KMh8euEFH8juj9yY10OrasT/fMuaTBTJgvQHjd56i9WA30wz3EEFkfm5iC9e1e3awcLuaEdPU3I+b5OAIP54e3R1Nh/ZTs8WEB+6u1J2ZyiEm2ywoh+bKz9vmNfPJ7+25gHhPDSG+W9dU58qkbfJzIeosit6n9MoM9N6H1ttGnUbitTyswHqcbujI7Nza+GkfIa3eKpl8Qs1wmJTFucEqIYScN9Ey128wSNC1an2GWkA8cKGcJlUX8iTAE8snv55J8ymVRk0/63EewVW8+evKTmG9Z2iNYZ7Mh+fjtKMKP8CYbewg+aG8WNL+32CCGe5kp6bqcGGq8slZwv5Mvk+S4ovHiiZEy/j4iDVDQ5zeWzUMxGHzQnS0aYhh2BmNwGggoP4ih0EjnPJgR6yE7+jTE4AJplEZa06oN/XcUXA2B1t9IvqLC7ncMq9FsBWmpuaiPB092PxxpBF1KS3r+Moz803HVwC2Kr2jQBKbBYrdcwDdMZqhrUULPnz1X8IgSsqG8Ruu5qknddkzVbrTBT416F6fqmMp7jH0VnnPWO+G0b1P/ENH4SvZugN7XqNOeqeYKMYZ5UL6Ah/bIw4b16Vef4ykEiuKMYBafaf9tlhnnj3JiHjiMH+gquxeHw7qMwT8/pR+mWrc+/sr99XEqdfSqSPPI9O+D1S6G4WZQoNGaNP4mu2PdDImprGpZR7h40XwNprMCrc2a3fV0AwlgkfG0Pq8pF0g2MdXgdC1RKVcth1XxNnqmMhNhGLm2cDr29VS/4lQwO03RG7ufNBjfBBVGozm7H1Mak3eiXQ28rdDz68qYw7lOTGXdvCVq+nqcht/gNALTHha4PJdCGoBXqDD3aT+JpcbR5x1OcZ/7k/j/iVP9Yqo0Jubo4lQmnonxTln9U6NuCwoxUBenEoii+txfX0/1F1P1vRS63F8fp+rqqYapDz9M1cWpHtuU5u+9ps/zv8Q0XZxKVCNiqnvdSD9xKnbur2eqrpfCrzjVxZ//1FOFkVmTfRcugIpMTBXeH/5PPVVXo+5zi0/cMxVUCTFT8fpTTzVi5/763J+wT/+DqfpeCi97nvbn/rr+VMKmHKZOl/vratS7eipvIfyJU3X1VE66/VNP1TGV93Zr8if5H6bqc39dnKrP/XljP/vFVD5f+ou+52djFvT9XZwqd7ZLlMMLjUcXp8q+37k/NmRScq+Uxr8796c4ETHcYEDz08WpIHxKUR+n6phKt3akpNoJMctnkopo33YSoMzR8ybknFA1tkNwZZ7Vh7Fzf9PXlo/6GvUU3z+5P7+VLg04y4ODFj0O19eod7k/3fgSU33WaMDbehPTyTOaj1NLI38bPonJm/zPuT8aaOM3U3U16n09lfg+/5O5P57/u7tpxP8jfdT/t+upMkmOUJKknHRKu49hPJjV5JNnby40WY2oY5xatJq4At+fGBnES9KRGm5KDp1vkcExLB20D6sKwmawV2GcFeRz3y7Z6OvHTCA+sR5+M5F0eu6Qp0SvXdAct7RAN1cjhsnwRD75/LgC+med1hRPzGPPVylgZj4TKBoXUcr2GRdc5G0C7em0QWfrsrPXc9MAyVxv0TG/OfgzVnMee/R7rOuHGOzmGxJE1XiNqoyPKJhXL9LZ+s7BpbKh1+E2pt1/GQPtyfAKIUAuQS7PMpQ2O9Ld38mzhEqRfZTf/D1CMecduE0HAe25NktDV8pHYGfqDk09zyBoamK0ghvoKH0nKQR6FhsQc2WIWqwV5JNeuww+E+ONsrR6kA/bkQ7X5+MS5e8xT3E/fPGg6Neaxud0g/CxIEaanEn3m8nonYaOuXeg2MkF81lF6svaq4RoQMxKDPgkGxbORsCd1uwO7KZIg9w80O8LZy3Cw7hEKCvFAixvxqMiRMRU41RYQS4MiQHnm3fkX/l9AjUXkg5anqfgV6nQwPk+jNHYuVUa1iNiLCdVYnTH5igKtbNrkCVmucNl0tLroZDDuJkHNH/Mp3wDZwVnwzugeLbFNArVxRGU6z5EYxpNOGLAyoH0oJ1RA+kRYZTQengZ1QiN+6NOw2Zdks3YBmf0xG+d4jnb5zCatGe06tk7xQ0eVNhuWE/ZdEPMV6Q70r3lRETDndVRUA/WJdSosDuBT6zvdnhgzL1eoGyXxHyn8SGB0AveqCfje+TnIjGzksxu6Ah3YqiDQOMtce4M3cW45IJJTczRfq5fmg+Tnu/2ovGp7BnNHy6IoWLlTeu/ngmMYxoIrDn9/dHfNaiLZs0FXEvzI9zkHO0a3hCKjU0+ojwd0d5+iAk8acfqWwKTmCag9dne4gxkJ8px2eQBhO/DKgbYrkizyK8N5/vmsoTES6Yo3zl2p7K6RdCEo4ZGktF6LtzR4necqqun8r63jz81p0La5/7suliiqjYthFpBTO1WsoCq9qhJ4xxofK+4VIlZ5TYN7gExlB0SUwGMaf6KvVPCpznHaJd3dhcOElMvX+2d9sOW9nc8WSDIy5SY1/+Sz99cRexr1OsHSlw4rf0G1vNdicv9gP69/X6twIrHL1TsB43//E2MNdmsaTxXWg1BMDtk0LxnLxYnovneyd8YvphMUBbkNA1CuzDAGlzfuLxzbRrq4cGA/DY10FoNyQd2TNXVU80kYRB5m4Z8jp8NJmivDWLy8ipI8OVv5JPfwij1v9UxgRHr8SqOlTGtv4vV9ExlWKtRGpx2pxKe13mOEsmPCHFSSDCoChOdF+utMQ9PpGbg/ZP7C2BHDNvl/n4xVXfuz3zgAJzbiJhrIJAP7Oqp/GX2J/c3VhIz7eupPslBQdUkpsLgWJMGsoip5HrJmEcjhjof/tRTObF9ofXoP5fo2LEGPVP9ilN1TMWJ/k/uz7/PvFxxj5zUn/vra9Tj6aT2p9pbTvtzf5FOTNXXU3Vxqsv1Sfv53TPVeaXcpu8zLreXP/VUXZxqpLO4zpIXY3g/LsTkZNI5/zZPnJ84VRuzXgb2aaHoOJ/7AhbEVF3ur+uj/ouphsP9zB88iYld5UEM8jmRmnQuX/q9s5O/6uuptGG1iOyqPY2Uu/E4+sJRUiK8PcSfeqquRj2I7T9M1cepxukwV2Yr+w9TXUvPUebfofCbqbp6KnG0HnJecpJUeFX09876QePVxal2E91D14xljnbLMFPO57eIjrin95vrJQHtyFqWkRaM3HZLTBVVtB4mUURM1cWpOqbq4lS+1vhlX0/lbERIg2lNGqDL/XU16n091fhWGygljKnmsvjDVHZ1p+cV35dFX08l7koa7yFPTNXVqHdxKi97edk/yFSz+d+d+5P+ABUnTv9Ncao5aAFq5iEn5nkWK1BZH2lFc0h9xCkxAFe65BOSFfmU1TFPWIv/N4pECqS7WN9uuJY0R5VXpuHuQDZlv7diVIbLlvaURkxlXEjXQ/EmX31vyScu36c5GoLyivyXSj7s7N890uGnhNVITmPYHHfk06vilvo8v42JoSoXtfk4i8JLosfw0N012eDingbFdUY+QTA3aKws0vWzLTGffmpDdJ+km0lNbHkIOHeF3jK7c6H3fpHNZLk5M/+Sz3pzhgErTpNxaXwSLhhcnzy8Z6cbGhtiJvTYOaqr0Loo3b5ZSs6RGGlxb5H1k8kA4wtfQhg1W/p8NU19fULW8CK8NJTJc3G4vRHTaRATg21nL9qTp9cR3m1SoKyW9P37MfmMXWO+UY13eRrend0IDhrLhVxmVw7l0hzBrSSmMgqO1bhfLQPm53GOYsXu99uOdznUtTlGdT14cDidmyUxmbkgHeIUEe4b24C7dG+IiWSyhE1TjCBf3XlisteLC4YbgXSxGBroKe0b/EdtHXumUpP9hPPLOTHSufpu0B0WFQSuehiBdBuSTWiMEfibwUACffJ1yKZf2ohGxSabkX181D/DLxee4yNCls73KG1zMV0N4BiDPl4GxKzWJEIuHxjgnao92tb+TjryzPqBHc2Wnu9aA1ZOKdHvcU9oOEiv7cM8geD2OqA85wsuHPnzBdmo3QCdMCLmN4qZA1H4FVEVWE39wxmXMKgfNsJx00b+JjnkIIgBrb/1lZhPmb1jcC8D8sFjJ+NCWSNmDvl7QupUpvU+/85pvN/yFE1hVKZ+LRIjTSTSGPbToOeZXoUS7lNiKrvZE0NllrUAXxjP0Dq1NYfnm1XCuXaJkT8q682wo/kNtdOjZyoUWO+Ke0brV5RGtyh0QlpPkJw0dII7Mf1U5OnJBe6GyyDzOT+xRiroW9yhfMnXnJ/FkxWAl4xRP4QJYFFuHdDesYqyk9J+eh4zeqr2Ef5mKm5efH7n/s5bYiZrazZcyDGmvqvVHEUeaPyM/Z5scjRUSFNdiLlqdqNU82B9xc/jCWD0dTK4ZecN2oZGTHRj47s9VIQCb3Z/oTI8OrBXLhLad46Yqqunupxv5e96qlgev9G1trS/p9edAwv+Tgx5v5VkL26zFbg3mq+llX3SQGqJqeI77QfI1sRcXnAln71KGlILchr5LhQqjSs7F0o/OwrXpqCSMqr1nzhVPT/FfZxqPuQH0DOVXrZjVHjlAyiyONRlFcrEGFta33FJ69Ux2gF6O5GUF7v1E1ZfixgzH40ifxCcMjiN50+01rYA/vGx42HVElOZD+lLDKQQUxn600HJ2C2jnqncRVj5w890ytn7rdjA9X2xcLmKyMcOv8REHVORn1HTPvfXnfvrmArdhhi0YyqLECn6xVR2xnJ/4JwXyl816j1TDdOLhtJ1paZ9PdXmIlioPtkd0t25v+2Wvl/2FTENeG4YK4E0pd9vAtHmqjgnynB6q/wGGVMVMyKN7tyfoVQsrlV9FkqX+1Pcl0gMKgwdxYuIqcTvhXx4MLs0fY364vERo3D4JIboc38XFqdM3g1C8OGWCG4455y5OeCVeWAJv3N/HP+Y+OP6PYycxvbjPvf3RWmQ/opTdfVUHg3sCkpkcTzjs0idd1DxyjP/nvy5KxNTdef+/mKqPk61DietP/Yf89RdAjEl8tGSnduVoqB6e0bPVF3ur2eq+OirPVM5HutT3tWod+f+gmIqJbDYE1PZBqtR59fDUtHo//ZMFZwUet69/d70uT/P1Bljavva/+70KedYA2Kq6WhL9upe0/MORWIq67t1yD4pwPW5v6dH82e0Db3W7/jDVLrI/2Gq+eRN7y8fNF9/1VN1TBVoj+QI3yWrwT+4/3ycSuD+Lvcn/0vP/d1XL0R3HeWsp+UegVu0JXH0+01cLbD77KazGm2hJp8S04KC4toWaKleGeG3KY7QSjzp4ktJ77/bGQ8hfLZoD1SywV/BJJ/1lr+oylfS9cfHPIPt3Z2jpkU5h5OKN4DfD2jNJOskDbPXdAW7xKQ1FTxukb+eblfgrHcOqscmA/8i6isIrVmESnS/E5PFO7IJyniNUqM/aQ+w+qzV+xSgW0hZ5H8OZBnl4hWiRaY4DYWtQcwU3E2E94AY6zsk5jmfST0r1j2JMNWnI6iv8pV8vknM9FS3GYxPxHhW7ZPPmG1j8kEVMaD5zFPO1x58BtI2WSNYCu1shd1PuOLW5NOODTEVJ21JBy0bH60PviAUvqTDb2LyQCtKHoDZjnwGV1cFettvHvmrkdnASJlVaF9HV9aXnF4L3v1BuvdTcPQr5ypMspYY6zkuIJixGt7alTnSrcIj9RX6P7A6yQI6z2cB4Wxqq/B57Gj+nvMzF2425PkHejtBzTgR45VHwYDrcL5EEz3y8dfl/gjV7WGQjt1M0uD6OpAOfD7o97lPmt8yIoa4JF96PX1yHIouWdZEfVgIz2PDBcXpcARjeHPp3y+IqVY6+VRPO8eosztd1wlPr+fm0ENnsBtzQf6oVJhhQOslxDsxxyB2YHIZtOjg6cOFs/TNQ7WY7VFZfT6ki1Nab0vrvkNTmxBTBj4xYnJkd35/W2L6qWKSjgvvA9br4ZOGj8M9A8FcGrjUq4Zs/MXO4FiMedTNiAP/wG7W84l0cfl4EUNbJ2Jm8xOc0Wwv9Hnfdk5MdyWm0uYcy4XXBWkC/lQjDA3y8WvzncFaGL+YN665YGHOeSgPrymqhk/rXUlovSubAcuQisRgpk/M2661O6o+X5AOTQ6sPqXyiTm/CTF8mjtwSq8SqotdyiF/0kfw8S8XtNOLl5IyiUY08gaNv/NcpTgxHrQeJ0fW+Si8cMH+qBuw9lcqalcpicL7W83g8SrCPvdnW1OXV17zTeV/uY8QuTOtNmAfhgpKT6mJ/OekiOFV3GfoHtkdz1v2e0b1REZzOWzSUEJSEkapEIPDiphqOXcS2O7PK1RPNNLYGMTUn/qVof1m+3vjlgZwHusH9GjJxu8S0YHv6fHym6FFPqirp5qtr6QxnqsswpFpOrCRrjm6tVRy/kXZIXgPd0afl9J87q70+Qt7/EBpOKb3v9craYLjkZgslFIIh8Jegnu1e6Ge1ewObPMt/dRTsXN/3mp2WvX1VF3ur6+ncsMraZLpseJoIRY8KKOlREw54rjQh0UMvPVaoJkORxyG54I0W2EBegbNhL/enRIQL/M70lPNOf/wof16E296z1S+LlcGsLKbvp4q2PI1u89wWPZM5Y4n9Putt0D2brkZRH09VXfuT9yLauQHUSL1cap6cjGjPk6VLg5yz1R9jbo1vg39AaunCs8lMdXH96Fnqr6eaisSU/VxqpN8OYIpTE203DUxJn7EBVQcZ//UU3U16h1TqeWSGKCrp+L9c+XPtgV9/vrlS79yf30vhY6ptDNjqi73dz88T/25v8CgiYaTNJz/1Kh39VSOR4wAuPnDVI/C1hAiY546QUEMtMLHzB/4/J9eCh1TfaPXEH7VU3VxKq9cEiOGuzT8qVEvB5ffTOU2TdUo0NyO/vQNStqf+4v4QiCGKaTodz0VYyovVT9ln/vrzv0F68r7yf0Nb6IcBYdv3fRM1eX+bHUgSRBf9SVqqwf9fcdU0xC8vka9Z6ou99ed++vrqUT9+cNUdriuV32cqmOqPk51yC9/mOqM9U/uD14LWkiu94ep+hr1LvenTd56H6cKDoH/E6fqmKqPU3X9qfpeCn8xVV9Ptav+0XqqxeTven7K/9I+6lFMM2GmRk66JJo7kC6DN2qblHz4abYjH7a+f1CKWA3z8WuswL4QU6l1UdIc1WSD3fQoorfKSvAnpkk+xb5t0NQHpHvldrcCYa41qHqLOgomKyuB92dN6rs18jRUgZjqstBIp+2KhLybTMw0elcmOrx4Y3f4PonxxMChNeEQw3RM9bndQzRWyh0C3o8XYMRXUiD364PzbVYfhfyMGGZLtIE389lANDEDtGzrTr9P5UcwSTXidnNLjHUsngsQJoGIziS+cL4zZb0cytcFjehB//5kPxNQXq6FokPe2D+diZHq9sTuClimqZ9uiOGO3oIYLlgQQy1WhgGH24x0pGixflv6lofktCBm/Kg5vUZ2jguMOzple0/9z5B0+RTIBxhbJ4dgtzNzYppXiYYQElMtlRnpvNGabPamKlL0n7MFWGr1JO/LvbjgcdwxXdS2KArxIwru8SsDM3/NULOA3VWjkU+Rv9oHtaw9k65e7HPg7sEY3XlLjDdtBAma7VBF21dYvzBujnDJ9qS7wmbMhbVBjHSu9hGKj0dJuh/eNOthQbrwcuei8OaUIzgs2Vl7bd9EQTS2Y9CT0CGfM/1GwersqDCdDDeoKIMh5xOVkc98PYi5tPc48vF2XAD9zhXKu/edPFVG43e73mvWn+VDurZ4N5AUxFQmz3p3HARrBc/FaYueTEzp7/R9CZ5CjO7uSdH509dMIuu8E1DJ2bkxxRonUK4mZHMeWQNolKz/UBhM0RwB69H5tmm9S7OcdLWaRWHC5RIMh/IJPfvA+n9ddwuYHdsRqb/wzfkbcZ/B09jRftDzD7vP7Z2A92RMNdjVEcK1aKAW78RUdVVH4ZVsJ1RqRfMpCh/Ol8c0P9mtynA5+BSAuUvjPzQGOmq7wxnQXmxLaM4OMdzifYvC2VyP4fuEHXrXgxvhdJcmEL9VJM3ziNJgmK8bGCpxi964vaT+qdSJ0ejXE+2Qt8HbXj3CwDwHvmDJg8gdr0+jnqm6/lR9PRU8FBnhK9ScL2jzGPIk4Gk8Dh/AwdVqAN7VELVm0BDz5GUCbTrUSSOMaP4Oc2cFuGc9Y/GecuFFpPF1NaJ1Jw7z1A/ZfYaOdWC52ZrdRdL4DiiPfem3uU4+pmY11jaYxLSNTQx5f75UuPLug/WiIM32KYix2piY1ngoH/DFGa2vshrfUWzWJRfQALN6y+OLGDuh/bdPab6idJ2jKX9YLjbej0BnuSV5OSfGeMSDFSmwx9pvGlZv08WpQJ9xxCCTKgqz8bwB3qbfqx6QS8PBm7xZbN0FdKXBKA3czT6BxlkqqL05Lg1q06Xn2U5SNEtrHvVMhdOzhp50/kZ+FQ8kWNTszuLPdgk9U3VxKl4pp1HPVMmWmKbL/bmj1cUBNRUNtC/in9zfGpS5P7+ezaiPU3VM5ewYU3U16mXoS2heGFO5jscT4tgy+fjTgHMeb2KgX3GqrpdCF6fqe352TCUJxHBdnAqv62HS5/6WnMbqc4ph1jPVYPiW00Dasaor/aCgva3Ih3dxqu7cn8znYhRwx3OszOrnf8Splvl81jNVONmSLO+YypEDiQtpeZFOmACNl6zOoz73V/GfWR+ncjht6PRMJWwz0gQ9U3nK2B9WC5o/d0KMcnAvASrVd8C5c4fUTrC4yOwupcXPub+Oqbo4Vc9Ui+S78IXwTb+PZ3fndHGqGbedgxPfzlmf+3OkI/3SjqnmVjHrc389U7U8kCVRPGIiEpLEvC/6+65GPYQJY5ZCdH9yf+KYmLRjKud4oPFyGmLaUV3/5P682+Tyw1Tc2+bB9ff0vhPrFrp8RUwV1mLeM5U8GfxhqtIGG9W0BtovWaP2NepWMqHn5ZPagWVxMHqmCo5zdrdNJRJDdX3hF+OE1qsXLdHwRdr/W+OfzP1NOH7xN0yl/EvP/Q13rYfS+/bkAsucGxA+BwWtpFkRBZVBTGVO16SzB3fyKUlCNDQ1dznq9oNef+4FwtPleLTkK72+PHdkU1pljeJuTDb4VM/wh6kan3S6xFlHEKfXKSrxICcdVukLmO6uJnqLKzENPySdfV8HBjEKfyUmcJ4OjJqxhU7xTMnHVvT+/hEgMdwxI5/yMEZQ5lqA3mn+iPC4zxF23yv7PQ0xz33yzACqu4+GnWWcT6KLbFK5XqL6EjIucIb6iLDOWKCoj0nnN5pewrrcnVHyFWK45fwZw0WaEQlNnmkaDDRiJHybNi6dG+ni4MjHIH5GiMqSvxEzgqHCbnOV0FbkK+cPNZ106/1oo7g45lGojF/EXBNMEd6nO7uLZ0Y6Y6zljCmfNJ48q1mfsJr0I14Bq+CVg5oHGfkok0jmppNcWTmvB9rSl5jpJcxieHyqBvU560MdxmYCOut7b6syebbHaM/DakA+3fp8zhBU73kOW34wQtfDF+DoU9DnmeTd5WpRQPCSialrw1uiNK/GKanB94p0chii91SIWY5AZKndHiEu5fTL+aPyWAIf7g1UMW4gXI3o7635kvWci1oOo5GwgMGSyanqO6T5vh9Vmr+PjV6rjCG8lE4D79kAUT49aH7KlMbv9tZK1CSu4kLfFEoYJ9UOzaVZpaHxLRyA426NkjN+cf5iyu5CQnOGevOh9feU2V1HRkCMZVlV6ts7bQXrCevZGAh1GkqWEENdjyco36RvhJfqIIGweT1RXA0zCAuFl0CKBifyaTOixzaZ8cT8rDqfR3aX0pYYyTDWrMvX8wMB7g4xrJ7tE6U6rskGt8R4cnUaoTx/f7jwtC2OgOWpQCNbEeNt7FcC22Sd9kwV7DI2/rlK62/q7SFQ061BNr9s0K5YLpy/TFWIz9waXW1jc6EXcw5cL5KHzucepuE3146gP2Lan/P2AsE13ixgpKvkY9vThcPrLov73N9oMByA/dxWCyWxlLJnKqdURRWOWiiipa1qYhyYs47tswnayZTGX0isHGaX64D1OqGd/U2OMWTrIdnk+WoMvjMn5tC+5xAdN6P99nkKK1Dq+w0VK6T1/nDsBWSTrYjK8CNH/la6IPjat/Bna+MPU7nFncavLInJTp8XzYekPdDcH9jdSfLOgMeEmMrTZWK8GU+ff7kSU3kqy8XuZdLp5uJ4x2WY3FL/AsRU3Cx4ovaqyP6oDTFhdSam6nopePJuEPdxquHku+Ccl8/699j3L8K+rWh/aPT3sk5MBS+Hg+CpHB3InN2M5vM4At967I8wLxUJvfJL719adwWn8eSGy2sxh0C+06qJxnsV4bBg679x+D73p74PyzR410NeMWBS+uOynqauzu4q6eNUsbHg7FlaG7+YCu2UmCcvJrw/doipwsSn8fKyP3Eq/7yoadUqrEb9pMlRz1TduT/LOg5SrzqQv0iirfqbqZrobdLzHoapQ1/D9z0/lYEtcuFnck76OJVy1VkciuX+NL/4+N9bQZ/fxamklJjKKxlT6Ut6HQ2ewU/ur6unWkTp6TdTcS9iwj731zHVX/VUfZyqlgUNjVqeR32c6pqEfF+jbh8eZ6fvTzXSiiE42p7Wz+dB73e5P/fzFLOeqczBaBj19VS/mOqvOFXHVOFmdclAMTZzv3k//zBVKixbf7670fd3TGWVxHi/6qm8fTj9qad6hpcfpupr1GcOrZ+unkra3SXomWo1BBdJ6f+ppxLPytBfsNxfCBKr/3pHa1T2EjF0V0+lnKyPP5bpSZzdW6R/L0U2knlToGeqZajbv3N/rW47aJ0/kP6uUWdM5ZMTRbAeqYlizOqpzgeW21xNdVRZLrOvUe+YyuSWQvpPM9VImP4NU4HAjwjqu//8m5iqrHYu6pzwTP1iOqeVod9f6Na7grj88orB3ZGPMy35nfrZhScbc5GfaAvndxSqR1bDm9MKt0SB3n8PXyUYBdGNVxQ1F+ruzgGdu9aoDgryMYq+j4m5gim6u1EOwd4gRnlkJx0lY3Eh0jiQDxk+SLe7aXuNwq+1VaGaXw2UB0AM462mBviJ7KMSbTKyaVlewtltfVzuV3cuDHjyyerQdVDK9RTQd7YJ7B4vF6UgygAvLuuHVQUqMc8ri3zvtiXGesQ8GiOfvj+a098//fuRmEpII3+aP2mNju70POdrCv7Nob+/1jKt8cH5luJhYSB5mtjD5Te8cmjw0xGEY3WAdra4prhLtzlk5YLWeF0/ubC+ks+IjskFl+onS8PJnl/ARLo+Sccmzyj8bMjn7tvZC7WBm3ChKRFjzQstZXeMFmTTPrMRbPB0Z3dhEBM53G4FD+deo/iK7mk43BIDFzmNr5SeX5G/2LM4w3PN6rWuJxpfcZ7AKttxqAfPnAvb0iLmWn3JNTFGIc9ekM2UPypqnDqm8f0cHPhclAB16/KO8PV9HyGas/vhDtcvMe/Iod+XhUuUP6yv9ZYTHFi0E9aHumojHL/tEdyPmwiNsTHgMLNJ/XmKR8xljkcpCvwxh1E+dlluLEt9OSCmeTgzel7Tq8jmxYcEvs59i+A9K8BmvzdItwURakL0inC9JGbZGvIErbVD67HCnMZ/SD7YGhoVvR+vaX6GFuCyiGpivpqeTx4HI1wafkuMnVoL+FryHTV7Sz59FBLjvwavA9rymhhK4V8jCD7sTt+x/yYGmsxjSLKAGAmXxGyD64EY4tQ+UH5tPylyV2KQeLwboZoZnzRcPYoVCHv3hWrSEoMJtxnp2Nf4yu5PJCb25TkPW2VVks62aJS+j6UB461KjGeMLuTj7EkCckE+Q/fRAn8VKw28hryO3jYLUr/hNQMuxapA+R5cINw+JyyupIooK4dLFF7yDPs4FX+fLtI+TtX1/Gx3bwH6eio7GQ+JQcuaMRJpqiaoxuhOIhq/nVhkMExPC5TaAzGpbTgrcE9DFVV+NUrDUbAgzbPfk2bRsjTCgU+0uY9Y7wutYfcXHg6jPvfXx6k6pjImy3fPVH5z8kv4fIIHupd7moaxZ0qwfI5JQ1T8m0NtZ6pgHcYjmo+kSoMLsn5Za3rfPKyIuQRZpPHhjxkqinSLULLNEYzuLn1e/G6AZH9R9nEqo+T/xKmExSTsmcr13Zr2X9E2KN2tkgukgn5veXcXaBTFl8PL3jGgNALSjIs5x/l7z4pZPZmEevX9pqi2rgNKOknQfbxmaZAOaL9isAHab0Kb4v5ZjojZLjYat/0yCq755Sf310rjP7m/rp7K4d0BOGXoq+BNOJ0060CNeqa6kb71G+lkgo+J3/RMZRwYU02dOodmfB74Mxan8jeON1KcqU7Mxx8GaR+n6pgK+Ij1u2K5v46p+txfV091vAl/4lSLLflYuXlKrBcMO6dmn39yfx1T9fVUPVOJJb2/cj8LpWMq+9n3UvBWyvB5OfY16n3ur2Oqmct6ZHY16uWDmAC+kcQF2S5xwNj50DOV5xi0Ptf6ZOLPF+fBT5xK489jf8g96HXHVN5SGfvcesj6pE/o9xgv2h+a3xBDLgciq0LYSn2NuvPFU6Mkhrfva9SD84jWS5f7+8VUXZxqVB3mYBfyJ1MO6VRDc3tgfeGtj9HHqabC8E/ur2Mq7YPEePbiQpqxIgbrmApNllvratRNffsnTvUonj/n/nqm4jn9D1PtchqPi8DWAwCthy5OlbNzmbqRE1N1ub+unqrL/QX8qZHYXU/mTz3VcNSofe5Plad/4lQdU1nrm0z70ab1s0poPYmX+584VZf765jKHSy95B9kqsno7879qf/Sc3+rckY6SmOnJdwh6byrM3iSjo9IR5uT2Qqa/bUgH7l4R8FzkxvAKXfy6SC8IQzfhQGHx7skH7shn7YfmzlIKytEL9KIqSxhp8K+GFeoxSL5mJG7JwYItTFKc+mZBlWpNyCkgyU6fkk+wTVpZRyck4buoCCd/v5ueHDPJukA4XBLw8XmQT6wutPzYpumwUMgRjrUO1rDV+cehSM9VuFi3i20jCHp1mi2XUHsEAOpK6C/95ucmO67oz1xYbnBNbsfbbdOJiwjx06ziNMjiOL6QEzF3bhg/CGGex4DDZ3ydOPClzLNYe5VRFLm/EY6gpwMNGfJRqkpr1FwEYm5vHI1Q+c4urL6kicxGu+wNa08o0Ce8KRGbOlINm5ATLg+GyN4lOTTbYl/gh+Wsxh2p3GO0shMUt/dspr2bXtFaau9uEA97xrQ1F32w1SKba7gLO0+qN+Ce+RPPq8VjMezMenMXc7hlvXF/0qzAr319gS+MiSmPdlVi95nlkf+gZ1je00U8nmrNzHK3COmnop7sg5fGHE4HQsGDJM59kwVXgs7hjjZ+KinLM7zJj6Ej2OpqLejOkITbAOK4KH3TBVcv4cGcDchHfm9D9Jg2h5IF8PeQFH7jKKeqSqztdB+TUlxb1j92W10L9AdGyWNN28fYT28btCNVHo9n9HzXVdmQPQX0u+zH7SeeNZ/y1gUBRfYsVGCOW7HCNt7Bf5sOWZ3vH5YOIPl6orxW4XV7fRFe3Nvo/BhEFOO4Jqh/ORofeiMiXV5vUcj4IghpSdpBHtzbUlzuAXnLx8Fwg7dnGzcsoqCD60s2Iwr2g84+UShlBfEgNeAY+ewWO6xKkhT+IOcmLuuuPAmmzFcg3WCzm7/ioJsScx73jY7XIZSGAXN+q7S+s7Jc8DqnKKo33nQvuCgVttGGkq6EoM2HCn0y1Of84XpqAHztnqhDddz5LvTB2mGyXTAeuISU51z1YFotsE+TuWF48Goj1PVQi6AfVbI5woOu5vF0T6cz+32KhzZ3VRO0RLDJlPrCAm3npNG2ddRMJ8uDPgM5grK/IjotbjS67ohpoKdmkKwqA8GWZHThWy29+SCJhSa/y/31zEV/7Qlzi8OlxxajcbPs5M0Cq0yp9+b3lPaD2PSaA2SBinNikPXvBDjHZu3A9punKK+GdH7B1k0ID3GF9ZH/xb5RAe0/2Yu7afTqybmFWn9d33U2V0laV+j3vX8/FWj/rndG3TftzLFz35PVkGTBdSfGmOmnSPBQnJ5lOczjvbver6CVhwMWU31NwrH0sCAxeFL3z96zYB2GTHVyfdk9MZxC8FwSOu7i1OBvl5Cz1S79Pbuc3823Fnus36S/bBsYrz17fKbqcKUI594KIazPk4VbCSx+RWnCt/HS9b3p/oVp+pyf/A5DCJ7uRkulMCOAK0iUKOeqQZ6baJD0uOnnqo79yePNTHt41QdU3U16shbxBj/XaPe5f66OFU4qc78L6bq41QFEFOZ5pn1Y8rp93X1VEM/F6GPU3VMpSGrp+uYqsv9wXE4Bzd9uSPlcxlOfWGZEbN0TBVJCudPp7dB1DPVaTAc9fVUtr2h3zPRDmQPtJaYqqtR75mKxan6GvUuTtUWC5nr41Rd7m84SCXw873IA38Lm56pPFccJkopvNWf/lRP++MoaWhN+3qq0FXY/XuOTvbRcVnvC1bjXrYiMVicETPl64b8y1L8iVP50erzE6cS5Jg+r8v9def+nOWSnr+rp+pq1OtWnKaeZrH+YY5toXJ7E1N1NeqaB9ZP7q8YEMONh2z+9BLS0F0lpIlulyXZ/7HI4a4VHdhvtkbPVH7Meq6unJreP7P7C0cqMdVixpF/XYzmnGsoXvwPMtV08jc16lPuf6qpRv+qc39Nptlo2vYTwrI0eZDi6wM113lxeL/vkGzKukAz277BrypDgj09DdngmJ27Yj6uOtYZGvcV6XjzTaQyir4Bq5Gso9AOianinPVe4JlOjwrLgXhbjdCqzsRU8YeYZrxhEZfh4EQ757JpwL3MVHSkQwK+XG9KaE8vFZX4e+WCVl02MNiZtOZ8K4VQeeXEQKuZjfo3zVJfWzxHEHkzHaVzeOX87+TpQF7ODNJNB7LZADHChVvLZLNP9FrYTBOwVIcj7p+cSYesnyvYT+4xGqQsIlzfdQnkdEyKbTO/ReH2qycQnk9LtMbjaxq0Ae0U+ZqbKAV6Qnvo9MzgaB/HqFlekoaRt41Btlf0/NA+0uBz4xtY3vk9uo6Zkg26xmRTX/cMXWVPTFtFxEhvgXS7FzwS8rH+7gjHS3VFZZq+yOavZyXEoyBF5+HkaagVOwekeVCi6Ht3mp+Jye50bkek26d56pNeyWE7OeU0P+GRC+UFi5sEuxYNs2a3fpA6h9VlTjrqfs25QFnsRqAshmRT9TM7K34ktTbMHy467wUx9MZ8r2AThh5ao3PLoRM5R5iOaPdr+rcGjOZvWg/CnnTbjZ0jc2fvEib6DdHi4gHgeGMTExaTJS6TbASYWWUC96Ii5vzUNB6bJc2f4WhPdEElH7fxhBVoxm6Nxupagu/M6PkmN9lHY8/iIE937sByPP4iTPUC/Nclz6AY3DnUs2uZhrAaLaAahCKqw/QDoVbaEmx2swbVaN4Ccm/yuZmvkY+OXsQExy0xMTFojHKJ9HvTzSwnm7ariamcIg22wz3rCWve0b1qxGzTlhjye31lqC/HFRcICavxn5otmoJSsfsD5wbsD6yH7FmvyEcaNL/q1LygY7cv8D/hnHzuPLNQc2SfNMVSVcFJmgN6jXGK0F/dj3Bt0yVqX3UZ+fkmWMBTeQ9JEd+8CLNnduyZSq6uJy6YbzcZcBthiLr2OUfhTuMWPVM1qkQ+KeEGZV9P1cWp3JgjHxl+zQUu7zIxp54XErvhg8Yz/5Scn7NzoPdpMEO75T9EitOFCofXXEZFW7H+Y+ZCguyxd3um8u3tQYWlvjujYn6eaZiEh7LP/fVMtfdJR3e5v7mokU+tFn4Oty3ZEycb0H6W3/kIzrp7RXP7JQ33mJIGsS+0nqWhSOPtsN4ZN5M0hvZcvVO83IaxssviM4o2i1OpCu0PgaP58bbPmjSGV5AP/dL4ifsRq9GPXVRWmhL530+1SN2vKBGzoVkjDJIy8mV+fgRu1M5RV25fCEbGYQHJRiPNFcVc5K+qOYICgwVaZdtywaIZSMRF3zPaRIMcnu+0X4W7JaFUbxsuWE6IqW5R+qeeSmmIcTqm4vbfadrHqSbw/o/cXxjWOnoDQaXvD+ufOFVXT9Xn/uKGmGF50wB8tawzSAfnhV+Hmgw/TGXrErrhjpjxr9wfYZ7K7v+sY0j950+cyr67xATFhzP6OFUYjb2joo3eEkIliVyf+zv73tsfNS/y0Wp0XiiX91ZGfV3S+0J1HimtnAa0H1k91fcwxJ6p9MVRIp/P0/z+FacKK3bOraunci8s95sWkkPjldLzeQSt/81UXlejXkubsT8wSZO5fEFM5d4n3E8vhS5OlbaHnzhVn/tzcjY+rEbdHjVuqci4OfS5vz5O1WyJUf+bqejT6Pu7c3/XRl+iqu1ErmeqzDrzv5kKV3/qqfo41e1FTNjVqON6iceeqbp6ql9MNYfNnziV6R82PVP19VStQ8z6i6kSWsB97s+/n8lKw1y00GmmNN8dU5kFMdUSK2B3wLP7Gs+0vuUbR/O3bnzjN1NNWX+wLk7V1VOFzoqYT/kC2d8P/88zFT/7mxr1Kaf+dYnyv4mpMmFMjLJPSfnOitcI/GFAPqNQXhEuMtOBekc6285q8in1SCcbk7vk08umiHx9Zi7YPdnkI2Z2kSLMZmST5KWPzqj9cKEn7SR4+683rTOPfNp0YqkgKusvLrn6Sbp6Roxy0Srao5PXCcKtMUkAnpqMZhtdUiz3kyNInKaw+p4rMc91k0BgjVn9zo0Y57LlV2B+TybKHjsnNd8TvuuqSz49Xl6jsLRYPcpqrePysrylIffIVXiGroiSMrhFQSI9Y5h/Rw0a44CYo4QpQvlqyYc7cKXXU2I8x9/JpF3baxrq/JaY5CuraE/9K+Al3vKQOwsV1cU1icKcRBJEr8UHl6ZGTIiqjvCtShFd7XrnfH4SZzDYLjaoWuMbF+qFQYyWDGjklOaRhgvzhZAtB3c0Ey2J8LV8xfCI7gnLjRF5atUrh4OhkU9JrDzCQTAzYKO67Jymk3FBvab5El3WP2lIzIFpxc7JJYxRNP0YscvNVoDqq8blqMoh5GZWBqvBaYDL75AYbVbMiGnVCfmEw4x85jYqFjBMbsRUu0PB4XhnO/T9lsNuI24jnBflCqon+VgPGvK5x6+1AEUPVZQNrUn9u3HIWb0OrYdvuCAfuyLGKoOviq4tcFwgSsRkl+hEr0fLNMLzcVpCBdc7SsLpzQX+4M3u3HYjVE4i+dCtMevuqHZQvNbks8tqL8F1XDWk6+6vyG82eQzmm5hRWR7fnD9X1BKu1niADq6qCDesl8SLeAOtWd6QjqvJ56oTN0EJr7c0eG22RG6r+wZtq6T1bA53CZzQ/aDYWi8uSB6WAfVevqE8uJdpoPGCBOL4dUOdH1Xk4yUrhonC+qoXSRX52oE0hyPeHwj1kPUG2ND8XJrXGa1DlqeBbtD3f776EJcxvYMLk0MYNkaM1nFwhNBW7g7IGhATbkSVC77jIIFaSXnSHFcalfq5UkF9YIZaeqH1O10+VqDsOQFlZEy1UaPm/2MqIZiU/vCazbk+TpXYxEzOd1Vx+NzuFnB+jBvUyxcxxmZI6wUil0dpt/1EWOmlBNNoQuv5ynFRMJUFYrZmb9P4ZKxGnNAGzPX6hBLnPKPgKAs5JOvH0P/+VU81XAyffe4vLN/kMzSrvaF5mN44v1XYneqClqAmukyzXXIevPe9JWY7EWOPDfp8vW0TVFrScGGsVLwijuI9GrlImkvZvzJ4vViuPF3WEJwrYqRfTFVvXUc5ueeVPymei6jP/Q3lXYV2wu4pkEX6+81mx6Ods/slj9v3CNTDYIT2a/xNfdctHGh3MwGXTtCmeMwXPGxP3yNaW2Iq3xzsYmjFpYhOvW7SILofE2i3Bxqf1YaYaoPnH6bqa9TPKjFSKtoWmguFGO8i1dIPU1154Hqm2ijnsT9es9zf5HKh9RITM6h3YqrgXLK7ZhhTTZeqREz/HjZ97s9I9oPIvm3OfB+n0v1QTUNZJB/eiBEx1N0acK5Q+nzfS8EYSmLk+6G3UuYxO6fJiyKHK324Utrpvuxzf0ETDnmlEbcKqhIxVSBWXqN46xTR0J4iEFMRg3S5P6s4sPvyTJH2K38jRipfItMMItmLNbs7hTGVf+cbA1R3+5P7c3fZIP+V+/Ps+9lQZMkb9XEqW7ZE53eNurT0j7CXt/T903bA2XpJzN7HqVbFn3qqLvfXxakCJSWmGV8YIzGmCoyZOIJD+619Engzrs/9dUzlcRuRC23jIynudTjx2/VAhl/1VL/iVB1T6RtWT3WcSDHkrynZJ2tLGuIaDROlGRcDf/ZYE4P6Q1aT/vTX6KaLATj7zEcwsrDyhcl3Ct5qWq9goLPc7PsqcyHvEZMqY8Gi+ZtDFLZuIsF8PrX6OFXPVH/FqXqm6mrUu/5U4cwiZgyOF62vp/rvOJXzkWi+/zmmmi3+Jvc3Hf0fOff3v81U11lLc3YZElMZMjFVbbakGz9D8uFx+DLguZ7lqGw9YiqO03kwx4MbSuH7RTpW3/Ew2mzZncYP1pd7Zx5hdfy4qA+qT0qzmbMadPmFy2JYRcHiXqjQTGek463+nJ5+BPtbiejNtAOHZO4dSBzWGTC0z2m4WW4cULKXhPaF9dvJyokBlhVoqHjCNUXfzQ3QzQHZzEtDPvmEegb6vQKU/G2SBqvLsoFlYBLzpCxuVSdTHsZLZ4ZW4twAR7unA42TFLgczw9c4CZPFfzNLETDmyScb42WCbif0QC9o3UlRX+eOvBIWwWth0XM4062hFEr8siqwl+i8EDbGwpNKlAMD5coGPNb8jGvaIi66d8BhTiO4XsqA1TgSLr6wBkrWI/IJ8uy90gD+TNT4eqNM7T9awI4LGcOzIT1GbXFKed8fTFLIGvkKxo3k5hoHexU8AyZvk+0sjR8liap23T3RWX6yVl19P4Itwur9wlmhzTwjb0DTkJM4YXiMw2uIqvxNu4C6t+YGK3evYhBsgfNx2bLcf79Ox/B57Gx0fvERYRqwu67ixXWO0FoaY6IriB9f8nH6u4nCif/j7t/aVaVS9pw4R9kQ1BBaYIkIMhhJOCBHp4VUE4q+uu/BOZ61qx6v9jVqh2x62lU1AxdKuOQed2ZOXLEOwHq45K803fegP82KmJkb+iiUhONox0SY32yE9n49EU+OR4Rk1mer6A8vZBPrWbbFJ5HYhb9EFUholQpoHMDn95/qEi3CTExYEwawJ07d47UsiXAx73WKB9vOXnStj8Y5+tvdNK2h2l+1VKYCdYUXTMnn1yuyxqkg17h4jN7c+QWl6Rzk88ZjeX0Buz7nOQgDP0V6lVO6/nk0ngTCD1R/+akMR4jYiTBHVzQ3aQ1PW9ElvtZZVdUxzwxVNYsiUHMwYs+/0SrcFkRoyzidYpetq+TQHXEto/2/ND23shJkxyJefmSVr46OFgJs7wbMVx4WKFj8XtSvA0vwPp2mpBPFQGCTeprwKnnES6Vi83hfgI5xIZD38+dDsCem40Jn/tDRHP3OJKiDpMc1leDMa4iA9cz1SZ+VWwA1z9MZbG5iMYqeNJ+bO8813liKkU1awiyZ4mwGehjWuGbF+B0sRfgKY6GaK9CDvzsM+PBaXZLXObJjezHhtaLLPsHtMYlzU/j25c+9+fMqj9MtR8tc8ZviUb73J9RxqQR7mNi2leR1zDmaXwXTqvRioVJzo47NuhsDzR/0BCzC8nzjHLJ0+vK7UkrvVnFuKiIqXCjElM1E1o/tnx/kw/M/oWpPEE4okrr8ydOZd+e5HM6ptIOrEqC8ETzp36tCS6L+BP6jjFriAlFHuf2+kuMre9MCLfiFD3ED61nJKZaxN89usVDABa71gqCZE4axeMbYIUjkX3jiKmM4Urn/Dpqa7pnRsHeStr6UJDzn/5UpU5M1eX+Lir5SOM9pZ2sf88CMfRXYNOSmArvb2LQJP3DVH2NetdLYXLS2zhSNazV+gzK/8n90ZLTyP6y92+msvUDPX9XT6UUshz25/46puriVH3uz568Xn2c6hdTLV/EVH3uLzu2TNXGqfr+VOszMZXuHf/EqQBLgX3v/pDzOqY6Xjkb9ddCIQ26IJk3iSuNrCYvJs7ifqxV870bsSm/o/nqmKo0DY7x+8sAPH9JDPIcTfmeqRxzTJ/3l6n6c39bDGl8DvdZ4o3Z8ydO9RVnf5gqVpbT30xV7tR3H6dymuEpUjVGzPErTiUGG4GNFamNA/6T+zPoJ4CtOH+YSt2mCuDt/oepdH1DTNXFqW7Hzewn90fwFvX1VLLFSYk3vbd94atd1cep7OXj/MNUMDsQE9lDOe3jVKo/Ujn/eGzr6wKO/LVYQYjVSlHg7u31n9zfWDk78ApofvXuDusu9xcotP6X/k0J2YHHFdyNtvfD8jNN3CbzDv9Fpprx4n9gqpH0z3/y/xJTwciyUH2t7hD4D6uGVxEnaKT7ApgdFxqMj8c7ejuzBCZYDx5GMvkQqzELDpX2bpTdPNyizKv0eh1ZEYzyoI1j6K+QGYOIh0v9zNGYCMRU/H6pwOhEOt7IB3cuSAbb9m5zYYpzJd0lLJnqPOmaaIZeNT1yzMGMhxnWM5S3U2KMWKTXHZmsmeF+Llww/RIjqQOXdNPzcUuCkTRZkUHJZLRG1ZnDJNocwC9GCi6fu0t7l8i2BuGMPC641zVE8/tQyGc6GVrZfpfgcXbnwdrFiIrpEDPFp7sJzMonuEhu9Le+XtD75dUAHUU9J3jjH+QTuYeEzvVyCrEmiQgLuU5Rzdqz8e5+TGQBiYiacEhD8ieRA3lVu+g+rteEvZYm6Qq0rmiszXvoG1tiWLGtbjduypl0r1M48B64R7TfuzzxRzUx6/D5OeHcuj8SVvuWAvuJWKA3WaTEAFyhAB/rDZrb5YPz/cMuguH5mKHNT/YJesaUmMjNalwG4oN8RkI+pzz4U9TiJ72fXYoc8o01QNfzyGe+v229T7202jtzCy64NbYCy2pooVaLpMOfluTA6fkcojmrX8Am8ZKHST6eozM+vblgk+0jqFY3Wg/eZZYE1Yd87KKk1+eD65djo7mEUKg0vxoExJhl2yd/PV6f0bJZmbCNWvLgPj4MlWlUAh7lOAJalAZqwzLjWMm3PWk/6wKXJnknv3YEjXRsQSTAe8SA7mm1gvrsjhGcqEpwjcQw813xIJukt3fmSksHsqN/RH3vX7nA4SYXsIy2D7+V0voO1rSeyzYRaFV32g9PvZDgOhdp/NW0avv5lALsr7QfHP1bc0x4lA4c+NET51up5nxbJc2xW+sJLjOhDnHGxQoU12KPijbNiRE1Gv8dnCt0DYVWmvEIFPhMJZ984mvXdocmzzwSbxWbBDzZ6GfSNDA+bYnZpPOSPm/DraD4mic0nocd7ccR7ZdrQEylzG6HEINveAB5HiAb0qdyzmB1bFRd9Z5sJAZT8PSE7MlV+who2M6T1lPd9u5I4xfpaKDnWw2IwcEb8Gh9Vk9af2eb9vtoNEDzGn5JM1nEVLRzTVzM4RYG0bBsoBTdPcopMRWrlerQx6maoGptfFtPtV6fCiZpEun6Lk5VHImRlu/nLWRXjGhUbsS41tEqQ7YbE2Md4ra/mronxvMmU2LowfOE7osrycffDrWaOKs1qrp8DYOzGl/Ad0lzOEMgxmf6MoLtKdF7pnLm46epJukrYHxekk+TXmcJjpeiIh/zJAafr0ktHB4fYtatQEwlvmxSJsfPF+cz7ksa80n2ayaORLTeTUNMEdUNfM+vHWqvxyRh5YE0UJMPJNTzgJh9UTvk8yfh8qee6t+Yqo9T/WUq0o+yBvHyYaB6+CdOpZblmE2rg9Xmtv8w1ZLXVA59qa05b2vUuzhVz1RdnEo5bVtm/CdOZWcuMRrXMNIwkzMpj/1iwHm7Iz3/Sj3/yf119VTjdPuHqez2bpiunqpnqid3klS22NL+XT2JIe4OfV8sElNp/EOGnqn+5v58KaJd2ShfkU1yRkx1vBMz0NQQY77mxNTFRNH6OFXHVJ6qubk6O7fPOz3QfP1bPZXrim+zZypRHgzALu/EKB1TzR9vYsguTnWLmNzOxyyxpdcgVY+5GrNmP1CBhbf3AU5bYryxdmvrxe7vBtzi9vodp+qYynjtiKm6GvVbMSbGq2ZzwGxO89XFqZxySd+X1m0caCBrPVP19VRdL4Weqbo4lT86SX3uj0jzHQHY8grND2kcu9TZ79yfk0f0+oidLZzvH3/O/c2vE9Isg/Zbkyf7v/VU4yBse1Hw9HtDlH9yfx1TBbsd+4lTdUwVaEnz/yZTSRP+PzDVWPz73/8SU2XN0URbrDIOP2srh+NXvKFyFHIueCxEBfRMJ5/saQXnS8q2Abkin6ed0yIJHDduQNhOfLIh0yLB70ZcwSaZ2j9MZVZRA1lukQ+zmycEs5NIuq45vslnEUNgFU0csvkmj85gGJOuxvUBllOHRxP3pLs/Uz2C2iYGgvp5JmurZRdQ33MZvcWdGAuQGOkeFAoa+vga+m9xodGnrARc3EcnLlDR0OA9yokZxtcz5wv7xQGu78sTzWd9Cdnsskmh2DdnnMujGIJybkQ0vnrb93hwDoOlMKrB07BB/TQ5E9PdxylYy8MYFzV/Ipvw3ZJP/k4mKI+8QxII8T2Hxc4knXZTyKctU2MF8TXhUNurCfmM1VaCeJUuUD0dLqFvT7bEcMnoQtZLvQOOj+Rzudq/YdtZL8FsRkzLH8Q9zm/kbZBAN4LNgphKmegPYiQzJ93iPh+4bLtGYGG3udbd50Xe9f4I8dFGlMZDmk/be++BpYedAk9m1ahGzwcEcUw+RxitBZSxfpAuXVg0HtVnRrrP4YChuMyJqVQTlc2K5nf/mEoQcWPyobHQhGiINe3p2VXCRV49ORQj8qnttRVobuJ3GDirPen2l0c2gYUzwM17doCZESikUyXyyaPoQH5kkX5xuTteAV/rB8LHXu9Ip98K+vf58gL5Y20TIwQFoDQkhiz8mOZ1/kg5/O5j0qUTYhaXj+8JO3KPBmyDPsU1k4J0YRlKcM6JMY2FSox15pYmjG0rQfnrEAOu2h61N+HYxlmJEnBlE9Nxo8xH66EUCUtrWs/TvVjS703zMCifxEiBNdqjtU6qhK0VYr6rf6X9cPvWiX+bLDX6vk+NSi7WoV9+2juzx88r2oZftTXgggT+MduhPPEfXLBtdgjMfWS4tO8GF+z8eQ7pMvJw2ZQ7CEyXv5AxLi+MH71kLogDstmXO6NRKk5mG5e78bC4a6RphnGUMJdfk402kvacWkyM5bw5E7bR2O2Zynt/nqn6+Hglm9r7aeJ92xPjr6M4Ik2Q0f7EMK7BvfvEhJpKzxdIpQb7mpjCysNnGDTjGa3v60hC4xJ+Q5wU9Pf0vlngPExu5KM8mv9NQkylb4p74gsNMfXY3Uhs7D/bmtmWqYRnkLPvRiMb3zHVbpGd0VXtG7Ati1LwXtcjMSfZm+DrmTWs5PY+xnhakQZb0Hhvs+cRrXtIzIu3w0rdOKsQlepM+z+9xQcatcEFHfX2IjWzmq76OJV3bwZhH6fSss2KScKIfHIXp/qk6xJV36iASIYYOxgUxJDet0nYbbC/AG26Dy6uwYcLZF6UwHVHE9S+TRP6X6HOIXq/InSV+yQMJhppoGne5gYz/50EmX3A/tyfug10rs/9Sbdp0fdScHDNaLwh/GEqz/TJvq+HldHXqLOjSkzVx6lapvr3OBVWzr/k/vpzfxL3J07lTcZDSRXeoYae5BBTdXGqzcNeoPx2h+Bl5Znv41SL0VSGvo/61j8NmbSS5KTP/XX1VCI+5tDHqbp6qi73F2g1MZV6/VemetvbXZ/7+3emouXZxpna3J+3V//Eqbp6qj5O1ejP+qeeSrn9S41615/KOU6Z05/7a4hJoK9Rr7M/TOVcJGKqr/ZPnOqN7ZmMf8v9OY/NhA3sCzFdtHj/5P66Xgp2KNHz3s97rY9TBbL10lShVMeM82Vav9y3vSvmbz3V60CMs8jgp0Yd3zrtT0OfOOjqIb3/HRKzdEwltf2pcHNhB8iNyQphNiaNo/Jv/HXuz/4UxIha2z+sy/3h93hO/089VbRLzD5OFYQ0uLC/b3+YCl8y00A9hTSsgzMx4Cam+UVhr/+c++tyf3/7U/2XmWrCif/hbprJ5G851f8UU5n2yEBaCVlC6kC8wDMqrgjuMw99624KcFSeKYI9LULyz9sUFjP9hKZ+Ih83gjiH833i4sJc0+v7keVALS8tlO8R6d6lSkx1mDzvuOAuNan1Z8xDVRVP4mSFGEJteyV81kqF8Na3wOTtSANRwhe9MoqJREBXYOliq+MHB7JJ3loB/khMo7vfU4LPekE6vY4muDi19UuD+J7CIJOI2fYGMQ7C6ALRjXy2OpufEmaFxEDyTEvRDYxzyNbWWIOlaMYog7hJcGKMBLhsP+Qj3M2RmMjPHHhsojv5nM2RfPo742ETm090jMM+DHA4rkHLJg2q59GOGFI1yOcvpACtzXFHjDQepTCBx5MYQSOfwc/a3GQtyajsOfp+7kl/z0XyKVBOswRLm3xufh5d0RvH9PpiVygwVD57XKzXD44pVbyi39v2epBvD/DvJs2PNsnuuLwnSRLUZSTA3czo933o9YAvSmK+/HpF+ZXtEr++kSUaG8cSl6cL+bzJY7cCL9YnbU/MR+hvPYt8+LWYoXMyv0kg5csUXtl4gU70KUJ/LpcSEKosaM9vGgiUfCbB7NyetU9Lmu9AWdYw3rW5Q2PzBh9DmllhP7VQK/wphzeHGEtv41pq4Hzbu1QkDW7J4UE+6kIMOZpvBBDmgxV6eUDPmzg7DXYGrU8ztYgRtTTPYQXmhHR/2x+sJLKjT3mSD39yKRe488cBEpsYx5uu6Xm4LLnAVbkW9H3XHMhHiQ14p+cBreesDoNYiy9QoE/jaxwvbU319gDj6xpx+TnTenadtkdr2yfdztUcgoVu8TB8P2NUIKnIRiq7mkjgeiIb96HP2w6nCoTYdm3bbCrOvypdLvV6of3gVUlQiTRfuTKIcSEvHwk7jKcO2VSOGCBvc0OHPe08wRccNK7niJ5H4ldgTMZrNvr6A3C3/luAyW1xQ3lzNDh2uQcRPDJ6vxOvNwnZfJ7G47Qf4XzGSKMsngEPiqh6bBJ+pdDOv4Nc/VxvFeP3JJ29Bl6SapDyRwMSYiqSUzmUQ2JuiE8VBJeKnqdjKmjv/vFTjxhqzIi5YdX2HzuJswuMdhsDZT+5EiMOdzkICz1Gb2bcw8BYVCvQ1qcB44pyDuzwZmYfp+KeQ/JpXS8FZ97e97iybuCzTXRpz9kecL5MSLMtMyEH60mMB6pYkQ9mNN4zu6D5csMi8QvVrlU5XSE6s9MVgtvUIg1jiKSR1vMnx27SzunjVIbZxjG6eqquRl1IUyl06sNZgHAzL1Dentsex2ppgrLISNNxTUOokFYHEOIrMfnI/ySsu39TnH8m6ATszfloElPh6LWl9WuMyadphQn2Upyiob7fwPSKNMMIGPnIT/iHqSogpu3P/d2+77Rnqq6equ+lUG5CnZhEBA63ARP6eqopvze5oGbnHDyn7feVt7m/SU1M8T7upmw0J6YKvm3vgy7319dTNWNirC5OZXqeBsHyLCNpuMW/MNV1uF38MNXx+1qp3yaUSfMO5MQXc2+lbifLks3u9zYOFv6JU7mbipiri1N19VTzpGcqT1Hn9nlP9m73h6kCwRux8Xg5DPs4VZf7MxztD1OtpImK0JTiv9RTtXEqu0yGiprJ42+f++vjVF2NOr+V2jjPP3GqxejV9laoaX39zf31caphY+wYb07bmvE2TtUx1Tc/tLnNNk71t57KS/fEVJfQBnSWazkJ/NyV1MnnNWK8NVU4f+uzHGyYqSirFjF5F6caC7OfOJVv6gRck+ODlKxGTOWPv6+oz/0JeUjfV7n0/N8TWY4le9N8d/VUXe5venhNwJuJ56jP/fU16tFAvvT1VB1TBRuHGLvrpeDyJTFVzNH3d7m/rka9z/2VG2Lm+eM6D3Fk0YOxC60nZ5r8qac6D2Z6H6dywqHn/BeZipf+Q3+qifC3nOr/H/r8f5apJLiSz1pcsiQIJ3EErhNf0JDu5IOkp8mDlpIQUXdiWyOtP1LgNNKJajPNOZxyVgrGaEI6Z/nOOf/GiSYYC9XEZfh6hv5jSz5wXA9SNP1VDUFhkU9r1GeNi8M34/zqaEgg5IcrLlN7xZEn1SJYXi/EMOFimwT7fLWCYSnQ6/MtMcppTYpmN4sqtMzlPsSjPJZA87BGvb6dQraXRxLwAVlDg2dx4ntcWsNluLqjHIz3SfDy7zV438MBzSYiRiub9QHuF1rZC3tOapdFIwdOkjXHuVHvkmAaaRfQTelENkLYhTjORyaIe7zg3JpHoR886PtK8/ygz99u6W9LR2IwxaInqbcQPEtNACXb39F9zC4hypeFA7w5IZ07VQ4Jw/Zc4tkZHdEtwyxk6TziAebFhcZ3dCYGaOMasPzs0Ppw5IOFZYEgPo97dDz5nrAvE3iIz3GG3lVNEnxZ7bmppj1nyYZ3jlXmzoS3tyafrh2J+biiEKBOBkV71pn+/cUin15+r2Nc6McHYJq28/+Op+hyyTf0Y7a7wPBcGsSQ7d06vDHlwRdLHd3DmnyKmu95uA3o/fDOn7SHz7sUeGk9IB3LvTh2nlYmXD43E127nCa+HNoIbKQP0HYU8smBLylgDzHCxUo+gu/eMglS1G1c2sSYzFwUFzBEZdDeEZ2Bfy1NBQY3vKMhzy4J7mSBmHvsknMb5cSs6WuTw3Z1XKNjnlNiuDrIoXi159DCOOOYe7ZMiPZP0onztAzZR80lWLvXCI1iS/PDiW2f/lp0UVnPaH0XduHAc1Y8UC/b/mEPXqyBE4sNahe15IJVy5zfxZHmL2QVMcamoPWQE8MZMlclZNytHHTHJw3yMirwkzPNz0Y4bml9JcTE5mFpAu7eR5TnoHFsn8+Jod0D7ackjkK87nkHLgvVZo2ki4l3RPIJ16m8Q5Pf6+A32YcH61MN0D15AQQ27S6Qp1ueGETZhGxg3rBnqm/ME1PZwTFXT8q0YMInmoZ97m90dnnaT7M6Yf6HmLrgRhXapVRybNH20Nzfig964afmAjxVFzg/PiLOJe6ToD8npsqdjYYW3K7EHHeaf1PUI9I0+h2YdqL575hqLBXEVHuZbH5Xo84pc/K5+ZR0+HP1OaIZ0L/3zSw/gKtYpBlyuQgDa2AS4y+I8QwuqkIfzsRs2aLYkc/iCmDEVI765dFDyz5dyOer7blXpWWq8flJ9qC9U7k6MSAfW0icE25cs6+nmt6uEjjGiZEmcOMHaaZJGQbNhRjyJlpfNOd1A2x+sCNI98c3um/2CdGpCx7S0WeMBrJ3gkFTX2BalGu0OX2coMMXGizuIxHd+ZPWf6nWJtzlrY1eGuhcILOToE6Wpwcbq/txYospMYcwA4s01qBlvJap+nqqcAJcH6di5W3ERmdiKr+RiameLfMYU01N+tzfbU1MJS40Gt8u99fFqex8S8yxGr9+cn9aC0R9nOpv7q/v+dnl/n4x1Um8D4l5Fbnd38Ooj1PNioJ89CF48eowCedkj/9hqtX8zFC3+nN/r9+5P9RyYhACyclP7m+9Yb+ZivzDnxp1S32KYR+nIskw+mGqj/ok1lxMv2zsXv8wVVej/q5mUuKdNvL/zf11cSoYJzNwhTet9/1iHLHRVpxzwSRgh75GXXy3ub18w35yf6LriIkzPxIDTSbtemFBy5Slp6m3+Y3vc3+B/aHxN6vJvM/9efGMmLTL/dm7RObYbk3fLK3bc5wtU7FBcPphqknpE6MVMs3XX6ZybSCm6nJ/PVN1NerPR2j+1KjL7V01Xe7v3+NUUP3DVMad0ffL3J8a9cBrc3td7u9jtucUtS3Z67YvPCa3C0I4SLT+3J8zu/43a9Qn49F/yv39DVMJ8/8lpioXRAJavM4I1TdFBNX7eUbdaHsdjJK8gclQv6Iij4u2xrjt31THe9SdcZ74l491AH4NNIfPV84F+ZdsynRTLtDb508gtW6moEUiMVVekc/hc/JJc+daISSQEfm8yQemZ22DhjH123NXkJPuciKycd4qZOMDpDBb5CHqx3rDBdKOO8BSq4/oDA/bkC3UNXG4nZ/R3Ze7MLDnmQLctt4iOMEm9AcpqYfqqESkg0jRs8VYb8A7rxhqtheH/shfNXB+8xoqquhDoG+I4RZRw6MivTec/6iStru2ydAScJOw2Zt8XBJjgHBss1rVQGtg/LbPqJTfkGNblpLP24cSremGLNnY4tuqgdmefAweQybf6YniybnG5VqNwd9WBvmU4fFANvCThbjKhQZmR/LB8/XjxKH9iQRQm2uMhvt+ALuplgP+4tjGZYipgnJi1jC6+ikakZKEqBVRA3CwStLx4j0MslOpwOP4OSFMNjsIgoXFQyHHOarp6h76xwUx1+FrjdDh2l4O7lJcgTagh7XS6xcC5TQ9wCm5kw560PyicZ82sDnfNFyEqzeNR9TeqRyvRdSrrG7jFOUBPMUnpjrgK2GrotIAJrsFwvQicv4xnjmQTeNZz1TB8zij52ORgdpzvU3w3N6lUmjKEL2peAuZ/qHn44aHFBfek3zuyps48Co0FxdNuge8V8Tk6+yo4nIhnDj2fKyJISp9gcpXp/cHeE1h0cadvNWBmCsjbw/b2DdRz6oHBNk1N3umso7tHcQdU1mrkYtmIeRJwL6iBuU7e6CbnompPoeCbGpYrHGxv5YhFpflBZY+zZ+2f1eJH55iARqFxneutb0ApEl8gfd0fkStTIhRhJFQg/4ebEjXnuj7t7ulBiPdjtvcIXC+r114CNbKAlVvRZoi2vEaXIfBnH0n4hg89yJrcP5MVqg0OwD/MLpG8JhvCzQzw+FYWn8P8N4wUifzPAjZW50f4GWWDnuLJen2jqlE85X3TOUm86GgZsvPF+X9ug79q0m/1/aLNtc5LRP23BFDqE3WkA/BOgxkbx+Bef4IqJjhJ2T8fBbB3tuoaFzVaxhoo2kEzoKcnLdOSKMtN3uzz/319VTXE/1+u95lfY06phZL23Ode1THw2vINDc6gLMXd+Tjj8RM24yY6vrUq/auI2LSaXumIrKLGBWPI/vjX6ep+sjRwcX6dEn8yhcdUErSKM58QPZnxO00mJ/2Gun0kpiqq6f68juffYMNjYdMGxoOb/2BZrgipnKUHe1XTfzQ+C/fXDCdVSsw/fWL1qfX0Pqt4wbe6yePKjFVGNRtX/nzllaCYWRjCMYrU4J3/Wzj5vaLmHFeK1C0d790ub9g9RryPVMJUTRO+hr1jqlcT5bCPvd3uCc/9VTB6/YnTtV4ezPp66mElJjK5P6pp5Ky3ex3PVXHVKoWD0itrOn7dsz+qaf6de6vi1PZzY7xYN/gJ07Vn/vr4lTduT92NIkxlhO1YPyzjVMZ32HbU5SY5d+ZaqF5Q87+zl6mSitij260U0jDtVWOHVN1cao+9+cO3kt0B3p7P95G0cBZd/2eEhG8KjmmP0xVrtp+ahoxTcdU3+eZGDEu/jBVV0/Vn/tbPLcMPfn5J07V11Np6Sz8xVS/4lRdPVUXp+qZ6oav5w9TxWJ7bhHOWs9UQbQgpuuYqotT9UzlSjLZm40zSJyF/RZgz8/o/TExFc6yywrmLjHjHNbzpI9Tdbm/7txfEL3kVV9P1dWo93Gqv0z1q56qz/3pLu0P5cgRc5/Gf2rUO6ay7gUAfoE0QTUlpvIuH2LArp5qs2Nk/9iJ9hsKba7yn9wfC9vE5a841X/33N9kMpn+B6YS1b9NP/+XmMoJrsQUjyXp+ppvTxzoenub+uYR+nIR5TAeXM+oKl6eoBdMItAbsoFWTLub1WbRxnloDXpRnidMvsb0+2Coox1IdYjiTDjAwS6upGMV8jnHNE7hzuISvWSa0ee3VVE7RzHQOa5c4nz5W8OuOSzRVtqzf8XudoEvy1U0788AfO+pkhmKnSWa42sQBmcuTeGtmR7Z1O8GgilyAukwhdbMWPY5PA1v7d0ovElr7EjMM5gQQ6mTi4KKZq05dolDHo7ao+0e6ZNPapA4MAukCyrjMghRdW8pZOMzMdLwTJ83CAPSjcuUdOLtw0Jf+QA9/xGQGAxYW1keroAW8BNdfHgJHseBAMKIuaQr4igM/FtGPiayj6S7L90duPoKiq24RygLGn9xKOQwclsfzJ9PbV9wkxho6m/RLN07x85xTD4+c2P0SukOpMbp/X7i0jeDdKM9l5s5IBsV6C4m95CFbiHBd6Ef0HyxOAkmVZzD5/68o7XWM84XefIhiyLjEPLvPfHzgpiNM7MxaoPDJ2HXbLoCr9jRqEhVToy7WeawPJ/o71nwJgX0mNVQ760JzUdShyxqe4q+xvMZLjP7BWxm7slzDr+ki8YTMQwaeWaSDXwSg6Vc2xNUtwW436oXqrsAOX9bf8kG++YRPeF45PzleZtCEa4MXHKfA/jyeO1Awz0adEMnSHw55WvQps4NZWO34fDw5CII3+kLPV/ZJ8FxfiHd+uYlVMVkzwXee2KCWApv1IZ6Evoi22qQp4Mt6oPXmfPN7QPhO7zaKHNb8tmDpaVAvD5mtCrauJ/vFCkM3GtANvRagl+diSFwHu9QbV4VBHAUGxhF/p0+hZWczxnxAXbb0QHnX5kYRZRovjI5W6OVbO8cjjaxBPOcbdCSrgDBy29yCDGi/SguN0kgl9DGUY4TNsue38Spz6+Vms/fHvngqD3nNcIGMlH20DjN9CRocqWGkwoNLiKT1vM+atoepfcfpvJC301Vp9iVPzXq0qX18Tf3g+bwXXFsKNPvnayPBTr1mEjBmbb1knz8Io1D1tlXX6QkZnNiBmfX1hu1WWLwo80c5/ztCj7/pPGYeSI93+iWhaxaVzR+A2/GBuWDfPJfpupq1P2b8L6A//jsiLFnbe+TMkewt8RMjh3nnO86xFh6IBakwzfEpPPH8gBaXEToagEprfl1imqs4RLn1ekS4lAUTdi9PgfSIIeaQ+c2VWC8Cf+FqdTVElmzimecO3ZI5+dl28PYtAuyF22951YtGpxnj3cS3Hf0fHhse5XcnCYMotSqYTt5crhceS/Of5mHVXu3U4DKRh9x+FyZAmmaYtSeEXmFuPX30q841a96ql/n/tJgQj7z85799FL4eDY9kTeGhPFX8vl97k/cmUkgMvKxC+s1ZNO2Rj0oJRb1carhFBTSpPaLmApkua9Rd5zRq1FVYIDOxSJG63J/yWZi/MSpZhYx5SPmDJQv4h+mYuJmwAR1SD7aWXioVmxTs/EsUzj/+z01qhQyBSEkpmJmPcxVSdzTerz3TOUp6u6x3f1mqq6XwqdxhmSn+LdDTMqsn3qqSr9ofR9173T/V6bqzv1d509B9RbfDxuc91LSx6kGzzHHRvFUCt3QaPuyZ39yf87KOZNmK3ZDxuW3GfS5v19M9ebkH6aaXY//EqcSHnMx/BWnmpe+HAanhyv8H6ZKz+852hebfl8Xp+pyf/LpRozZMVWX+7MIYH/HqYRFQMzV1ah39VT6sabf38Wp/ub+7LhlTotj5K+ihH5vl/uTPomF+oQjppq261V7PUgTkmOGvp6qy/11cSq/OZ+1PvcHwyP93iA60/MpQOup6ws/+zY/cSpn9fzv5/6E6X/qTzX9H72bZrKak04YX9OQVirpvOnqeSCaCEhHC2chheXjeEa5sMmG+f5kRZpHJJsXlUQi23FMuuN9bmuObzkEuRxJANeS5nC2JaaSCoEYjK2JqS58BewsiAcQGvL5yvRJDLF2aHdHb8YjiCcrZOvtlZjgNBNQXtZ2iPnkswLtHL7RiDKH81fuxwRvZI9I918cLvAVIB2YcwP6/AI5lNpfoRbcB+dS6gLjjA/JvUdF7xeODPzhHIjBpts3kqn3wyCs1QbWlnzF+edkgt+WlsO+FpaoFBuXaGX3cUAMJgXKjLxz8DB8Yp4wJGYxlSV9/irQ4Aih3l5etSRGyW4ImtndzbCyQv/2pueZaJWMzmkRQIDLhDxTU3mocw9Ge65JBPDWxx3Oi0XKMWuUp/CSyCfI1f4EQdXGoXxN3+CiaXsHaJGoEFO0uZXRLiMbcY9S2IpzGl9pd0tQeZOuH9nZA1XzS69PnEKAizfYk82BGPCxt3KYnuYpGuolS9hKIZ9+dP0vMRLeEzbNLbJZhILomaMPBHd9t4JT4qnobkua/8NzmsItJh/qeIx8xlfe5xAd5yOiu1sNQfksycck4hT1rHhyfizvJOC1u4a61IgQHFsf+967NL/BouGY5O8b4BsuRC2UaLwOJ6WBk/gW0V1KK2L0g86DtrIf6CyMMAnWLqfBfLpAWm8ji2yMF0Qwbg60/i5jYvLX6pqSjyZlsBD4IGHP4sSr50jZoLExg5DV+toEbWc6ZBNX59A3R1oDq8BdozfN6O/Y2DqgHSwL5RVH63lZCBKc2DpFNz3cE+RX8YVs3tUnG6V0vUSIObn5OiaGbnuCXt2i7W/lZkgunRhqPxBXwBfFHtUgIgbTKpqv2rZC0iSvexjcZgUPGyCMcmLW9k0eNDTej4tMPk5ZJ/4zD2vYr7KaCc/kndjWiZho6z4MNPIt+bxl2jjEUMGdTUzS8a62GDbqIJ48Sfef9IRp09NB/RuncsfN8/Ir9+esFY9X12zU9vdaVgnej/R7x7b1QP0aFJxftb01uPH6iZ7S3qdovYj+N7O2Z+8sIKbaiDMHXG+joFNdLxyDts94vBLb+xivGbArTePveqrzkGz+314KfZwqXMQx2vz4SvZjabZxxGOE8m2Sh8GiysneCKOcVv6oDH3nRcxWfMiJLquA5mc3LwTVWaGJ7mlATHyeFxq8sK2XW+zqBPWvJfRM1dVTOdnoqfV300iHk/RTo66udJpf7V4kjPwrD5/xkezDXX0Dc2+2Cc5Wr9CcVg0EAYjECMe2Zn3tvRLfvxwQZFb6aLzSURiM9uQddk02QiuyXhCscE/rd2FbaA2QmHfwpPk5fzd/cn9dPVXXn6pjKq++eZLKlwvSqPoI2jgcMU+ibvg+TuXLb3aBz7UcsnGb+/MnB2Kqq7uZMGnUMpVuexdVeLR9u9vcn7NbEwMlCag0EjYx1fbFnJ6pFov5IOmZanBftH3bJzIx8+eEv2rUg+ZBfzfj16OvUWf2hxiqehNTGXkbp3LrV6ru3L3bx6nc7/5k9jXqfT1VNaHnk4Xd+CdOtU+JeWRra/Xn/vCZEhPE5ltt49gC19dTvbce3zNVn/vrmOrtH6Wkj1N15/46pupzfyNyHKhkNTGkeWAmSFIbpwqyWWgb7vGgiu9X1Neo90xVGOWoz/2xSSbX0AjDZ89UfY16V09lCCE9f8dUXT2VwIukCT7XP0zVx6mqiphKaYip3MPtT5zqb+6vj1PNj3epz/39YirlUfxhqowzKjbh72POUbbyqmeqrpcCZrM3+ct5aKKVfWi+O6bq4lQdU/Vxqr+5v56prm0cypvs6Pd2caqunmrxbZ/XDhChEfek2XYH8b/dn2oiSv/hDuXJ7H+0Rt19WHNU1V0KTG9I51m39Z58oH3n/N3QPIB1F49o5zrRTkReGgZXsnmKmj3C4NueHXa3pAskaf/g2HSd82CY4znqNdlgUkfmCpa7zxmX6oJ8DDcuIjhXxzut2UNKNuytS7QGH2ecb9YasHKpROCkM3r9ZhsQOKliku7dx2hK+0WIzZNsQFXPTuhs4wX4m+P1ANMDMY+qnewwGDrzAziHyQnnq6UZIr6whnNkEzOdQ2Kgj3RbwTCTT7jYXp0kSI/XGkxn5qGmXkn3pRPlAo958iGdMFuEwbh4ExOoSYDW524kgZ3T7zlF2xW6e0cLicGaC+wkg2ONeDbA3xtEeatoYqPSXlCIlUGKbluoN8YHnM0x7XIjcrtupmzibokhtJEaAXcbkE/JL2niRzUxkXXK9ug818eEqeM8h1cxIB8lFuSDOdOU2t1KPgWjjGzeSLgAF9H46mKbK9t4Qtvf6PpALWP0+vcmNqRbrsRsn2mU+BvLSkGaxERf+iQLfdKoArDlsUH7mBCDwaLt5TC1eNL934bDhbMjn/0dKqgOTJrf63p5gNXek3HxIaby98xO4agMRqjqCvncUTp1IN0WAirN/Zmwx33Hw6EkJlP9XEjwUk8luI2fE7StSRP6pJ5qgPPuy4aLpwrB63pWYHhLtmhkJ5u+XySyKf2tg7K5WyYsuvsayOX0w5rdjeZLtGi+NrNFistFZIS4l8hGZ3xV4UJ9LslHB06tnqU3Rz6Kt8JAKb8SVPewRuvqbZOAG3wvwBKRvLKqnMF/phMNFguRfHR7PyPOxLae8O0nOL/u78C8lRXBMjkynIuXIsQxK4m0z+sINWKokNnHOIUCyUd72rKtz0lF0gxtHGsxCAsu8GKan+QkBrgorhkX1FzMgyeS8fM+gzkE0lJp7zN8z+jv7wr81SRJ4Z7OMza87p+hPTwMFNWIzzLqVk0+46Wda/heswmb8ct34tzO+4Naj7ga1bwacN4aZvUvpurjVF3ur7EMMenjVMPk+ka91KsQOVqJoPh+jmTA6fcuxTiHwcut0AndKgl27syE3ftJzCB9m7bnL/09WPpDNOX5JQk+Lq2XRhitEHYKaSbfKQWwR8s/carLi/0w1UgXZC645sQIq8c8Qg9WxFRxnpNP5Kwt0v+251xnEZIV+DzaeswSmPEiZjuMMtIY6feR+LdrkasjySGfYrZ3RqftfZqzhhhWf8d1GGyuotDXU+mregDuYeUqfe6vq1F3gx3Zk832k6D2aOcTVkUDD896ojw4vzh/6dPzCdGgRP1kvRNkoZiCbRXEoCvvFbIKDyZM1ndE7wAjwKUtNGAJVw7tzeKZ+LPcboAxtkS3YcS4vvtq+twfV5/GXM9U2Z18pDGbSOCYV09QuziVqhBT/cr9jdI2TtXVqHe5v66eip0Of2rUv9I/ub9DBfT6OCKm6uJUv5jK894/Ner6Whsk7n4m/879BXx7OugvU9H+HTqqz4ySDfiMZOP569XqckLM0jGVXzmvnziVIznETN+9p6lw3u/Rak8w/ztTedqIvv+1TpY9U/VxquPq8cNUv+NU9WYQervbQFInrPz09VTOaCc7pAHvTX/ur49T3UbEVJr7bM+1OjIxl2L/5P76/lRdnGoiTuZJsFf/JU7FFiPaP5PttCJ1OxChZ6pPJas/ub9Gf/K/mCqwLvQ8XT2VejEkrq9Rf/McoHm80nh0Neor8bFEfe4Tg3ZxqtSZimxCMi3pc3/GcBv89Keq58zpz/11PT/7/lSqTfNh6OmcC6q2p2uX+/vFVLVx/qmnYsvwLIHvkWYw51/6/o6p7ksw+jiVvxLbu4wkYi65OP2JU8Wjt47L5k6a6r8cp5qN/lONujT++9//0n1/i2Q+R9v9JFww8SwNhNknJsaAe4iuTkwVDY97NJThI8HD8KFBYVsbdG6DO8f0g2XC5+WJ7PtZPUJfWUUNXJRyjhaft3fQ6gIC27gnXOr3krhbKshTXPU7et4mDfHmjXJYkgBBfZnRGn9eiNuPctu/I37PAW83sjEjMSGbmfqkM3Zn4uqDD6Tr3B3tkbS9d9sVzxGa9cXgglxqIqi0NtcmfCBhukicbulvsnlLpoPPxI8Dj/zs0Zp+L7jAODc5sKlBOm9pkO55TEnngDFp6zVu87Ze7LRSLe80Y8OgIJtSTciG3OKtjMvgTLrOL84mMdPmSv/+S3sg3F0UWEjfGeO0zYBzG5m1NyBMLSbe30bIwLyQbki+JybctsD5Y+ejgJ6viSFwTUx7m5oRzCzybAp6R8BTlqewez5DlGf5nWz4g5g1S8UNGs9tFmL5pPd/78UJrXpzA/QyISIfb2Vo3ayMvnle1DAEMUL7RSMTDF7iAfTT54r2jdHr9BIPKWaku+enjGyoTpYwuo44dKN3k/jraqfBcPghn3kjhmaHdBpBPNeHKO9fpMM/430E2knk2vqgtv+TRoyxOR8naFySJ+k0d0nr4aTO6fMTIURPJR/7mMZj8qEc+eRhNUthMJkumLB5k00VNxKqa3U5Yvx7R7qer3wJ9pPTiwlkchJ8I0uJMQ2XfRYPmnl7TfvBbfvBKG9VSZjkDlNVuss+2iMOQp+/zAiWd5MtWnp7L70ofhDsFRegGu198DPt0gAv+gEqy/EpYWNpq8Dbfi7QWda0nrOI1vPatq4IV5EYtaoKYmQrdtF8nNt6H1aa8LL9DeptD1z/LdH4ptnghl6Vl4CrhDTKN3RjNBavIvHrbR7Bpr76qKVx1p7TsRrYXmwbzemNbOIqIx8vZrMJ6dQ8BH9ihKRTZ+sD4zm/DJ1g7zjqlXt9GJcUk9DdaLIGDpEMG7LZHWxFjDW1zt4VzUdO3/t4RZJqYLCk8SJ14O7QvajLS/Bgn8QSOfd99hrVt+fEENalop3a3ptwOI0ylDMsEpZHxBCvoVUSo7nEXOpgRuu77ZphbL9vLkjiSoHJ0B+gcb1eaP+v2/q8GzHVAk9pgudk2vS5P351/9fc31ckXd/Fqca3KzEU6a8EHRZpsL4MyL5gQ0zLvoID/CvLUAeuy82VZE+KbE06PXiQ/bgWkVprDjHTcHAO0bIiYpAmi9HKBdpp60asQZ/+qVHvmaq0h6yPUznv4tzAULZu6HhxzgWb9txjWIg1ap/DK2H3vJQAD6McbTl/J/6Oi0kTnrM3mhuXNIMWHej3VncX9SvwSTBK8hrCvL1PskmfxPRjWt+ncEE+0XX1sK+n6uJUHVM58Ucmpp9WJmpyPUt6puriVG7xhTCwSTxAo3rcD1N1ub+DVQ7YB/6JU3W5v2bSnvu7VN6lP/fnNSsp7ONUkkyMYFlLYqqL+3Z6prKU9r48LMjndrm/Pk419DxTNX1vwHhBlMM+96edhvlP7m/kt/Vabe6vO/f377m/nqnMR0j2y2gr0/zFOe3P/TXDxRB+xam63J//WiFpoHo7/537W78Nnk3TgBjYurmCetkSQ/X1VB/r/HPub6rP2rhU2/Mz1pmHy21N8/u3ngra3J8zZW6u8u/N5ue+v7816h1TBQuOGPUvU7ljUtd9nGphOMSYXR91Z74hzRyOleRX7m++WdDvucxofjJpAn3u79e5vy73hzY9ocqnbS+JrkZ9WLc9SUtaub+YarBr72rqatRv7Qnwrp5KXp/Jv3U16rNne4bg+/0Xpupzf12NesdU3bk/ondiqqkhG6jed2QP37lcgxe1jL4htYr7z8Xp41RwL6fhf/lumokk/KcadZn7f4SZ/8/Gqe61L6NznSdhUFa5BLnuR6gC2ehgMctXIHjWDpXj5EF/F2MJgkhck66J7gmpXVGBAaE9m4L7AD9SyZKdBoMhuvmgAvSltqdl9jnichKUxDQC2exock1QdoYJ5+vSmmxmseHZ+JYJ4KzweFDNG9PRGgj0kdnpUKty+M3Ix7Y1tkV2QPU6G76YqGlTzl3s2zs+y4p0Af8E8JMX6TY230hMbDJawwv3VKu7d6KgUSbtuY2S1pTltj3x5hYkpMCIuT7SZsua9Msl3lM7KmpmPgDn8JmBx31qRZ0svhEbXnKBcz4356AumXdhg+9zTArg3NrorRoQ2h2G4Pny24SSkXf+bmyes9+RxKvrIBuTzsvJpyQT+n17ZWgyfodkg4oN7dFVTD4E2iye/21ovMVMjHGeLw5tboeY1rgeA9SENOP8z4tsdvX9rFF+rDPatjW9/6tdjzg/r65csBtEK3CdAXkn9d7mVps4hWFWbNHe1sRUfGZF8G7WVzS8RcoF04tVg/gh9ahmcRb6R04QYJkUX9S6XAfeSgU84Sqh6WjEGKxeIhSP+QDVj/NMgvHQXkHVnrV3pBnNtxlONYhFf4ROcao5nDq7GkyupPFfHARgUrRrAODIo+Xob85/PPYH8Edrsinc5x26zWjqqCflS+MjEJ3i6YI5JNLNZxxBPefMhQGvasp8wt4PnwfH1QeauixItwOfiZwXZLWkmjzpVHkUDBJ7NLIkNS/bzkN4m3G2MSBmcXd3snHfgxPibEu68PSc+6Tj6xP45uQuASGUQTZySet9cKb1DNf5BRc3IQuDkx07wD3WDmojOeewOZPnmAzcFUJSFgk2aRGBmYhXnMdGkQRnVdTAS0Ua/3FRACp3gXwAIQh6yScLWd7dj6lyC3olJhtOmEY+uQDyyek1CNl6xTmwmoobJtjLPPSOU7tR6/3uypr9nQMb86egTs2Bzab26AbueRMp6mFelWgW8ypxMdmm6rvZ2Ux83mdhz1TvaPf4Had6m1mN+l4sOZ/fEQNe+GdGmqYqaKfn8QW4r16iY9n0+nREjFG/aX3A4PsmRojp72boEwlP5xcIGnepwSR9Bug+DmnoP2BZ90z1mf8Tp8pXt3vPVH09VfTS1+jyj0sYaPT7wVTau6F2b9JwSZCTjm/rnfR9QOPLv4jZxOxKrnj9bc+9XgtHvdXOHDWtZarxlZgKplmEy+WmStgESVN0carl7iqBp4SO9KtG3bEqxsO5aXuX+FyeYOHTflH0okLvPnkBXnEngbYjppLFxRt6pjq42QvVlUuaIUFbAnN2d5BYkQ+xTvIcVIw/OH+lNccWG2KqLvfnKg4x1d/c30AJxqFtz88/caqlz8+4X/VUXZwKb/Mz/8NUz9gM+7tpunqqPvd3IgiFmbsRfpjKWw4PqrMF2g/3FTG0zpMGPA4ntP+KBSS/cn9KxEmc10zONbynbNH2cxsmbnfuTykMiU1A+MNU6ST405+qq6fa74lZ1LKU4RdTdXEq+zs7aernHP7J/e225584lfRy6fOBI/t4up6X6A3Ik7F6RExVCIyYKj/8yf31caq/TPXd7t5sKsdS6GYxMdVz/fr+9Kc6tHGvwYCYqotT2VJN89Az1a69J6DL/UWPctv3/Azkzzvqc3/jcEUM9LdGnbvqYtgzVVej3tdTdXGqa+x92VicEFMN5nIOt0Wl9EzlDfa0fkTprfZMFYxGF9rfn8rumSrQPsNVH6cavdz27p/2bhrfsIM+99cz1a4o89/1VF2cyszieciEqj2D0NZTdXGqgGvPVISn/QLl4z816pK3IE0hf+QE/fdb68/9LbKDwuFzcf7J/fVM9ffcn6omU/gvx6kEbvqf+lPJ83/++9+qUT+YA4TnPgHmfskmPTofcB6RD7+VbZTx8SHdh897Evj3MfnEcRwivL53IHKi90fBrWLfsUmvF5GQwuZxHaAjcmWCq9LU4GEO9mjflSLEYWJpMLPnN1zUfpIE6UEToJgO10ySHx+wK32Wq6IUvNh4/v4mtprYxDhpabBpMeBCN6W9ph7uATJh/Phy7uAkOWrsJDIq4oxsAHuQTdHBSMnm7InJ+JfrqJ/NNGcTyyNdsFLIBimL8ZNJY1cJg+jjSerOGspskpp14rFZ1fokL2cNDRu4KCxN1Z+6Uzbd7j7ko3GXq6vEAMZV/JtzSXlp6jvbLNjskgmcp/tHSfXSZcgG+HglXhzbmqpkxzvpKn0K9p0/Nmp1tnj2Po7GnBuEQ0XdPos1ajMv4YKtkSO4k+MWvXJOdLgG4QDr+Bqg6l2zEBNDaOCS0v/TV980CZKU5sczjge0dv41xIEWtVmX4obLwS1NfDhbFxjDeoNyetqG+L1ZCKZpXVDxT/T6WCpSSEX/ie53lIE/mAo8SBn5BGd1J+aZ+WS5huOjhO7neueC/b4kH79q75Ddl0/Sq+4MQTaeH3RZXHJM3Vuk6wuLR5UX65DBcprCiulDdMb+JETVKImxthaH893+HdJ02RHI22zHpGuZh+7hZDbq4puVjGuGZBPdnGzC6BsPmBjvJ4k9XTm5yiZxycQ1MZlnqMQYu9spJ5sfjMAeX/bEGG3Eaaj5Y3DaPvRqZHolayJ+BN5kcuLV73uzZ5KnWoBP63lQ1xi3PQsvx8S/ZxseHltfR1c07hx7yCQHB9HohPZ+nAGr7NgEwfKJ4XfDHIIps9p6K2Iq07aK0M/qeAX19XNBbdn2HOVLUwIxKDa41LWcC1aS4IDDMoZL90XjbcfELMJL1khztH2ZB1f5Asll+8aFv/EhyDhVguJ7DdjsAffQ2cQ2qlFlIBuObi/OHT/qVF0oA5OR9bpwtjN65Gq1TnLUD5OCc035Yap7c7Psc3/O8E3P2zFVF6fq66mKqU8MITRlWy9JDOh7R2KFadHWiL+JEV/8vEBHWZbkM9ydAPGsreFOvm/yUWJJ4xX5M/Tcy5ljp4zGo1SIqWxDSoEVZZnCtSaf8iv3NwuJhn7l/vY6MZJ3uV3IQRwfbV/vbEXr1Xskgb4jTVavjikqmV+0N5kTU7mDq4+u7d9DFlwLTV2ZDu3/1eBMdC6aDaTKlZgq4aswELe0vvFLOl5tEinseyl0TNX3UuiYan67tvvBy0Nfm4gHqBKrQLfhnhwq72UDq1t2R++qvZJASawVTIvrsz0j8QS8NDYPX3az0bBUjsMBF13gcl83bZykTvx0VEV9nEorbR2Q1V6umqV3Z+8d0vrs4lQdU7nnz4zzxspJUPVsQj5y//kTpxqoBjEE2/2ppzI+5YDNHFBpvg5sBaa+E9m0ASVhZeUd1K03nbFhF6fqcn+rSp7/5P66OJX0/+PuXZqUVZa37w/EQBABGQJVoJyrAA/MVPAECCgo+OmfBPreq/e7B2uyV7z/2GuwIjrs24Y6ZP7yyqwsqTSAGefAIKNOdUiXK+rzzYz1D+QMjBrfJdI9wZ6GkvE2EcPzFfmeBqYadaqxnsqtn8AII1P1W2AqfPdmkdcfU2Gqp0LckPsbmerXub+RqcYa9XW7hPn/K/dn7Q5C5sh3YH55J7HTuT+PqhBDWeT+o1N5jAjrx9s+e8Ks58vM+24/G8x5jkdd5gnMZTnAFEsrZAj7F1ONOpU8ZzVg4NsF1vPZZsmyIfD8Zfj5o1P5XyH7pVO5Gx/eny+8bqpRX1b8cOdzP9wVc/qoUy+F6dzfmPvD9yv4n02hUvwdcpuaQv8t9zcxFccAM431VFMvBdhE7lRPxd/vfOYtM/h5ZCqrSrVsYirF+ljUiTuUUbO5CFjio/V07i+oQ/j7OwmYajz3N+lUMzTokEIMDDj2UnATZeiCdPhTT/W8kT9MtUr/Uaaas39Xo64q/7rwT/1fYqr7xZWpM4/ubEgeVYf5ZwA+/uiD557FECciNo3pSh3qeQ76rsK72zygquMULC32JodZOivILD0/MPnshSvOP5pM3bv/jMJegbhzGxsH6jQp+ByBHWpIq+2Nek81A6LuN7Cm6VEhXwXiSo99Sgm6+/6JzB9Oi33GtSqkX7YfAsjRZI5zO8So0FqBCPWlYb3P65ijFf/9EFaRl5mjbxmIMwyeEvGC5pkvLhoTtWS2I5+5soh8VvMbhNPvkYhhCjYFzdoO4Xv6Jr1pl5HvJmKO0p73SZcH8P3vQuCQNtvC+9mHV+QWEDEgpjLe5CPN6sz/XsUGBdGcIQuHAZ/9ujcNunaSTvg6rLGr30UOFbf+RIRjw2b+5QkR/WpR52TWOF3kab4L1qcTwadIZRbRBxObeF16O2q2i1MUXOx4g7+FRal6voAPNtIqxxoPjOWAwc6IcQIf3avBiWrecKez/apMvMtvN9hT50EnOFsJ5ufGllpcvAcGqGoX79rDmdobDj6PbDHH6Qzichxu4fvtAHzSzNE+VGP0TxbyliVgv9sCOdXXQRd4SS5u/LlE9V0NcbidnkxszgpggPMBfK4dAoNFX4YFRls0ONgf7etwJoGBeN4GT7EopAoMRvGl1rUDn8wfXxtsvYMdmd/TPPK9bi2grDQOhFcpn7lHdvDBB68nX23FRo7fLTtkKUZOOkZtWYe9vkx0u83OhONXPeun8tJF2Aj3RPi08POnjBu0diFyXa7nfeShYxsjqzubhH26a0z0fFBYit6n2uqQ4tCIVg1+xSKmKMKPjOIZrOf40adUSficpc7SUnFOgKmwda4wWRKLw5JjhVQT6kFk0oFZv1YNDPbSgAEedSWAjQuAETp1uKMa/D9e7jUP4upBJ6SXGuJQ0YE4tymXkZedlQ3eXtiGuicH5iTswwbPJMsjkj3LMy+JbQ7JEm+QWXt5Qly/WsZIEZg1mZ2+16EGe5+jY38pqeOzNXYcZsdNTPVLpxrrqWYvJGYTUx228yd1aveJw7dZq1iLvTt100eV0fn6EGOGzIeadeuJqdIeO6wo9Yeqbvhmg68GTHW0AxHiaPWS0dYVweZ/64DqqxPECMVBumIj+QpkiXLw+XlL1EmnmtlDrqI4fHLcsEZE3ZkCTLZg1gJuui3EDHpdYqKIlYoX0iGjPtfB+M53tooNA5jKsvsiI7YGTLU2HYaaG2m4H1QVGhyu0h0wBPfCYf4BZpW+4HM0+SpjP/w2Agoynkw6lScegCkWe2DmtbCG+dzvhvc9aRXMP20h5phBDDAy1WoNTEWFp+hibXF7wf5xYf2XV6fD9xNEKv5FY8EHRsBU3G64c7u6NVHgeKcYCx9sAYMSIwsrH5ge9d/iP3Sq9baG+XnPwD6NOtWY+yOGpgz22P6S+RcsQ2gpwGBdf18SxgKmmnSqsUZ9PPc36VT72UyeatS9aHOupnoqHJo4CwvmAvYhZH90KmdZEohZjNfPub+pRv2pPpeTThXiFTDWr14KY416/Rl04NkLGGKspzLbyw9TOb3EyCh1osNvppLpak7mvspkXmMoFEhjbVLlzCjsVKP+F1O5hZZef3J/I1MhfFYnpuKzvYwnnWqsp+rZxZJ1S+Pzk/sbmcq/n4CpjH5gKvcqsa7eQgwhE+lApGiuZcE6GGJqHxhp1Kmmeirj6jdEUHmBnZjqdf5oP/VUz4fHTbm/OZqrEfnQzw9T4fEuobFG/S+mIiXXuRNTrREZzt2BZUHb/CH8ZqrGJiH1xWAZOdx4l8ygU7HSEdbDqFON/anGGnXinkgCDD/ciTww1S+dyiElhlWdKcLUS2GsUZ+Yai4uDKr5ezWadCovX+tTjXrAat0PU62rWGQdUfbNf5CpeP7v7lDW/o/UqEv/ZabSn7lEsdbesyB24wZv2zoCyL7mbAD8o+OjYuxhjxQPHD7UHcRdfUGpq+dFBKYTbJhPzhfCoEWR0QsnbHC58kSI6y81G3LtXsC8E+ype36CjW58iNvzuXYBHx/cWWJ8OIq7Rd9AnA3e1qlYMUHe7eyR2UyswOadzBwVp+JM+uhTDXdmVld0fHgFEZK6ipzzzEoQcZ4X0slzWJOp0bhIst4q+aZNx7qP7OQixQIf1EWEjdyHDHtsMZdcslxpsIeSecMhduXlsKeeGazxokoQ+DuI005BxfqZsOeQ8GU25BNVD7BBkgA+mRHPhK3SB/awUHVIex5Y+HtBxzqN8AKb+e5FIs/iInJeBLZCvGa24MOXb9Y/DZUubFQkhAOqiryzaAvoJrQw3nmRReRxgvG+DuembK07soH5hd1FHYNQO5XBp3+25hXP3AMMvP8GnyWzYGkXO2BWzfCubPC6CzouzsGFoqOUsZQO99UlR5hPXY/AMlQ7EZjNZVJqtF6Ow6s69E3n0xdVTm7OEuEK8w9P9ab4eBl6JVSHodW2JVIcKcAY0svWcce14EO5EuLws+GY2IsPELcPPRNJ8z1w+MTNvxRvduDduMBO8EW6Lam30HnwwezxitOt2IFPNt9Dj8yTi+PkEBA+eNwgTisXMXIb0SdzQKLMX179zRCOV0TQxY71kQ/j5/vzYfyXDXa8y7NDJ+2+hTgYvI/DLIE5FkA1RCbBO3OiXEiQcfg6pNfsd+YxdQPrxykkIvuZkQWPl5Ogz6UGnyBtEjY89o8cr3ct+KD0DjHE3gcfqazahGqHDTBoLAky7g3PpHbJlGzQvsUGp44FMYZXATO1r9rEGlukQGOzaqiaiAV8OXoR9YYO47SOTBOjsHbpSmLyiK5kcYM31UomfGeDjVuKn+E+zFNOcSB4LOHf3w3OA9EmwlvMsLNYPK/ohIoFEYrkEXnBynYnppob3wvrK/P1FT2HHrOm21fsL6biPtUyc2/ES9BpAT59ycsidm/pkBsn25r67POJA1epZJwZzG24i6qKAm4Fz+ca8wdVXzUwF2vYA4MUb+oV/TsKDgEwh+cGC7o6q5coZDY1h528phTZUpbRUjsmONrw4k/ub2SqsZ5qDkEOG54eEId7/DwET3K8ZEEV7TlYNR78fHo8WFKIa7AXswBihNmngvXmDbopSQNqmv1wBuMWy0iK10tqBcBUgdAJYEVyYKp1GzyzQN+JCe5sYAp3VcrZVE81MpVgeuDTHhKsmrlxSKnl4eEcc3rY4JrvS7pee7ArS96uMHdPC7pi729MrjYwVe+lT6qIDaxvDdgFJxiYytnc2IgIJzPGhum1FF3OLza03eUG3/3lmqqsC+Q46lR9iB5Eem/5yAefesXhUCM+nvub6qnQYQne0vxgPDHVqFONub/A/SgJ7g8PeWKqMGj+5P74JwafP+pUjaIo1LPDJevdOD9H/JH9k/sbmcp6fwyKwk7OnBOvVBNTuY/rLJp0qigORbI88Aqm5wf43PR8L0i3GvobjUwlRQNTBUPuj3PP1+ncnyIP1/iNTMVhMvTCgGg6/Kw+199M5eiKiy83x6KmIyjDObyLjL9U0Sam8hYKA/txdu6JdKfAhKNOtStX7ZT781sB9kdrAGMtbjyM18hUqxswlbMolz+5v0mnGpjKNxsmRlEZbn96fo65v5GpuCJQYH43wByuYj9/mOrCD7nLoUbdeg0MhPK0mXJ/YssBo4w61czJlImp/K396fBZ+CBq5BdgzDa/urhtL9bEVLSkvosM9w1MBXsrCm7p56dG3YtO8Lx6D0z1kvyazN0zxJBE/1C8e39W1HN2WhRe7E+Cxe3epPqlQRGhL1gPyn2or9IeiCUU/dGpkNYBA29nZxmN5/7GeqqgKWF+bQLM5/lbYEh8oy7Oh6zhxFThwdf/QaZaCMLfMBX6P1Kj/t/WqbquWVC0U+44PB/iHOufIU7s06HGNB36Vqu3LXWTpBj6G61U7O49n673SjGcI6iu2E7AmwolV2RBwVYQEX3SBfWsRQ3M9VpwOG2GvtaiUkWkZk0OH55aSv2qvGdk42YC1m4FMNn7lEfeSjMblM9sRL7Ksog88o1VxAh9SD4OLjLv9C4FpOnWkXQ7vcBuxJkVmlUPCnGwxWIvjF8bNCvaHvbwq408LnjGqM97gQiL0wd7piLnaPWYKYQBo44dvlkKqLXFhMhWfc3c627RIUXbdvD9aRH5or83kWppFhGddcY6PLduEE7SDZkLOjBY+Y1hD17FJxHvnzZz3/5JRU/ZaknnLLPMuRQVxHlvi5DFvHhF7ml73KCUGBHp6qbC7rO3BFQkB9hjxTXD5GTDeJ+EdkP9/fvIhq4puHgz1wgwiJRnwTMFprJND34u24wNlBAYqgqYmJqCfc3CTFzIeJUCM+nsHj6PIwvoxtyGwMR4h+leF3Xcv28JdW+zLAtOSR3jVPae1JgZwAz+GhjZEoqW2tzxPdTkAzO8OUOk7iV9ROT8lFT8fgzn+mZlM5xre6kYd7cPtZfzJyYXre4wJ7Q9tQ7BC2z4/rnBhhBI1AovfBRSCRhLLNIPNeLbOyMh8zJxws4pmV0IjP+iGFbicm5BLHv5YjdN3ypSO+NBuG//we65fcqofrcJWSTCC3u3mXRFgbYLyKKVP5FvH6QKLfFwwjNat5HrYHODePW7Jlw+byMn0RoT3TWLI1/T0YGhFk8O4bXlUuthJxFRlFWCTbmAONVICzY0iirGulqcqBKzOSZfqeKwF3lDT860jMByiRXuMwMYAqxUFDqng44Z6wC/rzDAJKUKv2+bWghMsACf/brB/M7c1KF4Ps9xwA652PPr8SHsNl1ELuedK7TSnDNd25mTBdoygH9v1SvCbYQ76+wWNsTR4fYFPuUI6wsbtYv6WFwRwfle8cRU0mFfgI/sqsyx5F0z1VMJ+9sSYhbfi1G4PudEROBDnM3pXSFf9CqqibjOSLYSBOyL8yu8j1bhQJodXMxs24LaZjnc9zgHxsij4e6jLACmohBiYycGpsKL6yWiiQ7zr50LYNREyKJAudkxZhgk/dap3rlfEP72VbKJqeg5gBhN2QNTXe9lB3GKFlCNz4BpkVnK+AFRFjX0NzBqMxeBUdnh3OWiz9mJqdpqLVJ/JqYsRZ2QY0U+bKjz6J5RsDwPubyhnsrxh3N+b7YBnwOUM+lUfgKwiVnEJFT9MGUWyDowZCUMulTjtDjcFccc589tRk2qtWyIbZjfcJnW1Dk4Lza4XJZDfdN9TTHSvmzg2RBTxoLxAp8nv6LgzC5N3JaKOeX+yKP1gWEtqSB94/F4YqplePrRqdwkfTcTU5lSi9ggCZQ/NeqLvYknpjr1f5hqyv39xVSUfc5iJKxmDJnrZBlNTFWij0odBeEorFvyw1STTjUy1VijPub+nK5967+Yasr9Tb0UvGH+/OCcT/VUjlwDU50aP0ZFP9RTHW1gpv7YyuhyAabSyj0wk1qSK55fHl8ikdkfpqLNUD94XsD8f5EiT70Uxp6fToSYHFm753diKr+6pt2kU7F4u2RdsQKmaordmwgXbhn5wVDTPeb+xl4Kv3N/6CJlE1MtyH1PZvpXiyjtgGn2u92PTjXVqB/L45N8Nx9gOvN4pr+Yasr98cHqp56K3q7wPmM91XTub6xRH3UqPzsDg7EbYKqVdrKm3B+dk7P5w1R/6VTy4xJN/alcVwHG/Wq7H51qYqrzDhh8fd8Odzb/q5cCalpgqub14SamMt85ysLrHdZvvwNGUpQPMOJ435+PlNXUS+F3H/WRqf7K/emJLUb/NFMJy7/L/eF/dfyU/qfupskcIGpck1tGFzszwRu9DajX9DkO3+FewJwjhhCXDPUkxt7o8M0vHOo/wceEiSok4Gl8ME3EKXBoirEJczrcyYrNiiXdZw82F+iIeikt2TDx4gbf1BR8TkmA4TYPPGjtwEyz7fmO/ZQsZBR9W4FwB/ueuWG9TpB3tlaEPR7vkdPZ+xw5xy0lAinvrKu4go42zFsj33kIzLSppOEeVCsjy3VRs+4TmAHhcw024fB9YT9UnCvKt+2bML3SZX6tPAX06rQd6Y/COXLxQJfHVQBxWTCH708DPkYuOWiEFV437Ogf+Dx/BS6ZHd5X1nn6ZYP4j3chn25Vs94nt02k3do7YW/pLXNtYZ+gnGPg92cxMFSd1gnyZcMl7H1bZM6iE3WELjDeRhbfWWqYwETvnQXj/amOUZDGMJ7Gt/Wod+dzTF9NHGNBNnxqFc8sIgtpD79f9jvYY+srpo/DWsDb9dCfpwuyiEZ1beJO7CldR8I2A+MgyDhM6yNdFVvweYJVb3CzDSq6yrQcfOLZhL9ytF7U3PHvKHRndY79hbigJhn6YUX2Qca1dOPpKika2PPuUcZPLmiocRvuXxMrYIztDBhLid6viAQXm+JXwYgUfXdzlsbKM8Yz0XpDgEUh7n9fTyou7q1HeIG7DLfnliq62b0OcWXYsb56ZBoklj3M57MGZn21NofWu1tMljz/jDx/BowaWb5PRGvxBtoXpBgxQFGEs6VX5qFbbKJImWEyOz6bzBeEV4XKRfohgjH0LV/VxxjduBbWM+FOEfFmqw3+7gIV1ncMq7bcmht8eacHahyDLKPhM+5waFgGxBRJiUNnB+MTGwahvm4MvUTYg4pv6+2R2t0BGGq7rhq8ZVpKrU1QZuHxAvPbsIxN1Q6YOMwF0cWduXuQOb0MXRWGmlxpHW2o6ukmPA9/A0+q3QyyrOZ37Fo7yUXs3SuItIxvkXMwzATNrnNgyOX3wjqXzSJGYk0yqgoDU62Xuxyl6goYdXuR2Imp1M/sQRY5K7D++gCmeWffHtR/LGsMpFd1WGrrC9WLdLgLiRly9UWdU6da1UM/NynH2qeA9VEHbUbb4HnFeBfwVCFDL4old6iw3tw86st8hmk03BFdu48F7O8MfHKRgv06n87330zVDzX77iu8REGorWFVLVtCHU954FC7QEzG+MaFGokHjKcZNYwSTn3qGR0wqaTFHTrJa56uz2IaBaoJMV70hpjQ1f0nDri3tcHXnfNvuT/x9PR/dCpkfjp8/wIzW8YG5jN+AUOe1aCgxsVoMqpwzwTLb+tGTfnSRgEz1McdrUNJtb3zAh893An+3J5hPdzUb0QeR2E4VwpM5STHFybz00nH8nMBzMWbOkuWLjDTBsCEcMies356Bp9Z38oVOGBg3in390unCjpSYfxc9WRpAlORkABTGf1dIswNaSx9NsBUb+NfOtXqOfRCGHJ//DsAZnSi83XSqZTF0PNzIV90bD33OrWeOYxHMJzRocwFfO77Mcu8uzuDGLH6LiemIr0BPnfUqZYXmD+IjWZXFJLjjHyHGvWAcYDhrtbQ62TQqaZ6Kn7vxNR4xAo76VSX9b3/rVONub9fTPXW18MZg52QTUy1e+x6Ip1dYKRRp1IuqJ2Yyt8ehnOu8/NnYiqvKIiLn+3apUZbLVkHolgVP6zVknztk4Rdt0k3aLc+74ho8lpGYgrjZewQO+lUE1NVn+drYirf3/smQvcFovrBAaYcmWpefbtJpwqXHTDVhZTDHfGajF31CfMz6lQjU4WrofdP1u5NainecA6zO7uIz3eLSaeiRxne/3RWwN57zhK7+QfeZ2Sqb77jI7+P4H3+TqeyHs6KunLxR6dKtktEzeu/mCrtWeOnnsrZfX50KvSA9w3ul27ouTz01X+vgGGb0z+a+5PYv6tRx/pfyb//pdxfu+V66szXt4jWbLXB90Pr05VVZRk50XWH994BfDJ55Rk5qvMY+7lnU2ftZizZzUwXGx9rRubfR54F/b7SMX0aX+pEswq4Pd2DDQb7S33tVkbhBgkVZm/ikSoJMAex7DuHj1fPIcsNWEPnqAND3bR2Tubd+4a9AO8hTsrnwEwb/cr6n0dJkVIfIO524hvEFc81h6xXuyCd2TSRs7geGsTt0wNhZt2DdQUacyhARUp6/lSy/r44VuhTBsA8gdtmviXWMtL3hw2Z8W6SOd/VQkVz5nYnnXOB71+stxUSWp0j8yq+RO7LK3W0tVuTfNjyiv3eheeVeS8m3/pTZq5wsmK0umz3ZK6QK+uG3xJ8umtZEC68HpHXfy0VrcKtRYRynWWOqZoNCoItpabY3SGO8UsOmwsmoDi8HjJSXkwVV+jmUrzlYLzbZUVxy4hgw4iZYZLXCwFMb72larYaanwF8EHeZ7i7pvMzHIQLUcXeK/DpWuW2UTC/CgK+oeFcIfOGz7/6UB8iajCqtyN8f87ALDyN+ZNqUvTGIetbwFSflh+ygAXEqUdLwGc7nVN1n79Y+jlJHA6RBz62CeqIfDtgDPd9eFOFdcCnCIxk4s+hF6je0nlGKv8JPi5JG2q+TIj7TcVRcWnfgDmlyznzE22tIg+JBpEc0mXOPU5jVK6LG1kcqzZyVBfmb7tK94SnwFTOa2a7aB3YHunJwFSfGBhrOOJFZg33wm562csIL7QZ4WfnF+s+NmP/JuZFPp8PZomnHylaSZZF7Vt7ZMkmfWxwZMozatXDOT81gfE+7LYx9WKaZcH8azaY3xs6+AT5kRGGrxPcKZpP7bAAZtJsYFbwjQfq8jH8fH1U4Pn3KaEW9ywxtc4wX5e+sKjiW8P9jAYw71P67iAGSIDxuaiRESqwCT74okfB+XrdTEw1U7kb64i7p46Wd+NCpMP+wnq1XgrIEEQ85f7cLzcw1cG5Uyt/V5GjS7tkyv2xt+H+s4XD0Cn3N+pUU+6PM42Cau9FxdI8h5jnuTicYb0th/sNPQv28/x2p05m1Jj4unTFfHR70jU7MNVJA+bgco+jbqyeWfJsDjlemKkH9mIH6wt/JBcv9KdAhONNjagv+TIK5FVOFs4H4ubjjsC/v3k+NTR6wYRUiwpTCGmoG50fOGj3+w4rKw2e59UCU628Q4P7+jDcRdNlURjeYH+H+npO9RKYCnxmleCSBhHV+XfN0mhbU1wgBU016j7fN9ykU/E+/cNU16t1hJiAPFi6qg86Fjgjp4aOmyisHYgB3AcwlSIN51iXITCVUGwf1Fs8XzhcLl4bvH2dMV1RYKogPVYu9u/ak/ricI4ykp7ypFO5rmVgmjvvCjFWmE06lUc+8P4zi11RO3v80ancFnz0qFNRhV6aiam6FKKr4PD+xHh1eCxJf8IIh89EoXjF7HhghEGnutlvYIg3L5FuB+/nMez7h6nWOcbRlPuThx6RxuwpR//f3N8vnUoQyhnr4NyTET0fgQGfGTDbqFON9VTOPZqBfXX9ZGKqqT9Vf/S4iam8ZriD+Dww8/3yZX90qrFGXbVgfZvtHOaf7YEJxtyfL5gCnuqpGN/uiLQz4fnEW8qBfQ7f/8FUY426szSG2+cHprK2NTDiWE91Cmx5yv05vutt0JfYW/KJvlo01VOxxfNLBG0/9N8aatQZnq+nGvWJqcYada2zh3ONGGK6izDoyJhVo2CrXn7qqUadyi2lTzMxlVqcFUxVjppYs/4w1aRTrd0Q5ofYf5hqzP3Z2If52fp/mGrM/U016lLIriemCownPO+oU41MFSylof5NAqay9/c/OpWL/uhUhKRviMmGXgruegPP6y3GO58XP0xFbXKF5yvgSVd6IGb/NFMt+b/rT6Wr/2qk/j9139+rit/UNYUrxO0mxFm3m+VR87QEn315rCv8Pmhg45J1HpHGMVR8wS3EGXcdbOZ8AzsduVtYo3UC3uM4hzi8L+qe2hU35DqO6wS7X41CHBw9WCIQ84rFax3T9aK7RWGs9jK+zw2d8J2Usq5z3KvI7YyO9OEZmKWc7Sq0q2KRLIoemOaw2gOaV5pOhLV1Ba43F91QA/4mc9WqWcfeiTpy8zkhTOMWQBcPc4PycxuSr/Z8YK/ugKG8+/xIxPr+ZF1etihK3vA553GnzKvWfIOYpr6QzguumZ8jg6LnS34TKdlegPniR4eMp6WTPrjAz+/ngqLA2IZDz88H9l1W6BCZtwTiEu+aud6J79A2qk2ysEiBncg1OSRfA4Nw8faOPd2tXORKQyWjaN/xxFTn9kao/jwcgKt2axkPaXuqC8M5ybcNNptd9g7Mz+POkuCw5zBibkMf8vsloxxZdPhMgiN1nOedDa1dLOP9fe5Rg8s3YMPS4T5BTttTJ87ubHCuax2fw/RB/f03G84BxglO1nVNlfjTsgR8/hXPmBtHvfuuGLz7ocNNuIWflRvE6eLr2OA1b9R0tSIVG2YqMFglGw1V0/Uzg7jtCXF6YPEUMYhjaZbYLj4ir6GeicAnM9FTwO9bYZNPiFKwltpOAOYMENg8/In8bO/Bv1ykV4jDM2DmyHkmqHtst2RucjUwMQOMsatm1g9TaYunidyjB+sFtU/s4aRskPjYLgl3Pr4yNyAnF30YrSKz7IqjYHOxdVSUsJ5Xn8cRGOn4MPHS7Rjqr8FLkYcOMcNa9nbAGODDCfqaFT6K4B0dfHpA3H4+xNhZai5V7aEHbm/HHN58rJhqxRwY6mUIw91KW0KNfg3r/7GF+Y0UD/7eEQETnJ7AvEXrrwgfWw121HwpI/H9EImULiHOTI7gc6s61Sem8vrdUUWvr3Yi38Ue9gPO4f2m3N+4P0amOmjAVJNONTIVe5FM8nXOf3Sq7D27/5z7a6V3jri+yCFGeldZuHzFFfgkK6UrSSwxrIdKxshIbxRfiwqYyQXGuKW3iups3wIj9sDIbe6xVNPUMw5t2brihwrMo/rze0b3im1OTDXqVJQe3jKKnW9GZlz3h6kKx/BgPYXnLFh9FoPPuvlUbU9FRu1y3WD1wKTUn7/KjHyLQ4XbLXy/tqX3oednXKEZB255fRMSiMNpHOPK9QJqbNw6I0/DcrH9wOinl8JfOhUz0yXWdYc+03KjHaha+TA/3AEY8u30d/Bh1wYHt+y4wd2LuVCrYho2FG5DTLLeFsA8T1jfqHxRbC7PiDr7S8+GNwT2kC/FinrH+JkFYiAJUz3VyFTB7elf0at+/OhUrqZ8fuqp9C3Mjyck52piKrdvEBvursBUe03qptzfpFONNerzLTAVWbiD7rINOfLN/5X72/lfkYiSDww95v7GXgq6p+OIqAnRcYYuBsTKpRy5j+JSTTqVI6fARKNOpZtIIMx1rgw9l9/qpFN9N7maBYsemIodejwv/2IqND95U+7P6SVgoHy/3k+5PyrsFbD36+EumUGncr8R+WEqRZYUNnwPd6uMOpWVECHy/GuboPvs+yUSHfoFjrm/kammGvXAvKgTU808dond45a4mGwd76ee6rP8qDA+6Een+sVUY+6PcNfLj041nvv7lftbnF9C5PZbYMozT9RJpyJ+llboepV6It96FYfrIVc7MtWoU3nfQTequhei6wcwVSDp1MVVcbJ+M9XDPS+m3N/Un+r2PUW/66n+0qk8g4P3Wft7AwidqixpLGDohUfW1FZrYOj9csgFz7Ax5f7o7AYxwV9MRQNmBjFW/dGpd9mD/Xiu4P2ccomHu7aG3iWDTjUylRd6YvRPM5Us/E0fdYGV/nXw7//Xu2n+2zrVfpZD3Ln3rxk5G5WJaZg61K12d5ae3X2OC/3gUT1lsozIu02DP5m3ooa8BJt5l8DnN9nhQ4SSz9jgm+8FfJhrH6qe1mUU3JRFjLnI8qlyTiHulDKwee9tvaNus7phirOrjHnWUklnOgn25h9gliMxWrI0/DPr+/zKRGgBq4vHzQX7BzDQyFV6TASbAaaRHnuIw6j1IP3+WWbe7l1d0T4czpY7tzvrzQ7AXHf54IJNeGWsm57FGPFN7ZNPxsFqc+5Cg7z0QAjPbI/go9AjQcZpnpBujS/DuUBORsmTq8iiPaSRH27BR52tOSL8/pNmXlCXJtq7W4cIrJGxTuFVFL3l1ia8ZQATNvvVdWIqxu3g77e5eUXC4obJR8a3zEO6oKJTAuNr+48bG8ySfYOPGvhg0wriLOS3MJ52bFnUX7yHGvahNwUE6jbVDvk9IgowJZb6IKS6BYwXtjzM15YyECdaxT2iVVqBD5AODoz/PmLp3RHg+61+R42TBPMnDzoWy1sF+EwOmI23YX4e5FZTx2raLCAuMMN7Odxd0/AFprQGz6+78LP5uL0wnbF2hWf6cNbeaquMePtBt2GYF11F2TMKvy8JGLzU5tQ93Dk2WCDwscsifdLVfAc+eaZK4BBFzSSfNgemBYcgT0zFX5fvzNO3rY5e++BMvuc7MMfFsTdo/95uyOfJ1ZFzTyUT9RW/Jt8922K354GZP0E7J/21AuY6y4sGmQYznBnwnqxvtycdfZPgMdxshyHOX4gculmHNZDb5YhpVs5lHF8TmaKiz7NwF8F4Z7axpcrmDfuB9EKOS6Ihqs2Hvuqv2YFi3mcc6p+yEofwxzoYL21H1+YGmKTfAqMuzoxLdeX+yKjTDMxLRbCRjyTDtFjA/FT7FOLYjA7n9OaSjHh0zgnjvKXM80zwcbF1ANrm5390qlPP7In0eZ8zP9X3OboLokHmJ2CqKfcXB/hKDYjAI8eQ+OuU+5OVo5Q5bttuUEvCnEixKGLnKsyu6GxsM6q3TRWR0zHOh56bCUX17sFSNzcFzG63V2qauIqC3gXG8A+3kuIkaFiITJ4UF3fvS62vkmZhjMUE60PHB4sNYf15/FOdcn8f9apG5O599P+op+JVYP6hiAzT5bm8YoI98NGLQRedn8sKo2CewMjZJaz/ApjtkMH3u4jAfnlqcYP4DvfU2gtJBm8Vb3BtWpSavl3j0GoOOlbeivY792cujx7sPySx/mUPTPUNDjGFoXxE4WoBMQhvDedmDfmVBR6C96su4oXa21MThYlYdRggJqeKONT0b8uXi6XDUaMrcukzUjxjFTfavKTqdvfEoWIdOdwP/cecZKWzk0411qgLb32eTTrVmPsbmeqXTjUyFXWUT/WLqSadamQqNh6YSm+Gc2RtOCfSBql40qn43Vea6qn8KhzOAUovZdKpfphq6Gf0i6maghjUDjfMTz2Vc7X/6FRSlgrI4nc56ZS7Gv3K/Y1M5Yz1VK9271IkOAww/4HpJqZy0O6PTmVezv2/MZXwWU861ZT7+0uncqwZrM+ueH+I5OsydtdnppqY6lNGy8wxYmAmuQ1bwi6Aqfxu/if394upRp3qGydSNOX+gvVqQ5YP7t+YSpy5QBZ7RKqpRn3s+ekibqb+nPt7DfcX/qVTjef+ptyfmr1U2N9IjpzEBuYdmWqsUf+lU03n/t6f9w9TsVsTGC1/DfcdMiX9rVNZh1VJ+jDk8aRTjbk/bb7RhnOv8LxcsYbx8p4w32PuL0VrWC/X7I9ONeb+0LWF9xmZ6te5P3//aab7/kammnSqZQLrCwkY9v9F+ifrqUR2+Tc16gL313V/wv+STlV514quXleImKqXCT6w02xqf/3BZz/LBMsU4nBTjLOIOrc8xvqxxtS2uDvM8VDvsLdvL9IfnAyT2X3dYWMWNNQWhEcWHuTSxbOjBj69FB44XO0qiPjVYEPxglyzUP4oHEbbhCFfUh9ZX7yvXFS+jZrIyTeN3Jw1ZKQZcUMW1Eiziake+0CdmMqL9H2MWr4+E+EWFazjlKaKngdPI2yxvkVOGoCPCYKbQaSCvw02wOzQRwMfzgubIvOZUtARx2sBEYvTMXOE2cNFfVQPTKVcsomptk9aQJyyS/HEVGUv4ompnLU93KznFCvyXQn3yNHNPYfk03xFFrF4iTw3fFD0OqVrIvttlrnJtYrR9w3P31nZNXO3J2A+4hQOdS7JLQved7B9L7t1qbcwYxyoCYyn7YEPXmP7zgbHAGz2ykhhz2LtjsNDWeY4jwzwIXPhHJHCA59kN8WWOg/lxpKMAx9/Z8ShUl2PMNHqKseRWm+ovajvmBpPiLvPbQE+VWrAxweVQPHX0x7Ur6oWmEi2NvjNgs9UPpucDbmqrrDgWuDDyssTor2nlOOnIZZDzXyVhZeVGOPdaf6kbqjUbLBaHmRcnmvwzonAReHGlHRc8W1FNaZqMuqmzwZzdA5M1V9OkdMruw5hi1GJPFc/2FlFDYe8i5USzry+2ImpRp2Kewy9Avz0IIPrecP8BgNT6VtgpEMw58n3WdeZ2y3LHCGmhjjxrj2xJ9VPAXFRW5C5RSDO60OxQSt/DnF6Sg/D/X9Gh2mjihRhL4f3DysVX31tA0zV3rPhbH+CyXDvgOcP9WXmA5gKh4xNfQ09MqIjs8H9e7hL6DveSZ2Dj1c50aX2PHlg+nXWDQ7eN4OuUHfPAnyG8UfPuiLcxikiZ1UeVSSv3pQsro8v6zwSoJv1YYvIIuRumVPt4H1rUdwQBpiK9S75PkGeKuq/mWrfLc8/OpUm8GBtP4/VVKM+5f5GpuLtTsimeqpO7m90PQd6IbJlXvFxNR/uRorg+V845rDDbC/UoagCT7w5UqxYtwfVTkGTkWf9dHHieh3VayWN6HopAnPttja1/OgeBdutKOOTfofxB5/8o1P9VU9FY2OoF6EG2AdFT1naMOsYaxHYm3U89LR9eIscnro/Ua2qH2zIuiJEKvXBpqvl5xZNOhVMyZsqunBig51qDl0uLEId06xYWkUQMxytJTCVmS5ZPw/dH6aS1TWMx64En7MyrD3V1fwR0dcDPHtDDjdqEuEVhZptuzguh14a0rLB9GABU91uQUatk1UPzPMy8WtxVKlznHVDe36wn7dlX1C/52o2XKlS93PuTxl0Ks+G8R51Kj5e/6mn+kuncmzGr9DRu2jU3dYI1o8KzJdr389UT/XTS+FwFqd6qkmnGpmKDxH4zImpeH75H0yl8gaOQrkhP/VUI1NNuT8pWP/RqcY+6vKFF2B/1TPW3yFGmHJ/Yz0VzXv/h6k4AZjKG+up/tKpJqYiLDCVfvgXU333u46Iqchg93i/6LjbLE2qypySBRz9CFgqP+qkU01MxcyP7x+m8pn2CuvV/sn9TTrVWKMuFl9g4pGprgx2fjNVovLif+hUHHlrOLx+LhANtPyX9NagQ425v8/5UZH+nQuw0sJUnphKWVv/plPNYhaYatSpkjJTJqaazv3FeqlRK0+VoauV+sNUCmzLbDr391fuLwhcYOCRqcxbvMymGvVfTDXqVC90WlHXDDVM46MST0w11qgHyL50U+5vZd1QRHbfoReItkDUU/fAgGPu71C8dGpet/C8o061/mSI2rehJl/q1B+mGuupfMrC/P5zTDXn/qaPujD/P3Lu77/eS0HvSmr3yYUlulpCNCfeTOorBTDTjC5inOHAourChzj91HA69h9bRH2mAQb48OAjjqhuyJd7gM8nQ5eX/aV+Ue28BRvFh2sTxwrYWPWGiygMLcHE5a0F6xsdrxj46pygV6QKpPv4B4gLLjsdKVumJt/mmkRe0MxztNCrmsyUxVjv9JARQJFCer89Q1yfrzeIbbd7wgrLHDuSuqjQpc8ZwufPC+uZIS8jx68gbnntr6x/FE0TvfQ5MM3Fz1h/H0Ccb7qMT7iAHLF/ZlYmmjveEb7/dc6cgNE55B+aO5kF+BT5s5B3EX+4qYTZ3xLsz6s9MNy91Ui3q66se7uXG3QPU3ViKjehOxPh59wgvH+6sz5hBIq6tFfIsqVX7M6GfkJKaQDD2tsbptUeGPb89GyKemnHUuYJjBWV4INRbdxxIFdrDtcvy6DKiQGfwq7g9+8yMJi6ahM2VE6LDX4ch3NmlwV8znXgI8OltqJrVgyzcJaZGxzjQ0A1RbpldKYLHUYEfMTKzWH+ShpTfP6KD+qu9RZT9QTMcBa1jhplmGdhbVo5MPTQv2o7e0bk9j0meB0MZ+1nToUDuqs3WLbqmmoLIKmgHeqvPqvgS5EfsCzlHkP3Y1oAwx/vTUSO0jHHDGkNYEztwHrVcpWg91fTyDIW3pG/DpNmYqpll74i7/M8mujAeyGZnfsqc9PUEtCpe4AdZ9/AXLu5VSEjqDkidJcq8yRpcUWFYcxJzy5r1sl0u0KLY38nMvBPFF7c+oo6BOOrH82YDUJ92+FuGfPU3tv5UPO/EPCuHs76By9g0EyLExzvGIUqh2MRwVNYJr5fgVnV9dB74d4Ds570PqLIeD8weAKIIWS/gPn1+SIjq9s+x/FzqMdCFsQscxt8dML0R8K1h3vmZHtRRauXx5DZ6dMCw/fHBj0sSyXim71F3nUH7/u1ep/0r3fKun6+30w16iNTeQq3BxueLBKq7F5l5qjCzp2YatSpvNMrdadzf1zT/mGqo3oDpmqHu6esCgAlQ8WR+idgwtDOgMkvpXem2LzB54Zrm7h/pcAMp67BJNKeJt7Y3oeiDJgqWJ1qGKl8tBcUmF4sauGXTvWLqcZ6qompnrfeprqzTKPwsdnHmP32DrVf35ylyRnWv163R6oI1oOls42Y4Pa1NSl6fq5ZYGtxjrbghmC+Fqcs3O7BvnQrgwAzrKuMboZ7Icbcn3U//ydTTTrVnj9sqSsfgJHpBkLmlWFc6FrgX5j04lPH3K1Nqb0VXhkpD3GF+bV3o/rZqiPilS8VO5/DjK4zYCoa22sZv15tTtUXW2d0adoVLqTPaqpRn5hqrKdiDrN55Aoz8JljPZV2iKTIfSxnObI0FnZeM+hU4hWYJ635D+nK3ZqddKrT4S4RsQSmCgNX+dGpZud/6VTzx1uc6qnApPrJlPszAPZw+HU/5sRU3g7G45dOZTUBwzrb5qz+qqdyKx1+HplKtG8qxNAdMNqU+xvO/dHLa7ZBZr93qXV04N/3ktehJcF76ouDLlLyML/u+v1z7s99YgXWj16uwT/0SjTpVDO2VKnuuwJ2T4xHke1JHyIBs2D/o3gNCt78izBDP6epl0KztZuf3J9YwPcZxRpifvJYZv59D+trqlF/pFL0i6n6eafhoBo6rI/1VKNOFZZDv6kbRPoTU006VYEuf5gKAK9CXHf+kPmig/dvVWCqsZeCw86A8d4SqTCjZtpUTzXl/kif2T9MNeb+xhr1Uaea6qnUevlTo+61zHC/qfIoyEf2gak296G3wsBUjuGrEIkKwGDsDZjbAceGJ6Z69cMdyUX2J/c3MtWoU031VD3z0anCb+B5Lf6SY2v9Qr9r1D/JXpvqqfzFDt73n2MqfvE3/akE/v/I3TTL/3Yf9bt5p4pjXyJy3Q69D87gY4xbfIuGW5pcvEtEmNPN6h7RhxUJOEtbWFNnAxggbsDmeV/rSb7iERgsmS+uuA60mqqqBj5kU5Yq2Nwt7KHwAz55acSwhiSPDvnoSxTsWU9F2kaVCLdfHzJnn2xllBZBSQR6gt34fs2vE1NJ5SzFfqLzHDIUTwXm6c4QZ+UQly9leNLZpr6zjpsA0xw+yZxI7fMc+aX9ABvVbHgiCYtL5obtvkPCvBKIdHXv2I2SvY6ec4vAjkeHzI9EQ0YWPpzg+y8p+HhpUyFL3FyJxPjJD1M1ATDT/PNIsh+mKq4M4e7phXXJpdRRONeZH51q487liam4cHsHHyabLjo68LmYri+sH3brBG1Vw6TGubhGQY9LiGOywqQuqrdZUJMyxo9CG+5AVeAt8azM8bXrEcXL3TWiyy3Mz8G2IH5SzycY/8MamPvj+RQLPvic90bY4C0Lv69kG8oGdhvrWKvnHvWEJXy+aYG5zkJ7o1p3uWdBxwg6PrlFTpW31mQ0PAIzzLj5hxqbPo+I/QGftnkxb+pQ+YkJ+toxPi7Bh1iSVbIBKkQXO0xaDh0RwOfwcd3h/UnsKNqWbES2uihg4dYDs+2O4JOT8nnFghCsSKc5x8hbSasYHZ+WRj7nb5t5cd/kKF4YCWHOpyfrzZ+2jtS3FwCcdlXk8QwwBqoeGmFJ10R+wNU5ehzSL1k8z1XkbE/ArGxes4TVGGCq2gBGEUPvRlhGAxv1sesEGC3Q6aAs4nBFiyvWsDmn61eVseGy3gPD9n1I1+Hzxoa0Eyi+7ziGrhZiAf+eEVVsIdGk+kd74CA7xFdsbdqQKm5TsGGBBBfPzgeLehk73O9XrgcGLTDVwwwY+VVWFfadICKfXAAmj4iZICUo5vB8Yc26sntUJ51qZCo/5+F9N1rvTUzlOfq/6VR+uNlTVOpsQr1ZW+FJpzov+DXpmAP47JnNuNO5v6mXQrMDnzszRGCI12m4z3MhxLjLvZjaIQEmvDvAVDUxUqpdtTILyJDLTYo0py7bvdiQuR1V7MbemxrWLIlCY3kAxvp6Jvw+gZjrkMP8j/2pvvsLMNUmBpuvZbs7EbIafOouB0ZIlgH8/rtL4O87+w3+zm4WtdAH1hvrwXh1dXEAhls/sgAlwOxHC+yJx72veGKqVYVr6vv8MaNyCes3iDWPWt6qiqg33AswMtUabZfYsYKEQ7GzcoHBZSlz6rXSYLHSNtRefYuI3ht4373fp3S9+j6B+dSniuOyOA196V9RIPVmju+Od6V+YtY4mC2OAlaUA0M1f9ZFQSuC/cQK7Af31Q/nJD9SPjHVul4DU431VOO5v1Gncp7+JcHRHD7311spm5gq2pboN1M96/ebLHfbdUYu/h+mGnN/E1NdCmAq+QBMNZ37G3WqsZ7K57/vGHGr1YxwQz3VdO5vd8SYOtehj/zIVDtzqU9M5eMq5SadivGLWeZdcCtPub9vAEwVyN05Rj4JZWCeYBa5I1MxXuT8qacSGYgBlng35f6owZN4OvfH7ZdM5FpI0fGNZj+5v1861chUk05lz+120qkmpqoeUkO4+Q6YeGQqd/sn9zfVU7EadiGGKZeZ81nA+pp0qoGp3Ojluegzm4Ene/R/dCqbgef5sj4wxuJGhtPtq/J3PRVvR3/qqUam+qtGfdKpjspFmeqpfPH5J/dnA6Wx/njuTw4I2HPNVTNiv4FJSxnBfv5a/8ZUv3J/I1MxG2POTkx1umPwv7H3p55q1KmUW6mx5H2E9RqvFGPSqYJ5DzHBestq1Ea7WTbpVO2t1Kk+36nRL6ZSGKpEQLJXfdKptEgWWP85Z+R/kKkWovR3TPXTSGH43/+STlUBM8CanJ8jAkFugxsZ4mic0RtEv5u1idvqBtz8Tm7A3TkLPv3VMNQyk+vQx7hMMJWCJ+mP7C0j9AVxpnVgCmpGc/Acj4rvMKpTA3w2AhuZa2sB37cpoX7UXTCVN0mMNmrFkq/UxJFzOc4F9N4WFdiM8JS5znOeoNPGLUm/7xPsrA0efOigO41MBXYCGOqF55R0NLmx3kdc68iYmR+y2O7TyF2hh4uYOv/A97cX7DX6/op2N7cj89v2Cpye7q6oyFt/YiqnkR4q8mzmQHo7SrF3kPUOfJp5AQZanTJnG/A6OuPrjIjkcmIdle4ENOPyBZk9h5rhXnhcEeZUgfSP/Jy5uV1w6HCvDcLS8J45372gI3rQIY7c4wvrlf4iQQ90g/FOvpehb/NDxk1swR617Sii/Gat448XS9Sxvhc22EYLiqOUCtQK9mccLrePHIvWFuLQtbbPAn/5cPFqB4xlOMcLDsDoCxBnqyJ1sosfESOH+Y0db02tZHnJyN2PIW7trCs1C/6OKZIF8Jl3L6MaTob6kcNBB+aqW2pLfsYSlRzApn/EN7XU5InpN5BivGUgIke8WUL03Vo67k/BA75pUQNz+2KFryT9UPWMWUzwEXwsEr2cmr4DcT92nwlWlYM+MZVDhjMJta7OyAzVDeuf3okLcer8QPhu/8S+WR8ENN8ZlCy4T8l6TSJyKOgOMyIXrxf2skiEODowYL7dA3xeHmB8t43VEb6uqswLL88YyYfgTNiNpLHBrq5jZEQ3RN2Y3bPh+TyP8e6+6ena04deFP26w1ldU+pRE9b3qgJGwrtOol4rQIzAGJWMd7v5imJVhRjCq03498c6oApnF1mYBuDjsW+swUa/C0w+HjDybB4gai0EYLQOvgWfxdQnX+56AZ9QCSpi9+0LYgS5zFy2Aua7aMG/MZWutRaZvdo0c0T9j071Fe7nzCk4oFm+eh2pLb9KdmIqM0bmb6b6pVNF/CxB9rY4U5vdlVFA58CMnmztqZu9Bt3mGFf4SLSErkW1jAi3FGUs48Od2nz3isL2cJCx1nktxRiYiupLWC+iNDB+/oYYoNjAfM+4Hf9TT/VwPz+9FDr3BTZ+1KlIUwBT3Gr49169cHH8BQb1MzvHwXYD48XgNKbO9vHA4ck9UMyQABil8y8RlbT4ioSNUlLrxh8jsvnA+k1lYCo/yytMNLviptzfWKPutDTpkPKd/TCVJz+AWT7pIaSrRwv2ahZWDS6FNKFO7T8jaquWjM1LeqSo2b0wWWjAVPzNulB9VlVRoF6OHJYOW5muy7TDYX8rO/wyijvVs0/F0o8vJZibleADRV3PQvjWBPk1upOlqs0zJ0qBOUamssX435hqrKciyXC/36hTzeXdmp2YauylMOpUwWLw0ULqs8BMSGGDl32G6OX8Fn6YauyloLw/yqRTEcNVfnJ/I1P5Sx2YSpFLPOX+fOkJPrZYnPmJqSadamQqXhjqqUam6vc7iBmvIXw+MhXAo0MNbqpR/6NTqectMMuxGOqX9v7nJ/en9TD/mnBaUU1+w+cjU/1VT+XpSfpHp1qpS9aLL20z9VLgGU/6059q0KlGpvJWW2CkUacamcrbLGbyxFS9fJSwFzjwfe35GxIWgh4cuLOPi2/zXQ8xu/VHp9K3fEnkvBQi/8F68sRUysEFRhlzf6NOJT0+ML7BRYknphpzf5NO1egX9Sf3N9ZTjb0UXMaC8Qq84e6x3OZhf6//1FONvRScYriv9i+mkhGsBzf9XkysPByDKi936MNeKxv87oZzoUON+sRU+hP/MBX1tEuHtacCMff9rUCMkcw4pLUwn2Pujz4MeL8V3muTThV+FWC++WbIBdoKMNU/nPsT5L859ycs5H/9p/wv1VOdIDqhKzZKo6CYlVfs7MHm/z/u3mVbVWVZw30gCgICShHIBAG5ZHJRqaGoKCCoqODTnwD6WKPvvQuzcmY7p63KaM2hXbkkGV/88Wek5tzygnKLnYrLSNKpsY0vONDVKMbb0BLoas5CjGeFHcXmRboTBm4yPLM5xPzH5lJStX6URVBotxzPyhSi9bUrCvrUhQ6v696lnj874eCsySpSNIv7Yar3ju+QwRxrMsutA/avdUV/mIrN96y3wtv2T+3vcsQuhwSKjtGdEO66vxT+Kql1FL3ilnS8nRWewRiQt4hZC8+keMJ+M4M8/n5KgAG517lw9+7NQti9eESO5TRyFwIwnYR6YCr/ADFrJnDZpFOxhnbAzpNW8lT7kz/JAbs+ncvAAMPxp7cT6xbzbYxq3AlwPsmR9V1706FXyKxIF9pX7M3FRkehVC7IbD3UBuVXnaB1ki+p8kkzltwOhoxvIszGSpRRTKR2C3nyo2moSdVs6KN8o/j0lq/UddmkIJVnUJzw+oMifxOwwYroIo6ZdkHtV5dCXsvtXHxH8YXi+dKOiBwKEHOu6pKat9uhCA6x2eAz5s/U1zZXTG5to+LbwrhSNdo+2YDLJRX7s6qlptoWRXBX7ATvcN9Sd7MAkpIve4q1zwVi7NmAmFsNPUU1YlTUdoOmoNEthWf6CDF35Ry+LH2ndovlt1RQf42fERHW+wTyeg1PTOWv5VWOJLaUiZg0LTCT11qInd+TialcxwamwiuDELl7A3Oss3uLVtZGJtwTmMpJojRGdqC9Safu6sLbiEKMBLaCPL/q7thZMwuKlDzNyLdjNTiK1T1Gi+MG5vTwumXD5m3E2GdEyPa585UNnA6uD8tfCPVc8xKFhQoMml0bgRpuUkbByWggJqAecoaNUuHwmTQxPnwvlFr6Cl6naaJi4yVBTuI0JUvjUojxq+1hDn6TSxQkFzHDStK7ZJFvgfnxagfjddXfCHv93iJ/V0n6pFN1GQfje2SqmV0ZE1NNtT8h4dGPTuVwkGPcYmCqX7W/tfI1p/5U7vVxtCY/1difavKoZwwwk2ZFNQ5Kw6KYU4Z+Z1urisguAOZz3syeuvnpxlK0vHN4fhz8Rln3xOGmTzksufaTGg/mEAXl01YxYxkrir7eBYcwBTc4c+ZfsnwNtb/d7s0hk0UXIgU3iEEjU2lzA0YxumU4xHlt4d0MmGz9sgs2iJ9DDuEcd9Q7VhVLN27q4sIMdKp5x2NBv5ckQ42rlBQL8z0OlHMtY8VjHGp9cM0G/N7qJqYy58kymphq1KlGj/qkU91394ji16pkg70EzITazYEajQM5w/MmdfDvJqH2I34U5JDA/UqIfaLaEphqqKgCczObBcyCzAcY+b4butBdcrqu3k1BZrN9jNUVMJNCVn9qf7n1vpDPU/5T+9ukB+OHqT57P59qf7rZoGJiKuF+e5ElPKpFUL2BUT53YFS+R1pBhFaxfjEVzCq+NTEVewIGccLvKUb45M8IPzJVeCDqpFONfiovKCDmjn6qNbebYf90f4kwPm7Cb4/65KdKhj3Nb/SdoZfpL3/W/Y1Mhe1oTVFoM9jrUmCgvx51ut2eM/z+rP4w1V+davRTUfZCRGweDgrVh+d0qv0VN9RNOpV3nh3LqfYnm0Pvi+XXB2Y6+j9M5es8nL+fYmeq/U39qQJr8T+YatSpxtof7d5nF1MDvn+s/U06Fc9cb3B+gVBMOtVnhhWqFMYscnKNKdE6f3ekd4d1f8LAtI/zlyGfjbyMJp2Kteqf2l94LnJ90qnG2l+Affi+iamiFfyeuvhY+Bzsfjzq/jEb+mkJiwpycpuHHF0jFo5tQZ/8VEGVfGLcW8vVVPv7xVRqeP3DVKNONfqpfJfxuWndHwIsY6m5VX7rVESCp/B37e9f1qkW/D/5qcTlX5P6fxNTmSkH2V8iQcwOHgJwuH5Uqc8ucxx6dMVhx7Qh5sycoVbkFDBnlvKXmrlxxlR0BIihwb0hi/UlL0hzgzlxxVUXurrIBUsXj7mLyT1QKd4nVzYs/XpwqVzW1LmQIw4O3rJEd9X6kn4f7CKH325a5JbMbWIqVywrHRURLSamcjptXiJlli1Jvz5khVsi00Xzw8UnYpdAzOF3tToxFZPzg6605GEON9vHD1OdzhCDuLatSScXwDQrbQMxytVcIqhdwjqXecX9MNWoUwlimU9Mxd3tAzsx1RonDOmWh0PkfcmNQ26ssj9Mtefm7qRTfU/ZCTv6yiin2t+kUy3SxpqYilf5c+TcnmaMutotqU/3OxweMx1i7l3fQEwz7IIWc13H9V0c/DpKXIQ3qrtYx7FKtYVAcNC+IxWYldOpBxgDefri2+DYKbdUb4wgokuDt3AlmzJFYoWiUHQ4yN5NyPa1WIqjcOHPKQ7w8UQVtbuw5LM3RUzte05VJXoWZFOLIp5xmydV5o8CmMG3Xfxm7g+66pM7Dh7iwsLvw/FC131xY0OBs2S8eQAz6fQDefyTkzLsZExL8bH7YsqaaYNPyLtSUxGfwNTJI8a2P3j2qZD+MNWoU8nXS4tdz3Xget+qHVm40T1yd5bUITrXfNK37zpyVTmFIdB5cD3J/VH4z29qoThhIAaVYY2dRqhd9LoyT8LZZRM56nJvIVQfU8jjGyC5eXWnyN5eFDi+aItJsobrtdOsJ1Ut5lqE/W5XYtdMPYjhRl6EgFQqHH/OUssUIOaXx6TFyrbHVLnPymLY28fFpb+ByLBHZRTCrCbioKgM6s1gdgv1Rz30kZYZqs4hBwnrs5jg+syvCWMEx8JPCqFF30o7Eq5pqyGmJS3yA08js2ufs37Mw/lXhTz7YarrsEajaXiNyM3l9OOnqsoioW7c1JHPzG/qxFS8sPujU81u3+tvneo4vxyomdg3YMxDY+HAfG2od68qTLdBkmPtyqdUv8xuRVg7wFB3BZhqdegebGjc0w53if2guASmIvgA959FmkGd/glXScN2iR94wf74qcba37iHcl8OK7ojHZgCb146VS+HQwGR0lTx+sisqK2vioKcDsBUz0OwoYqkV1Hwkm0dyDOAPPycZQVFl4SirIPobJd8CgxY1yJONcmhxg7VReDYDTDTi1Wp9T5AzP3LVKNO5X7n5wYvLSmg+q4E5g1EK8dvG87XZqt7EZzfaYutc5DQlcQ+IrqlQ1/9yD5S5Wg1OBTP6wY7n40Ev599ooAJgKks/nim7rltIlpu4Mrcb4UBVxbpRcg1Y9/x9Y+fyl+9zglWe2JQvaYLgEcJmOWZOurQKRdFE1ONtb+uG2p/rQ9M1Wl7kQjvgamOGTDF6eh/iSBocBXI4+ROTNVzMHicdz+jE1MtpRliyc6B+PFhWDQxlZ9FwBR/a39uuz7+6FR9Xv7RqUamGmt/JKInyAGVNeSEfjgr/OYJvzf6qfzWlNlftT/3HA37ARrAIGMfdbHmZHbyqI/r/kadKuRV8sej/jD+MNVU+1NmS/aXn2pxJEvsRsFMRqNHfag8sJOf6n5Rfpjqt071TSXW2Qzj3b8tokmnmphq9FPNNA+Y0OyUHKceqiadyt1TRkTe+6DStWnPCuevn0qYf4HWRp3q81nMfpgq3CvN5FEfa38upI0wP1SRRVeztRpNTPW39keiPTDTBib2ialc5gTXg1D/RhZPhi/8dXC2cGcMfqi/OtWHE1YUO5XGhumdNFh5wf0y52eEw1b9/NT+NDWaRb6+nMH1Oh7QxFThVf/k2CARMNewJ/RU+wvp+Uen8vie4f5FploK/1T7k/5L9/t7PTmI4evdAYfSbOfir6XK1ODgqQi8dJXhioOYszLVHGJo/C3xa1e2VMEc5IlVOO9+mMrcwPt8CXOi1F+GnThXV5ZcLhsOmEqXqU6K61D/3SV4oR5NqnfJgSV87lA0U5r+N1NF2bEkUqPsC8do+BgFUV4S0SwOP34qkeFgzlifMnZiKhIdfSJ1wQW7wgsY55Lld7KIFwfWqxabDvVbsSGC9jgWTinWOlKWekk6NT1jj1lW7VT7k5o5pDtj7a/5ersfneojlSVCTXckcrvcFx7khyK6pqlCuEO8Lyadyihj/oepzJ6XUYAtDo6vObETUx0eNiYfurpi57611Kn2912bp8Jf2nWM8rurUWPZEAyf+VpYcJQXXQMAsOE6vcDMvWQvVLs+1xE1XvA6Ogz7aS3nRkREP2/ww4oO1GpWMOfdcedinJkP6njyqghmDoI8WX5CRrPT5ti97i4c3nmfnjr71InC07IY9rrhM2rMzUsUGBrEJDca1nm19BkRbdgj+yQGD6rkdoFJcLMt/NAud2oYu4YNl8lexw0bnCnur7ciCA6NiJfJ60qVQwv0ZrV2ggPx/qSuavcsvRxtiFksf6Hqy30UYYwfLl75d21iqslPdY0SyINR+oz82ePZofadbkjfBQ3cbyttUORJDlzf1431VgcpQ9fOEMn8ADHQOfSNjFBybIiU0Bvr9nMBGOvbP4h839WF3wkp3K/Va0ek8ALXd3MBBpudxQV1GH0TUbLiRKy3eU1XrHCF67mtM5yankM1G8P4Pn4EETer+EWtfj7sAe4NtaD3XaVmk5WQRxJRx7u57VDlopY4yE51i5Ni6L0gbIERaL4DJjiUEvWKHTDa+goMRleMScQ7zlgnu5olyvUgJcwCvs9TVTGZmEpogamcZGtzaFOICyICU+FJp/p0PPrNVIZ73v7oVIowtxC/e6wIV4US665sxpqYig0fYjT5qfg22FNzc7tFYRsmOmacS0x991qypBz2SbirrwRyKPmGKVkCY2yWKdzvZtj7ZSHB66qz79TdyHuWfkNg8GStQZ69f8D5Md80w6t4xRH+fVIxDSVfRPF1fyb8zYC8mhbDntEDI2l8cMDBy9+pGNAHGPSECkxni1rHruTF1BJwFRGjtVXc3T2NKnwGDLfQgKmA/y9UF/gUU1PYddhLeZtagVrjkG3EcmKq0U/lKh+5nWp/wnO+iKba30O8UIrcQxnR16nJsPWC89W98h6F3ubeYLq0IUcxwgemlZhQnB2MA10pdV2ExrCSQb1sRMhxsjdLQg0YfHbenKh+eNRsuJAh59hfn6uf2t/ZAmYadapfTKUcgbkmj/qoU237AlEL1SgK2M9/mIqPzWhiKkPbCxNT0UAePM0bn53W/U06Vezf5kSk7oKd1v2NTPV9MsBUf3Wq0aM+6VRj7W/yU421v23t82ShDz1APXTk0P04u0w6VaiQWYyeJjDVfE3h8yNTjbU/yzflYtKpwh0wFbbiP0w1+qnYaj4wV0B+an/2a+hROe+UwX9WqFRZKQKM18XRQuUxfE0ede929HK0uL2fhL0AI/olPXXINVaQIzH9ovB23EefmGrNl0vs24LPoT4fmHJgKn836LKP2S0g/PUFma/kK79rf2Q39PAcPepzLhexZ/cvEZkhMK2hqDOIByqTI84Cxpv6UxkKySam6s7LP0x1sA7KxFSe8/3IOGWI+eOnSl4vGVnLOUe4lwPv3yRgqPvdIVPtz5+7ivqLqZx5B+cz6lSjR31iqocK48Pd5lpEaxsYKkrhfdycgKluwbnDbl+rk5/KQ4d3i+6bM6b+aWAqvAFmXNWHH6YK9u9OxyvV1KZeCv927U9e/MPeNOLipznV8M9/E1PJMGVRi5f2OKweMId9tpZADYE5RdS/rnRsJ4lE9XV0xiF6hTrOFu6NOjjPovDpzGO8DDY14ectMFh/uTW4evQHumYW14h8zE2G9bXOUyO0LxEJWBOYTed1ahn9niVnftgfTyt5wnx3u2JiqtGjzun6nv2lU80Ot0Pk9fqqQ0tflX6YagNBHzWHjUcYtB326vjc5F861cRUgag/f3QqWYaYIztlNTGVg2ZVN9X+Rp1qqv2Vi3vyW6camUoQZ3vWd334/KhTjbW/Saf6sNwXnrn8FLnuF5hsrP2x2xiYbGSqz+Ook29IrtFU+/PEEvJMOjsXbuDuEuRon2F/uHZV0LQ8tziQnhb13weucBfnIU/x9gvCPVK1CIvloF0nqxf5XpRF5NvXmYWqcOhP42y+2NlePB0JfKFTTfNgzjxipcW5H+ZkwdJH4ebSh2K5ViCG9PNh3duGdjgpNxAjzhiYqrJqDgdnYKS1vH6wQV+JQ59graH6x7gWgX2867hmjw01qnlTEKOxZbzH3olqZg4xOTwAg32t6kIN5w4xxUL3GKc5MNmaLHscuod7hrNxXVVSQN7/gbn7h6lcOS0mpgoijiGfxe6J3c465BATNjHEENoU7sOyAaN5fj0xlX9aAlN9TYkjglLc8cRU78S7wZzv3SJH52v1F1O5ZZxySH9LOyK+92pBD3Iio80i4eH4+bigXKy3mGPLgrpJeClCvjIp3omMRc1VDuN7L+xa/N1bNbUjHq5H74oJLkN3Rm1A7KEWZIrYecHnlc0Bxu3qZUKe2AFz+bEDOYZ+2HJ4vXd56n/vZzYoXpY6MZWczbLCPedmhj7LakM+6q4oHHQy5Wnd36hTudkcmMpmO/a3n+pCebh+1uXIOl/O1BFvHSCmwbNe+DNhpU86lXSm0k/tb2SqxWMnFBCh/QTNqz6lXpVVLFkFjYrjIoiAHNSyCHBuxXhP7zuKnkMviKVjN3ipADOggD6AMaW0xMeZXVPLk/dFcHk0HT7sGEzXBzuH18jOcJytOSInGZzpWPsrl+uf2l8QsMAIN2BCumZtYDLq3mS8lI46Nb7qlaXJ0rSw79kRtUNgvICyoowfGJjKbA/7iF4vSYK0VjlBzsAlBTmcganUCpjK/io3iKFNk/+q/f1iql861Uz2CNUX0bBX0DbJMG+nO+oryh0T7QjnJzPahnpmd2cDQbRc3PXaHt6/1TgwlXWOu1cwp87l8IbnAx4DLDCbIzUZG5jLaiHnGD3qI1NNHnWBzn/8VO7FBeZ4GpFB/aMJDOAkwEBjL4Wx9he+lGHPXu36mnSq8DqD67W/A1N9rlhjAz0DRghfIUc6/D/9VMvEXsD4D98Jsr7wwKORqeyh18Dn6+hUcbM/6/767vmjUzlzk+EQb76FyU811f6u/OKHqX7pVN08nEXuynlT5DPRmjqdxWCnk14NuhPlR6eaan+HT9j91qkmP9W47m/UqaLPUGv7y1R9NmsnnWrqT3Wa7++Ed4AR3Wf/FtHop+qj9+Jn3d/oUR+ZytnugKlM9SH81P7StWchd/UOf+tUY+1v1KmckalGj/o83AjFxFRj7W8dIGCq2+WYI1uF+XbSqaLPJ8PL6KxQO1f/7E1jWsCE7kacFW4V5frEVOrS+eNR/1X7g3TZ/aVT/W+mctuc6JNHfdSpqGSdf5jql0d9ZKpRpwr0AF7Lr6dKdRTD/bDkdzcx1a/a39RLYdi/MLDdTp10qsmj/u8y1YJj+X9iKvwXqv6bmGq7s6Z+SAXMpHMOPw9tR+3qnLFhvK9aPEMlS1cLcmTDZH4BLleT85CH7+Ge6gY36VS9Ip0w3e5vFBcGzEnoWg2r8V4bFV9m7Yuudm5ekO+gY+2HWqK5vadAD+a+m3SqkalcN+BzxHvGbdKpJqYadarlORt0K22V/9ap/hdTeVV76xBigKEEW8nwr9qfYBTHyFkdaheJmXUjkFuf2Kn2xy7tNcSwU4Kn2l+8MLbw/WYWud5cj9GysfZk6bLpD1Pdvo046VS+6c0btMfJh3SvLXz/rNtw6HSlHWG/9Bh5hbaJkSnxiMxCdGGdS7yTJ6b6cu0Zu0SH4yHrNU++3dDnNltkLrq2jwjy+OhR+OH30CElWyDCLL8sdh7MkkPZg18SXnu+IufjLWQkyAud8KHTFJ6MJRkle98nvXt+R47mtBnMCVJPPkgssBteZBe1i/BLPsFBiNzenOnoJUKMsMw0Z0N7BcyQqPyR+ufVowgTPmmwz/A3YOTyGtG0SlXc3jc3ajpRg4d1gCIunkZG/epYsbQF/sSRn57pStXriGahTXHuMA1VhUOPaXyxY6xL3pn6n/SBSVmmMDN5kkK6+JtiVxNXdGIq7h0/WFern8nEVPOFUxfOqrbpxFQdet6wUxzuMWI//ZfMJGAqd901wNxnvoA81a5Yv7zPRZRqr4oIL1LD9SZDrdC3gVk4qkYkShNgaMv9AONsQzYMjjHFj6ubUbMamCByIMcQ1deK4tXyhIPLrc7wayOeKaIcMNfWTXR828g8db67K6bXt1nixbPSqb//XjFEAjPGL1mUqIeVKw7y6zbG3Ll8U6UdchSXFzpsMS886VQex9Tw5DhaSATLuxb+JzPbXzrVVPszWA7m6Ocr+/FT7S0ITfPkcsKewwoq4pJhv8B3U8O0zVcQE+utTj7PGGLQyFTc/HQh3X7ox2PwwFStbe8ong09Nm/qTsZ1ZYR0fZFLHNi7Bs48vGyotdxXRRh/pRx/WGAG5d3diwBpaY43axvGB7dM2ZCgpMU7Vhr2xK1zTI89MLV4mLGEXR1gjt+IEPN89M6JtCyGtd/hJ8bS1oOYNF+kLOmlbYvfaYCpuzxd2aBawHxhFFpI9eQCjFfhRsRJAZ/3L/sUTzpVXywzui7htOldMVsc1z0wrX66FYQkVoaj11OhXkchJo9MRcKHM+lU/rUkJeYulU9XhABTvdomxsnd21I0Z5oivGXAhNZMiqgVfu6QAyiihckRftW8rIa9iXbrBCfngKfodnhjEthmhlMtgOPhVvXQE/cuY/yFmIhCpANj34B5bPX2x0/1l6nG2p8ricAsZRD9MBXdfpQc99rjDTlCbEYTU41+KrYbdKqHCzFaMNY9+Vr/0anGXgqTTjWu+1u9FvKPTiXM3zKSL8KPTjXV/rwGYrABM8cPU43r/uazAzDWqFPh09D74X1W2F861Vj7c17PkzX5qf4w1bFEDAtMZSwiYIjRo/7czl8/OpV0OauTn2rttBDjRaJw2KmjH6byXsuXi3bcvCWSJC4jxzi8hr7/j8fkp/KyHsaP7P3RqZzXBpjKy5b2b50qy69D7TKR2ImpRo/6uO6PHJmPhWfxA3K5yoTjN98km2p/i/lKwE7bedzUS+G3TjXU/sTn649HvSIPmSyHXgpuuVZ+mMqPhFnhi4UKOQk89VPtb2Kq+xLonv3YwHBj7W/UqTR5BkzvDb0fNvW2BLTk+eiXn2piqrGXQps8DWo1V7jff3WqkanI8TL0AkmHHqTq5o9ONdb+jI7AeNA4YMCx9udIMBi9kakKALmf2p/vM92/yFQ8/0+1v+V/Sn/if9XeNKXYQDauJluWqB3M+dame1KHSgdMbH0DpGHrL4gBfYZDwdN0XD+sDcVRnmCqrCt30qk+VXxg6ftacTjvtIi6tptH4VMpcxzu25KaeXcuQnK75fhx62SqlekuCrx+Qad1fzxa77BrRJtyYqpRp/IOVWX98lNNHnXm5C4mP5XfXgf/yJV3CDMb9tez3jdxYqpRp/INoWrQ4QYMJdibjHXooram2h+Trk/YFUUe3i94l/RtmUT+0PPxp/a3Vg6sv5pzCeLqcgeM90zxxFSLbyfBM0722Hm68xwxkfsmnORk/4epnCWqkt9MNdb+Nnt9OdX+vLGb20VDDulmCzHyKzflECT3DyIKRgXMsJUStBW0jEj55R55fGtDHvtJD2R+mlfYVS53HQlS30AelBeRswtFHT057UFm+rsqXGLu4fVeS8jH4XPsf+uhJ2b2johs3V6QpyaOimovTShO5nkRegwwQZtXGXW16wNm3tLK8Wx5ryj+XIEZFu6gExyCimqrsC4C42x3eC1pB2qvl1UUCFJT4m3inWCO1SCmuMndwrf6XlNVi7uC7klKcSowGcRcF2Ky871DZN+8gKk6sosmpmqvMcyJX/0euZwOx3c6SpTIqnErvM1qqNXx1YrMFk0VOfRgW4gKFeTxwblmHf6T5MiqL2ciztSS9dV63qL6EhRkSRcV6zEPKUZOzIfAaAbEiPXc6hBO2orq4gNGGbeKYI6nWUTNd34ugn25KvF+tdHoSvgcotA0apgT+zyi6v4LzGBFQgPk0dypE7OQM7Sy4GKv9iCGZ+sLDrIP5Cj3sINsXrPgrxQBchTX4Yb9+L5HuL4cMJpaSTrhLD7DXnEyYxSvjwRiln0FBk7rGDEXQyV8/L3AX/JSi45sx0FMfsF4ozpkLyNT/dKpoo5EPzrVXz/VuO7P8SxGn5hK1vcCOzGV2PRbqjYh3D/G3MH9EHtKV3FasDQxLYjZ1zSm65NUYXIKpQwny82Buk8CjMFq6cAcdkn12zKNyOmRlPjC8oP/8nZm6dOSKL6WPv9/mGrspTAx1dLgh3VpIjBV1ayGvWc0RFeb5TUi13IrY1mXAuq81TKC7LrhsL2B67t+7RPI0S6Ji2675Z5qPrcryGlnNngTvUwKycQtChefJsFvu4aYne3+6FQjU/3SqbYwD1GzdIoiDIda7G6pbajLS00Uhss0xi039Mag7zsODBOYaqkyCVXUYR0i+15QPNToqFMuXmz4UesYm5K3pw5v3NgwCyHnGNf9jUxFjvUJ7q8wPxFuN+ex95FJPHnUtachsVPtb2SqqfZnEGCeXb99/q79jX6q0aM+6VS65/dkyWhKMTEVOwemYNB//FQbfjb0blmiYtKptsYT/a79jX4qMzFgHgtsT0TmbcaRb3ucYVfXXt1U+/vIwFRk84Hvu5srmP84Cu+POtWzJ2uqNaZcTDrVWPsbmYoUPNzf0aPeM62Mp9ofqysG3L87MNfIVJNH/SIK0aRTjX4qSVgsi6n21839ZtKpptrfUl7cifxsJda/6p8fP5W3uy7YqZdCIN5g/tjupMI52i8dmastJfO+VdmJqXDrv4gcrYExagLM+tejPjHVqFPpvDmLftX+xv5U9DiD8/nuZjPS3xfAcGPtb1z3h3bzWeTOImCqV4pXMP4hG5iYKo3ecD37geGkYb/C0aM+1v4mphrX/XH2nWO9K/nouHkVmPqNqRYTUz1jGD9afNNglNnwe3YAM6uyP8LruBv67Kd/dCpPHvaaYoIDnpjqV+1v1KlIL5/lqfY36lT/sp9qMRf/ad2f/P+TdX//b+tUTCyrdLXfx5AXqZsO43V5pQpnJyyRTL3F/Fu/Ui/FMGfur12CUZ2vqbr+xix5vMsEi7Z3I3zWpFHozw0Lp2/DpSY6nNjgoGIRL7bunuIXghhSKLyIW6frqG0Pf69c7/L/0alGP9XHWe6jianMK3f57VH/Vfsb/VRsobmTn8rBj3kz+akmjzovGe2PTmX7WfGLqT7e+VQ47HzwOw1MxcWPpPjfTOVmXOyimRUDwyTzPfYhqjfoWgATifUWjmdkqnmRd2R5T46Fi3tDRMsw638zVX9h8FT7m5jKaXSBLBfdGU9Mta8ZjszMLURzm29KtM60gMjd8Yr9Y2l26MoZNplp8KT5xjWx0Im/rwlz2uTYLfamjHo1OJDe9C/Y30KGhLK7l5L+MNSK2q/VoPwmeYR5kmxgDDFHTfvVyPetNoXrfO4qylG/GxaF5FGwj3Y5dppgT+3z7M6SEIsDU11Kitf5pQhfsQUxzbYLanVdHQX2TWrxdyXt6brdVxFtbIipnmUcIU8bPM0HJdUxtQcD/WXdYfI4pS6OXq8DVSwDYrJq2hy+PBuGdOWgE56FlTvpVL2q3rGzuu47pG56QvqFcYucZ9WIiH1ddCK6t7Lw3ns4/td5cye9ndXYrd5JjPLaOBD+yZQQU8pbgpJkcyILJFaF05uSi8jy4sP3ScMpE6tEN9cCprx+vCi8SaGM9bTR4fiPWRHStipx3sQcXTdnyAGe9taF1/C8OB68H4TDOsp7qm+pW2bHIhButwS3D/1DfcqecHjY8B3One4IjGVlLN3issF16IbU3Kzg+bqbN25iqiVN9oUXzoCh1gvDI1KiXSLnKgIjvTRNIQurywsf8/cG8Wz7HWJKhiemaq8lM/VSmHQqNjEDilbVrfDluSEj7xPqU+3Pud+POkpnj8vkp5pqf9ttuoHzfZZseJqbcLyLilBrJQ77P94SHTvZJqRGnpQsXV/vMVa1DTAD+dwxvfTAHLOtAbP/dpGwoY+sEj/ZHmJMb5wLUouphZXluyefz1D7u/B+g/r99Tx51CemWjgyQ/11B/OLXa0yHFmSRo3P7oqD7XXe4SbmKbXKc4mDh5N0eMPGMlXxfvfjp9qxy4Tab3aHg3orlDgL7itqxsDQYXC2YqzbrDox1eRRP123a2ASCRhztYGYNFvfHao4BuRu9h6Y6nviY5i/dg0ws2MDwyyGPeDLtmFDVWl0nFNmBzlHVbHBY7WAzxPvS1fZ4lUEy6ameN4bKfU++FaQxTeFUb8eeikY2h+mGj3qI1O56wMwUguBljrOeqhlDTpVzRAYX8wNRZNOFdz3TzJ3IjOi99MfnYphNC0iuqtYk041Q/9hqrH2NzFVHvrxb6b6q1Pp7wgYs/+ecyxkJqJW7jDFr3V/v3Sq+Wl1JV//pBT0SYChXMVfTn4q9/v09V9M5XUJMIi6UzbU5mN4vsINHO9Y+2NeX2CukanC1jEmP9UvnWpkqsmjPtX+/vZRd2+3x8RUk0411v66oBv2nimBQcY+6iNTTTrVTfyKE1NNfqpq5pPJTzX1/Gzj7RvigQYMspMHD/3AVGPPz6mXgmYsld861WkHx8PsW6WY/FSjTrV4KEvW5yVg0qtbANMceWDM0aNOGHNFraWlRsHZg+8bdaqx9hdm9p91f956AcfPzIEBL9XtAszX83jyqP9lqtAwganGXgq/POpX+wlz6vmIcLDMISf4GrUKDE7gfqjLUzPV/n4xlW466o+fatSp7rEDzH4RxcI7fP5VnUpY/NN+f8pfO5Xw38RUe0uZ09UWBUWQyKWMD/duQ9WztWFD/o6Ba2/JhirI3BSUoHOCbVIsqCM/aUSTD05w1RwhY7w9NkVwrSD6svXgMW2lfRE4ZghMtZBtau3WKcTsUyzi+Um8UGd7DqKwghuMGN99Efby2f7oVL886t9rKaPnNT4T3kyBsYzZjaLPSx884ORQ+McLMNKoUy3adV44+2pFkfwQYfZQ6z3rbubwfUaVlETwhloe2tQqwo8cZp8gPkXeo9tkaBulzlT7c98s3yK1Z4baH86wv+F1igSzS350Ksk18kmnEhUvZT3fgZg96lQffmC25wt+rwq492+mYqWjRhiqXFgnCWsR2WY5Jx9mdop82kBMnK37mnTtpS+81aMB5rofTcLOfWCi0xJi5KFqZLIE2oH3MyFBRVypZGmH8P3FpqYIk/uGdBfjzDpxsOKQrcDUtSTNCfu6JepIOGorIizXWeGli1pGG1LBnCy3N+wM/anQ+xRsqPG1ziyt73WCP08eGAOGQQEJj5UBUwVXaqPTJQqvbNPix0a7UiN739ggmqclXs76hBqBCDH3kDQZzpb8gZqf9BYRcd7IWAh5GBWa9ilo9ZR0XCR9Std0CzHqENntD1M16e6njzobyhKRnG/NuvZ5nUBODfdHfDEl60fAeOjx2qhEBqRiXQSogXrFKMlXg99z7FZUkX+rtmTx/BaRr502HLI+6Z6w3LvCTqgmHIqR5xCZbSFPJpaYoAPNIO8LqRWF513A4YMBkUNTXjuWakh38XmRn+F4zSAKWF4f1gSYN8gYoy0OFvAfkM3vgAmE9baguzyGPDIHxkK71a4I8E63MF1ziDrRBZ4nbY5kbCBzQf1aiCLK3HmKe73XyJJ7wni+ZZAjlFrvEjZRIEc4v24tWkfDOsjyk0eOuZFadGHbnszrFj4vl/B5p+EVwjb5MfKdZisj1GICdHC7sb7EVd3EVIxpS5En1q48+alGnWpiKi5iYoprE+7f8mW2mHNTn6pCXERBydcybkQvoN5FGHqjrFOY4z9BCjH40xRU74GRha1xpZa/SAry+sJ4octeoapUnoEhPnC/R4+61KUKS8+bdzsx1einCkeP+uzBwXxyr4DJ2PAW41C/q9RecZciiINtidfzl099+1SwwTuygIEiV6CGmm5Ystdg/OrFckO1gN0W4e1dZ7g4V5DX52lVhOs3MJJV1Qpd+SHEZOsllxNTLYtugafa32sRwN3Nsisbvi3RwtJ76FeFvnUR9HvbxXRRUYpPThNR0dzJuHQluF5qBTlEP19ATL97HXXK9IXhLtQulj5AesZTu+HwI6XNtO7PiGeQXfyt/f3SqbYvU59qf/5GAAbiX4oyMdUvP9Uyj/6HTjUx1dhL4c6su99MNdb+5rc1MKMcAAOlxgMYaCUDU40e9as09HxE6bKYmGr0qJszi4mmnp8nAsw225/+6FTZa54T7jz4qRJycic/1ahTTbW/0U/1R6fycvT8Ln+YavKoJzsEDMN/5GjqT3WlZDXV/qhwPnO43y5mRPos/4dHfaz9+cKRKRE/O92n2t8vP9Xy/h7u3390qqn2N5uf2h+m0rd/mGr0U0nkobKTn2qTXd9T7W9a91dX4Y3wzVqIfPI+dih5wPVX2hkwJZsfYT4i85Zw6hvG76hTjUw1rvuban+qfoDxngqzyAmuH/kXU00e9UV0YknHw7j1xl4KY+3PosIi8l4bOB999S0mP9WkU+X8Dmh+uVKLIBUUF5cZwVPtL9DFoffFZVgXOOhUpKDAVPWrUH78VCNTSZsIUXvn/1n3hz4YcpxuDTlM4/zRqdziJmL39mSaf5GpJFb6B6ZS/5b+/qv2pjkecUMtee0VxNCAoVg1ManZ8QFL1qtCxf5ehbzipAYRCYojxLQve6Oelzk49JZfC38tpiL8pQwKgkOW4tUjFiEvjLc4vM40DmdoKVAfi3ERPB+Yw4ZtBdTmiI+DK04aFDBdS8QH3rLuwecTtOSqinyEV1o45FKKiLnqJyKeQ2CY/8VU7lGZy8j+Hm0inIwce6SeZxNTdXm6xy7HVhmiVVcRgUoHdmIqX+RymKPmR8jjHnw8MdVY+3OLD5+j9t5vSG+wB+yXbGxNTNWpfVr8YiqWdeD1dw3Rc2Qq/hUdscO/gcmsvnkR7mFlrMsqhvuLqbwjuxPRqtZ5ImgpMFFZ7CyUJpsLWcZ6FzmfSujQ0POTfF0E53Pstxn6cvqX9JV7xv6Xu8lItF2RcL0J57/hTBW1JAhJZytn7AruNkbx7b4mguLA+Uq62SEtvhtEmp2BSb++kKP93h50nVvB+k62a5Bj9jF1Pe1chFKzi7G9q4D0os0dh5tg2KtGsIGBo8MF0/0zabCTMxe63nu3IjgaUo77631HfW9eFsRtkgQTfN9TK91ULN23IoeV9eVK9eXyE5GVLalYaYY9a1+0KQgN7AaXTyqTjlvvfnSqDbJ40h8GnWUmpS16yIxJPtW8iNzPVXTR3ImX5MNdroVTpUmOjv7rAMwZV5G/WtcNaiqeEM5sr8Aoh6pE4fa+JZJ4LLHbJ1aCUvGyIjO+hRjiqY2FrG10o1jPUETeZ4ieu5oNqSHeKDARoDG2a04F5mzsiBTna4Nf2LGowpgeGyy7q4iPn/OZ+ncexjO9owbLxhlyFN8nEbHjUMfLdnmlmFReFOKo17HZFkeqpKYb0fUNnq+LAfdbSI571rEOMB4Y+7gm/VnMI9d8bpOp9jcylads7jBnss1nqv35jQ5MdUIl5M3NKYscMQIGv+KlTw29rrG/4A0OvhuhSafy+8ZTEfW3+eSncnUKMfdYvyLqmbMyIhWuGyzshj2fl+TKBs+XKeLmbRC6NudlFJ6utoX9YzDUdiBjJtw9tfBzbeR0dZd2RfgMGog5eQyjvUBnHJItMPXYn4rtd0pB26+fIeHhn6Z1f57bfyguPA4YKUqTKMzpzcXyvZlRL++A4f3uluFdXnnUUZiiCOOHmONz7fKQdyfxD1PNFSGiFvfdYoq3kBM8XjBSnadQRcF8ZbmTn2rUqby9l5VT7Y+pXhLrEgPOgh32N/Vj4VqE4tlS8XtuBNTYkzqi916ysDjf+NTpGhgWaxOuh6zz8HtGCeO98RcqppX3oepHagsq0J2FLxyzpco6B6abd1I51f60q6JjYpmzBLXK7Ew6reEiL3GU/6tTfTWIgQo3MJU0+H3+MlXwfQ/7xf1Hp5rW/Y21v7GXAmnvM3Va9zfqVG7dzaxJp+qcBSqAdCCG/2Uq54aB2e50WHE8RwyemGqs/Y06lZ9fvBZtje8fptq/Z/rkp/pklGE9xwHGyo/EpoZvyexU+0OPZfzjURcrheJ49m2n2t/EVH9rf5NHfWSqz+CncgOR0VGlX58TU021v9GjvmANuD4jUz252WPyqDtaDAyi3xVgOuV/+qm6UyThqfY3rvtbXO9qEVZHuF77Er2IyOqzYqr9vXW/nDzqPkM87jdT/fWojzoVeQw64XF3Wvz0Uhh1qtFPNdb+HAOrKl55cH46Y6o4eLlHER2i8PvbTzXqVPjEAROeuDeH2g8qf6/7G3UqU0RqNHnUG/ms/2aqsfY3rvubmOpvLwV3sT+Vk59qZCqqxOTHTwVo+YepRj+V77zE6N/2Uy3m/7TuT/3PDsqc/t/EVOh1huzz69g4NLgvh2sgBuqsQw/Taw5MFLvnHl6/3SiIDktgkhASTEXzDDagetfia74pSE9SL6KlAjFoRbqS6s2JsvS56UTM7AV4rV1IEWwKSKKFd65QUz7YbGCWtYwixe3Ior9sCrfwNjF6cEFJuM98jyemIhfxSPjCSrG7Z+YuerotMMbaPUQTU+2+wBCsa0LM+ctUC+u6Lyam+nDllQiemmFHnANThQ2FPLm9AgONTBWEzJrIyW7HwknC5yePulHvIS/6ljr67pItmeVNwnq6A+/vrsB0y/MKjkd1VjHSkdz++KmuTz6bdCr+qkLMOzC8jlyLV4gUsZfIMQkwjr4q4e+PzyPrS5pgoYUSwBzbKB32cAGMsyWBQthieS6c4rXS0SmKIW87uEfWkdk5h1hL5ImYM3vsCbdbi8yPQUk3l06RH9tbFQ191Ml3vtxHfnSpS+S0Hib86bFn3d7bQUxrjxmZV5si8jTOTFB+10KKUXrGgVPvKDYuEDPtHpgnlHPRxacZc6ZmKuUFXYZiiVccf6bOwblFZMmkMU66akudmisj+jYhphbkmFI/6iGmNFHTYXuv5dRtvHcRZquh39Wl31FXhwyPiu49x2yaCKQ3+w3rbb+8DAwhcoR50bLw2EjS0ce962Sevi+sc9Lg+i2W+px8s2zYXzFpIO/3NxGRP6TEzs0SKEp4zSS8dIL3pU2lIjdmfMJk1pV1PbKTUf4+qnB9VzL2HtyuRUqtrKjy4gXWWTwgBtmV/yT8bGtFoVzmFB81fIGYYWo4WN3zHGsvOPPOXhhR4HoUxv/qiage50ZB30FeYusGefr6SFZRGOeQt3YHiKlr/a6zodGfLXg/UqhneAamgaXKk071lQd/3mO/05FF7ysivz7nyGMewOzNl5OJ6L/PrPfl0xyFMOuSRf3cF76imxYqvrk4MZW/q+cdop+P81P7E9iqgQl7hYnoORLkDEYroi+zPRLhG0Be/uxPFJkcE1APiQUb2g8zx0uGd6jnvq4FvXC7DjcF48MczhcsEda2jhUvGPyUn5olu3uq4sPWOFGjAaaie7uhWMrdJVU5/QTn61sQM4sbxHxr6AFZxO8G7b+rE8RsBWLaqoM83OoyjjqWsysCUd6I+G24MoxCN2fphqyAuVYXl65sucDhY9EkON1ZPVXnSYQJuiQqOmGBUP/SbyIgWRi/ondEdN1thz2Yj4n+m6naVs7Rau/bk07lpRzEKEgVLera7yumtyMw05zlKfVn9o0NnfwOs/438KjdWjUbvE9Ch49fPqRaoQNjRtu7iJ+C3VLTSlocmDlEUpwMOlYzq+D5aOwMh/ODPjHVpFPhZH2edCq/WpzpxFTjuj+nn/sUieIS5sdbiXConD45PqXhgyzfwYql/GlgKm3Y32+jqix9PIFRULX+QE6oKVFg2sA84ezETTrVL6ZiPnMU0XDjD+v4hr7a4nYJDKORHPLgJaLGXZZZv8RMg+7b/XdiKnepMu207m+s/YW6D99XzmcCEb+EKZzY8XUkVOT/6lRWE0IM1/jBDzR41GWjWcL5IR/m+6egT7W/UJY/LZbeDwYYqhewVwhHFc2yBzBVzy3x5FE3Z9vmp5eC27079Cy/zeSncp/cWZ2YCldXYEhne2qndX/Dcm/WP98hhxiZaubchv33MrgLI1ONtT/fbMlP7Q+e0z8e9dOcqBNTucr5mEw61VT7G3t+/vVTeU/7XOK5+0en8seen6OfamKqv7W/njX++Kn8yiS/a3/rI1xf/vCC8ZAo5EenWqM1MOB3B+OjFmH8rM8XYCqmOf/WqcJvB0xcLYFJhcGjPulUF49odP0JgIHz8pxhHJkqXdX+jPWTVvlhKiN9iNhr6L/qp1qK/1T70/6DVPj/U4/6/9tM9SEHn66sq1EERtN3eFZHxeAct6Nwc4Y5v9I/JbWLl1WERZFmyArPwMl1CM+8GwMnP8VXST7zzB72dAwybD0gupomctnAYz4ivmUCxOgycjAxw6DDWv/sqccZq4g4rpmhG0Of5CPNt5H7cHiKUGsXMMaaNPLtc9xNTDXqVBNTla71mZjKY2AOQ9fFxppqf27ezHPkHdxyqv15cQfMNNX+Bp3KSx8redKpFk17jNzqNdTmhnV/I1N5cm+UPzrV6Kca1/2NOtW07m/UqcZ1fyNTTbW/cd3fxFTd24A8Dekfwq/0rJh0qmN/R2QZSZdiYqpRp5KC67Hw/Xzo+z6TjvA++ymcFAkNik/5gsyv6pl16bOSJ6biBesYeUMfdbRPWpbIlbovJqbyBY1MTOWpFjCJwFc6WXy5lHWys5Ahj/XUSafyu7UJ18NPfdIHXoF9JRQSxKBjAHkLD0wVx4KFg1MfUWPtNDhUd42OZ9/Xia61XT746ZIMI2vYUza6VyzJGJvi/pRG1Dv3BRtIs8bC9OPtqBK25dCvyGow61xO1DQuLxb+bTgsqMwG5hyuLoJ2nWa4SzvxN1P5l/xLeEcpgBlJA/dDN4Ax8S2PXKzUCZo/gCmWNDkXri4IMuKPkkMYwSmwI3vzEtXyRiVCTc+Qt1GuRAJ7t8g3mF8gL62G67EvJYjxAeSJxIHxt9+/YyK6aRt5zXFJUV1UkIdKphrB3HrS0THcQYzOd3zkCms/Q1QO7mSunhjszoY50TBWG7JQMqbw06GHprG+cmQhZAoO9PJYImX12JFZtliyXuW7MXLdr0eY5DRjXYBhHWsxMN43klPsLCVBRTg/GuSb706s92zGfml/mMoXNmk56VRd3R6ACUtTR+p36MtvHWG8zpoVhzqzsOj6W9yiiamW/kL7qf1lqxZykOp6+umlMPffLspLj1CX+RYFXXS7BF+1y5rayvoa0eYptFj2eJdaaQzvF6ko470A2ZOyJHUUzlNgJjozMroOxC1L70Fi4V2nixQn6gkT7wVM7bFfCMA4gbx59FP9ZSrfuUDM7dfZG2KytIU8fMuXOOPUOVU+qzyiC8aQ4XVgA8Psh14eYQIxulCfVNvvgmF3cEtF6Cw4VA+6qCD+zdSxaqaDv+VbAnO5tTx51Kd1f+VbblBl38xJp3LaGGJS4PIr6rO3CxvenmaHyXPjUWyXtygsa4sDOtLWVJmtahx6712JT1lPqFFguB7K6t5iL7Af1EHCMyLn/Nbid/sKqHtZlAW1dnaMzTfESHchY5YejBlFvbjPyfzFcuzEVLococmj7uHt+6f2Z64vEDNHnWr0qM/j0ATGegODjkzFuZqGw+D50TFhgKnYHpgqpPZbRez2BO/L1gK7PH1bqDm+l7+Zyg5qRD152Bsl6z7ZpFNNfqqRqVR/zk61P++reg2Cv7wSCZ8Udqr9GR8kTrU/b/6Yqcg2iD31/PS69Nig9CrEU+0v7OLPD1ONtT8nv8DzMulUQ+2PwPl1P70UHB4Yn+Nl+Wfd31+mGvtTzYi5iHy589tfOhVMz2cdf/XlD1N5/RaYq07g/Ls2lqKJqZrTnk46VRC08LyNfqqpl4JwhPNfc9/qp/Y36lRVdp2RxdhLQVKYbNKpxtpfCKOW4ly5Ln886qNONfWnOn+Zn/5URbOE8xNXf3SqkanG2p/7ucPvzyzWn2p/E1N95+vrxFSTTqXfIb56FVbhKduef2p/EAq1iIQpaTBf/fGoTzoVSgtl8lP5s/2sQZ4G42nsTwWzl5Jh7QaMPtb+QrpURHg+lsBYTC9G/zZTyct/8qij/7ipFup/E1PRuwN5y1ZBmOaXToTnereh7kky2ICZdTAGxV1M14ePzpI4bnJ0V94Q4zMMXHxgTx0a/VRcUEBeftLyBs94FVH11lgFCYYeZ2yNberNCjMKTrEq4ocGY2EVr3AU+krtTrU/OZC3Px71PWaKSadyN0WlTn6qGbvZ/+hUr0xkfzPV7PFak/nJzQuPuc0T9Fw01x+davRTTbW/Yd3fxFSjR10+qkd28lOJy8ohXGLs8KRTTX4qY9AB/tb+RKtIIvft8iWKUC5MvRQmpqqv3fOHqeq2yn/pVL9qf4vN/BI5lArcpFONTOUuKgHOZ3bMCMN0n8hPciFHvk8h5kvD3jW3By9OTDX7KPD9Wb/K0CZJukmncm8VMMTmzfik2/bHH6a6V4Y2MZWrnoCZehZ+X3yTtJiYKr2nmMiafmV9sYXfb8wjMHWxhRi4xrUOMXETUtfFNcSouQAxSbxk1HpGZzYspSbGTHY5APkOe5cg/Q6fQ0FIld2nGHQrUcWvDPJ0I6qHPbNpkmPly2QQI4MXJgu7afBRYCDPr3SYGa4uMNnjAQzZk3oTOZ8P3006lcB1wEDOo5YRSRLIi738jN3rbKcifd+0hLd2Z+wsdrWI9Kq3iHBcXQp369wshJpSIKy5OWHHI2WGXoVmkE//vUQePsJ4SWq3g/vfi6wzM0yKhOj+IPxxUQCDLxIZlSUDDO0c5tjZLxwdLaQwIBL7erDeRltCHl5sXNJf3R57aZjpSHc1iGm80gNzt8sWGbevQcR9w2L36TxEhLbMi7BAjqzHK1KHZrvjjSzkhCvcvQF/z1ndDJhLhRxi1t04lDU2XKnWO7KOfwNGl64iQ/oMmMp58JDTPHD5JEz93LPuS4fzGZmKS04Z9vth/H/MnUHddV6xE1NF2yswaeRJhf/FWYfuHsqI5MZCMdX+4Nr41OXaYuhDvovxp7At6mHjwgY+Nhusma81tZywwMFSSlq82NgBdXL/VoROarVYk4099SRhi0ndmzJWPiJHkb7IWIIreH+s/c2Pe5jjR51q7Pk59lIIxtpfFnU1NZrDBs76bOi43zYfaqfsiaV5wyfYVbUVtZfbSxFIUi1ifOKOELM3Pg6fmimj/ZPVqfp+UcgGnG2MV1EsUXxpB3/Uwiz/H+7erUtVJova/EFccD5dihEqKIdAQeVORQVBRUU5/PpeRLhrW1Xf6Lrp6h5d70WNypG5M5HTetacM1bgLkY8kTYEai7vpRncXx+HNOeXJgQjYZThxTUHpjjqOSatc68w3jwWoWVqg3c4TSrMucM6wml+w2T1HvYWAioLbSfPC+IEw/6Dx3ER2sr6ISyjQDJx+9m5YaCvgbnwejdhOpX1BqaCR4B3mPf3o1PhZNhvLzO1yDViYBbGVINOFQL8ptgdn2piCOFMCKfDzMrJeCX+MpX0nn0YUzHvjzKVOplqX+9v4d90oicKMNVh8Jo242Gu9sBUbhdCzaWzFGbe6I/3p26eAmluCVcwnYrmqShTsYw6ZSrq/bE8FfX+vjM/h4x6OhOABpbRP+lUjKmsDP4+1amc2IGeQj82f5jqnMvwPkz8P97fqx/yUeY7Zd7fD1O5pf749f5wrThfpkpkYPa/3h9jqsltQYhp3v/oVJSphMrgsaecz9856j86Fcuob3oOszzV8fwEpm1fowJaTxLjy/1mEHGsAqNnO5Lhq7UFpsmFf2IqSxmYynDfIvP+KFMFnjqse+xGX50qCAlfM52qF67A2FSnokzFvL/61nhMp6Le30pOSImDY4PDMT780alonsq1gHEZU1130ANab39U/OhUP97fEQtf788TPbi+/zWmMkTxP+1Ng/9uoaz/LzHVlr89CT9S+cIVH3DOP2/XDnF1R3hpHomHj+F2FnpOP4YOzq8m6LzfD/mUtRK5J/MYonPlX4jiHVFEwtO5xGZE2tBezibRavZ4Z6hDH4X02g1H4Xl5VrESNVE4F3kLk0a7W+hqiBXhd/t1xLw/ylRMp6qzWER5V6XEUNxd5E7MzeTr/c3wvnDlEfT1rZ5/81Qso649xDPh4uM+8sXPdJiznp6Z98fyVHvbOQ572aQC8/6oTqVM3G3EmOqbp2r2QiB0Jfx+21sTIb4lhUvcacJ0qp88FWUqllE/vuD7ZOm9iMSZUOOo93fW5hZjKt9tlBaNb0CnjKnofCpLfh8ZUzGdav9pDcZUfvRYt+giWC+mUzGmejhhQ+RQSgSfu26yr071UU442NlXEV1SafTVqRbWNkOmOx5981SNcw/R463q8I4wLwVjKq56e6G1N9MivHWzGlcP6MPxc3THJIO3Mv60PtTM+2fIx6iDDvUc9j+bFiUwcZSY+JVzQeg7i0tBRuZdxFN0BWY6nopilU/VGLfWfBcGI1RHYVGrCQbGCcPA6G9FeL09JljeWTLptsdY8JatJKJzPmmJdCuzyOdtu2RMpRwkuF7Y2AAjPdMHaaZvYKZO2bYoP0I1bJQpnF9pfm3RScneBJrAIw4efhyixcUfE0nKsyjYNXKK8rh8EH26VoRgelYmCPdH6GPH2knwxeu9QjNLgt7/NH8Xbu89YrQK/DfpdnEZed1Bi4HJxxbhbL4qgnuzn6CdsE6GPYEfghteHxUisX8l8rl+Fu7ioDnwvPgR4Sf3BzDw1AmRsR37BMDqHQWv+XOCluV0BE3mO4mCtLupjKlkc2Do/A5MbV9qnTGVd1rPE+ify5oxlb+Z2BPm/Snq8VD4i/utQrzronDkDDqVKk5r5v21DVYFf3Tzvt6fqLvKN08lBcAQ3nV/iVaycR/mLF+n4ex0yoTVvrsnuPePdjgbpkyGRHMybERTPwRyAObYj+HrYjPehHNfjoWVmGxr3DVlAzVSTvHq6gJTr4tT+81T3aJP+dWpQsQP53/IDI/VbWhzwRIvJ0YhYnsV7kK0k5NieXpHIlYET4EavD9F4cbamJjM4sG7iuZ4FeW2iF7tRSLc4eoUobmNHeyu4a3kN4dzsTR3twzfDjz3y1TU+5PWF2CY+aXJML6Zehg0qxMcn3FTcaqvR+Gkki9wF8y2LXaDBBjtuCmiVXaXLbw/xl3onIxDsTLXNtzvMykMrROBHgJuOxE3timFi/00i5bLJvGwOSMYGFfDRdhcgZnoLAVj/RaLAA4kxI21xeF0jLTCvW/5BI1aZRRicoH3b/oe5lftFsAQk+VMIGowrAN7BALz/uB8/fH+tMyCmrmfv020Ou3h/dLbmuC5Hfw9XTrpX52KMhXVqbyFDUxgjqDmZo2AhpSqGXl9+a5Qy196YqYrLnK3GXxN81TU+yPH4GQhzPMy6SeEK351qtnUxG6rcimaBkO+bfD+mE5F81TK6DnMUviH9+fIU74IqPdHmWo+eH+Bu3n/8f4Gpvrx/trxHBjkX2YpuMAMFt5YyjycN7lesIw61amaJ1ELP3c4i637M7rKKpZv8zxhsxSkPQ8Mohzg/JrpqWSzFPzMf7dMp5Louj+qU/X3y5NoZTWKwvQDV2bfDDOYB6YKggcwFcuoX1vum1Gv8tEsnA2zWsLjg6vQwtjD+TR1TmBMRXWqoGp17I16vmU6FZ2l4AYN1PedD8+vd4H/xzLq1zCaMJ1qtd8CA9J1f673D6ZSOvj7AVrC8ap6kKHj2B5/mYrOp6IZdQ8Pe+1QpgoF+HmaUffH7/8qU0my8R+YavIHqITR/9S6P1/rl0SZxXIRyKeTihZk2PPyejYFr135wCjt5kW6zQmeQetuVwgeDZ2om64tAn/mqmi35YCzz/C28z5reMaIJxxCZ7kZRcub6maoum4S0uU6L/jxBq65Xx6Am9ehWgSjt2wynYqt+6NMNcePC7ycup3go2NcMaZqyDQRfvNU/8JURo0z7N8uswk6LJKcMZU76dcJ0kWzIErYQ815VzOV5alkrKf4J6NOmcrv3sBEbb6OGVOxWQo/earDAo7vtfIkIrgo+TLVoq/gmdMc+H1Up6IZdapT+S+jNNG8W4+JvH5mgo8/dv3DVCyjTnWq9v5pIv8z7E0icvD7f3SqKVKfpC1QWgTbz81BYTJ5M6Zy4ysw1nPW+aQNmiNcmNkV+p4SGiG+V/bYW/HbGHWzjP/VqQ6vSoIaLV4iXw/sEHljaRFO5fSASe3IUD1ukhtiY3mDPiu/p5jv3pswUFbHiNj3rYrRmotCWzgWOExzddg7Y9hrCA9z2OXFtsSLLQc11xMuxdJeORb2NlIULh7mc1gBp1p4lWqL0FXe14ik60r8MtVrHgn+7TWcP0ttSLM6nwW3LRXoi+2yIf2hGfZv1G8hKp/hlZhwU0BNkoFBi+luTFRtnEXe3pmm6CKrd8K5o0MRTNx4gsaiw5HePmQ4mDzh/qn6uCBaHihFMFeBYQQpR6SpT3scSM0tRcMeykSYHoGBNFRZKDek1TBVJCuCYb8/NNtkPVGHvWn8p1+pSH9KNjHUY1m4w35/qNePhMjS4lp4VWebyLGniMg5dBvepgeGzSYtR5TuUwm+byU1Yyp91CeFN/7INepGjzEx1XFaePPrtUTrS6pAda/hfqBMtcHlk4jAVPAOnc9aNOszmTGVy92BsXc8MIQon69wf3bXhOlUhjRR4Z1dei06p58DYyrm/fGIm4VT/ZFHqxcvl8MOT1Y4ncZngYhkO8Hxbgrv+HDYaybMnAk2Um4STsb+RSDWDpiiOgNTu52wwuGRbIFpLmoOffswW+VTqQ4uXpf26/09V58MTXbPlKhrjY/gbw/roDQihpNDYgskk7oULxLhEQYbw8PL4hbWeNRMJlDJ6lAIJQdbGO8OPvTlZCwshXx4npJNSKRO1rG7zK0aT17nV7i4vMNoGWYrERfjYtAd/pmpumMFDEOZaumVcWjv81VBtpJQY31hzcOR7W5wqB/gL9dzDxi173Z4NQ9Qiu/24QlM93IjMrOFBIdStQrt7WRdLD+XzMNeGLVhUFgrgaym0wrnevRlqtW4OE2Y90eZyntUwJS7eNhLpNc06AGEj4Ps/ZMnvXAeC2Ry/MNUhkpmBXH4kYM/y0VP2tV42FtJhff1X6Zavue+CMV1A+/HeqJF/jIcZh1wezjDuYTwl6l8YoXjaqQXTKeiTEV1KsZUVKeiTMUy6uh9OxExPQITt8P+dRdZl4nYBlzEmIrL3Xk4QcDDjKn+5qmWgFsxNoI9vL/WFyPy3xw/5PvuX6Zyufpc48PgTYr3DzA+1amSevYg2qPVBcZU66l+I0qEgRHT5lSyPFW/q7UigBe1xWZ+BsZRExhTmepG/GUqNAWoak43K1rNvT8zP6lOxWYpnF98wXQqxlRGNKzr0xUu8tzTMUbOtn/B+/U5ilbimwzz52YKMca9joN+PoKeYdfzxLx2XOGe0LCubsioI3UC9zt6HVv0Mhbdr05FmWouD2skKFPRdX9dnosFYypphxHTqchqBn+vcFwcjoXTOAordfRlKtTuxnA/kaZke9MwnUrewfMlzd1xOEm8UbFMi3PCZinQPJVvHeBz6qOX9f/Kuj9D1v6D9/czavP/SCn/v2WqciWJRLwdP9h7FGaFlAgFxHimAtSE6jBBSrCZEfGld1Cjx/cY+tq8JIrhPrE/bZ4JSsPphRix2BfBc/Gq0WtJJiEyr7IQPJ15hXzrYRBT2UiF65Smg9zFbU/aq91EXvuUVeg72uc3o94v1h5jKtneA7NQnUrokgPLqDOd6pbGLTDVDJjHHwEj0TyVuhv2elGLmYMqrYQ+WASGYDrVHosZUdLNvgjGt5mIjnKZMp0qONylkGXUtXq5LRhTTR55zLw/F7VYZUzVtaetwLy/EUpklqf60al4bnoQGFPV46T+N6ZS122OmU5FZyn8MJV4lQ5EWL8a7L0HXcnmLZUxVVDf1hma92XFvD/GVK4N56t3+mTYm0Z2EM9fXXgHvNLCX0zXJdOp+s9nF3kytw1Rfk10xlR+cIeaTplKXKjAVOJ8O8zQ9OGZXe22Aok3Vw+Lsw6FE00tBNKpswrz7TsIR5GcCOQsbmN8O86d0N19hhmuV6XGYt6K4bi/pMKqed4y3Fk7eCdAURfIpbI9/H68Z+HIda8CVGglxpJk8eHUmgx7j1zUEJtOKDKmCp7va8XyVFp9PAtBV9wdtL233S9TzRfJnRiPG5zvo6yUqL2uLaJeUQaf34a3madYFRGaGZwvqlPty5iH83sEpho94PwVgngHBrOVyFX6W42eamoQw3jD9ZdyuL5TN86JfrdukU84JUaP/jElwjBH3R3Ltofum6Qh0rjPIlfyKgdl/cMicru9YLc6ARN72hGR/tLlgjfsTYP6OlOI/hFz7O0JMF34VuH4bi38fnW2FZn3R3Uqr3jLFZIaCRFjNOxXOb1OgUF6uN8YU/mxBp8HZ3fC35+7wsvmcD+rKJWI5KTwPCxucozEG2q+TNW215DlqbRYV/EPU/VoKgu+9AwsZJFEhesnnwSy3q9DHGZeDfQrH6JlEF9LXK2TJvR16xCRYwCMlfTpPZyX21RY3lebCd5YtRaO1I9XrKynqGJpnkKffnOjYmm524TpVPphDTW5EqCnWjw2h6/3RzPqar3hiZTrcuH5ue8heNXD+2WzNCIvSI0W7bsGh9NEtARCSGPh/OLD+yTf9oWPczi/s2R8JvyhvAOTKinUfGMGNfUzeFWzmjfRNOrNr05FZyl8EIIezN1pmDFVcn0F4XjXWgV52KMJ1vZnK5ynwlgI0/4c4tfx00NPl06E5do5eWhXnkKi3SVJCG4PYKBNfUdh8HlCzZOSRYsOz1NCjC6Hz7vtsgxvLuSbp1ptED9B3Pl5In10FSM31YZ8FNWpNqIqMKaiOlWQpeOC6VTqDlWk88NZwby/RIMaLZYWHO88+ZgoWM/ewMxjqJn846gypjL1gane5GMxpuoW8h+mah6HcThoA0Vwz0j6k1FnTEXzVG2/BMYKzlyJ5tPn+ctUnyaA4/sM+9dRpjou3iZjqj86FTAQ1alGwoWH+2/Qqarg9vrO/KR5KqwIwzrHYZYG1anEktdZRt1rInOI2PDAVIcnXC9p/46hR1jcgVlmwMx1A0xmpB94fvFLg+d9AoyimY0dOt1JE9xe4kvGVD8Z9dG19xlT/WTUzfbDFUyn2vbPnDFVcF8cK/TIhdEwl/8PU3VN8CCi9gCmsvxhb5nzSoMeWYbjwxowqbC8cVDPWjgf7Wqk4vHEmA77U/7RqY5IbolhyVzhnbfN1/tz4wKYvg2CCo0mp/MvU6FhT2bkjq1oqV3PDtOppsd0jJf5He5Xuu6PeX/OCBgrfPUcMdGCi+D88wlcL2Aq97MY5u8N3t/4BIwud8MMU6pTbd37KMRSoQj/baZSzP8je/wy1f/o3jTone+I5rp37JOnnqJcyuEeis5Pwa+GOd1rzr+S7qpC33462dD37HxgrrtaQh+cah6aKf6JSM/sIXimrYnIkfkcatzmXfg6gpqDNruCKIS8ceAkmomESScTWWjuUbAsb8M6rvhOlHm1FjzNkRykRsucGK918s2ob1tzR/onn+BgZ2wsdHTLGphqfsDuyIC+/IPGNhGdIdNNmSqZx0fCOdMd9nANv495fynZR0ynokwl2S3UZP98naCP/p4zpvKSlwQ1KdFWbJYCW/dHvT+ap3Jvc2AwmqdSokki+OUcaiTVqRhT0XV/G6t9EHmnQk2kTEW9P3FdQs2nOpUpWR2bpeAXo+2EMRXVqVieiupU7VU+AwPcpYoxlXbSDpF7ecsWmtnpnTGVm11uE1ScJJ+0s3cqMJ1K2Q+6DGWq8ghMsBRDmTGV97HtYW+asP8yFdWpSmlSh8HVXUKfu4wmmL+kF2Ci0xkvV0E5wae8VcLpViXwjLpXBxvntgixco8Egk9SiN2jOQ5n/mmJCT8rKhyK1i7EB21drE7JsNdLU+5CV5RS6NskMcVRZC3hr2ZpQWRXcTCyS+irdX0lBE59LZlORZnKXZZbD322VUt48obPX2nyhDGVdL0eomC6uZeIny5HpBv9s07VFZMUu/5CtNADqybTqXy9Gpg8mlzhncsB828+mxJF61IgzctbC66dAoNfFzX05XJTRkEqzWo0L1uN9HoHTKc8byV63LwH6ePzsfBTV6lRtrGAmfRVht1u0L1Gl0omzeYKX5cPeF7iufkgqpeei0B0JHg+9HSYJYDKwnsdlBTF1cT86lSUqRbb3Yi0BpfiwCqvKSouHjDCZdjL6C9TqcUTmP7mwM/zKOmI6ex3QsDdNh56xfv1l6m6bhojqGkjAIoR9O0aSmvGVM1iBAwTvnkHPT3LC8emEgvL7oQS7B7aUej7y7BYGRkCpu7EcYjbHcHL9Uyo8GVZvEM8WnrAON1lghWPcOF8VuJoJUVLD2czZR3Oxc08WuqXUsTEHfZLE1ajKPwsPym6L08pMaZvTvDHH+JgLr0CI/d5KfixrEKfvbnC+bn7wEhippjIXu8a6LHO78g3Ngt4XsfLKTHI8oa9IrcT5AwM2kpHeF7EUK1RlKxN0uq7epiBq3uMqcSLp0dMp1prusO8P2+1IhleV8cnaRvuXgS7QoUbYzc9A5PE8P67xvMU1dIgcsWTT+HLh0eGEvT2CY+LEru72w7eB9pSBMYyPoU7Cu/Qw83eS2Lyc/h9SfcUkbt3UehE+p881W17gffT6/nH+zsYCtTQ/UON/G0EzNLudIPIn9O4CAEXQjxNeLift8EsImuuAaYFFCX9fWAqRx3yrCIwSHMe84U3crh6mDvewf2NgCkWxDd/dSo5Clpk7mwLnmdNj7w0IAn+vF5wfdetGfn+Ff69O9VbxlTBY3T8MhVXpH+8P6pTtR/fFJhOhY+u/V3316h++M1TDUzlbcohY33bPEln3w1gnDMcr4iH/QXl0TBP6dlUTKdq/uap3Hr/JFp00yPX048h06m06WRYUzAwFdWplPFbE4JqfjLRvQKmmtkZXF+ap1olK4HpVMH9DoxG81SUqQhvnC3cGXJN+FP3h6moTqW7BrwPKFPZZgCMZLXAlNsj/H3q/RmHJ3z+yofrkdgbjShn6Q9T0TyVR3UqBf1hqkBHo2I1X3BwviPUMe/PUwJgfCd8fb0//9zyNVK5VUbMZShi19CBOd+Zgr4Z9fN05OBzPUKMqUJPAQYe7bbj0LkncH9kBO5f6v1NrYATmE4FB26FzsgdFdCWwPWlGfXx2oProT4blXl/80OiFP9tptLE/zCfCmjhb6Dq/0umMv4fZipvNcylBliP/DpzRBRzyxX0lfuycOf3LfTxyjIc5jeVOJhrwCSzzRUTUQpzIUiWTsq8P/UONcJPSJUh37tZRDrWleDq4TZBr2S9Jlx7h3ek8XSGGW7diRjm8oIZU/3NU/ljez1BmXHMSUeWCfbOaVyiaQf9vbnRt4Lf6FcT5Yb5Aebh9tjl+E3LmIrqVME6n1mMqXRrsfvmqSbR5ESUzNnjYF3OWsZUihqkhb+5wvfZLIVDv4n86wO+/jJVscf+vMEiem3EiOWp2Lq/pmt75v35mgN/T0LOnfATDhhv91zHKG2BEWVJPBRfnWoZm4ypAtndVkiPs5YxVdBIGxH6zOOeCMv9J2I61V+mctEVGK1GwBDKRznggPvMJui99a5EnbTAmFSn6oK3x5iK6VS2bg1zfu+JwJjqFiUCUS6jRHDf07uDfC1piem9LpjpVMXsbIQj7z2LlsfDyMSrp/AJJ/4GGCmq2xLzZ2vQkgE+wmZxsfBFEN7hePSZCaFBchUHz2gV+koyxctsGZb4WDeXcGHc7GI5drMWE+l1Dp0g9nF4fXUT3C+2x9C/yQEw2Eso8dT2ui9TUZ2K5qmEJDlHjKmoTiUJr73AmOrwnOREz8thD+sN1NTAjaEPjyxgmNHsOqz1LksCT/Re+PH+Wm13FhhTUe+Plz9QYChT2bHTECCsGPq83dRCh3m8Jb1XFpGP+k2MysiEGibXwOSnB5z/1wyYTGwPcD0GHQbtpfZDuITA9ZrLtxitL04L9/vpHAU4HHTURIR3tp8cgXksCfp4bQLXW5JK7N/jYcbnvTaIdC63AmOqQLlaRLMHpu+LdciYSlltTvA8itDDfHBWke7+2gkumQPzHVAqkD457KEG3DYOuqwkk3Tq8RoF72Y6Qc/Zmv9lKj2+HIiQQiftojqYILVqNqHPiTZeSifoYNe664dYW+NoeXmcE9wvX27oVZ+xQPaWZeFy/1GJKHhWEb7DBvr2yHDDQNNU7N8OHFwP/XMk8g3zhVs88pgxFSfHwFRUp6Len75tecy8P3nDIdLPlHPkTQx4HjaaNiNdMoceJBE3Jrqgq086Dl9x4PdJiIaZn4Q7kgv2otyO0cga9iS/y/vIJcSu0Pu+hOfR7svI985VgppoyBT/C1Mp5AxMJeNzicliNyXy7JMWboc3KQpePibmGxeR+xjydYdZZhBO2ZWRt1PUCQqmFUfUeTasibkmExQ9xlATj0IVufwZ3gelxMGdPXrkAEjjqkTU+6NMxbw/llF/X0TMmKqNMfrqVGYLDESZqt+mY7hL3yTGq0S+EYMDploejucJfmvAVOoJmGq1ToIvUxk7C84LZSrCLxpihEgDxvwcRcSvFypjquWo/9TM+1vAE4pZnsq8F8BUimB+1/3tZ4uOaHtgJsZU5vR0Ipp1gOsnfIY54x9dIkriA3NdFkf1y1SzqQHv58SP0WLWrMIpyeB4phPifXUqylTNiBeRKGxxOI8RX/i8e67x4hPA+1HZy991f9cXMJNWfHThh6moTsW8Pzf+3Jn3x3Sqv0wVXNfAXH0260ljeWrkFVVtQs+JAnhfF390qgxaX+b9MaZaRp+CSLORLDDvzztcjK/3N+U5eJ8rmwfLUzHvj+pU1Ptz1w9gKm53geN/fDjMvL+/TMV0Kh7dGqJ4w/crG5huVZ19plN5zZJv2Rz11j2KUB8DqO+UqWieanWT4PmAVyjQVJcM+/8NTPXigKkW8WYcMaaa4Q9HZOQM3u0uSJn3N7s7cL04ofkyFc1TeY3WiMz7s5WlEv23mUpX/sN8Kk36H82oI86BPnv6gRog+ZWDvGo8IRwfZNAH7JUJ1BRtQvizBO8IylTZq4ZrKAtnwf3UKtRo+3gmRhnngstfhhmTI60n0up5Fdz4freQvH4Q0nYpvBMtEfrOU7ALCX+5nIGh4AhQaMaPr/dHdaq/3p9rHuKMzVL40akYU9E81YeDf0+9v0ZHZyGor3KMrmq2Z97fv+pUjKloRl02J8P8qMH7o3kquu6PeX/pw4+Y9+fprWAynYp6f4yp6HwqylTeeg41jDKVOMaHgjEVNAk3plN52JSgr7MeI6JE7xx7Rg1MRfNUbcyn31kKxtHfEY47Q5+LhtkHn9qE35/dTgLz/toeajhlKs9+r03GVJJYbQSmUynyw4O+7J7ioJhMU3R7xjzpb3kS+e+D4iH9MjAcZSq/hOt53IkdMEUDNUl6AmNVBnHCkXtVoaZwbo24+QiH9sWfFuGhTOGd0LmrcFIveuyb3DCPxRQmoQ+tK/b3QwYyzOCd3pt7owgmpV8i0j5Noj5NeId+dvC1nukNUVcrVCwXn0+MxHwD7+RVjgoyW1sldmZiy5jKnzyvKUra9E3k5eP09f76+zBLAt+AIUQNPr+vO5dfprJeiU40H5jKm84k+LzyoIA9tf03TxVGwCycvToXP0ylOL1cuHZ7q5BxqeAde3pGgifGE+jzqywi8ie7CEHfws+XQvYiff/YFf60uqpoIcP15cv9XvCXr22M1GkL78z8fCq8pQSMmy1VYIixcir83BvWFFTw7qNM5T6MNdy/Srwm8vlVCH4UbC0kKrFOoJpvgZGfcsqYqsHyAa7fBT4PQpOeqPXrjINp/PDQDGc3IhVPYOaXAz//V6dyFzeo6eajexHuMjAV1amsm8+RJuOhxpSZWTKmojoV8/7sd58SQW4M7G6OrwQdrX4PTDCWhOCwecHPf/SASG41LMtQ6xR5O92C5zPqgUlyo0Jme9oTo2k+w0zShQWfNxeJWPMddrswqFGv6/WXqahOlY/7I2MqNp+Kcz24Pr6QCsHoPTWR6hxHRLB1YFRh8GZT7TEmXK9fCj/tti3CETCrkZNc8NwxMJWaZcN8M7pmI4DrsT2PL8Qkt2GemXFvkX54GsTwbB16uJeZsnV/wvYKNTkdNxm+NtIInvcsEQJbXldoyKiTRtUuwKQY7i9458ikn8YXwS+3W6jR00wjvZ0Nc+2vWxHdWgA8vejvhXs4XVsUvbUxMNANeqj0qFroerNROOI0XDCdioz2x9+MOmUqV/4A82bdyUL8/KlDj7YbR4yp+vZSErn+B1NtNfQhUIaAERr1JKL9FL2AEYGp3E/1LlH4CVoinzAwFdWp6Lq/H6Zam0ON/ZtRp0w1vt9NuP8Q/Hs6n4oylT89+9BDTjdHplOt5j5nouwm/xNT3Xau881TNeoxRoBOq3CxLYZZIQNT0TyVfjwZX+9vcj/jELpYYC4uHX29P5qnco/r1PzmqfJaL7xyx32Ziq77870Pn/3Mp2IZdTqfinp/jKmYTpUEf3QqmqfqzPLfvT/ffp7h5BunC2Mqd/06VixPpfdvU2BM9TejzmYphAQYlXl/92SYRbF7Qj18veF9WMKDincqvB89bchThc93jc5o/yGa03PDGqiTit7QzIfj+ghM/5ep6CwFxlTL9QjB+VNGAvP+TlsD7h/zPOyiOzBVNI3+Saei86l65HMFy6gn0sgK4UmE493jUYK5WwDHN+Sp3Gx/VvG7iUbf+VT/5Yy6of2H+VSa/PPf/xJTHXZpS/joccLBCMM7KKpVngi5BoziPKBvw+uUI93rmkVBqACTJK4JfW/6Phee60KfFo6uGTEeZhZ5m+M2Q870+CSCuLli18abEin11CX9QoUa0jvQ972iKzCA5x8xYyqap+rH8RoznYqu+zNGxQ7711Nc/2TUWZ7qfGjfwFQW9KV/daof72+xdzKmUwVCVZq/ear/o07loXz+y1RfnWrIqFPvr5KrFWMqllGnOhX1/n4y6sz7o0ylZVn16/11YzhfUnT/k1Gn3h/viOnX+8vfj/0vU1VpLfzqVNKyLUi/6faR964lFT6tUw57JAPjkfxqsox6s8oPkWtgqKHaLtXgnbrdFsHI2AKTdAODdjowKmUq3lGbX51qWiCbqMXqFQWPm1MiYxYQIi8cvQiy265E/GsGfdTOuhUu55gV8m6XwdvYt4I3P3oqIu/HkCe494VfNHqFnsubTfhQarC/6p4pMsWHSZp7pBT+xXEdxIUXl0iXQsa+HXAlMErakH72WmFvVF1jNA7DoQZvzsBMF2DyzHZeX6b6aDcLrR7A2OKuAKa2NlBTr6/UJNpxBIzfTOF83+QwJwYadEPBwS1SilQn+j0Ahn+VwER17mWkOclywXQqylTts4kxY6qbE6+IkO4v0Kc2UxUlUVgBU93g/jtX65bpVJK5g+PpX9sQZVJdE107HKEmiVcR2R1cf23dA0NNh5mwrVIfibRDacSYamxbMRGFUxG562QmovWsUplO5U9ruWTe3w9TrXpHIKI8zKsaiw8HXaIkJz0wVeFzDvw8ZSpJ3O8KxlTbUIMaXx6gh6E6Fc2om6agfGcpTCZ6ynQq/+FBjQeQeROtNj+RK28cEfmPh0i64/Y57KfmqGhfLM+Ef00qwcXRrkb6cneBGkcehT/Pd1DjWl8gcv6osPvsKg+Z9g56rH7IEiDF9ZCz+ry+3h+do07zVMz7o0w11h2VdPMNfN76NRXRMoTPr7QtMOq+n1XAUCIP96OSF57S3hMUCBM43iuBr3Fuh+hsZQIwjrgVXPez9eB8A1NJ4zwr3HBvl6g8XHTSyzOouZSpaJ5K89M/eSrKVFw+9HDLdhoiRxThfp1JuRDsLnB9jXUFjIFXl8KbbW2RMRXvnjPsnqZblTGVdOjvEWOq+7GD49fgfemfTvB+HPV/mIrpVNT7ozoVy1PZ0WscTqubGjGdatIBA2nddoyZ95e0/Y0x1er6JhZ+O/zABMBUTKfqTehpdG7ECUFZvSvUzIC5RHGsQt8XHOF6HlcqMGE/Fpar7gPfv+JvRj3oB2YTbdsKkf804Xm1/JR5fxK01cBAPAfvo/cK3r9a+kenOt16kfCzgamM59tE9dS2Q7sc8lSUqU7Pf+hU1PsLgtWDSNvMiIKA52uWUf/RqQrpZAx7vCsRYyrm/Q1MxTLqL46HHuKBgIHL4JOhg/e8Ee791CLm/VWl8s2o+9b6U351qoGpWEad6lTi6WJhcnnB+aM6VetJcP8p+xF8/mIB93NTy5H7to8ZYyopff1hqm6m30nP36HT3A/r4FdKoBLT7v7oVMsdHD9ftMBoNE+lxM3kd90fZSp9JnKRv66gfivl1g9xEKkC8/7CNcpYnsqvdsMe0ANTzYZ18cz7ozqVHR7GeDm9w99Lxgf0zVOpZ/LNUzWWxxXM+7MGZh6XMzheqlPx/IYjJl33R5mKen+Uqf7bOpVpqv+BqZT/UaYylLgmykVKgWH4e4bCl6URM0Onws3Lm4cy0VKJEaXAWEdhlqHxs9WI8XydI+/+UEw0b9Zn6JOAsfypDn1iWR7v0DcvyoIx1UFce6Sv6qJwq4dSIUnbOURqRsAA/elWsTwV8/7CSWyi+4XLiNx42++6v0dbJ0RGyrbwJxowBWMq6v2dTLlC2vw9JebdPBcuztYmy6i38RiYhzKVdqmO0FeVBxw8LrOaMZXo3g6Fj3eiiR7PpQM1TNsUzPtzltPo1/t736EG/uSpnPGwZzKdo/6ygWk+qxT6qrEFn4fOUvjr/bmRXqpItjjru+6PZtQpU1GdijEV1anUa/wZ/Hs4fxcv7eH8XaCmpENNjcZmyZgqOL7WwKBym0Mf/dxixlTT25BRH3QqxlT7h6MQ/nJMMNOp7DEwibyEp4sxFfX+aJ7K7Wx7yPyPz0THr1vk2+09Rv5J+xD+ZDeCv9878O7jNIUIwx7KvsDpJYpf3IfIgvnEgQ6/BqGouxLFmL8Lz7sMeRRp2FNbut4jT9GrCsXS8US4Pd9E7rCHMtpMpx/SjuQae267b9Ffnco93q8hYyqmUyEEx0t1Ku5QAUNTnUqZm2eWp/IrSQmZ96e1wxoFaSpZjKmY9/dwChHN8EQl2s4DRqNM9VqWOfP+vGm1SZBziZ/M+/NRNKmYTtU8dxfscZ9pi1zBupL+cwWGUYd8m7sZ9uAWd7vCE1+2g24SMLWZ74CROxHuT3mZ3El3bY6RFw3zyyhTtdIsLYKrXLZodANm+2Eq6arKRFSWG8H1HsBg92Y5+jedypzF0POo4m6CFjgtfnWq5gLXsyn3u8hvb7MJWgEYEAVouGBMRXUq6v39q07lVdXRRJE7XRLdGN0FNyntClW3+YVoq30Bz89uyHvl1zkRTkKB3TBUvzqudA2uUAPGwOBFMuSP3tey8M/NPUTTQANmfH/yyC0ej5jpVJ0Ywju+7YKEMZV5vEMNGB0bB88elkSEub0v/N1jCn191uqk88oj1OD2BjW+iFUixFKOXTG8D/trWjVjKtcYA1MlWQY1dCtsCm8XwPUY8dqJiMUpw/5hZ6doF53g9/EYajKdo05nflKdytPCMzw1jWP8MhX0V8A0qQBMtULw+w/rEp7X8ZBVaGR4ft/rVCGmf4b34f5qt8gPOWBE0t0Ed35aQ8+xBqbilBJ6TM1URCQ+R0MeTQWmel1OFmMqfrwRCm+lEIcx1WhSAwM8yfvr/XXGbhyt8nqYs57cStKl/gz/q07FmMr30ZN5f/7cAaaiOpVi8MBo1Ptr/JlCFFNEeDlfBTXLU7F1f8tT881T/ehUqw9qCVe5psCYSnoDSlDvj+1NQzPqwt4zC6ZTxcP+dn90qj95KspULKNO81Syf4Xvh+NAZXmqRafx0EPvScV0Kpqn8uGWFlE/Cb55Kt/Ujh7TqRhTUZ2KMhXfVMDEt0cgsjwV06l86ZR9daq/3h/Vqdr31YoYUwUu/H6ap2JMRTPqzPtTH/D5j8XG+OapihT+Ps2oK+8hU/83o64+RD1yNaf5MpU+zPxkeao+Hdblqf/Qqd7PT/OrU6UtFLqp9dQEplPRjDr1/oJahq9pRt2aaCOBeX9HrKAQP49jvFJn51+mIo9RU+IOX8xf74/OUvjRqczTDL5vDLMhto+zyJjKHZ0VYfCKy/8eU5mi9J8y6sr/6N404rR9kGbkHbG/TeEdRPYh1FDHOQmefoaa/a9MtVrA93+YCjfTE+kOj3MUuBq8gywhL0kbTsuIMdXV8OfQ51dFFKQTO0O6dbRJ9zkBI1wO9Pti9dWpKFP9zVMx749m1FVjnHyZ6pun0ncC06mo99dqxjliTGXvJinTqbziObV+vD94h8Df22zrE9OpWEbdRtMvU7GM+tf7A6ZiOhVlKrk6DOsC58BcVKfSdQ76YtuRJ795qvgBTMB0qoGpgkKdtHCPVxzTqZj395epPPVkW//m/a1fZsu8P29awO/Tx2kODCTsC6ZTkVudEdF6bwv3lq9VtA92c6ZTBXe0Dn90KsZUo7B8kDZ/boXAK+DvnR3rzXQqxlTyehcQaTkHBnZXMjDk6wG/X9QeQz4B+nK+l86kDyJgVlnRoG9dHPdEH+aoewZ5qMi6dAn0wdZLcIf5VChdQE1VZiZc7zWBr8P9Y0W0o/CKgp2temircMCEr9WtCOZ7YKxQqt+kR+0qYkz1aK0XUb01MNAFbS3GVBq574c541OVMRW/zuFrqlNR76/Tebj+VKcyZScDRmp3BWOqeMiMG1A+gTmukokaKz0RuXz9Yao8St7M+/M1MkkYUymbwyXy8s8V3vErFZj2UyaRf76vU/SSrYJoVbKLXORuQ4Sl+kX63S7FQS6uWzQeeyXRpFf6q1MJlgKMbWsTFZ0kc0mUPL4IP0ylbc9wPf8yleB2wITVZe0wnUp7rk8R06koU5nFI8HA/3KCsj5pGFO5xXVaoc99PfnVqV781CQqkpRvnqotgz0xlyp8/nTYW+RgT2ekPc3g+h/3cL4N8bon3ZvPhGBZzyokV5pFJPmZQSlo7i3SllN/2EMceqR37ljok40TInBlgb2UwP3lbIaM9u5yxm55SeJfnYoylWjJg1f45L7zqVxb7YnkqDvBDys4/kmWqKRrz6kAz9omRIXgyMTci9CTfELoObJo8iHq/R9MdQ0zkciKsIXn1VcstJtp0CNowxoHrEKP8C4WwNTlWIPn0U1TJD5WM5anYt7f4WgqRI2NLfSUT7h/tthUiSK+cuwrY2C0H6Z6bO41UqREIiowVeFbV2DQmcrtCScBU3nNUUqRksYmaaTiLHj7o60idS1Y4awRcRQuLV9F/anfE2UE1Y0x1d+MetAvgVmUcW8wnWopeCRkeSrKVOTCnS2McmAqqlMx7y8x+YoIPtRMplNRpqIZ9R+dyoiEP97fpRu8oWHdn3/nmhgnZAs1WDsZ3zxV/ll981Q/TGWs9sDEkv9Wmff3w1Rk7DrhIpsMeaotF/7oVG6BgQkoUxmkMAo2SyF+FfiXqWo/0InuH+WvTsXyVMtSx8z7u08/V8ZUQRwAM/zVqXxzDoxGmcqNUmAuqlMdreAPU73uqfhvTOUIn5pI4oUDxtDg/N4WOryP1iow3WJgDMpUzPt7GJzD8lRUp1qhY/P1/mhGPXDVc4IP+d5gsxS8cAxXlXp/ljAeFYyp6Lo/ylQso353bC+cXTItYuv+/upUATmcTKZTjW3OwktvTb7eH2UqEtnnDE/WZxQGly0w97/oVP/GVFoP1xe5o1E4+2Gq84Yn/TJVoAdZ/Dd1KlNS9P/AVOr4H//9T2XU02lYMZ0qKPfbBPlOKxDjcD9G/v04FZEVtQqR8w0wE2Wqi9ZKpAlvZ+x1862J9NsjJR08lNgXt1uPMZWYjkocHPhNzJhKCNMCM6Ya37gJYyqmU5V6Mjwzfiz480FnoEzF1v3JO6hxlKloRt39qFCzfjLq0L6XPzqVl5/WImMq+a4kX++PMdWQUXev6SZj86moThU46dViTPWTUfeSx5J04y30/VSnot4fZSo28/PQVd1vRv08rktgAHVfMKaiOpWybA+R5yqTmjEVzah7/fNeotG67ImhvuB804w69f5oRt0fp1AjKFNRncrdXeHvUe/vJ09FmYrqVIyp2CwF6v3JEylDcw36ev2yB4Za7hWoCSFcX3MswvnYoJuKPlX6IdrtnkMNuEINml7WM8L1clF48pD/Idp8TRQ9BGaaCXaJeLWDd5JK4HqPRKdF3vgdEu086Cw37+GhXJ8Sou+1ZxE0262DRo/rguhhlRfesVJCZFr5gjR58Ii8Tr3D74+OG6J250sRJFriIV+GGtnx0gq+vgJDUKb60alkxXr+en+PvQWf/1juBW8nA1OxjPrAVL4+A4agOlWLhr2EKFOdhFD7en/ZZdqi7lynvzrVJS8rYvCHCAexPwmZ96fwm1wI6nqaoaQXC8ZUQX2H60G9P8pUTKci1/JO2u6QCoE2zNikTMVxD2Dmx7AuVFGcPWMqL5ZKuB/WISH8278UvhDPasZUNE/lfqpZiLxRwjOm8vf5xESfYd5Zy0fHwhfj3QT1OL2SpngmEdOpbn38Yt6fz12vKtrxJkd4fV/C8X/g/qY6lbg3VXheRkNGu94DEwsS1LBgfrLQ6n0cE+3+KiK/6IY1I5G0IYLUA0PbQ/5sjyYq6RfeSXD7BnoudzldEHGYTxXUltKiXTZeE60oLoWrnIDJ082VENPQgCnrkWohfX+DmrpYDjWZfGIUamjPvD+WUWdMJQq7whOuU6iZDbxf+nifRoypklUJfX7ZA9NRpnIK60GkjuTYfY1tj+lUgi1sBP/2hvt5/+lSohxTeB84KjxPwWGvEeE51zFjqnS5mLFZCgG2Rl+dypCsYdHdR/LQCWcyXK9PHgXT8d1DxjptiUwCuJ8tWfkyVetnGfY3U7tGUcUdiHDtbtEPU0nNBZjqr04FnRSO2CwFmqeiTOVnt+arU7F1f1SnonkqrtpADQ390TejLuveVGDeH9WpVH3IMNP5VFSnYky1co4lam6zhnl/wS0YGGiKlK/3d1hCDad5KjpHna37W0TnL1O5xsXPWEb9x/ujTCXugKlW7hsYjft8BKJ+FiYw7MJvUZbbNmMqt1HeDpIur1W4eJ14zPJUym3x9f583+TLnzxVMJ431df7o+v+ZmKtIg8/v0zFdCrq/bE8FfX+DO9y/dWpvFBwfmcpMKb6lzyVrA57QNN1f1SnMuDXQg86P8f/xlQ0o850qiUHTEe9PzO5/tGpKFNpgqBHwSeB84fzQPvmqaj3R9TXsCe1BUxD1/399f6YTuVNsMd0Ktdq4Hr8XffHvL+rOuiGA1ORWXme4L3RwP2x2lgF8/7ouj+aUWezFA6RzLNZCoypJtrg7Q7eH2Mq6v111bB/4d1p/t/UqWT9P2XUNf0fm9MY/0s6FWWq5vk5CIypgnkm/TLV6aKKRFivzsBc3Qxqyhz6wh+mot6fLHDQRx+l+wRJeF4Ag5mF4EbGxkPHRecM3hEwlT3blogbSbNfnYoy1Y9ONVpIZ6ZTBVEyiZn3R5nqN6M+FqEvp7MUsjH8PqpT/TAV9f6YTpV02f6bUecy6Luv63TPZn4y748yVdeONoLn3SXny1TTM9Tw5SdqmU7VhpshbzXoVDg3BaZTMaai3p/gGHvhR6eiTMW8P5qnokzljvztb57Km6ozFa1TKWHe349OJYrnU8R0Kj53zsz7c9EL+vj4Pugk5msbMabKZ+s5aWbnA2Y6FWUqfh9ucSDtgEmUs3lnOpUXj6BmjhTnxZiK6VSH8RwTxdQKwRMncH7PSh4Mmdai8MfRtoK6J9lEXycn7C6WVYzO80F3FPaXKDCfqoic3WOYRSE+BO/9AkbeP8YzYopJhoPbHZgjsN8zooRyhX0uBMb7PK5LIq1ucD7iGdSoSIprplP5crmeILfx7kSUcvh7t+nGRP5tmEVwuOyAKdVriz7z9sB0qkCRoObJQBZE4oc56OVEFJlOZTyHWRKmHdXovRKVr/f3l6kks5Th+mcz54ep/Fc4SVGomCEx6LwpZ5iN8WWqCzC9dp/GqL6aOemsbQI1fnMzUX/NbkTjNsC8O2GdIs+C7/fTKo0C3xnWEAxMpdXl0EMIccmYSsDLi+BnAdy/02spEbXxNsDcNzge/jR4X9FzjxlTjZbthzGV14o7YKAoPgLDPOB5cJwbMMUqfhK5TID5FldguvXH64hhJiXUlBqYfjsbmyxP5b7OZoaQ2ydEsh8SXO8p1NwuzkdEGB2B8aq77KCz8FgTXo2B6UelVAIjVj0RdfsYef4HznfdjaEHGXt5AUevVIg7c3A9D8Ul8oUT9Fzr09EjBhYPApTQbYvq1eVJ+Hzw/oQ2iJlOxUk51ACjhpoRzaw3UcQSntesGDL1TSIQIQ3h+XnWwIiTS/YhRtVl2D2EcD+hlXkF5iOZ4OLchvNhZR1RlH6Dg0e6UZH0eQw60A6ut6/A8aqvQAUG14ExpKeZoMkcTb/zqbyGOeLyr06lF7VCzKrKBL/IthY6rL034R/AVK4obzPkSXFHdPcMzPSY2hUSMm1H1Hd3KxhTvdMEaliTn4tAMeD+XuXDXiC7HmNSjX0THWbPPenfSyFyjdnIwYI7zEDWCxV60jcnIlc7aURbx5bAdCrq/VGmCk8+nC+kATP9ZNRpnup33d9pBj3T01IL9/1+18z7k9IOmOodBiWaO8ootH06I3Xw/m7usGcwZaosA4aiOpUcOib0qOkx/GGqUH0DQxmnZ0/M2jUL13/6NctT4QQZ2G+2RwflwWsZWvaRE/w6AmakTEUz6v7xeKrQbTRCw4zYYZbGP3t/bD4V06n8DJgj3vkeCv1nSQzPUOF++pxS9BT3JdGmDw3/q07ljkU+QVyC4P1azuF8drO0Rafj02M61eq5AKZ6Pi/wfr5dgYFoRn2+32csT8WY6mMsdJan8scaB9d/87l9dSq67m/K6xLh1q0m/OhU/b2B+5nqVNT786QRMFXvvEsUPC+f73yqvzqVpw/3H2UqqlNpD0cQ2CwF6v1NPvKoILcI6n06EhBb97cabZoU62/XCr1xPMar4ANMd3sBk2rW/M98KpqnWqzsEV6u8ybEGicbxPQRj32lGrV4sV1wpH0M+6BcZ1z2X2Qq9f/MHj9Mpf+PrvurY+9GFPl2KNw2UWLkqlDz1Vd/FIJ4f63RCA9zwylTZf0sZUzV6XOoYRNnq/7oVIG+gXce3r9zwkvt0PeObxmKF2ubCPsEagg53eGdOVpOSQOlWGA6FdHVGzG1UfzNU9H5VDRPxby/zLLWpPmI28jbacB43zzV4P1RpqI6lVg/4HjIcd2ydX90PhXTqYpOPRCl0HeFq+03KXpM1B0RovQQMZ3q/NjNvhl1qlNlYbdiTOUnb6jJ5SYMGVMFti1NGFPxe3mL3dSeqsjoxOuXqdxq6vwwlWdosYj8LNZ+dar2ktVMp/IPOtTkv0zF8lSUqWRvWCfWlOuY6VS8XMPxrGpgRqpTsXV/dQY19M4PebB9cYA+erx2mPenb3z4vj3s/ROd6xuRxmdgsO0EGIVsy5oxlf+ZwPdnznVMtE1XwDthdnPQ3J56RJg+LkVw6ewEmGqNoS/fwv0ghYmDjIqbEfmxzQuffyY10h65Q5RZ/4gCqZJDdG+XY9KXm7Pgv27bCUru/oQYi+c98k6fYY/gatjDebHNsGciYGyqU9GMOtOpVkR8wjvmBH/vPpmJyJjV0CfeC2CksSqJKNuJKeHm510UvNdbB+kLFWpAoJ4K7zwpW1RJ5okoq2ciBNNZUaHFyoK+2l5AjV2e1iUSA3NH+NVdxt7qNJugeZtB39tvVgJjqkPiLEm7iqGGUqYSUApM+zzD/TG7SSF6r9UzUbxtMuzNAZ9HvablvzGVvi6BKUYDc5u3NvllKpqnkiT7EnnLEHoKqlMxpgrvMw+hxjIJ5372BfP+aJ5K2K+OkcvFD/i8UXxm3p+7d2S4P1bApJSpvPYK9390FF9ECAed6vkGpl+flhzcnwr0pbaVlugm6DuWp2I6VV6FUNPemwv2xAdcP87NYyKqQybeKNYJivNhj/CBqdww+GemIhYw1dgZL0mzLIDR2yMwXrs5+oS7twfsTo7AFEIfDN7+sGc01ane+eLAmMrXh3VYRG4bImcDAz/LQQcedCq93KY4OL6B8etV1RIlE7IiSBroEWI4o6TTCDA51amABFq4P7o19OnpRkRV8D5ADd3D9W4H3XxbIIV5f249r2OmU4maq0b+OfjDVFSn8tIHnK9xEUtf7+9pDety15OacJyfR4yp0BqYT/TP0MNRprJCbk/abX/Hnndcw/F4cD6pThVsU7tlTEV1KsJl76/3R/NUwWczeDsFMA2qD4rgzgZdabcDBqRMxfJUoxZ+guWpquMfnUo0hxViFzWoEV8PGepuxBWBVfkpCny+JmbHqdibv/0K9XUvEXPVjItl2X5KtNIRR/jrUyt82zv/k/f3OPkxwse+gR50bML7iPeHOeYzOJ9XAa4fzainm49AZOSa8P58+kN+Es9CK8VG5DYK56Hicl8ynco/CMCA+WlWfXUqylSSgBHz/phOtZkM+wc+tjIOnl0NPZ8R3L7e30t9Q8/jw+enc9T/lam80hn2TB6Yajo/DvsbSkGKHAuY6sf7o0xFdSrGVFSnot6ftzVGMT4tb2ciaA/osS4lABllqja+mBHLU82URcV0qqVXAyMap5vAmMq3HPJlKl54AIOmOWmZThVIHPy8fX+nyELBm3l/AfaAgbPi5bKMupe/gXHfgnwiuuGJ2I1VHo43PI/DaaePhGWNm69O9cNUt46MGVORphmleCas4HjRzBSC6zYIUVwBMy/sYT/FDRrm2E956Kk2Ble4RD1/mUob5lO5/f2/ylTDqIT/e6Yy1LFkTOj/aP9zTNVuwr3gL7Qhozx4fzxJ0y9TUZ2KeX9Up6LeH2OqrT3Mgd7sDvDMtMciKETo65YXP2NMxXSqpp/aRETOJXKnIyVh3h9lKqZTaZpakjbTYuzfR2LLMupmZG8L6HsmIWMqOkuB5amSl/cE5lF231kK9hxqPHeXzvgnT0W9Px/fYxV9LmH6y1S1GCe/TFU+JPs3o/71/g67gnl/dI66aWbJr071r/OpfpiKzvxU59Ve+MlTCVEOTEXzVFIBffePToUmj4TlqZj3Rw5188tUNE9lrIb9D/9m1ClTBesMaqh3Gry1wfvz47HkMZ2q38fbyD+YUFMKSxzm1JfbguWpKFM1aJtHzPvzrQ79MlU/G7w75X4p/HhlZ4j/1DwxuOgYMaZqVA0YltvkUJOeToXy8XUOz3T3wJ5SzRx0yuYW9P3RuYAaPzDd9ggMrd+g5lQ7YCRzm3vAYARqzpWD+2FXlk/Sr9JlxJhKb8oHabjyFDGmot4fYypfhc8/0YCZhGUO9w/VqR6upxA9NqGGUp1qJU/OLE/FdCrKVJoyP0W+d5xmSDqVCctT+cIFGKbJvTvRFlkUsTyV4dTAFJN1LniH5zpE3qXM4P7Ltl/v70enokxFM+q8v4WeZClOK8ZUsn8DJqA61WhWbUlb1nB/UKbip2X4y1T/qlNRpjKi+07wzjncn1mntkyncut4ZyEZJxciF49twZiK6lSmmCSFu71eRcZU7SopI8ZUf3UqxlQ0T6XteqhhY/tootkdzl8vLXMhQDd5gpTDOiK9GZ6wP77C8/+XqZhOZY7Hc8I9PPh5J1NKpNtcSJR80Kn6o5wg95T7RLMb+Lwpd6+YTiW5ZITDPvwkSA8vO5ZRdycE+n5PGXQmqlNRplIsB45HXR+EH6bqn32Gf5hKbAbvr8ihh6PeH2WqwExnLWOqH52Ken8/TPXK5Ckw+QZq2uZMvkwltvIGGPgtOb95KspUh/UwN78ApgrSjf3VqWT3fC7c6xW+pjqVbP9Dp1p7njbMUT8X/i69iwi/jX/SqTAPn/+Hqaj35zmZin+8P+m0hrv2YML50RJgCtP2/jAVXfdHmYrN/KRM1WBr2BO4Ombos4bv88lILZj3F5rD/nx/1/1RnYrO/GR5qrGA4fi6LTAR9f6O19mbCAv8h6ku0yD96lSUqbQTVHXq/bE8VT/+v7h7ty5VleR7+wNxwRnlUkw8c0gURe5UVBQ8n9BP/w8iqCVr7X5/+6b3GP3ufdFjVFetKgXMeHLOGZHAVL1puyERUx3ULAiYkQjAOJ1XQExV06kOrbDKUznM2Oa2Z050Lr9zNfPbE2CgY8iAqfi+YTsrTegwp7uE9y+aPzrVSN4f+Es56ZkXDIBBZp3fdSpkKvEz+k2nQqYarxXRZIeQXbnc25qSd+rD6/v2/bmrc/n+MaOOTKU04O+j9/e2f3l/gwiuJzKVAy98SkyFc9T9/bhV2OckY9V8KqO8HzifqpZR/+pU3tgFpoqS0abKU2FGPTqHVuBsmi2J+v5Qp/LzuSWNs6gV0yyFzrrMU6FOtZLKv49M9Yg3lU7V5d2WDTtLYGaao17mqfzWoiXb0Wkvcq2cT/VP61QN/e+8v4qn8H/+dUylj+awzxbmUNOdPs6tBqbyhJVSEFPJzSkwFepU0iKQyPsjphLK/EKNqW7X9pYX2jMLKU9FOtUngBqNOhUylfAwF5kvT4DRajoVMhVvDlP+1mzYN+LMzz/7/pbN+EZM5afGMWa3xa7Dlb6xDZ3PdqazqR4suLQ1ocaEx478M/OzvZAoT7U7Wqt6nsp8D3tc6x9nEjFVHs+CyvvDs2nQ+2smMdRU1Knk8fTFP0cDvvZ7MxlqmnXkn0Ba2k5wBqa58iTj+iFfVhl1JTCb/D1fpbCvPWsp02SrnBO+X0nEVFVG3X9IpFMhU5H3h31/yFSoU7mfSzlXO8q3XLtnkV3LqIvPeBmSTnUbmCp5f6RTvbbxgZiKdKq0nANuxpNdmRlXTVa8BIsXm9Me9sk2MCky1VtIgSluZR8gMtVbmaxtR+C6xT7Bozz9Okwz/z0853A9Zj3+Fp9nYMwTMMQ+0EViKk8flLMrjoLNjWUCNQeZKj4NHd6U5K3tn+J5UHl/0Xxse9NsZrGMx2d4Bo4buD/2sWB5JJ8rpgp1YJamcV9W3h/qVB1noBBTkU41VYqkYqp5N0xZxly50qmi7eFMTEXeHzKVmcrHKk+1dzsueX+Yp3Jb5XmQFpuuK6YKjweXPbvymsv3aC55vdHvOtVbAiZYv6096VTEVI3IXBBT+bY8PTMz133KUzniCJ7fmQKvT56Isyqj3t+6AnyeDvB8z1Jgoi9TUd/fl6koo45MZUwXC5vyVFPPfFTeHzIVZtRRp/KSnXkm7w/zVOT9IVMpQqk7JQfVIqbSLAcYztgfAnYeD+5c3tuJTTrVetfuQ410gamNcu4/MpVh73dZTacippLX84qpqO+v+fRdNh88F/zlJYJd06lq3p/Pc5k3BxP4fH6ZCvNUDofXRd7fRyu9v2+eqnn6RCFl1JGpdOcNz48SaQPW3jdU/h5ZRujuz65L3t/LnkKNxoz6bQN7EGQqR73D5xvzVB+/7NOtmMp9cO0U7G2vq/YTYqoPMFVITJXGxrzKU63XhynpVNJjC883en+Yp+q13r95f83bQpK8obLt2ANtbgWt5QbuD3p/OEtBYRMrmzxWL5d0KrXplN5f82mydtq4cVVAptLEhOVJ40g6lZMMoIZ/dSqn6a2Bid2rzF+XUqdC7+8V3Crvj3Qq9P7a7bwpEVPJ683zL0ylnhY/3h/qVI2OC0zyGgp3Nlz0f9OpME+F3p8zyX7TqdzyuGLy/jx+hdf7ZSrUqajvz200DtzoAiORToXe32cI989/PICZME8lza9GSHkqZCrPWAKjyFO4HhNNLMj7gz2Ke2cLbzKiWQrjXgg/H+6fF/6JE1NytZgHdpP1Ui6vZDWjWQr7ydUoa5IJjLxaD1jSYvD69YEo+Z9kOyCmgutpZF52bk1t71LOVC1nfpL3hzoVk1utkFuDktHKjLoSXOF6rb2nTjoVzadCnSoJJ+vK+0OdqpHA84B9f6RTYd9f/xVaGTGVP/zx/njLL/sOV1GDC1bnR6fC+VRMGcHrDdu88v4oT7WZvyqdStj1VAn2YELyDzJVs/l33p/5P5JR/6/3/e3yHS+u7WXoZOrcZaOe/uTv1iQJHSue5Wy1c5+8oU03sO999QLWvFiwhq2NteSJ3fmdvTfjJZeaWSL52wPUzO3lsSGdyj+psCYW+s4mnYqYanToluffBXHmHTjUkOxs7qtZCjGT9YqpME+FGfWaToVz1Emn+uapkKkwTwWL6exM3p8hfWAHikxFeapMKnWOOIrJ+/tzlgIx1fLQtSqmKjPqlKfaqbCdRu/PnfSh5ru7zoO8P2IqtsuzKqNeYyohXVYZdfT+kKn85/CUE1OR97f4qAV5f8hU3n2puQwWjUeZZ1lntb4/1Kmc0/WQM1UtzzYpdSpXTBX5L3mqL1NRRh3zVDhLgTLq2PeHOhUx1UV7t3jjfMlsylP1jsBo78N69+P9fZnq85rrLB68Yd14hank7i7nlB3G4y5X4wcwlXiA19NL0yYwxmxT5pmie42pHDGCr3tPYcR1QwfGUZT+gEWyeeOf0XEsue/91GTJs8gpT0U6FTKVzHflGdqakteYyuUzLai8v722CZ1lZ3onpjI294Xt+D07r3t/qFOpT3fOhd5CyShPFRWDnL+Pk0lGGfVev+DATMEudLUL3M/K+9sB0xtHeD5QpyKmQp1qdkgPvHmZwv1GpqI81a7UDdH7+zKVE7w7CTEV6lQeMNeUdKpiZUe2P8+6JjOeucE1fl+G5P1hRl3ch/B5y6cDk+ZT1ZgKM+pSZxFL1PcXegXsw8/zv+pUlKcKw8mc663Xj0710HTjLzqVYHlrifJUX6Zyl895h/njdq9iqluqJayTtid1768RLdzK+0Odqt2IfvP+kKmEfi5klKdCpmqkwRz2FPtuUGMqd3zvyqzYxw/KU7mTV6mrfvQ9L5ql94d5KrFInrCnek8lr5v07qwdwR5PlgpYryYaPF/o/ek38YepUKd6t8d6Rnkq7PujjProNC3qTIV5quYsePLXLNhJnhPNc/bpBgXpVO7k0AdGKIwY1ktgKn+2hs8fMpVwA+aq5amo7++4fcgs3fYS0qmIqdY8awdDd6ZlxFSy/ix7FkJLGnfuLZdmfpoBMNUkL/vCkKkER2xJk5km5mw+/Z2pUKfCWQrk/aFOpc4fP0x1349Ebr7Ks10mZgtq7iRrBa1w1cyc7vZR6rDRk4tyxwx9aQ1frx6jFTEV33trmSn+BtavaNiU3Ek5fwl1qlqeCnWq7mkFrweZaqQCkxinRUOijPpsxVng8gKYC5nq6/054dgt2CKMTuT9+XbsDZjRhfdfzFvAUF0PmAq9Pzzvz2+cn7Bn02+9oH9bwfdRp8L5VMhUwEjAaHjeX+OybknBYQbXD5mquC7MjHQqafApmaZQQ/L+LJs1eLFfwftDpio2xwPX710xI6aynuV8ru3LkNyFBv/+cAGm0R93YJrozQu7N8gY9f3VvD9pCozm8JEP9ZI33WDQiQz4/N38lGYpYEbdXUR+wfyiD4zdVuDft6StZS9Ot3bQ6c6sLLgeeVzLUxFTmauRwSWrL9jOVt0M6vOp0PujPFXp/RFT6ZtyTnzX12xn1PkHmUoD8vi7s2lavyLqDevfxFRmCDXlT6ZSjybsuzvTQ8ySXQHcb8ew70OdqsZUu6NWkPf3yu7r0OuFsOaFxmLNteFhD/sAU4V97qDLuKS7sC9/NuH39w8Pxs3ZexESU/kGMAhl1FGnivaXLXl/lFH3rSCiPBX1/VGeqv1e2H6gq1PWGa873FhoW5sy6qhT1ZiqlqfCWQrIVHjeX63vD5mKMuq1+VSYpzoek3GdqXA+lQpvJaM81Xg/PVezFND7Q6bSHnf4eiXLOWXUcT4VeX/IVJ9DP5FolsI3T0VMNXSgRhSBv7aJqea7877u/WGeinSqz0ZJK6ZC729hQc13B2e5YqqsATXwq1N5szYwShGdr9z4+Dub8lSoUyFTeWIfaiIylTFflbpD2WclPhOz8v5uL92qMZUTjAZn5hqzLm807ueQmAp1KmQq0qlmr/L7QXaCHd1UPbNx+XoVzdyGxFTk/fm7cVbLqGOeyjvbUCPPR2AWyqgjUw0v9wXXvXSRkfc3vnVkyqjX8lTIVKRTxe/8zbV5d2O7wmI2ZZogR1wuIiXz3wvFpDwVMRXqVM1T6qOOl5H3RzrVcR1l7v0Irw/zVA09AkYtokgmpnop0VIipppbd9hTLPbA7LOSuXtRZ8o/xXpRMVVDdl1uCtbeJqbqTQdvbmb9KCTvr9iUuhHqVMhUmFHHPNWfTOVtB8cBm0ziJ3l/lFFH74/mU2HfHzIV9v15VjupdCpiKi+HGt+YpzrpVE6Qw/P8bg4nvNnprW2/sVfgerWB8ZujLjyvyFSHRbvPmw78vPexNGDU7Y9O5QFTBcRU8ukJe4yvTkXen/aCfTR6f6hTOYLwo1MZg2Uc/qlT/clU3iKNTPL+SKdalbMOME+FTOX4Se9MTEU61ZepirFg2I54cWFPaO07lKei+VTIVO/gXXr/ZUYd81Sqm6Wh87Bgz4F5KsqoP6N+QkyFeSrH7/ZTtrSMOaw/xUGiPNXnbqmkUznRCpjqLrxaAXNL7w/zVPdj9OP9RYdWxVRdsTx/DZllsosMLrjAVMEMPgu2W0R7Yqrg5pV5qgEwldTCPNUcGOWd/56nqjGV5K5zlk2fCulUk8HzmRBTNYwCmOC04kHZDffDVJhRR6ZqHHtmSBn1r0418V0B1ufevqj3/S0Nu0tM5Ty1dYeNJ8BUtjc3JZql0F9/jsRU7mq1SVm0bLYrnaqnvdKaTkVMRd5ffwOvD2cpfL0/9+CKAZ1NQ97fN6Pe3iXAzJinooz6cqBJNe/vT6aq6VT3i7olpvKDLjAQ5qmava1pe/3Fusqom/vhj06FTFXLU+F8qkK5AIMiU6FOhRl18v5e18mDy5OzmVGeCplqeHT1jJgK81SoU7nqu5xZmgMzYUadvD9kKms1t6SJIZdeqtL/YSr4hzHpVDJrmyEx1fCzgT1wyVTk/SFTfXpl3gv7/sToaXI1HGmwfjFg5n+OqWT177w/638ko/7fnqWA3t+7/VkAZ2uw7x9G6aPSqeZz2Neb7eTF3+FgnfmPZ8/9i0717A2XXOxvksy97dU7Gwy7CTEV6VTIVPLWhBpiLPvADN6izeXgBft8ZCrMUxnj3jT7M09V06mMZTG3HVs73Fm0si4VU70aUUJMhd6fJybAHHQ2TZmn+o2ppEVIeSrs+8M8Fc2nYu1LH15fOqvyVIHllTpVWGbc37lFTEWzFMzBYUDe36tlwe//dOHvIVOR99c7Qc3tt+7wfhbJ0iadCr2/YlH2weF5f5inQqaijPrLXcy5NB4+YI1dnAY1ncob7OD3oU5lbI4L29NuSkFM9S4OUUh5Ksyoi+pyWWXUm+dCqff94XwqYzeNJO9WzntCppIn2x0wq10y1i+mIu/v8ISaiTqVdwy0UqfKBa52Z3D/Uz43iak0e5JCzRrGsEaOvQ4xldM8AqMsrEIodceNRDoVZtTF0fwYElO1NsMBeX/OKgLGTvLyTOJvRh29P2lWnjGNTIUZ9cJO48xNtUNKGXXMU3mb2W9M5XE7z5moyOs6U6H3J2tteF7R+yOmcrkSkk6FTEXeX88HhkfvjzLq2W0Ws8U+3pD3Rxl11Kkwo+7y6KjXdCpv+AEGQe8PdSry/jCjrgzOwBiYp0Km+tP700fGLCSd6iZCTX6tslInTcseh3F647ofJJJ/loGpsO+PdCq1/P33fXDikjyH5xN1qkCIc65a00yq6VRqUWih11jfY/Zc9aI6U6H399qOgCG7ZV/kfSSM+bszXIfk/Y121pWLk05SzrGGPQB6f8bpl04l9QXO5eYevn6sy9kim/Ksp5KpXFfo56ycEwB1JhGhhn2ZSlsINulU4yMwoZ5u48xpbLsdJvHBh8uWA4yq3w6wZ/sMrlwoiq1E3h/qVK8WB+ZBnepjJXfKUxFT2f4FmMV+wP22Ivg+en+kUwWDOzCCvrTJ+/MvIuzjr/cCauT9FlU61eCjS/wdl32pxFRTHT4vmruzianMg/usvD+zC+8PmarZLI62f1zDHnRjDnRu3DZb2wuXWs76C2Aq9P6CRsuTyftTWr4U1rw/zKgTUz0KVavPp6p5f9fmRmdsIN5/vL/YPxNTqRsRGBV1qodSzljNfmXU0fuTrCcwVeb5MeuNIhGY/Veeim+YyF9/ZNRRpyKmwoy6kC5+5lOh9yefh83K+8OMekttNzKaT4V9f5inIp1qrajwfL6iRuY6DTEhpsK+P2Kq12qi8kYY/mTUrf0G1s/W0sgoTyWvJ3vSqVzvAc8P5qnUXa7bjjbY3JlenCqdykvkzZRJLXj9wr6jhTXvz1hufpgqbvgn0qn8ucZdu73rbbjEN4pETDUeqUadqboR/L2a92f3yvlc/bsRUp4KZyk0XjdTojzVY3qyg4EqAtOg99d+f2503p9rXp938v5Qp3LDwQY+P3BRuPI0pdDvKv69plNNFlNg7sjZWjRLYWJ1W1O7aHxELlwnljRe+63Yfks9g5iqllFH78/Dvj9FKWfefjQhdHr9bWF/elGTvL9/mqkU4++8v3Y18LP8n3+TToXen64YwASzUBuwgTq4k05FTLXeTz/8/Qp+ZinUmOram1c6lXkaryTnUJ79sreMhH+EW2YTU7npzK4zFepU6P1Rngp1Kq24hbDvbkMNQabSNiIwgBt1XNKpaJZCrEJNpDwVMpWl9wLy/mo6VWdgxZVO9cmm9xpTuco0CkinKo7iMvQbU2Cu78zP/8P7UzphJNEcdWQqtfeJMvL+Du94D/tKpZzVcIB97jdP5UmKfGa79NwgpqI8Ffb90dk0X+8PmaqWUSed6rPvDlj6tjakU7neFe4H1OE1b8rHKCOmeqregLy/P3UqZ7HoV3kq7PujWQrIVOT9IVPpvBApT+XFrKsTUxmtGL5feX8dg2uPsqYjUy3TQxvW5HEaetJwkLDXcAh7s+n1bBNToU71eoQbYLSumpP3JxXLY+ZMw2NOOlWRuJvK+yOmKjPqNZ1K3K2AKb9MRd7fl6nI++spwKDIVOpHhb/39f6w74+8v/euPEuo1Kmo7w/zVOZm8htTYd+f/3I6A/buTz1u+G4qeZMLMN5x7yZV3x96f95BB8YKZvA1zlJYHeB+Y57K231KXbHUqRrvddmj0FN0ZqvBjPr+KE+1knOPN/honwECHAOmdsq5+UyewfXIgUm+OhUxlfmOr7xRPlVuKg906vsrtpe57QKzWdT3Rxl1ZKqJcL9wYTrLbWKqh6I060z19f6c5RFq5DZKlMr7U3O4f1+dytN2sIcA5Djzxqe9yvzdE56nNIX7qSvAGF5mAVOhTiU4+x3U2HU0IJ2qebstbe9uAoNg31+jOxVtV/CeVZ5K3G5+ZilMD+c7MZXr7WBPcxDNgjfv3somnSrZw/ureX+Yp6K+P9SpukH6KvvuZhkxVRJdlrxxu8Pzg0yFMz+1lq5LpFOh96dqg5++v1EC61nDPUa2E55zmZgKdSpvbZUzeZGpHCeVqO/vq1P5oxz2HOHZiPj7VhyACdfAhObNVCqdSmmezsRUqFON+eZRUN9fEU5/6/tD74+Y6jtLgfJUvXi55++r081Ip7qnjYqpglcMNdjJxfNfdCp1ZmoS5alQp5Ka13Ke0S+dyrClnzwVMpVYZtTpbJpvnsrvmY+A+Q8GDNh9i5nbcB93toyunzpT8ZndDYZTC5jqGQlWLaNOTFUo1yOXD6uGVGMqn+dljS+Ziry/l6dI7oHf75VOVTIVeX/IVDhLwVE8YCb0/pTtUYf19wxMhXkq1KmIqc5ztWIq8v40ZTTiQn/Vkibq1NcZzlKgvr+vTlXr+/t6f8RU6P3VmApnKRTS08hq3h/pVK/idbdHxem3WQrBtXcn76/GVH7M9fJsMz9lDnsmXI51KazpVIPxqxVSnirOTu2gq0+tjM8UYGDUqfqvsG3zrgiMhX1/DWabmXPSngHpVApm1Me7lmtr5XmPyFTeU2vdKU8l32xV+qe9P7X5d2fTMOVXSv1fdTbNvYCaXfP+kKkaKzexncdMSUin0m7BxiadytblNze6Qjnj86DdaZaCKnmrjJjq6/05G2kGNeBV6lIXfSeR94c6lSp047r3RzM/v0xV06maRTKvz/wMG7DGU98f5qm+3h/pVNL8PudC6zGX/pyl4O6iaFrv+0OmWsZCl7w//7yf6j86VclU6T07E1OJdw/2sese/L50XObLJnIk+XkHGA+ZCnUqYirUqYipbClPmbE1der78w99YKons2DfkixWGTFV0vHmvMjch1Sb+dkIbGAu1KlsS4fr+SwzvF+mks4p1BD0/uxNt8fFY7SsM9VnUnpJ8adnso4PzFxjKpxPRRl1T4zOxFRy457Zri8qZ/ZSjD6sEXPYl1feXy7A9XUS24+emsys86XNzV2Q2sRUguF1uKTezlAzj3C/v3kqf9RRU2Iq+bo7SqRTQWke8kYabkKXT6EmUka9zFNRRh3zVOj9uRfWy9lMnWa8qW3i0L1r3ZjyVOT9fTPqmKdyh/Y0ZZaSL/mncYxDmqVgteOinqdqrDtTYipnnwDDZK8i4/LGm4Tk/R3nA5e8P+95Vjq1jDoxlT8rmS6fwfP59f5qsxSQqdRLmW9Dpmofk4iYymu95Lg285OY6tiRJdKpvPDQ6zDFj/V63993PpU/l3SZ+WGccmF7hj0Hen/D/fTCi2kMewhkqvEjPVZ5qsuj7NGYPRqUp/LWgjtlurOcc/VwhxqGZ9N8M+qkU9mfcqar20pC8v5Qp0Lvz1n78w5rtdvwefFK5kSd6t4XfK61f+lUl81sRDqVN02AQVCnIu/P8J+/eX9aExgBvb/mwJln5P2NnvmTmMrplGcqp5/OhcvP9xb23VzrsOKj5xVToU51S5Mb6VTefAUMj/OpJO26tp1YhZ/f33oazacipgrjZ6fKU/HyPL3lPZZIp3L0AzAvMlVx3ae2k1qRzlZT+UJM5Qez05R0KtHZwB5Tz+H993RjVulU9hr2QF/vz5Map5S8P+r7m+7K8/FK74+Y6uv9IVPRLAXMU6H3R3mqEB7Fiqkwoz5Pf/X9mbp/rjLqcalTjc6wLcKMuuS39NAJnl7Bup2jzIXhDZhqXM4hx1kKNabCPJXX8ps26VQHz//p+7s1Hh3KU2nzQsyc/A4MFUdHWP/NfjP05eHjTN4f9v15r/nDJe/P2sZCNUsBmUp8zBsZeX/dk8MqphqqrcS2lqoCz0dPyfz0Uc76KJlK1yIjdK5KohNTaYWhZ5VOlUcZMRX1/aFO1bHhZcB68owrnereBUZt5GZeY6qxKD1lYipRn5VeWA+uLzKVONz96FSYUVeK9Y9ORTM/S+/PE03eIe8PM+qOEv9k1GmWwqXdKuws3zKa+Uk61a5d6or+3ZQoT4UzPzvFEN4P6lTIVKhTOaPJ80x9f/bp08qCEHDbDqU5MPdxYoWBf4D7VcuoI1NhnkppNZtVRp28v3VfzDx5vK0y6pr/AYb0ldfZPgIUwv011fCf1ql0Wfk7pvof6fv7r3t/JVMZu9XC9swPrEHo/QkO7EvdZTibUp5K3rpriZjKHeRFnanO3XLmXbiENRgz6shUzfF2n3lMhn0vMpXSv5dnnhpQQ133bfGPWfb2o06ln8uxHjhL4SnCmoYZdZxPRUzVaeUh9f0RU63how1r4jOWKE+ljj2bZimQToVMhToVMdWfGXX0/lCncsR5RyfvD+eoU57qy1SUp9oedL8+n+rb91ebT4U6lcOOUANRp0Lvr9b3R/OpUKdCplKCYAU14AbMgLMU9IP9CJ158+TWdKoaU2HfH2XU3+pg9bfeH82n+upUr/FyXmXUcZYCen9u1IWvMaNOTIUZ9S9T/fT9TZvw70cryTn7P0wl3X5nKvF6PIWOdSi9Gss1SKeiPNVefTAuBMHRrulUcr7aZP6lfN5IpypnfpL3hzrVWxknmTdk5Zz9MqOu3daxTUw1X5xj/hluF1VG/X41P+T9kU6F3h/O/Kxl1M3Q22RefwV7BMNLZlzKB4pNeapaRh11KsyoFw2+s0mn8hhcb9SpKE+FOlWNqcQDMDXmqfzxB2qqlKYJMRXlqb46FeWplrbu8Pe8sw+JqdD7wzwV6VTIVDWdatOG+yX0fPh8IVOJYZBwKbuUc7/LmZ/o/SFTUZ4Kmep9nWWSf7zlZ2IquB6a7X8294TyVB+eKZlztAWZdCr0/pxb1pXZcGKM+WvAkqzGVELDgj0I6lTIVJSnmllaDM+XwCumQp2qEy0cXjiPJdTc1TwmpnotVmJGOtU6Xsa8uERQY5Cpom5w44Y8g/vbScvr98v78zY3eD+oU73N1zb0vBTWF/T+xK6f2n7T0irvj/JU6QoYHr0/jd/Wodu7qya77Z8K17SmYXuAjwM2SidAI4+WVvf+ME9FOhX/JO/f8lT5/czNw+9MVXilDoV9f8hU8rjUqS6JbJL3h0zlzlZz2JMdbj/eH2bUUadC78/9dPj/h/enG2MrGwcrPiCdivJU6P3dB+qV5qhTngpnKZD3h0yF3h/OUiCd6pgvJa5Fl7Y9WT6AOcwpMN6wZCpfaHDXvnVLL+kwBqbyEyFg/lSF9WFmNjNHbq4HpFOJw4dok06FsxQ+1giYIyrPx0Odiry/59zr0Hwqx14IULP3L8tersuMtzJthE5zCQxx8m9W0OLbcuZm9Ert8SiSK6aqzacq+/6cffSwKKOOTEU61dLc5LyQDnpI86mO91P3r95fyVT+6wi/7+v98d4KrhrmqXCWgqNFW5dmfurrpZKRTnVqi1qlU3m6abLXcZLzZgqfu7LwdGz9uJe4sroatn89AbPsDKZx2SjPS0SdCpkK+/7GsyP8PmQq2HeboRvdxIIF/dWI8lSefdrE1Penhx1Jct7TTeX9tXfXlk0ZddSpakyFOpV9KFe1L1OhTuXddH9KTKW/ykw99v2RTmWWc+Exo373Rw3SqXwh+0eZylDNv2Eq+1+aURd8E2r0ZRrDZ3rS77B+14J9L9NgTVvzw6CuU2HfX3LuPLm2PsKaO+7AmnHz2wv+gZXZJp1qFIyXVZ7q85zd2ehRns1S6lTuXT5ZLAiVFn/nC2CS3hAYDZlKHnxCifJUOEcdvT/KqH9axZRLvQfsyx+Kkv94f+c4JO8PdarazM/9KYm4Kc2iapaC9x7AGnvbxBnNUvhTp8KZnzWdympd/L8wlaEHUUYZddSpKKOOeaqv90dM9W5ZO2Iq8v6+fX/u7tRPKE9FsxTsIrqTToXen9tuzKs8lW6OEomYCueoU55qfgGmQJ0KM+pep8wHofeHTOXfrUOHmIp0KvPd0ylPRbMUQrF3Ju+PdCr0/vavQ4ubbLeHfaIAzAY1uMf102xn+/ILmEV8ug2uDAfA2I3nqah5f07nrE9ZOuwyrl0PJ9vv5N2cdKqm560z0qmuzxkwdCM8Qo3hwLTIVGrcWUteZ/yLqcpZCtT3J/smrMFetLZJp6rlqT4q1HhkKpz56c2UeYeYCr2/Wp6qNvMTM+qUp0Kmwr4/1Kn89lzRmfCC+4XenxMPQpO8P2Sqqu9vby2BoVdR3fv7j0zltN8KPN9BvKSMuvMuz9j+MpW7fuQBM8J0xOVOYyfVMuo4S4GYCvv+pO0mloipsO9P+YyBsTGjjt4f6lROPoDf32TBua5TTdbnM9fFKLf98z0vaJZCkT80m7w/ZCrUqShPhUxldPu7kJiK291JpVOpuy48T4V+gfvLVhIxFfb96a3S+0vS/8BUqFN9XpdFRt4fnk1DfX84S8FKJxVTuer1VTEV9f19mQp1qhpTNXvJpspTXfdyyl9CmacKd7BeYd8f6VTmKpoyrbeLyfvzg5sqV0xVen/eoncfsMVLZFDju7rtLu5Qc9D7Q53Kax+ByWt5qkkL/v1qBnsg8v52s1MA66N7J6aqeX+vYXEIianQ+8O+v1pGfagWTCLvD3UqZConn7469vv0agc28+D+iK5X1Pr+JqMrfJ+YajPshsRUUQpMpczFVkZ5qlHSOPDGQIDrGZ6EKelU6P25hzswD878ND73dkhMtb08TS7390bo9q8tt5anIu8vcuHf48xP8v4wo44zP0mnwr4/adJv/oWpKKN+Xm555f21bWAQZCrMUznLBTAEMhXqVG7vxFN7c/to5P1RRp1mKZTenyvN4fetZ/4e1r8GMMjM3bjEVE34FMIevv/M2XQATEWzFOxQDMj7Ewf9n4z66rFxeFNPWhLNUmjvl2fKU5FOhX1/NZ2K5qh/daqv9+eNytkfqFOh9wd77FelU32084/3h/OpOrLQsrnfXyeUp0Lvz784fsGap5dDTOXsL8CYyFRa25Iyby1tzqzfb7ZIp5oYDJhqXuqY7OFbNmXUUacaJmNLCu4P+PvJXtTLz0U59z6CPctiPxH4p8xTOej96Ydnk5upLITesde6U56qKbTUzM92j+k/yFQN4++8v87/CFP9t3Wqg58s+XuWQY1Cnap/iK+VTlVMurDLDM73iqnej96AmKoYf9ahn9vznOXCOybvz9fSKKc81Wu93IfO9TbLmXd8t7jSLnaZi1o8MhXqVOT9IVNRnko15Zx1P7MN1DAF1jic+YlMVcuok/fXvsVZre8PdSry/jBPpW638ypPpVvTeZ2piqyYVxl11Klm8a5DGXViKnPQ5vD7nTjzTrcsJ6ZC78+99ODn9VSHfYdYRCF5f8NxsIM1+LaAD2wOjPZlKv/2mSbk/b3ms9QmpsI8Vc37+zOj/mrA9W+eTKhhzhb+HupUSmMP73d/hvvRjTpLLpx3M4m8P+U57HMRnhFgYHFawP1JJGIq//Ls3ZnzGuSVThWacH/G3eJMTOWOyvMSr63yLI1i+8NUDViKSKeqmOpxV7m085LQWT/nd8aKdYuYyj+cY6gxu6HNpcHxFHosh+sRc1nl6mMADMA7vYSde+s26VTEVKvHA17veQ81clOU84Qm9wPlqZxHyRCP53RPTOVc2+W/L/v+SKdCprIu6Yyb7TXcH8yo9696wbWlvM6cjt1J2FU5ryrv72pLMXl/n6Wwhte3PMSUUW9OOrJETDUS79vK+xNGnQ4xlTItdYnjCWok6VTHJKp7f2ZnWjJ/BIyKear3bgr3G3WqXZGsqjyV0QUmGMDqz5vybFExFepUyFRO3AKG+uapKKOOOhVm1L3+Fp5f9P5Qp3JW04HOjuF0Q0xFGXVkKsqoF/khIZ2KMup4Ng3qVK/orGbuYHUP2No+VmfTeNZeAOaCjQf/nLrwPGx38HqP13fAlUEnkWpM9WbWynajNTA65qnktpuGXiuF52PTF1wuvnflvKhEkVkcjYdcCQ/AtKhTzfdQOs33XISff/gD5rWuEf/cPKgxgPUm+5Op0PszgwHsEbpXeJ7Q+2uIT/h8W1v1XtepTkw1iane8/c08y6rY8Iux8OizlSz/VGG1/PRq4z6n0zVcIC5X/l8VjGVNHEL8v58XTzC/c3PJ940RsBYyFQ7BfY8yFSe3AGmklJlys3s9RtTFaGwkfx3Az7vkVnOrWYPlo319ePOxB58RLSZI9nuqjx7ZKtCDaU8lToUzsRU8pFbITy1wFQPwCD+fo262URYijLpVE0fmGoymz8TJkzVA1d7AtTUdh8Y6N59XrjU1YHR1jdgBMXcSMDUt3bI+84m+AtT7WeRwAX0/lCnak2PN160xKbkXNfelDU7nwXlqZyTuz4TU6H352wvwAzHx5epVNNkbXXlk07lPY9wf+V148QFbdKAemCIdaYinerLVJSnOo0m5Sya2AhJp3rNGOy5Aw3un3AHZmgko12dqRIz6wTWaqFL5P2dtf2dm3pbsx25a95Z9OgNqe9vfApEYMLhHpjt6QIzzZXtwOZGBPXmESrlWWDrKZs1RhovzlNgTGSqztPPiKlIpxLUMvNfZtQpT9UqGioxlces7d02B3NgoKNRZsRLnWr/3l95sUnh7+0u5Rx5OxzRzE/y/sZDdUnen+u/xBRef0PgepmnIqbCjDrqVMRUidFqEVNR3x9m1MW2aFazFN4NuJ/anImh/3nD/S1kYC7MU7ndzutMsxRIpxps4Xn555iqaf5N319D+h8578/8LzPVrJWuuaG4UKOewdwipjKW72VGOhUylWjbwFDIVMppeqszFXp/yFTee1d6NXF3QUxF3l/74ZpcGZ9hzUadirvDFvX9kU6F86lqTIWzFHDmJ2XUo9Z0ws3nJcp+y6iXTIUzP9eLMgNf6lTOaglMUETnkPJUxFRfnYoy6jo7z/h7NVhCDXDkM+lUb2k5C/8PpiKdCpkqL4ob5ancvn1I6QxlNTkvqjyVtw32vPEIoCZ+81TiYlzODS/zVJexdSnniaxs/35QYc2T3hF5fzRLAb2/j2kl9p9MRToVzvzEjDrpVGbU7Vd5KmQq4dx5E1N5adGTa94fzVJApsJZCm5gAdO1xMDg2jEBBrabUJMfB6/zm071mEqkUzmhp52ZX+wsqBn+NiOm0ndtxo39/ph5g70Ss+4rh32c4KxDJ2bHKfvMhBbXrv5B8i0PGPhxMAZVnqo9PxYVU228IHOcLbz+rp9n5P35bgvuV6uX5JVOhd7fYZjPq7NpcqWcRTGSX1zrKWuJmGreTRZc3O/g/kt2OGWn8eDFhY2cSDRLAb0/ZCrAAqVgB89cc9MQxxkxFeapMKNOTLVsmwv+2S9nkhseZJ1mfhp5WM6yKOdt7Q7xjgvjyQL2oW+lw8Q0gOdtGJdnfJfPh9O9T7gWLBYZMZX2kQe86Uq7zB9aaodFWVHwl1pMJccsvdz94yyTTuW6W7mgjPpr4ye244R6QUyFGXXSqTYsOBJT+VEOf2+8Tg4VU6H3hxl1ZXODjyjmqbDvr1BSJSSm0rt3uL8vC54HZCrs+5McAZ4/ZCrMqKP3V2MqdVXmqdD7220Fj3+M/c727kl5zkHJVMbrCJ+HzkpL2OE6OnHVXvx4f9f+J+LSYmSGNZ2KMurIVLFfvLic95YhMZXR1k9ctkqmQu8P81SCXTJVnwEzHazkWs7DmoaOtIL1AL0/NTwktufcI3i913LmZZmnIqb6en9etnpVTCUNkllGeSpkKmW5hc/rVSx10jKj3hwOU2BaZT5g48MA1se5CMyEOlVjAEwlC69c8vwEnt/cKd5c541NSEyFGfXO6sYy6vubbfyYG7fBD1MtD1BDzaJT1rgrMEu+bUhcX/tQQ1GnOha9lJvbQTfk8+XzzqziAwy9FFvheK8BQ2QdFa4H0ExITOWuPxfe7Dfh/SFTGcnoDevRuW1PFNefsrt1NbiwCPXMhV80qDGVc2h6A9YznzduCnozpDzVs3ON63mqL1P5q8s6ZbrX6gQtt9WwKaN+FYGpvHeZp1p3RZNhnkpv8YZNOtXZn7fI+/OdzjaxB/ujwhunlhJSnoqY6jUx4Psq/D7UqTCjTnkqZCr0/mo6FTKVB//XgIXz64O8P0/vumfKUxXyAhh0+97UmaqWpxKySMlcqeP9eH/IVF/v79PriMB4K2CcszqCPZx01iXH728De6irSp2pcD6Vn2vAYEkPgPi9UG/8lWzg76H3132dnKAl9vSQvL/9dbniUk+WbOf09BPW2sLzgt7f5Jg/dcbtfqua+Zl3YA+AfX9GyVTjTICvJ6OGxpstAZhtpTw7bLxkTWIqpwherv2cPrVKp1rPWmc7FJY614u3avuR9U/qVLIkN/+GqWT1+9+/SadC76/GVJhR/89MJd97HXboy4/K+1tmWsVU79ZwFTrCNkprTOVGRbdgBZ5/9WWqXLdE2GdrUUZM5Z2tlL+sTVjlqdbL4Zp0Kvcy6wwoT4XenxvLM+D6K+wbse/Pe2vlGc0lUyn3/aaa+YneH+lU6P09uBlx7QT7ZsqoI1OJz8sCas4AGA7nqCNTeXwHP195f/04dF5XKWXr7t2r61RBcb4SU3mzTjdn93cn5dq0gN9n5FBza94fMtXhdYZnfj4ABpl2YN+eB9ap8v5KDYbtm4cZF3ThYZNOpY7Ot0qn2m+mcp2phPNhSnkqI9/A6x1t4HoQU5U6lf8WZZltNKhJ4sSObGKqkyjvaZYC6VTtwxSu33kFNR0z6shU0qg8MxiZinXbNi+G4xSYxocagjpVjaka70LknxaeLVMyFYsFi7/07dEmpjK3scTNdTeRvJ2luuzR8yz+9ruH0IscuN9DZQevt39IJMdbQE18j/N9nan4I91w9eEnoTsqz4tEpnrx1TxzDfUQkE6lCEkMNXMGTLVvFE9iKr8FDx97dKcxL555bJNO5afmk79Eo+yjjBSXNe/3EGqMIGfOa6zcyfvTJoOJ7Rz7oc7GUTHiwnmQZg475TqzdnpceX/poczbKOWZ3qVO5cpRr/RK45RL3gQYD5kKvT+pvSy9vvL58GbpmBfTycJ2mrfpoMZU7kno6tV8qlKncla7mUyzFIRsBfcbdSpkKtKp/mAq3xzMdGKqRmc+l4ipgnWwr/JU+ysw5lencu5N12XLxmbKpcdRyZzPzruTToVMRd4f6lQ1pqrpVHkCDB7rAquYqmdp05pORUwlbLwBeX+kUyFTaeuxIHkdB9b8cBvNKKPubj8bnS3lwZl0Kue96VqkUymD9qLKUyFTvSarTUg61YLJ27pOhRl1mvn51akwo+4frnB/kKlUR9Ez73Z0O8RUn72mhf7dgZp0aQJDvRM2Df1X3slZY1f2BKBORUyVT6GmSsBUrqGcAqYeOpfSe9vA+pjD+0edStu+DrbTS+B+LVfyh2YpEFNZLoM9pfNkEulUR6ExJ6byH4cNMHvJVFLp/RFTNdNjpVMFu2brh6nO/a497jTKs0t+eX/BSxNTYqpGLgqhr/ehRroCfJ90Ku4IKelUYucETHW/P2FPMew1eLE6G3WmMtdOQ3JGhtBh5/voAnuqRhP2GE3BJaZqak+o0ahTaf6+1PEGzdDRh4+8xlSkU0XLH53K35Y6i60Aw2jeyMgoT9U/ZlY9o05MtRsqmec/zTNrD5+7KqP+1amaxzcw0uMOzDTqAFO9jUyTXOUkwnqWA1P1LjEw4k3aDNhg+3xyYWrD/RVzN2Uf+TPg4nIJ18v/PAu2aZdnIn8sYCbUqaJ4ktAsBSdicP2G46sKn8+4KXlH2OQTU8mNtmgTUxVi9CadykvLWQyKXs7p7+6boeen/Gwv8l86Fc78RO+vmc+ambssGXDJ+Shor0zd9vPDZkpMhd4fZdT1eCLy95eplicmcjn1LHuyloEBY/YUueIHVhZI61ZA3p/eNpuSwyVBZ5d9z+RFFxjQ5dbWtT9eTwdmP5qZN8tbOTFVI9bV8B/2/mRZ0/6GqZTveKr/hD7/v2Uq8v7KPJUzeANT9fLzmWYp+CMP1rhGoT94Q2vBGqXdehZ7lBlnpXtNJGKqnXKJiam8zqaXEFNJh+nepjzV7GpqXLmksA9G7w91KspTzVuqRUxVy1M9R+vNX5iqplNV86nOcVhjKspTofdHZ9OE+byaT2VbRUxM5Q0n8PMysB7/zCcrm7y/TzH+T95fCDUQ+/6QqXCWAvX9ofdHc9TR+0OdqjafiphKiReSG76nMRu/pmo1n2rdgzUWM+piJi8z//E4nkmnQqbyZlrpiy/h92PfH+lUh/SeUJ7K6Z+ACZCpKE8VrLtBlaf6en+PQfAhpqI8Ffb96eMOfI19f7WzafoGMIvvnxukU7kfE2ryorvucg3nVPefWslUicyb7d4qdA+PU046leGVOlXvPHDZJRXaXDB3x8zpZkrKeOuukPdHOtXLTARYU9gPU6FOpTuPte3p/PTj/S0ngeSfN507S9edhAvtEJjLsY4xW/bg+ah5fx8jjcj7c4+3nlkxlfgBZjLYdAqvf1DO3tjOM9KpkKlIp3rMYI9g3QLOG0NVrvJUcxEYpdGzx/D3hlOLrVTTIe/PWZ/g+Tm1iznU4AU8H48DXF/0/hR9GlXzqU6z6ZYb3fGi8v6QqVCn8m7l84E6Vc37m7O0zz/xYxeS94c6lfS8TTPf2ANjnTxZ4Vq2iKEmbKY5W42DM383PGDsvnS+s2sYrMj788MBMBgy1bsTRVLl/ZU6FTEVen8vuODcGOVqNUsBmeo1Xyuh51q/MRX1/SFTCbyxkmqzFORRq5xpmsDzijoV9f1hnurQF7yKqbDvT9r86FSO25xPWXPcOHJpHomh17v5FjGVbPfNkDLqi2l6ob4/YirBn8I2SLeXtn+/ApMiU1FGHZmK8lTlfCrSqZCp1H4RSr6/gucLZymgTkXeH86nwpmfNaZC789Rm1CjkKnMznhmE1OhTtW00h+mWuVwPT/9QQrP32zuVky1EtaZu+hoAUtjZVLpVGkCDI5MVdOpHgnUSPT+Jp7gnRk/fOa8eFifjHQqZS+1qpmf9xswF+pUyFRjsQk1P41H8PwPh92QmOpWfC78NWyVc9RL7w/7/ihPRTpVyVSYp6oxFelUOJ8KmQq9P9gHbCvvD2cpuG1z7bJdh8H6CitASBn1XWcPz//jLkiUUceZn4rYa0iuMFyn7L4ApnKDViOkjHprsuXB4DEzM2KqeTeC9VEY/+hU2mdlBa1HYko1pnoZthI6ZpH8eH83X5eo7w+ZSmX6j/e3TCZ76vuj+VSoUw2dqDwzuWQq9P5oPhX2/Y3vz341SwF1KpxPJYwmZkg6lXF6riij7q5b8P6Xlw2sXx0OjLTUTJ0t1F5GTOVGzZdlS9HyU/f+boWocbV5NG1nUGzP9ua+ald5qmtXmDL7HV24WGbeHXkgnll+sofU9+dJPbge2PdHGfUvU5H3h0w12YZW0CmZajy04X75y43JX2Hp/ZnedlrTqdzFbNNh7atvcrXVgtf7J1OhTtV/MK1iqn/W+5OVxt/Mp2oo7Dv089/EVN7aXFQ61TWFGmXvi4wrx3KmIupUi6Bz5fJeK3urr12T8lTiYwlrvMbmKdsIuznsm6ylREwVn97AMG9/J1Geym2kKjGVr4XAbCcths+wzmCfD/vMDtuf0m3V94ezFJCpcJbCnzoVMVWlU/3KqGPfnzjYlLMeSp1qrLkzbpyWUGNqTHWbx2FNp6r1/WnFo8vNrTeV/GRTzjfqvyudylMvEryfwxQ2ALkT2b7chdeH3p/weQDToE6FGXXKU311KvL+Rg/ZJaYyF84W1uAD7Nv3rfRY9/5Qp4Li8ggpo455qhpT9Yt8Ba83mUukUy26cL+a8QJq8G6txGyuGF0ujuDvuSNBvpP3p0ajKCOdKvWDlEtvDl9PGmrK3jIs2NpgBDUU81RfnYryVOj9/aZT/Xh/nubNc5aNzybXdt4WauIAmGpZGJVO5YzKs0XQ+xMKIbFr3p8iWrCPbw/VATt2uz24v+Y68xcrVa95fy7fAdNG/mBH3h/pVJinkrbw/omp0PvTuptYolkKxfL++MssBdSpXIFlAfX9YUbd1WJ4fThLoZanQp2qxlRfncofnWdWlacqvT+vf+ic2etwB2ZPwjLPVnp/qFNpi3AhkU6FeSrSqfpdpaCMOnp//vOZTxmw4JDmqNe8v5pOhUxlrNKFXdOpcD6VF4a6XJ9P9c1T1XSqWt8fZtR73lqvM9VwL0b1vr91pzyjGPNURto91/r+HCVVLMaDO9TshVCevVMyFepUpXGaUZ4q3AoOV3e7NHSuyeFOOhXmqYiphld2JO/Pa7tPuF/zzYzyVG4u+yarMRXO/ESmUm5mmSc7z6Zw/a0zZdT9Z6mD9/cyMDAyPTIV9v1hnsrtrqKArUVYj15ZtgJmufXulKcS3pIeUkb9M+gxLsJGLyPvD5lKsfrTzJntOjGLPtaLN/wEfn/FVLDeNNbAVH5n1h8QU73n4iYkneoxUELYo/3y/nCWAjIVzVLYd3yokZMrC4mpdt0NXP/HWAqJqZ5iT+BFj6l1pioczwp5pwFMIr3ELXl/46Dx4/291yLU3Jm2CYipME/lH0/ABMhU8q0B7w+ZCvv+cD4VX4w2Luu1j1Bz21vDJp1K9HpmNZ9KWj1cylOhTuXF5ddfncoPHSEn78/Mez8Z9VT5MlV0N8n7wznq7mny0/cndD2jmqOO3p//3gmw/hy2P7MU9h+50qmWO3Vf9gkatvOeujJ5f5+9qtuUUUedCmd+elIffh/2/SFTOesQmIuYqtSpHLNzz9nUbQz4x45/dCr0/poJ/2Eq1KkwT0U6FeapajoV5qmw788zb3A/bk+/4OrlokukU813wCy6cGhKrpK+7sRUo70Kz/v7sA7YZHGt8lT+4yimrLVyhoF70YF5v95fsbl/JMpTfXWqsdfxdTa+8VZgNcqpI/P8R6dqDrmVcefBA7u/VzX+acP9IqZCnQqZyrvD55jyVFp8K88b/N3783bmY/APMpVq/s3ZNA31Z+CnbLf/TX1/yjqOian8ZFGex1bqVHoUwZqGTKW/ikudqTBPZRh7+Pqx11I2WbeBCZxOmWFdHgNiqqYxKHv1S+/vcr5/iKkc+6Ca7HEcNLnp3KOwxlR/5qlqGfVzqzMmnYr6/kbXTg7Mc4htjymwL0adCpnKHS2gpmCeCvv+fLaTz2zPc6hpryC2/Z4bWX/x/jCjrjntKTBNJps/TFXmqZCpcD6VHg9m5Yw0qHHo/VFG3WBKQhl1ylPd9jkw2Ube1nUq9P4ai+626vvDPBXOUiCmMpvDKdfzzz0jnWo9LDOxpffn+OvOnXQqUV0AY06OULMxo64kq6nk6OWZraNeu8eFhguMoQpQ8/25WZBO5XiPCGrgujwrpT2E6+nLcH/20/jA38BaktvVooR0Kl2f/nh/bmIw/lo4sC+feVqHiff7k5uP9jJzBg9g6NY7MShP5Z1O+oA5hdLiwiQ5ZD5PD506U91aUYc1HLMJjNnMJfc+gK+RqdD7c5UZPG/EVPtBEJL3V2Mq7PuzI/i6aS/mYa3vj5gK81TIVLr/ht+HTIU6VS1P9adOZZrTSd37wzzV56CMber7M3vTATGVOzvC9a/yVPNZ5f0hU6H3V2MqUQjiqu8P81TNcQT3H70/rkwDYiry/rDvz0iP8HlAneo0Nm9/yVOhTuUYm07KRu9ytkSpU7lc0gvGwvL3b0+zkPJUfB8c6hn14DHNuMQmWegfbp2cvWcznX/EnWpTRv1PnQpe/4d0Ku+x6ULtYGvONa6vMv+9hT0EMpU2FpeZf0uOdzY8C21eKO5WcvepNmBBXxjxz2yX2sRUq023ywspjzMnX/WBORYq3N+hI4Tk/amn0ZSrarOsAcVTJqYy0/bcdk7rjslezwHUxJUI1yu8KCkTxue8zlSoU5lDfyt5GlOLWp6KmOq2WQOzNHP4/FwvsIdofTawoxcKva5TYZ6K5lMNr8mTZn56xwyu96adP7gRx+XZSfAskPf3XvXh/d6Vfoe1u50TF+YCrDdFDky5KJQJMVXN+5Ph3tlOYWgxu9zUJpdOZxbybXOdss9hNINnovEJAbC2VZ7K2PdViTLqLN4rXG87lh3cr1BJ+3N1XXl/68bmzG5xeTZLCkzFB/PnlEWuCnvgq2nantMHprrNrueKqRo3L6Y81Xt7+slTdXXV4JqUGLYnzKHmLuSGCcw0aEiUp9LuyyvlqRxh8bDY8g4MKDdvgkRMNektn8RUPht6sP49WnbQfWKeqtSpHpO5X9eprt1RVs9T6ft+K2g/AjOkPNVi35OBKQ3A9KWTpJX3V+pU3lC6FyxOxJSYyu864oAt3V7KhfEO3l+v7ydsFGedoJvN4PuBBEy1eU1Kr5xpttPL3Jh0KmQq3nptYI8/Xh64nNrAQHPp1bEHFku4ejXk0HNSzyXvj/JU6TzRma009lx7iILkDRxeMVWjf9Qz1zjC9TtbZV6vlcHPn7avnLw/P/2IoaN3vYBNF/65nEMPf+/r/TlQV0PSqc67/ZJmflKeKgulVtDrn36YKpg7rUqnwjxVjalQpzIbT7Xu/Q3bnwblqYipHu5Rrc6mwYz6QjnC+s2eyj+dUZd15e+8P8389V/r38RUqFM1BgLs6+0E9n3wlOVcFFewr04dYIyYp7AviiSoke1zeX5ZT79UOtWXqYyPtqyY6vgaz7nY6u5g33FXziw9B2/Yp07TapZCcUgbxFT+wDzoxFTNOA9D39OBQVCn0kcFrHGYUW9sZM7V5bGcYVnmqfgyKc/S2c8lYirUqTBP5Rox1JR2z5wSU7mTNM+rPFXJVN7Hh5qO3t/rKi9tmqWAOtXLmc5sRykzwTdt7dWZ6k+dahZAjaM56l+mMuMHXK9jyXDfjDqdTXP1z1KVp3LZaUpMhd6fa6Uq7OPddvQXppJDA2oa5qncIFiQTkXeHzJVLU+1EZQOeX+kU73m+bOep0KdSrPkWeiODWAozKiTToVMNXt01CpPdTJmU2IqLXPTsGKq0vtDpnKXXj9l83He5ELL2dre4HTuVHkqf3mwPW9Xzn1/WQUxlb9ul+e/lUyl2MYPUzVtxa6YCjPqctvdkfdHMz+RqShPhUyF3t/nNo8kylOhTlUI6zisMZV2ldYh5akwo459f7WMekMsgNEwT4UZ9RpTofeHGXXKU9W8P8xTEVOVeSqncYCa+VSKVT2jjrMUUKdy3u+pTvOpahl17PuDwlbqwNdOh7w/VS3+6v0RU+Ec9T/zVDRHHZkK51M1tueoOpvmm6eq9f1p8RiYKrvmKXl/mKeijHrrc51xQVgoNjGVIulP/pqKpXdXMtVqufCJqbzPttRd0zSvdCrMUyFTvU8uMDcylbstz8TOdmlGTKVGwMzIVF5iwPe37c+BF68Q9s2jq2f+pe+PdCq5Nw+d6Qo+j1+dyjEuZX6yXcAeYLncwOd1ezz/hak2RXKpmGq+6g1Y57ibc/2Vrmxiqstn8iGmgo/0SiemarwYMBbqVMhUqFMRU6FO9ZI3vzLqv5iKMuo1prJzzf0LU2nN84ubfXWd1fJUpFPtkseZ8lTIVJSnQu9vWDKVP8a524OJTDoVMZX3+qy5FpZM9dWphEz4jalqGXXs+yOmwoy6I4lFxVTi7RmQ94dMRTrVeLppct00gHm+eSpDkpq2tzcEi3SqYvUQbcpTST4w1SvoAYNh399sXMtT3XXWWc49Yir3evBlhkz16bsG1HAVmGdwLHUXZ2FKjivz2N4ZqgTXw1RsZ+iaOTu998BU2UjP/Mms1L2Sz5a/erImVd5fyVSfJjCVu+yJMdPkbSew23M9dLqS36n1/VGeSpmKQ67ZU7heyFSNHcspT+WfGO+QTqWNS916nMD7N42S8VQP3j/qVE9B3HNJawgZ6VTP3uTNmzP4VJNOhRl1ylMhU3GZW0EvVUT4PPzy/szjvJk5Rv6M2TBrDYPepFXqbL+8vxpT1fJUSybK5P0NfKclBbfpNrBb16vAVc23ssnShef3MwEGfLUMYDrMqBvjRhPqsyWWPR2tgX2TNyo3rw9Topmf7VzVaJaC1xQf7j/IVIYu/w1T6cb3v38TUz1u8oyYyuOrXlHz/mpMVdOpME9V8/4wT6VH10XoJYvIZZ/tIa7yVL0L1JTPYiARU5H3dz0WZt37wzwVMhXpVPJbWHOBlWfFIFPRzM+Sqf70/ihPhbMUUKfyTvNDTN4f5qlIp6pmKZTeH/b9NT+dKelUbuHnd8pTGVq5ptrrzvmHqfrlHO6zPWVLJXW54HZnmdfqAHOh94c6lXdjs7KXuthUOhV6f6hT4Rx10qmw76/GVOj9meFtGdb7/kqmcqz41GGX6+BS9f0hU12teAnMsYH7g97fl6lIp6JZCn94f42uNIUaf49yyqijTuUEmhqziWTmlU719f7E53gnkU6lCV2bv9oD2JdXTOV++OdgLUPSqZCpxJO7BeY5xRZrfBIB9q3zXPKHe2AyiQcfLqVNeD6QqRTXhfudvfLQn/dUi7EpMGyjFSVV3x9l1L86lfjQU2IqmqWAc9Qxo+611Jlby6jX+/6+TPXNqJP3V8uon6ezDmutzgE3di/Zpr6/4gVMREyFOtWXqX7r+4tnIeWpeLdYVmfTqDO4f5inwr4/Z/HOTWIq1KkoT/VnRh29v1pGveb9IVOh91djKsxTYd8fMVUUBrCvBaaya3kqIY/mpYrQDUinakRhllGeCr2/RnxRJSdY3quMurmNoIaJ4jon7w91Kn+XdEsdYezzZiitbFdOp2adqdD7axelTmWXOtXFAqZgfWHAC75LbQ+YqmDWsdvlmraD6z9dngJmt6+wR+tz2Od/mQrzVJRRrzEV6lR7KF2kU7npWYnZoS0fKaPunrewB8CMuhb625CYKg6SM2XUKU+FTIV5Kre4wM+PGnsJrtdLt31+cK3aLIUqT7XAs3Fc+PfuVp6STkXeHzOPMTGV8Qam8gQZ9jzHmXWkjDoxVU9XAl7snhnU/ATWD2Sqoq+vJdKpZKlhcrN7AaZSTS9n+voYUZ7KV9rAHD3vaZJO5bXOXsqGwVLh8si17PFqtO3YjXljwz92ryPxbPmjU2HfX/DSNi57yp89f5uCmZFOhUwlcl0LianMm/qqMxXqVMZjocPncwjvH70/1Klojvo3o0461el+hPXTuwJTsFL3QqZCncrpDeHrr/dHGfWvTkWzFDBP9Z71jdAZ6uKUvD/rEQFzedkrJu8PdSpfHCRwvYbAMPojgNe3kBOZtaeNlGYpUEb9q1O5w9MzZYcUmAq9P9Kpvnkq8v4woy4fovJ6FXD9UKfSzKFpk05Vy6g/N48B8y3xh6k+ilmQTvW2BUFyFRXqVnZkL/L+/JP6GlBGnXSqldWCimECA7G9LIbEVDhLgZgqPIgJCxvSIOhLigYMvhUHrGVMFvW+v8Vpb5a6tCj53s6/U0b9U86nCoLw5dqdoNkKBrlrhTXvD3UqfzZ9WqRToffnX1/AjNT3J25L71HmOTHV+6j8895fo/F3fX/G/8jZNP/tPBUy1Weqwj73PFfPrBvqR9KpnGwANQTzVKhT+eIFagBl1A0O+8D2HvZhq8OizPCWvdOjBGq2e1rPyfujjDrvxy9Ys5PS68iOsI/PdYP6/oiptJO1ob4/v2vICXl/NZ3qO0vBYwrso2t5KpxPxRdDxrXzdB3SLAXs+8M8lbfP86I2S4F0Kpz5KahbeH84S+GxVWzKU1Hf3/w183hhljM9se8vlM0heX/ezM7PpFMJo3xmk05VYyr0/jQx3/Dm0IUaun91AvL+KE8VZL/pVDXvr+m/7iHpVMhUyu0D1xe9P8xToffnPE6zAeWp0PujjDrlqSKo6cRULS0pa4I1k2g+FepUZmHMqjwV9v3Jmx4wA5PhfmWPRPu/vT+zIKbyRfcE+95d2uCK4m7h/ffjDjGVmE5zYLZ0ZjF/Uzy4EZTe0UucmaRTyd7nh6mmCbxe2d4kmXcNe1AjJmVf1cPgGWXUkanQ+yOm2szu68r7+/b9ofdHfX9xI7/SfCrKqON8KqV3jusZdX1zB4ZD7w/7/t6SJIdeMFNkylO9Ho1xSDoVzqeqeX/U91dm1Gt5qlcxjUI3msH1G82mG8qok061sgZzLu3CRb3vr5mVz9Pi0rGIqQTxsrOJqeasnGm53E1tp1/Oz1oLicQNyZvb5P012p0jN/zRyvYbYXxmz9CN60z1mbjAUHLpdRcZvD/s+ys6QWaTTjU0BYWL1l4N3YPpBqy/UCe82Q1lYOrVI/2LTpU2Dpy/Q3UVkk41tYA5pXcTPi/dpNQ5LYFV3p9rwfOBTGX20y2sH8ksJ+9Pmqdzyb035i7pVOT9ucOHSXkq3VeaoR/xp8y2mXWovD/UqXpCfql0KvT+ZuMU/v5msYaasVEDYiqDl95zn6k56VTi6RWGxFTb42LGTWe3Comp5EZU6VS+nDtmpVNF5WyJ4xlqorG0HsRUpFMNUvNazvkHploLx7Riqm4P/h4yVSHDnqSmU4VnZcwbjyc8/1/vD5nK5YtTxVSoU/HRSshpPpXEhE/oZBnU6PdhY3I1GGm2k11KxoUlsu794XyqD+sDUxVLP2ezApgKdarxfr4J2EBWM/5Of3l/zv/r7lyalEWeLv6BWHBHWKqASsulVEDZqagoeG0vyKd/k0z6ken/RMxqIt6YWUyE4dPdiEXVr845meXfYH5cy7IQzG8PeB7s4Zup02NPoDzVbsJ3mL6bq0LL++t81XkozFOV9uzW6FSYp/pk1P2uC+OFyfMHe6uDTk7eH+/oFowqXhOIqV4yPFjBVwjMjDpV+BgeKE9F3t+MC3gmPGxgAPT+btOTwDqlJNZ7QO/H+6t1KspToU6lqaUC38d3rcN8VxumXjNgRvT+epedRd6fN5vxsCc9B1dmpF1Z8GwrTcn70/azrjVzgmejU2EvBfdsM8cKnvyyyVMhU2FGnZjqPk/bOpXXnz9VUw62FVO5M1xfdWYe9afCPBXV/Sm9sD8ZpiUwTbeA+4fen3aZwnjHPBXqVNhLwZNMYNzFBP4+5anuLtwfYqpap2LnPl/CnrLimLzw/pJRrx5+L6ReCpvZQWJGX4Hf74ebxvsTbwaXu187YKrXXW6YyhUPr8zS7yeZvD9PWz7sf5GpDOGf+lNpf05QFv9TZ9NwnTJknewJcz4ylVnBHKqP3URwtRGsKYutcWT8+LkWXOcEjDQ/Jed6zViHxFTo/Qm8sIR98BoYB5mqHFj70NtfBjCnnXp3Ju+dDNagVL4TU8lCD/b9SwF+XytPxelRRr0UVPkQN3V/nzwVeX/+eHJs8lQzCZjsMu0DAzhJvabW3l8rT3XYwRy52HlRw1Sbydxp6VTEVBNnYFGeijLqqFMRU/FXKzHnA2dMvRSIqbDuDzPq1J8KmYp6KSBTrYP6jOMPU/3WqbCXAmbUW70UpI50z/3+c26Ycy05NUx1TKML5al+Z9SRqYJzeoR96eNhEVO18lTVVwfuX/w9zyhPhUwVMHkYmULeOxBTed3qFJH315l5+5y8v+9o32fy2gIGHK3qnor3FPbxKb+yvIE3iihPhd6fNz6PDLM78zSmd2a5QN4fMpVY1jrHqTeEfdi67BBT+XcbGKK8b2z20llqUZ5K6YkZq64wz/pFahetXgrBdxfGE3p/pFMlUmSYVw0YG70/X7rJqsl1ap2hzlMFz37hter+WjoV5anQ+8M8FepUbpdJF/L+VP97krviMBRJp9LkUe191kzV1P0lcehmhZgRU6H35yfxaWIKsbemPJX39QYm+DBV0K+ZG/NUVWbBeP14f1j350UKjP+RWXuXh1MUetsdvP7oVIG5hfGZlLCG/61ORWco49k0VPeHOhXjvH3j/WGeyhn4MKdWG9iHYy+F+5QPG+8v2fzoVMhUwWgDzyvmqUinem1hPKNOhUwVqOm8ML8drcv4db1HWPfqutCd5jDeB6byLykw2fHZt9tMNf16FnSGsj+9+CLlqaR132j3UmgxlbaJLk2e6rf3h0yFGXV9VHt/sCe7E1N1lBfsybIVzAeYp2oxFfZSwIy6t9+vS7N/lvuwR3oqlt+9wRqFTIV1f8RU2Euh5f1h3Z+KecjXba6S9/dec5uwxVSC9Sys4AD/1uzrF2B4S4L3X9oiMrdWpTNlezYtJq64jDLqyFTk/WFGnfpTrU9can6fq4qYahavYL7vvTpbylORToVMpV3rujL0/nSjOjCt/Hh/xwqYaK8Bc9zdTeP96ZeiJ5BONXvPdGIq6vn58IIO005GB8bDagN7tnXnwqS99OP9IVOhTuVev+H63VPwzdQTMBXpVJaom23vL+EXfn12Cny/yFRU91d7f9TzM1mFjfdHGXXMUyFT+dbtnv4PU2GeiphKcrf2/+SpntHamnSX8x+mwv5UxpSX85ZO1WKqfBn8eH9K9NNLwVj0xEanQu/vPQbGDMaCcTGXfrVn8rnumYk6Feap8GwaPx3umjyVMtrpltt57bKWTuUNbWDc4j1s8lQtnQq9P8/O4fvAnp/vshRgPrpv6zrxOTB2Nv6LTtXpj7vCrD5jwJIO8L5R1d6wabw869w5Sc15f8hU76+6/1jEAQNjngqZqvIOBswHFiuo7g+Zyh91/k2mkgCp/oGpOv0///2n6v7I+/vFVO9nve/2vwrRVOrz1zr8bZ2TToVMZUy3qUXe39Dbh8RUwSGBNXTFczHlqcj7++hUxFTYn4ryVMhU7tFZseqymAmkU32Yys1D2Nd720vAuHHtvSze0uQnTwVrJuWphMujR96fa8fw/u6UzJgw8mDNqTbw+4ipMKO+GsfAAPsibLy/jRXBnDO6mm3vz1J8j5iKvL9pUTqs6ln1mmrBGsX1YA5/z+qMcNCP6zNh07TRqTBPxT+dlJiK6v6eG1izWv2pWjrVbTuctJjK+waIJZ2K60rArKhTwfZ0Tt4f5anuRzFpe3/H49tuvD9YGjLqTyUPyignpjJ8A/a5+24sUJ4Kmerl81nuGyX8/VF6l8j78+NODAwpvk1gzK/MclePc48y6qIHayox1WTv1LX+823e8v7KBJjKm+5Eg5jq1at1DuxPhUzFPS7wfn9wNEzPqL3FmqmC7UQuzOfUyMn7C4b1/T/79x0rl19rmBN42TFLSd0xfgeM/Nv7azFVS6eyBpPF/2TUSadCpuJdYwr7yovQ1P21MuqoU30y6v6lKDJT7BcxZdQpT4XeH+Wp4vkwMyfxJG2Yal+KpfmV2XOq+3OPfSkyo8IImNLrwvWgThXvxUHDVKhTfZgqsNM4I53qfV7AeMVeCphR109fq6aXAmbUSafC/lQ5zJfEVP48h8+H3h8xFfb8TLmpQjoVeX+yOYtIpwrexqbRqQxTzkLSqeKO7zNhfVtZLZ1K1jrLkHQqZCru6u5Cl6/P23uMtAFTu9ku909rKTFfDw4YX9nC8ynW/dbQ+1OFLy70g6uvtpiqpVO9hGssuNvUVomp+K4G8w8yFepU2nO+AWbZDRO4/hLmh2nt/SFTTcv0zKpFGcJ4XMk90qkwT+UPzifP3HaCNzMGD0Ug7+/Kbn3SqYKv1Y/3xylGBN/vBp7XY9/5/mtG3Tmw0qqZKr/K9XwF14tM5caFUp/v+GZMnj7gfk/XMP6QqTCj7j9UZUJ5Ksqoo06FGXVj/n4LpFOh94dM5T5Gj6zp+VkzFXl/0eKZNjoVMhXmqZCpSKdCpvqtUxnXWqcqxpuoxVSkU6nlXCWmcp0RMIF0v+ms82128hZToU5F3t+HqYL4GxgNM+qoUxFTYUb9R6dKRXNzYt6kJ4RGSD0/T/fOnvpT+WfpCfcrrr0s1zdCylOhToV1f791qgC2NaUZ3LfwfY9fSuj639ueufwGxhS4nWK5m/MWGMX70akoTyWy8ZWYyjfze6NTSWLcDRk8Bxezq54OTX+qUc5s65tt13D/6nxlj+Ns8v70bAxMyYvG3XwObntWDmTOanl/mKeijLrROwgNU8UTdrEuyag7MbcvTqCM+qDsnKk/FeWpkKkwo+7KPDAg6lTIVEFy20bmeDTWyftzUafyX1a3yVOh95d2gIlV9P6mKewJBDMQmNAVdYu8v552UEmnIqY6G8CImFGvG11klhStZKZ4t3+fqUS18w9Mpf9HM+rHzmTGOmJ9RuxqCnNWi6nQ+5Ofl4KYinQqzKiT9zfunxudih8/lznlqVhwjWAN5oChUKfi5umDyd82PCDfq9PF1PKLwrTdPBYoo74/2WnDVJhRpzzV8xve30wElZiqHOawhiBTOUs1b5hqL58c08uuPVjjhmk7oy6HI2AIzKj3+XRKOlXwrNegUQ9e68N+IrhJr0hIp2r1UmjyVLAGev4Z9gLo/cliL7YCs28nVPcnba9xTjrVvLxsWFnk8PtfeZ0HqpnK2PSSkHQqjjdEpi1MmJM/3h/mqSijjkzVylOhToV5KtKpME/VyqgjU7Xq/qY+N2jX/WFGXfa5OKc8FepUyFRU94e9FJCpyPtrMZWmDiaNTiUMYZ8+WQ1VYCrxRd4fMZXYj+CZZRGsGfpQAYYyJx2me35ukfdXPaMbMHq5EnyRg+8X81TIVO7ClERzK05tJimjteANvVPaMFWtUxFToU4llDwwBPZRbzHVQB44pnKdTNlLqnuAYn8qd3WBfXP1Stt5KqWzXlgu64eOuZlkdyabl9TytlNgPuxPhUxFOlXlFykxlcfsEMb3qfhisJoCY/hHYGh/fwem3YaR5T2KIiWdqjRmMB6U+BQRU3UeLIHxV9be78uImQ6vBdKpZrHDqD8V6VTyzBkSU/myPhCJqTCjTjpV9LDfTP+OFgIxFXp/4txb5791Kqr7Q+/vN1Pp1R/v76NT+bpq2JRRbzEV9VJItSx3X0tgVsyoS4v3SnDvmygzB5Noz7gvFZ6XMAXGuJolx3RW65SD7C9M5Z5TeN5Rp5L0tNadEnhf1A45k90hZxFTZcFz1nh/Ux/WjDQsz/D9VvMmo/7NOWdiKv9xhucd6/6QqTxre7KJqShPhUyFeaqWTrUPpjNiqmB8hj2e0xkCU0xvSk7eHzKVvH3Dmhx+vRqmavVS6O+Te8NUfgfml3VhAxM87J3lzm7D0swKFe7H2thYbtcGptLUP0yFOlX8DePN6L7T3A+W8LzM9Cc8H9PTj061fpgRMRWM1z/e39EA5kXvr2K3RqeiXgqoUynJ0Bao7u93Rp3yVDVTua8zMNHnbJrAGXMJMZXYOQFTHa68Qxn19yBQQ/L+UKdSV7LW9Pwcr4HJ+K93B/Y0iQfzpT2LWTk9w/eHeSr0/sTM7oTk/bGLDnOoZWgh6VRrM/yLToXen76x6jOsxadNTCW6fV3wJoduRExVei8RmO3qwf0v+R0xFdX9ofeHPT+9522jElPxbKeEfnICpkSm6uuRAoww842GqWrvL4CbAfOBuBqyTjntWix7BCnM1yvYU8adOlPeq+/v8LlsmOqTp6L+VJinemzmu7b3t/f5J9X9BdYCmHzS21ZNnkrs7gqrSlijUwXrGmOkhD8z2LYA83gW32TUf+epODmvch92HalpbvkOMZUn9p4wvoMOx7hvpyswMew65P1h3d/EucNr7jYTKKPuTSP4/Oj96UZ9vSP+1bNu6VxinF33hvCEbuP9IVN5dxWY+d9jKkmX/oGpjCZMBf/7T2XU0fvTnfrsFWSqfn+yY8pUTxqdqsVU9jkuianI+4v2I3jGIi2mjLr3jGGf2FO+YA0a9fZhwJ3ixDxIzq32g2HOfuznIjGVOnLjnHQqZCrKqKP3510l2PevNrHV0qlkOY4t//4eeNRLoeTSurZejA3SqUp7CvvY+RwYA70/1KncflrXgf3RqShPZU17M2Iq6qWAeaqWTvV69T1gKiuxgugUAiPaxYgy6qRTXSewj0amojwVMpWe1eebffJULaZCnYp6KSBTbYIsZ4qyXNZr4DyhPBWn3u+h+71Y9Fo6FWXUn6WdMH0WA/MqJ2AWZKp3kkSNToV5qt+9FDBPRUwlbpJNO6OOvRSQqajuT0snIit7431OTMUnKs/4aR+ut/H+igfjIwOu17wpsGb1xDer8nAjEFPtZz2FvXrOAfZp2wLWfM44t5lqOc4k2Kfu8tA3+zB+UKfShW59JvMYPn9Lp8I8FTJVS6fCPBXW/RFTpV9JyDraGhjTvslik6eqe366ogn3+3fPT2Qq0qmQqVo6VeAfC3PpZUsmLctJrVuGF/MEPMX4iZVZxFTnfTQDppoDw6L3V0pF3Gaqeeytml4KmKdCpnpJQQJrQu/omcuo8BhnDIG5TsdcNKN+fcZY3UvBz6X4QnkqAd7Og+M6TomppO8ZXP/f5qmGuTcHBjnHuX9z4H7GM29PTOV95Ucb7p+TsXfqH/Jgf4Xxvz325bb3h3kqfqwIOXl/H50q0NeDiJhKW99XoVvubNhTTbysYapsLXumOiv5NlNddzD+BCXbhcRUH50qKJYjm/JUpFNhRn35AqZQMlXPiam2FuwhiKncFfw9zFPBrJ8IxFTXaZETU/ncdt4zi0OZUn8qT4GrJqbSlBKYF+v+7nIcARPugAnZCRgLdSpiKtSppqNDj7y/4JUwx3JUFfYACyUUfutUP3V/zoGYinQqPVIPf69Teas13G/SqSwRGBC9v1F+6zQ6FTLVp5cCZdQ3/kxn5UKULf9ruEnNXncL16uOe9bsLQaqSXV/+4GdT2WNz8xbeTv9eH/K1jH392rPpEDXc9c7GYZ5k05n2FNJMuzRxv7EfOTVi2nevpcz8cLb5iAbwvPKpmpOOpUjmg1TedwSGODj/dHZNP59HjcZdcxT3fngm3p+ElNVkW5NnAevCf5znqqUUR+yad2D0uYbppIXAy0MtCSIzBCWe/aueymQTlVp8wrWl28xJJ2K6v7W9dktk1l6J52KmGo+fgAT5/IWmGgLzGSfgCkxTxWEM/h+ozenmtFofmszlXefD4BxJz9MdcmeOTGVu6hgPcU8Fdb9+bnh95o8lQGfz1fjtDSTeJs1dX8n6VmS92esC7g+9P426lNk0lf24/0NxFGXeikEfs455imD7wt1Kv80qP/+aj2aWP0KPs9p86NTvZxLJXj2F3yejgwMjt4f6VQBv9LZ6+B0c/L+7Fmg1957LySmcsyVSExFvRQ+OlXgdndN3Z9y2RhWkM5YZuWuDNd7yaXcm8l3419kKkUw/oGp/nRRF7rKf8n7I52q9v5aOpV4GCa5NxmIF1N62oeGqdwjrAGtPNW7e65r798RZdRJp0Kmoow6MtU0mlyaPNVHp0Kmcq/yEebsY7FueimkUjQhpvqtU6H355qVFP30pzrUZ65Wg5KY6m2P0yZPhd5f2Z3Ow7b3J5iwRpnDo0hMZZju0mrlqcSTHgrBdAVMh94fMRV6fx+divpTfZiKvD9kKqnIkjDY72ENHmzKFTP6NqypndKOTNj4vJm66e6sVp6qpVP9ZipLveSUpwrUDTAKMpXEs3nob451/6zBZc6UaB5ZrTwVV43h+0Lvb7KY3GGfKQODbq/ALPe7CPc3u0aNTlWYxZ5pnJSF5P19r1WBSfJoH1KeKooGXSZbPVhTGp2qPsPW1pawxrojx3z01IqYyuOGC5HyVNLKhp//xVSeZtS61AqYTQ6T3GoxFdb9UUb9k6f6rVN5D06uz58Ut41O5UqSbQbLNGrq/sob/LzQgTVVhYU2J6Za22JIOhXlqb5L+9ZmKqz7U+O9kHuPLxgvqFMRU/UHYWm+586IVeNBZrnaCT7P74x6ObgsqOcn5akwoy5KE7j/qFOh9/daxsuceimg94d1f6RTie/UZtIwz4QmT/WewP2tgtAi7++jU/mvjY1e8ZG8P5cXLk1GnZiq78DPo/cnFvE8bDLqtU5FGfXsatd1q3uN+lORToV5Kvk1FvOW9ycBLYaUp6qqgU86FeWpzpmzY51+rRut1vKEdCoxTLY5LIAn1UxGmslU2K3XPTRjYOAjvH6v18DAX294H/NUxFSw9KrEVNifipjqcJjkjBPqs6o+TNXq+dnfp3v24iMYL8hUqFNRRh3r/tD7Q53KHazg+Ubvr+puV3WNAfx77KUgnO+KQDrVh6koo65eai8fz6b51P39rU4VaBfYk7R0KmSqZfn2mTG4HwRiKleHn0edKvCT88Q03IPW6FTYnwrzVKRTIVM50lAnnYqYShsd3kw5Ol2BMuof7490KmQq/faHqaiXwrbO00Qj3zHHjxO83xXlnLw/Zt2AmfMMmAq9P2Qq9P4Cp3j1rOK70pgiCj86FfZRr9YlMFO+SEXzYcF4oTwV5rOe/Oze6FSRswHGniiNTgVM5YlmNWZek1F3CmAQzXhmjU6F3h8yFXp/ATNfiaX3hw1TNXV/7yBj6tJWreDyNi7msThsyfsjpsKMutTdyALM51t43sv1j061q549szsaX+D+c/D5kamYdxgydRZ2rdnF26aUUedyWQ89ZfrDVJinoj7qswzGi/60Ojn1UkCm0tYiZ/nXRWCQ98cLB7g+rPtDnYrr/9GpsJcCMRVm1NH7w7o/0qmsbd4wlb8w+J7pjQ5z0qm8wxEuGXWqVzngc3eVBRdiqnc86ubTU7WzrdAEBiamwjwVMhX1/HRmnEhMpXlwvZRRR+8PM+qkU10jU4I9eiJZ/zZTqbL6D0zV+39yNs2/4/3VTBX0o3kGc9glq89MrXsO1hn1FlOh97cbOqfG+ztno8j8sq8wR3bqs0JQp7KCOKSMur8sgIFW9v3azqjLxURtdKrv2yAzvVOxYfJkMoN9hgxzmn7drKnur6VTadUOGOvj/ZXcEtbMXDiq5P2phZ8KpFM94oKR90c6lfcUZ8RUlKdCpsK6P/8wBAbBXgpU9/fRqUpDWTS9FP5WpxLlLGp0qk0Wrdt5qk9GnZgKvT/MU3mjvTKhXgrSeQJ/H3Wq8hbPmOCd75b//QCGmVydY5NR19dFQXkqzlwsQtKpkKkoT8Wn9RpW96f6W6aiPBXqVO/JK7ZaGXVkKld7yB4xlZiyPayhIjALMpWx0rdCsPVHdZ4q+mbviwDj4XQ798x4UpYMJvA6E34aAUO9LxXTvnhgtGRTXEzdz4B5i9NS8F3tWBBTvQR2yINHV7pTRl15AnMF+QDWaOpP9WEqPJuGdCqfn9vEVKRTYUYdmQp1Kv9wm98b769mKvL+ME8lPZdzgZgKdSrhUKybjDp6f2V3K+T+1gXm6foTYM7+aRJ6NzMszDQuB6RTee9jUfd1zmDPsI2jnLw/1KkUZxaHrYx6i6lQp2pl1Bd26ZNORXkq9P7KS5YJ7kADxlT2xa3RqT5MxSkOMCQyFWbUUafyqjApzCp3YqYCU1le4sAeZ1h5GTEVZdQDrrdteikgUwmbgQzfXyrB87NMHTN5z6fEVKRTBaF3Z69xBQyJ3t9kDOMfdargsYHxh0ylXaVF2/t7j5K67s08AdOMtD7T1e5G8I/r44SYCr0/0qmS66ruVWEbgh+OHqJ52q6mpFN50ROYquirB8aNjLlA3l+0KW913jDJA/0kOcRU4ni2FlxlC8/vb+8PmUoZvWawZ1jB/UTvjz+nq5CYCr2/Srj+eH9Od9il8/4oo45MZbDDTAjeaeGYrMxgD8idgRkTFeYXZKpXWOtUiys8T3PbyImpgktxtuEWvOHB4u4wvjFPdV0nN9KpiKl+e3+oUylPpbJaOhUyVXAc1D06/zAV6VSr1y0l729mac/UvCWngpWyzudBvIA1mLw/p2ZU81SfYVzrVGIuyLBHu24c6qVQrXJgqu8vYDDspaBuTEVwq8HLtnrhSWt7f6hTyY9nJw+WmmeQTsV3z8DE6P35MjAV17E6lltdgBlO5Z+6v4d0vxBToU7lnorgbk5sed/2/oipHmPDIu/P693eTLpcgKnQ+/swlatWBjxPxbzJU8EeEZhB0/ld2/v76FQt708/68Co40MakffXYqqP90c6Vex3Fky2n6JFear+BRhJF4yfjPr9aG7bOtWakx+kU1Ge6unMSspTEVPlmdWdjFd3Lg+uh02PmEq5Y7+rPzrVWNkrsFD2np65SYYLpgfrKvTfl+fE3HefHDFV0OtuG6aSuoNuTnmq79uw7pXw1bOIqTBPJffrmgLzzd3Ny36lsvIgGIJ3eu561innRabIcx2Y+P1KrYW7hfneTqXw77w/vth/3//uxf8BupuGxA==</prop>
			<obj name="TemperatureLog" class="TemperatureLog" version="2">
[truncated: 5,252,511 more chars]
