# Supplementary material for: YTHDC1 delays cellular senescence and pulmonary fibrosis by activating ATR in an m6A-independent manner
Source: EMBO J. 2023 Dec 15;43(1):4. doi: 10.1038/s44318-023-00003-2 (PMC10883269; doi:10.1038/s44318-023-00003-2)
Supplement: Supplementary file 11 — Source Data EV Fig. 2 [file 44318_2023_3_MOESM11_ESM.zip › Figure EV2/2b-c/quantify.xlsx]

## Sheet: si
nc		siDC1			nc		siDC1			nc		siDC1
total	positive	total	positive		total	positive	total	positive		total	positive	total	positive
50	10	61	3		64	21	71	10		58	20	81	4
10	2	51	8		71	13	53	6		55	13	31	5
20	6
56	20
136	38	112	11		135	34	124	16		113	33	112	9
	27.9412		9.82143			25.1852		12.9032			29.2035		8.03571

## Sheet: over
Vector		YTHDC1-WT		YTHDC1-MUT			Vector		YTHDC1-WT		YTHDC1-MUT			Vector		YTHDC1-WT		YTHDC1-MUT
total	positive	total	positive	total	positive		total	positive	total	positive	total	positive		total	positive	total	positive	total	positive
115	25	100	45	103	38		120	24	101	50	121	50		110	26	101	50	110	42
115	25	100	45	103	38		120	24	101	50	121	50		110	26	101	50	110	42
	21.7391		45		36.8932			20		49.505		41.3223			23.6364		49.505		38.1818
