# Supplementary material for: YTHDC1 delays cellular senescence and pulmonary fibrosis by activating ATR in an m6A-independent manner
Source: EMBO J. 2023 Dec 15;43(1):4. doi: 10.1038/s44318-023-00003-2 (PMC10883269; doi:10.1038/s44318-023-00003-2)
Supplement: Supplementary file 11 — Source Data EV Fig. 2 [file 44318_2023_3_MOESM11_ESM.zip › Figure EV2/2f-g/SMA over qutify.xlsx]

## Sheet: Sheet1
aav1	aav2	aav3	aav4	WT1	WT2	WT3	WT4	WT5	MUT	MUT2	MUT3	MUT4	MUT5
14.2891	25.7795	18.5619	18.2417		5.49936	3.21201	5.94493	13.5	2.2599	15.5195	8.15512	11.6254	0.44228
15.2811	18.8957	14.6118	29.0896	12.5619	7.84704	25.6739	6.89153		3.11003	23.1945	14.4209	7.44851	9.45147
22.6276	15.4007	18.3209	24.2668	14.2544	8.31871	14.4671	4.92309		13.0405	6.95247	7.30337	13.6203	9.59578
19.3	17.993	10.8655	24.1796	11.5381	14.2754	5.54293	6.27448		9.83777	3.69276	12.4401	1.06109	9.05156
16.5	13.0708	26.1546	14.9888	5.60222	12.6151	15.7174	7.44645			13.1826	2.70437	14.7857	10.0186
	19.3202					14.6447	7.61344			9.7407	8.42269	5.45195	1.82247
											7.35538
17.5996	18.41	17.7029	22.1533	10.9891	9.71114	13.2097	6.51566	13.5	7.06206	12.0471	8.68599	8.99883	6.73035
