# Supplementary material for: YTHDC1 delays cellular senescence and pulmonary fibrosis by activating ATR in an m6A-independent manner
Source: EMBO J. 2023 Dec 15;43(1):4. doi: 10.1038/s44318-023-00003-2 (PMC10883269; doi:10.1038/s44318-023-00003-2)
Supplement: Supplementary file 11 — Source Data EV Fig. 2 [file 44318_2023_3_MOESM11_ESM.zip › Figure EV2/2h-j/quantify.xlsx]

## Sheet: p21
v1		v2		v3		v4
positive	total	positive	total	positive	total	positive	total			AECII
50	244	43	122	30	118	37	135
36	284	33	235	40	248	39	269
17	215	46	183	37	209	46	284
103	743	122	540	107	575	122	688
	13.8627		22.5926		18.6087		17.7326
positive	total	positive	total	positive	total	positive	total			other
84	1304	144	1489	66	1918	226	1468
62	1955	95	1073	276	1896	268	1769
194	1927	201	1172	231	1086	107	1711
340	5186	440	3734	573	4900	601	4948
	6.55611		11.7836		11.6939		12.1463
wt1		wt2		wt3		wt4		wt5
positive	total	positive	total	positive	total	positive	total	positive	total	AECII
4	60	6	55	1	270	14	76	6	161
5	65	5	175	3	71	2	145	9	165
6	121	6	61	8	91	6	211	7	321
15	246	17	291	12	432	22	432	22	647
	6.09756		5.84192		2.77778		5.09259		3.40031
positive	total	positive	total	positive	total	positive	total	positive	total	other
72	960	175	1960	211	2712	111	1685	90	1177
74	1012	54	1211	153	1037	60	1710	187	1901
154	1031	52	718	212	987	273	1597	209	1115
300	3003	281	3889	576	4736	444	4992	486	4193
	9.99001		7.22551		12.1622		8.89423		11.5907
mut1		mut2		mut3		mut4		mut5
positive	total	positive	total	positive	total	positive	total	positive	total	AECII
5	193	11	130	5	207	5	117	2	191
9	204	1	233	6	84	15	188	22	238
11	229	9	100	16	199	9	273	9	189
25	626	21	463	27	490	29	578	33	618
	3.99361		4.53564		5.5102		5.0173		5.33981
positive	total	positive	total	positive	total	positive	total	positive	total	other
192	1072	160	1518	237	1175	144	1540	292	1700
261	1038	156	1740	123	1671	246	1535	65	1180
160	1325	228	1937	211	1738	68	1864	102	1413
613	3435	544	5195	571	4584	458	4939	459	4293
	17.8457		10.4716		12.4564		9.27313		10.6918

## Sheet: p16
v1		v2		v3		v4
positive	total	positive	total	positive	total	positive	total		AECII
14	113	29	158	18	72	14	195
30	156	13	177	29	106	11	121
24	127	15	172	26	103	20	177
68	396	57	507	73	281	45	493
	17.1717		11.2426		25.9786		9.12779
positive	total	positive	total	positive	total	positive	total		Other
121	1820	127	1503	129	1789	305	1152
93	1235	117	1585	424	1029	188	1612
63	1228	158	1446	118	1152	103	1763
277	4283	402	4534	671	3970	596	4527
	6.46743		8.86634		16.9018		13.1655
wt1		wt2		wt3		wt4		wt5
positive	total	positive	total	positive	total	positive	total	positive	total	AECII
1	228	7	268	7	132	5	153	6	186
7	203	6	113	7	139	9	272	9	80
2	104	3	254	6	166	1	95	9	220
10	535	16	635	20	437	15	520	24	486
	1.86916		2.51969		4.57666		2.88462		4.93827
positive	total	positive	total	positive	total	positive	total	positive	total	Other
476	1623	75	1669	162	1210	166	1600	24	1064
191	1303	176	1359	222	1152	283	2013	191	1322
152	1405	88	1634	28	1768	437	1888	163	1071
819	4331	339	4662	412	4130	886	5501	378	3457
	18.9102		7.27156		9.97579		16.1062		10.9343
mut1		mut2		mut3		mut4		mut5
positive	total	positive	total	positive	total	positive	total	positive	total	AECII
5	184	1	241	5	295	1	124	6	260
2	158	8	79	9	125	8	83	6	123
7	91	9	195	6	95	9	204	5	126
14	433	18	515	20	515	18	411	17	509
	3.23326		3.49515		3.8835		4.37956		3.33988
positive	total	positive	total	positive	total	positive	total	positive	total	Other
143	1320	71	1548	99	1882	192	1191	358	1687
401	1763	380	1730	304	1517	145	1592	494	1573
113	1477	473	1417	35	1998	178	1480	127	1848
657	4560	924	4695	438	5397	515	4263	979	5108
	14.4079		19.6805		8.11562		12.0807		19.166
