# Supplementary material for: YTHDC1 delays cellular senescence and pulmonary fibrosis by activating ATR in an m6A-independent manner
Source: EMBO J. 2023 Dec 15;43(1):4. doi: 10.1038/s44318-023-00003-2 (PMC10883269; doi:10.1038/s44318-023-00003-2)
Supplement: Supplementary file 12 — Source Data EV Fig. 3 [file 44318_2023_3_MOESM12_ESM.zip]

Archive with 33 entries (28 files):
- Figure EV3/
- Figure EV3/3a/
- Figure EV3/3a/20201216 qp for siIGF2BPs YTHDF2. .ixo
- Figure EV3/3a/20210105 sim14,siwtap,sifto,sialkbh5.xls
- Figure EV3/3a/CLP-20210105-sim14,siwtap,sifto,sialkbh5.ixo
- Figure EV3/3b-d/
- Figure EV3/3b-d/GAPDH   NC-DMSO NC siDC1-1 -2 siDF2-1 -2 siIGFBP1 BP2 BP3    BLM    .tif
- Figure EV3/3b-d/GAPDH   NC-NC-VP16 siDC1-1 -2 siDF2-1 -2 siIGFBP1 BP2 BP3  BLM     W     .tif
- Figure EV3/3b-d/p-ATR NC-DMSO NC siDC1-1 -2 siDF2-1 -2 siIGFBP1 BP2 BP3     BLM        .tif
- Figure EV3/3b-d/p-ATR NC-DMSO NC siDC1-1 -2 siDF2-1 -2 siIGFBP1 BP2 BP3   BLM      w   .tif
- Figure EV3/3b-d/QUANTIFY.xlsx
- Figure EV3/3b-d/up ATR down chk1  NC NC-blm siDC1-1 -2 siDF2-1 -2 siIGFBP1 BP2 BP3  BLM      w    .tif
- Figure EV3/3b-d/up ATR down chk1  NC-DMSO NC siDC1-1 -2 siDF2-1 -2 siIGFBP1 BP2 BP3   BLM         .tif
- Figure EV3/3b-d/up dc1 down yh2ax NC-DMSO NC siDC1-1 -2 siDF2-1 -2 siIGFBP1 BP2 BP3    BLM        .jpg
- Figure EV3/3b-d/up dc1 down yh2ax NC-DMSO NC siDC1-1 -2 siDF2-1 -2 siIGFBP1 BP2 BP3  BLM      w    .tif
- Figure EV3/3e-g/
- Figure EV3/3e-g/20211026 down ATR   NC-DMSO NC-blm siDC1-1 -2 siDF2-1 -2 siIGFBP1 BP2 BP3     .jpg
- Figure EV3/3e-g/20211026 down ATR   NC-DMSO NC-blm siDC1-1 -2 siDF2-1 -2 siIGFBP1 BP2 BP3  .Tif
- Figure EV3/3e-g/20211026 p-ATR  UP NC-DMSO NC-blm siDC1-1 -2 siDF2-1 -2 siIGFBP1 BP2 BP3   down NC-DMSO NC siM3-1 -2 siM14-1 -2 siWTAP-1 -2 M NC-DMSO nc siFTO-1 -2 siALKBH5-1 -2     .tif
- Figure EV3/3e-g/20211026 p-ATR  UP NC-DMSO NC-blm siDC1-1 -2 siDF2-1 -2 siIGFBP1 BP2 BP3   down NC-DMSO NC siM3-1 -2 siM14-1 -2 siWTAP-1 -2 M NC-DMSO nc siFTO-1 -2 siALKBH5-1 -2 W    .tif
- Figure EV3/3e-g/20211026 up YTHDC1  NC-DMSO NC-blmsiDC1-1 -2 siDF2-1 -2 siIGFBP1 BP2 BP3   down METTL3  NC-DMSO NC siM3-1 -2 siM14-1 -2 siWTAP-1 -2      .tif
- Figure EV3/3e-g/20211026 up YTHDC1  NC-DMSO NC-blmsiDC1-1 -2 siDF2-1 -2 siIGFBP1 BP2 BP3   down METTL3  NC-DMSO NC siM3-1 -2 siM14-1 -2 siWTAP-1 -2  W    .tif
- Figure EV3/3e-g/gapdh nc shm3 14 wtap   blm                    .Tif
- Figure EV3/3e-g/gapdh nc shm3 14 wtap   blm   w.Tif
- Figure EV3/3e-g/wb.xlsx
- Figure EV3/3h-j/
- Figure EV3/3h-j/ATR right to left DMSO NC siFTO-1 -2 siALKBH5-1 -2   -1 (BLM).jpg
- Figure EV3/3h-j/ATR right to left DMSO NC siFTO-1 -2 siALKBH5-1 -2 W -1 (BLM).tif
- Figure EV3/3h-j/GAPDH right to left DMSO NC siFTO-1 -2 siALKBH5-1 -2 (BLM)  .tif
- Figure EV3/3h-j/GAPDH right to left DMSO NC siFTO-1 -2 siALKBH5-1 -2 (BLM) W.tif
- Figure EV3/3h-j/p-ATR right to left DMSO NC siFTO-1 -2 siALKBH5-1 -2  (BLM) W.tif
- Figure EV3/3h-j/p-ATR right to left DMSO NC siFTO-1 -2 siALKBH5-1 -2  (BLM).tif
- Figure EV3/3h-j/wb.xlsx
