# Supplementary material for: YTHDC1 delays cellular senescence and pulmonary fibrosis by activating ATR in an m6A-independent manner
Source: EMBO J. 2023 Dec 15;43(1):4. doi: 10.1038/s44318-023-00003-2 (PMC10883269; doi:10.1038/s44318-023-00003-2)
Supplement: Supplementary file 12 — Source Data EV Fig. 3 [file 44318_2023_3_MOESM12_ESM.zip › Figure EV3/3a/20201216 qp for siIGF2BPs YTHDF2. .ixo]

<objectstream signature="IXOS" version="1">
	<obj name="root" class="HTCExperiment" version="5">
		<prop name="name">New Experiment (315)</prop>
		<prop name="UID">03CC2569EC6A4A47A12F2DAAC557C45C</prop>
		<prop name="OwnerUID">B884978B2EC94F6EBD5E824917530F0F</prop>
		<prop name="Created">2020-11-18T17:12:21.485</prop>
		<prop name="CreatedBy">B884978B2EC94F6EBD5E824917530F0F</prop>
		<prop name="CreatedByName">System Admin</prop>
		<prop name="LastModified">2020-11-18T18:31:02.089</prop>
		<prop name="LastModifiedBy">B884978B2EC94F6EBD5E824917530F0F</prop>
		<prop name="LastModifiedByName">System Admin</prop>
		<list name="AppliedTemplates" count="1">
			<item>314-Sue Run Protocol</item>
		</list>
		<list name="TemplateOwners" count="1">
			<item>System Admin</item>
		</list>
		<prop name="SWVersion">LCS480 1.5.1.62</prop>
		<obj name="AppProperty" class="TAppProperty" version="2">
			<prop name="Created">2020-11-18T17:12:21.485</prop>
			<prop name="LastModified">1899-12-30T00:00:00.000</prop>
		</obj>
		<obj name="ConProperty" class="TAppProperty" version="2">
			<prop name="Created">2020-11-18T17:12:21.485</prop>
			<prop name="LastModified">1899-12-30T00:00:00.000</prop>
		</obj>
		<obj name="run" class="HTCRun" version="7">
			<prop name="name">Run</prop>
			<prop name="Created">2020-11-18T17:12:21.481</prop>
			<prop name="LastModified">2020-11-18T18:30:50.185</prop>
			<obj name="AppProperty" class="TAppProperty" version="2">
				<prop name="Created">2020-11-18T17:12:21.480</prop>
				<prop name="LastModified">1899-12-30T00:00:00.000</prop>
			</obj>
			<obj name="ConProperty" class="TAppProperty" version="2">
				<prop name="Created">2020-11-18T17:12:21.481</prop>
				<prop name="LastModified">1899-12-30T00:00:00.000</prop>
				<prop name="HasProperties">1</prop>
				<obj name="_Properties" class="TAppProperties" version="1">
					<prop name="Created">2020-11-18T17:12:21.481</prop>
					<prop name="LastModified">1899-12-30T00:00:00.000</prop>
					<list name="emlist" count="4">
						<obj name="item" class="TAppProperty" version="2">
							<prop name="name">TopChart</prop>
							<prop name="Created">2020-11-18T17:12:51.173</prop>
							<prop name="LastModified">1899-12-30T00:00:00.000</prop>
						</obj>
						<obj name="item" class="TAppProperty" version="2">
							<prop name="name">LeftChart</prop>
							<prop name="Created">2020-11-18T17:12:51.173</prop>
							<prop name="LastModified">1899-12-30T00:00:00.000</prop>
						</obj>
						<obj name="item" class="TAppProperty" version="2">
							<prop name="name">RightChart</prop>
							<prop name="Created">2020-11-18T17:12:51.173</prop>
							<prop name="LastModified">1899-12-30T00:00:00.000</prop>
						</obj>
						<obj name="item" class="TAppProperty" version="2">
							<prop name="name">RunOverviewChart</prop>
							<prop name="Created">2020-11-18T17:12:51.173</prop>
							<prop name="LastModified">1899-12-30T00:00:00.000</prop>
						</obj>
					</list>
				</obj>
			</obj>
			<prop name="State">3</prop>
			<prop name="StartTime">2020-11-18T17:14:07.232</prop>
			<prop name="EndTime">2020-11-18T18:30:50.184</prop>
			<prop name="InstrumentID">6608</prop>
			<prop name="InstrumentVersion">HTC_VER_10</prop>
			<prop name="InstrumentName">LC480</prop>
			<prop name="InstrCalibrationDate">1899.12.30 00:00:00:00</prop>
			<prop name="Technician">System Admin</prop>
			<prop name="AcqStoreClass">HTCAcquisitionStore</prop>
			<prop name="AcquisitionStore">eJzknVuvqtjarf/Kl8q+80JQUUm+tRLpgHIQ7Sio3HnkLAh4/PW7219m0csxqio7WZU5V3ZdVDIzTg6HwtNbe1t7/zfbRf9z3qbHf/1WZFn12//sk21Z/uu3yRKN9pdrWIZVmJ0XVVYcf/uf27Eoyb/+9Rv/27//Ny+yvP5KFGzP52OCsuu5+u3f/P+23x/7w2cstmmeHOtP6A57Pz4lCcvqxzd57pNjSR7A+5P+9Vvv/TOaB6dVx/T3B7ekn/vnj2deZH6xTf/koRz99Ph+GJ1vPgjf+N/cN4+PeTqaR/lXD5I8hWqSMV/GPODuHx/wMkzJTx1w/e6Q++ZRLY9p/tu//0+PE3h1qAqoQ/8nfvf44S/B/AbMB7Vz5Rfwo/rD777a3Sbh4ftnzT6eyEevR/owpD7XH3I//vvuOd6T73T21e2evHDIM/0nn0aennkWnqvyt39X7vyM56bx5IzXYi+iyh0PceDuuNjovKYJOnfnE3yzJ++Pv3Yeml3SJz4/Z4ViJgpOZJ672TibXIvY9OYDCy2iWYCLUXGLjXG5l1AWtto4Lso7p8/uZYCyQ2Hjc9S9ceZgNcqRfNjIWJ5es1gzqlJAQj/kcWyJd87YP/oCGpnXFvZn6l3ReVEXkVuOXRycnjmn29vygbrqs4Wz/F7F5n5z0RH/KlScd6KHY/rGPkBFuTZwnuyejlEo0xwdlbSP0zi9OZozMyo0Xi72ODsu77GxygoVzf20wEHoX2KtNb3Y6Di+zfBFsLuxtrgNDuimhQUuWlbpaPOqENHkFM1xkMRCrCXyTkLu+kK+//TJOdrgOHTJxycSDtL4Eesz1NKROTtJOGq3n7G27pLPn8dPGe+6fqCYvVlqo7u9UHDW7/uOtk3HHlop4hNftW3AaVmRJghpeoJDz3MdsxK0HHVuhkYeT+A4pnGLVbTutCa4vFkRp5nShjzfbT7Coe8lnC5seyIKztYF57m/iE2tfw7Qs8UL+JLrrqLdd5qArENfxlnh7mOtDC8qat8OIo7NIIz1wS17oF3bw/h82bz/HfUkZPVXYxzMpSA272slQZuo4+IyCALO1AarHHnyYoFzCfuK9hR7OZqtBA9X2tON9VWZHpDTcSt8Fnjy8VDZ6KiK3C4+uzn5elnuqShZ8zku0nuk6JqQPpBkWjG+BodQMb2N9kC98dPACVomsTYTFQlVeS7gs3OLOON4ID9faKE5zh/dNNbO462KjLIScTidbmKjRCsLDdzDA4dxslFM2+8cUNcYqzgVJ4FjyK+1i3Zh4JK/F3dQjGEUk5+XSgouhLWn6OpU09FZ7pPXl2FtFCMsHRt5vm3hML0fHXNhaQd0vlxsHPbWcayNd5scxcOngoOcPD9aqXYt1JpMDHy9dBLF4B+DHF2ujmGri1HGaX6rJ6DuZYZwSV7QiqmcuhIylUOMq/hCfv5GJX+P1aNl4LMXnhRzFbo2qnpohP2BHsbGTCY/H6Whjothuef0gOtUqFWId/L8zjeOph5jFx3V/EFeb2fy9c/x5oGsZTnAbcFtk9ezJBzQxexscWH3yPM73KoPVMgqxkXPcRQTy2sbJVI1xJeSWyqG7SkBGhQPHyfjXqwYh35PR/NV6uIQZeTv2dfJ909McYhTo+MoepmqKkIDXcBVKBzJ66O/rlAclBcsPI1ZjA86eb+LuwX5/fhBFJs3fx0g61VtcIr3O/J+kc8SWjwOGXk8d/L9xp4aoNP24OAUheT1OMjJ3y+P+jpOT1nmaMfJ+/WdWuT3Pz03ih62Uxd1pZmEw+0jiDVu2BHR8V4kOF53Ztz8USSWPJwk5PWydcjPl2PVRhc+cPDV7+8UbaSS30+yn1Mc6MZW0dr+RELa1M5w3EkCRcvClYoiJ7Vwtt2Qv/f5OqmQOrTn2N/Za0Xb8+Tju1Ro4WDfOji62E8qlLWwhHvLjs7NZ3uJlwOpFeB4TF57+uHU85CTez6+un3y93IWpofKlcXhUlfJ+yE/k7/PZi6Q57c9TxSt09545Hp3neDqxu1jU7+dyev7lKxx9sgOjrlSyftjz+cXXBijnaP1Zn0XzcLhGN/vCy+ejrp9Ho0iZOJbrKSOOS3J93OuBx9HHW6lmN146iGzL9xxdSnJ9aN4KeR6/Ap4nLf5RDFnk80B+VrwxNFaDjhdfaXkelmpE3I9enqOvo9dFZGbWhcXs+Pa0TBPns/VfrjB/KSaO/NTkVlonalXXCo73zGCKOFRtdLJ9QLdyO875kwdRVcR46zcbx1tMnF4dF1JLq6yc8yZd2eToFH6mGF/uzxyZnzwyOslF2IcX3Ty+dO94qLWaxuR+5dGnp+JdPHQafjkyfPxSGLD8VwRPU5JijNjvn1fL2Py/UuVXL8K8+jo/STlUTvjKxyG7tbR2xl5fJeSXC/O0mwX6w52POTL3o28v4w1Z17PXXK9HeZ7nBQeVozJyOBROfbu5OtDNzYLfUXeLw+DvB7Rcq2Ymde10aQnnXA8F1fk/nrhBdRaJAb2l/bM0Tvpgvx9dhsR+yicOmb6kF0UH4c8vo3TbqwX2uqAxOeB/P38padoyjMl7w98cPGlZS4d7WIpOfpBB21CU+T/b+768Y+fBYH8z4FAURiIfweBo6484OB/PxUCuf8sBN6V0xjPut7LAQgslVUfIFA/9KY8KrQBuakdAs4x0u4uBwgMW6siNooJfshIXS5xdOuWCkBgJPUPOOe9N/TcSh2p9myAY3lIoGwg7B8ovA6WuOxFD4WBQHM4yMlFQzh4SDQ75KbQmj84Le+QN/mtisY4fPpPRe9IfXJRKzseDqLWhdOmkRgg4ywrAIFauCdvYgqBaXf05HS0sXSE2qcFQKD2wpaERvoE4UroPBzjcRyoCMfGEVfP00PR/dcuQf7yyBMIvBexhpaXBzqfydef830vNuevHY9m+vWF4/6uIheVO4G8cnTb4NwSBrF2VQY66ntrhKPE4DmAwDS4GTUEnsZHG42tY5uFwN3UTbA9MXxFN1VyEY/uT4Rz0TxwAIFZVF0AAvXluaOi08Q+4ECcLh1j1yOQV12vCr707YWjlYWcoIHal3Ac9kPH2IsbC+lissOFL5OL4uAgEKiSkxDHftuODfExsZF+schFVTstawjsVFtyEbomm1iPjkKF2vejis+7daAYm7JnAwTGixW5CLfUdYIWBkIEgouTY3Zcx0WvaEEOBeo+cMxtjzx+CoEJmp0UbTLQAoDAmEAEgbKoYwEE+vKa3NQOSCOQw1kDHEgx+XoKgaPJIcGRcSXQ+QGB2mCTCegw7k9xktrkpie04wAg0Fd6MafdkjOBaHFm1hCot4Qche3xCMdx5tUQOBmLPK565KYMEBgIVxmfyeuAM5LuhEdSSB5v1C3JTT8KCeRRCLwkzrqGwNbrgnC20FaKHlyiB1q0RQ1H4/zgaMY8qwACk5FGIAKtMg9F+zECCNSz1phc1PlizEJgHg5ntmXoeQ2Bqy15vMGBJ1AnHTvkUOPY5Cbi5+saAvdBf4z96dNXjCggN+H1yeVwVMhBbEyR5pKbfEfFcdk/cLoijEUUrngCEYvRtobA8qySm4aY+rGWKlkOENiTpq1YC0a6ha6DcIWv0otA3XSTSChZWhscOq6rGCt5LSFdqno4z562Ysw2sY2iQbLH5ZiPYhYCDZccatCEfP+1F3C4uBzJ6629IYeGYUkgKwlauxoC9cDJcE+fzBz7ouk8gcbjFJeSEClGeuw8AAJv2nZTQ2AZHEp86T1ccv1ZEwh1DRvj2+JEDlVpMUkAAuNXeOYAArUXn+GzvCN/70EvVVE1IhBWrFICbbiXVigdzSOcm69ZXEPgihwSAnK2VfRpyD2Qy+cbfI17BMK3Knk/cPZljMtKIzfZ/Ym8PtOdt6khsIrH5BAREQhLO4vA0e/p2kLtyiPXS9Rf1RDoLJMOTjJ755glzx/QdjsXcD4ZGo712AUPgMDbokP+/vlxQ57/rMI4tB8EOvuLwQM9E4FAsCuTnzdPkwDhtn7Hl8k0jo1MJIeqOB7L2J/PvVizC3LoaCDQkFoEgvsRn+JAwB75+0y35PGFmYr78WTDWcbrckDT8Dj5HgL1a0wO9Z8QeEJJjm+T96FhoWUJQOA5HZL3M7qtKoDAyx6tHX1euC4aIvUFEGjcfPJ+E8uRi7lBMuOmrYtGIDFxj7jcJMdYDwM+QQXvJbi6lkGsd/mdh4atfAoQaBy0REX3+EEOPcouIlCIexYqXWtMrkf8ntNSjxwalQl5/1ROsqoh0HysTvgys7axvhyQQ6Lmz0e4IGdUhSBZLKLioG5xtFI8FgLJPYc8f8+Q/H1HZ+uAw9V+V0PgbnCwyCFS2ZL3n+Xo6DWXtuR6ri057XAk75eVwDs4O8YzRZfNwkL72yHCVeAvawiUtRY5REtnV9ExJq+n0BXXODjd3BoCbyO/BRCoTaooQU4hSjhDrbljdl/k39EVP3C58ruKoc9XIsr9g4xjRdgphonOLsJIItff/LZw9PWQU39FCOz8FAgcDgX+75VAgVck+N/PhMDBP6EEzswu55jZ/uCiW3oe4VwadMjJQbRUdNuZLr7ZD94xTsLugaoi7OA4rSrFUHUsyO3u64DTzCZQJDnFAUlcmOAgSJ6KtnoObXRICJSF9/2TXJTQQWUgUBNCX0DqVFWxdVhdCAR0DjYaVTMRl2lBoJTvk5OueZU1XKLqpZiWZggoOsx2AIHmzK9shNZdDadV6xqbynEboK27NGsIDNyDhK64vcb5IuA4Y3ki0JgPdxpAoLnmCfRRCIxQSSCtM9iJaMRdBBycMYFK2+7nqL9pbwmUPPuxEfJDFSCwmp2ujr7iSx7ZUtsnkKMMY93QdwFKjULDAb/tcKaZlBXqLOUZeRO7r9hY4FaOjuHJwCUXvTj9JhXkIpKNTYBAIySYCxBIlUBz6qsCmvLkJhFkp9DRs8eEQFYW5ARq1IVjCp2MQNl8a+Bi6y0dfVAteQYCQQns+WIGEAhKYOR6KUAgKIH9g82DEmjsHPL5DAR2DnkCSuC1TbgKIHA2CxSAQG0ir9UvEBjIaE4geO1z2uhBLlo96Uku0urgqBgvfmOjdmK5LATqE/6Bz482gRCqBDYQqGlqV0DGxq5w1HpFsXbrk5u+YXpZDYEjz9MZJVCPkaoi96KKuChfsfOpBJqckHugBOauT07qVyM9gBLIQuCWQMMXCBzc97US2B3rBPLs1aaGwEruaNi/muTrpTwK0HkkuKAE6sgmzzeFwGI4jxUtOxBoo0rgTVySm+LdWh/QSWkr+IqiuIbA7BzbNQS+RrmF+ttwDBBoJv7aRgPH9UEJNC4qgeBvITBcjkPFwIqWsBDYvpPfV9/oMSiBJl4rKhpsCAEwELiUe0P8Eu22YpzaugQQGNvPKNZXHoGMTNbJTax0V7USOPL75KaJeecLBJqHIYFeCoHlNSC/L1UCKQT65xm5ybknhUfzjf7APvlLKNq0Q54PqgQOz7LFMUoghUBWCeztyO8vyOQmKUhejLPea01+340qofxCIC07HvyYgcDgtEr/AIFvJdBwHzwPSmB+HJBDTcWND6iav3x8jgqLYyCw7JsEOigEtnlyCKIQCErg9nFRAAJN4Q3pFALL1jmIQQmkEJgspj5nTi+TAxKOBMKSa+SyEJifR+QQSJXA3cxHuFcIhsJAYH4lv7/eOZH3D1UC/ZzfK3q1KMghOiXQV0mTqFYC3Xbew37hpop+a5HPpxBIlUAGAi9S++hol+lKAAhklMDDazrBr6myia1rZ1uh7XJh4WpvnmsIlEWRHHpR5bAQmB9zR9FKjjz/t8h6sEpgueavLASO5skcp/52U0MgatkXnITCxjG4Z09C99JZgRI4G1UbF2XjKsXkGHyKTT8hz1ejBGpZh/z+j1OwIYfYYFdDoOLmNkDgXyiBubTeOJr14FVQAhkI7IfzMU4vU/L6VV23QqgSj+R609uwEBivl6caAue9Q47DcbSvIXBhkY+nXN+rlcDoGRQ4qDyHM8YROXRTJbBcvmzFHC3JuTfl1BJXMlqR6+G6k6PtjDyeCmXk9ckfyfWZXI7PoARqKfe+ntnCGEevBDuGdXvxKJ8GKjlEa9jRNj0CdWkgketxp+op5uupWUiTgzm+eua+hsCHqgagBJriQdV/RQjs/hQIFAc94W8hUPz9v5+qBIr/YSWQX7QUbHFjXmEgMJ2NO7FxkUQPIDDJ+zzHQGC+TcpYJ3dfUd52lmtcjLTK0a3FzkUXuROBEggQSO3gwB++aghcBTtyko+FR2yI+t1D8fQa49HRKhUDaUcVJW1TxumqRaB0ODQDJB/bU3IRHXCKLpg7HT1mqwAHMSY//5IdBGR53QWOn9NbbJQxgcS1M59g/2S8HDPyrYBclJYHnA34LqfLZ/GBtq1iiqPt68kBBMZ8P8TZ8vCKzd2otFGgPkUcFD6ByvF2ZzMQqJ+E8gAQeA0fd8eYd0UVGYtliP3OXIz11BoI6LSbGNhXL+Tn7cpKRUf5hnFyCjhyk3aOD5Q5pxm+WFveMcfmIEEiEjpgBzMQeLa8I6e/orGOTo57Ze3guCdWrBJI7eDLSrdrCNyOFzIuz6OQ05dtchH9VAIbOxiUQGnweOCrSm6iurPpPQACqR1cK4Ht1gjfBgS6dLsiN/UGAhklMEEDctMdLGMVIDAxPHLRpkoghcBCzQ4E8nua90UJBAhs7OCLKrXBDtalseYCBJYrPmbt4Dg/hQTeN4KE0ATNcNRfp7E+H3E8aomzUa0EGtk6R/tWf4lj/pYq2lLyeOSfOoiFwKXmCfiMyU0dIHBqhBOcTUXf0XbDTEJWlAQ4lnsEYrXYlQACqR1sSlNyUwyWrSkOLtirIZDawX73RKAsxRmPPPNJDiHcMWEhkCqBNQS+ohFAoP58DR5oKJcLgEDj0s4lsINT9xXWdjBVAikEmkOVfFy1OyOAQP124myAQLCDqRKo86FcQyC1gxsI1PoJl4AdnFoHv7aDJy+/X9vBH0og2MF/AYHUDqYQSO1ggMBJp78GCGSUQAYCqR3MQOBa8nPMdSUrZpRAagcb1nEVoEmUO98rgXqxSWzGDtbwuasi8ZVOcDTZn2s72FSlEp97uucABH4qgdQOBgiMClWXhxNLADtYm0SJ9MMOFrY1BJ6Dq8EqgS0Kwc+QQHWjBFI7mIHAQm55NQTeH8IThzvyeFk7+AMCr2GLvD6oHTzKkxjfhM6hVgIpBJbJmBwSGju4it7vBwqBq47YAgg0woj8/RXM71kI3CzUkFUCg4Um48F9tHFACUzDq06gjRCIlhTkEEgh8Hq8u18hsOJVG5TAS1GQQ8NY3VhI6QTpXymBFAIZJZBCIFccZrUdfOp6F1YJLJNHjuPjJVDMOT8IQAlkIHCbWBYLgcY5IPeHhXKoIdDcJH4NgdPISZC62AZgB2tW62KhM9eekddPRiC2Y7sHAmWPEJRAPRPJIbOBQP1wJodgCoFB53KoIVDeSzarBBb+g9wPvdyt7eBZ+33zekOggebkfkkhMEOSU0NgB18vYAdre3ctIX4s7gACde1K7gcMBG642AUIpEqgpnXI9b9RArX7yLPBDqZKoKaJ5PuNouTwi9vB380s/vMQyHP9rvi3FDgYKXyP/u+nSoHSf1gKpH7wlHt1yF30JB7QU5so2L/su+SqpBwC9Kp2hKI6y66jt+T9AQ2GrSFOTeUaa8nMtuSptj7hqhdeOSP3dhVQoC8MX4pxFqaEwlbRBChQK+fk+xvRYI/PFfk4SIGUAvXZllDdyzxayJRMQlETm68pcHDqYqBAczYd2F8oUDWKFY46y7sCFHhI13NyFUw5zpRDMUd3/hzhrH0mj7+IyL+VhbysKfAyKgSgwOqcE0qz5L33gwKzmwIU2NbXexyP0VDR+d6eHJW3iy5QoPnqlCIaPrspLi9ei1x153ty1DTJVaRMdYFQ13nIo7GyW+DAGfOcuTq2dRRFpylLgYJbuawU6J6CAY6D84kzRxm5KjR+sLGsVvyf+MFvCjQPWeSi3k5vAQWa8WCjAgXG0ZVclT+kQKBAKgVSCjSzk6fDUODZ1Hex5kV9C7Xv5C5GhwI1/Up+XnlTp+xQIKXA21omlJJsyVWY+sHfDgXq+xGhIhgKzG/r2FB5clfwYz5n/WA6FFjl17D2gxsK1FaDsw1SYHbYBzUFgh/8MRQYDovIAT9YO1wsfOPThPWD6VVauy/IXfEo8CJLgVQKpEOBZvT20xgKbIYC48AjFCBPyV2WDgVSKRD8YB8nNlCgfp2Ru1A4QEuQAvUy1CWUzQi1UylQ7+27IkiBt7me1lLgccctbGmm5g4zFFjojyD+ngIbKdBcncjvv2knPZzII3KqMCTNIqc6Y/JXUuDcsSoYCtR3KAuAAhkpcFpcN6wf3AwF6nt59QA/+DJ9LVgKjIxXxA4Fno87nwMKbG3J58NQIKVAXc95oEAzfU4skAJ7FfohBVrmhVB+LpKfTylQWiYYpEC9J5O7KqXAz6FA6gdrSTrmQQq8veapo6fq2w+UDj5IgaYWq1+HArn5+ojD23WmzK65IsjDFc+zfjBIge+hQCNRySlhJl01HAlj8v5ZHVeEwne8j+Or/z7V+IQKrvJWBSlQc8NUROZANQmVnd9DqOckAQq8TmcRBxQYFaZITqUdnQMKdKXwAFIg+MGiLm2+UCD1g3Xy9pPQ8uRxMBQIfnAmPyV8kXfbWgqkFHhO7P1XKZBSIJUCqR886z0N94sUeJhVce0H75P9A6mFyn3vBxvGmJxCe2f9gi9dHHLG4Dy2kNxyTXxN9G1NgW1fv2G/r6z+4AefXKv2g6kU+K0fDBTotjztix98weuwHgqkfnAhprvaD6YUmPJ3r6ZAKgVe28mhpsBILTAMBYIU2PjBQIGbSg9wOefI802HAkEKbPzgz6HAc5CfgQLBD6YUSIcCNXE7qFAQPDLWD6YUeJbElWLIZieAocDrzXdqP5hSYCjv5vVQIPWDfcTPaj+4GQrU2rIQAAXmXLpl/WBKgb+sHyz8HArkhW73b6cCfxEtUPkPa4HUELZ8l68p8LXpkrPG0e4qQIHPfXeHS4Q6jqFKhIKm+7BPXkXDK7kqTm1V3mTdgKVALzHOoAUyFOgLU47cNZ1D8oUC6VQgaIE+OpCrNj5poAXqt55pgxb4xRD2jVLRyuSQo0e+w0CBmkEu5mAIM1qg6kxOOJe9DqsFBuHp6ZjKxXSBAsO2Tb4/1QLBEKYUGK8GEtK2po+rajiIgQJ5ocXjtNO5c1opWBZogenVaSmgBW6KaIqvrtD7qgVy65YAFJg8NEKplALpVCBEQ7gRuYut8WIEFAhTgY+Xmn6hQGoI60Y388i7nnw+NYRhKhC0wOMrqLVAGg2hFGj21oTCGAp8nM8SaIF0KlDvrshduu0JbZxcxC2rBUZzx48ZLZBSILmqkLss53VGOHGTY20Ij+V0iW+q7TtmxXV0hOyVAYYwaIHUEC4LnjzeRgtkKHAeBi8ce55fG8JMNCTopeT1ZDz2OHR3QR0NWY7JXTg+vg0wqgWqOaFaSoG64I8FhgLNS1e3wRCGs/pHNMTYxoQKqRbIGMI0GsJQYF8VRrjStztFb08JNVFDmEZDtCB7/YiGGN1TPRVIKZCJhlAKZKIhlALTVUU+fuXJ68dQHPd7LdAIT4S6Pg3h0O4gfPX8Y20IUwoEQ5hqgV3VkHA0Pe1qCvyMhlAKZLTAxhCGaMinFli9pCm+Ke6avN/kcwBaIERDphtCoY0WqImDnk0o4LhjKbCZCjRQRSiMaoGfU4Gi0bLqqcDGEP6LqUBKgWAINxQI0RCqBVJD2LjJWs5ogTAVWJ5cAZ/POFKAAqkhXK4zK/7UAvVWzJPflyevP0qBMBVItUAaDdFDn5xSbqUUs9GQjrIwQQtkpgKzzTtKgIZjFygwHw4SDqYCqRbY7b70GChwIF1PNQWqg+4DZYK1J+8v8no0neVUgmjIJZD8mgKpIRx1FwmrBVIK1L0z+f0uM/Lzi9nqVFMgjYZQLdA09YsKFMjtxDU3Pd/JKZBqgTAVuLoQCp0eyc+nhjBEQxZGVbKG8OppJ4S6r4TaKQVSLZBGQ7RepNbREDCELweHnJKnbspSoFHcHcy9glk86xiTA1Cgnzn7HxSoSgFLgc1UoOmRtw4zFWj2ltoBdVzRqKcC1d1G+IMW+J4KXODFgY2GUC2QTgWCFkgNYWYq0CsSF6IhxirqJN9TIL2+mIqxFGot8D0VaHAeef/6LdUHCjTbK3L9p1OBVAs0yOnTQ+tb6wwUyEwFfmqBlAIZQ5iZCkzmmQCGsH40+hIYwjQaYoy75P0TdPIEpgKNpasIvyIF9n8OBXZ6ncF/iRbId/4JCiS01lXMsrJE1BlMpl+0wNts1+X0nrpPWC2wZ9k6jAXmfnFzGAr0F0tCfd12+UCj7knHvr3nyFlmU1Wo1VmTu9g44wh1XB86UqcTtdYC49nxHVA7zUALNLTRjkev0cvF17PGK1o8KzzEt64RDrLwqpA7ZUsCRzjoBA9CAakpgRZ4Nu/k66OketRaICf3Ym1XiOQqcB/YOOveOAe0wNv4GeNsinhHy1tT9YcWuCHfPzuQq4xlRCG+HCfD2Jh2pxZogQwFdmQzq7XAhgKLq913DPMqWkCBoAWqu5MEjvA1L3lOf9pm9cURHj6eY6BAxhHO7ufIAQqkAWGqBWqtPqGgRgtkKDAuJoSCKAV6x+pUjwWKgW5BNuTTEaZjgYwjHM8eXqy1Ak+EbAilQBgLFI8PDV9Xe0KV1BGmFPiZDQEtkDrCVbiYAQV+HxAWdUJtlAI/xwINQhk5UCBogXQskDrClAJBC6RjgYwjTLVAOhYIFEjHAi/CMVHM1lAPvtcCC9Ekd/E467y1mqvFaoGvpZAABWpBQiiAT+0paIHgCFMKpI4waIEwFvimQHCEy+1iDo4waIHp4UhOWd41dAzOnVS1I/zOhoAjvLlj19bR7OLAWOCuTygXxgK/DQi3g46Cy/Lpx5ruxwHazvlhTYE0IEzHAqvD5FhT4N3zMlxwnXWtBY6ej/x7LZBxhOlYoBZs01oLTHxnWWdDGAp0PELJnxQ4msw8oEAYC/zUAmk2hHGEn1KvwK27ZHFLrPdVoMDboRXXAWFHJhQGAeGh1KspkI4FaqGXPFgKtMsuj6Q4tCAgbLoaeb1QCszK7s5hsiF+9HZU6VggzYaAI7y6JOoXCoRsyNsRNni154EWyASEQQtssiEah3Q2IEwpkGqBQIE0IJxVr8zRrLYrInKVauPs7QjPOls7lydoFkFA2MDHnv6HgPCbApcyOQVWvB7XY4GzjJwaqCPMBITPvnTgQAu0Q8nHaTckp7r2cqKj9sS74nj1ONRjgTQbAo5wMxZIHWEmG5IvumvFXCbvQoedR+4H6P38Uy2wGQsECmwCwsxYIASEGy0QHGE6FhjtszVQ4KcWCAFh6ghTCjRGXfOBjJPtgCPMBISL3iniTH/V45mxwK8UeCFUR7MhVAsECgQt8E2BEBCmjjB5Gna1FthQ4KcWaEZpkoAjzGiBlALpWCBogU1AWB8eC/5LNuRbCmSyITQgDBQoFbL7IyD8jRaop9MLuX4Fh0ntCNOAMNUCg0Xm/LoUOPg5FNjtdv4+HPJraIE8/09QoMn75OywvF9VoMBsMRQU3R6LOereigQnadxz9ELf80i4Dshd57y8xWZpS54sXtZnnGjcjbzL/FJFfndc4SydvMhZdLjPEbk5W7h67jo1Bfa655ClQPmwlbHUyioFKJA6wsV8wnGMI1zM53wMFNg/jQkFZdmVnM3Klo3y7dwhZ8nsERtuPrCRf94tgQL1uJhJaJzuEqBAI+pebaDAq1N0CBWYQ3K2Wl9SHA46hFKfWpkj+xzJhALvtxgo0O4PYnw2FmKs7UXy+5f9zoDc1doPjpwNLRcoMDvG7diQFntCSSJ5PNVREhxj8CAfp45w4iw65GyatAk1uCcMFKgdV4RyqRa4OrmEstLNqk4IMxRIa2KSaRTWc4E0HEJrYoACF7PWmE0INxQI4RBKgZ81MderRK46jvIOP7wpsHSPK7YmhmqBPyhwJkNC+FMLZOYCo3GL3HVpTQylQBoOYSiQJoTBET5owQEo0NQWaoUe24cA4RCj0MhdRjFaEo5ELqznAm+b/ME6wkszKWEuEMIh1BGOVt5Z+ZwL1J2wq7PhEEqBzVzgpyOsVSW5S4Ij7E4DzijfWgp1hMPxe3jfTVSboUBwhAWZUDjjCFcPy6sd4SYcQrVA3Tj1BNACr9bY55hwSNoeJbEmXk0PKJDRAj3CF+T56REKoFogpcAkK3e1FigEfe0LBYIj/JkQpnOB621V1glhOhf4qQVuYkVkE8K0JoZqgRAOoRTIJIRnfh/Vc4HbbUL+Pm8tjAmHNFrgl3BIUxMTdhZ7di7wZbUsZ9Gb6BWTEGYoELTADwqEuUCaEIaamI+EsK5MBRuNF3nMaoFNOAS0QEqBFXnVO/NWqdpQE0MdYaiJqSnwdy2Q1sQkibn7qgX2zoQSGgqEucAmIWx2ri6PeqrVx0Ho5rUj3LmORjAXOHV2UgUUmLUl8vppwiFUCzSC5V5HYkoojIZDICFM5wJpOMRsjTRyPUjIz2fCIZQCQQvM/G6OyMnwiW/Pzd7Rb/b2ADUxlALne66fQE0MMxdItUCoiUniYQ4UyDjC54VQsRRIwyGgBbaL1eGLI0y1QKYmZj3YL2sK7OOuCDUxNBwCWiANh/iLZ1hTIK2JSbJ0/ydzgY0WaMqnXIdwCOMIUy2QoUC82W3I/eREnu/4sLKQM7VXEA75ngJ9TUqAAo1uuXJrCtQ35PneL538+3AI1MT0w50IjnAkjRYxebO5Ano9F9cvc4HfJoTNYRapQIEZKizHXF3Jv6kWSOcCdR4bHusIUy2wSQj/shQ4/DkU2Ovw/y3pEJ7/J+YCzeDWixkKDG+LvmKaM0JR/DUKWC3QmJ0QPr92d8VsY8mVH3o3waWn3snHw6EFFEi1QFNTRRUo8Lo1O4pxP1g8emndmFx1WoS6XhO7YucCGy0wbm95jtECGQqs5wJXlWKer0cPKJA6wubzPNAZLRAoELTAdzrENF9Xcv5+TVyczCevWgu08uMFh9yOUBqlwMdq1YZ0iNHdk7vyzizIu7RzIHfF53BaIacwRHx7yU9yF22JPLotT5eaAo3lkFBM2V2AFmiWr8MBuclthSt86Tqant8C1J2cyNk1tDucaezIVaDRAqEn5rMskGqBlAI/tUBwhJueGDYi3FDgZ1lg4wjr95TcRZuyQNACmbnAmgLfWsKbAj/nAoEC74ZBKKbfIxRRbAiFfUuBzFxg0dcDnHj26g/pkItOqIVS4MtcyTAXqCFVs2AukDrChOIIBezNxx0iwnro5XZNgVQLpBHhhXhEbE9McTzadTqEzgVSCvxWC/ycCwRH+BxZh7os8CMdAhRIe2K+RIQbR/izLJBqgZQCjbizypmeGFO4kVNH4wiDFkh7Ypi5wJ1jbVhH+FMLpI5wuhX9Oh1C5wKhLJD2xFAKDPnMY8sCGQpES0eAdIgRkV8FTYZoj4Ogm7DpEOoIAwXu/b5SU+B6q0pILgmVMekQSoEQEX6ZG+F7CoS5wNGVPD46F9idtH84wnQuENIh1BHeyu+em3hH7mo9ufv4UhZII8KMI+zGM5PtiQEtEPtb57MnBrRAZi5wkMcizAVeF1b4Bwp8R4RN33hP+7+1QCYizKRDDkdCLQ0FgiNMywJpRBgokGqB521x4Yyj3LGBAoWobcQz/WCLckW4hi0LhHTImwK1ydIUmLJAjUt4GxxhRgsMnK2Ko0G2YynwMx3CzAXeFxvlT3piqCPcpEOAAtuF1asd4ctTCYACqSOsD8drASjQH998B+YCmbJASoH6xQtxmudurQU2PTHznrWuIB1CKRC0wGYuUDty5NT/WRZIHeHMnxPqpo7wZ0/Mt+mQwCh2NQV6XdlhywKpI5zn1foLBbKO8HPm1Y4wtxV00ALBEb6dhCOrBTaOMFBgowWCI7yIxvc6IkznAuexuPxeC4SemJoC344wLQtsHGFDWV5yhgJBC6QRYaoF/rLpEPHnUKDAc3+fDvlFKLDzT1CgEe77iqH3rwfUP6wXQIG66l7JVfw+z3C45QVCVeZeBC0wjvpPxVSXUiCHxaDCmTR7OECB+vhY4DO5dMb6ZnpwEd+fzPFNGvC1FthQoMEPJA+0QOPKV7Hu2kfyrn28pkCBOmrtcqDA+HTo1BTYnh/PNQVSLXBY7Lb41r8+WQq8+HInBgp8rgc5aIH6sn0NUMWvPdACdW68l2ot8E2BBvn9HjUFlqM7ZxjB7gEUeJmFbQW0QNVIBdACgQKz6FWCI2wcVuSq2LWKFb50vD6nT3tWhcTVegOOsFbcbw+gQP/YIVTdeWuntDIa2gLny5SdC/zeEcbnKqgro4NBLoEWWB7JVVTznoqLep1UhaIYxhGmFAgZYV+XrqAF6p0i04ECk42xYCkQKqOBAt9zgVAZTbVA2hZ4aW0jxUAKucsyRTE0HUIzwoF0Dh2Db6UCihZPzFZGNxRo9ra8CI4w1QL185hQVWg+VdACgQKpFghFMVQLbNoCgQKpIxxed+dY78vkrkKLYkALpI4wpcBv5wKZjDClQJgL7BQLEyeVTShUHG2SOh0yGZ5qR5hSYPLY7xWtNSW/DzkPjKEtECqjqRaYnQkFmMcFeb4/i2IaRxjSIZQCQQukc4H3Ybz6UhQDldG0KKZJh3xfFEMpkMkIM+kQqgU2jrCxnb94oEBaFAOOMEOBH+kQhgKZyujPjLB5UHtf5gJpZbS2kTL7ryiQpkPoXODgMLAUcIS5AXn9QGX06tS1a0eYFsVQCvzMCDNtgc1cIM0IgyPctAVqt0JNgAJBC6QZYWYuUL+oEjjCt8s8/JIRhnRIMxcIFEi1wBwP3lrb73OBeetIXk80HfI6PXaQEWbmAikFMlqg8G4LZCqjaUaYcYTTe+udPlqWdk2BHxlhOhcIWiCdC2QosMkIgyPcpENgLpBqgbQoBuYCGy0QHGGqBQIFUkeYaQukFEgd4bj7jNl0CJMRplogUxn9qQXSuUBezucKaIGUAqORT05NH44wzAV+aoHUEc43y9AxM5ecwmhGmCmKYdMh77nAz4xwQ4GQDvk2I5xEFXm/MRT4LorRdhdyqoB0yFsLhIww1QKzVeHVFDi8Czl5fNnS0bqXqYXWB/0EFAhaoCuFJdsWSCkQ0iGDOPEQJ1kIX6OxxTrCoAV+VkaLdj+AtkCGAhst0BwpnPcrUiD/cxaH8H2O+/vNIb/IYGD3n8BALeqIisnNbgSrWt0VjjltyOlJ0CaHM3S645t5I/+2bYJ1K6lrE6zxOEdPN+QyNalOL1w9EedoG160ECGLF77u1l3FeLhihSY72QZLWD+kM3L4NiYEu04uz1rC0zk5XwMG3uUJwYZu1CGXTYVg0uVx83AwibuK3sdmUGPgezAQxEAaEr62+GdsbqsiAAz0u32CXcn9atcYmFUEawcDgrXp6rQDDDQmNrmMUjGw8mc8x4qBt95dMbxTkaPTUL6AGGje25WKhrttuxYDpWGVgBiYqNtRPKNiIMXAbPEYOtqeFxPAQGoJAwYOeify/A60nqOFCcFmioHUEgYMbELCTDyE9gWardtEBUuYGQyEqpi3GAibQz4xkIqB59EscT5Lo8ESphiY9TinxsD4uFJBDPxRGj2TcVFsAxYDExTEMdMXCFUx34qBFANvgefHUBpNLWFGDARLOFy+N48YmwDZ+9nkiyVcGf2ktoSpGOjzYRQDBp4nY4xD45DVljDFwNgfJn8SD2nEQMBA93AZkcfz3NeWMB0MZDCw7SQV+f4KwYpr6j4QuZQ6EA8xh1PyfDXxELCEuYD8fpmZk+er75Ar+9HcunVImFrCFAMTdRBy3w8GNhhoiJLngiUMpdHUEqYYmMfFlsVAujnk+3jIJwY2YiBgILWE8+oesJtDwBL+iId8WsJfMJBawnlKnl9mcwiDgU1ImGIgEw/5tITb66GlgBhIMZCGhDUtmDz+XwYDqSVMxUAaEmYwkA4Gft8X2FTF1GLg7xj4/eYQioHUEmYHA5uQMBUDizAOazGQVsUwm0OoJcxg4Gc8hNkcQi1heyM4EBKGwcDPqhhrMx4BBjKl0RQDIR7SWMKwOYSKgWmQbWsMpIOB0BdIxUCKgTQkrIuFprMY+CkG0ngIFQMZDKTxkNtED7+KgR8YCPEQaglTDISqmPtKCmFzCFMV84mBl+maYB1nkNcT7QuEkHAjBtKqmK9i4O+l0UxI2J3cVmAJM32BQSfd1xgol/mBtYTvazoyQjAQBgMbDPwMCUNVjDKwN3VVzIclDIOBVAykljBgIA0JM2IgjYdQSxgwsOjfBRgMZKpiGAxsqmL+ayxh/uesDuEJm/19PuQXUQN7/wQGoqUrxdb0eA9kczK4EQxSJWdavuYCUlanFr4pXjvW9sHRRXZyI5elYNJ1zNPxacs7eyTjV9ol/57LLQl19v02Lv09uQeG+eyAPHOwBAzUjNvMRcH0fKkx8OojCzBQPslXReusjxVg4PVWdmo18O8w0B/IG8BArVcMPNQeE0wFNVCpWvoXDKRqYOmv+ZjBQEYNhMnAUns4gIGrYpliP83asbFSqhyZpSyTy7j1IqdPsapQwE2uNQbSyUDqCeetYFB7whQDwRNOd3dJphhYvUrBATWwSQkDBlJPGBoDz0VHYBbIgRrYYCDTFUMXyH02BjKeMMVA8IQ/8yG0KwYwkKaEaT4EUsK2T27DNB9CMZDJh1A1EDCQSQnTxkCaEmYwkDYG0slAJiVMGwNhMtCaEYw4b9810NyU/Pzbgdx2/LwdccZoQi7jjqfyOAnFt7rx9oSvU72HUyEiWJBuvQAwMEhPWWxghVyGG0/4+8lAmg8pquGexcDrc3NUjDZ3rlBn+vaQD+/dA6q0qWoMnI3JbYdiIJ0MBAyk+RA6GcjsDhnYfAAYyKiBdHcIowbSrhg2JfxWA6Erptxv6nwITAZSNRA8YaoGgidcVoc6H0InA6kayEwGwu4Q2hVDF8gxu0NoVwyzO6SZDGR2h3x6wt9iIHTFMBhI8yHqejtld4esOosl2xh4z+z7l8bATwx8xL+rgU1jIFMbTT1hfYjIsYJ6wnnvuWIx8HOBHE0JQ1cMYOCHJ0y7YhhPmKqB0BXTmhqInQysU8K/50PoZCA0BjYYCJ4wxUDaGFiNL5EDk4FUDfycDAQM3D9cC/Ih591ddyzPeySQEobdIVQN/EwJQ1fMQ3l33bw94WaBHGBgkxL+UhtddTsqg4H6Ucl58ISHbWEdQ1cMTQlnmZRwDAZ+7g5hPOFvU8JUDYTJwL9rDGwmAwEDaT7k6u8P7GRgYZx9FgOZxsBx7Kk1BlI1kOZDAANpPoTuDim01ppgoMOpgIGfnjBtDGQ8YUYN/MTAz5Qw3R3CqIFNPkRfl906JQy10UI6VeuUsH+yazWQYiBVA7+fDPzEQGZ3yIcaaDhrQ2DyIYCBTWPgL9sVw/+c5SH8YCD+fUDkF1ED/9MYCHuE7d3YmfmtoJItzKmY41aqM7tXI1GeqHcNt/0OcubX29xCxiAS8KUfiY45qiJLThxljtvaSYxN89D2kPl8LXBwVVqcxuvzB4OBxjioRAYDYTSQxoQBA8/bI8+ogeYMkdPS+DnfAQaa2H635d/6BIOy6602hTdFd4+r1vClgBpIAyIVt+rGmvoimHgQThXO4kG/NoXXm9sJ+9aIYKm93nuAgZl27nCAgVLallgMpGpgcViNlLk3Em1E7kbS20R4coCBO2VHbmvqYcTN0g35+vwabUEN1If9A89i4Laa52gkRBswhc3ZZegye4QZDGQqA5uACKMGXvSF4xjzfk9AWitE7PYQqgbSPcImepdjaEgvv4wGMnuEm8pAUAMHs+ekHg2EPcK/jwbCHmE6GsjEhJnRQBoQKZTxGmLCYAo3o4HGWN6IqF88ElADISYsjbYqPqPBu9JwRr6/3k7XOA1PKfl9da1Cx1wQawy0fI1VAwED792FU2PgYDJW/9YUnheWwK6QE6SWhUv19B6NQwRTjduC3BY8LuHMm0owqFUYI4IJizjWF+WkVgPP0umo6D3Lk9iyGFTEEjosD+T5bPfJbbC1N1TUzw0dX5URweZmjzBUBn6skAM1cBb7K1tpLS/1CrkmIPIX20MYNZBiIGMK04DIX4wGNjFhpjiaqoGfGPj9HmEmIEIxUF9fFzhtiQkbE2b2CDdq4KcpbGwv4wowsFv0p18qAwEDaWUgjAYSDKxHA889blObwnQ0kMHApiwGRgObgAhTHE0xUB+o5PtTDISY8Icp/AcMfFcGNhh4kab7GgP992gkBESeSScBDGRM4W/3CPtLq2T3CHffGAgx4WaFHBsQadRAp+P2WDXwsyyGjgYyARFqCjNlMdQUrpzuhjWFKQZCQKSJCX8WR4MayJjCzfYQWhz9aQoDBs6NuP19QORzNHAa3LS6LIZRA5vtIbBCjhkNbNRApiymKY4GDPQGVsbuEW7KYmB7yDFdL76ogQwG0tFAZnsIBEQaNbCJCQMGUjUw0PurOiDSYCDEhGF7SBMTbkYDGQykpjCUxTR7hGE0sC6L+d0UZkYDp+72AWog3R7yXzMayP+c9SH8sD8UBv8lGCj8EzlhSX/MufmgzVnyYeAEmAtf03janocP+WlmBzyc7TRnKhg+L7devovbI1515sFY4WV7QG4CA72ncJZT2JZ8G57uOLDHqjNNAluS6WwgqIHc5UoOPKfJFZ85qePAbCBNiFi34hYDBnbV2wbUQEiIhM/igM9yr0cu086AYA9elDUGUjXwEwOj7LTGZ9/vKea4d81rDAz0gWK85icV1MCIzwgmxmGZ12rgY9TljMHyoLMYSGcD8+nrymLga79Ucb7ecpy5aosiYGAhnSQFMHA/3x0JFuQDzty3WipK1vIWB7jb5UANVC8EE8nX92oMbHLCZm+W2swSOWaTMDMb+GkK09nALxjYdAbS5mhfFmIF2mI+OwObhAg0R3/BwMfMxNk6juqcMMXA4Hoi368/PvOAgZATbjoDQQ2kzdFNTvhzkzBg4C1MTZwOVPL9xo6gI7RoZfi2mxeO0cN5glpXw8C3SM8UIwvealWajglGXlJyW9sbOnK72xW5TaaX2LS1lcuYwswmYcBAukTuMyGSrZ8HHJ1HBFvWC91D+qLzxOV2l3PmYLY9oOG+7+DwEhLMnG0IVpfd9+yX8gpio5jlAswGUgyEhMjpEhKMv28zTk8ig22L+VQDISfcYCDMBlIMhOboj9nA73PCNCECaqAY8ARLe2hU54TpEjl31THrzsAGA7/tDGRmA++6LNY5YTobeH7wBIMfHsEgOhv4aQpDWwydDaQYCAkRUSC3daYz0FDJ92c2Cec2uQ03bTEwG/ipBn5iICyRe5vCxgB5jy9qIIOBTU6YmQ1sEiIwG/jZHE1nA5NBZCk/2mJ+5IRhNrBU3wmVtxrI5IShLYbuD/nsDPxMiFBTmLbFMKZwtZYKjm2LeTdHQ074c4kcVQPpEjlojm5mA41jlrJqIIOBjClMOwPpJmEwhWlnIFUDISFCMZB2BjI54U81EPaH6KklgSkMGEj3h3RfAc82Rzc5YV19vZuzd7xcdwaip5vAJuHba+mxzdGMKUxzwhQDYTaQYiDsD/G6hfD9bOBnWwyDgTQnXKuB77aYTXu2hSVyTHM0kxP+8yVyTE6Y7g+B2cBPNfCzOboxhUENbJqjGTWQtsUABlJTmOkMpBjILJH7VAOTu9Oq1UCKgQsnWLJq4H/BEjn+Jy0QEYWB+P8rBvKLoYJXFQqUaXu48eTWTfTwQ+7tOOuxHNuyvlEN3Ou1F85cvi5V+XHSVXw/nzFn6fyal8/jh4eflmErln+OD/Jaivf45fhzZVqFr1ymamAxMHsKmMI7q1sCBmr35UMENVBpH2+KtjkcRcDA7NR+r2EblxaogRQDTXu1l9D0frkSTOvfyT3uQTCP28+PuJQNTtH8R/H4goEn8/XC2WE9iAEDtW07YjGwnJK3XaZOe45erSwbhZedhYO7/+T0Mh5KaHS9ERypcomzltpRQpfKNHHejnjOTFTy/Ys0auHgUSFn7pxED838ZYRDM2+Tr1dbAeJ66yO5TWQCp2vh3ZaP8+h9GYoGinZRROl7NfAcST5rCjOzgTQozNTF0F3CNCICs4HrTmvyJSjMzAZSDPysi6FqIFMXA7OBtSl8nbBr5CgGUlOYqYth1MBvMfAzIkLrYmA2cLRJdzgpTxlncvnWQ+F2YuALV7yrth2CAaP5ZYML2S/J40n0AClvEzgXn3ms66dBgMrescSXa+ca6ws8+ZM1cmAKN7OBzBq5SpmM8FXAJWdsqkJHe2O9weGpeHC6cSwTZN/HArmNzV6x+TjtbDRzZhr2/eFZMVe4sJnSQFADn/v3WkJ7/3RM6b1ghlZHM6WBVA1k6mKOq50GGAimsLK5rwEDwRSmpYGMGrhTggxmA2GByOrRMuqgMMVAxhRuSgP/AgOboLBhGJ7EzAZCRKSpi4HSwCYioivy+fElKGxpaPNlNvD7NXJUDaQYWIXCkTWFqRoIGKiUhsNiIA0Kw2zgDnkCGtvBva6LaYLCZSd+Rz7ea+QaDART2EqtO2sKUwxMbgk5hmykiQ2zgTQo/AUDhYRgZqMGavMxOdZ81sVQNRBMYaoGUgykaiBjCjMREaoGxkf/UpcGftbFUFOYCQonWYVBDYSISKMGfqmL8YcbidklbOq384FRAwEDOyP7yM4G0upoWhcDpjC3DOfsAhHGFKYLRKgamCzSZY2BTV2MRl7L6l/VxVAMpKWBzC5hRg2kpYFNRISZDaRq4OcaOVADAQOpGsiYwuuN7zB1Mcwu4cYUBjWQ1sUwQWEaEcmM+faLKcyqgaG7/QMGfqqBb1MYZgNpROQTA5nq6Cu/7bAYSEsD89LbcLBLWI5ccqw+3exaDRQrVf9DdfQbA+P01asxkFZHf2Lgr10ayP+cDSIdrjf4+4jILzIb+J/GQNgjV8r32IrkvSfvnuiIHz55J1liYlhylqYm5nvtkJsX94kt94LODLe5bRRbZdzP5dvE2OGedYycuRBrvHzh3S0eTo5+PI8mmSQPD8Ual+Ggy6qBF3/d4RgMHJ+Ee42BrjtZkbf1jnwzGhHZRmdyetk9CEYmy92jVgOr0T0mp8vZg8FAXbwVOVJ12cOBdiHYmPAEw16X+Q0w0NyZ5Psfu+dDbQp/YCCogU+tmBAM3DwdwMC8p4yw8MbA6dlo2WhhnSx8Kd5qpTRuPQADw5yXlfkxOLxvC+YZMFCr5nMJDd9J43w86nP6NsWeXD6jApdCKSra1Tl4dVLYLIP40xTWZtdu3Rr4qQZSU/hLayBNCne6C501hXu+mOHrKEq/YiA1hfWLVYEaCBj4NSLyzR45BgPpbCBgYKMGQnc03SDy2R3dREQgKSwERw7HxvrKaZf3EIBRxOROJQSSYiXxQERTqX/Dt1frGRvDy0BCfW2WkZ83usaGGL5by/JVC6fm+BlrRiVIX0xhOhvImMJ0NpBioHnpqwLqCZMBvoxV8vdYXNvk+SuwiVu5LsUz3Lq7cqx2BzgksBtPT8XcQ4o6jnEg6DfyenasANRApjXwPBq45DJ/lpzZcHbP5c8NIo0pDLOBVA2ke+TMoluSy/4oW7Pd0VQN/MRAqgbqliroTGuguQpdG9TAW2RGdXc0nQ2E7uhvTWGqBtKkMBMRgW3CNCKS7I0j2xcTLu09qIGwQQRM4XvHrU1hW1sd8RX141gXxSxAj8nzUPfFUFM46aQjXEyS1ZcNIowaKHC9KYfVsZew24Rbp7c68t4m/KkGMhtEjD55fcIeuQYDmT1ykBSmrYF0jxyTFG7UQMBAMIXffTHJbEP+fhQDoS9mPzzUpvD28Zzh68Ei/x4Hk4A1hZvuaDCFaXc0NYWZbcIUA6P5pmT7YqgpDBGRpjsaMPCzO5piIG0NZJLCVA2EvhiKgbQ7GjDwGL2T9vPVe+/g7xERukHEcCe6CLOBVA1kZgM/WwOZbcJ0jxwzGzgLxKDui6HbhKkpTCMikBSmpjATEaFqIMVAvexldt0d/d4mzGAgYwpfOwLPYuDjFGzY2UBmj1yTFC7D4MRGRGpT+PfZQGaDCI2IJDslrdXAxylJAQMZNZAmhWGbcDvjK1YN/EwKN2ogYwpDd3SnGtbbhEPCkfU2YYqBBOs8xcy8rg1qYDo01xyogRQDGTUQMFC27ToiQjEQTOHdZlBvEKGmMLNB5HxW3F/YFP45K0Q6fLc/+Fs18FfBwH9iNtA4JYqzNMcBuZjN1xUetu+jd23XjWDhYz3H3GT2UmYDPLBlAiIuOfuXfDwvp+26NlC8b3lu+k4Ky/vpKsZ32X4o87s+EEENBAykauAcrx+AgUxhDIOBVA0M8UJQwBSmamBUtAUFTGHbRndWDcTTgjDrxOZiUAPpbOCFewkKi4HUFDaWJwtmA6kaaGz3wwCt+6uSnHZf71o/LEoo6BEsBQwcRKaAyL1rglsLSVFm5Ot1NDrNPRxPZYKppdUOUJ/bTzC3VZV4eixnHjpFywcmdzqJsw42+fxXVVxx2RJFx1Buo0o2tHOX/PxqpEwfkfhgF8k1pjCTFJ7ySQfUQAYD6SI5sxII5n3WBjZJYaY8+jMpfNscMDsbCLWBnxGRJinMqIFNYQyYwpAUbiIitDAmMbxT/BkRYUxhKI+mGOh0yOvNb9kDctntz110Ot/b+H56zeK5NToR7JnI75rIVtvR++/y74Oxe88Cnt8rXVYjSZ7uihLn0UOMzai/C2CFSCaMkro2kKqBzAoRqgYyEZGhr/C4r4kmN5cuoSifO+IED8/kMm0NvaUg23dFwK+1tXSmhi8f5FvntceFGLRjc23Zqvw5GyiV2gbzOiavkdtVkWRqCtOIiBlvesGX2UCqBtKIyJekMFUDRaNjAAZq5+Bcm8JBVu2/lkdTNfCaGaieDWwwENTAj6QwowZSDISIyOdsIFUDqSkMaiDFQKoGshjYqIEUA7MBShXAwG+Twt8ukoPawKGknHF70J3Gf4GBdDZQ26GLjk4BwSKoDfwojwYMpLOB14mecGZPIq8/mA18rxOG2UC6SO5znfDl5k+5H+uEDw8cPVexwiaF4+6mxkCaFKYYCOuEe8P8zprCdJ1w2lmQv3ezSI6JiDSzgaAGNklhZjaQWSHyGRH5VAPpbOCnGkhNYcBAJiJCZwOpGviJgfy5s3YgKfwMDRVqA8EUprOBsEiOzgbSRXJgCucPxYaISBJlUY2BNCJSdHifY2YDwRSmGMhERKga2CySYyIi39YGQnk0xUDGFGZqA2l5NFUDoTy6KYypMfD3FSJJTybHpGY28LM2kM4GapN24jKmMBTGNOXR7Drhj/Loz6QwrBOmhTGftYGPZef5V+XRn7WBsE5Y1jCrBtLyaMYUDsXH8Ysa+Oti4M/ZIdLpdPr8fwsG9v/DGEhNYTebuQ55cfMPZXLAD3uSKThetMTooGyuva09vrTHsa2790Dxtn5gjzZnLV6mRaQq5P1Q2Jr51JTFdYp0ZbOZD/FzhFVueenYlnIp3+3Pb1PYmA2PFRJjuYuradVlTeFJz3k45j6fH1BLW/u4HMV9BUxhqgZSDARTOHqGPRw8pg+CDdxVQFHVJZeJyYZXNK2715G2Jb/BVR+Trz+P2irihhGPMy8ZKnq4PrloNJwkOF/FAnkbVkMBhebsyqqBC69rEgzED04/pKWODnu8wt3jU4vnQ8evZH6xvmNfO42U2XyGE9lcZS4WrxdNmc1acwGdy6mCyVlZVeaT/SiX78Vexc/NXnLm3ijw5KniTMlpv02wclPOE6Y9msFAagozERGKgXr2mLhgCjMY+P1s4DspDGpgg4Gf7dEMBtIdIkxEhO0N/F0NNNG1lzNqoCHEGx1mA6EwhvYGMpvkqClMC2OoGgjt0Q0GgimcDHox5u9bLZ7dzgtbPlZHC4vv9ujZ3SPQOppnG/wYeKZi2YkUyMpEwbjH3zVuOj8uRHm/5k74kZ7I3+dAcAZMYSiM+UwK+1yuf+kN7I8MDYtiN3DmOM4CeeAaLm69sjiez5DGy/f9bIr7/v7sTKVej5cVfhTiQaXNnVlvmdgyVQMZU7i78DL8jEeJMn8nhWVaGMPsEKGzgXSfMBTGUAxk1ECKgTQiAoUxFANDoR8rGlWbqBoIGHhSBZsxhUENvG0WCr6aszc2fDcbSHsDmaRwg4FMezSzSY5iYGH3khoDk6W1wVnprhSt/S5sYUxhWhhDMTB6Gef4szcQ1ECaFE4icV1jIGMK033CVA0cSp1pzPQGMpvk6Gwgofj9Ww28PL43hS/bPPpiCsNsIDWFc322ZyMinztEgklqOT8KY8jjo5vkQA2sZwN/j4hQNbDqZf7XHSJUDWwiIswOETob+ImBoAbuZj5iC2OaHSLaxSfvP9oezaiBsEOEbpIjRxgJCmMoBjJq4GdEBNRAx+t6388GMpvkvjWFYZPcKCXXSyYi8mEKM7OBly4OuS+9gdQUphhI1UDoDbyXzoo1hf9uh8hmTn4fxhRmCmMoBjZqIGAgGxF5t0c3aiDMBgIGNpvkqBrIREQ21XuopWmPbtRA2CHS7BOGwhjYIfKOiAAGztpB/D0GQkSEYiC0R/NHcn3+xECqBkJSuNknzGLgOyJyXgmCAklhqgZm+fHAqoEwG/jL9gb+nCUinS4v/PdERP7DGPjYKzz2Xt2IW0x0wVbua71nK+NbwC3XL01SlI7u2zNvu+YWY3LaU7hrENuSm3rOcn5de0pPeTzs0cXzHFyYY08J5P3Algb5msO7V5IQODp7uFjuerUaqNvnF2AgFMbQiAhgYD+aW4CBfu/aj83MKA/kNBMl2MdjgQMM3AZPjmDg4qmYkjC3AQMzM+0o+mww9VAqRDt85nE/Bgw0qnUXZzNJVLT+7nQADEzyIcHSazZ91Kaw9CDff7E7BOjZb88JBmYvR59le/L9gyGPO3cZO1YaI3Lbf/VM3LZ0hZsV3oOXV/39FfOn14ybRVfJklePzQGTN7DpWBJni/JtdF/h4Xg/jq1+SLBGOfUi3O1pJje7Xx+W3JjCsEpOD1caTk0tcGA2kKqB1BSG2cC4J1Z1fTTFQNobSAtjwBSms4GfpnDuX9N6oTCtj46ekVPXRzcYqE3fl8nFfKHXGNgkhWlEBDDQPFUOJIUBA5nZQNobSJPCzGzgZ310ExEBNXCsWU98b9m7eOr3JpZ8LF4L3OV2z9i6yJNErs5WhHmufYpnT96t5KCvzzG/jcnni6uNKqsD8vFW+7jhrOtAzmWKgUGup/VsIMXARFjFrClM1UCIiHS7ax0PlN2dswp5n8gP47bFvOZ2nLk1KgV5jyYYv26pEM+0+CDJcbfq477TieLpeW7o8lnuGywGrtXwgl/cqBvPhZ5oyU1hDGBgtB8jNiJCC2M+TWGmPppZKExN4W9XyeXTV6AwaiBgIFUDmSUiVA1kCmPoKjmaFKa9gf+XvHPpVlRJt/YPsiEoqDQFAuUiEAF4oYc3kLuIiv76L4wgy6iVWae+Rp2xd43T2WPkyNyZay2VeGLOd86XqoEEA5lVcj8LY35GRHK5nbFJ4Vx3DvD2XlX9EpF6tzj3s4GkPppZKExmAw2j5ikGMqYwwcDfegMx/su0N5AmhffKtWYwkEZE3hOMBT+XiJCksLkyRUOBy5Cjs4HGZVismYXCdDbwi4FMUpjMBtKFwt/ZQBoRKbtRAOPZ7ZLRpDBRA2+DMskYDGRWyX0jInQ28LtK7qcaSGcDyRIREhGhauB3iQiDgTQpTDDwmxRmegOZwphvfTRjCtMlImShMJkNHFivLVjNxxOeLhFhTOH8JFX9bCCJiBAMpAuFiSl8VvKaLYxBGn9hk8LMbCBRA7+zgRQDmSUiRA109e7FRkTui6SjprBejZqaqoFMUphZJUdMYbJKjswGMknhy+Wy7zFQCE45awoTDCyuK4z9XIK/3q8pbJYyX7NqIJkNpIUx39nA7yo5tj56Ym57DCSm8GMxcP+FKQzBlaMY+NMUNsfdIqRqYOmKXqB7r0CjpvCfMZCYwt+IiK5LW5liYDuON39jNfCv2SIyEjhBmvyXqIH/aQx8guMC353ADfgbYboGN7g5o+X13QD8br6uwSkZbZErWHmGdolug6W6CZB+8XOADkLNg4i/HtHiJeeBV3A1ArudPUOL9IH/vCcZBujgx2RpGvy2HI8HOVUDH6I6ZmcD59Wl48zBw22Vs6heYP4cTwHFwHswLPFVMplyevUxcc+eOaIYqM9nZ/x8Hp7vMIP446yP5jNesfZWgj+2cwmYNXJ5ioHlQBwCM2pcfLsb+DV+7AliZpzAEWNhO+Hg5WpOOKtOj2KPgdzzjb++5vPvzeQrlC7bE3BVRQvVjcC1UHLOTuBsngFS25eWwDfi9sAu7LeoFmatwy48bYGDH0W56kpgCt+16HIOnwJJVSM5hNM0DcEqPgFZ/WNSmCmM+ZkU/u6S+zkbyPQGkojITzWQmQ1kegNJROTnbCDFwDCd2BgDBwarBhJTmMFAe7JZ9ElhgoG7dLSGlXZIAqYwhtZHfzHw1vD46ydq4NTw3pCXN03mxJu9rc7uECFn/1IyL5T3ufoKoysU9vU9cCdVFKrn5fUAx1OhyVx9PpVUI/Yq+DyldbayV3qrFtIVwBZ9TCyiBjKmMEkKEwwkt3U6GxjPBRNZjSJzHl/ENYhbuMawMl4A6PpQAuJz5yIzOy4zOK3xu6q1r2M48hHHObfRWVMTf7CiGGgobZAob2X4gF3lLIH/4DoEmNlAkhQmpjBRA39iIDWFt5ywQ/PJrulnA4kaSJLCVA1sQH5jZwOJGshsEfmjKcz0Bv5xNpBGRNw5xrYvBlJTWF1t4n42kKiB53QdUzWQRkSu8WTRJ4W/amBzPjW/zQZSUzi3pBmLgUQNJL2BtDCGbBERXH4V0MIYgoGNN8/ZiAiDgaIcZnSLyM/6aD0vFryC3vj9TGYDzcfn8/AtjKFJYWIKMxhIZgOpGkhN4Q8GEjXQ4oqFzKiBFAO5ZBLBmrvj15ckhdFB5PqIyI/ZwP8BA5mk8Hc2kJrCJCLCJIUlQ95RNZDukqOzgeGnl5L0BvpnjLmMGlipL/m3XXJMYcy3N5BRAwkGMvXRxBSmGDht64CNiJDZQKYw5md9NIOBQqr9U1L4BwaypvBXDfxpChMMpPXRC84yaESE1EdblrXOf1MDiSnMzAYSDPy5UZiYwmYk4PcbmQ0kaiBTGEMw8KcpzNZHfzCQFsZ8IyJ0l9w3IsJsFCYYSCMiZIsIwcCfERGKgUQNZJLCZIsIMYVpb+BXDexnAz8YSCMiXwwkpjDFQG9n1xQD/7YRkdFfs0VkJEjC+L/GFP4PR0SIGujbyxcHo7WkgdXuNEFONH5x3uhyMMDu7AjI3b7bzBccUwN7xenQ4ihhbFzg+zbots4Uzcf7W+B3g70GRtrgiBxtdM98r7HWQOn8mMXAce6LFANpbyCZDSQYaNkfk5Rg4N3IpUy/r2a5UmjTBhZ6NA0sb78Kf2Hg7pVRDDzJZ/wYx190YO2Um6QE920Lm4s/AKbhDyVl6ekanErXOVihaWyoq3TKwVLSpMDo3LZVahThY+jymAX6vLl/RpQfa5iIOh/oarcSFc29lFAqvSazxwfjqCae/YBckMTBKmyroxqVUfQxhSvg1gD/ejJSbDjY48ewc5OEVj0p9QBOdmoc2O+mylX+NjpCIa5q4PqdfqQYSCMi35XCjCn8c5ncJgy7vj6a9AZ+TWFmiwhRA+lsIFEDm1jN+t7ApLSvfW8gSQp/ZwMpBhJT+LpMjiwG3soSHzPvJ75NEwwkhTGMKfxHDKQRka8aSOujSUSEqY9uJ8850rVgiF+f9KmB1p1PkexFq8Cr1zECL+SO4Suq5cy7RQ9NrVQLA5l5Hwbuq4xzMLUwJ0zT65RzI/kgqZeBZ8JCtsvAiDeCxvYG/sTAVzSSMIYeWqSpmRn4K/ElghgFQ2S8Ysj5j1xdg0sTv5DqaihAzcO3QXB+T+GMG4MAAddbg32gOJ9jYA+syx1jWKuDHVpeQsSh2yoVwU9TmKiBZJkckxQuU7/IqBroB7ctWr0ODWcslPCoJNYG9qYwmQ00uY6D9e1+AlaniaHy7jCGEgw0nqmWUAxstgE+hn1Nb39TA78YaMEt0KgayKwUnqVAoIUxFAMHhyL7t7OBTGEMwcB2n976+mjSG0gxEKkYM5n66H/dGzjwuFXwUw2kGPhTDfwWxlBTmMwGVqdjzBbGML2BPwtjmrbjfyuMIbOBf+4NpBERgoHXBcbKshucKAbSZXK1pAksBpLZwJ+FMX+cDaS9gaQwphi2BqCmMMFAZpkcwUBSGGMm/sFQfNWbsyuFCQYSNVDvPiuxSX107LphXxjzVQP/jIG390GnpjBVA5ktIu9Wxz//+zGG2eITYSCmMMFAqgZ+ewN/msJFuU37iAjBwJ+9gfEEbHo1kERE+GXrBgwGkqSwFecbjSaF64JLezXQPKOAjYgwamC40yWmN5CawiQp3GPgP2YD/9gbyCSF/9gbyBTGkNlAVg38YuBPNZBgIO0NJGogMYXJFhGKge+Xd6f10T9XClM1kGAg0xtIlsmRLSLMbCAtjCErhb/10T97A/++GPjXbBEZibPxf01E5H8FAz1vNQ7Qnb8jINxcF5m5K2S+KR0TwJ+WCM0XJw7A9mglIAiXGlIPbpd5aXiUgbgaI6ThA4SDr+3hCMa+w6H5muMzfyq1Mthrjyu8qlMxM7L5QFTUy5iH5WAhsrOBar17c+aZdyUlNbcFrNFBAgbnzPBtbLFvYR7MJM7yz7NO6d7XAUz4J5fpg+G5U05RAOA0mc84E/kDfLv01Bm8a6KcOaPRPFFP65UNp9eLApxWg4l60zgZduZ1yOnc2MGYWTwMWL7jQWCdB66hgNi9YMx6YkzdjGykNMtUgtIuloE/sZ1EBfL1DQeX7hm47uuGf733Kyg20pRzdptVrm7Aw8O36anAuWpzxMfI6j6Br2b0yBxld8vVLk1b+BwMh4HTVK2mfmcDf5rC+MAvQ0Ut7Al8CI+snw0kpjBVA/ETxVCGw2JFTWFzPMKPNZIUpoUx3efY+5rC1jAz1hQDiSnMLJOjpvAPNdByqmtLewPjcZP19dH1Ex3pMjmzK6paaa4nHSaujG/n8QE/1qVsE8I8uV3YLSLUFCYREbJFhImIPC/ZDdmnp5F5jqO0gM+lI3JR4WfeTEo1YIfzAq1umZ155vKFMJYddki2RyaHhvh9A2azVYlkJTEAquxEBqPBaUUxUJ+G1Vpxzhv82OYfBasGMqYwGMs6UqwMAXQCASb58fGEXJcLA699r22wyrsVsupkl/mGyongXnH46wOanfn4KJLAOlh8IjPbQ4+BZQQ6ZJ2DKIDagOeBe7vsYVm1Rb9Mrr6PTKoG0p3CXwykvYGkMIbMBlpQNXLltFfwz8/+1DHzCGM3wUCyRYTBQGIKUwx8VhcdH8NbfAyvFzqvVFvTpmqgXkoYQ/71bKA50DHmEwxklslxknPrZwMX+8Vnp2/+hA+w3vazgUI80fukMFEDiSlc+c29j4gQU7j0MPayEZFPUpjBwMq4Rj0GvmSh+USEVv0yuUMz8NiIyHensDFVrgldJsdg4Lcw5udOYZoUJhhIIiLMTmGiBv6cDfyFgblEIyL/NBs4xa83WOC/j3uZd3i5dUVGZwMHS1PvTeFvYQzBQFPt8OtNZgNJfbRRKfiaR9RABgO/aiDdKUxmAwkGsvXRX1OYYCBRA38uk6O9gd+ksDl/l+1v9dEEAx+v3SEwHig60mVyJClM1UCSFM52bsnuFKYY+K2Pvjoj/PNs3vj9T3sDv6bwdzbwt2Vy12PA/xYRoVtE0tDpdwp/1UArPeH3S6PJCe0NpPXRXzWQiYgw9dHf3kAGA5mICOkNZJbJkS0iPzGQKYxhMJAkhb/10UxSmFwzfyaF6RaRrxpIMZAUxjBq4HeZHDMbyKiBZIsIVQN/9gYSDCwSWekxMI0ag9ZHMxERskWEJIX/vhj412wRGU2mY/6/xRT+T2Pg/cZv4F4UpgAtB2cbIEE9I3PQzDg0Egc5GD+aHC1eUAS+eJslwJ0N18hxTT6ApitJYLhfXpD9SQpDC0lHcL2+NSS/F5MMjrITvvNk4woWojULrMpxkQJtHT/mPhhoXYVLq+TTfUExUL8q87WqH7af3i15CIzl2taUrnIxNopbjG3X4oiUKdgrMJkoI2CdLrGhjg+xC4dDQw4cWA2PyjK96ZAbfOqsq2UXqjdzFcGpL2mB3X4iBtMjcODsuFUDJ3icRUVxHnt4P7QyZ4P2iVRNSa/4Yx1POAP/ybUSz9Yy0uYbD3i5pcrguI11JPsW4DyhlBMwcA53pK4/PznZl2vAt7Mz0owrBovPbCBwJjsHrewGZP5L63Lw7ioBGUYC8U96+JIBwcCfhTFEDdTlcSlSDLxr8yKw/Nc4V5Yiz8NLV+DHpiqFSNGfC0R7A1kMfAdZYNWfkfhtip59YQzBQDIbWE3BOjNmT3xMdM+BTDHQAkmNlGp4t2BTtqfM3Nz2n/rokw3blMt7NZBgYBWlObCKGv/7BAMfWxUfu9EJH6uXbHKEiVxeWFO4kNOkj4gQNZBgIK2PvlqJi1Sr9Dhvn2saGFxEHhnX846DXarVIA81/PMD0S7wPJR14N2uZmhhemuA0G6RAHAJfaQLps9BX0zX4ISpG15DVHIUA4kpzKiBJCJCMJCqgbYt7pEz5tYBirYaD7jKGOFrUH3ifNUe1QC44QmpQ/4Y+NGGlwCfZCOkRzAI/PtoIQE18zYwjaIj0C9PDSnOOwfIGJ1i4KFmaYPgYIYwfuJ/n6mPJmogExFh1MAi5nYIXIsbZ6VA5JXh1HT+rAYa6sJIFPhSHKoG0ojIU48WrBr4R1OY6Q38qQYys4EEAw1HGbERkQxN5hQDzY0shNQU/pkUvi35Zz8b+DMpTHoD/2gK09lA/iU8qSlMMTBYnXbsbOAtwxhHMJBGRIgayMwGMhj4VQOz96XkqClMZgNLdb8FjClMIiKMKUzqoxlT+M+zgZMFxgrHc54sBj6WBWTVwO9sIJMUZiIiXwxkZgNpb2Bz6EQWA0G8SxgMpL2BTxW/3ndkZr/NBlqDuZ5TNZBERCgGNhy+BhAMNIb+0mAKY5idwiQpzNRHM0lhGhE5y1GPgUQNpBhIIiJkNpCYwjQpTDDwzzuFv72BRA1kTeFPYczP+ui+MOZjCpOICFMY81t9NMFAUh9N1MD4XCZ9b+BPU3jwjlKKgXQ2kPQGkmVytDAmltEDtkq0Z2cD43GHX9/8OmYjIjQpLLYfzEKXY58U3uXGmKqBRrzD3993i4jJd7djHxFRlc2/SAq3kVz+uT6aqoGe3doUA5nCGGaZ3BcDmdnAvzkG/jVbREbTyUj8v4qBZDbw4MlS5jvlQwR6sW8QKJoh53lPdw1eR/eFVCmZAd+t2zW4N+8EGXooZDBuBi1oOP+BFmckcCiqHBvwwdtDZngcZP5lj+Eoqf0XzCJrEBhq7OJjzNkpkN/zU8683byjoh53KjxO5jz+WOrzXOXgdArb1pkHq2h/PCqrNp5D3hHnnCPf2k7ZFA98LCo3MTOsCv/5PXx+Cmu8Beee1LhTyxoe4etwNAP3VnmiWuY7AU7cDb7d3zI/VyOrqiFvlGbgcOskVOXxU4bTy3SZraZ6kqtAEzTYrQKZc0aPp6GGN8VEdiqlGRL3WwlME9lCq7bdAk9LF/jnk0ZzZJb7OEPWbmQArRavSBEu5wyhssjBsOU3aOWV+M/n4wKBoVUs0DI/p4E/nW068FMNpL2B40/hQXDUNWWy6QYwt40y0CVuzFMMvObnTY+BLfTwsVKI20BfiPhY5crPcrSPKWzGn5F4goH5XCx7DDxF/KvHwGeBH0sEAx8jfQfMOBVDagq3qnjOjFW3x4+57u7CqzsogXV7YqycPKQdVQOtU1N/1K/XCrbnz4g6UQMJBjJJYaYw5jsbyKiBAuJvSIse+HB+Pkcd2DemgubV4pB5Jn4xgbfSGmROlDjwzjr+ec5P+RYt9fLAQWcg2MC7aTxSw+YA/Km3NoDyGESw1h5NYHUnfAxc4gIf292wxBi1iLTfTGEQtgVaze67zHuomxrsHpGMLBEfG74GtgkIA1RjDE3w67sS8eu1W2gasqNtCPAXrhv4sHACVg2cPUMX6ZPbBXjCRNeAOcM/D2oKk/roPyaFqRoYS7dQMfRZj4FGCIxW0azRBj4u8wIYGqoQowaawcKoqRqY37ikL4x5CROnVwND3dBYDPyawvUr3LMREWaLyFgRxnCmLQeAYuDusQRsb2CSDMCviIgs1L+pgZVwucC7OumAJcn43/+qgdbbwteIn8vkpq4y7zGQFMYgNXjB161b4Z/fEn//73YR09lAioFFKlV9ffREaWQaESGzgdYu2iA6G0jro8lsIImItKv5NaMRkdVoocDqNt4HTGHMz4gI3SnsV6BjksL/hIHTA/75LsROkS8eB5vsXfURkbOg7H5bJseogaQ+mqiBDAZeo1HzT8vkfiSFmd7AW9hW7DK5zMfXMIqBXzXwj1tEaGHMdzaQRkTIMjmiBjKmMFkmR01hskyOSQofnTaDl/U9YbeIFI/5vjeFv1tEdE+vctobyJjCTETkxzI5NiJyXtucM2936z9vESGzgdQUHjy15HdTmGwR+TEbyKiBdIsIqY/WvCiBNy7Gv//FwNibFkBXc/z1fpPCFANJffTN5fD3/8edwrQw5mMKM4UxBAOZ3sAL53gBxUC6TO6DgTQpTCIiBAP/HBH5qoHMMjk6G7gTOI1dJkdmA3+qgcQUJhj4t00Kj/6aLSKjmcj/92wR+d+IiMB5OMx8cwNtTWr2b6QdBzLYGlNXBOnIktBi7Qw4+Lq2InglaY30gJsEEEyHNpg/UwG51mOSeX59asGhHe/RYuvMs6AD+P8XpceMYqA52c9tVVCAAV9iNsAfY02VaVJYN+sRZ53gU1LHL3cIy2MiB05xPrbK5r5S4dSylWB15+6hUuvuBl4WwiQzw+Ypqjc9tOBrFMHM/gRQ1OS1nsNncwkyV73wtarrbQOFxNgD2x8Widpl3Q7O4u06s5Op2qoZL1zgMypQsKoHQFOLdpbAz92Js6cafgzPs2iMwHH8AJ5+vyZgyS1WGIvXBfDsay2CpXjHmGDZTeDzsXgErno9IaecXTMvnRg82DabLTK3asF5r7cpg/K4eCGrNB8B3KiGBMR1u2a3iMy614KqgWZ5wrfhXXrHmCauK043ZjtDuduXObxKt11grQdGSNXA+1LeBUYwxY/VdXm1YDZM8t4UHvEJPnaPoOTMeRkelb1znLBqYDMPB3SLCMXAYWw6FAOt+/jQzwY2uvVZbvZDDdy0E6QY0dWETWqk/WzgbT3IezXwIo/t35LCXzWQYqCx5WcIbIdHDh1RyYM8WyyRK55OnF9tqhC0uTRAq/3jwsHa3nZg8wgrNI8mceZvYCWBxMNYPd8nMeeJ1SgERYz//TQy7oFlNobEYOBv9dEEA7V4fUfqPIgy5JpbDRSvaIns0L9k/i3QZSDcxCfSrRxjYRhtbWC9jgjN4+MBn7+rKqdqIMFAU3l8tmho8gYtx+s0QEkmhEA+XhN4z7gis7wK/3xvsePCXJteegwk9dE/ZwOJKUxnA4tmsOtN4QzpMo2IUAwkhTFfU5hGRAgG3t4o601hZjZw+CyOymXDx1QNNCP3zSsvGeVsROSLgXSLCMFARg1UuoHS10eXymfLyA81UNKjGOaq8MwoBjKzgV81MHGWHrtMjsFAMRV4OhtIMVA9njJqCut6suwUERgcLYyhGEgiImSn8P+wTK5JJzVHC2MoBn63iPwRA6ka2GOgLdL66H+aDcQYaJyWUajsPW8E8ydX98vk3uVkwxbGpEFh097An4UxTH00iYgw9dHMFpFvbyBVAwkGMoUxfHqFFANpb+C3MObPO4VJfTTBQFMeFGumN5BiINMb+C2M+WkKEwy0/PwmUgx8LBfHfzKFv8vkSG8gUQNpUpiJiBAMJGrgLXSCfpkcVQO/pjCpj2YKY0hvIFED9RM3RXSZ3E8MrHf+hd0iEkf+6V8sk/u5ReRnb+DPwhhiChM18CcGMhGRgpuEfWFME3cpu0zuawpTDPy5RYSogUxEhGwRITuFGQxkCmNoUvgzG0jVwOw04/uICFEDSUSE2SlM1MC/d2/g6C/aIiIJ/PjfqoF/Ewz8T6uB7dou4fGYzbP1ZAtDLU72InJ3nQK2ufa0tZWuK+gU8PNgc65OCISJ+0QLH82At0LDGqy47RAfW6tZgObi0ABw+kgQuHByFrirGP//kbCEfCypwLkJsqwGdbaGUrGWM/dSvzuqBm6EdJqZVoJqtbJvNhSLC+DsnHMkZdndfCg1FQhW7+VDUvaz/Q1/bA0Z2BnftWo63Rhw1oIE2GK2NFQZFXM4ONUZcIVFuFb99SSDk+5cAwdOJrY6DPGx/X5VebCayhX+tS9VcHBoE86GnXBU0wPGsk4MNsDNubWhvt/LPZJPggA8db+qwdub3NEc6Y/A21ezNbg+tg6SDx3HoTKeHkGRL2XkKD4X+NPuIANzfp4jbYPxE0nFqgPDs7VFS0UUOBifVr+bwkxhzL0SNcXkrkuMNfOWM4eSjpSF9FJ6DDTmNa+M4vsWPiwUBWYq4cfQM9ysYe5Oy8DYrTAmNOpkDvMTvmPqyrXOlRCiIbzji25mKrweUgwkaiDdKUwKY6gpnM0O/Wxglp1vgZl1taGMO6OmGKhbz4lI1cC6WaV9b2A7Hr2pGmhCDR9732VyjClMtojQpPBGe6nI5sM48NC2WoM8Kgzk1KMYwJMhdECcXgAyq3GWefedjsC8EV/IyE+XAPqhuAaj02SFFkl5ybzqUBpgAs5L/JjW+MCIZtNciUF0h0kxuWb6zIrWiv/Gx3Ic8adPYc5np6+J3sjZ1PvMl+DyCE4P00RuPEkDz+IFG2R8OEI6/rQAfzjFvy+a9Q7pxfkEvLumi0DivB1sJocTsJQnnyhVuI6QJkyzwD+PMCZmj1ELKyOpMXZzkYyP1WsIm8Ej46yLKKwZDDRL8WZQDCRJYdob2MyK+M+zgVQN1Dx8e2N6A8fGNYJVGeFjbLvUJRYDiSlMCmOoKUzUwFup8bB11Augs4HEFCZbRMxSwe+X22PswMdFrYG5P+BjaeItHNhwmxADsWKIGLMHGDvheIOvEXuMYUQNTDjtHegHTWyVaHdPYTKapr8nhddnwP+2U5hg4KzuVv1O4cgpXqwaqL2cOYuBZDaQYKAlhSNZGVhyzJrCcnaxYQnztlcDA+PqsL2BBAPLEqbAmGrb5LfewMFqA2BRRPk/mcKfLSLGfXn9zAZ+hlR27wr0hTE75wDbxadAhqiBI+BZ7BaRdi7FfVKYzAb+7A1kTGGCgUQNbMeLvO8NJBhY7IYYQ4gpnGbKCT4Su+i3iDiVo/T10cQUPoH7En99DsYggoHEFC7Gl8/75R9qIBMRIaYwUxhDMDDWj3WPgaQ+ujW4tMdAcR/OYM5XMasG/jSF/zwbSDCQzAaSncKWPsV/P+0N/JjCVA0khTH1LEt6NfC7TO5nbyBNCu82R3zteKZZbwoHFdr0pjBRA5NVcusLY4gaSExhEhHBd/RJwiyTo6awHh+b30xhZovISWz53wtjPmogxUAyG1htmrCfDSTL5Opd5fdqIEkK/w8Y+J0NZDCQmsKkMIbWRxMMJGpgeocdWx/97Q1kMBBf0bZ/Y1P4r9kiMubG3PT/tCm8aRUZbMXHPNH8fDtA9tZVsq09wwAje4KGguQtgw1cDXIw2rgc0tS5BHzLfcqaat1kFL0VKYMQugngH9sCufMF/v/X9jzU3u9gDwfDTA/s1Ukx1IO2q+Fz12mBG+7xMUBN4RFQgIsZzFCrdJbA6bIzgKNbca6W2i6Fs/nNyNzlE0qqKD4N2G21BXAOmiqru9LV4MxzH5ztFpasTtwrD6Uw4oJVM2yPKtkpLKDJjHPm3NlWuy5N4Es8jQOnkKad+pSvzUcN7AL3VtwS1QTRAXb7a4kxMxZDFYSPNzI8aZBBtT5p4DY/L5Fj5SMAF+iEv8qhVSL9GkyBx0U3CdjONkTm9jQF/tqxa3Dm/BOaz6ZigNz7gAfTsuyQaunDDH2a3sC8Wlh9ffTsiI8RogZSU7hqjaPiBhsN3herR8BgYHqZ7wNjPBRrxZtf1vDxCPcsBrZQroC1hHVC1cBykt0CioGNqMiw0qsdRzHQkV8qzJf6vlcDASoC/Fgx4o8a1YbK8HVaw+p5uXH65m3gx5p8bOHldC0yXX1boTJvPA+WbzcD1vqMj9VH+JDhVe7SgGJgqOLfJ4UxPzGQzga2r9cC2W0ac75t7I5gr5krZOrTOEMzayeBqzrB8Hfb5wHcifoRTGJDRItsngJUv8IEvDFFIXdlpZzfDMoEhPV5DNv5es6tVqdBp3TiGf88t9wdGGK015Tda2HAyxudM134zEq9H8cR0kbCIfBPl20O8APXQstHknJwexfW4G7kAlrB64VDr/24BeWrO6B5djlzcNHWGhhzm4idDVTb9oQWj0GWQb7adaABPv73o/cD6L6LsVQqXzkstoMSY3KAMV3apc6n97Ls1cBvYQyNiKyP9zs1hakaGHG8wCaFLWXhwcuKvwDdTPlOESMlZk3h6fLkshg4aKQni4E/l8l966NpUliLt2t4VewbPnaPGJN2LxNSDNRvSmQog3jg9Rh43GuJEgjXrMfAmYmxOxGiBJaWnHJW5uJrRrj9YAoxhQkGfpPCVA1UU72jGEgLYxgMJGrgzotWMK+OR9YU/tkbmBb4WsBgYDVr7oBi4P7oRGxS+IuBNCJCdgr/U320LcLrPcaY/igwpm01/KQjGKiny6lMMTCe83U/G1jr+PvPlSt+PYSy4CkGMqYwSQpXuw82EDXwnHkyWxiTNpYEy+8WEYKB6R7g7/9bH01mA2lhzAqYGLtzv+pNYVfA2Mpg4FcNpLOBP03hwEnC33YKEwyks4EkInKfp1cWAy/H9yVjTOGr3CRsUpgpjCGmMNkpTDGQJoX31w2gEZGfpjCNiHy3iHyXydGk8FcNpBERkhQmvYEG/hTwbGEMSQpTU7jkMYZ/C2MYDPy5TI5ERMhsIO0N/EZEfvYGUjXw52wgNYW/s4HfLSLUFCb10cQUphERz+T3FAOpKUySwj8jIsQUZuqjaURkx2W/CmOUy4rtDaSzgX9cJkciIn9zNfCv2SIy5kfcv98iMtNEZUT+8yeQ+6/FQKIGHk6WHKxDGdbaXsPXmUgTVLC9K/FRw5fSBUK3SM42YH7nwb5Rx8i00SDway02NPe2UhEsfIxJA//RgqR4N8iufRUEIIgTbasACXLqDOHnTZkhVTKQCZ/jOf6YG1IhKtnqlsGgNfBjbzBbJ+q+O1pQ8o5e5qj1JVR9SQNwdjogbpUab1lFaP6EXXV3wWqV8ok6raGPbKdROWgf4zX4RESQHtfLDF2ElwEO/HyMFnrhAGh+ggqbw+qKtOZmBr4nPyUQcbGKMMtpGfzMBgIp3bbwtaim+OtN70h14+zzb27kbD1qHga4PdQdsnU4BfgwPR/BkC8FZM/yIYdmi6MEwpPVIHOzHHIweDktuK7fPNKnlwEHMwX/vN4PKKPDIVSCzW48ODKzgYZ/wY+JjTIyYXreXALTfRotxcDcXD97DCSmMMVAfAxryn4+COG9MUKMXQDfJm0z2sM80PGxQDBwsWlnMNlHd85cvkWJxUBdFBKKgUlxCvuIyF5RNvDhKXGgO4tjRzGwvj3uHJ0NrMXTHOajWwmMIWfVyng6iuA1TTHGEAwUozc+No6jlDMkfdviQ+wVwFQeXXo1sJl8Wvi/EREBnXSk5nYSQLnRE7B9b2zkCkeMhbEvyiAuFAPZ0iHPfLve5eD2tCfImMop/ls9sQWibHrIbOwM4E/KuAMnb9XByXVuB+69e+Vqprr8Z2Rf4HTMnIYChEUIH5vPrFpxqY1P0g9j3mR+4Hw127ZAti4YQ/dqBqDh6iHAZ8UUzVFz4aB22/LgvhFjZGkoDrz2WNtMRMS4dBjD1sfujLSjkgcolnURWPvHHd74zSQwp9JJU3x0VuDtXt0zazE0636LyPhQ9r2B/O35qzCGzAbuHOXFzgZeM3EG8+fj3KuBF8/c9bOBBANnk+u1j4gQNZBgIE0KmzI+Vn72BhI1kNRHMxjIz9o5cG4g5JVT/N7DT08IME236tXA/LDZ9RjoJYsTvHHCtlcDCQZWgvLijNnKzHs18OFk+P1jhzLdKfxzi8h1bJ97NTDggjGdDaRqIHosBHh/afjacUC6ofDexoTFzo17DPRRPvtNDSQYaJzGO5liYBEeXoCawsd7dGJnA8eyI8Pb+5FljBpYpo3dL5MbrD49jF5d9VtEegyUMIa9dXwNqhR8zbiu+Gu/U5hgIFUDpXqrUVO4uWQXdjaQYCCjBlIMvOtF0pvC/sjgmGVy1adXkmLgzhBvsHgO4j4iwnFOATNxf+sjIgwGLmS9pRhIksK6MC4lRg2kEZHvbCCDgTQp/DWFy5vQcpZy/+yE/tRHl9I072cDxfw1h3f7fulNYYKBdDZQATuNqoGX7SnlfpsN/EZEmJ3CRA0khTEUAxficcRiIJkNvIzGaR8R+c4GMltE6GzgFwPxwwtfU4kaWNn8kzWFyWwg6Q2kSeGl8VkW+VUDiSl8T4Rd3xtIZgOpGvjDFGZ3Cn9nAw8Bev9WH00iItabP+Q0IsKogaQ3kEZEygBf+8hsIFMYQzDwf6iPJklhOhtITGFSGPNzp/Dfuz569NdsERmPOEkU/49iIEkKH0b4cbm5DJ611uwzGe1RqwZr94ExkAcYq0L9LnPb6fQkgUY8iwi8ogHn4/eroRX2AaCojYYAGSeXB2e3bJF5N9UgkIs41+xpMoaCKsWc6+wEQwXuFWOdfjsGdiCHOS2M0c16w7n+25DVxp/ocDyO8J8PQm2trvNoDl/eIwarO1eEqmOhAr7c+xk4RqPz6vJthMhaoiCD+jgwgDhuNSRHegQwHCw6MEvuAGnvOgH++7TDX/m2myJ115wCqN41BLLRbogU67bhvOK6sIGyhRySM9vOoOJfOtDalY4Cb6mC9ex15kF4aTKka7cBwIfj5/sPnwran1OM0c/ToAYnsxkjBQ3kLBCFYQJGli6jczGUg42XwlxTd7GO1tZI5Tac+rB7NZBT8O2VqIGXdLOCl+UR//rAT+xfpnDxCgxuoIeMGqg7wFxTDIz9y6HHQHO6OFM1UB8FdafgCz2ARRC9gL54ijw1hS9hE/UYSApjyGwgNYVbtPCoKdxj4CciQjCQmsKh8dmJuygLYEpc0ymRdd/By/BR9xhoTZcWVQMZDKT10d/CGNIbSE1hgoFW6WIMNKa7BDz8i4PM9hRz3jKrNbB2FgZaOqec89sOY6CwQ1PkHuU08wam2IHB1vGRbuJj3FvNSwlU0kaGA3MTc7ZflhgD8bMYikdZDZxdOkfqc6DUMPf5jDOf1vWo1EE9+VxOjoH34ssOWNO7jRz8vgj81t1hTM/FGVrBJgVwcMB/vz2SEuRMuzhAS01cUzUw25zPPQZmoZggM1DzDOViJQJzJhzhBMMn55T3pFWT6W4OZ8JW+jym25qawhQD0yk+1gkG6vfkFlAMjAabEYuBtlfgY17YYQwqFkaniBfnRNVAM8s2H3XGfOFj4lj0aiBTGEMwkKiBpDCG9gb+u53CBAPv3u6R6Ri/ZYW7OBuqBpqqEiXKrjOrPiKSHhYyxcDrc/nmzJk94RWvVnKMHWXB0YgIMYWJGshgIJkN1Fej7ZGawsL7aXFUDWQwkKiBp8sJwnZ3xBgWKVOM8XLCsRj4XSZH1UASEam0yyujvYFfNZBi4NZTVHiZu0VAZwOJGvgTA2/3aQuMpsSYpiy0imKgaetWosivVIfZYXTt1UBYnWJWDfyJgT/VwG69UNmk8BcDaWEM2SLSLp2yx8BlhLGXwcBjsLnCwjjdwU818M+FMUQNJMvkfhbG0C0iZDaQYCATESmMLX7+nDsDMRjIzAZewlf6W0SEUQMJBv62U/g7G0hMYXaZ3FcNJBERYgrrcblZU1OY1kd/k8LUFBacxa+kMMFAYgqTLSKt/sTvHzIbSDCQFsYQNZDUR//cIvJzNpBgIJ0NBI2G2J3C3/poxhT+Y2EMExH5H2YDCQaSLSJGuMfP+6iWU9YUZtTAb300TQpX02D9W1KYqIE0Kfw1hf/mGPjXbBEZj6SZ9G8x8B+jgVP5L8XA/3BEhKiB67aWufV6HnfawZkraMMlarY+2xhbEpPT0T7t8O+LmSuDfTicIms6HXDQaqCt1VqGPxepNsy8qDyLwD65D2RpDzXbDlOMlWO1uMPx/PkATriaJmrxLGZQUPgmWE3Wq5aqgQiVObdaY/BRzZE6hyPk37PVYVwjdVGbbzja4guhY50ntjp7eAXssrAN7OnoEKrT2vORMrczAJ83AYH77AWQM2nKDGW3WgKT7nJHq0RqAj97TzqQtPcaAXS8YiwcGjIAmjdH2jDOgZ8LRgIsXlGQbGgxh9ygTEB8y2x08vAf3MZqbGsPcXxDi+gyDzaLIzxqE+6wRIf2oWQBdxga4HTazdHBxOflVoqfsrYbzZcoShKFC9RjLGm2Ga/Qvms1EDjrYQ3oMrmVkwbmtcC3xYCPAnhrBIwpqjA5KnLuWTApxlyPgfW9MGHzWhwCI1hGvJKh6Egx0DovRvjMvb3wY9LiCo5ioLlxdFhxk3dGMdAyBipskRGypjCjBo7S0YmqgdbGGBjK8OX48FrNnpzlYJhWxpMPpn5MYWvKW6Ji4zs1TJ+Llvt8mZqynlk+VQOpKZyv74ffCmOY2cCReO3VQO+cCjnIl4WDLBAnALqc2GOgHJwLgK6oqsG1Ws/Q8qakHHpYBg9OsheghelmGXzEYwnM8PcBu3nRca4+sFpVyI5TKFYvDziXT1J84pw3+Bi4NZlR1BLGar2boPlN/4WBgzPGQNvMP7N9j+oIMo2fUgz0djOMgSNTjBE+/OMM+TbGQDIbSDCQmsLvhZwi45bnHIb1Wga5WKewA+IusFeDwlCvUjWC0uplAlvedGt1sFyabESEmMJUDbxpoqTID2sO48GixF+vhzG6Ve6rXg00FxG+NninO8R3uUuvBs73Gw7m44+JeTSNNVUDyxPGVtobSDCQqIHGswU8NYXT4yTJfqqBK5IUJhj4UGJ8jUBIDJWxZ3qwyrZ7YEVKJCpcZ956NbA+LnpT+HZbcZw+Q82aqoEN518zioHEFGbUwJ/L5JaBPmLVwM59zGEbff5/Uh8tXy4eTGYQf7175fpZppcIsBD4sMdAYgon5i3t1UCaFDY4jlUDyRYRdqcwCAvOPBtlRwtjaFK4nw28LGA8Ve4ZxcB2Y9z6pPAXA6kpXHxMe7maVH1vIFEDiSn8Uw1s1EHYzwYSU5jOBg7tRcf0BtKksK9cS1ioybWfDSy1l0lnA2lEBGXRDWNH/Oh3CgfVaMWawmSLCBMR+ZrCVA0kO4WzTXdkl8kxSWGiBlIMXL+NmmJgi8Qs62cDP2rgtcOfXFoYowe2ROujLWe5OyqxnrxgPW4yztDehaTM3dxlk8I/1cDNYbbrC2OUZ5XT2UBSH81sEaGFMeG4EakamOnNkTWF6WwgUQNPtRzBGg7LjKqBUtJJLAYSU5gUxvycDaQYSGYDGVOY7BRmIiJfU/jnMrmfSWFmpzCjBv7cIkKSwhjr8DVrWBsGxUBiCv/sDaRJYaIGsoUx3y0iP3oDmfpoMhv4t8XA8V+zRWQ8ns3+PyIi3Hys0v/8lRg4/Q+rgVxpruDBjGQuuOnPTuNcjIFHl8cYaIVxruWSbqCdflHAlm9dDYzAcobU7DAEULaeSLvZNw1DVTXkPFUYSmB6e3dIiTYqtx0IsNZW+XIKRzrmPbR252vwns5N5GbmMHMXXWerFAOTCQ9ci0s00KCDjYB+VzCWie1azZS5itzxYw68+2iQqybfvKGom3Lg5wcoAehHL+RUfpPBzfKqgdlqEaMVVz8BGs6mPOhAaiEr0V+cVwS3GtTD0kTG+vAK0O1gyWCmbCJkIOHGeQ/DSkCHb9dITtIr54/FqwxUU4dot55pYIOvuWsNXIYcclxRBpvdEH9/Mzi30A7zaLZ9hG4CjhcA0Ol1xL82jxBp/iaw0PG5Vbn1VpRtjZfx33fk7guwnT0fIuiajd9jIEYkpNyEwQWWq6AEZja3DEVYj1yKgdZ5iI8B5YQf8wQD9dlqnyueskhhsn2dAmNmlYYCjmYD23h/BcYx+ph2C3xsXNBzBExrYtoUA8vTas+ZgbrjfyuMqUZmRWcDLfwgR9QUvgvDro+IDK4vj5rCFAOn7YiDifBJ5hI10D4MQ9YUBoG3gbfkszP5uTA0ZosIxUBtONKRduaTzCs5PQdNd3fRYqkkwN+vRAN0B9NEujgsgFclGAPHK4yB8j7FGBiqGANVaROg+fyZcf7xWclAHh1WSLXe+FXYNPMjmJSbGRxbuyxb5YvdUUVB4MJOHYw53XjIiUow0CwtjIHH7VIEkjFykDHWswzthsIRlEicIQymvzAwv0gXtAy9mPMiCWNgw51ONCJiXt7FLwzUlhhbu9TQwGtwL2G3L2vOCQbXXNUHFwPySXjOXLsa2eqxHK/Y2UC71sN+NpD0BsbOYABv5rLq1UDwViKKgcZwcQ2Vg3d5wWY1Sns1ULZOoz4i8p0NJBjI9AYy9dF0mdzAvvT10UQNJBERWhgTdsszrF6XV2YdvFpUNoqDrylwFQNTUqJOOXXOC9530wiY99NSVnbC4ErVQGPmf96fRA1cvVtAMfBdKzrFQFoYI7ifyNPHFDZ2g62kPLib2M8G8hbGkip2l7CcpI9PRKbC1xblGsEkQBjzImUaKqMYY0gujPC/7+43naLvEb6WKEIBGFP4Yi75jGLgBb5K1hQmauA1uVwDK1l86ou7ZdnPBiZVxquS5DkQv0YdsJJqLPcYuBvgrxf/W53CK+mKqoFm/el1XO9eBcVAQ2mWfVK4XVzTPiJSvIysN4W/y+Tq5b3tTWH7/lShmA7NjKqBBAMf6vsOLO0zxDAoFh4bEZmA02fWM3lkhlBvEmVnOB7FQPxh13kaEWlW0blXA0lSmKqBVTyuKQbSncIkIkIwkGwRcTwRv8QEA1steuFrnRDVyuDRcvDSSnmPge/1ALAYSCMi7qwAtDCGmMLJVsx7U5hgYFGLh94Uninam2IgjYh8dwqvkod+pKYwUQNpUpiYwjQp/C2MIRioF2iRUzXwfmjywJL3HzX7g4FJcqwzOhuo1MX8t95AukyOYGCqNZA1hUlvIK2PXoC1qLRtnfeFMSQi8jBQxyaFqSkc3k6ZlW9Av0UkMSab33YK6+PrymbUQEs7jUSqBqZqgN/PVoufx9/ewJ+mME0KM72BRA1kTOHvbCBTGPNdJvf3xcC/ZovIWJhO/31E5G9iCs/+wxhI1MBoefiFgbdboKLD3VezzR3BXHtgnkDrS4AxcHQYasCcnCXkDpJh4M/2GAPhUlgg//iZhZvCp6x5JsZAezJSueAZ4ufHKdpxSJ0N8MM56jINLJbHJcK8ZXNo/ebXqrbSNHg6LUAGvRvgwUiSDbSS5wggLpKPYFPuJKSPGwfAG4fh4DMbiLTHyM2QHHItmIfnBXJmHcY+4Tw1QDi/vtASLHngzU+SBrzt/ogUSR0HSC2lDhSH8RlZWT7OvNF8hoA2WpRo9Vh0ATI7jImvbqgh+W52AUxO0xxs9jcfbV4vDd+YPxGaNWpEZFZzBWzm2ZPX7Bpj66mMAdgY0pkH8axaoHVggWxjl89Qy/DzFJNtA7Lg/JJDbSIEHvI8fpEF5ijWtMv9uocIYowxQbarFXArnvAxl/CPfSw3SMnHiy3FQL0e6gn+vI82vRrIe6tjj4HjyTnQ78ZGVA7Di9hHRFYnM6RqYNtNRplujE0NH6IjjTWFF+lmCdPNO/oVEdGVJ1UDzW51CpXh+3TEx8ziFdCIyCYaBP1s4Gh0MJTwpIzgNQieAVUDCQZepFkW6Gmt2/iYuu/gY6CnwIp00e5nA+vHtp8NzNWJgZYXH2PgE+xqsHi/XDT38e0f+TNRAznnWEiZzQv8+hgYA+tDKKG5qqYYPq1QBOPQC5D9hDlAW13QwNO7jZCxOUEOZVVqA4Gr8N9/zPA1gxMOuSrfEITTTllyqwE+GNRRgMTeFIa7pQQuaOAixcIvj7esPrOKC1lCC3/1CwPbAmOgbrwwBr5sMaQYSNRAioEHR0sRfuTmHDIV/PWfggcHOV2TspUpnHN1D6Yr+OLER+CcYrNVf24RyfnDnp0NJGrgQ0ENMJde1SlBujj19dHcYtIp7es6g+VtnPZqoNLcJ70pvDcMW3GWIwTTkRCzs4GMKUwwML5vUzYpTCMiJCk8m0+PsFBKDliybxrUFK7n9gXogdIYyqRzRvCxkw7A7E4lYtRAioGWsSlhE4ttRmcD7evEYXsDCQbetOenUGiCrw1kNpCYwlQN/GKgIaPPLOsHA7PMw5gxUaZIgXAEKAbS3kCvOVYwm4Iqs9BtzCtt8HLx92+PAN0ioiZRTTGQWSaXuNYjoLOBnLs99aYwUQOlgYK/X9fpMqNcY0zcbT517B9T2Kp0q1b2XmrCOyYSwGBg63Rpj4FEDWQw8KcprGoDDabu7sb92RTG500N7/4UY56YGYlyLfC1KpfmSW8K3zN8DajlvMvMU4Xff6dwdIBtusXvJ7JTOMoVo1cDyWygwOc3OhtITeHvbCDdIkJ6A4kp7PDTqU0xMMEUF5iLyV7u1cBwUPSmcLvA9+S7+OnZIxjITe4LtjeQqIFZZpcZVQN/9gYSNfCq3qNeDaQY+DGFKQZ+k8LMbCCDgd/6aMP3x70pTCIi5usU5jQpXOYZfp4uN/gaDWf4eUgx0Ba1NZ0NJIUxzBaRn/XRzBYRogYys4FEDWR6A7lINKgayJjCBANNLsTXlH+NgXq5HdU0KUwxcMCJHZMUphGRb300Wxij7r0eA8ukXfRqIEkKM72BllKu/xt6A8d/zRaRsTiZ8v8ts4Gz/w1TGGaOAgIFzTstUHUVedlC5TZa/cw1f6YbKLxnClhz2sMALbftMRAN/V8YSExhioFJNnyheRACEDzaZ6u1O3zMLuVtgrHP1ddgNIkMJE+kM/D4qRGqQbbj4e7Zupy/aYUjWIrRAql7NQng+AhyoOZXGclz48T5jjoKwSRDN2QZ5zjwn6PqCEp+6CMzSN4Z7KypBATjKqFl7gocftjaIhCjR4Oc9Iz/P9A5n7zd9I7wE3Ea+KujrYF6UHTIWUk8gFUjJUDeDTfImL54DuX2qgb7FVgj7yYugm39UTeHA2uGlG6kZOsG37y02ZqDaBsJgNs687mmPa9zHR12bw1s54s41+KnjtAWWlqw2ZySXJPz5xoFkbMM1nNvbrMYaE2MToEuPtYv3eyeGaZqhcpWUI4wN6ccZwZzgVfEeJLAdGAfA3OyPkhKi0YJVQMpBopxOqdqoL4+REhJys+x6+2FXg0kGEjVQGIKX7iFQU1hnbvWnaKL+DZKMfBs3xNlyN1L+OBX78AS+I8a9MHA1ONrYHIj/JNYO5vJZ9anCywtx7dxIL3PFAPNW7nDt2XeiWBx8jCmAAvfzo3jsWaTwkE+MJBWPpMAORLGwFmJMdDy5ATA89owwHznWUiXMQbChSjg1+N2HCDd+0Q4CAYetc0aqXWXAx/FGANTJwyR9RztA+/11ELw3NxE5BwNFb+/XrIMpMg7w0lyPwBnHVuaypjC2ajkwaOdOEiTllkGD2Ohnw3U/ebCoeaGMVDz5RRpy1ecwScvIoqB9xDGPQaCkZEhpylyzps2Bn5/XVY5soqTEXii86pBnlUQqcpBzjxu7bbq0fAhnQ2khTH7+nagGEjVQOCeAUyj5JFZpl8jZZU6WW8K58ubrGjKW4H1c5JnVA0E1mDQm8KFY/DKuzqtWQzMW8TR+mhqCpPZwPIu5X1EhKiBU+ExD2hEhGDgzcvfmfn28fupu3gRxj47BZip8DWFYGA9T2LMKFAIlbmAMQg/XvjAnK0tXpmKkwYW2uKe0aSw0w52dJkcNYVJfTTFQDIbeAli4TcMbDbVMzNsT68ZDOzVwOdnOZ8wwVh83Y9lpbT4J2w/O8AtX9ANRVtHPiydcNwnhRdK0VIMpL2BxBTO0mHHmVsbYxPTG0jVwPsghrEVcsAMt0KnhEU+oxhoeDp+vSoPPz4JBjKmcG4+UmDY97KfDYzNMf48/IiIMElhioFEDdw7sQLF5czsTWEyG5jq8pOzkmKClNvicoB5LieZPvVnn89vgV9PvnxlhndddEpqbjJ43UdlrwZutY0Frxc/DpiIyOPcYoz8bhEhaqC130Qts1PYleQ9vlYE0RoW3YPHWD/bh8riKYuwWsyLPikcFfcAY6iEsZNgoGQpJlUDzciseMUX7REsuFkDLGNc2r0p/KpO/yIiQk3hT28gnQ38msIUA4kpzERE8meY91tE5E2ZM1tEjGlpHhkMpLOByvDi9UlhogYyEZGpbtb9MrlPfTQzG5iMikOvBjKmsFxjzKdq4HeZHDWFv0nhWA0ftDCGqoGkMIZi4Es8tDQiQkxhioFfNVDPxqHImMKMGpifH6iPiEwG/BpWKkJ9YQyjBhJTmPQGto567reI/DeogX/NFpHxRJz8+y0ifxMMlP7DaiDvDQDcgRPGvHaNMZB77FS0SwSMgc0CY894gDHQt9Cv2cD1AmOQ7snDwJO2GAPjHcZAYgpTDKyER4fUZqly2xmPMfA1m5yQJfgN8EcDMweR5TzQ4rGtAui/b7XK++0Gnh0Q4YcJNzmCU+FVSBtW18DXBtsc5P4oR64/Ljn/1RkyEOqrj5YHteL8gxDlwHE+hSxNynPwPFsd8cFmLZETZdMMbcYn/PvRdIQUt5ECVC6GGEOX7gSZbToA/nRt8+A8v0yRtjiMMwTDgQ3OJytB+I4uAmhu2xAftrst2nfOgtuEIey0yzuYoxBf0rlAsxJDM6YAYx4304ItWM8N7WAcTLS/ixj78IFfa7r09NDmwmvZmrOTVgPX3QYzkLXk1uVkjjQSESGmsM7xYaIcYnMIM4O/92rgLBzV8OarfI+BjbzJ+6TwcWvjJ313PbOzgRv8bcJ259S9GljvThA2r1zI9JUUrWlSmGKgM6hqxS8dRNVAY1eFtXKuR0JfGCNCp1OGo4EIU0PtOKMem4ZytxYbWA/Ea68GvganGcyqY9fPBm4dFd82TzLG2vBarZX9wjnBYijjx6oafJKvrtZSDDQ1ftMqYPdJAievJIPSQejVQE1MEoDSI8ZAK/6ogZaMMTCXhRa4OsZA45pm+PdTjIGmuwmQlWIMhJog4PfHge+Qu50mgR/MNxIohuEFHy6bVeCNap8Hae7WsKurlnMX8VMDlxn/yxQuiy0PNnuMgctl8Ws2cFKTpPAtBRQDF4qU9KbwYP1PaiCNiBA1kJjCFAOVmWQgI3/6ge9O1xq4nQIBw3NkZd7ZeCXgED0CWL3Fqt8iEryelx4DR4urRjEwVqoOHytrA7/tUqeA91l4yazbcpYoF+WNLzBwUAFrm2OMALflvFcDCQbewtMeJk2UBlYFBJnOBt7c9BSYObfuIyLNbF5xzGwg0xs4Rm4CH6+Kw1jpX0PFxwcJvGQOxnqiBuqdJ8ArSC+f2biqoxhIZwMPwb5VcnPU9RhI1ED+YR6oKawPdyCnGEhmA6kaaGn6lM4G0ogImQ2kGBh5+OsjGHiDXtmrgeP5BB/bwhT//BeHLVL0xWZOMZCawkf8FKEYSNXArBs0tDeQqoEkKdzYJcbECcKfB9ilda8GLsqsVaXHvaIYqLv4gqEI6UWnprAl6AeZmsI0KWx8TPvvbKB5F/ErTeuj924RMBEROhtITGGiBjK9gfq+GcLqqwYSU7icLTpOf1z3Ro+BHzWQzgYSNfCKqjegamB+LarP619mTG/g4xTGfVL4awozSWHaG/hjNtBxMcMrjj9C+BrY8IGeSVaiBPoFUDXQOOSHTgk2kx3MeHwNoRi4m0x0WPtDjImFLfa9gTm/bQFVA0lvIFUDDxl+/xnX8EIxkN0iQiIiZDZwrN1ltjfwPhJ5eDPFrO8NJKZwovPnwLjfdcTMBhrrdq/RZXL4qnnrIyJIMfe/MPAfSWGyRYSawgQD8z34FGJ9toiQ2UCCgb/NBjK9gR810BzfNuseA7+mMMHAuNjvWFOYKYz5zgbSwpjvTmGKgUQNbIaenxnXEv/7RA0k9dHWrEq1XxGRxu6TwqQ+mvYGAv9aUzWQYCC+di0QVQOvA8v/G6uBf80WkfFUEKX/0xgYLiX5o/7FnXYLfqmBa8OJa+1YAwMdJ5wCtuPVQwPOayuhef4PU9h2n1pvCss1lDVBmb6Qsf3Mwl0mc4w90WuAFM1+A1TBVQcKfuih5b1+Bmgvuy3FwL0/STK/sFYGmKguQEYifGb3ToYN5HarIce/PDj0epgdWESvOzLu/CND+Wl2BLvCqpC1uggBegaSBvLB2UXybDMI/ObtGuCdwTk6ip/leCN4FgHIdwpaZ/N5sNa6EwLxfv+pe76JGTzenQ7skm2LTGBPOW8YOzK429UOBZm6DNaPAeS1cRTLaLP4JKk3FbK1QQZ9DJCexgWfqUQt2N8sFI1l/Ou9h7FxMYIBCqJuAYLAlnmt3AtbtHvpOgjG53hNMXAvZFlguvo1pxjYbrbPXg3MregNH+PlKDAMWZAUtStKqgYaKGxzZXTxclYNDDzfpIUxelRPDeU8w5hyeU3FzPQW104x9q8lqwbOpqNjPxuYvyOkZJYz+A0DMw2+OWMlTmqFt/AxlJyNNtMFfoZvnvcr/vNC+uLMYTHiqRqYTVCBH+u33VFZlM4FXvf4WNKbc2T3auDE2WUmN1hIrClMZgNH9tWhprDftBgDiSm81OUi8y4JxkD+GQ6QlqgYA+09xsBa3KzRssAY6FU7Qft/3L1b16o62q39gzwQN6gcQkiUPQkEkDMVBAUUELe//ovEUY/vGLO9tVpbs76qWvOgWhvloyKb5Erv/b4Di9iR2f32LKBfNhMRtuexTBQ49ATyisY23C4XObFCU2HwZB4kaGXlr0rhXg28roFLLHn5KxvYYyDPBi6qtcJN4eX5bQq7IzGAGawO+FB7WcHVwHijF8Sc6QxbL36tw9uS4ZHssNW9T8TqAYtaWRNN7/y3qU07ON9NNhwDeaVwq9Hm0z66NI0OHIY++GBgF7zbT/8VBjZEYVj+qMIHULfjBT6uqlNhNNhAHAOvanYUzAs6Pb7UwK/20bedXwu8UvjLFL4v2ft7DKwPzQhyNbDPBtayUxRcDQwf3gw3RXH8AwP1XWhKYLgL57gU4zvkGLjDbNr9UgN/GsbwbGCvBs4W119qoHxfIdw0t2dhGD7DsB4DM81n91OPgU02YFi0yxiGXpz3ZnPjmYXP7a4rjHrOfk82Zvd3efDHxR9qoFaw7+/7BjYvNC80ZRPrPBv4tZncDwbqXVzHoHgN1vhkZQwDfs8GXt4lPLG4vHyygYqs2wALMxffXq/6g4F9++jyctnSv8bAn83kHD0hkrpXly0+YefFpv2WjQfr5TX7NoV/1EBeInKajS/cFDbO0loH/qix8XH5Ogh8M7keAxtlyMaL3hTu+wb+ZaWwY1mXBzjTpY+77jmm2mZoiqCLPczGE3D6NIzRVl72MYX7SuF6e8CfbODBEj8NY/Iy7QrTHU46joFNnW8/GNirgYzZtgXPBvJdRN4YaB+f6w4YFRuvsmmdC1+Vws1xWX3UQCvrap4NNPFdq3n76L5SWJMeZsKzgbeZcoHGIRcJEJ7PBNdKtP6ogVOaln9sJveFgT97CpvVstI5BvbZQL6ncCXNIFcDv7KBx5Gc0a9s4O9qYNnGGHIM/FEDeTawx8C+REQ7qkb5tZmcVgnhBwN7NZCbwse7kn5M4R81kJvCX30DlST/LyoR+ffsIjJZTMTJf4sp/HdjYCuVE7buFhWBq4GFAj8YSIXNvUZ7stAJ7Xy2zBrTIYJPy10QxcqGlLDn10bOUfiogSSGmYKcjGGg1SCGgbnDsDIbzddEfx1EwdM31wSOjfmVGFk0FrwUExuGKprgdR6XFKt+l0M25m0JHPki9Kb7DYGqu0qJZU3G1FtpFxvurCMgq9luVOB0Io1gNmxvDEaHMzY5bdn7lzs1IPZ0K8NQSPY1XOQXSPzJQi5Cb4J1FK/PS7IeHxUYZCnDvla5rYg1n84pnt9vBA5QOyJAf8NxFzoJRMViQzblclUEyyOWUCVdACFqphZhhZQANfu1T7b+Cwlh7uMAFTG0iYdPSxo0LsPGTXwOGIaOljS8GLmIGpzFJExcjQbdXI65KcwxkLgzCThPlw2TVfkozAea12C7ABN83FpjwRDU2gbVYXPDlY8zaApbewQKb8BWq5bChh3TnrBhTG093J3PLTRuLzZNhVna4dLdzqHm6zORYyCvFO7VQMN9nr4xcG62Ms6ebk71E0lFMDwNFZ4NNE+SSbgaeJ2T2wcDrXQI8OGePT+mcK8GdrPtiZrSjQ3jeMymrSs9t4K+GLX2Rw3sMbBXA6Oy+tUw5kcNNGZDhlmnkmGgvfllCvur+lzD3TSWiLliGOinL30EjxHDQFSREpIhZhjIgHRJHFMqqb/NpgSupgODYb0aQfIITw/YwceK2NnYgp65DRI4FdH8g4G9GmgEY4dXCnMM7E1h4FlHSESHYWBvCoMnwz5P7RgGVvCQfWcD+xKRlcqYCqNXjCBbxDCSugZp4e8lhqUWW9iQZT2Lqf8uEYETtH/hlqCLoAfqbgTEtphzNZAtFBhGnd25gauwfRb6PjRicPHDC77BHZsGc80SQejNLXx7qG1hrs+TB1cD2TTVQEOMDAmEFrv+2SI6Q9PQNQKsaznFpffcfUzhHgMvlzvDTsNgmOar08WnUnhuNB0IlO3xg4Gx/66k9MIdPhRu9ckGPh/eAB/XVQn1i1e/S5zGZ3w9k5FgbKOFDcB1YuLW3t8/pvDYc04fDFwLqPzCQGOoaDrHwOGmMSlXA3tTuMdAk9KZAh6g2X0wsG8YAxWQ4XaRF2zadKcMC1bAwbd9eoV6I4sJOGtVjS9eO/1g4Mk3bt/to3nfQOwMqTmoDYWrgd8YiNMHLm/5GGrnTVx/MFA7HAqj094Nft4YeJ5O2kI7Uz0G3XnQfExhU607rgY257SDfDO53zFwut6Yn4YxP30DOQZme6CrrXq44Qv0BWrcLy3D/PGswEd7VXwqhSPYjHGLGuFTKVwbgys3hbkauAxnAa5eViGYU+mMwHI5un9nA383hZ3DYvlpGJM67P7a0SbCbSlOqKkMLwoQxSbkprApV4kO5qfq/MHA6xjlAFhsmdhj4HsbeYmbwlkpsvGiBprCs4EcA3tTuG8f/VUi8rOLiAWFd4lL9LS/9xTuTeHz3K8hrxR2nrr0yQaeHmfxq2GMdn21HTeFewzU8yrOOQZ+VQr/YCDPBgarW8gw0z7B3zHwjz2Fe1P4mh6MP9pHF4geqNHFSP/qG6hna7ZM+akU/sLAS1HEgiZ3UQzsypmyZVu9hYaO2PXoTeH6Eq8/GKgVivedDUz9fIzP775YPBt49mIDn0JR/DaFL7Og+KNvoCkl7Pj+EzHw37SLiDSezv9bMFD+V2Cg37QMA3eP+wcD12wiE+jhKZdIabVfJSJ9pTBx/I8pTGT3TtAA3Jck9sth4UnZXoK9GsgxsFcDiTO5EPW6GAh+qO9H0KwgIN5tP6de43lv4HubwlF6EhgsXnP26LsX4szxAPpS0SKYDtsnWWobhmk3SbLhzd+yd8l4Br1hOVSggCdjssy8ueAdNUmEr+C2I47ayQK972UFndBiRTb3XCmizf0eoOCy1slOWQJIfcCwz3cnDDP0UqL+3L3V7PjNAQHunWFteElFSJfaliTn9UqIxm6uoD2jMRJtn+z8xPojRkHEMM+/npeUBhrDuqjCDgnmsyWNclEWkapoEaGndFmEIc0lZLNVNVm3llZExyJLEK8U7rOBPQaeXq6Jq8PsBb8wsFcDDX0Vd2ANxi82zPtZYYS7AQLay+m+S0Q8MHRwWRyaQksnOwVUSvXAVx/NoBZhU/+jRCQ9LK9sWkje7UWRGXAMPDjbA/2ogeehzqYB/SloM2WHuBp4Hq4fH1P4en3JuIPnl2DU3eSXGhiOa0E/CDECg03FVreB0wm6q7Jhu7p3T3w1LvGnUrjPBnJTeLOdljDtUpugw55h4BjFNow0wyAoyypKjmTacQzsS0R8rWUY2JvCfTaQq4EnDWjETZZV4Q8PDOPofYnJKhJiwYMDja2xo1FJ1PU8KMjKOSHY9w3k2cArmox430DNQQXFTfTLFO4xEBPrJMFkIOVEm3kZu59LMYaLYnZl0zDNC+0wiT5qYI+BxH+JOjwMRkMC65z9/VlgWDoR9QXRJ+6u8MbnE8PUo0zwGGwfVF+ZdgCOsA5530DNy5MRx8BLdX0VxjPaKoD6myvutLSG+kzrciB6E/Y6gReoLcPpA6wuJw0fMr0TTLgzS3AZLiV8WD8byE3hHgO/soG8fbRkMwwNLYZptn+Z82yg63rb0bcaaFKj5qZweXerQndAGwPnEQF8nJ6qbwzs1UCOgbt7FLLz83y3b/bjGEB4vX2XiIzkA8LNY5YV5nSl5UCi0xlmh2MWvFIYZ1sdH8LXq9BP67cpySZefGIns9BnYJ6D5AEKfF4UJzbtEfb56HRY40493qAxRgYC6mz5wt3gwabFZ99O/a0G1mWZfLKBPQZeZ61CrUPXEI6BvFK47xv4g4HmcSOKwBWW783LjseCZwOdw8n59A00aV1zU7gvETGdd7ZygAyCu3vDsPQ2myKOgV/tow3ds3k2kKuBfTaw30zOmWbPQK1hI35jYDd+HnA2shkGa9TKgUmvU46BvFK4bZ3nBwP79tFPdi/h62pw/mBgt4kXf903kGNgbwq/LLgu7NLvYtAEacIxUGdzqs0x8EsN9CJ2/3eOzI6nx8Bq16T4ugYnqvtxU4L5Jh/gs7G8F8bLWT/+wEA2qU1430BDeR/vT6Wwe5qKNkDxOP5UCu/rdyXwGwNPUdZ+SkTm4szgprCpv9j997OZHMOmOXt+6kfKTWFj8dgw9IbL/BsDf28f/ZMN5BjoHKQJx8CvSuHDfHGAvG9g6gwcnG+m+0820LPfu4wobi5wDPx9M7neFP5SA/sSkRNCG0FbzE+fSuEeA/XAYMu4r0rhYPIe30fx5pMNTCeQnT8wU7kaqG/AiI3vQhJ+1MBnasZcDWxvb6zts4Gvljy4GqhXZfCfaQr/e3YRmQqj6T8vEfkP6Rv4d2Ng3zCGnDpFiB5dxjAwxh8MDNX0XnMM9KcegMEE3hC8y75E3O1hyChqlRHUPRgGevJyKGBbzj6msJlQVYj0OuuQf1TnZPVidBnKKzlBfcOY7XU7hD56bxS/zR0Lp5dtQ/3TchhDd3cUiXMQZSF6Ru0DCkKhkPWYvL8POwhuSJsSWZ9K1Ltrrghn7XBODKWQID5Xjg1Xq1VOVheJYe2pvOto6y50sq4jQOlGffdBhNgmqb8HRbAy3Rr6I98lrpEOqJ+q7Ph3g6lCYvMoF8FYHwawtq0teXecEILhVFGQPV5A4h0ECGkKSILOy3tIYqtmmKcvshi508wl8e6dJZQQllCn44iEp2IpBLYBFOQMdgwDK0ETqLOUc46BW2lZCuaZtjZQGJji0lTYtB9pc/bYX5o5VwP11DRscH+BEa7a5MCm9eRqA014zr/VQFtg026vBprSYJFzDDzd5ovCOJYL5dsU7hvGuKUz5pvJmR5+q0+XE8RF2h0FXfGHOhjWN/eDgQm0SmC1bBq+tbsn1K/TSw1WQ3/JMdA0Zmw1n7srNo2+li3VmoE+AvleBbh9NLd3e9dLDEaHYIyrqbYTzGI5IWAVNZ+GMb5S/CMbeJFzyNXA9fNXNpCrgX2l8JcpjPMwIPaOlJRjYHDxDKK7/a8otRoql5lPliPnvWfwQuugMCpHxKGXHfQETftkAzkGjsroAaPH0+GVwrx99CR5zLgpzHcR6TGQq4F9w5h0xFbvxzw6FCZJ1joYidLh0zCmx8DhwYDESOucEg9PcxjWV4UgY5UKGNSnESSKLGIhPy6gvs/SDlQakghsKoZlV1nR1ebuurjYTN4YsmbDeuGnDGe0ffPBwO4w9PCVrK7Q7KJaB2jnsvN9ju7UdHLLBiVeQXzKl+17T2V2fex1JbP7YcGmLayi+lMiYjfXbzWwN4VNSi0Envmx/GQDewzsS0R6DOSmcK8GXrRT9W5goue8YQwvEekx8HXbujjLqwc0BnH8AJPAe3ybwj0GVs/1AWqmvq65GthjIDeFfzDQkNcMg3o1sL34bwz+DQMxYZjnTq5smbLq2PdlS4aRry1bU/ZqoDl3ajYt+s/H957CvG9gOgfQed2aGOj5sP3uG9hjYOHvRwXHQEQNhqGwLD8Y+FUpLL9N+68SEYJiCbRB6uMbvV8L0xicA94w5ojU3adEpJGvGWZrs5Zh+Xb1aRjTVwpbQX6I1Tjcs2XYejsS9OJq6SCuBhW+iqT5mMIcA8XL6BsD+2wgLxEp6kHNsIg0n0phI3q3k+/3FKYxGy+Gq/jK+wYao4yNPz8lIk4X22z8WVYlLurxWNCWqtUBo3m3K39jIFcDb6vB/V0hyDDjNl0qYCx5FVcD9WMy/5jC7WbDxovhTqy5Kdw3jNEEMfhsJtdXChuhXqOPKdzvKdyBmQJiY7z/VAqnbMnCK4XreXn5YOBh5jj4cL6n1JSeog5AKCZs/DsVghZO2LK1VwMvgA1R5mTQiGBfPI+/Gsa8s4GP0eGE89mejZ9sBHt8m8L9ZnITD714pfDXLiKn4zT/ZAPLW0U5BvJsYO7oDDPZqCtogz367CJyerHxlquBzTPo+J7C+l2y2DJsGd/xZbncCZp5ZvfH7xgom6j9NoXtogs/DWP6zeQOvoMYBl4p1RvEsK5b5odvU7hXA7NJ9F42/AMDm128Lv5zMfDfs4vIdCRM/ntKRP7mSuE+G9hjIFue4dEnGyhMGMbJM7lEp0rWCc7VXw1j4pRhXV8pzPsG9hi4009DwZ+shhK8eKcHWYoj9n4jkDuEGvZ5qSaBItLV+wgpYEGIH/iyECwWasLVwDAvW4FU86EIV3NBIWnxBDTwxjsdHrszIvttLbNnYJ/WcLFflUSzyLDwFnvMll7+TiYEsV9BZvE1gcenWhKrGLP3b+N39m4nW2RbTYAQXP03li7OLqHXjUpDHd1ESDc3j6zi7bDwS+O9K4h+hiR2bwqNFuNbDfe79Y5ss1aDUb4jCC0hRCTWA0hDp8kT5D+mESGbOcPAXc0wd7koXJKs8qVALZArSBbPa7INlitIGRIoCDfClpCm02Ggb+4fDAzr5D1sxG3CMfA40QRowtX2wTGw2dOJYNZuMwIHNRVxa3ZFoYnpNQDDcoLwQbZzQa89tprsMbC83NpCv4AFm+aexgtf3PsCaufbLv7GwN4UbkeD6R8Y2K6OZ/oLA/f2NwbO54MDrm/HV2E+J+zzyuFW4xioA4mRwcJh2FC29xvVz/rmAQA+6vj8kO5UH0fWA/ioHuBrW28/pnDVXjWi5l5e8PbRvGEMGmYCvo1iHQ6uhkFUYVhBXincZwN7UxhPfIaBbrkJiRJ7JeV9A10ttYjMZsLCg8m5g/v36yu1TqD31GN2dtcDmZiik0Fv8FrHXA20t0v2ehuuRrxvoGqXBfWCFcO2n11EvOklEmEw+wcGVkiM4TxggFjEu6LQlXSa8xKRLzXQTA+IoA09QP9gsOPPqgYSbTnOIFmSNYJLTZnhqVmtCldD+KGu717wMYUXMe1UPVvZ+Lp8jaAprLc5sPyD8MHAmyaJwHipFDcP7VoYq3Ucs2k1YtiXZQ/BtDKGcab80vBRfO8JjN/ZvUx87+l7Ywu1r2zgFwb2lcK9KWzv15ePKXz0LqNCv1M2jfZq4EVzTx81sHlES4adVfnBQNhn495qoLkIFwgEjGFw+bg8CiM+buIvDOR7CvcNY8r0cCj0iD1XvG+gGLUm9YAxs0Em32xcD8bCBwN7NfCW+fWnb2DzABU+LcrzBwM3q1mGr/Mb+z7znbWdWCuFq4EcA39MYf0wrIKPGthu1MKdTw2GCfA4wYfb1YFu2JSIYWDz4mqgkW4bhn1F+M5msgWJkWhbESjP1uOmsEEC9nqfDSxTsYT6VpslgF3vLS5z/V5wNfAHA7kpDIRZwzeTMxlXKl/ZQKs7eqU6DFsTZ4t4RDkG9qbwFfkMO3N/p/NsYJu3wqdv4M2sprhYZeePGhiZzuMbA00DON+byfVqYI+BJuq2o++GMT0GHrTniKuBRqdeRhwDu4N6+pjCaOqNPxh4nbCF/dCu2O+5WGfBOKVzG6xqcYZvjf8oNJDrIlcDD1eSfLKBXxg43NSjz2Zyau1Cl5hs2aHtnBOvFNaTe/TpG1jeuivkGKg378rfNwYaVGD3f4+BuTytBHOyYONVrwaejf0VGmPVtEE1Xp7+qBTm7aOvzkbkGPilBkq0HHI18AsDi+nqvUx+m8IBBvHHFPav4ScbWFzNk2CEp3H8wUC3Sz5q4I8p/LWLSI+BRjhbS7x9dF8pbN5WbLz/fTO53xvGWMfD6qMGzlejGtzO5fWPXUTKIbsfuCncY+B/uCn879lFZDqSxtL0vwUD/xUlIpE8/Eel8D/aR1NngD8NY/guIqPRHsF2uv2UiHiqmn33DfT99a9KYUUvf2Hg4LpYEbq4qEUg5znDqL1FSWhtFSE8k6MEy3lc4ZjhJPSF091G0+eUYR8sVBqJrZXAPLoYDEvPALLnnGEorsyWaLonF8E5xAlyMgGQtXBgWHodDTp4GKpnAusHwz7lnCXI0i8OSQ7s8wK4Zxh6vlwISUn7VjutDKHjRQ0IcM8yDNcxJmi7w0sSWO/vY/OEBM9gl5DwctVoZAvs+Jspw8BkX0EaXMAjR7BaRGSv2kshuiKco5l+wQSPhBUM5uFDQa1zWbPzk6wobUWAEMnlHcPEVIe0fjEM7LOBO+PSULPZzku22nsRfLvtRh81UE+8IVcD2Y9+r9bpcohvrcRW47vMKcE4HDJspHlBTc+eJsAs1Q3uJNBB3TC6ANgwnX/UwG76jnxfGh2z52L3MYXldTjgDWP0U7gIQJcMDdxO6rPwyQa+1cC+YYzhoN2Im8JfGMhGKItNi+WLaouBqPBsIGOOJzT3xkwE3eONkb0aKOzZtLEfeQhXW3NTcDWwx8C+RARfFusSGkHlEEQHmeBFUPyogUb5NoWhPu14+2jeN9BQf5WI9GogzwYS72ATNlieBP8Yag9I0HhNbPuVCJ5kss/LJg0g8PzOIrbauyTl3TewVwP9JV11HAN7U9j3XIaBWBI/lcLcFP7KBvaVwqPgtMQH5Y0hSlYrPBuo7OqK4rul2/C6GK+InWwOBa4LhqVj5C2Jhvfs/bQ829AIwwceTb1IcGGj6mr5TFsiH9qOaiYQc9XCW4KbZjb5YODC39xxa2Utm4a1gcIx8PgwboWWx3rNTeFKOz6pSQs2DaqPl4MzQi+FpvhTEQjxGPJKYa4G6jNFwpkkXAVD9BjG9SUi3BQut/ZHDayet/FHDfzJBn5h4OVyZljYee++k28M6rOB5jZm09zNMw/cFNaFbquAdHkY/aEGdvukLIxjHNccA+dZbdKv9tG8RESKF+9dTK7ZRw3sMXCSgzPOd0VVaCNvpoPR6plyNVBT9KYDR2urcgzU8veuOtwU/k0NLG8lhM590BKgjyYSLqKxI1jmZRSoEgETfN6XE/Z9O4axPxiorRio82xgrwaadfju4/jOBnYTxDAp1RmGqppRsvs/f37UQCcUBZzFm+RjClfV4cqzgXocTv+HKXwoDyM1ik4+VwO1x82KuRrYkeACv7OBPxh4315nHAN1qrLVt20ZE9xmxQXqZ8SWfYP5k36bwj99A7Xn84J4NpBXCvcYyIYghsW5NBE4Bnqz9MDVQG1SsZNjaUu25vLAGWqP2TLnGPheqVDtlpsJmJSVwtVAY1kaOm8Yc9xfMshNYTAgDcdAkx4NG0TznY9H0cgVLN9hy44eA09Cd6B6J51zXiLSYyCvFFZngzU3hbV2JNbgsiI5zoXFiWorkY1nywVqPhgYoG3wjYG9KfzTPlp30+3/qBTu1UClrRBXA3mJSI+B1ZQtO3mJCJJThp3VI/1kA/tK4RIUDTUmr9MHA6+LfV78rgbyXUQqAV1w2573gkk0tozps4GNIu8px8DeFP5qGNNnA79MYRNubK4GGhJ59x3UpfEHA3s1sK8UzvxX/TGFVf3R/f9UIvJXpPd/goH/55uIzMd/KweOpcU/CQdO1X9Q4ALN/i84UJL+LzkQ/M1yICOKCQ5ug4KGqq7HqGuWFvHSsKJB9NRtdA4PHsHOs6A0M6YIOXq1JPEhzYsoXp871NHKJWsiHmAAptMczSFQSHzZVjQEZU2QOhhEZOew5zIyzI2O4uGsJElolTS09zaCI/8W4u1A9IrQ2ens863GJ/7jxP5+PxiJaE3DDdk+zVKInvtpgua0Usn2VRaQkkQPkDxrPBKl92MRnaZTwkAVqMRT8hOMlKmeoFd02DMOu52KEM3jEfIwOLK/P5xh6N2mEvJuyoXsS4l9XufXAUrXICJJYFY0ktZnCb2m14qkStgU9CjHHbrR0CFR1VRFqHkGQlgPMxKsFzWkaC8qSL9cY4Kjri6i6VEvUQqfB5JMAvbvszXrUAQGJdn4dkvD9FUrSALzMSYrQ4bW86roKprJFR4HikGttlWIyiagCD/q1qT2TcGiWu7PFA+TxUwwG9NP1LlyybDkjcZsnJ7ZNgisRYOnlQQKK9h5RA106uOJuXehs3o9JFV3VxFbztp3qBe1FIBJuHbxaxxeqJEdH7G6P653WIy2EtTTu5qow9dlj+8raSk4uxEZqYnnThhH3jVoFY0SqxvzssbjW60V9npvd6A4XZ5YsgewcE9nmXFNcGGfN7giaF+2QFE3uWniY5Bcqe6Y8xrAnbwkpGkUGCwOjIuNoHDY9djKRXi9ZRI6HqYaWU93qIiOncy4uVhNiHEiKqXlOC+RF1seiTcDxuUedkcwqM4O2TZjjYb7mzxCq2uxJcF5IcNIEPMYKWf2eThZqzTcOrKIqqWgkAjgISXpS9aR3kwdEg5cRCOlZeuI8mmx16Ps3QhzJRO0Gbo1YQtxpYhcRynRRKAbPFt6M8jm0UQEGJ8aYoyfqyJ0r3mCRoJgEzzZv8O2s1xB4vLM1jWblyJEOZZLND0uI7K8WREl0YSIcJVcxmQjOGvoSEocwMXlnOO5YeuCc/YVRWUkr+MpAxBoHZbPWn098QEL1hSy61E5NRjH2RpLZs6uV2rksRrU5x2ezi1A7TKXSrAkN4xzL7wXWrGbKWD6BDPGSS9YWPdNaoNw7jj4cSOEujd0UNQ82d3wYsOowjHcjKhzf1u9d5ObQxMr91q1cpniiSbNC6NNrg/g2tu33Et06LBJ1FZNnZ7wYJ4soZ1O3A7I2m6JR9fqTHXTEB8gWr5rjITtuwYjtSUAKLDxY1YxAt/dhwFgd0+IZ81qBe3Ky0T1Kazu+ExdmTo7INdsKXoasPt5Mn83Dhy+GwdO7rhMXwha8eSOVHYKCR5edPb8BMmgBFJIVTwzvZaaCzIjQJleB/hAnlFhIRMT9TKVF3hUT47Qbp4zXR1YFw0/wwv7/bv6RhiHnRb4ms3mjDOXua1ulUWCn5Tdv84yd3OghoKC77tMFEyju3VgcfSf+OiriDpgwTjOf20e7PjVKzRhthHBJsggnvpTUDjNcce4uatVLLWzfeGgTrPfz/cej1+xzp6fgpTqasO+v4sVRbCWLnv+nq/MxI/S1wpX2Lc6CLSpjYf5io0P9MjGg00p63g8PiqFs9V2EpjsTxFu2AgLtXE5f9d8LM9sBTbt2PW7yw9VKR/s+qdSLTjl6FCrtq9ZeCAfDcGpX6RTB7ebwDhCnRVmlnhI3VaWju8TMGf3U9PUYLOhCh4aVKKms8KJ+sJbgLvVcEktQ2TXUxgsQ3xG+FaYc7xRgBUuJ7iQLmxdY+vpCJwo4567JhXUcZq7ruqokPFiPHwKWrFmXHfIZiN8dUYqdcT6LqnlfVvi06u9Q2PhsffnSlrj4ymdU+OZsvNVubMan9gSvHCjICtVULPPE6fipTB0rY7B3G5HuK7XN8Gch1mtpmt6xpJ2mxX67MHWGfvzCuDjHVyhdimNkrHrmH1+Q8eCvsVmB6J4dcMXybwJ2p2w6Vkqn8d3x5hBYQwlowNB5IwZBzp3aqTnhQ2w/XzgJmorQQs3Sq7On+mdcbl9FfRs0iVgA88GXhw3V2pU8T1Q/dmzwVmO6kK3jC0Bx1mzxbfuXgimE9QI4CtbJ2QKW3caxckIgDpoXjg7TnTozl7s/Wq12bDzPRsU2unGONhEzRS30q2G5noiir9x4N/HVBNGHqN/wlTgH0E7Gf47mQr9zUx1qbc3vD+pRUG9C2Mq/f60SeKNGVO8KGOiMnd8srFpUQTpbY2Q/riuyHrf5kLgPbQOGYcQE3o6HiCd5OcSjTpHYcx0ZUylwDhAm623JlQhjGkYlOloPntWZDeyyoJGp47NtOy04TC/emxuYlCHGvZQEmzNT0Ukz0cSCheDDVmfgwoG18E6Qe3Rg2THhsA329RsjhTHPlkD/yiE1ekcoGT+hCQg6ESD9S3OkTWaZYRI9kmIJudaRFm+LMjeAWdKD1fGNNqrvJIwmxU02MzY8aLiuSYxHVYFXRL2Oipmp3cFZlOEl3PdocBNHeIdk0oI3Wqmo0c9yIk3vNYwiBY6YyR9zI536dYCu+PFGj09xnDxes/+zW7QB5oOvJL4VG6F4Bozhrwu3QHejbWhoO8uD8SZanKZ6QJnqny1jvH08bLYGCLjh2rddh6eB+KM6sBU4w9Tjd9r38mYrX1horVYaFcqtcStZ6sPXfY4U1nL+2OkrrL5Dt/Wyb34YqpFk10EE+Y5UQVf236Yynr4JWeqwU5ZseMRlFJFh9Xom6lq8x5/mCph/4FtVDzwtBMh5EzVlLstHjkvRC1ld0CqjyMd32y7E/TBW230gbYitNgpNMIrXKKxzZiIwbMsUG9KFETqhUbiqENFoCD2ul25IllGB5XdT2leo3lo+YTxJixoOt2P2Grz4jIeYMcTnveZiDzpviNplcgwMIZKgtzhWieJYKkFHb+wiEoAAUnGo2Hh+W9tN1tA973DMirCl8kYb8ggnDG2DGmonRhThRJjKqWijInEhjHVQ2AMOhoTsTDBXWJrf69tiaweV0VwPSqMAUXokGCgQBg0kxwh5bkwCUFTAMNKyWpUlUZENCNeM4aogQKHC2FC8J2sqYUfYgC3u4wxLbDYnL727qKKwMXAw8Vaoba5fHZqeMDs+i8mqmANSoeAsb6LsLA/rqBzsNj1mm/Y68OVCwrOVM+H6uD2oDOm3hQGAVfBlXG+vEHqLnZOAHbbjcvm9IAI9mN50NW7nd3xs1E1wSJuZqtTf9/ggxXNoFEo90T1czn4MNVpN4jB0fYXOHcdjTLAZvfTKd6d8XhIEbWrkVuCLqY6fs6eZ0EPnVgEdHWDONNuE6jNMweBbTuz8Hiy/MVUC6vY4MV1yRjR8AlbIwjmE5+n6bAwFoAxwDi7y/g1nS6gLm2vIggv5hjfmjESXH/K7r8tyihnKifdDhKQVguEn6/RRTDuwSYGysqYvbvwRdB+6ezv03AxwcLkdSjsu2/YnKkeTfueo+phDIrlccaYSmQMfVuy3+eQxQ6/5JoxXs9U14QxZaaFE8F0b3sJXB7HCh+OMmO8arrTwQY4He7aoBU0K9zk4BFAFc+xqlL3WV5K0DojDU88OYOcqSiAB/w4rTXB3hd5rRblWsGSwtjT2bukVrf+2cUP3dOg62bbmDPVGOEFNbaFzda5I83AolcxBtMA+/zk7m5wLS8YgxiXloCdMbvgvCTXwpRejFHwWHHxXELNe4fe50h9HQSDM5UdvJRaNWXGQr8z1WyuLqBWtMYDDJqditmSQBL0qcGuz/B2lfDJXTCmtubDBEwvY+/DVNdoQzhTNR1pCmMqs+uzPYyOnKmsQSMjzlSj2fxJv5iqGLyA4JYNW2MM7qucM5X5INcOTBRQ4nwezqgxS5REvcvNFV9OI7amWIVsDbBR2PFf5HfBhm7F+RdT6Yqf5eqpWhR4wlirMJpuzsZY7QjxdThm94uUb2zgjZZHzlRm45olGJ4n7Hra8CqYA6+RQD06sOMJTgNoHAfNiK0ZngL7/YMb1L12x47fCtnfO+Piw1TpsXl+M1VdyiaeqSX7PDnBuXq3vDuulLz9MFVthnucleOSaiY9S6BKfYILZXJia+rzJgFFOhjhm/lizysYsefTPm1SzlTm+TFPwHxiLPBNl+pCsxaG8i9kqtH4f4+tTVXl76le+L9lqvHoby9iPU3wevkqiijCYoKWamgzRpgypjI7naDx6OmT6LQsinAwYkyVmCGbA+XdAUbl9vxAqZliEuXlgTHKQisRoTNAPPJiTBK/6gAdvDQm0WzBGElyGxtVXnUiW3VTsnW8Zdswcec29nfAZ0yyrXUkzGZsxZ5ap4ICeamgUmJMFTmnCkbN7pwjqWDMFN1rdjzbkxgjkM7YTUVRAekLaDEKwAyR2BueaBTUeo7GBy8jdF+fBHoxRQklxbVgc5pwLgJbiRky2aMr8Tz4ZqolY7SLPVuTIHxUReDXooKcZnAixDMaIZqxdTWCZuWS7fNSCdE8bHR02h9y4ituTSNlwz4vyQZbEgtxA6k8ZUy10p0jIY7BmGp0ax5I9DYVicRFK4TxLP4wVZRLQ8qZaj2711ynskFD2Jg+yTZ4LD0s6FD5PlIzlyHn6yCzdVhsHAN1ny8OWKrECdWWoo0+OtXNUIsvpnq2jVtwpqryV/rNVHUoO/i5VNqPTvV47tZ4MncX0Dzf/JgxlZB9M9VVmb9wM76tBFttSMJ1qtmRMQTXqYYn7YpnykOl9qPKFPU2sjZ46mSQOl3Ivr/XqVo46Kh5n5kIPENrRaLKUSjV5zhHt/DuksSyfzGV9ZJ1sjlJjHEGJWOq6vqLqSLzyZjqemBMtWMTcxGOtJsE/Zq9nyiGJkQ7Kktoju8JWT8VmUbi7JGgzKY6WaMbY6rFnDHX+C4DsrlHQ8Fzp7KNuo4xFV0ckRCuzvKHqWj4gDQ4bRlTHV5uQ0AoKAKdhaTmOlXPVNrh/nZKwe1CVvJxJQTPbV6iSGNMFa19SKP1jSAkpJpJguMcQKqmjKmecbVm//d6Df1Z/UScqXaXYC04iiLGnKm4TrXysocag4uJF9O1Al28PORqC6zkm6lGMQ0+OlXPVJ6h7TlTOSDp2By7X63YuvZxg1ynWvmHwYeptNRJuE71Oq09yHUqr1tfv3Wq+LU/f3SqVLl3nKkG6zljrCZJa1BXAsCjm6sVlqQq7P4U7w1+HPMltYoBux8qka3DOVNdgo0OiLZffnSqH6aaT6oc+u7jloCzlTFmT/VVwZmq16lKmA6h0etUbAIH+DkVpY9O9dipwjdToWDt43thmwVnKjfCSzxbyF2hH9ez/L0BzAKXj0kk2I6FAxVHwhwPyYMxVa9TJQtBxy/Q6YUzam71HzqVQhZbPNk1CnWifF9/mOqtU+n29TbiOtUXU03A84bzdtpR7ZkwBlERY7zHawAErlMtr/GS61TW+XLWOVPNhxudcp0qMdoB16lcz2Vzcs9UYuBplOtUYSyzfxN7Lugw30lfTMV1KsgOFrdJ8/xmqi+d6lkmNr77sKHuTniWanW46HgCMzYe9Uy1vKsiLnyNMWydKNI3Ux1rxujaBsuYTQELQfO0rFTjbCVzncrVJzf7W6ca+TMdXNFyxHUq/bFkTLShwRnfnWFB3X3LGH68eQ1w+WYqA72rYQ4PxmDsJlMh16lE+XjC2bG+FfoGpwmwFO/EUMQTBa5TtbJ3wYdWYud3HLH7Nff2Q3xYdBdo6K5Yc6a66vqNmiVhDIIiWnKdyvBuc/Ju2TfA9XbRUcM+NAHXqc4eHlOuU3Gm2kndn0y1kk2F61SHe3QXuE4l2uCGsz1kTNQz1fhuXPDx2nWCcZvbJbteawsPVZf9+zedSqMaYzxlE8b4OmqLD1MtkqGLL0pXfZiq16m6110r3NdTtlWtmu1w9zhJbHwqGOM9hfGY61T69Sb+7lf+nUw1Fv/3DNhURepckCf8f/5fYqogm8r42MkFW+eP4xglC8Mi7ImoaFiNdRslieERPHwVlDPV+XVdkXQC/odOFQTJgUYLcfrRqdYTlzHZSYs/TLUfGKciXF0Zg4gQVIRcFmURnN6B+F6nWkfyL50qiDeUhNPN++81xlQqBluSXLpfOlVMeh3qVlBKV4yBTs+rT0LPPArB+XgOkLx0INklyYnSU86YCsmMqdZSchJC2RRF5B6b40enegiMmapt0BFveWNMdt2LAZpnzZrs2Y8vAuOhSUg8jk8kkXHDGMiKOwS61CGJ7zFmdNYzHcnFICfYT2tIBzNdQWg03hCKhrUQhVJdIk+tjmSzGtcFxUvGVKdJVZKNwx6KL53K058D4YupvnSq3vvrmYp7f7/rVB0RcjxYKVP65f3dW6hC10pB/IdOdd4P47/WqbTn4RGo2nPBGKgNFsUvnWqR45k7WMEv7+/qPDTqZC0bY3umkl4NW0f3TOWtdnc8SRUoOHGTBep2aaVcp3KjOJfU2nu5nKm4TnXZLJZk2xoKDMwhYyq7Of/y/gbuQ0HwtNBI+LIRY+wRe11+MqZyYM6YKhwzpjpjxlR7nMIiSjBjqjS/uGQ/1LSCNu1dRFl635EdwTINJhuSoPUT6oTcTJXS1MMi8gsNkKTwfulUq4YxVWTn7Ptm83uC3tFs4oWEMRX2f3l/yqBgTIWepERUWG85U+mHh/TgTGWdwIodz03J0SVd2GS7cCGMFkN2O3bCwiQYVwBG8Hwv0b31IqJJfiTg0ZRIkE1wExJe/HVhtRs9hu2iyPD06hiQ61Tvjmd4PF3LhSsuD6WqAbzn3p8bldecM9X8Vazo7zqVRbadzb2/nqlM4dTEIIRDgIsTQNTODk4HxKP30amc+xIg7v2JHtILS3XZGN/rVDc5Ysw9Vxjj33I5/uhUP0w1c7EmuDv1kahzcdpisY1QwZnqVcsalrZ6/WGqXqfK2cK74N6f8HpaWFgVmUCa29AG8m4dcaayoM/WGL1OlVvp4KNT9d5fu56y+/WHqS7eCBWOM2Vz8u86Vc9UvU7Fvb9DvJe5TuUsDDYH9Uw1S4SDwHWqRJJNrlP9D6aaL6BxWhLEdaov788O7zKerhORcqY6gNv1D+/vunCuBWeq3vvrmYrrVNNBuWLPs7QXXLOdsvOvsOePe3+9TtV7f6UNALRElzGDop4dLD58TbAW2TwHkQ4x16k065AgECFq4vm1BtAt4K7jOlVea/dCE+5mDDrzecU3Aq/QXD7wiHt/kjZooH0dex33/p7FwSjszVNJVHCbj/F1DhlT/+hU45vMGPPYGDm40GiIm56pBJ0xb89UeSQigXt/z8F1jRsEGdMDWxc/OpUuXqBWW6n08f6W8wJypup1qtlNewl6sWHn50g88b1bBIQWaXLEmapy7w+oVcQpufd3eG1mgjZOHrk6UsCdM9WXTvXFVML1NmHMMr4L+vrdUaZnqicW55B7f+PpfImv1opdr97724WzB84Gx6lgPLwLAiv9+MKXh3cXTMtvESDhssSnfDwsvpiqOu8f1JjfrZIz1WmVVtR87fOOM9X5dr0JpnpPbM5UvffHdapky5gwF60G/u79GSRkH/bFVD/eH2eqH+/vID0GkHt/PVP1OtW/mqkmc+l/Zyo4+c/IU/1rdKoA+AUN0oYxkGKHJkmrdQXpI6httJA3HvEeckEjRVgrqDOrJfHNVV6Ee7ju0IIcXLJJlQMMHrpWIj8dyMSjjMmiOtAJ2s/DiODgcKKBNp0hNGuvJaHm6leeqtepsDj1ikC2RYQ2EfAJnnQnGI0e5QgJohGTXQ5KIVClc4yMe6US7zkqYBh5jIFmm6VHQrQ/FmEjTAlKrYNKaFKz9x/yOkGT5+aTp4r0izhCJ2t2IGkwPUM2qZ8lZLKfRLbu8yhQ+SIStMtmEdlGSgUjE6wllD6aisSvpKHB86rXSIBjh83RcVWEw7WB0OTuZIwZZ2cherwYg8Xx+3jLDWOorSaW6DVsckKwzv6du0aHxua1IP42bWk4zsTvPJW7rWVRFeNdgYeyZLAx7cwYq2eqV9yxdXbv/V0HU5vrVObdUMlHp3p7f3o6WUigvDAm40x1T0DA81TzljqFi27K45upbq+k5Ew1G5itoDklGzN772+2ytm6RnweO65TTQtVg7Y8Yu8fgUjEt9lTKxyleZTqZC5s8LA9sXXyJmXrrK88VdDimOepBtcaCjxPdVCG9oep+jxVtb8g4tUiYyrBY+sxtd3ZxIPmrzxViKca2SotohGt5Rzd1qsJMf1cZefPYUwTbCyPbLcppGGR/cpT7S4TrYjGE3mE0nm2ZQwVDgXvVZMYPTbs88iKnR9qidkIbeWLQhLTGkJ8SO86WqRThxDphmiIjlmC7oL1ZioMIT2qjKlUlTGVi1+KEG4axkw9U/E8FZsvFLBMTzUxtXxVhM+QMRy9MKZa+0NVCFZX8slThSvGZFG0xiWSZ4OQrA7LCPI8laGdx4QKViTYNdEJNC67FEts4iq4TtUzVe/9cabqdaqvPFXPVNz725vsel7i3RbP96EKufdnDl86Lh/SrTD0mM1pvffX56nsYp2iL++PM5Xa0Q4PDypjil6n6pmqXEez4o88VbW7EiBVFxkP3nkqrlOp9bnGC3/D5tRsmCG19/7uxqD+5Kl6nar3/nTn4Njg5FcmnkhlDj3wvJWAWrs1z1O5U489D1861V96f5Y5fPI8FWeqXqd6rLEpWPZ+0H3yVL/pVD1TfeWpOFP1OlVqnVc8T2UN673+h07VM5Vk1bLAdaofpjJRO0w4U2XGBFKXzizCmarXqYx93NTc+/vKU1FHRx+mEi1N53kq7v396FSlJCvwS6fieare++t1qqfkL4Qv769nKusiXxLQKtsUH0b7R2HuX9uc56ma86WD2mvMHr/9mBH/dCL/Yir5yJiy16mc65PkX0yllYmnqMYSG99M1etUw7Ex/9apDgt1KXCdqmeqXqf6g6moOijB+ZkfvnWqCboo3PvjTHWQry+ep7KzmjGgh/0jvg4ZZHDvr9epOFNd92zN13t/3UVWP95fr1PVPE/1Zirl0r4+OlWfp+q9vy+dqvf+ep1KT46zBKzCTceZ6kunKpHG3t/rVJyp3jqV3iqtDvyomX7rVH2e6kun6r2/4z69Uc0T2PUyBKzjyfF++zCVuHs+ufdnzGx2vZZbkHDvT6drPeB5qrPyPFFjVDflX3t/naOy56UWWsak4WaGDx5jtH91nkoU/klGHYr/UKnmf4U+/7VM1etUp+3bO7sqjKmkVWOS/WhWCjTzYh11uUFIeA0KGKnqWUGTyEMkLS55ETT7aY1EfeOQKLdyISrXWo4wcGSCL2kFQ3jWbZQ+lxGhtXKC9LWYKUgYOAWJll4JI61IFK5TxeubR6NRWivIS0KP/b3H/j5BaIRe7WBNSKSURcggJUbH0wCQjb85CoE8rgm61DP2sgePlBramqBDHqpkMy4rIVhMxRhRAlJCDvqJRtmhfqDQTXOSTF4nIdi+1iJyyqAlsbc+CpE0Zwx5mThsKgxW7PgNdBbZ5w1KsoNtQ0Mtj0s0x43NDsetKAVmo6BwX6UkjORzEeHNVEJqnbLjVU41paJa52h4nDGmOgs1Dc+6USN11RwJ0dyWRtKZMV3PVH2eyng0WFKH9aX81qm05SLEw9HZ/Hh/02Hm84y6sdd9XQ3zLP0jo94zlaPEbB1Zr3cY303DgfbySUS1ccwAN9HiRvXm2iWcqUbv2jiep0q8S/w/81S/vD/3KLB1Va9T9d6fm7b5g+eppm3FmOsnT/WUFpDaaX0nahYsEp5R5zrVV56qZ6pQuTNGZ2O3QPOrnKCttmbnF9UyDRYmltDMu684U1F9xF4PZcZUuvNgTBUAxlSgYEy1LxLGVP7k1kFRy2xChiMNBjfvPkLTBm9IdHwOC5wHCmPytlgRcr+rMGC49UDurJBJGJ4GAq6cTEeD/cUmu8cCQRq/cIwSpMnED98Z8+jAmOsUmGdikKNSBHeHMdWP98d1KuG6PxPzNVzBsEseMTpId4sE0VYtggvKFZQOM53gqcuYrPVwjrQnQy9zo4SCp1TKCIqr9Ygx3yCEtnMW7a88lYXZ71F1wOb4v2aqnzzV797f4oQUwX3t2fXumarXqYxhttGBFLSQXc8pFHie6iejbnfwIf7h/e2O2+Lj/SnKvVQ3uRzi8Xkx++Sp+oz6V57Kq+WSM5Xtzl0J9N7fV0bdFl2Ne396XrDvd8yriUUIf3l/fZ5qetBW1H56D0V1hdWVM5VpAXmkSvJd+Xh/P0zV61Tc+3ugc4AH06UJeUb9ujxDzlRauNvUADQ+wKf6EH57f/fV+BdTSYupwXUqe93sc56nqrL5vPjKU/VMZQvZMAbiW6fjGfU+T/Xj/X3pVF/e3/goyPi5PSiFrUTzEc+oL6JHKnDvr2eqiRlo1NkfSaBum+2UM5Wzdx4Bz6hPc7z6eH/0LFhcp+LeX59RF8JMoV/eX59RN7Pa1LlO1eepNHbjKVyn6vNUnKkEP3P/yFPVpyX7/T1TTStsfpiqbBsRXJo14HkqrlPZ8gt+56lu7mCHK313h9z7e/jGA99GaQuNpesiMHraOdepeJ5q0+wXOF9e75+M+jFP598Z9Z6p+jwV9/5+dCru/e1co8TV8cru/z6jPs724i+d6p1R73WqnqmMNJBL9bg6V99M1WfUG7NtBe79nUbViXt/X3mqMlCuVD/gWffx/vqM+m/enzYqTOnL+zOjUIm/Mupf3l+fp9LsHU7UqmXX50j85pOn6pmq16m499czFdepeqYq3UbkOpU9ecmEe3/HhylDp2eqH+/POL7Y8/evY6rZ5J9k1OHsq/Dv38pUf3NGvWeqdjxiTFGpjFGK0GPr6GdaFpH/9qbm7tglsXI+CtS2TyJ6DRpIvOCZ03BxmJboUS7ZOpxkeRE+wDlBl1QakPB4Ywy0ytgHhJUXkrV0qIQoHNQSott33R0QCyG6rhfv/g/bCuMlWxcHZssYY+weCEnFpBKoMBl16Jg8I+JVQUmjc7EO0LDxFLK53xlTrezYRnByxWSTn4+QbtDaRjZtAImHelVE+YgxYj3xEuLJ0xMMulHcoZN+zUjQOKciGE6nIzQ65zVJs9OxCKYXXUfzahOQiLalEIqYvT4ovIKk1rqBtDqIOTpGS4us81EFo9gRJZS90pTQ1/hMg13FGE1v2fFuE6OGYcF+Bgq9KiN0VZwFelM37HztngeyiaRGoEGofZiq9/6MVZsr6ku3jvi+nugFz1M14T3gdX+cqV5DC+OX/hI/OpX2OO+5TsXzVGOrOLM5VAYCz1P1TPXYbhzhS6fidX8/TNXX/XGm6r2/Xqf6VfdXpNz7+yNPdWjynOtUj1PJGCvYSyOep+p1Ks5UPzoVZyp4vUHOVNr+vQVqVBeIM1WgK5gxFdIsspenMqXz5V1EQ/2yZAzUMMa5Lu6MiabqiBgKVmE0MxjTxJFGSHyVIAycyb6Gd3tnER9ADVL/yZjpRK0NoZtuSMnCzAPUTHaMqbQaCNF2gtmMu9wPCVpvBxRPJKygyi8Y01UGFKjuyjHKGndIlpGjFiF+ZggV6qoiqDkqlKKlknzV/XGmcjbbE1kK7HwF7HYJUJkUJgnNlUqD610WkX2SNbK9iEpBZ+9uwHN34JOl+AqhH6p5B89LSyARlMPClW4iguKCJjxP5Q493HGm6vNUznl5SNTdwdrh+0WExZf3N5pky4LX/Z3rRYpHvg+EL53qK0/1o1N95al6pnIukIz+YKpep/q97m8wXcwhr/vrdarHm6l43d/vOlXv/XGmygn7/t7743mqYGePuE51t4+/vL+vur+Br+iqXqgNrrNEKnieqteppPWYzYHuNn0AYL6uPE9lpxOscJ2q9/7cUzwIgDWGAM+O9YXqutPoXKfqmYp7f69JMfvOqP8wFc+oX8P9FFe7xaLgOpWQTzffGXVgRwt8ttZTyplKeG4vOGf3p8DzVPfX4MWZitf99TrVYPIE7D5NF/ZXnorrVAwGMsZYoVY46PhIOFN1D5kxteew7z+phf3JqPO6v+nC4XkqY7zfdZyp+jwV9/56puq9P85Uxgw0PE/FM+o9U/U6Fc9T9TpV7/1Z4PkoeZ6q16l4nqpbatqn7u/H+7u9dSrzvrrnXKdq92/G/dGpOFP1dX9uYby+81Q8o06UouB1fz1TXX7q/nrv73SYqp+M+l/qVH1GnXt/fd1fn1F3pz5jlJ6p+oz6V93fF1Nx72+aiJ+M+mvSyt8Z9Z6pLgNr9NGpJlP3xPNUnKmuwnWLT3YifTLq8TJ84hYub4LZVDsEBIMdT1XtjoI+XisJ9/6+Muq9TtUzlR5v5fgrT2XuVozReu+vk6rjN1MVSlH+kVH/ylOd65QdT1nPEa/74xn1WSvm/0Kmmovzf8JU0uTnv/+XmKr3/qLnmDHFGeo2uo03OtkMxJIGr0v8/3F3Ll3KItnX/0AORAUvQ8EIBRXlYHCbKSooqHi/fPo3PGE1UWZ216Sr+/92DWqtZ5mpmGnCj7332Uen8/VuAjFtb7PA3TcetD2Z9yDMKynxzmczpbvxagyrBk1ZMLcPEW3ulh3++JkzVUuLKD36dQ+Ww4wzzqkdaTSj1w3MlDZnqkEj1oROBe4NMubDgT/uugCL6LHL/N7KK+h6bPiwPqY5Z5T0ADQ3+11Y3jv8eDbzwqLZyJjyaya/r/QsElr01pjrEPrKjnn0+fYe+80YIqrvFL+/0Qp61IZrmBevPfO3lfBBx5p1gPkw3jKWNDhDqochg2VQ4e+/65gPmuyHW1jW/EJh7BwtKQtWI/CWrVxhscHfT1yrL2E2GB2IF+SHGt2N3sf7DA5KoI+iiI5rdf56hzVnqoHVTOmq9UwhvrWPmXcGzmDfGfVv72/MaU32/jBPJXUplN6f0KlKprKXc9cS3l+tNZ0w0aWATCXpVJhRr8xrF0Vk1FGnagev6o+5PylPJTEV6lSCqfilgwrv73EllIydMz+H4dzffaXyc2qpU0ldClrHITB/PbqZr4RJRIG+5+Kaw6oyo3OnRnt3zlSLdUQU33D44yutqkA/6/YIq7yZ5j4nDkSVdk9hj+o0J/NuyJkX+PH6tzS50FfajmC9yiqKE7gpf3av24dl1Tcydng4nNkPowpMu60Km1XCRKevajIGf/x+vdUq8eh9N6iA4b+Zil45U921XgbT+lMngZ8/oh86VaJOc+jalz4/3vc+1pETj2DpsB4LliNHo8uVMoB1Z8aZLGxwRhytjy5M8sLLZg0jLcit0X3BLHgyZTpYR7rw/jBPNU5m3c4P70/bjFc/5v4EU6H3V7Xuy7eXwr8edSqc+xM6Ven9ZZMjIaJLAb2/2mvsKOMrhY5gqtrT4Nd0Dt+WnFFHnUpk1JGpsnhlCZ3qMBvxz4Otp5wJNHPnKAFQInQq7FIQGfXuICqETiW8v1Knajfpz7k/KU8l5v7ORvfyw/vDLgVkKuH93byxK5hqfA8nttCpXuPxlXx7f0Knskyn82EqfndJxdzfvXLk16iSqTBPZcX91Psx91fqVCJPNZ317rJOhUz13aWAeSp7k449I+1oRHh/QqdqGk4m56mE95fremafp/z3i0wl5amQqb69P6lLQTX2GzH3J7w/zKiLPBUyFXp/Smr8kVEvmUp4f6VONbzGD+1Hl8K3ToVdCpinEjpVmaca7efNSDAV6lSiS0HoVOXc30Z7qSKj/qNLwS4SrXe6VVc/dCpp7g8z6qJLAZmqk7468tyfOdo/PkxlOk7UG/YP249OVTKV5P216/2Tc60EDWapk8XS2B9Op58ZdWSqUqdCpuJ3gKeasRxO9vLcn8hTVTpXNqpULhcx94d5KsFUw6N7cLJifiLD3qgV/dCp8ukokHUqmhhtuUuh4tVD4f2JPNU86yv/Ge+v3f4r70//R5NCTf1vMlX9315X3ybOYbXasiBMLYuO4qsJQXDJ+X1+bnao3q9MYDZPt8wLr4OCdvt+D2YwTxTWboRLetWGIwhnzZT480T16KZWawFAP2fBo+BMRumcQbSqccYZtKMaNYb1FLy9lzF+TYsfIk8VqAyYX9TVGmWr5hSc8zuP1QppSm/Z3If4es0UdryZNp14WhUifpZirLbhDDT13AnMb/wcyMhS5Uz0MLr8mjzdvffDFDYd1I0FvPvgMi/aWzkdtCYrCOvGnrC0z5npfI12wH8oWxIMaoVOB4P5DJasxY9fy8ML7ZPKBpgeF1lwfRURLVr1IcQnK89Yx9ZqdNa4xrDcHvYKv9FRH1S7+h64k/iQedN54dFttlrBMmodMn5dbi6pPWkm4FUeR+a3Xf5+yzzV5Mv7EzoV5qnaXjb8MNXgZk4FU1mm9bL/VUYd81R2eAfBVFOz5uo/dCqbOuNPngoz6shUrf2l8g+dKl5+MuoDBYqeD68Hv0+8DJiY+0Omai+SARF5KtSp0PsTeSqc+0Odahx66UPM/aFONWwM+DmddLsE4vqwy4L4dPdod60OAc4FJ6cN3B/U0w4UvKFFFJarnHE0u/WC8XhqKKz/1DnTHLpTcE3OVN5jd0vJqWAjWJ+7A4Vlebeg54ESgjfTK5nTW6Y2rVl3CqvC4Exlmd0LPWnrNoy60FHc+X6tkWmHf38w2BHmN1ddoGaj2oYuXHrM0yaOTu1Bbwvmxugqnm09PLmfCvNUpD7KoE9b/YwphDNc7jpDCK0nZ8C9n9To8ZUNgFlXzmSh0eXHv/Vd6Dlrjzit7iMl8Vx9QrC4MDa5XQ+alKcSOhUy1bMd6ZmY+8MuBTmjXoT+J0+VjDjzIlNhRn3qbzsXqUtB0qkk7w8z6o3TDDLBVJinQp1KZNT91/bsbMZh+5OnkpgK81TIVPl77k/qpxIZ9TJPJXQqzKhjP5XUpYA6VW3S+6lTiTwVen8io45MVfZTDZV5JRVMhd6f6KcqmUpk1GPv7RWWXQrIVJm19LPx0eTXcPT+BFNt3aMldSmIfqqev1AEU41YH6ze/qFGjkqKbmZvEv44zv0dyjwVen9JpUkyW6vHujz3h10K68zRnVZrr38y6sL7eylrYl9OoS50KsxTTdxtGvUe83VTeH/2ecKZVXh/HRgo4/l6qBnMvI/kub8VOQ+c6irqfroUUKdCphL9VKhTCabaPDmjMNIZCaaS+qlah9WQCKYq+6mETlWpk8HH+0OmMtm0wxn9zVSYpyq7FIRO9Zj68w9TlToVMpXIqJddCpJO9c1UYu4PmarspxIZ9VKn+r1LQfb+/pGnwi4FoVOdfWcj61SYp8q2j7PMVGLuD5mq7KcSOpVP3fWHqbCfCrsUJO9P6lLgFz2vF4F/FXkqwVSoU0n9VL9m1DFPJfqpXPtmyxl11KkEU6FOVXYpSEyFOtXf7P3VlFr9L5jK0NtajeD/jP8qU/0dGfXlVtsS/wrvzk3tOYBQ6XKmOlRCjR63OxucyZI/PteDgmrUMMA5mUnmk7m6pM/laghRd5KSYNw0gT5sT+PXtFtOfP63rdPE3HBGeTJ+kTL7BT/VrfwEVkOdM1V32n4InWqtVoB4t87hQS/JbgqghTviDSu1iJ6MowfOPs4y/9EOLVpVigqEcN8Slqec2Tx+0wJz09lk/iVTdTpTOHNB65wr3m2g2fT53MzBs95Md6gVKZ3sjSXMgtpOCeKeeaH1qJbza2x1o3j3yNIpaV9dAM/kx68eDgW1am4KK1srmJ80LI/6o6sF/qSRM3+fRg+6WuwWnPEme8W/nfnzLSdDBu42OjDPnEX8mkqHS4Dp/ECCYDKPaPNSX8PstjkSr97jDDbN7j3n/M5TjcqM+uN+5/elyFSoU1XobqhIOpXk/WGeCplKeH/9c7wX/VQiT/WtU0l5qppqXwRTofcnMZXQqUqmEjpVyVTF5DrIhE41WhwCWafCuT9kKjH3hzrVa5WTj04ldSnsnNHDmGzOnNEVrct8a+C8vTJlyH/f2ypxVhZnqlaeUZgfGiTzLYc/nuqNJ/Q6nBH45/UR0WzDmWoxG/Uyf1dZL0lsc4YBZT3IvKFzL6jqZQFA1qowmCT8A25vOKPFDdMg3sZ1CrppN5ow5Hd8zInXnKmO+XgEM5t//Bnpc6ZqLF/Nd/d7j/hh+9Yhl111AwPdeC+crz2AzhUWORV31sxE52czG2Qwalp9xu5jnTNcZWzBYnMzlGBV4+9nM+CXYiA7/v3dlL+fWm4A6EbIMsFU3vT+gMX6MFPsuBLWhPf3nVGXuhTQ+5OYSinGs0+eCpkKOz+fL8sgoksBmeo7o446lfD+kKlEngr7qQKbHEU/laRTibk/7FJI027wyVOhToXen/rWqaQ8leinQp1KU/k1XupSQO/vqqiNbDg48Gti97QZCqYSOhVm1CtP2s8EU52z3lnOqGOeqh02Wh/vD+f+pM5PnPuT8lSinypYnT5MhXmq6+UcMKFTofcnOj+RqTCjjjqVyKh/e38LXQ0/GfUivT0+nZ/OQpXzVOj9SRl1nPsTOpXJzoZTCy7GuxYtpkKnQqaaxKMD/fRTtZhJJO/vk1F/e3/jVzb+5Kkwo455Kuz8tDpJXDPaTDHlfipJp0Lvr+ynEnkqZKqmoRWZ0KnKuT/h/Yl+qrJLQcqolzpV87e5v2+mMk2reEj9VBJTVSv1rSLlqa6V+kMxyeLMP1L3zcNJ3KeRjZWC//6RqXDuT+hU2E8lMuqdmDMo6lTC+yvzVMmjf/nkqaSM+leXwsg4ceYs+6kEU6H3hzqVyFOhTiVl1IVOtXxUPxl1CPtN55jsH4rUT4V5KuH9IVOhTiW8v3MvHvxgKsxTiS6F734qKaOO3h/mqZCpRJ7qu/MTM+r/ic7PWk39lT0kpiLN8r//JlM1/g6mmh0Uzij3d8dlZbsb8PvkOWeYjaLW+PWsMoZlI9oobH0YpJStVjqs1U6SeaGnRlS5cMZwl/wcyKyjalNGNRVce5Yp/sQyO9SZD12IqnvOOP2KdaHV+LgGL9xmxLdO4+LTT5WojuINmpxJwK1PYEbbucK0lRfR2qPJYHk6cAZrWKpFT6rXhtmUMxALR5yB9kt+fExfbZh3Y4MOrR+iDszikL+eU4korXjXCGKrsiNB5xYt6QOeMQSat8vYacGZyataWwB+acq88/TQoXF7DrBwTpkS7F5qTreGkQAbrwoScCb06H66M8HfezkJ2n5xoYfqag7z2dtL7HX48xV3fvWG/vhAvOJY2LS1q8fge/sDYYNJk39/eF1ByIwj8fNVePnd+9PIy2ITetD13q0fzz46lZSnes/9CZ1K5KneGfVvppL6qZoLYitSj/p3lwLqVJafvK8RRtcXTPVHP9V44dR7LX5Nw4x6yVRjWnAGay8S33mtOSpI/VSYpxJMhTqVlFHHPBV6f8NB5WQbsGEcKpp+l7D65g7853ngDDI1qgQyz7nQnZkQgMaAMH/FOOO08tcDpq+rwZiSPzxKze6E/400e8xLK9OIXOrjIbjP9oB4l4yf7JQkCWBpvzqKew11izN0SGCRegYJ9Oye02wXaDBudtuKU2lXL2Q9J0NY6U/C/x6Ku03d1k0Dwx0Zij+KOXPZ9WoKNOZMFfhaatMkcwKhUw3dx7IwWNLbgv4M+4Rdbw+LJueuCXOy5N/fsroPSi8mheBQ50zVuvH3+1DnUxjvrJkC1crDI+tFcoclB+eM32MeHoKppIx66mb006WATPXt/f2ap5Iy6tilgEwldCrRpfBmqgl772eCkWE7rdsEPv1UO9s8fby/fNrVRY/6retrmfD+pDwV6lTY+Xl+jU0ivD/s/ETvT8pTqav5/tP5Kc39KTvOdNilgEzlNq5VKvqpJKZCneoSLitE6FRaulWd85uppIz6pv8kiqRTIVMJnQrn/r67FARTYeenYZ6rn7k/ZCrsUri7BX//qFOJzs+43fl0fqJOJZiq7Pw8fHUpIFNJ3h/qVFaw5dds1KmQqUSeCnWq1vq0YuPqyNR7pn5YfZgKdSp6DOqfHnVt8gDBVPcLDDIpo/680CaT8lSP5lInk2qfM1apU333U4m5v+88FWbUce5v2nmlDzH3J2XUJZ1Kmvt796hL3p/Uoy7pVGVGHZlqtIGqLXl/02vBP2/YpfB6kdcfOtVvc3+STlXXj6dPngqZStKp9ixJJe/v9zwVzv2hTiX1qH/rVEd/0VCETlV2fooedaFT4dzftDcCkafCLgXBVKMRP75fM+qjk8XvSbBHHef+vnUqMfdX6lRi7u+78xO9P5FRryj3SOhUmFG3d2d+vsWMej6fH/92nare/IvOT1qO/Snd/yWdCnvUV6m3UYLXijPQsjqkAN1+lnntjvqgs7s7hmDc5wyT1YOI7ubHLvh3K2HBcK56tOvuOFOtnCRjzxpnHvsc1WHVyTmTQcOs0UlwBPD9ep4Fx6pWUOq+80U1d6sEvXuck7M66TghjBzmxVPOVAkxbJh19vzrDTXn15xkOIPFpZ8xP/NMShm/rMLiNuMMVKuYGh2fnyOYP9wNCXb9hkavoLdh2XvmzL+/e9LV7iSEle3niu88ioiO9qsFrCf2jrGBzpkpjIsNBN1gk7E24c+3qRwdWMI9y9hdD3NKSXMNPhsdFI/1LaB9apgQZ4uc+DGzCnptuxG4XZ0zlRqYBa1vnzNYp9W94g/1t0427C/A2Rl7hTWmQ6C77moFcfVQZOymqIXw/hav964N9P4wo45MJWXUm+mGn9PW1XcmGPupnv32R6cSPeo7XCX79v6CsbP74f1hl4KY+xPeX1J9fLoUvnWqW8pfr9PTqrL3h7tpppNXmvb2+voi8lSCqVCnEl0KmFHf1u8np1Xp08/cn6K0I7nzs+xSEBl1cx8bMFMVzlTxs2vTQS+xYK2tKgqwWregbTXsQfzkiMIe705OT3vdwRxXDBbQDqebUGvzz8tlyJlKXd480qubFizj+YD49W2S0smaebCoPjoZWGud0umR9CDSb7rib1rv7oZZVYWe0WlnnJTWF5LOVf79z6SnsIQmNp0/ThpYs6aR+afxtEbcQ2sNky0nCX9qcaYSXQqVoP3x/qa1VgrWvE4Vb9ICSqO8bcJyOTcydkSv0WtT/vqPbuZtJpypWN+YQG/dn2WzxVi3yaga3sBrzIBfw89qIeb+nquRRaSMOuapxG6akql+ZNQxT2VobP7x/pCp1s5i/COjvvf5xVPoVJinQp1q/BwYtvD+fupUnKmGL/2eCu9P6FQlU21fQ36N/2IqoVMhU0k96sOiOpSZCnWqFhh/6qeSmAq7FJCprLbR5a8P710t74y61Y/XIDGVlKeSdKoyoy4xlfD+yi4FMfcXP+dU6vwUearvfirMqKP3N2mmVU3uUsDdNMhU33N/mKcSc39ll4KUp+pMG2sm+qnQ+xNzf6hTCe8P+6nK3TTo/UlMhd6f6KdCppL6qVCnwi4F0U/1nVFHnQr7qSTvT8pTld6fyFMhU7WPlaa8m0ZpTt7np3dG/VfvT5r7O+4NTWTUzQrjzDXZWplz72oZ+d5NMyLvnZfY+fm9mwYz6hJTZYtNSxHeX1OfP0WeSjBVmVE3h7PiIelUokdd8v5w7m8TBaasU2GXgtSjLulU2E/1PfeH3h/uphEZ9W+d6rvzszVTTJFR/2aq3zs/kamkzs/87ldERl3oVJinwn4qC5mq3E3zdzNVo/MX3h+tl6tp/qtdCv/uPBXO/aWdPWeUbnzQaLFfUXC8V8a8yjZ80AlsRuAc3nmlQy3w+P1uvwuMNvhFMl6ZQIcz3wR+u5MwfwimRaN6pwbzdPDuu0oONbo51x1YJWmeeVuTM8jj2FzConLacmbqxanY9+dePIcEcOBMYhd1znCbGWcif+/Z1Ir6LjjOKcN9gjp9hZ0mZypnw9jR5sdb1Xcj8C/rVPFqUfCgjXnRhFW2yhnbOpZOq+YmAJhsOKMthlFEX4PmHEKf7YifempKt5NaAt6muiFenoY12qz4UwhmfsaCmRGmtFpcV8By/ZAxuuWM1MrrA4DlPFMCJS9yfmM3iSCOV3sS+NdDTgP1rcs1s30WjO8Rpebp3QH6HO8zr3ke2vR1Xy0B9tOCeY02//rx9HRxguWiw+9zdvcHP6e3N04zPvNrGOpU6P2pnCzJmFSTXOSpGkeO9qO6+aK9DMKl0zEedWYdlDgXOhVm1Cd5yO8jyy4FoVMNO7OZc3udrorQqRb0YMs6VX/jBB+dyrtv+TnxxWKn1dL6TOhUOPcnvD/MU5Xen9CpLn31LJjq2/sTeapRdduXe9QJ6eoQqXpVcQzdsSmsYxPWo3mFOfr4XtBJypkq8GqEBGRx5wS4vd1Ad1cG8XSbM9WtrY4hqhc94sX5Goi3JiaEVOsrzOTnSMpvGBn480OHwAxSnSZrxQD3NNKzYJu9Oz2LoA704LXZbLVZ52Rzv1uwMCq9zK95XYu+eusG2GN+Tg42veqD1JuNFZivx1tXs1NL6FTo/YndNPX9jR/Fe84piOv89Ra1+4B/3lSDsdOUM2Kzcyf889riTPYYv3Ww4GrDpNJwlVlnpFtk6Ts3WPUsJxs7yiEn4Xm8cLSryZn15vL76JqR9R1NDbuK7fc3nuhSaJwbvWz6yK7W70yFGXXR+fndpVDO/Uk6FWbURZeC0hmfZZ0KmUraTVNJ2q5TN1v8GrSNJ7rIUyFTiTwVZtQftwlRROfnr/v+sPNTZNSRqZrD7R86VRiPPefepPzzh0yFc39Cp8K5P4mpUKcqOz9FlwLu+6t0e0NFmvtD708wVVL3VcFUUkZdO903zDbhqP/YTfPJUzVbnzwVMlVHPXTJd55K6lHHzk/J+ztWz2dF6qeSdKphx9ZFl4LIU2GXQvvm8r8vLdNToVN9dylIOpWrHiy5SwG9P+xSEP1Upfcn5amQqaxJ42EJnarCGn/y/qQ8FepUElPh3N9z12n+0KkkpsK5v8mgdqNG/bJizpmoV7lHHfupRJeCyFO9mUp4f9ijfpaY6iujjrtpkKmG0+nVk/b9SZ2f0twfdn4W5b6/kqnkub9356fIU2GPOupUYu5v6fm5yFOZffvkfeb+zm/m+spTCe/vO6P+nacqmcriT65JTDV6hQmIjPqvTPUjT/WtU0neXzn3hzrVoZYesr/b+9Nq7b9gqsY/4lR6+3+JqUSeqrbfsGDX4gx0aPQJxFEtI0EjUi80u1+HnLHUt7e2H9jUOF4qEGjhWvHNV2jThbPhjNErEuLtQ5PSyjl6gTdd8u9vscOD3ob1KfiKlTNv0Xn3NXWaMcxquy1jDv8bETqV702mit+chzndtTjDhdV7TvzznFq0e5oDuEtnq/jhdN+hj1eqwnpc58dL529vclYZQrC208wbr/cFfR2oCk41zRQ2dNUOHZ6ePr+aNnMWNG4FZ8B0Mgdnp+RKUFXCJXUiWMNyyTbEVxXOkOr2OIXl7MiPfzc6LOnD3CxhbVQPLOCnLIvW9pM+LCHIsmA9iHJajSsBeImyU/y04Iw21VYAsX/YM6bOLUqrUyMCtk72LLD4nzHVnU0MYeIULNAiMxc6FXp/op8KmUrSqdD7wzyV0KnKjLrcT/VmKrHvT9Kprj5ogqkwTyV0KmQqkacqd9N8Z9QrWrVLph/vL17K3l/JVNNB8c4gv5kKM+q2m3Q6Ik8leX/YpYA6lW2E7+N596jvl2d+H4be32vHmWrea1SJ88ruFrWboQnRJKgQCNSEM2eDGcD4lYf4dMQZhC5OFxguOrrCrLf3FtU4U806Vo8wP5/a5LRqD8DZmv3Mc13OTFfS5qcuc8eZ6qF1OxQgMWA1pnrmJQl/fNvq1WBquG0yu8E0JU87GcD6PuZM1T/fKVUesxp07cJg/mHG7+5mYWMJvRC6JAhsoCJP9dx4rY/317vcVsCvoDRjaR90amuHPr8HqBmEDTb8htawOCOu9v0u8VpTzmztS38E4/vdzZx9U9dJPiBXWLccYPZIMVPBVL/qVFKXAjLVZJivIqNmOUzOqH/rVL/O/Uk6FTIV7qYRXQrIVGpTN5m07+90D1ofnQq9P6mfarQcqML7+86o2742rRl9fpKQvT+c+5PyVDj391ylnFXLPBXO/YkuhVKnEt5fmacSPeq470/KU333Uwmd6t1P9dn3996hLPqp0PuTmAp1qnKHstRPhd6fYCrcTSN0qnI3zSHZND9MVbz2ipMN+jQb3yvjVDBVfpjfyOi4H1mffX/vjLq0Qxm9P5GnKjs/hfdXdikI768yiy2Rp7LTZMSZLTwPhU4ldigjU4nOzzJPJXrUv5hK6FSUXIZCp5KYSur8xC6FYq1zpi51qo/3VxwjoVNJu2nQ+5O6FFCnyqzD/cNUZZfCN1N9Z9QFU2GeSvL+yjzVD6Yqvb90/zSIpFNhRl3M/SFT5XR//3R+ok4l7VDGuT/coTwa7+e1H3mqsp/q2/sTXQrY+SntUP6VqcTcH3p/UpdCN+B/b6hT3cxO8WGqskf9x26acu5P0qnK3TRW6f39J3rUa031L3bTUK1cTdP6X2Iq4f1NFxvCnk3zQbPI7cGMYh9VqPL76tnKArcYbYj38hoWnTy9Djh5umZBzTzYtLHz++BF/YQEs1DV6bNNnxAOd1vF2+aHC4V35nxG45wwI9NS+thypphvB1vCpuezJ/JUK1CnmT9pHFK6vj6HsOxomeLdDp5OG52jA7E13mbecTvQ6HbjNSC6nDckUN4MtHw3JiyVYZr552cjp5tGrQHLWzvL2O5uapT0XQ/8GeWMRjndUFjyS7tnNnLFW85Mfs1tPFbg1rVU8ZUjZ8ho25zA2r3w498vzYj2m/OYX4NbB8LMpODMqA/7sG7yS2YQPoslrdbnnKkWs13GVhY//u35yY832e2Zn4TvjP51wl9vu9kTxrGHM1bWX8C84R0UfxFzBkOdSnh/2E/1rVN9e3+LKWcg1KmkPJWUUVcXaiaYSuSp0r06ETqV2E2DGfWifX0Qa5Xzcy7qVOj9iS6Fn3mqbCWYSvSoY54qr585Q5U6ldj3h0yFeSrsUhBMhd4f6lTSvj9p7m+lHLrAumGVI7bS5cgUmgP++3x1FKfn8JNdteYYsPZ6PSUotolF17f9GYh14UzVuIBFmwtlBJ4dvucA2zdKhhFnKve06zM/M5IlTbacqfh5vq3AxHE6dM7GOjBjqzNvUL1H1L6++CN+0cpAPdyW5LHJTPA7px7z2TihtN2YKmCPVYN/3mfrnNzqrximil5VXD/lzIRzf6hTfXbTvLZL0NsbyjwD7h0arBMKzuypK15t3s1pfjMNmNu9LvEvOWc2klVGQOK9S8DizEcSX71A2Bs4bPzqhUtSjJ1YMJXIqKNOhRl14f392E3zZiqxm2Y51D0po/6DqcrOz+99fzj3J/JUyFRSj7rUpYBzf9j5KXrUi+Ukleb+RI86en/SbhpphzL2U6FOhUwlvL+yn0owFTmbTOhUovMTM+qCqcZGNxdzf+cyo479VCefvx97cKl2jLJHXTAVzv1J3l+5Q1l4f1JGffpo6iKjXt3tTSblqUTnJ2bUy7k/uZ+qZKpfOz8l7w+7FETnZ+n9SXN/pU4lvD+x7+/NVHLn59fcn7SbBplKmvtbbaeZnFHHHnUpT1Uy1XimuGlvPnNsoVONBw9+fkDvD/uppC4FyfvDHcqav6iw4bl/j3p5dd4SeSqpS0EwFc79lfv+BFMZj07iVJvP7aef6lunQqbCHcpj83C/CKa6rJ8Ped/fN1NJeSpkKqlHvcxTSd6f2t01PzoV7qYROlXZ+Ynen+inwrk/zFPJ/VSw6Xy8P8xTSd4f5ql+ZSrh/ZVMNbR9xxJMhf1Uokvh2/uTMuqdI399yfu7Pfj3o/eHOpW0mwa7FEy616K/kalazb/YTUNb/1CptPr/UkYdmSqYv1IlOLbDC501KwYE1N1mbPM0cxr1nybEeiNVPC0b6HQRdVrgzldrwrZz06Lz8Ehhft6tFWZlbx2piO6wOhtbJRh2OVOdp30bFl7GGWmVcQZJnvMFsJm94f82/mCqGFpTzmxDziTqfTUENthzJnJfWYdWuhUHvL675dfAfP+g7r1Tg/XVShV21TgDbdpDE+ajSUp8og2W1Koua5zpXvz7tXfG/rncMPD9Sqb4UTeyaWc7DMExx28vcH7g19SdtwTn+WYyyn9ANIgmNiyd7VbxvUPo8ee/LsDZDPeK39pyRro+NhTWw0VG2J1ESzqc+z5E+n7H/LTCn6/R7fPjHek7hZmB2qHnG2eu5WK0U/zu6qjTy34yh7m650zVvXGmQ53KX3v8nIw61e5wTsXc37f3J+lUIk+F3p/IU5W7aURGfdM0mPD+kKm+M+qiS6H0/nCH8j/LqLP4h06FTCXyVKtTyD461Zf3J7oUmuQccsYKeopgKuyn2ijJ+ZOncle3CgxHl0oGxsChtO6rfZj1Xp3MTQb8XNKYcwaaVV69LLht+eOvdHuG8a6tZ/6e/zro3uNMtQ4aRsaW8VQnHqgDYGfSZx4/yUX0nJ5nsGouOFnt60mNzsJ2F+ars05Y0Ll7VFtUn0CuVitzZ7ubR+Z6OAD/GvXeewAcndZvgyeMx3uDsPNonRIlvM2hl+hVBkmHMxpnv1D2/gAWCxhWU0q8bi3RqBqEFNz0ritBFt5T2n+o707auJrB1OIMGbfnFpjOBhRQ9neN+IlygXhkTJXp2lUjKaP++24a7FJoxiphH52q7FLYjtNC9KhLu2l+3fcnuhSQqV6v/kRk1MVuGuynwjzVeDV1qGAqoVOh94dMJTLqqFM17FFT9KiLPJXUpVAylaRTlUwl6VR1tvnD+8MuBcxTST3q2Pkp8lRlP5VgqjJPJby/74y6YKpyN803U0l5KvT+ME+Fc39i31859yd1KaD3J3QqZKoE5/4wTxXM+N+31PmJXQqoU0l5KjH3V3YpfOeppM7PsktBMFW4TYb/pEcd5/7Kzk+RUS+ZSsqoY5eC8P6QqaS5P+ynQqaS9v19dyl856lQp7J8K7lIOpXIqGOP+jdTofc3qs/XudSjLpgKd9OIjDrO/WGealNv9DJJp/q1n+p3nQoz6rnJTvK+P+xSkHQqianKuT9ph7Lop0KmEv1UZUa9kz+3Yt+f+SKnSOSpxL4/1KmQqaTOT8yoX6qV+0enwn6qWq/Fjwd302Dnp+T9lXN/Yt9fs9LwPjpVnDdtwVTS3F/ZpSB0qlZj2P7P5Knanb/KqLeNf/z3X92h3PhbOj/Pe84oecAZqJVeDVhN3t7cbsMZZ3YwBhAGF84c1V1fo7V+0QR/H6yyYLY1KV2DQcFfdNbEU69Bje53+g28O91m/ryu5vR5mHOm2q0446yvWkSNWmXOmczYKD5pjG3RpcAmu4kSzG3OGPHmakFwmGWZn62IRudefQqsoW6J31YGBfVHmgIL+5pm3qFqFnQxmA8gvpCUsNloH9HOrKNAMAsy5m/e3Qybp8sgViBTWLaILNo+N31Yj/WcedGGM9PLfcTgHYI0Y4ZyyKnen485U605UwaaCnTU7S8Azo+9wh4ev4gXRYWAPzu+dTjg76dd63sQq6sdC2xdfQ8aziewiP2d4k0e78z78xgA2692mTdrFB164tdrCA+rQ+arvXe/13vuD3fTiLk/Sada7Dljofcn6VRlnkp4f2Lu751RF0xV6lSiSwGZShsqNpmQC2eib6aqEmUk56mkfqrH9eVJc3+iS6Hy2N+c8+ZukumuAJDm/kRGvR50L2KHssio//N+KpGnUjaLCpj2sJK5ZMSZ6Xa+Uwiu0w5znb2zpG3d1MEnRi/zSIMzzmawPsLgMdYzb/quP6uE9yHMMs5UAb+c6uQE9z6svU2fM82DM1PqJi4se2GbzLxNt0YXW6ULbt3rKkHycoCG1v4Bw0Hc5Gc+ew3E8Jw++OuBoQS1fbVD3qOTYE3resYKt+qR5HqLYKJ1q8TRO44mvD/Ro+7eLpYxmC7mYGg38r6HuNfoau4QiMcTXfFc5f1+jESHMFSrmTsKEp1WrYoJ42oAZGZS50FWcDjD3OX3GJOjEXrC+0OmshuuU/QexsGSuxTsJ39cZqov7w91KrU15oxddilIGXVkKuH9YT8VbR5Hzjtz9dGppIw65qnK3TRSRr0StpqfuT9kKvT+RJdC2fkp5v6wS0Hkqcq5P8xTDefHycV4jVzL6ay6SSb1U31n1EWP+pdOJXV+HuoKZ3o4V2sG5qnawbtDV9KpRu6Jid00Zeen6FGX9v2V3h/qVOPZafow1Pqi/qNLQdKpRJcC7qZBpvruUij7qaQ8FepUkvf3rVM1tjD4MJWY+yt1KvT+7p4z+PSol96fpFNh56ekU+2V/EakHnVkKtGl8MyX9o8e9e99f98ZdZGnkvqpyow6MhVm1EWeSqn0fbHvT8pT5Sk5kuE8uC0NRy/WQqcSc3+lTiXN/aFO9b3vT2Iq1KlG+oL/fLBLQeym+epRNy1qwY881SRvp/Jumu8edWSq/LhWP/1UmKeSvD+RUS/3/ZVMJXQq7PwsmkXGhqHLz59lj/owphVdzP2JLgXUqcoe9WFOj5rw/r7zVKJHvdxNc15c+O/hdOf3QJrn+4KpRtv9sGMYM/8p8lR/c496Xan/VUZdGvv7r3Z+/ruZ6uLxz4TTqqbMY4ewoI1eU4e5X2wJO1zeeaJVvQ/eqEgZMwq/RpXIVsG7GivGqupBp92b2wPXGKyUYJE0HnTpFlcIeg3OQIvQzKlqrsYwa+7fmfVd5NHcWkUAtLHhjNaOLULHA+rEU2fCmSsLI6oMNyb48S3jzx+RGo3M4wRYQDiDsfUgp4vYe/Br1JIzEGzUgqZGfQDr9iFR/GGFn7ordPmEmdvMiK8Y4YO+uv4MnJAzWnBTLUprnaYHftLMidfec2bqTOw5Z65uygI/4gxYOb33HUK2Ze85faDtaz0CN/b3WbCNzA7dZ88eeN5jq/j+mr+ffnXHIJgucoUZi4NHr73JBKLHiDPUiB00SghnuFVD5cylFpFGi7kfwhLUwzv+w9/voR8OnPTd+TnGjHoSxolgKtGjjkwl6VSin6pid5hgKuz8RKYS3l+Zp5Iy6pWmZjOxmwa9v3y2uDLh/ZWdn2I3DepUf2KqP3QqwVSNx6j46FTZUY8EU9WCdV+RmEraoSzN/fWYfhFMtWvfzp881eHUaoPhpRXiPpVphxTGgQJULpxmuoPuko5Woyr0O3qPBYOgy5k2XxRgtGKd+dXsodPWgDPV/LozmN/arjSy8c+Ufz5TqvhKrcs/D3UGEHluS4FH0X3Q4lCtAF0k3cyva4lNJ+3qDfp7tZk5lcXNIsXVpOCYdYMz9J0fT69SvcPEon8wlTY8hTB6dSuK27S7msioY55KeH9qbxrBlF9Ds+AeJjW6pWMCLF7oWaC/uhEdNcMuRNmQM1k04ow4jY4D0Hf8vDhrbe8FCfrJCcK5MmETgIMtOj+V+pAzzVc/lcio49zfd+en6KfCLgXcoVxfGPya/cVUIk81mG0qH+8PmerK35acUTeX3cJpG12TSBl1sUMZuxRo2p19Murl3J+0769+ULIfGXWhU5W7aSTvD5lKO1UTJvb9SRn1s5t0ZO8PM+p9DkUyU6H3J+WpeqztOJ1xd5jJO5Tf3p/U+Znkoc+kPBV2fo6vTqFJPerC+0OmEj3qzT5nEKnzE/f9SRn1wbma/8ioI1Oh9yeYquyn+mYqWadC7+9r35/U+fkvmErq/Cwz6kn4uH3yVIfDZCd2KIs8VU2JLDmjvtucObOZS0v5zlOZjZjfI6H3JzPVO6OOc39SP9X3bhqpS0HKUyFTCe/vq59KdH6W/VTY+SkxVbItOKORScUWc38SU+FumtP2qGei83NU2T7lfX/fnZ/Yoy4y6shU6P1961SiSwF1qps1e4i5vx8ZdexSKJlKdH5+e3+oU6H3ZzbtCUjen8iof8/9YY+65P1JeSrMqJOb35B304gdyu881ejwaC1FPxXmqf7mjHq9pv6V92co/9J0+/+WqdD7W6bHlPlqizPQ9XDsQjy4bBTmE3VJzeOGQnBpcObqx/0HrWRaA1xO6AobMlOnOd31IJ4Yq4ypk6Cgl4CewTVfnMk4laXU3RsjYKM0I0HtvfO4G9RDmD/a78y7FlPBVK5bTN66mOrRaMevMavwyb/efLELreS+DYuDvlECv9gvqZXYD5gfXM54FeAMFG2HnPkqtyQLyGVg01GPP7482Zx5EggvdDVuAqy1d287vVo63ZC3rlQZZQq/gTsA7ReXCBbLTkoCIGZKJ/xSxBnJ4Mc/u6o2dZMrZ8DWa0+CPOOMdJ9cDQi6u20WnBh/P8ajwoAxK1f8sMMZrFk3bAiDyo54x2lYo1Nt6MEiJTvmP1WrRvdWPYAlv3UggeLw94t5KtSpTHro1gRTte65yYROhTuUpbm/a0W1P3mqibnVP3N/yFTTGj/n7M8kd+6bhvHRqaIGG3+8P9Spvuf+7ko8FHkqyfvDjDr/+q3dqz45EwnvD7sUyn1/kk4l5v4wT4XeH+appvvD23t561TfTIXen2CqcbBugel1OVM5r6lGurcDgYVithVXud4jOnZIF/z03iMsmHDGGY4WB7DaI5157TFnqtrjbAGoPmeq9WlSI4MnZyr/XKFZEJgJUPfqOLBsnVvMWWzvFzoi2w5Y7qqbseq703Nv3DhTeV4zmw03N/55PLUJhPHL4Ey0qtZIc367wmDk6YzFz5tN0tUpALtTrTA31ro1wVT1p9/6eH+72Sjkzzrmh9uPOcMlTdIDZpn8eNnqPQgK4/eOcVJRZrnB32+xnvdhyqjDnOW2m5NpKzyCv7nY2XSvhZbk/UkZdeynEhl11KmkfiolMt0fnZ/IVFKeSur8TIxn+9P5WepU0g5l7PwUGXX0/qSMuq/fIzH3J3SqX+f+kKl+16lw7g91qktqqEToVNFrzu/TF2mSCaaS8lQ7N9EkphLeH+pUW/T+0sWkMOLW6Sx0qu/OT6mfCnfTSEy1000vm6b9u97LD3HFqcJjk9nGI+oIpqo0dyaZpoeqLub+ME9ljfv871N0fuLcHzKV8P5Qp5J61IcN8mGqjr47OVmQnj86VdlPJfJUOPfX3OdLReqnEjoVZtSj5ujp7MJqNxOdn9ksNuWMetmjLvqpkKmwn+r3zk9JpyrzVOj9iTwVZtS/mQrzVKNnnNb+pFOdho8PU7171CXvL98/KRM6lZSnugZzkPJUwvsrmUrKU0kZ9bJHXeSpwmkjFt6fyKhL+/7Q+8O5P8n7w7k/aTcNJ9mb3Pn53aXw3aOOTJVUtqoi5v5El8L3DuWvfirsUZe8P2Qq0U8lOj9v15ti7oMK//xuSV/0U0k7lMVuGuyn+mYq9P7kPFXZ+Yl5qrLzU+pSwDzV3+z91eutv8qo9/6PzP39LUy1qnOm8LJXyG/vo0cVvM6QM9VpZUY0Z01+3680+eOj5q6gtpnWIPYby8yrNQONhmbTgNnSWpFATYOcdhbpEcLndKP4a5cz2XAxGUIYGhlh+7bGGUVzA3BHjQ3xO1POVDj3x/ZLW/FOb69tOeTXGLZJtgoL56SgY2syBh+mG34eCvcRJdXaFTzL5MfTCDgDVc8GBWi2E+bNqntKc7t2g0VF3Wbs7pgFfW2HwO/7Tf76gRJ2aCd+zsDVwizjn3XTprVhLYDQTRLF0xbhkqq3oQXLqb9RvGXbtOis3+cMeDf3xDObnJF042hwJoy3zLevkU2r9tWFee2WZ4Htc0abFPMxxJsxZ6ouCx+0tWoyCIfOjgTW1Xrw41v5wGC1V/zVhF99MU8lMRXmqQRTYZ4KfOYK70/0qEsZdWQqMff37vyU8lSiS6FkKtGlgEwl9aijToVzf5inEhl1qUuhee2B1KUgdihLPeqYUZe8P+xRNxvsJphK2qH8nVHHLgXBVHG+4EwVtjqKMz5xxlhcwx5n3H47m0V1x6Ntt1eFfn9tKEHYqWrk0QsOwO98dcJ6yb1D4+JsQmRQg3jRsfLgZJwRiHsXygIt7tq0branMBuYLTKbz5wLbXeqLdCPgy7zR9W79UaIC0yTG/8tuc2pTtaqSmB95BcnP7lOL/xKx5mKDhX9vSdgSsmjvveB3KodBaaUM1WZpxI96sN0EEDXjwljE5MzVbOlGrBwPZ14vsXfD1yqFSDtVSUD2N8eZHmsUBiSzlThZOakpH0bFzDfHWx+zXBUKs39cabgDGG7GXFenKnY+NLfgNSjLjFVZbvqs0lspSB0ql971Ec3L3oI7w91KrHvD/NU6P2JuT/s/ESmkvqpsEtB7vxEpsIedZz7Ozbeu2QwT4U7lLFHXTDVd5cC6lQSU6FOVcnWf8z9oU71rJD+n3bTKMt2ZsVGN5J0Kimjfr3e3zu83zuUv7sUSu/vk6d6z/1xNvV+6FQio14ZJ33R+Sl61EN/dv8wValTPXKoZhYyleineu9QFjrVd56qnPv71qlEngqZCvNU0tyfYCrUqUSe6r3vT8z9Dd+921KeCnWqdjRsMamfSur8LOf+RJ7qMuLXbNGjjkxV9qhP9Oczkpnq9eCvjxl11KmkHcpSlwLuUJZ205T7/qS5P/T+TMPmTC91fkpMpSr/TKfCPBUy1TQ+OIXY9/fdpYBMJXQq7KdC729SD+6XP+2meetUyFSoU0kZ9c59ppHRa998iM5PSafCjLrw/sodyshUQzZt5h+dqsyof+tUOPeHeapvnUrkqbBHHZlKzP3dx+5d6FTSDmWc+xPeH/ZTJXqxY6PJZd4RTCV0Ktz3h0yFOpW5yY61/1yeqq7+zh4SU9H/I/v+/hamCox6ovizt04z2kAF1h7hDLPOVI8e6kcCftDlj08vfk4HL1uBpbZa8huvdFCji85Eh8hRlgqL98GSmpZdwDo4bTLWWhwiGth1C+LDljOS2+VMda/4Piwa7VTx5q1Th7BsXnMc92wrgd7nTLLK3D6EvTFnosaS5PxGczOCyDxtGEsbe84s9+IK8yE/3uBePyzpse4SWNJ5wgJ/M9Bp+IyuEGX2Ow/lqjnNBk0H1ivYKn7WVzv09ZjzD+GwmzF/vwstGt3zgDNZK8lY+uTHu/A3FniTJz/+ys2ktGXNA841150S7FuHB13sNzoE29mWBG5Hs+ipNnQhaC5z5vVrB4tO/eMIWLPIFW+9DC900DRmEE1c/u8t5UzV2ww5U3n1fcasjmpLXQqin8oOzkvnZfJz+NTM7zXBVDU7tjLh/aFOJboUctPo9KqpuRBdCkKnMlv3rcioiy4FZCrMU9m9s170xov19KNTjf12zdgoxBJMNTqswZK8P9O+9CzOVGTuPF4qv6aVnZ/Z8NT/6FSYURdMhfv+UKfC3TSCqcqMushTYUYdvT+RUX/MXxoYy6CTzRxt+iAbz+FM1X83ILyOnEFWRasD4+7KUPzkcquR12KaQ0/nTOXXSNLhzMuZKvQUXeGfudWFLA5JD5xxTJn3bHBmCnR1Co7RayrO4Hrn9wTbVwvGKQde77Xij0/00xlGCdWU2bk76ZBL9d4DaDkGCZZ1zlRtc3sGY0jeO5PTqk6euy0D+7Xix5u17xfJ+xM6Va/HsdNOI0KY+XIKmlTuOsw2m67CnloXaFw9daDLOCXMYmVakKq6IaDflSlzjaQbkRojBayO23FmO86gQxrjbvTpp0KdCuf+UKcS3l/VNedOa1zvESlPJXQqnPvrH5RA7qfCzs8jZNdM3ve3SnqZ0KlGx/pYMJXY94dMhXkqO19WHwbmqUTnJ+pU6P1JTIV5KtSpxpfuQ5d204zjLr9GYJdCazLZsx8Z9ct5UhM6lZomf+Sp7mf+/MhUIqPem1V3ckZdYirUqTBPhRl1ianQ+xM61Xc/1bf3h3kqwVSYUce5v2+dCvupBFOhToU7lEU/VdHhTIk6lWWcpp7oUsB9f5L3h/1UluY2I6FTqdVYZxJT/a5TnbY69G5HTt+oU4k8lWAqOu1/5v6wn0rSqaS5P/T+YNNL5H6qcu5veLp3H72tZ787gG8HRTAV5qk69+C9w/nBX7+53j8/TNWO4dJzfNJ3KnNN+3QplN6f1E91u12pnKcS/VRlRh33/cl5KvT+mk61Y5S7aaxszn8+qFPhbhrBVN/9VEKn6rmaIvqpME8l6VS39UgRGXVph/LeOV//lKdCpsLdNGWPumAq7KfCjLq5GbWoMVXXxWeHcn/SXBoG/xLBVJL3J3Qq7KdShs1C5KlGmgO20KmkHvXO0yFOtTe9fOb+sJ9K6lLAub8LTbcfnQrzVMhUQqfCfX+CqTBP9c1UZT/V39ylUNfqrX/JVJqilEj1X9WptH/z3N/l0Vs7bqWRZEHDVzmc7Is2hOfqhnmGEXpUOa96EARj/jir7paUaLUn+K9OrLDaenDhjPNmjLq9ZN5mN4joSb8cYD0/8++/H/n3T56GBTDQtywwFIvSw7HvgTNoplkw7Y800fm5zl92FuwhtKn94vft/u7Gvx4CJaXW6r2z2E83hJ12e5tfQ70zwLDHj0dtqJzZptceuHSQEL998Tu0odMLLFP+ev55eUjpuGFMwa3MtpnXGJkavS2uLkRuPyNB9OTMFK+oB6vbMmGe1eNMFfLbK5hN9/z4d+MDpU+VowlobJex6Sh80MF+3oVV875R/FYvsuiQbQCC2yInzH9wpgrdHWfAaT3PvGVXvdDZ1XVh3jnxfyt2caGPfOKBfyr2zHPowRbeH/zzPNU/7/wUTPXUnVjOqCNToU4ldSkox6qdiTyVlFFHnQqZSspTYY866lRD4f29mUp0fpZMhXkqwVSXRex9dtOg94c96phRl7w/oVP9mqfKs5kKZH9qK26+r15ItzANWG+qLWU2ihLgn4dXG+htYmSs4Gd10tdnOxh0jpxRcifR6GV4GIAbM11h5+GkINEqNiCuDClhQZBYdE/OE/55qDQzd1tLcrrWgyZM7+Mu8aYXh36YyqhqzCGTa414r0MPVvrEIL5N1wWZOpyp+D1dVwks/dohzSNnKnNR6TAXCGcq1KmE9/e8LyPDPbc4czXMnsKOi25B3c2B33Mkd368k7EDdLGqtmDEvy+baQv+/GHX6AE93KbEzdZdj9y36gHc53pMpoPpoCZ0KsxTiYw67qZBncqu9jfRT+/vve9P2k2D/VTo/Ym5P9Spsjy8/qlH/dqhROhUh+d1LPJUgqnQ+6ta1cGnR71kqh+7aUqmus3MAZP2/QnvL9QT+D2jfrbG6iejni/65g+m+t73JzLqmKdC70/q/PzeTRNkh4nQqUSe6nuHMnZ+ovcnmAq9P5FR/2KqCTnw5//kqZqtT4+6Dqr/0akgWVs/uhSQqaSMOu6mEV0K5Q7l6trXPzpVeO50nVbvsCLjxNt3BFOJPNVXP5Xw/sp+qslgvdAlpvo9o/7NVOVumt/7qZCplPPCyiSd6vfOz9L7w7k/KaOOeSrRpSD1qJc7lKUe9TKj/t2j/tGp3kwluhRw3x/mqbCfavSA60XoVNK+P8xTfXd+SrtpUKf6Ziqc+xNMhXmq4+h0+mTUcTeNYCqp87Oc+/uVqURG3V6PLsL7kzLqbGoUYoey1PmJGXWRp9Kt505k1KV+qktnt1V+MFWZURedn+j9YZ4Ke9RF5yfuUM6L2YH83Rn1pqb9BVPV/kd1KrHvr+InmXexzYha755yt2FviL9/Z7T31tGAyIw4w4RXP6KrXfqAWcuLmT/YDApq3t0uxOPGkgRwawCt3bwdxJPqhgQh5UzFdlcTln11y9gmiig1uk8PZtdGmvn77FQTXQr+LLKJV/FNi8b5kN9Y1ltbEtznypLWx5zJwlMjVZiqBxatWdYJgpOWMLYHzkDt1coAxqK14s9euxqtNi8nmGmVLfGXKmfEqjacgLNtbJlH1mqNvkZDgNlL2ypB1+BMZR1SBpBBwgLaNT1aGEMT1uPZhgX7papTs7nzYHmb75g/zzgjrVt5FZZqY6OwmccZ8TJvOrAaJJnCepQfv/LgDBicjjnz05Fa0DXdueC3Ev7vzNYKevOfDCJd2RM/tEPrk6d67CrMmufJpRep4/XH+3vuEq03z88T51GE/D5xWkmWPWOljMW+v1F7sNE+eSr0/rBHvcxTTYcBvyZ29pntvOa3sSLpVMfb8KJY7uLckTLqovOz7FKQmAp30wjvr9SpRJfC9MRm8twfMpXk/WFGvV1ZECJ5fxJT7dqDBgxPtJ3Bs88Zo37hTMXmnVYGxOJMNVyfmkB6F4N51+X0QmaPaQ7debObBfbdqVElzPow3810zrxQyUl9ynTw1hHhzNvoUrpdH2xw+W+JzdaEM1Wa7DnDXe/VzN03Ep12/VsBg+1CI47XWV1IZ5wYsPDOuuKb7fWS7DfBEQYjl7/erFjVyMtfu2BnnQ6B1/1e0F029pzqJGx/mKrefM3AVAc9JVjX+evttaQLzJ90My8MHJvWw3UTzNquk0FsTTmJz+Y6EHszYbOJfQdC8vteMNXYmDQeQqdqDwfmp/NTc5Pep0cdmerHDuW39yeYCvNU6P3hvj/BVKhTXWujy0enwjyVNPeHTCW6FErv7wnVQSbN/YkedZz7kzLqmKcqmWra0XUq5v7aiwH5eH+oU4l+KvT+5j5nOsFUqFOh9/dKu0kmuhR+zVNJc3/fnZ/fOhX2U4mM+j2c2D/6qVCnulDXJz/2/X28P0ZERl3oVNilIO2mQZ1K8v6+uxRKnUrqp5J61NH7Q51q3DqML8Yu5q+PPeqCqTw9WX6YCnUqzFNhRn1MJykVeSrMqH+YysxM4f2JHvVqlvQ/Pep/xVSbJ//5BluNM++5VSiS94dMJfqpUKcSXQrW4pH+qUvhz3kqwVTlDuUxeVxrQqdCphLen9SlgPv+lrq3kr2/ynHQlHWqcoeyyKijToVMZV7sS0fSqSy64MySTjf7T0YddSq32qjLTIU6lchTYZfCg2bJJ0+FXQqlTmUu1xZnmFp/K/qphmzMz1+J2cudPGtePt6fYCqLnw9El8K81ryLHcrfOpU1f88YoPeHTCV5f9ilIHbTYJ4KdSox94d5KmSqH95f/zys/c5UmKcaFsopl3Yo/906Vatd+wum+r+ym0b9W3rUrctbp7lyBlKbuQagWpyJwDVt+ngZBjhxhTNMnPpv5uBn/lXvERO2U/cpPRtQhaChxxlTNnub9upaDtFj+e4I7alAZ2F9AMv5fUu81NF0ulz3Z5xBvJQFk2j0+GTUk5pNGLQOlCpasweLoLpR/GOoeNTLVxbMlZgzlXMOdJoFjwJW1o0fr3/iDGQQflO0qrI182Zz/0E9J+fM1Xy+uxpanLku99UE3G60ZQE7mg8a3FwHlo13xtzTQ51GC2sGgV5LSGBMOUN2V34fYBzy49/6+w7/u1x54G7DHX9cCQs6q3gdiHW6yTzSj3T6rLhTcNaTLAsCP6SU37/x4x1c+dXytjBz2h3UAfjbyYnvr4qc2tF8xn+wsCfe5cyZruz8HGOeCplK6lJA7+8VzS0meX/IVEKnEkxV9lOhTiV61JGp6GE8FXN/v+epsEtB2vf3eMah2Pf3naeSdijvN5cBE0yFOpXop7I3V1vM/YmMOs79lV0KYocy9qhjl4Lw/prRqS6YajbqTFPCHl3O8Hn73cH54AxyDtYaTCpng/mvc7Ugk9ZoC+ZA6zJ/GP7BVOz80rNgCKuUNH1HBxaFnKkaqzuleRrbsHyApszmPSel7nDdgAkbcabyVnedGs70AEPyUhVnPb5eSJbHBkDImSq4bW8Ridjs3b7/7GYsKVYPcmOcqazn8r1z+b07B7sUpIx6L+FM1U12vcy7TpycjsaNKhCj1WVe55pYdEUWTdD9RYe4vcP7/b6ZatKMbGXGYdUWTOXX56NsCpdBSgZtfpWSvD/UqaTdNMhUj7jRYz+8v5KppM5PdT0YOKnr3z8Z9XKHsuinQqbSGgOHiX4q7awe/nI3za87lKUedTH35xmJJ3Sq+7BSMDH3hzoVen+j7nXSkboUREa99P6kub/88J6rKr2/XK03yXfnpzT31zw1rEzSqX5lKtGlsDpoXdH5OVbumiZ0KilPJXrUS6bCPFWDYzUZljuUk68uBcn7K3Wqb6YSc3/fu2kkpsI8VbmbRuSpyoz6p5/qnVF/dmbtj06l1syh8P7Evj/sUjjC7CH3Ux1YcpZ1Kpz7E0z12ijDz26ab51qskiXP7oUyjyV6PxE7w+ZSnh/3zrV2O83hE5lzZbry0enUu4/uxQ4s8c1ad+f5P1JPepl56fIU2FGHfNUUkb9u0f9m6lQpxI96mU/lbRDWcpTiR3Kb+9PZqoyoy72/YW356dLAZlK2qH87f2VGXWhUyFTiS4FzKij95dGrfzDVPvOYiQzFc79SRn1skdd6FRlnurv1qk6yr/eTcOZipRQ9V9lqn+z94dMtd6sE+JNB5ypbpVOA2aFzRlm21ct6vi+Du4dEsKyad+m9ry4gN9tLRR/MGws6Tp9dGB+P8Ys2EYDi7aSKIP5rkiVIGYHm+6vBmeU62OjsOv40KG9B2cqj38sWJC2W4Xw/gLPHGfe3uRMEhhuD9bzJWeiUGVAtxYHkHlwSJnfqNQ12j8WB1hYcUL813vfIP8s67C21mvC1vd6QSnU+OONHWee+5Az1bbbt8EfOPz5rt67173LmcoxA85UEzPo0GZgAawHvbXidbPQpgN+boSF3UkVH9KGRsNTk8EsXu2IH7fUnLqO3YHgqry90aPZoYPzcQLLbStjLH+aOp3bfZMzaC8nQbpUOXMONw6Eoc0Zq761UtqqbFzwG41d5kGFM91iHOTC+7NRpyrzVEKn8updR+SphE5VXLOh7P1hRr2yoKoi8lTYT6XuOkYmmKr0/kSPOs79SV0KUj9Vc/W+737rVMhUf+hU2eqTp0Kmwn6qb6aqzJb9TOhUmKf67lJAnUrqp5Iy6pV0UAPyitvEyZXpkryYokOkRy0GTeVuCaYiKmcq1h7fcrLpDDZAjkWXBVHYfVBWyShnZENnnqr/wVRLtUYydt44Oj2pbAyz/KplbvTqLqmyfNWgt9lUyWwzv3UIMpV1uqjMrW8qOYlqbyaLGzoLuq21R4pkdIBeH7qMzazJhajmwoGRFrfZLDKTXOhUuENZMJWi7AH6odJj/i13lnRl7isw1C3OVHOdvx9l/1KBU35bceuHG5B4MelCf+fYzHmNupQsjGQH86Y3ItMgHkSiR13a9ycxFepUmKeSmAq9P4mpqtZ9+WM3DeapREZd7PvbLXqfjPqveSrsUrCD1fTtTSx2oktBZqoyT7WOq/XPDmXUqZCphPeHTDVuKOTj/ZVdCqhTCaZC76+ldBImvL/4xJ9fMFXi8ht43PcnMurlDuVMbbQ+TIVzf8hUop8Kmaq1bVqKyFPVh0HFOX7tUJZ0qtZ7fRTO/X0zldj3V+pUUp5K6vz07WlTeH9i7u9bp8I81bU94T9/ksy1H3kqsZsGvT/MU4mMesvuf5iq1KlEl4LIU+EO5WmyiKS5P2nfH2bUpR3KUucnzv1hl4I098evMgUTc3/IVKhTiTyV6FF/VjX++4r14gdTZaTXkpnq1y4FKaMu8lRu//xhKuz8/H/cvVuXosjatf2DPBBEVA5FIhBUNrcEIGciIIr7vf76L4ywi2iznu6T1etdX/dBj1EjKyvNqsz0cs55z/nt/TXeOhVnqjVMVdH7+95QHuudC/35tu39uPvz4nC5+bH39+39BaFf8DyVcPfHvb86o867FOp+KoGpeEb9rVPxfiqmUzGmEjLqgvfH7/7qjLozPWOxR53lqdYQHCt7MkqBMxXr/BS6FISMOtumYf1Uzu621Hk/1TUZ98S9v1WJd/90P5UiKX/n/Sn6r8O/wb8qT/XupyItyhRRiveAm4uyBaR9e+/nBW2Mt/KqD6RzLijzTE0bU4I5Q9xfpyTOtV2IA4AuxOogleKZu9PxMlRXEI3G9P3RZk9fl1sN+pzX1FcV6V/2Kp4icwqZPypRtBmdDlyn8pftSRWnJWWMjpQPID20V1W0nUsOHs+3Q4BqSxlMybYyDrbJDuZ7Y4nilUKZzdwN+rA4WHkVWfm2xO3NZgeFUa4Iafbeuts2os+plbSS4s51dsDrV8uDGeUbEjUvygNf2g8f8nNSVPH+Ztm4I0cYwAvKKr604weWjW0Ai/F0U0V2sd/gmaR1Ibt1VigaqvTzsUyTMhVRKVP5+U7DY6czhLm0q6RIWbUzfHGnHkz3+0oi3uGQYZV+epBY921FGiP6+bLOT0GnYnd/AlPVGXV+91frVOLdX61TMabiPep156egUwl7fzVT8R51xlRCnio6B1jIUwneH2MqIU/F+6lYRh3oiz0xo94ki5gzlXedlgdjpTcd/0qf9j7e37Oze8FETnpoOktvGWpt930IgD5H+q0zZRBjmLbBmo4HKGbMFVOsAHcx65Mo7lOmGqeUqRajUkeRum8kqLe2+pDeN6gK7W5TQ92TNaZMf1JJ8DosE1ztTjKYj6QhBehRqGhRFBsYKFYbgWVfS+R6kz5E2pAy2vrYBKQ/jS2MUJ8y1atNmYtsUw+GU8qAU/lOXz/yzs+aqfTjjjJXNzBQrMC7X8v0ejAJhn1EoPQx7ttrBSbXa6+arlQPkKZvmpypIBzRZ8pAmW2ANIKRNLl3d8DzVMrUps/pdZfCbzeUJ9XWPXDvj3d+sox67f150Vq7CD3qwt6fkFGvvT/e+fmtUzGmEjLqgk7127s/5v01hyNUCRl1IU/FmGpvHzvi3V/nmi+JsE0j5Kn43d8kb3y8P8ZUQpcCy1MJ/VSsR511fnKdimfU6zzV4BgMeEad96jXXQoCU/E8Feun+s6o1z3qPKNeMxXPU7G7P7ZNI2woC3mqb++vzqhznUrIU9XeH9/7Y94fYyreT8WYit39CTpVvaEsMJVw91czFdeptpJtiTrVd56q9v4EpuJ7f3WP+rf3J2wo13d/vJ+qvvvjeSqlf1n4zed1TThTMe+P3f1xpir96Cbe/X13fjKdSshTsR515v3xPBXLqH/rVEI/Va1TcaZaJbHlH9LeRdxQ5j3qjKnqLgWeUf/uUvi/+6m4TsXzVO8NZd5PxXQq3qM+D/v49/1Uwt6fdhnan34qllEXmIrpVIyphDwV61L4b9z9KXLnr+/+VKndw+qgxf73Oyr6/y9TvTPqUTmizFRMZw6+RroMAOuSRPeHpWP6fNeEAlHmiE6ohfEkc04AuJ+iuD9UAFuVrMLCO1PGmtqRhq9ZsgQy9koSqkcL46y4Iphb8qoKF5eZjJc7EyDeH5ZSOGh1S65TZbPlhIS5FmvY2j91mDvpioR6KFGGc+YmTOOsRPFk0Xrgu4s39O1PykDDseXgWZM+viQ1ckTciDLVeW7Tt0+uKxLlZ8qIIWqMIWYff/TudZcapgNx57FG4d6izDS9lh6EbaMg8aZBH6/edRFk3rsDVVJ2Fwy4MYUE9TeUsebtEmMkdyBZt0vKTMe2jK12g/55j7hCcZrsKGOh6RAKW6qqmDJThteN3IXo/qS/3t3UBCvlEYDszS2Je3f6+2udykUV/RnBvD9psaI/wxlTtUPJ497f5NCkr8tZl0I3VDtkdDKfD8MByjwsTyXc/bGMOr/7Y3mqp1tMxLs/zlSzJf2ZW3t//O4PQUU4U306P5/SzH+lL0xc9VmGXKdaPg+myFRMp+LbNCxP9Rd3f4ypmE5lz+SONpAGKWUqlXQlkOe3BHmG0YThBjoV0CcvjNfhuAV9mOsSGfW8BDUWzSVYrkUZZT/rX7A3WyKIQNff6fJriJAbN2F8fiESLzqFjIbt3ghmlqUSmJaUqXZm90VfxbsNAouN90B61a0AnwxFgsi6ZuiSNptgjE0dxfbUc9Ar6G7AHPb7KAz2lLnuUuyCt0np40UV/Qu0qwnh3p+1ujswSLeFB9Z9ZaCwrO4JRv1xDygINSVIrTvGjf1LBrvQ6Pv35cJ+t9n3YAx4IgXXqacahjmpIBvZtuQ1EwWj7ak340zFOz+FjPrX3Z/QpfAIEvrvxTLqSWIl/O6P56nGTIN6Z9QF72/dmg7EHnWtO/Aknqf6Zireo76P2tVoqN9DcUO57lHfB+OhxHUqofOTZdS/N5TZ3R/vUqjzVL9lKp6n2q6b+08/FetSqDPqXKeant7eZJ1Rv5C7x5nq9zoV61L4zqi35fMK8X4qzlTuZvjJUzmt+Cn2U7GMOvP+7Pruj3V+WtqhwJyprtu7ITlqa6EP5gP3Ivaot9ZSX8yoszyVkFFnnZ+PLqE/D750KrGf6n33x/upWJ6q+Qi1T56q7vwUuhS+7/4YU4386/3CmYrd/Tmj1yrjOpVw98e9P7OhIgsv6GusPZZ0+u/ZVStrfRiBoFON3SFlmO+7P6ZTCd7fN1PxPNXb+xP6qViearzOHSxk1DlT1RvKXKdiGXWmUwneH9epGFOxPJWgU9V7f6JOxXrU620a4e6v3qbhear67o/rVHybptapFnJ+/X2eit/9ffeoszwVy6jzLgWmUwlMVfeo21YwkwWdimfUKYS+/JNxtJCw9/e9ofzf6FFXWr2/u/tT/yCqHu786/JUsTQvUNif7G18CeEF00erRNGL/ijC+alsAFnq9O3Xpqzhc3Y5QDZI5lWUr2Ibh9qlDVG6p4w1SyMZTzy7gMVsQJlkaM8wbk9blKkWkxWJV9v2AzdfLR985basiIlOJc+oh83ZWIr8jSLjS9zpQ2zuV4jkRML4mR8xhK66lIjtmxf8oLgPkXspEJn06J9/D7IGFJMsk0j8MBNsEvZ2ib6/caCMCB13BKHtrQiZjfcbnKYrBzJZW0kkSZUDXiSaC/kQ51X0nmajDNQwILEvJYkPeLjBrvwESBN3Q+J5RRkpH2/aMNs0S4lUc8pUsvqcgC+/N5fxhD7+ar0yIUxHFQn7qhVitTV1oTjmFYk6FmUqM2n4QI7TLYrG/VjmXQpMp/LSQ18VdaqvPBW/+/vOqNf9VCOldZZ/eH9T8z7iXQq/71FnTNU7Ls+fuz/GVH/y/v7oUZ9EL/q6iulUq/xIf8161GudStj7a19UhIRtGtb56QxmlPFYnkroUtgsgie4zUuX+I/ZDdC9fdJgkrgdMn0s+xjbOmWqyeJAmapl3ELU3HcL8FpeU5o6xf2AX97CgFm57EthfM8BdU1DA/rqHiGyUZsPFCaUqUg+aEvgLP0QH9z4AQbeNJA/HxUXzlTWJFWq4Jw3QnSY9vvgp1Vfivb2zUbdg1IBGjaaVeC08wxlo9iByTrtVv5y8t5ofncpMJ1qNH1kB85UePMYSGFhUYajYNQBbOBm5U/f+4F2Zy3BSGpTpsoW9M+HXkZfDfd6ExI0HzfZaMlWBfFoaFfe7mBqQp6K3/2xfiqhS+E7T/VS331MrJ+q3lBmOhXvp2I6Fcuo8w3lepvGJUv6nMR0KqGf6rvzs2HEq49OxTLqwt0fY6q685PrVIypuE7loGXGvT+eUT+H9OM7qmf5RzlSP0zVWDUs+vllf3h/AlPVG8osT8V1KrVctz9MxXQqYUOZZdRZ5+cPpnr3U30zFdepWD8Vz6h/Oj+XptilUPeo872/785PplMtq03n0/mJKq/9yVNlzd7hx94f8/74No1xpMxTMxXvpyr1Xil2KdSdn8Len9CjXt/9/QVTsTyVkFFn/VRcp2L9VIL3xzaUWT+VyFRvnYr3qLO7v49O9Suj3hwRjQj9VMLdH2OqlS09xDwVy6iLeap3Rt0rTpQpGFOt33t/AlMJOlXNVDxPxXrUq3TV/WTUGVMxncqlLzYSIU8lbCivzt3rZ+9Plto5z6gLXQrM+xM6P7+3aX7kqb7u/pj3x5lK0KnqLgXW+cmZiulU2jJ9VMKGMvP+vnUqnqdiG8qVruwkIaP+3aPOM+pMp6oz6v+0TtWW/7rzU5U6/yMbyv/pPBXrp5oOgT7po4QyRVVSiCiqcUkZa6uoeBerPQjwiL69ddjI+FmWB1jcjTkhUhJjfCycFkT5YC6R42N7wbPDJYe8vSkRiey2jm+ruQHzy26FwuW7A/Mw2XqQ0+dLEpL5KePeX5574yqcj5UHlq5ZE8IuKqVwMX9pWDIHGOavK2WwJNpusLPc0K8w9703+PT2GHdN3IN4P8+qOI63IV6MkxVMmz59/0djZuN22rJhbquUsc72vsQvpTUB4nmrKjz5uw0urs4Egt45J8SeWjqOfdeA1H5QppTWSobt0ZEyoDPZIKJ1rARfZ4kCcSssKVMS64HXo+MYoPFaV+Ra7C54rs4pAzZwhSJzOgsxfU3lQBE/K/r5d1TAr23Lg2T63EjxUY4vnKmEPFXdpcD7qV5bC8SMOutS4N4fGU5lnlFvDPX2p0shSavVR6diTCUr736Z42FSce/vdI7hc/d3vF4yfvf3rVN1lF0DCf1UyqmFJaFLgTGVu98/bKN/8qefPFXt/bE81WR9oN/TjKmEDWWmUwkbymOluIM3XHekaUqfQ5E3WfdAdyYdNH2tlzo+5N0XZShLryJ1XVC6Mbs5eL5LGSV43Tc42v7BVPFh13AQ4GYP6GtuQwqPy+YFEfNsQzDpU6bqdJeAx3C7g9lbU6YaHIoD2naCFaCzohBob11ADXWtgelBv4qR7WGUazf69qHWJNOj7yZIOwYTGBnzjhQMfT/BRuVH/ms+1z7e3/oZvNWq/qCKVt07/XjFrg2jY79J/P3mpqJKMl5gFFG3Coh609G1wAqM9s+xBLJbHAzp1l5BYE5GyDvPTJnf/bHOT+Hu77uf6vddCqzzs2Yqx9o68iB5xtMfPepL+u+DBO+P7/2djMeDb9OwLgWep6q7FOyjfnfEzk929yd4f/XdH89TMe9P2KapdSqhS4Ex1WuwWCKuU7G9PyGjLuSpap2KZ9TrHvXvzk+hn4p3Kbz7qYQeddb5yTPqjKm498e2afLJAn/yVEKP+nvvj+tUdecnz6jXTCV4f7f5CyGep3Kkrfzx/r6YahLcKDMw76/bveYVz1Mxneqbqbj3V3d+NlWXfv/VeSq2oTwma/qaSej8TK03Y/0uo869P3b3x7Zpuu7zgDhTfXt/j2Z85ToV76cqW30sdn5+7/0x74/pVHxDWdCpmPfHmOpHPxW7+2P9VMz7Yxl1yhf08Qs96nWXQnWTn58NZcZUQp6KdX5y74/lqZj3J/Sos7s/YUOZ6VTCNg3Tqdb3wRUJe39CjzrTqX7s/dXbNGHstsSMes1U/O7vu0uB5amY92cnKf36rvf+eOcny1MJTMUy6qxHXchTsbs/oZ9K2Purdap/mqnU9t95f3+M/dH//avu/hhTRZKck6jfp4ySbp07zHrmUor9xfCB27OwA9M1yVHU8fEDyydtC7DrJVXoKy0Nl6YsQ7Caz0noKNEGh0e8gIV6oO+vTYYqnrXMAcw7ZSmRhTo7YDRvuBDcyiUizUU3/OSpFDRGcaUqBxySgwb+zH53JyQvFS/iCEHqj5dVmE9aGR4cwxLyyYo+3pc807E6vHQgKkmGovXVdHCjoS4hvs4p81geZapcW1mQeptSinpBO8PmKR9DWM1WVbR/KAkOPHkM0eiVSVF7NNRwtsoHEIzcpUSgswvxKcs9CDqrSooXXcpIyciWIR6cSkIup/aF/vmDERTGck3I0Nwd8BCPEOTBai3FV7AADy13AqF0pUw1HR8A61HHhSQebSqS2/FB2Kax64y6ZuXDTz8V06laWm5L3PtjOhX3/oR+qneeiutUjKmYTsX3/urOzx/bNMz7Y/1U9/B8JKN80deM2YMEfmdYatUnT/Xepvlmqpu5M5H7RlTj0aXMJzCVZc723Pvj/VQsT/XNVCxPxTeUM827wdAuOxLs3cJGFDm70D8fVGnabN00tKuUF7juTicEvTwb6XclAyu5UsaZD5cbfJzNBrC4FpSBZs0co2bx6oA1bxhV9Fp6B/SYLy3IPaWN/GhAmeqM0xvooa+RabnxStRLvQKcw7Ul+eMJZbK5ElMmk5f9KkxmTR2tlV0JrjlvSMFy2AiR6QYjGNAXe9V0dvdDzlSs85N7f4fReAzeRhuQsJvSjydrsQKo3W5I4BlNGZ2aO/pMGL51Oc8qdHRcZS3wgt0Y+beDB4Yyl1YfnYrsogv3/niXAsuoM52K5akmyFw5xmpqzT55KsZUr0Pf95vdFH86P+8WfX/WTyV0fnKd6itP5SZRpg2yVTTi3h9nqrR33/py0hgS3vnZf8W5mKc6LHuer0kdFY2W6eUxSBf0R/k2Nk3JyfqUOeaz8/qjU9UZda0x2Ep2f5gcRO+v7qdq6F3KVPidWWcZdXlg0K+/YNq/8M7PS2/R+8P709dvHUBWq7E5vyZcp2Len7ChLGTUT5tFn/eoc52K9VMxppocrT7+9KjrtxURmKr3XA8JZ6pVy7v616XaoT+xTPqcLtEXb75me41PPxVnqrrzkzEV26bh3h+7+2PbNOOtNwfR+xufz9rAW/R7ny6Fmqm0oTtEQuen4P3djZnpKxfX/Nz9Me9P6Kf6vvv7zqgz749t03CmstYH028u7wf0F52fLKPOvb9X2EO/vL8/Oj9ZPxXXqZj3J2zT1BvKlmUfHtz7Y0zFvb+jrmcf7y/xPFno/Pzc/b03lE/H+4Bwpqq3acZt18U8o87yVCMKktmPu796Q1nY+xO8P6ZT8TwV8/7qDeXxZTnCvEuBZdSFbZofGXUc9BDvUWfbNMKGMvP+WI+6sKEsdCnUTCXoVJd7693RiSiD52oj5l0K3Ptjearvu79tt6Rfr8OsoEz69v72h5y+5mNMVeep/uEuBaXT+Tvvr/s/cvf3n85TMaYq9mEmhVf8vluT5RssmvclCccZZZxN9GgDWBl9u5aGF3ydXzYQNNsJCffbrYq3p+QFhbWe0x8ao+0GL4eXFKbTcFmRZzqUcTd96hCPA8o4L3t/wCPddIFMKFNFK+MU8m2aRT4dU+boDktsuk6XMgpllgj8tYyLrWnA4vLuo3pNzAQrRF9CMXYziUSbWMOn80aFaVYuJLL1WzbudDfF+26Kvn9KLIxbpWtBeFPKKraO+wSP5p0RROvFCsXZfBji80W1YS6fsipMxzsZV/upDjA26OMf6kqIZXfqAmhKVUWtQTvEr5suAVTTkoR5Zh3wWMpHsLDcNQn9Mi5xa5QbML+56yqcnfcODuw5ZbggWldRaRwc3DyvHEjm+w0Jpxn9fFmeKirCfsXzVOd2b8WZypMr/yJk1B2pQZ9Dvpnqu0uBeX/ChjLTqYR+KuHur+6nEnQqllFnPep/ZNTfGek3UznPF2RCl4I3POgO76cSmGq+3R+5TiV4f8Ld3/21A56n4ky1Qqcr2ONmp6Lfth5GR8voQN8y1Sp45YWGbrPTA0aDrY7I6NnE6DZ6LcC2nCaC+EZfv40aM/rv1b31CWeqUUyZqt92jCp+XZslchuzIaS3lyIFz2TpYG3VvMJweNEQ/Ue8ZWjwGhYwGo1a1dSXchu1580OTMwG/fOcgr4aH8XrJYzwm6mOt6uDtlfPBndN//5h3POBd34KPeqjijKVMXMoU02LvoOPutECeyY1KvBHzQcae8Ed3Gu/I03Xk6uKdliWOFMFp2MzMe7euYQi1KzK7SvmgXt/LE8leH98Q5nd/d2fVvKnjPpbpxK8P5an+t6mYRl13k9V56n43R9jKt6lUOepBJ3q2/tjGXXeT1WmmsrzVIJOJXh/YCwToZ/Kon94KXp/w727GTwGz6F492d12+ArowEW81RCj7rg/UnzRinc/TnDS1PjTMW8PyfMGpuP99frXyphm4Z5f27s+Anvp2J5qj82lJeUMbY7i0y2+/wheH/fnZ8jdvfH81Qso15v0zDvb3JvTEqx87PWqRhTCd5fZ7zKKs8givrRqX539zdRXcqs3z3qfnthfrw/bfnOdJMZ/vSo1/1UbEOZ7/0JG8rmgz6Zq0GIOVN598cUjGRFGe3pR5bktu/050PLK+7+9dihDMy6FJhOdTdl5Q+meutUt7f3J3QpfPeoC0xV96hz7w98e87v/niXwkp90b9P+mVLBKYS8lR1jzrXqWqmsp25bvOM+rKgr8mEPNVHp8I2CNs0v++nYkwleH/s7u8cbdVPnqrephk3pkft4/29darx0uo+OFMJeaq681Pop+Len+3T1wTfXQq/zaizuz+uU9UbygJTld2OTYS9P76hzJiKdSmwvb9/Ok/V1f7O++v9j2TU/9M6Fcuoz5RLRkgZxyp+unCB5Gku6XOUNdxg1CoVSM5WVsXIwRvca8Aa5oqRoDD0owdOG9oDpqaTVNHcMjN8XsEc5muLMtnhHF/w8xT1IV09SxJbw9kGq15nAlN8KyjjtMcO16nSx3wkke4lzvAoVzvv3mn6+7u71wN3O/RFT5S03oGcVQtwO3/kMLfnlIGkGX283gArkLVGC0Kup0jHpAU5hNNDiSLo7nX6WndqQuh3KNNl232Ib27DhkX7skIhITsHd5OHDVM9zEh0mcYPfDyu+pQBY/r49T19ewbvroTVoiLRejKjH39zeEKA2iWKtTn9fI7B04ZwUq0RhTglwa9+y4BiOKeMFb33BMncHAG0V+uKrPzExpfmcQJ+dN+geIB3meD9ubc1fZ1Ud356+Ya+DmOdn0KPeuSex6L3x3UqllE3VQcLearJNCxlzlRKp5oQnqdi3h9nKrah/H33x7w/kameVSTqVMpjfPjoVLX3d/dSE3GmarQmO56nErw/xlROArD5oVNZTeUEhh91yHRPCh0tXi8V0EZX0VTKChmZ1u4Ok7VJmerWuenImLxSGDrnRhVk774piUI2JDinDDSMGjo64HUbRunRQJGXexmizxBD8JueUk3d5dLGhbs+A+4WvcrvzJoJ2rWLDPrZsUUB9pjrqJRuKpjKpI/iQ5HLCHlpDshoN5C/3F1tpJhjCzCoHRRoVh/wubICnqfie3+Vb4xg1DsNUOhu6ccjDUWC4clroGnTvl1QY6LcwF3Gnco3O/kDnUB/wkhJRmS6wTds9Fr0J2k47VuSc5GjRNCp+N4fTJe6uPfHmIpv01RVrg9eVs/zFS+j/z7M+2PbNK9Wuy8J/VQCU9U6ldCj/upiHzkPc2Ubx560+/Sos4w6YyrWT2WrOmVmZdkDkalYlwLv/KzzVDyjzvJUrJ9KS+2D6P0dyqX66fxkOpXS6P3h/dU6lZCn4hn186Cf/chTMaaqVhdDchZn7zJgPeoqfcVBhDzV6u392bZ7tH94fyyj3ijoz4fJ7p7IPKPOmIr3qNcbyuOn2ZfFHvU6T/Xdo35pXejfL9v7Y0zFuhT4Ng3TqV6G2f/c/TGdit39caYSuhTaq4fDdarrpNmXeJdCnVHnnZ+wXw5/MFWvEfXFHnV29zcu885DyKhzpmIZdeb9ue3nIPzRpcC3aaJe+3P3h+Se8Wub5o+M+vGtUwlMdVBOSPp9lwLrUWdMxff++N3f+bwmnKnqvb/RoHjvPnxt09Q96pyplgPzxvupeJ5KuPtj3t+4sX6Kd391nsqezehr2O+7v7qfint/9d7f+OiNN0Keim8o13mqcW+YHgSmErw/galYnupbp2JM9b1NI3Qp/Habhnt/jKkE74/pVOsy7FWCTsUz6ninJv8gU2mtv+v81Dr1f/86nSrdBhmK+3goY6uxOUG4mVGGia/0OX8xsCmltKuMhGa1KXHVx2tIottMisvd9oIN9XCHoNwnJJ7r2xBXqTyDovtaoqjY7g54ERwpo7wqyjg27Eu8z59jCMa3AoWbKrU5UxVJMKrIvqGEuJNmKpDptUQE5q8LbunPAeQHpZDCUdhy8FIpM0hGG/psGUbKA8+vsgw5CheInCOs4eZDzSDqN0sU6tJOw4twa9KPb9E/b2u3Qzw8RRZ9LYRLKV6+M/b059YQ5pN4IUVVM95g83RovnU1+viP8x3Gg1s+AfBeFaKMSBnJVjcPiOTrUoqjjlXitHu1IJ/PVxKRXnGIV5E7gCTpv73AgL4UGmn0806zDWWsqX/AeOyOxkCafiXFrYT+fr5NM07p60i2TTMcLhb87o/nqVg/leD9MaZiOpU1MOlTB2MqIU/VSSfLHxl1dvc3GRzLjbj3x3Squ7QYcaayJhnoxgXQ9M97f2Txw/tjPeoCUynewiTecpGFwt4f9/6EHnW2TVPf/Y2UYVoOYrl5Bju+qxJ9sK6GKEgp4E2WlKnCRfOB9v30BsYU9yUid3INKdJpTn+ynxoIOsW7/2lJmSqbZpSBgu1FQ8mBvr/eokxFykUzRFUbmRCNjgrx5687xg+jewIcz3ok0EwvRN7zloM9L1sIBpamIbu9a8NQO9E/T2m6D0TSIIORHlOmIsMcoxv9KQtuOFOlaWvWd350KUybTQucwVGX4mJOv87swfoFE2+sSf6oXWxQ/xlfYVx4HQTF3b2gXZXcwT2REZq2Np5uNIEsIUhU+u9fSRGIPeo53DNjM10OxG0a5v1Jvdbgk6f6ZqrM2kfi3h+7+2P9VEKeimXUOVOtB6sxZ6pvneovuhQ4U+0WjYQz1bdOpb4QZWymUwn9VIypWI/6VpYoEzGdiuWpBO+P6VScqZhOxb2/+u7v/Fi3/g+mYnmq+u6Pdykw70/Y+9OHow5nKq807zpnKu79dcH+3P0J3l+tU/EuBVdvx3zvz2V5Kq5T7XfdD1MV6NXj3h/Xqb7zVOm22/DXb6YS7v743p8dKA/jpvup6P2xzk+WUedMxbw/gamYTvW84A7he38G8hFl7nlTshhTIV9Z+NvKvYoZdaHzk+WpWEb9++5P6FJge38/+6neGXXW+XmI0gYR+qm+mepIv4/EbRqWUefeH/KzlHt/wt7fN1MJOhXz/vg2DfP+vjeUv5mq3lD+zlNxpvptP5WwoczyVD90KmzdiLhN8+5S4D3qQUwZhuWp7OlpQd84cndiRp3pVJdm406Ezk++TVN3KXxv07C7P6GfqtKrdwfoL6ZiXQqcqXhG/e398bs/llH/b+z9taX233V+/kpTSf3/p9s0/0iXQqKYi4r0y+EB70f4CEF7VkjR9D6kDBJfJAjW40UVj8Y4w6V5KSEf7WaEDFrmBsuyfoXpUJ9JkattAeNdFsM0mBQSGaVxiZez912eeqdMdd1aGQ48dwRx+5xLJCxTzL2/yFRHKAqWO8B6U1PAX9lLKVrj4ICPxVs3kvsFiUbSFmPt5qRQjJqLKpo8KLM9d6X07hRNq1g5hzIG47KA0FnT979msYzPwRFDMXXpx290Zw7Gq4EFsHLLKlYpimArKU2AmU7/vKWslBgSXYPQst696rDTsYdbE5jTHxhM97JxcgtvMIvIsoorgzLibLgaQu7NVhVZmEPAN3ugQ3DZrFHUDtsYn55bG4rNjf46vBx0bHtX+vmDUUnkeIkd7v3xu7+kvJdGX3nvu9VM1ZOXjt/AgfXp/AR3ZolMVXcp8DwVYyq2TcN1qqu5sLlOJXQpcJ2KbSiba0Jf1zqto8TzVIM+fQ5rn+jrGmt5etHn+Oc59rW1hCvu/XkQn7hO5Rz39DmFeX+MqZyM/jeQt2j7g6la+dSouE7FNpRZRp3rVAsnPYKeXCmjaLYro2NqyODmi3YF8qK4oPgYXMB1EGWqxdNVUdHezWDkjTRp2kj7CW6afh/CxZupBg1HRifsyeCs4oEUtivKVF6vhyGNsIICZUSZqnKMPaDxqCtNV6PCQYdHcwGuIskkgOZFRrNjqkB/PW1WwbPlHpByG6Yw7MlaNXViV0feajwEy5mp1TS3/mAqIU91K14mDDqqXkWtjH681zJ4gtNaa8R3nCJDaVc5wxi29PNtbxoHdPY2F+iDbVf+eNBQjZVn5ZBlLcow0cvESDqdQ//eMIcVZ6pap3JH5lTnOhVjqo9O9b77a+/m+JNRZ3kqxlTc+2N5qjV5ncXOz6NpDYhTzXI8iJ8jW8xTMZ2KbdN8byhznUro/GQZ9ddCkfxSwWbFe9QFnYoxVRJPBiJTZZu8wb0/W9rSd2Hen4rTJeLbNMvu2fNVV8dE8P62/qJLX7cP+iHPU9FXeO2P92elQfXD+2M96tz7m8527U+Xwnp4UH8w1UupOr56uv8pTyXs/c2i4P5Dp+JdCsLd3/eGMmMqplOxfirWpSD0Uwk61av33ht8e3+cqfiG8rdOVTX6772/vsq9P5anEnQqllEXdKrOKuh/tmlOeppz7280Xs1VrlNxpqq3aRhTce+PMRXz/iaTO/34g9u7G6Lu/GTe3ydP9SujLuhU7O6PMZWDX1eNe3+MqaxocCgFnYp7f5ypvnQqlqeyVksn5D3qAlOdbs1cZKrvuz/GVJtirSMho843lEfB4fFjQ7lpLOd+o1AUyjSHjsq9v02wPIo6FctTje6jjiZs0/B+qiFx40+XAsuos85PtqHM9/5mlln6y8GA/rV2JyUWdCp+98c2lIV+qt9vKNd7fyyjzpkqup6wqFOxPBXPqNd5KsZU/429v7bc/bvOT731y/xT/k1MdT0rkR/ixYIQ+qy8wXkL9hC1GwWJlacCWDLxE9JQXrzzQpsQ+3soIAunMxQm+1aJs+blDHO5O6vCbTOysdbXIoBqUFThy4kz3O9eerDwm0uJ7K+zBPe38xHMGuecRE8n1T95qhHYEsH60MbZPmtBSt4Z+WO6LrFLOn0gmlO8t162OpbX6hySEX288bHabfDDgBf4u1OK4sMufOBVy6Fv712WVWjs4wceU3SHpLWkjOUM2w6WKspAcbcoCekrkYYvhYNhMZRSKb424wR3ppseRG63qOL7oqXhx+w4hmytrasQNS2Moxe+QjidL0n4SmcZXp3mJsSht6pi+azYGO1a9PHa5Uoi68dMxwMSWRCZp5UUHwJLw3HQGkGyt6qKFC/6+fJ+qrdOxZkq2PXyT56KeX81U/3IqLN+Kp6nYhvKbO9v1EXFh6lapHxwphL6qbj3tz2cPzoVy6gLeSrWo/6nPBVZ8B51dyjBgfdTMZ2K56mEzk/Wo/6dp2JMxboUhDyVwFRXY3ykT7YDlfi75fWBkqpJmWo4b5MgPzUPKFx6F/BMo19FQ/sqo6l1SsDER02CrkGZChq7JowX7WblK9rlgvAhkME0tgP69Wg0AYUviTJ1u2hJAb76Omeq4VzvVlNUejaaO+s56J1AJlBtswcy5pTpJu65iaZDTJmniscLylSSRuB41VQ08YcYXFdRke/v+5j3qDemQefTTxVcbhiGA0UnIUrox2sX3RvoXqmh6XJRJGilpCewrFyt/Gqcb9B+qp0B2cgmUCzzizFLUA5xKVGG0QaRjsJuO/YbW/P99fBLp7pTpkJeak5tQaf6MFWdUU9t+u/DvD/GVL/vUR8GqwbvUefbNEynEvJU//fdH++n4joV66diTFXrVJNL/6HzjDrf+xvhZSl2frKMOtOpWOenwFRNa/6njDrPUzHvj+lUQo868/5YRp3rVKyfate5IiT0qAvbNHWe6keXgpBRV16r6vfeH9OphLs/plN991MJXQosT8U2lPndn+D9xev3rf6vHvXvLgVh70+4+zM6w/uvLgX6mqbeUJ70lt2SdylwpmJdCt93f995qu8edZZRZ94f16nY3p86SWwibNMwpuJ3f8z7E3rU+d1f3fnJmOov7v6CgXsTM+p5Ic84U3GdylSL1mfvj9/9/cqou8aO/vlCRh25DYczlbBNc+q/dZ6vPNV1MjyKd38bvLsTwfvjeaq68/O7n4rpVLxLwRoq6597f2/vz4rNccn7qVZ++/mjn4ozFdOp+DZNo3G5DK5l2+BMZe0IZcr67u/3TMW8v71ebH5u09Q96oyprFV1lP973l9bkVp/x1T/0ow661Ev/OkCRce+UuJWpO6gUKJciob72Mbj8vGAaH2jzBHMQsDHSsvB7zpxRZ7BNsMdXJ7BP0ozFJ0bJsbDxoFAtrILFOdRHOI5fdELflkuq1j1rAQvjZENgTTOUXyeHjXeT1XQF8dVNPYU+hxFv3sgDJIliRqjIMNdLWxAgbd5FZWNUMVnTU4gwCp9vEkxzPCtqT9g2pbnUqw9NgfcPj9mMH8ZlHnOjeEBb92RAUTdU8YqJu+NZjwwYdZalyh+LLYyZa4HgvDu0c+PPtfSx9ukP2lzN6JMeTRbMr628xFEG2ldxa3FHuPxQj1DtrsvUUS27eTtZWKYBcEKRcX78We+24fpKlpVZNZTNGyMR0PIB2RVhWZnr2J8GNgQ4mlFQiOI8Y+MusBUTKdieSqh85MxVTPrdSSx87O++2N5KtalwJmK9agzphL2/rj3x/qpmE7Ft2miZelw7493KXx0Kmn28f7YNg39Nt19Oj/rjLqgU7EuBSXXkcR1qu/OT8ZUQo86ucY7cJYrylTurXFBy9nuBc5KaaNpfmyWSF0Nz2DdX/0q3OmUqUq0jgGvD2/dJ+2HeLJfN0CnTzIElvjyQCPDeMFkVlGmIqumjciyQpBuZi0Cq2dTQ62OtwXrknSJj14NDXWk3QzciP7J9KX15YBQsysBfRnbRP5BzkuUe8YcnMZ7S0a5XmQkVQYCI1XaVXD27li4++Pen3La0bdLpk6ibUk/3tq5XWEUJL0KkkEzRKFsHKF/CFQ03SzdDLVXG8pYL9Wqpus83xiQ9TIIDxdTcht3+YHwu7iNMRXPU9XeH7/7q7dpvEd1tbn3x3Wqr7s/zlSsn0rw/lhGnXUpcO+P6VR8Q3k3KDfc+2uX2vCzTVOs46WoU92XlFmEu786T8Xv/hrWciX2U7EuBb73V/eo84x63aXAmErY+xPyVKxLQdj7q/NUtpZS5lFO6+OnS6HWqVieSmSqt07FuxSYTnUonVDiOhXb++NdCoyp6ow6ZyrW+cl61LlOJdz9MabSzvTz510KTKfi3t/XhjJjKqHzs7ce9z/9VPr53Y9VZ9RX+mzx8f6YTsUy6ixPJfSoK0BfLPLOzzpPxe/+2IZy2/T7iPdT1RvKPE9lbvOVqFPVnZ/C3l9LItYnT8W6FFieSrj7k6bt9kenYj3qzTqjzry/67BC4t3f94byj7u/d4/6t/f36ad661QsTzWx9vcL76e6FM9H9d1PJfSoM6YSNpQF749l1HmeSg/o2/nd33nUrvjeX6vdNX9s0zCmErsU3kwl5qm+dKot7r8+Peqmvdr468hbEysd0a/nb53qt9s0fO+PbSh/M1Xdo/6tU7nN9CYPvvf+mE7FMur/tPfXbv3d3d+g/wuq9H8dU8FpkBJyOlCmkFvlFjLVzSuidWIdj8C5gd/bp1UUB6GDW73NArJ0E6MwgW2I8zY+QpJcYykMbxsNmydtCqn2ent7O4V+q5uOCrPbhDJO02qHeBBdLYjTW1aR3WykfvJUeGqTMJRbGtafyQuic2tJ4m22TrDWUHswe6xzQkgZynhWljOgz/v08YSjYYIvy8MdZldvThnFDze4rZUxZJ3GEsXrZlzifhENYN7GlOlO2zbGfXWEYTHoLKXQgO0D0xd/BhSzQ1rF2zN9tr4tLypEk0eBomYePbB+m9tQ5PaahJe5peOWfDhBmt2WKDwdZyE2yRXTx2uvULgZRRo+rvUGzF6nFQm7g52Kb/OnCYGirkgkHWcyfvVMizKgV6Ho1aWfL8tTcaZiGXWWp5KldFgJeSqBqfjeH9CvA85UdZ6K96jX3h/vUa8z6kKeSrj7Y3kq5v1xnYp3KXz1UzHvT9im2bTOw09GXbj7YzoV61IQ+qnqbRrOVG2UBrzzk+tUr2e6h/Gh05agiPIDWnfSJ0xOU6Xyu6siQy2neQT78OyTMH1vw+xXRQSettfIVOrcAe/2aQ/se9wkgS07B7RaNJ8wuKwHJBw/C4zyxdIA/y61kN+xmipq28oGRujRRcFy4GpIXxQxoOIkSdCssgOKnOIJoyFuEN8+N977g68ZDNsPykS7VnZBs5ZhgHtvtatpEt91fvfHdCre+bnprg2grzR0RB66pyL6ZXIFM2j1SHCZNR10b6z3MDqf2lLQCBsJopC9B3v7soifdN3QGA2kDILH1kTuto8vIlNFQJ+jWD8V06m49xc8rfjToz5aaw8xT8WYiulUnUFXR26R0OfY7x515v2xPBXXqdjdH8+oHwz9wL0/zlR1lwLrUedMxbsUiNoWvT+hS2F66G8+3h/TqVieSthQZnd/m7LRRUKeinl/Qkb93qHfZ0I/ldClwJiK9VPxLoXvvT+Wp/rWqVb1Ng3LqF/bWoi4TiVk1Ce35GLkE9/gPep8Q7lmqvf4syrqVMz7Gzhxj+epuE412QwbYucn06mOzfNZ4t4f06m498f6qWqm4jrVt/f3J6bqP372qP/SqXg/VZ1R510KLE/12x514e5P8P6YTsW8PyGjzvup7PRRcu9PYKq+0VV/9FMJe3+tS07Euz+ep3r3qPN+qnqbhnt/TKcSmeqtU63m726EeEcZnXl/fO/v4lw0nqcSMup15yfXqfaOchfv/liXAvP+rGm6lHme6nubRrj7Y9s0gk4lbNNMAso0dT/VGI1SleepGFMJGXW2oWy1yfuO881U33mq59Kknw/Tqb47Pw/jqBC3abZ5AB/vb/sYh0KeiutULE8l9KjXnZ//NFOp6t/d/Rn/K0z1H777Y94fxOMUxasTZYqef6hg4Sk5Ikg2NYwb6gWm2nuLZiHLGLuXJIX5I4hR3N61HLztXw4QbJWYMkeOVcrTGUA4knIUTtQhxk63VAAG0hIRPNjTP//w1m22SoZCd3KUuU4V65qNSNU1ZbxsUEZa+A/6+xtkHeLWftOF1BpnUujuNw98sOhzS2L6lAFvlyHgIk2uMHdOcxSbTznD+1wPIX2SQgoLZ5jhxaWjw7xLGSvsvr24ztxEMB/by4r4j+0Bn9XHAGbP+VwiT4htfOyGCuTekDLczqdvz8qrTT//5hqRZneoYq+XHSDfzYsqDrU24Kv89haduJSId4lkbGmPHsDEWpE4f2/f4NsWQ44C+uvquH/g5bYxhOThryUybLXkT55KWepoci2WCe+naizjIRF0ql4I9HuEdSnUG8o8T7W/SzO+ocwz6ofurOR7f1ynYv1UvTwZS5ypLvO18+n8ZP1UjKmY98cz6sLd3+E00IRtGt6jznQq1vkp5Kl+u00j5KmYTiXc/TGm4ts0CX5twX5N2yTQs3yDdgvvATrcFOKfBl6Gkmb3AOOb3kdhp984IG9ehNB3h71qGlwpU123cRdGJGzQn+uTywY17if6TP96DlA03Dc09EQzA7LTVa6Cl+I9kJoUFRim2amm9LlURe5iGIEzW0mVb3W1DSXx+AlWPmgguBE3QYs7ZSq969NX490tZaoHNAeAV602Coa7m4aYTsW2aezp7WIPmko6AEM3+lKU3Zsy8tP4DDomlKluRdNGSme4A1fDbfooFnmI5KrcgJNfLeRb6TUxdp3zgutUztSTP10K3Ptj/VR156dw99c4y4Pqo1PVeSrm/dUZdb73x/JUgk717f11jq7NmYrnqZzJefPx/p7Z7cB1qpP0zj8t9LttrJY996NTsbs/1vm57w5M0fuT8oZRTUxzuRG3acYj+r33nVEfza+myFRMp+JMxfb+WJ6K61RfGXWuU/02o876qUSmqjs/mU61vB8ImjzGTXXwW6bqmash4l0KLE/FmGoUm/2LMX9Igf9UPfoa5Fo0VKFLgW/T8B71Ok9VMxXvp2IZ9cOu3//0U9Xen7Mlscwz6s/ThL5mgRVgwfvjXQrdNUE/8lTNctj59KizjDrLU3Gmqu/+LCU9HjhTbRE5/+in4kzF+qkEnep7m0bop2IZdcZULKMubNPQfzP6Gqv2/ip7f//c/THvb1OiIxqZnoc/eapqv0a8n0rY++MZ9TdTXa5nvRKYiuepmPfHmIrpVGN7/u7vqvNUjKnY3R/LU/Eedeb9cZ3qlvVVMaPOuhSYTsW9v3rvb3c8qtLvdaqrdE1F74/d/X33qAveX91PxTs/mffHmIrnqWrvj+tULKPOdCrepRAslKGYUa+3aXieSiItwpmKe3//tW2adqer/Q1Tof+RbZr/NFMxnSpG7lwK+87Qwa+Ls4I5amQSue22Ku48wjPkI3VehcvFRsfjSp9DnjpRFaF3fuqoOzsonH6MyOURylgaYB+S6TWTov4ixriF1RZMC62QYnOyd/ACN0xItc67T4p+D3KdarG2LPrxZq0HXu3LO8RJk/7+4fXl4PbcVmF+ijMSq1v5gO97mQAg+/14bzubvq9+hqxtJhJJo02GL8aGQHDTChI5t2GI3ydYMO1khRTNXrGGvY5pQLQcUaaa9FsbPClwnzLOa15FuKKPt9l7yDC1p5Qp85i+vRpuLQBXXklh7xnLGG1hD8QwC0TmDmVE6OYGBBu5rEjnvn1gskq6UJy6pRRHT+WAnzZlOCiHKxTfMGWq62FgUkZT11V8H5gPfEyMjDMVz1MxnUqZEPozvHzrVmzvr6mG1ufuT8sX9l/d/X0z1XdGXWAqllFneSp29/d/6FS/Oj95Rp0xFb/7Y52f7O5PyFMx70/oUmA6FctTCXd/gk7l7oYVOHe3Tab4dM1QQ+7eYay6CgHfviWoXN/2MGwAZaqyfS1R1E4J4JHZI9MiWjpYP6dd6D+kBoFd71KiG9ndwOwUuhRKQ/qTvzGwBpBKJ8pUV7l5QaPdcA2T8byDoNlwH/SfU4mgr3cl5K9VLUOvcvgA77TUJP85oUxVdk6UuTpuV/L1lrNB5aGpg6mG78Ua76YKTMV1qnYS64AXj34VDpvFAb1exgnGZNyVpjuzwKiVpBv66n9JP19VzR3k9PQ1eP3VsJouFRcbe3+WQnLZ0+fIoBEmXKdi2zSeA8tQyKg7pQkaz1MJ3t+z3XZ/eH9ClwLz/g6I/k0IXQrM++MZdXk0sHyl2fcqofOTZ9S/mIrnqZj3x+/+stQpBZ3qR56q3qb5ZqpqZHU/XQqMqTpzqZAEnYrlqbwl/UIzlkG34jqV1Rv0KR2Xu46/bcv08dR7f0KeSq+Wjq/EJ+vTo07UV497f7xLgXV+7qQXqbj3x/JUvJ8q8A4P7v1pq2pYfe/9cZ1q95DIzzzV+dj9eH+CTsU2lI+bkcLv/oQuBeb9OYtH5gg6FWcq1qXAN5RrnYr1U/E8Vd2jLnh/nKlYRp15f4ypvr0/3vkZ76KKd35aM5n+eUynaqPLXhJ0KsZUvJ+q7lLgOtU3U7G7PyGjvmnOu5ypeEa97lIQ7v6EjHrdpSB4f2Ke6pf3x/NU6Habi0zFvL/t+NiThL0/wftjOtWHqd6dn6H93oWot2lmqMq4TsW3aWqdSsiosx51fvfHMuqXc+v8s0uB9VPV2zTc+2N3f4L3x3rUmU41unWdzaCAd16yD/Tz2W1u6qDOqAveH9OpRnhqXcTOT8ZUVd6QuffHdSrWpXCAQffj/c0r833T0dr94zpVT+r8DVNhpf7v/yVTdf4J7y+I3lszA32H8bT9KGEKKCPh/c04Z/pUB9mGvj2uAqJh1d7MoNCkCJF12MK4b8obmMtaJJHmfHPB8JI9gO06I6SwWvT35/KLMoRfVNEwatt4O1phmK+iBSFtt3P59KiPB1YVy0V0weFYuwLZ4IKQ5eZl44cht8HP/YUU7nO8wdPuJYDZMKSPB3UUjOXj4wTzo56Q8FzJId5MnClMh/sChbfNDvBs0+pD3o2LiiiTWMWPx5M+L8njJQkfsyjD2WzRhLTZmSOy39DHu7QzCSI7p0y57GwznLY6Q4jpCx8plsKYMtNC34KPg5z+DZSWg+mPuAEkWqckcfjuljgMNBXC1pQyFajKBmf0pReA+iwlgrvtA86kuQlJp78mUWe7/fSoM6Zy6h517v2xjPr3hvK10Xa498eZqlla6SejzpiKZdSFPBXrUmBMxfNU395fnVHnOhVjKt6l8DyuVM5UavDASNj7++5RF/JUzPtrZK23TvDOqDOmajYs49OlwPJUN8e5fHSq27RZgdE9KBKcOo0ERbfTFcbjUUua2u3CQYV62gHq9ZuSf9jnlLl6wRT0/rZH4GVSplqcAxXMZtBAgX92MlS011cw9q5OmVx5p6Q6iDJ1dySTKereNqjbvq3APtHvaBicrhckz5sBGCiR0PTWp0zVWrz7owaZVgWPTsNBh/sugqF06VaBhSmzPfVuH6ycMlXgNIsHYnt/LE/FdaquE/RhdCj7VRxFzQNypO4RBqbZJX48yTUE78/X3bze5JE3bLQ1shUYt5kpBUF41Q0jm80hVRcYeedsE/KMOt/7+8pT8Yx63U/1e52q9v74hnKdUedM1X4OOp8NZaZTfd/9MZ2KMZXbz4qSe3+CTsXzVMz7Y3mq+u5PyFN9dyl0XXdHeOcny1Nxpqp1KsZUvPNT6FFnOhXrpzpaC8o05wFldub9VW2lK3p/Qj8Vy6gznYrf/fEe9Tqjzrw/rlMx78+Ppe6HqeY39c1U1oB7f7/PUwlMxXrUYUHpm939jftHzxk8pKLDN5R5nqraRt1Pl0Lt/am1TpWN792/0qn43t+90Uf87o/pVHybhvWoM6aS5YH60am+vT929yd4f0LnJ+tSOAYY+ffzcV9xpmJ7f/Sbz0Kcqeo8Fb/7izbtgd9xW+3PNk29oTwamX4oMBX3/uo8FWeqOqM+XsF735HpVKvtiv57O5SxmPfHtmkE709gqlqnErZpts2rRr7v/jhTfW/T1D3qPKPeIZPFj36qQ9q7ECFPJehU/O7v7f1xpqp71Hk/FWMqwfurM+pCPxVjKqvjuMDv/oS9P6ZTMabi2zRMpxK8P6HzM6dQJnYpMJ2K5alYRp0zVd2jPp4pqvoPMpWmKH/HVL/m/mT8r9Kp3l0KRD/NUdQxFB0/eriAyNAWUjQfU8Y57A8HyO4uZY7DRpLxox3GMB9AKMWKv9Xx7pFVEDfCiMRXwAe8KDMXoqb77o+6bmW83zlPSPdugSibWxj7nQZljHt7gcLCmB/43Z/fjy3KYDZlDHOVXSBeN3PKMCTA+HrIWrBA14VEHIxLfAuSKeTGc47ibrjTcf+SHcBPFzOJtLuhg8drPKW/pswTy+Md/SZU1QZ9fCplLGcwlPFpQBloPjKWiJzDbYJns34DIsVIJFItIhXLI/UJU8vOqlADM8HD0DUh7furimT33QGnO8qQobXMq6i/39u4fF4HMMvvJQqzZ7TBjcd7Uzp0yiqqyLDE+eZKGW6a0V8vp/sDHgdzDEl7siaxKm03wt3fxFjeM96lwLw/rlOxu78f3t+bqXjnJ2eqd5eC0E8l6FSjaGJ9+qmam0fCdSqBqcj6bImdn9Fy7/u9+NVEQucnYyqXgmFo3O+3tX96bnDljPd97UfnJ+tSYHkq97zzsYGIH9HnUMcg3PurN5Q5U+nWaw1jdatI0xe4IWqHwQVwum9V/ubWtJFnrLdgu3mTBPeYMlffCgAmIepKwcD0bfoE4LXBS0CT/E6qJcgYFRfw4q7+3gq6PpBqS30obENG9N+gWSLHjEv61HBRK7/vNw7o3jtNYbALXhVMWhp9vb5PL2AcVQ1NzdHVQet9QcBpTSgThfiSoVXSaYJbSAry02FxQXVGnTNVMXabMPabfUK/IbwSoX26A/M46CIoXw0V3Ve7NeDLRammi25DR89tVkD/GFOmkslFM55ni/49qQUmE1vbANephC6F32bUeecn31B+56mEvb/vjDpjKpansufVCLhOJfSoM53qu0f9tzoVZyrW+cm7FBhTsR51plO5WtN/8C4FZawbnzwV6/zkG8oso87yVJypWEad3f01pDtljbqfSshTsbs/wftjXQpCPxXLqHOm+upS8FB5lX/oVMz7YzoV9/6YTsW7FBhTce/v3U/Fvb/PNs0vpmJdCtz7ay49nTMVz1Mxpuo99/TrrGaqukdd0KkYU7nV6xJynardTRaffiqWUf9mKp6nYt4f66diTPXpp5q9e9NrnareUP7RpVDrVOde+1KNTnf6Gi4dyAZnqsnu/nSM7epsiz3qzPsTdCp298fzVOzuT+inYkzF7v5YRn2CHvTvn+Wprv3zFX13for9VO88Fff+WI86YyrB+2NdCu5tT38+1v1UPKPOetSZTsV71Nne3y1N+5WQUf9s07y9vzpPNZKT+0PIU/GMumu/Rpyp+DYNu/s7HOXup5+q3qb5zqjzPBVjKn73l+97Dvf+2DaN3bMow35vKNd3f5yptqfnVexRZ3kq1qP+p36q94Yyy6jXG8pcp6oz6tz7Yz3q/408lSp1/mbvT5Z+IRUa/JuYiuWp5i0nqeLrZavS78csg9nruSBETygjdA54BzA/JFV066ELvnfUEGYbLazCeI1VXD6cNYT6MkJhfxeWeN/TJwDnDWWgzbtn/XpSH5C2d7kUZnlbx0NvYEAx7qRVZCqdkutU0fg2lGJvEJVYOWknyDcxZRbPC3TsOliCOZYXKBoEm4Q+lds+ZH0tkeIFMVU829p7iFfDWRXqoWzj2f0BMItmOQnPzhDjZwkaJP2cfvy2rByw6h91oLhTSOFKawFukIUGc6+dkBi3WxfcbMMdopFHH79/om+PzRWGVJFXKN7sKCM1nUsFeWeRoxAdKSPutibPa0mUTloZxhC2YH6clyT082GCpU4+gOnJor+m4LjBh/YAQZjvV1IcTLa/tmm2OuFMJWTU6y4FxlRcp/rup0r7veSHTiX0qG/D9pDnqTx9T38GChvKzPurmcq6p/R1r3D399GpzrGoU9EPvhH7qVZd5PvqmH6iXKdiPepcpzqNb9qA5akYU7mJQ9+fMZVw94eX3gr6g1wh0/57+2VXeGcYJWarCsrdzUYvnG7AmfWaiP4tNUKkE88HHVC3mp4bPsYna6xQBgKt8rP1JURl26PPFKtUJ1Ge5Qf6XpSpFkZDqkBWmgnyNrsCcLuvkqn59hqfrTEAnpxeBMowc9BqFV+g34179Jmx42I0nMRTGD+OHSlIQydEKabkZQ5IS4KD520Q61JgTDV6Xs/0Z+hl1ABr5PZRjCX68UIU7wC1s44Ea70ho10rXoGVrhUE7u6iovzo5OAuPLOaOvfsYOxbKPnoVK3uRuf9VHILDRHPqAveH9tQxlMr+lOPet2lMLfo6+C6S0HopxK6FFjn53c/1bf3x/b+3JlHf8bXe398Q/m7R53pVMLdH8uoc52KMVUwXBpcpxLu/lieyi4rN+Q6Ve/0LCp+98eYqjvtYyR2fjLvr9apeEZ9Ns9BYKpv74/rVK/DezuH7f3V/VQVuRLCmerc7vf+rFMR9MP7+9774z3q9d0f7/ysvT+2ocy9v5qpxmg5V4Uedc5UTKdqF9Gick/B8PLp/CxGlCnzla4LTOWcXcp05ZoYlKGcd9fJn/NUvPOT6VTs7o8zVXb35jxPxfupGFMJeSrGVOzujzNVfffH+6mYTsW2acbTFBLOVB+d6r1Nw3Qqvk3DmIrlqRhTce/vO6PO7v6EjHqdpxK2aX7fpcCYqs6o26uJJvM8Fff+IKEMynSqY1pQpkyAPp7vjLpw98d0Knb3J3QpsDzVd+enwFR1j7q491dn1NmGMmMqMaP+7qfinZ+PS2sn3v15D0v/dCmkpUdfI6hu9emnag0os/I8Vd2jzvqpuPd3e6bZj7s/lqdaaY+GqFOxfqrRojjY/yBTyb2/ufuT5X9pRp3pVHk1TUh4C1uP9w3eAuJR+u4lH7dKfHletpA0CGWO11U6YOt0IRCf9yH9/SDLeOxpJSzINqzijowTvNxsxrDIugsSuYO3l2e89wN3YY5IZisaPkxXBmTnKCXxPj+WXKeaNmfDKtbG2wTTn+0H8GdX+vu7x6eGq/3jBYt+P5XCcIdDrCWqB3E/po9nEkQyXl/kLUSpPkPxcSFjbAF44Pv6u6th29JwK5e77+6CnJDYVSgjGtc+BHOlICTrmg4eNntdWCTvZ79jYdLPL6RMNaeffxWOp1sHu36OYT6dUKbaPncZRiRZQWapmRTZ6l7H+a7RhyyZUKZ6zrYZbua6BLExLFFoW7sQjxeuDv5tQH89eVoljg+mQZ8knqsq0mZmImTUeZcC06l4nmq8vh9+dH6yHnXWpWBZeFp+uhRqpvrOUzGdqnUl40rIUwmdn3WPuqBT/Ymp3sxWd37WearJeXdXuffHmYpl1JlOxfJUzmNLf3Pt/XmGR5mu3qaxDpfRZWDdlCWMTFV5k2Zuo/moeQK3o7eQf2w1dXQrgwpc6DYoWd+ugKTl2IfhZt0lEOSUqdr7YQss+lWI/P4pA85UaKvqKEqwe0C71zuMpc8kElzCZoj6SpCDvuiqiDMVBC/KaIfhCwXbnmajxnJ4hsHh0SN+K2lgVOT04xmvY6cKukijLBc+ezDKXy0SbFvNjDMVy1ONn/csGTTyRg/0ImlW/uVcUMYbGRuwYN6p/MU+v6DUaJYwjgf0822Z9K/p5DgpZUpEXzn0fO1i9JT2DEJtjiR3PQ51wfvjeaq6n4rf/dV5KqFH/f/j7lzaFVWybv2DbAgqKk2RCBUVZUIA0hPwCt7x+utPOMNdRLnWV3ka365Tp6pXT2auNNfOlNcxxhxDq4ZU3qbRT0onk/b+hE7FgH9O/dapXKh88lTjk7kuBFO1ju2eIrw/8+XNnTwJGh+diq3a44/3h3mqW7K9yt7fusH/PgqdqvT+RJ7qm6mwn2q72fWc55Uzlej8RKbSoyr59Khjnkp4f5inQp1KylMhU62HFzOTmIr/NbXIdB9VfMFUIqMejIaGxFSTpXV7dLHzUzDVJ6OeUMFUUkZddH4iU2FGXWKqfPx6Ogfl0v5k1JGpcJvmm6mE94dMVTOho0wvqp4KnUoLk5QInQr7qTBPJZgKOz+lfir/xZlJ6lKQ9v5K7w91KpGnKjeUv/f+hs71Xkh5qh9MBbeHIfb+MKMu9v7Q+/trQ3kIIqP+vU0jMVW59ye8v7JLQWTUy34qwVSYUd++yEvOqAvvr2Sqb51KZNQxT4U6FXp/gqkwoy5tKGNGHb0/cfcnvL93l8LveSrcUP7h/WHnZ8Nu+p/OT2PS+uSpyn4q0flZbigLnarMU4l+KsxToff3naeSetSRqcSGMvZTSZ2fqFNJ3h8yFW7TWOt1sxBMhXmqkbM9wt/IVHX1D3d/aq1VVqn/NzEV6lSON58pwba6O9Ll5RiDP/ZiJdBq/Jm/Ue0MvN14poT1NMs5I/kehAuXKcG7EIher9ESQn3LGaujcOZJc92C+PmIFXbh/+DovmUV4BstziDLRV+l8WDYhWX1Ns/89DiPBFMt650+8w+c3uhiXOxhcQvTLLR9V6OeHT0gInacMdX3bXo5rG3gb4389TZ0/npbu3UO8DqHGWudmU7rj8KGOOmnmf+0expdLagGnpWnClPP9ZS6SV6B+PRaKP5A21FatGdN8Ft0lgVNhTNkZ328wrznJcSfOzVKafXJGfBprJXQL0Kf3gprBey0S1lAjYFBlexYhcXsscqCXY2//nX1+ITlZsMZqxrsbbqZ1zqcEYM3Y6WNlKr6tQtzMt9k4boRgMioS95fc9eYO9WGw5mlsXHWv+tUVXprKMM6cSOhU0ldCpfhJRU6lR17/JnY9Q89wVTi7m9inUdy5yfqVNilIJjq3JlNP3d/7eNTFXd/av9KMkmn4v/e+Hs46lReqzMVTCW2aS5+O3eaxsNkwvsre9THZMTf40qmEt5f++gtYWy5NcW9+hNKguf5BIRypnJDe6GRnjHdwrCpVRgM9hOLxIfRFKbBWx6DHmeqfVR9wSQr2op36xY2iYfmEabj0CBs/2amE2np0O/XFAJndQlk475S6I7H71XEziIiY3U5hT7Tn5mntHRKbOBMR5q3NnHMA2eepNvnHyef/SZxGxfdJsv6swW079UI3HacxHHvT+hU3ZttdE9DzlTWza8SGMc3IMnbVeyu3CbxmnklJxNjvwI6eNYyj5JCJcvZYw6mVqWZY9p2ah7jewhzwydsbETKQzDVa077TOhUupt0HPV+qxKrzKg3+MOSCZ0KM+pCp8KM+uuQ+HKeKqssqWAqqfMTM+oTtprk3dux1peZqpJkmdCpRJfCxvMSWacSd39ll0LJVNOiwp/RmFGXdKrlrmHITAXvqLfY+8M81W3uEuflFksi5amwR/1HRh11KmQq7PwUOhX2qAum2p2n+Yep3v1UwvvDHnWJqTCjXjhbTxE6FeapXtPzWhFMhToV3v3Z5/11LWXUxd0f6lSV1NY/eaqyn0p4f6VO9d35Kfqpyi4FoVOVe39Cp8IuBeynmtLN2jKvVvUq8lRCpxJ5qrdOJeWp2tGw9dmmQe/vu59K3P2VXQro/Uk6VXt+PmT24t61hPfXYu6Af9a9dTTBVOj9CaaSdKqy8/O6WFQUSafCPNWPDeVpzzp2A8c9i7s/4f2db+tQvvsr81RiQ3l93zzkzs9y7090KZQZdcufcQbEjHoWvncHBq4T/bj7K3UqwVSYUce7P8FUUj9VyVTX4NH8ZNTv4X7t5PfX5cNU4u6v9P5Ej/qbqURGHXUqzKhL2zSH1fKRibs/7KeSuhTKfqrvPNUPpip1KqlLocxTST3q/45tGq3R+MPen1r/R+On+v90m6b59+SplrPMN4tdTus2zMFVjjELKuOeT4eRsYV4VptljH+2SSnjiAKLdsIy/9bMc7pd6wsINm2msKPrA3UGxQAWgR+zcEh6KR0sojP4icMZJzH7Dzrsv7dbtmzOmL2b+8L7m/mNPgmn955NJ5a/g/BVTQnLx65KWUW/QXgaxCTYNzjiuD1/DEF7wl/PZcCZTTtY/PUZfsj8JGcqfVWiEQTZJCXha1d70DpLGxBNWykLl9u9T2vDqA2MqYvMJ4OaQcentgbzXJ8xf/XapZRE9gUWJI0VP3nlOr2aPZMzXn+dBfdOCLTY60uIGt2U+Fejr72/ng7h7rBirFvhr786tu6QXmYrxU/f3Qxb48SZip5WSqhXGhF93VwD/DzbcAYtdraUUf+++5uq/OFhLuls7DyOM4tITPWyXhqz5r3uUeSpkKlE5yfqVPczMYmkU6H3N+nsITWHuud9mKq8+5O2aX7qVPyZLOWpcJsGOz8lnaplBvSz94d3f+j9iS4F1KmkPBUyFfaoC6aqGP0l9KwXZ6pUuRrEWsQHGLxSNYNtftXIyexvoHd9bxgflpyptr3+BDpWt6m446Bj0OaSM9XgZrczr+WmFmFxff9hqvmmEhFgtzZ0+1dONtX50iJmsE2ALs0G8VrFFch5a05gGMdP5oyHqUG0Pf/9x8RuE3c4SzWyHlUnML2+t2TO48IixHo2YaS6qgJhwJkK81TYTyV0Ki2rtcAIlYrizKDKv2v98xYsd6xl7oMucpLMbimYp0mNAY2Kgmxf+gz6RZMy6I9szpydQwiOwd/a7blGjr/3qFcvV868z55LRT8V9qj/6PwsuxSQqUSXAvZTXdVRkQmdSnh/7w3laTuZ+CJPhRl10U+FGXXRT4V5qu9+Kunur9xQxh71H52f2KWA3p/oUce7P2Qq7FEXeSrUqUSeCu/+cJtGZNQ9lzMMdimIHvUyT/Xdo/7t/TVG14HyvU3zrVOJuz/0/iSmKnUqeZvm3aMuMdWPzs/Grf25+8M81b3c+0OmEts0uPf3q/envZYpsyfu/iju/n4w1VunEhl1oVO9uxQEU5U6lej8LPNUokcd+6kwT/Uv+qmQqaRtGmQqkacqmUp4f6hTiQ3lrx51iamwR10wFXp/2KUgdKpx0KvLTCV0Ksyol94f6lSS9/edp8LOT3H3hxvKIqNe5qkk748U06ucUf9dp8KMOnYpYEZd6vxs13qcibrX5qef6nubpsyoD8d2Ykl5KunuD3UqeZtmPH0QKU8l7v5+7VLAuz/c+5OY6jujLuWpcJsGvb/vDeW/m6m05h+2adQ6LcsU/pt0Krz7m704nwfW+86t0NIZ8CdSTML2M7Cpel2vwe9c+Y/rYZbSY7NwAKozRliFqjltV48JBOuAZaHazi1KVb8PwWAbM39/5Ux2UihnqnqPMw5RwiOdnbodmD/UOQndVxMIy+aq4z67PSUMrjuLVquPDJg5T5RQa763QOPjFZL2dq4Ejz3lDBTbI0ir8xkJz+Y7f1VR15A2uyFh5JI9aKdtDQGujSQLe43dkT4meg2Y2+Zf77XeA32GjxYsamRB2FX1Ndqfrxr81z9DhVF7F1GXqWdY0Lc3eZ9QjdrOvAusZa9ZSF97i/Z9dQGL6pR//WY7fPBHl9WCwFysSDCx+Per2ad3SMbjVRbozZ1O+7pWAbAu/P8TbeBTYxl0wGPrDWEnrUf/0qkuRib6qVCnEt4f6lRblQydxsPuK5Oq3gGJqYYPunlvgr73+N7e36Cn2bQbzxsLzlAvQxGdn5inulemIyaYCr2/c3fGmabnjgvRoy5tKEv9VB+dKguETmWnTwChUyFTic5POmxPBFOJPBXqVIqt8Gc0MlWZUR9fJ/xzLXZ+Snkqt7ZNYeKda8y7xvzT/qMy2oNpJRwoFVJRySEy1zAkYYV49wl/ZyYNcwz9mtHMvE2rqpFu1HrAuDFuZ+6py5lq6b32nMnUTuYfmguf5ON9Czrq5ZU5y83NIn7cmsP0kjeYNzpfbWIe+KcIc1d7EieILjphy3APnc2wlTmXvq6S+Yv/OL1QzkSqwplLgWsT+hNXzbx17+YTKxsz2fvrnWpNsPb3CvPUI2eqsNhyJowOGnM2o0VKlOSVQr95qBGo3dMjaY+iACh/aCiccArbHFtZIHSqyWvGcpGnwg1lcfeHeSrJ+8M8ldRPJelUyFTfOtV3PxV6fzv+MMq+7/6ETnW7rLafjDr2qKNOhUwluhTiVduWdao4Od+dIjb53w/MqEv9VL9uKCNTic7PL6aSvD+xTTN3+ddDnQqZSnh/2E+Fd39i7w+9P+xSEBl17KdC7++781PaUN6NI++Tpyq9v2n1ejwKnao1X/eU6WBfOX6YKtO0D1NNDMX9MBXqVNI2TZlRr751KmlDGfupJJ3qbteqygi9P9Sp0PsTPero/Yk81VdGXXh/pU4lvD9vdhl+vL8yoy66FJCpFttp9sP7wzyVyKjj3Z/EVNilgEwlvL8yTyUy6tLdX37mz3zMUwmdquxR/+5S+LWfSmaqJPuLqcptms/d33tDGXUqsfdXdilInZ/feSqRUe8H96NgKqlLAXUqcfeH/VT/wvtDpsJ+qryrteQuBdH5iTpVTBbRJ0/1dfc3mCWtXPL+BhXaUUU/FWbUJe8PmUq6+/sXG8rY+XkwnnsmvD+66rbFNs2kHlWLH3t/yFSbNd1nf/Pdn9bU/3D3pzb+Q7Zp/td1qjdTxekxVILFYufT5KmHEGWDecaOd/7MVwp9yR+lxzBjJFJ82q/6E5h31p4SHOp5RFcTaw7eYc1Y6JqcqU6nB4V0uptnQXLgT4tlXzvAIt8mmW9s92u62KpV8GwrUkLoNW3BVF4l6WVBb78zaOLDFiKD//yQRi5nooZ1AcdJ5yw0ikyjrePDgqBNQyXcX4OIJt56BaEeBxmz+6SgDaWwgKlFQoLDrZfT4OWrsHTNJGNxWrfo5axq4MV5mvnbNFdpu6vUwbtHYRZW3BrQ1iQ6gttbzRV2VumD2urTgGX/tOYM1NwblBzfPfLLVkKYVueMGBz0JrCErYjvmzVKG8PiCvO1sWIs13YaRw67DUsrX7Hw0poBdfq7Dme6bK2wZaVmfDLq2/c+X+n9SUyF3l9zPeXPVMxT4d0fZtStFXmmIk/1o0e91KnKvT+p83M1fHfUdewkl5hK1qn6a11mKkmnkpgKuxS+M+pbqmSfjDrmqXCbRtKpvvf+6GyawJh/64hTexQqedTPOXTjmUo8pz0pyNV9LaGbM505ScDfqRpedQzWoqopzqNVVYluvu7QD85tAgNLN0gn5r++MzI7LGw2KjaZXKca0KT3YhDclwbppfsIOst6PXPZemGRZjIawXQ3emTu5dZWiXUb7cAY0hZx6TR9EC19jWFUbDUCdMyZqlO/NoD/J1WZ0wxuNplmA9dp9tzm5+5vOz81wBhMK8zd3is68cP+CvqrvcZcxeNMtZyMYhhmC1Vxhoq+Jsm8YEAIf6q58aGwzNaA+bCwnPfdWp1FPzaUbTcjv3cpiDwVMlVlu+D/fdD7iyL+45hRF0xVuFUmvD/RpYA6lcRUmKeSdCpkKuH9oU6FTCXyVOj9YY+6pFMhU33f/Qmm+s6oo06Feapvnao+uC6Z8P5KphJ3f6X3J3Qq7KfCuz/h/aFOJTaUH6clZ8TsMBEZdeH9lXkq6e5P8v6Qqf7J+xt0hfcndCrp7q/MU+Hdn+z9vfupBFN5G8WQ7/5wm+Y7T4U6la03+TO1ETua0Kmkuz/sUf/2/v6FTiV1fmI/FXYpCO8PmUrSqXDvT2Kq0TPviru/iX9zqfD+pC6Fojq9iDyV0KkOlP/5xN5fmVEXOlW5oXx4H8CKzk/0/laTziOT7v4y/XLOBsfxQu82bhwlUKeS9v4O3efj06OO3t9xp7y7Wd7eX+XeX8s96pinyr1dmwmmKr2/74z60DIiS/RTfetUovOz7FEXGfWynwqZSuSpZvt4KXd+CqZ656mGh1HbkDo/v3UqkacSnZ9vnUrqUcc8ldSjjnd/Qqfqxd1UMJXop/rWqbCfCnUqkVHHfiq8+xNMhXd/qFMNty/+7+/vY6q2+ofOT1X7D7n7+1v6qZbTa8gCzs/86TOMfHA71TlhkRsYtDsuFsB2ZsjYYJABfQ10G3y37THG/5VH1LpoEWeWE2es9lo1qL31373i1zljvfnOps9GuofQPCTEnwT1iG6Hmg5hpRcxtkyH1mdDOfV6LLhDrtMxaBuYqaeEhG7ruabd0+MESUuNOPOsMpXS03HAmYq/V4aDC2cgJbEXMNNZQPy+quR0GEIfgrgWZ/79EKTU6OYvWDArYYHa71M6qB/rkC5uKfHbms8ZzBqoEDrbkPn2oWbR1+mxh6B74UxYmeYFnYyGHfC9+0oJrfVOp/euz99KDmGsBEs3zOlsUjTAbW+XnOlc/vrniX8BV3vrVqO4ptJRVW9BshmsSEiMBtD4bldhUa+tM99cUl3y/n7oVNilgD3qmFGfRPq78/Efd39CpxJ5qrOlfbw/zFN9MxXqVOLuT/RToff3xVRCp8I81ffdX3V0I4pgqnLvT3QpSDoVZtTx7g971KUuBeVKuvxzp7s+CqY6Ze+O0c5jrnY1OMfQi5aq4j6PqUrWxj6H/ilUiXM8X4/kVDmnwNFeZ7Da2Rqprlsj6BWcqbwZf88gafS6QX/Hn2He3Eh0cs2XGQzv6w4L5p2FTVS92oBuaDwV9/L2Eg9Wfwaj2anOgNYmBmn75yGMYfjIHLWfqIR/SN5B77lqZt65VhwJO99G0D+sG5mzycYaKexTHfoKcOZ77ZaWlFEXG8pw2tXBmo10xTt2+KdDa/7iT/rmopF5ceMKpLutxkDbT5VBz0zXZKVqLvStPWHeclcYZhyPmWCq8a2X+aJLAfNUUucn5qmE94d5KqmfCplKbNNEA4NKnZ/fOpXIU+n+mcgZ9TJPJTHV9zaNyFNJ/VTl3t+vnZ8io46dn8hUYpsGmSrsVbsfpsI8ldhQnp2XROpSkDo/8e5v5yQtYl26nVToVCJPdZ5PLMFUUkYdmUry/souBUmnku7+ME+FXQqSToVdCkKnQqbarZpNOaPeKCZ6JroUyoz6710KqFPlh/nt06VQ6lQDpZHmco86en9iQxmZ6rzmz2DsUZe6FH7NU731fSZ5f1KeCrsUpLs/9P6kvb8yoy7yVKhT/dpPJeWpPt7fu/MTmUrqUrA7L/Ijoy76qa7hHOS7P8yoizxVyVRnq6846971Lt/9YUZd9KijTpXd1CcZNSYTKnt/ZZ4KvT+pRx33/v6UURfe369MtTeJzkan6SiXdSr0/kSXAvZTlZ2fheooMlNJPeqYUcc8leT9tTq756fzs9SpRJ4KmUrqp8K7P2nvDzPq0t0f6lTf2zT/jh51TW/8ofNTbf4DqYz2fxNT3WbniTPv2YHC+s/AovHcYOD06lEW+J6q0appp+DOR4Hi22di0fs0H0HKqEfClKhA1731DKLly2N+7aZoNG6qXfCqNFL8R3Nn0FrzmEOYJrHid/Z9oBuStgB2r5nCFvehIZgqnkx6/OvNVZV2bvYSFrdFzMJH5ZnS3QkOsHxBxPy7mXGM6Pp9SKv89QSHM3+9eaImwLS1r/iOw9Z00qY9CPVqzAL/UfOprWoPWMQtzljrWk2j9xmtgX+9JFmop/6R9luKAoGuBUr47O4o3c7tHILOZk6C4dXP6eqsV8EdLzhTvdo7lcZnK4JkyfjXn0f1NV1UohrML/cl48zFv1+vh34GN9ktFVbPawWdPg2N/ze0loqf92Y2rb97rxaV+ZoFG0Y1OnCX9ufur+C8Ze53g9B5OEPOLNmKf87DPJXw/pCpsqvTFxl1oVOJbZpSp0LvDzPq0/OUv+dhnkpiqmvjZn28P2SqpDsgn4w6m90f5qF6GQmdarTeuzlnqrHn3OtnQoT3F3X2a9FPNeUflwvBVGrdJZnIU0k6FXYpWFnH/3R+YpcCMtVu+Txlgqna4M2hk7bUzDEd+0GsdZyBMXjwrzI8T3IyWe056l2fbcU9q8WDzGlrCENYaJk73i4LAuvbFTqdYytzmcGZh+TxFui80yGBXb9SsrztazCttZ+ZR0cVlTQnywCM6aBOnOlZ18nOii0Y3cmDgZW3C+JctlsYUr3J3E4vPZKJtx+CeV43GAfny4McWzsVOiPgrw8mS0Nk1FGnEkzFFpsa9PYWZ0BleVXJvHdbQH8+bzAY1q82ifphxF/vSCXu4a5HJLXA4b9/Yirgm4lqBq2OB649NpnNiZFKXQpCp3KzasW5vfNUIqMebYgnvL+Jvk2P3Sd/GH7yVNilgN4f3v2JfipkKilPhd5fMTG7nw3l8ZozTbvbmpLprmusRUa98mj1somdTqNu7k1nH53KNu5UeH9q1uTPoHiuR91+wpkCvT+RUce7P6FTIVNF4bj78f46/egoetQv1riRWZPNxO6uTz1TZipO7pPP3Z/tdo6m7tU3gqkG426Hmj3Y3sXdn+j8LM7hzimeJ/OjU/nZePTRqfDu79Gv1px1q39SRJcCZtRvg4mrTI8m//NhP5XYpulNrcKsjNodp3ld9fjr3y/41w9GF9GlMJj2Ousf2zSlTiXu/lCn0su7P9SpME8ltmnKjLq4+5PyVNj5iUwl9VOhTvVrl4LEVNWHr3/2/soeddGlgHd/G5U/w8WG8q/en9T5GW2ygdNo2P3Mzu6c0VGnkvJUqFNJXQrx61b/3P2V/VRH/v6hiH4q9P42lvIg33t/ovOz1KlERh2ZCrdpBFOhToXbNOPz3omkLgX+Tsc/05Xen2CqsktB9FOV3t/33t+Iv8nr5tobR7L3hxn13Fvxvy/YTzVgtbXIUwmdCjPq2KUgvD+JqdD7Q50KvT+xTYNMdSmUDRulvbsm5amE91d2foouBWQq3PsTTFXmqcQ2jdSlgD3qZUZdMJXmB8GPzk+8+xvQvRb9fUzVVFq1PzBV6z9km6b1d3h/0TMIsqBhBpQ+5+DCIl1GLNBbvkpXsRrDfKzyH59WGKWNpT+E2Hm6in9MfJs2iR1CWks94nfnTKWVrW9AWp9GWZiYuU6bbXULYfW9zxfc+hZtnWkTYm85Y0EnaBof72+oUcXfW/RB6UVdQNodxCSsrt2IHjVjDwsYR4TNAnaklZNBYaaFQRa2npyBsk2RwGI08pkfnZSIFvGaQOD150pIvBrQ4966gbt4cUZrrXoqPV0sBeZXSJjvuJyZhhF7wZI5/OtdVvz10oWRwcLUOVNeO+qaxq1ch9lsu8r8an/3oJVIn8G8eMSEddR+RBuprUJyihZZOB3z1187HY+w5I9bxp6X2pHueo8GzIbjJQumEf9nzFbvPUCPrQl7bNWHvPeH3h9HRf5vOrP5ezjqVCVTSRvKkk5Ven9CpyqZyq6+dSHUqaS7P+ynEjoV5qlO7orKGXXsp9LCWOf8fHQfP+7+sPMT+6n4M4Z/rkOmelV9SqQuBcxTCe8PmQp1Kqnz80wqxSej3mm8ZjDZuyoB9taF5qvqBkbTQiHubrNYk9xZJtDpQztzn2pakL1at2CcpBqDznmak0rrXMAw7reIYKqO4W2g06tUFaheKwbJzKkKPWf+zJzM5EzVUls+GM2olnm1YaGTgFUHYJwWd8WLksuR9MbhBszVvMmfLH6xJh26tYCeq3XFe8ZJQeYmZyrK+OdOb7iY6IKp1BpoH52q1QlUMA4DzlTn67Ug+jVOgKz5M8fVaguLNILqDAy/pygeR+yIFANtCuN9YDJ3sG4XZnxveB/vLyTMIN4o8z7eH+pU5Yay8P7Ku78f2zSYp+pqbC5v03Re50DWqQJS7Yp+Kqnz81GpTJmUp5K8v++MOnYpfPdT4d3fj85PZCq8+5My6shUmKcSXQpi78+//HX3p7TuzqefCvNUqFNhl4LFmcoXGfXbTOHPQGQqqfMTmUrkqd53fyJPJfqpftumkXQqaZtmMSaGvPf3YapW++P9YZ4KdSqRURc96uj9lRvK2KMumAp1Krz7k7w/1KmGUkYd81QPqOdy52d9vdJ+MJXY+3t3KXw6P//h/QmdCvf+UKeSNpTR+xNM1dstNp9+Ksyo492ftE2De3/i7g+ZCnWqbUWrZ7/0Uw1BZNSFTlXmqS7L+fvu9x+dn1JG/TtPRa86/wzGVpvsd++v1KkEU6FOtZ02X0T0U4nOzzKjjkz17f1JeSpkKrFNg0xV3v1J3p/Y+yt71KU81aBf3wrvT/RT/YvOz5KpUKcS2zTT8TWXmQrzVLVO+0WGxnb5kLoUrCsZPiSm+l2nQu9v3WpaTOSpkKmkjPq/TadqqvqfvL/2X0Sldf+rtmlQp3L1a8DCrurr1GrqAGHYmCm+OvMLul/6EYSdR8B870gMemyrA3BHFZeFk4VPaVw5MphrB1cJlworKK1bHXAWSkT82plqVBv6G5glW85IrlfnP99ZNyAYVGaE8b+4umCqsDWmLGAuB++6CSmk2muu+M2IM5WVHHPwaTDLwrtBcrpIChO81jYg/k3nr/fa4s/qwMyZwiZrxafOlHaBHabzzCdFzaL79roAWGmcgRK1V9DBGl6cyfT4vT+Yp3S8U56wNHYBCQ8hf70Z/+THmUrlDLc6qxFNdn4b3OdmxfyixhlpMn0E4ISXOQud7R5oGBgKRCu6YGFzyr9fyhX2sFSsJQnXXi+nng01WJz7S8KO93ePvKc1YdmprElAF/nxB1Nde7OZ0KlEnqr0/kSPutT5KfVT1fS6IjHVfVPvEtGlgNs0Uufn994fen/IVKLzE70/ZKrR5PDevnnrVMhUUp5KdCmg9yf1U31l1MXeH3p/2rrazUQ/VZlRF0zFemEIk7OtKG7V5u8ch8ltBcP0+FKcl3aNyHYXxzBqTdvMq1G7IEn66kPH1BuKV3GrObH7+zNMGrSpeOsGZ55W0V+BYcTVzAmorpP29faEYVN5Eq8dvRmHbhmY8Kgx97ovVE6CYQ/6r/k9g4N3yUlAzDWYRk3LPJrbKdH0sA9WVuGkUI2TI5nYOwXs85S/vlZlooo8FXYpCKZyZ4ECg3TLGfBCr0fSaIxiMHK3rrhtsqCkNY4DMEapwiBjKRB/Zdgw9Kcm8ZJqsjb5B2wXErBMMq56W41sWwcmdyng3V/rfqtmg0YPtE/nZ1sxlPFwqz+6z8F9/GEq9P6+daoyT/V7Rh3zVEKnws5PZCrsp5KYSvSol10KQqdCpkKdCr0/cfcn7f2VeSrRo/519yeYKujOqaMuzwtF6FTaaGU71bRCMnH3J+lUZZeC6KfCjHp59yeYquynkpnqvU0jmKrcphF3f5in0o/HtTJtTCLZ+xM61bf3h9s0kvc3bu+vco86btNgP5W0oSw6P8sN5dUXU2GPutSl0JhaPSL6qcq7P8FUmKeq0jHNJKaSMupl56fk/UnbNJinEt5fuU2DnZ8iT4VMpcymfUUw1fHWP8k6Fe79ST3q2E8ldSmgTiVt0zymwVzOqD+84UPoVCJPtaz43g+d6tfOT8FUj+V2JmfUhff3P3cp4DbN3msdFZGnQu8PdarBgb9x/J6nkjLqYu8v0Nufuz9kqsImV0VmqndGXcpTofcndX5Ke3/feSrs/ESmEnmq77s/7FG/2Mnms6Es5alK7w83lCWmukajNpHyVNj5+XczVb32p7s/XfmXMPP/bUb9coxvTnB7+Yq/2foaPfZSB+azBWeYwdPP6dmgnFkWLV9hM3Or02eS98Efai4JtpFv0NcMPPAOWzdj+Ysd6b57qUKoJZzJBm8d5hpGK3Cah3nGWjQ06KTgH+qTSe+9njeINNGlAIVFmb9svHvYtUcMy8J6Z9JvG6AvHzIIus6MhJyDUuoFaRfcxtVXwk1f1WjzyV9fuDdYxkbjDGgt1/hnxbw+JyHt7yhtzowLRLs9/3r0UsupSf0HhPorzgL+CPXp69S5Q7qa8K+3cvwHTZbaCtxuh79+WvGBTqeaBmm3uuKMRd+by8Pch4V9mrNgc91btDUrnhBs3VQJWY1/v9q4B3joLjJ/P66ltMP/QYE30hcZazYOBh23rAbMV2yl+HOd/3zNv/mfvb/Zgr8HIVOJbRpkKiN3Rj+2aYRO9d1PhXd/ZT/VZAvrXHh/rYk1+mTUMU8lmKq8+7v7l9MnT4UZ9cbZ55+zPkyVBU6zenn3JT0NW+SpkKlElwL2Uz37M5p961Ti7m+yvbMfTCXyVJhRV57TEPir5kyVp3ZOnOt2CZbWe2Xu6FDxSX8WzsGoX1qZW1H0nAxftx50akkjA21TXZOoxZmqH5Amg+FhfCTdTnUJPTarMlhSWyPPzev1joE8OKPtrzmp+CMPhvFOVcA76wWZGnXKfz27M9Cf45S89uclDKdMYzD2OVOtUq/HmUqvZ+52O+bM9di8oL+c8te39isP0aUgZdQvZPKCTq/b5p80xtc1aYXVOYwXt3rG3+kWBllspgHQuK4Q9+W+e9tNYwjGZNxVnJV+iUyF/8H452n+gXO837wesvf3a+fnd486en8PL6JMYirRpVBu06yMx+3DVKhTSd7fUTv1hE4l8lSrS7L5dH5+e3/IVKhTCabCzk9kqkOr2yPjtLI6mvTgrGTvD+/+9Ep3p4i9P8xTibu/cu9P0qmwS0HqUceMusRUUp7qS6cS/VS49ydt04iM+vvuT+pSkJhK9Kibh3U2PdtaLjLq6P1JeSrMqFunXod/i0CBTz/VHzo/RZ4KN5RRp5LyVJL3J+7+3t7fhEG4/rH3N7NaF5mp0PvDjPqkWJwe3WmDMyDmqUQ/FXp/vzLV992fpFNpbHdgUufnr0w1CGPwzWC0rTin3/b+RpO+k5p7o98Teapp97YoRJ7qRMmNSHd/0t6f0Kned39Cp8IuBcn7Q6bazK+G8i/6qfavp/65+/vuUpAz6v989zfabPkbRfJqxJ8e9TJP9evdn2CqQ60ay3t/kk6FearS+/ux91d2fn53KUidn5hRl/b+ME+FTCW6FFCnku7+UKcS3t8h4J8pyjyVpFPhNs3fnFFvNrQ/9VPp3VKo+m/Sqe6Ef04Mzcxnvvm+g1tujhMILyZnmGemrun5GAUQ1zY+Y0tjq9LzyO8Ba2xBCbUx/9Q/DgwX3KkFiu+/80z5vaPDzFzwX7/L8iNNb48FwGY25w/lQ0+lpLlWYHmFkIWKEj1INr5mzmx+JUpwttWUPgeckdKFESnBeNK1KelrG4BRK8z85ynz6aBjGxC1mj4Lj4v8QRdhHkA6e1uL+SR77+/5HWCrt3fn2VSn3dX6DPPDmDNWvNmtqVqHGyyCdUzCBqHAf0Zyg2hDfRb0avz1Kst8CVBtzlgYzVSbmtqxATNFWyr+cMUZKbY4Q87YOy+mPfuU9m7rO/CPOWkWjN97hNtNkUO0j1Il6PV3ETWnBmeu623xrgMIdXpIbc6Uqr3K2DGmqcioY+en6KdCphKdn+Xen+T9NRaDnuhS+L1HvfT+JKZSF/xTvNSlIO7+Sp1Kuvvrdhrwufs7nru6yKhLOlXp/U1ve/45HZlK2vvDjDp2fko6lcioI1NV86kv3/1Z+7MP3TtVMpgN9ZQsxt4Cpsv+K4PBijPVNBm9+5vO/ElqEs5Uj/OZM9Cw1WBupbuMyD7ensC0aDNz9/32kUzdN1ONlYriFkmhEpXsnzDWh48MTuqCM9JhC2C9lu+uhm5RkGoRmtBZ3+7EGR/HEem8OFON9GtD8TqJ7ZM8HFGw81adeNG8vSZ1Y/EE83DjTGVRzlTYpSDpVGYyecLUrbQ4w13473fw9zMYKVadv16Xf3pNjS2DkTF+cYaq65SchqoF02elS0CJx2AWeuIIppqk6xdnxPPKdZqnbi8TOlWZpxoiU0l3f0KnKvNU2KP+rVMhU2GeSur8lDLqZZ5KYiqRp8IedenuDzPq9qo9+tGjnsUG/dz9HWdkKXcpoE4lOj/Luz+pRx07P6vt3SL7wVRPl3+ux34qiak8493hiNs0yFSSTlV2KWBGXTAV5qmkjDrqVKJLwe7fjh/vD5nqebVykaeS7v6wSwGZaqD3+L/P/YN/fWSqQbK8PrqN9vku+qkGjT3//QRT9U784Vl6f993f2JDGZmqvPuTvD+hU2FGXTBVefcnmOrt/Yk81XTgmD+6FFrjeVUZYpcCdn7ulfz20alwm0bKqCNTqRy1mMio/8pU6P1ZSWyAyFO1mo/aR6cqM+qDLnGo8P424YL/9ygz6lKe6tv7cytHJpjKDkfVXHh/yFRS5ycylaRTYUZdeH9jw92LHnXh/aFOddmsq8rgxzaN3uDvl4f4LHt/mKcSnZ+vffMh9v6QqUSeCjs/RZ5qM2rRz91f2fkpetTLjHrZo/599zeqGp3i06XwlVFvrB5PufMTmer77k8wlZfU+x+m6l2GqtSjLt39iS6FZTJPhU6FXQp/N1NprT95f53/kLu/1t/h/aVKzyehf1CPtFKxxhAbc84w0VONaDq0fHCVsU/8reIV9GDoFGDWBhYmAeMM5qXOO0EHma/HLKVGprTBuTZCJTzsaU7vIU3B7Q+jjDUHtQftKMULZnYeEtabRcVnQzmMSMaCm+rTdf8xgyRI+c9fNJ6UDv1oBV63F7Lg1CM+pXejA0E9Y0pQffic2WaRD2zb95Sw+SSU7sJBFYJ+LyK+auYapavHEZzTiTManXPGGc/9AiK/Nlf8kUb5YzEZX2FBD0wJ/Vme005mLSBquzMSzBL+44OpXwM/6y2zsGvWIqpeLZcz1yti/jWr6VTTrSukq0ZKgizm3y+q+FsIhiR9d0HsgEbbxxMSe88ZK6uFKjWrvgLec7piHGTVSN5Qxrs/zKhLXQqlTiUy6qhT4TaNrFPFtKEMi6Ztf7y/992fYKoyTzWtZoYv8lSCqcoe9VctuPxgqr/yVP9TP5V09yeYCjPq5TaN0KkwTyXt/fVq/VDu/Cy8EYOu0lGYe3ykPjmfzBQmgfEinlZ9b9Vk7zs9DlHMO7XTlLjGm6n0eYM42+HS55++lwfoN7ua4obLZE28yy2B6QUqmVeL9QcJx/0bWB558Df49iIi68bIAbsbqMxbTTijGUGrC73Z4KY4adj2Sf3o8d9/cmlk8DinNhnV+wTM7byWeePmJSLxdvEADhgv4hL/mgumwjzVp0d90r3DtJm0MlBM/vvNrWUI3ROpKW7i2CphuecBf1K+GMS9lJLhyeqDeWoaCnTbF9/khDwV3t+0c9+mgqkartnjzyRYgWCqc+n91TbE/2TUhU5Ven+YUcfOTylPVXp/30wldX5K3h9m1LGfSuhUUp4KmUry/vDuD3UqiamkjDoyFWbUpS4F1KmQqYROhd5f/XJcKFKe6v+qR13y/kRGvWQqae+v7FEXTNXxdzVnc2Aekfb+hPf3xVRCpyoz6lI/lfD+MKMumOqdpxo2D28vi7zaIk8lvL9fmQrzVFbySO3u6bxqynmqtjGYy95f16qfnGtW6TDBVOLur/T+UKeSmArzVIKpyh51saFc3v2Jzk9kqvYTDFmnwrs/3KaRuhQEU2E/FTLVx/t73/2h9yd1fpben+hSKL0/KU8l3f39qlNhj/pgs7J9qfNT3P2VnZ9SlwLqVML7qxpPRfRTibs/ZKrP3d8/vD9Jp8I8FepUYkNZa47GnzwV3v3h3h96f9LdH3p/cuenv6/Id39HffCSt2nQ+5M2lLdG55mJPFVnde8I70/apvnup8K7P9GlgDqV2FDGLgWzcnp9vL/7bJp3sUcd81Rim+bf5/21lD9t0xj/Ids0f0s/lacbnFHss5/TCs1HMPf6IWO2xhlnkz0Y8E9KnDmy+FVQJcpNSG6Bo/g1nRQ0if0puJM7MFa5ZhEd5qsWOKEXZkH9oa6pOUljcFeViAX0UTvSZTd6AHPSgD+qV8dC5KlmjsmZam3nQCsnKwDXcSPC1PPGoPwT6hLmr1WgsORIbLoJLxVgNZO/nvOKv151bHgQH59eFqwyU6e7xkEHsO8zJRge/IJaC38Pi2ub//7RbOfTxyO9QMTuc45wTk7pi2QFzF2FZeFkQVPa3OcJRJVxmLHOxDdofNdVgOt9obD9sAaUmvzLO7NlRMLafqfSYapdYKnkiRKsYurT4GqsITTaKQmXcWDRx924g9efpIyFXp0z5eHImTI8rgjbzPnP/+hUFyMTe3+YUZe2abDz89v7Q6aS7v4wTyV0Kns4i+UuhbLzU9pQFkw1W6W023AbPcFU310Kf939MSa8P8FUxmq5lDeUUaeSOj8j9bL93P0tjncQOpW09zcJWpGza98uitCpHs29C2MlVogzahRArq16Ama8eiqwnk4skhnVEMaPQYs4ytiOiJfuTTDrzboCz+EUyLEa7qBD/sFU59o5gc71ViFO/fReyQrrV5j2V3fF5b/5h6k6MFGJ20rTNYkuZwN6Vn7L3MvkAmRZjPivj88NBvytyCL6oWrCaD2rMcd8Xnxyt+c3MBcT/voGxXUtbdMInWp04EzVWbdazPWeVyAnNQ6hP+zUMjcN7QdpjEwXLKf6Ym7l1daJu9b7QFLFyNxGNLbMqzeYwjzqdpl96Xip1E8ldCoOGU3+ufgf2zRl5+enn+qtU0mdnyVTTbSDrf9gqjKj/t1P9SOjjl0KuPe3GYdN+e5PZNSzZGGJHnXRT2VX76rcpYB5KmSqb51KylOVOpXIUyFTibs/zKhjngoz6qO2cTfEhrLIqJfbNIKpksu0kHrUvzPqwvtDnQr7qX7kqT5dCoOuvPdXbtOMnr2OahrQCH70U607iv7pUUemupWdn/38qTnbzuNORI962aUgMVVztEl/bihjP1Xp/QmmKjz+65GpPjrVm6lwm0bqUpA6P8suBaFTlXt/gqmKjdFxHo3tgUg6ldT5iUyFnZ+iS0G++3t7f8hUUpcC6lTYTyV0KmQq0aVQ7v2tZvXjjy6F785P6e4Pdaqpu+OfMfDuT+pSENs074y61E+FTCXyVH/KqFfN1VxmKtSpsEtB6FTfG8rS3R8yldimKff+cJsG+6kkphIbyuXdH+pUUp5K0qnKfqrvbRqRp8LOz++Muuj8RKYqM+qDTXZS+b+3SkXoVH/33V+7/ifvr1sv//dfxVTvbZroShj/H+EM5O9gCOlqEZIwrPo2tU++C8seR6bgWPNy6rjQBW+3cbLQvilHSk90Av4gAuKTTubTjjtoQqyr/NffrnlENVbM+Sfydz6p0e3ldBulN5jp84D4Rno8krazKRx/dCHEf3R9i0b5wwd2nM8yBqe1TmnnmELkvzs9L7eM0uf1rZGpTUZC48UZqGM+XHDHLY+w0d7TqH132pD4tRlj8z090vEkz2F5f+8ZVpKaTf2bfwS3+4wUxg5Mp+1V5wKzXZ9/vcFbJ9uCHQO09yEL0nWmU2PyeIG3jBeM+c2eRZlWTMGpjmeZXz3tCtrtHs8QRo/kraNRoLfXcQXLdcgZS3F7lC7N9ApxvOH/Pxj3jzSpqA9watOlEq4JtSWdSspT4d2fPVnzz2GoU6m21WdSRr0ONU0ZTEjXl3QqwVSYp8INZUmnQqaS8lTS3V+5oSyYSuhUb6b6S6e6hJ881dfen/D+MKOOd3+SToX9VFKPOnp/okcdmQoz6oKpXt3YBVJhr8w71FObrPf7GOyz/swce1ehZFXUfTBX/abizra6T9hx24V+HNUzSLqcqYjJmaqbrTTmbYNLRPbuNgbSOuscUDd2Th5afAFbfd/11RoLm7hafQq2vVIyuDw5o+0uXge68eJG3IqeWOS6qMYwuB0aBC78mURW7boBxqZR45/+TwkQtpxfwQ7sZ+b1/EX6o/NzllY4c01n/PUOjatNJunIB4O9f/19lxakeV8CTJqMf3o9RYlGWpZBgDpXg3nz2Zia83pnAizqdInNpltfMBVm1Cc6OLbUTyV0Krz7Q6ayw8zWODN0nE+eCnWq4ezNxNijPtjZqmAq9P6kjDrqVGLvD/NUkvdXZtSFToVMdSN+nUjbNEKnWsTpUehUt0qVZoKp8O7vUWuZTOhUeS3ryF0KtjYdyP1UqFPVzN2CiR516e4P81RlP5XQqZCppDxVd/S6frw/ZCrMU4kN5TJPhRn14d3n7Ip3f8fLwvvc/WGXwjPa/5WnWowdU+6nqu/6J3nvD3Uq4f2hTiXu/t7en8ioI1OJDeW02j5KeSqJqdD7s5Gpyoy60KmQqV7mgP97wzwV6lTo/U2W9rur4u391bQxZRJTSXd/3xn1UqcSeapk2Lx89v7KPJW+yw5kOr5uDKnzU9pQRp1KYqp7T61/dCq8+9vuNlVmHSj/+4F5qt87P8suBcxTyd7ffLPJREZd2lBG7w91qn331v10fv6JqTBPJfWoI1MdG9ol+2aqQTXnn0GQqUQ/FWbUUadC789Kt5yZvplKZNS/uxRgo8t3f6JH/WvvT9qmOfC3UCL2/sp+KnH3tzs/r7JOhXd/uKEsdSkInQr3/rBHXfRTYUYdN5Qxoy6YCvNUgqn+Zp1K1/7UT2X+h9z9/T3eX2Ixwh5zGlHl8bDA4QSVhUWFWvT61ADcw4Uzx3WwXdPWWevAQmk7zD8EWU4HwXoM3iF3ODMEmU2dIGuAOyqCzI/qKlA90Gbgrd4bxUQNIhrVrAK8puZnfud+XAumCliPkKDZyA1aG9keuA0yY+EuMjRqbtMEwnoQEGbOM4Nm6bgFaW3vKf705Ee0Mo8c8O6hq/i9wFSp1W43gXnLUAm3K7qmxcDIIFJv/OudBwGlYZ4egLnViAX7G1HpaZicgOOUp4Tm/M1EeRG99/xCEgzv/McpS5/gNhsLEtgpZyRru57AMq7POGTseke6HkVHYFY7Vhh/S7KoFfkL4OCZMBbOqE5HDi1gFkVJ5sdqfU1nU+0Gjj5asjCw+M8XPerLncEkppJ0KmQqqZ+q3FAWTIXbNMhUUka9ve90FXH3t8gZlbdpkKkk76+8+xt1I/4MLHvU/2KqxBedn79n1KUuha8eddH5We79iQ1l9P4EU2E/VaBXHeh3ihfzwkC3SbUVz8F2Ws/MnfN/LITcXgzG9bzJnM276EGdLjnjhLM68SaPGyWVYppBt7HUCBwrF58MTnEEnf1Iz9zWqkhJKw8vMLxE98x59jnjZNWpzRmqrhAYdIqINM1rFeg0uireqJ1Q8lzt59DJu5zZRpFukPBwqoK5DFUF7puxTe56UMCwNn4oMKWLSOqnEt7f6vgsoDMPmplbHBcWsXYtBrbPVMU7eUVOikp/Cubwxv9861ryINuV1YWxdTKIYCrotCdCp5oerp4l3f0JpjplrTZ/Zr8z6uXe33Osdv/q/Hx7f1JGHTs/RZ4K9/6iZ+j+3k8lvL8sWtAfXQoSU5XbNML7k/qp0PvDPJXUT2X324sPU2FGXWIq3KYpvT9rnfHff7CZfHQqwVSYp0LvT+hUc7O+cjazpPnZpsE81ffdn+j8bB2XvtCpasvDgH3nqaztrLmWvD+7RZdrqUf9c/f3D+9PbCiPd+ZOMJWUURfe33C5OH4y6u2HzkSeSjDVO0/13fkpvD+r1m+Lu79RmaeSmArzVIKpME8lmOqtU0lMJXUpYJ7qT10KqFOJLgX0/m5ArmQwU/lnKuxRR51KMJWUp8INZdFP5dbrRNr7k5iq3KYRTPU/d35+3/2JjHqZp5I6P0+3t3dWding3Z/w/jBPhV0KElOdwkr106VQen8io74eby9yRh171I/H2U0Rd39Sngr7qb7zVGU/laxTXd6doHj3V/aoi36qMk8luhRug+dW6FTSNk1RrdyZyFOh9yd0KuynMqznTr77a0c7X+5S0Iu+JfdTofd3PO/586JkqoxorR9MNXK2R/j7mKqltP/UT2Wapfn339RPdb3UA2depF4W+BfVp+0x9IGtbgHz9RdnnJOTc2Y5NDhzvOr8rVo5HaoA/N89CXWbranzskcQ7CYOCwpKLPrYDOoQhPuAsUM3B2pEVgBeZc4ZZHjr+XSZaWdgbc1nYZIcU+H9+eeJmYVGnei0NVA5kOzSUPH7K1Dp/qnPIXqsfYU5qqfRscqZKarnXhZWM/71t8yawtLquIwdx2ZBL8sLh0BjFmYsnOQpPa3oBpLmK1QC/nlap1012sFs/tatrgfyoNuXc4L4tfcYgy1nHE6IIYA243/+eiUraL3Qb+AOlFRhvRH/9f2rPwY3Ivz12XpvTdO+fQAwDzFjhUMpnZtGCkmjlZCQVnyVNu7RGWaDS0L846nPH3WafYXFy14obJiqhvD+kKlEnmrtN4JP5yfqVAd2H8hMhRl11KmsnbmB370/iam6/qH3yahXNmuQ9/7KHvVmZXT+dCmwZXv86fz83P39s/eHOhV2fkr9VGJDGTPqkvdX9lNJd3+lTjU4FsOiay3PU5j2TvydlyMQJWE+isAo6k/i3vL33d5064KVbJsELp7NGcXgTGV1wjpxG0fOVKTqZfxVLRqK517HQI6b6QzG055OIJ9xpmpU6kfod7074U82zjjB4TYGu/1QiENzHYgbbSowmb+umZecxwbZ3zmTjW+dOvNWx3cv+5gz1XThq5mrr9v897eCC4xOl4fite2J/6OfqrhdLzDdc8aC+L4wiN7kr3+Y3FVO9m6xJuvRbQId/teaea49fhCzmnBm6+47CqxZrJoXu2ELnWp6Tb1PP5XIU+He33eeqvT+hE4leX/IVL2DEjr1xaPDfuhU2sRafzaU396f0Kkwo/7do44Zddn7c4L6/8BUJv8HKPdT4d2fpFNJ3t8amobw/o7rlZYNi8tEFUzVHub/pFM98gphoksBdSqRp0q6HUvc/f3a+Snu/vjDZ/zpUW9t+TO93FCWuhSQqSZL6/YQeap/0qmIIfb+RJdCt9c/fLoUNvSeykyFOlXJVLJO9WYq4f2hTiX1qDfotOlwpOAMgDpVyVTjulNPBVMJ7+8roy6YyjOdjlM5jiiRMuro/UldCuj92fXh2+t/d35K2zTfd3/o/dUm6/2nS2G8Sfqfzk9kKnH392YqcfeH/VSP2r322VCuv7aqrFN9MxX2UwmdKuge14KpcJtG7vwMFhv2naf66FTvvT/UqaQ8FepUovMT81THbbOiSBvKwvs7OpzBv/f+UKdCpvpx94c6VT7fT+QeddSp8O5P5KmQqaRtmrJL4ffOz3LvT96meeephE616dwqznbdf8l3f5L3J3QqfbdVpIz69zaNyKgjU2GeCjPqgqkwT/XvuPtr1ZT2H5iK/Kdk1P+XmQp1Kqc285g/W/s2HUVaD8L+y8/4w0/RqXX3pxAsgDNH7eT5tN8b6OCnz2nG5hcS0dlItSDIDg5hxTkzaHt6VwFIJSBh76pS2mO5D0muhVmQ7wKbXg7qEdizz5RwMNI+TBVGqsn8x1sXulR9B1LFCJnPuo8HfWn5DDyt5TN/1N6qdJjfNf600j3C/DZ/va3+w4ZZZeKS8Pjc5lS7cqabtdOQsNaM+pRV/SXE7ffvf3wzzqqZZgC79SwLTvV390N/dYDlIOFfz577lJ61ow9+Y8tfP/PJkbZexyvElWnKAhhRja4TawQL2+Bfz2a9lP959R3EQRbz17Ph3682y2MAxYwzHx70QZ2ZfoSE1WIl0Kd7n95juMDcuS0yP1oy/a8N5bijiB511KmemUkVqUf9lfb7RGwojyqECp1KZNSJcwgc3VVrirRNI3V+4t1ftagMs3E1f0TmxDqPPkyFd3/Yoy68v5KpROfn7NA9CqZq7/fmJ6MudX6iTlUb8md4u+URRXh//TxZf7oUFKuqdlGnknrUJe8PdapEn06gTw4v4qmxbhBt/gqhlysPxemzQiV6uHTBaJma4lxNzlTbPO7AYBHUMqdmTDTS2/P34n6UNjKYBZypxsoohH69287c1dT2SffEmWpcu90UhyaccQ7X/hCM6fGVeZZn24R5XU5W2/uVwWUz4iQ257/eGOj8m2vO2hpZXncVMJdMJe5cu/DXB+4FTO3yyKAoJrbIqFdcr5kJ768fn87AP7lrilu9cSY8HDiiD87v3vTMsFMyWy5t6NurJ+FEMT6SpNeoADnEHeaaXvwwT4PDGGarlpFNGuOnLpgKuxQknUrKU317f9Ld36y/NoT3V7P8Kn8PfjMV6lRHUi0+e3/feapSpxJMBe3Z+nP3d0hulnz3tzb5ez56fyJPhRvKZT+V6FKQ9v6QqbDzU/RTfetUmKcSTHVdpcp3nkowlZRRR6ZCnUp4f+Xe365y6H66FLBHXbr7KzPqgzuJHqJLQcqol52fkveHTCV0qk+XQqv9ufuTvD/sp0LvD/NUIqMu+qlKnQrzVOj9iQ1lzKjrb6YaST3q74y61KUgdCrs/JQz6vYqFxn1CgyJnKeqUafNxN4fMhVm1EeoU5V3fyKj/n33hxl19P4EU6FOJXl/310K6P3Vuq86kTLqyFSje/++NjuP5UDc/YkuBWlDubz7O3OqISJP1bdTR3h/4u4PmQo7P7/7qaaV3d0XnZ+YUR+NRmkudCpkKsn7kzo/kak+d3//6FH/1fsTeap2K3Y/TIVdCnj3dw0ezc/en+T9Sds0yFRlRv27R13c/WGeqvVc3D95KsyoI1PtsJ+q1KmkLgVkKuxSEDoV9lN9Z9SFTlXmqY7QbfHPPMth3r3Mbp1/S56qVa//qZ+K/ods0/wt3l94arpKMB5Ri26GFv+E3U99xvg7vkZ7Nc2G5KS5StjMTaBJs92G4HyfMv9yIz5NV9EAkpk3VXzl5Om0pycKuK/Az9h9TTljnVQP0skwJEES1/hf44W2h3l9yjJmQhQJpooGiUnC5oI8aG77Nixul0BhxgIKWnkZAcAi5wz2mpoP2m0mdXDvQ1fxr28Gujzf3qOxh8y/+N6aegelBvOVGWRs1vWBeqRYwMwoQuIPp5xxNvd8C5DHM8KihpLT+nCwB7/LP/8HT4XotOsCA7+Z8tefOSynszi6QFidJRmzrv6DLm6aBfOUM5ufhbuIdsdqDst2Os+Ys+HfryKP5jAPFzEJvGVeUH0a7SEM9jHxp1ndpuNXfgaYmgsSTF6cIUvvT9pQ/s6oC50KmarMU8l3f7j3h3d/395fmaeSuhRyL75+vD/MqEt5KuxR/6c81bvfqNSpcJtGyqhjngqZSvRTofcn9VMhU0ldClkULj9dCshUy0vdBnvcfSpefB7rJLyeA+jNPM5Ul8R+ENbniDrJOloG3lCnRNeCKowNtcbcyZoz1TU2V5z0kgZzczuxiD4zAzDmqzZzkxqnJX2zPMCwerllsHR1nQyjswXj+/aVgbIsKJk3a23oh+crgdoj1sii1g/BSpo1/nr453wSBQsdpnNXURzP4kwFunuCUTJ6MG8xrlhCp0Km+mzTwO4M07jQmDub6Bo5vTPx5HxQFO9e49/c16w6hr5Zf282h+2cOG6iwyAJOsQ7OHFu5oeEM3uiG5ypk82n8/N7mwZ1KsFUpfcn3f1p1ZASkadCnQrzVCKjXnp/gqmkvb9LNlFFRl1iql+9P2mbRtr7++5RxzxVZbDayBl17KcSe39fOpXEVJVwu/hs00A8GwmdSnh/ZT+VyKjjNo2UUf/epkGdCu/+REYd9/6QqURGHfNU2KUgdCpkKsW4bdg0K45roVM1u8veP3d+tlqZYCrcppGYqsyoD9XdtRBMhRl1wVTZLmjJ3t+AXbqfjPrXhrLY+8POT7H3h3mqqDl6ih51+e7vvU0zbq9a664ze3eAlts087xjOdVF1FHGtwn/zHNW4sNn72944fSPnZ/o/Ul7f+35+ZBJ/VSYUZf2/nBDWdKppL0/zFMdTnn1s6Fc5qnscauadm/TSuJcJ6PnZ++vvPsTnZ+XiuH+6PxEppLyVFJGHXWqc7X+zESXAm7TCJ0K7/6QqY4e65Cf2zTjaC3v/SFTld6ftX7x7yeMTOdH56fUT1UyldCpjupm/emnQp0Kmeq02j8UKU8lMZXoUnjnqYT3V3Z+Snd/qFOJPFXZpSD1qIsuBWQqae8Pmep7Qxkz6nj393frVI3mr+xRMlVN+Q/ZpvnfzqgjU826Z5eFM4szyvr4MGHBFJ8Ed5czDq35I2Bp5mZ+JTFt6h8vLZjDaUrever8/7/39aLtYsrYZm1q1Jt1XrB4vJmMP9d1en7ZLqSbbqD4Ts3XacVUd+BNh4wEKz0C0aUQqmFXCQbn7Eh3Q7DBGxDORPS+zqnzVH3w6zfGWNd/HWk9G3BmelL+ekONMxAJ7CEkHgBnsv02olkzU8E/FQEJd/3cov3QSADoNMj8a5wfaaXtryBckZAT0Sxb04U9y2GxHbjEZ0em0tAs+OutqT4JnbUSUYNYZ1gee+881Ew90vh1HEA6P77zZvMA6O4ZbSHcD+ck2M3Ygw4f+gy8UX2e+auOmtNTu8ghXjzmSuAUe0qHhnGC+WaaZv5+RORtmkk35cyE3p+UUUfvT3QplEwl5am+dSr0/qR+KsxTic7PL51q0BxcUrFNI3l/ZZ7qr7s/zlS/7v19b9NIe3/YTyXyVOXen8io+/tbLJhKeH9O7caZKmw8iaNsxvzJPI85CdfvD+aM46Igxn46BRpUNcKfbIVBaBhUgI78GnHjQUUlg5u5hKHd5E/ybpFQcl63fDAXlTbxElrYxLtMd9C3dzfG/9YWGon30wF0zPhFYNPjf33gOmlCZ9srODPt4wd5HLcM+q16jUFl2n6Qy3XeBhq/27L7R85ctenkCNQZPQg4/P1fbChLOlWkLY7Q6fM/ibO9cibUX60pDDq5osDiyplqOI6HYBUFZ7L9LuGPmmunBb15UiXj4fS8Ns3ObCR0qmmj5RbSNo24+yt1KqlLAbdppM5PyfuT+qnKPBVu04iMOjIV9qgL769v7D6dn5N9l//9kZjqu58KOz+Pq/b0o1NhP1WcnO8iT/V7lwLqVNLdH+pUElPh3t99tVkQcAvOeJinEt4fdilIPerC+1svL86+oTSItKEseX//h7s3WVtV2ba1L8iCYIpFkQgVJesQgNZUTMEUVPTq/7CHaxHLMfeelTP3Of9ehfU8M/uSMb6hL6213lqVpxJdCvfG+8XfI/3b9+4P81Q3/puXijwVZtRFnkp0KXzu/trRekicx7EG/8qodzrfPJWye3pf7w/7qdD7k3Qq9P5y/2QQ0U+FOtXvhnIHNrVvnmo4JS3BVML7E3d/zSFNhfeXzx9nuZ9qFLDBH9s02KUgOj/TlBheOXNq334qzFNJPerVNo3Y+0Pv701Wp9Qu850qvL9Sm4yIFd05I++c5tG7H9WG3Pl5RJ0Kt2lw7w+7FMwh9WzRpYDbNJL3J3Qq9P4wo479VHLn52ebRuqnkrZp8O5Pyqj/MhV6fyJPlcScEcnAaQimEnd/v3kqqfOz6qeSOj/R+8O9P9NJ2qrk/Qmd6refStz9fZhqHA+nO3H39+v9YUZd9FOVReMkmErc/f3mqbBHXeqn+vX+fjs/UacS3t8PU0ldCrl1Pv7jOlVb+5uMekP9f+Tu7x/SqRSfsEdbaVNvSXWIth2Wsp7GGScI9Qmw/OGz6LNbwP9c8D+xfqQ4aXx3U5OuzyWFpDN2Cf8hCUqaqOcXRNaQM9kqT1W6nGYeRAaNWHwrMpVaj90BVt1GkMbDsm2LjPqiawzSsEyUjA4eJX9OV/OIhGGs7+itkwQwe0w5g+35Uzx98Cd+WD5Ln8SJy7/e1btnAnNvXhq+FoeQzh7jNyyWLEzDXRjqVNd3S4hHWUQiAmFGEz3ZwMKJYhIrk3ROt4tWCoGjfzpMDc44iy54MFc2TIncjIT0tLqcYdl8LhXOYDSjeT8ZgX8eRix0ekNK54m9g43dmHNm7LIL5W+sEbDhfUFYi9HdZzwgheSqLlhU1o49moF+5r8eZUJCralcJO9Pyqi3W8MhkZiq0ZuOvts0m0IjovNTdCkIphqUDWayLmca7bpdyf1U6P0ptjIhsk6Fd38/2zRmZ82fg0WXgpyn+k+dquqnkphK6lH3snQv8lSi87Pa+xNMhTqV1KWQksACM2pyplqWK5XYuctgcis4s2QT/kqy0KcuOMekpfjpAvf8/B7QnqIq0N3eC2KM62sYep9uBYNpOknfjwAGMO+m3jVJTFL2jSNnssODM5DLGcdqdUfgLgP+9GgHqx4JTvc2DCda8dGVuiV5838G9spvEHBPeUEOC85cJnsoJEj7XZU06pMT2KfJM/UY4UxVeX8ioz42F2cYB+NW6vVS/vXvbjcbJg1NIT6xejYp9tMJjF2zJD7d53OiWq0WTPy4ptjrYhoa64TxZ4S0oXNGnewvkvdnqeCZ4u4Pt2mmxyFH1z/yVFVGveqnKv17n0hdCiJPVd8uTMn7k/JUkk6F/VSCqZarOgimwjzVZKQ/Q/nur+qnwh51aUNZ0qmQqYROhd4fbtOkk3H320+FXQp49yf6qXBDGbdppC4F9P6ETlX1Uwmmwi6F6+LCGQaZSuqnwjyVYKqfzk/cUP4v+qn+3aMueX/S3d9/rVOJLgXs/ESdStz9oU6Vs+zx7VH/685P7Keae6P5H3mq37u/aptGeH+oUyFTSRn1hsc4Y2Ce6refCvNUQqfCPNV696yLfiqRUccNZWQqkadCnQq7FL5M9cmoiy6F7Mbf85GphE6FXQqYp/rd+8M8lehSqDLqk0X8SAYduwCRp/rdpvm9+xM6Ve052slMVWXUp/NZvyeY6i/zVONJcCnlLgXMU6H390711nebRtKpqjyV1PnZP7mJvPcndSmgToVMhRl10aUwNPeZ3KMuMurPx+t791cx1URdP3YiT4UZdbH3h10Kv3mqv/P+8O5PMBV6f7j3N1ltLuY/yFRdtfl3TPX/Skb9n+hRj4I1KGwfM5XWtaIPi23KGGcWzlSL2W4Mq8OcM8ewd9Cpvey3wL8lDol6C4VSYxkaEB09J2V95c2ZgrISvKzFWLQdckbpqDsHoqsaKtHJz0o6m5Z7WPHnbxY2721T9KgHSXfA4tqNJHQ9gwmsL+8w5YBSJlQrdICkHwYKi99v/tdK+gb/3QUW7pb86114uxFnQNVjUW4GQL3T8wXhrhayaOEqPVo/qnNYjcf88ytKNqeQlwkEiyRSwoPFmYl/+gNs3CawWCn4p7RAdSFUx/zrV5r82cpQ5ifwNW2ZsvTTe05HQMGrHUKF9bWjTvmD/RbW79ecxe01yWh4nocw23fmChuDOqeP2WUPc6gtSLTtDlXat3oZwGG0UqLnNM0EU0WbkP+ZxzwVdn4KpsI81UQ5j0SXgpRRFz3qVZcC6lTi7q/KqLs3lzMM6lTtXnvCREYddSrBVJhRR+9Puvurb8eO2KaR8lSNB38gl3rUUaeSuhSkfipkKvT+hE5VdSlIeSppm4Y/ok/A2Dhlyn9R8pL043oAZGc+FbhCb0cOD8MG4/LpTZ+CppJt09HAqAefzs7z+kIMpZvApGw1GTTzW4/Q7gmgT+MuC3TF5oyVnA4wdep3xb/SoiB3zaXguPTFgv2ny2AMxzZQbV4w76beLsS1XR+s3l1NPa2mZcTsTNqcqe5vBZQZZ67ae3KG4fX6ZHBnRVt0KTReUffr/U160Qnc7rHFvHaeZGQRnmywSYczmaNwxlOKxxgGzv6p+DPfmpMeyVswbU1rzOnnUzBupG8KprJj87UTnZ949ye2aaoedcFU5wH/Fca9P8FU5ew8kb0/1Kkwoy4x1YG9869OhRl1aZtG3y2o1+EE9dWppDwVen9nY8oEU43rH6bBbRrh/S0XvbnIqGOXgrRNU3eaBrHCAf/6kalwm0bqp7qqn/1AvPvDLgWltk7kuz+Rp0Kdihnvlez9YZ4KvT9x94feHzKV6FJA70+9ZePv3l/FVCKjjnmqMyH+1/vrNMetb54KvT9t9K5714/397tNM3aH/Z20TSNl1JGpREadpG7rrzeUJaZCnUpk1IOr0uQMai8VqfNT5Kmqzk+JqVCnwoy6vdtOQepR/737c6oe9b26Kf+7firMU1nGXe+JLgW8+3N6D6/3ZaqPTjXZLkr7P7oU/t2jfuwy3E76V+cnMpUzUh9U3P0J7++n81N0KYg81UenkphK2qbZedHDK+65noo8VaVTiYy6xFSYp8K7P5Gn6rj8Ga+3/OTRrNFVvvtDncp8JJ9e+h+dqmKqcbIxe2KbRjAV6lSi8/O3n6ry/jCjLnl/mKfKC2X/1al+uxR+daqn5T//up9KeH9Sjzre/ZFH1PQe0/dYEds0yFSH3ef1/JjfbKFTIVOZ90f78g8yldb8m4x6o9EnaquL/6f/b8qo493fUh9AGj13Skk3Y68O81GNM8xaJztK73QIzCeQhpPU79GWcm7CrHuxFeauiU75q+cAvJflsEhfGhn1H+kd1uOQMTY5KBd6cHsWZ5aIM856TAsaFpctwG4ZEP6yz5kK81RL7TUgEemQOXV11YRF2wlZHO70OVWjwgM/KgMWja7vOS3vnNnW/H2IxVtIC1qf2BRYqnskuiiGSZsb9oRwHTIlPIecubKpHcPS4R8vHDbUkKqLbAlJN48YK3Ni09h77mEJdyDxI+aMk98TG8KGzr//bkMxqc7sI8Sn2ZIwmIRzeh5SAivtEaZx12jo1MjLNSxf9Tlh2S7d0Z2tBxBa6TyNV+MwpLRIduC3df7X6vZY0rW7SwGuxoqx+qd3HplKbCjr8y2Vmaq77Yd/6FQio46dn3j3h10K/83dH+apfjPq0oYy9qgjU4ke9SqjLulU6P05acnfo7Hz8zpMKZO2aaS7P9ymQaYSd3+Yp8K7P8FU6P1JG8pWHJhgHMySBdThr+zt4u2DUx6fqb9uFwm5+U0LpsGyxcDWOVMtd5MuTOKXSoLJljNV3GiuwKRxkwShxb/qBv/ywFZZl/8uHVY9cqwv9/xpc82ZKiPJhdQnUwojb/EifmuTq6RVDJtg6WFB/NpqmhFo1TmThZbKvFVjtSPPxaDFmap4p/7Vu/F3nvnkCO7LfBJfWyXfbRrRpfC65+1B/PZPMMhIi8BsWexIAbEFEyt6K97iyhmvewlGYJySZwrrYmWT7KaooIfd3pep1m/OVOj9WbX5YP5Hj3rPX/W9+oep+Hs6qML7wzzVl6la+dR73SLy9f4wo47en7PKOTP137dIZNR/9/5El0LVT+UeOWAZhsW2f+hUUp4K7/7ENg32U6H3hz3qUpeC8P6qzs+/y1NJGXVpm6bSqSTvr2Iq6e5PyqhXd3/u9bSxJaaS8lSoUwmmwi4F6e4PuxQwTyV0qu82TVcjf3h/qFNdeqOWt2O1uuz9iX4qZKpKp5L6qYT3N80/3SYf709sKGNGPdS3iez9VRl1izofrw47Pz95KuH9OWf+6yt61KuMOjKVHVic2dD7k+7+sEtB8v5Qp2ouFicmmAq9v95q+uny+DCV8P4qnaq9XGrerdqmqXSqX+9PMBVm1CWdCjs/pX4qsaH8YSqp8xP7qb5dCp+7v8vwpjPh/WFGHbsUBFOZr/1b1qkqphI61bT22TISeap/Z9SRqSarI3/mNF6tmdcbPz7dHp881S0ZLb496lWeCplK3P2h9yeYquZfe1+mqjLqyFRCp6r2/sSGMnYp4N4f6lRSngqZ6nfvT+Sp1u1aLPqphE6FXQqS9yflqbbsEYq7P8FUqFNhngrv/v7hfqpur/M3GfVG8/+Vu79/QqfyVcKZwmqSC3XgWYPlaRCwGEZKQusDdQj8yYEzjDt5tWl9vGpAcKN2Gm0zo0e3l10fgofKGUvXDzs6G87uMGvnnElsUDI6j2AKm/wSErZqhjuqq+UGQv3op+G+NHXh/W3Sm64wGKUhnSec4RYXzkTRtr4Dmr9tB5a7tq9EHKyALmLyhFnue0qkpiyj0Vk1IL62XRY//AOl60h7QLLsMRb236ygXQYhrII3U+KOndk0nOsLmL9oqMTkpVCq1r0tbFpHT4nPCUnoqmhPAV7XgIVbk1HaHF8OAPprkUZlGQI1j+oANu+cfz/BOlPpUcsSmLHxLI3Wfc5IeXnxYeFfZ0qYrfnneyvZBli+mDMWfXrkZ7NwDxHnT4V/hHROx/7G9pZvt8/ceLE1jSU9h9+7v4qpygsdKpapeaZgqoZ6aSpjNniZxuY5Y2LvT+Spkqu1EJ2f7sjb7SSdSjCV2+TPNdv9+PbVqfDuD/NUgqkk76/qUUedys2fpS4xFQefjw7x8f7Ups+fx6u7P8xTibs/3FCuAf96RD8V7v1JTFVrdcecMUhJ/IOdX0i2WXpgutmTBYPPndza40w1aM6biheWnLnG3UmHv2OAogDMnB3hPyAL0IO4oQT5rauSCY1dGAygkwbaNW+TuDvdgd2J7sxf6r0dKZcbA+xBs1Sg++kyGB19zjT1R54G7qS7I23t7YGTj1XiP6m2I9NTrcmZKn+zYNJfXsipOcw4k10eildonNGqHnXBVLWM/3N9cmgq4F6LOfnYr/zj+e/UW5ZWjyxa9SEMIXgyf2hxpjJPTxUsNddS93iZUuN2yUfgnV+cgdTZAKS9P0mnEnkqZCr0/n7zVL/eH+pU1vW6poKpfrdpxN3fbz9VppeJoVjWxmuZbfrNU+GGsuhSwLu/+rZleprSan73/uI8vsrbNKhTaUdloFgznTOh1KWAnZ/V3t9kcXUKkadqnHaJInl/IqNu+5xhqh51qfOzmDU6qbT3J3QqzKhjngq9P2f36asS/VSfzk9pmwbzVGLvD5lK7P2t7fm/MuqV94d5KkmnkrZpME+lrPj3vxu3a4rUT3XbpwNF2lDGHnWhUy2PXf7r/2GqcfDgzIA6Ffao25p7Co2or8281olS/udnt1VFngqZ6lenkrw/qUd9GGgD4f1JeSrR+Yn9VL93fy5sa6KfSjBV/9CfCqYS3h8ylbT3h0wl8lQ/OpWNXQrIVNLeH3p/qFOJu7/ffirh/f3oVCKjPtjYtshTIVMJ7w+ZaveoK1+m2g6GDy9L9T5xkalM/9jyjusF//6rHnXcphEZdcxTofc3obuSCqYSnZ+oU9W12+yPzk+8+xMZ9apHXXh/4u6v2vvDjDr2qEt5qt9+qt+M+m+eqng2zukvUwmd6mIdqLfVtTOTuhSkzs/K+5My6nj39w/rVJrS+5t+qkarU/3vfxVTbf2aF1/PXsrSU7qjRUg0CAefroJWqIT0OpsT8B6hl4a+/lKpe+4r/NG7bjMWNA4lzdesDuHUs9NQ9Q4JTT2tALB3nEkajw9j2Bl/7nZslkZ9I0zobmmuIGYzn8Ukbutf7+/10lm405hJx6tPPmuQfDLpwxLoqNO2gHmZn8bz7tuk1+J5h6ToeSyaNjkDhSQbQPiiLolS86DTUz+9w8JsMBIP5+xClRonMRZeWMrMVWjSdN6bQTQ5hCxUhkynTnTeQKR1Px9vzZmurYEJYany7/925sy417MDhOpjwcLmijPSfJX1Yf5osTRst7OCak17CYmfzkisDvmv19yee7BQs1nKWi2VUqUVrmF57M+UeFQ77mgYFDuA7mHJmNMmIOlUIqOOTNUN6pQJ769MOfMgU4mM+m8/ldCpfrw/zKgLpsJ+qlZxMWWdSvL+kKlQpxIZ9XM9n/4X3h/qVJhRPy8OlAimOi2e1vfu77As7EEt5O+hv/1Ub70xkLsUjpvX587nk1EP7vEQ7NvmqfCXoVVG8oC/rA+624cSjMZ2SNT+YwrmMW6mgTH73MnNh22Ytp5KGszd+5y897c5Zyb2yZQfbpzM3q4DeqfoEH8211Syfp42MLG8O/Ea415CDqQ+gIH98RrpQCuI4wwVILtRziDeLxPy3G8+nZyfpH1crOZkfOs0wIYrf2WM+8uMWOYwBac5fjB/s7IzqUdd5Kn270EK5mLTZJ5+5V+/5TdNsGrFm0Cfv6eRzvhEYTi6ciYb7j4do47ygvF83VWs0XmpG+H+PILorPQV6xb7pmCqstanipUCf27/zaij9ye2aaoNZUmnQqbCLoUxMtVf96gnHT0V3t/68skzDdqOIrw/1KnKdnfIhE5V9VP94f39MJVt1/qZ0KkEU/32U2GeStqmQe+vU9YM4f0JnSqbriz57g+9v2u+bKdCp8K7P9FP1Zvz9yRp7w+ZCrsUpDyVN1oq4u5P6qeSNpSlbRqhU/3kqXDvDzPq4u4PvT8FbO3LVNilcPG6dTbuXTb8R+x17nvaJ6PuTHVNHehRrScy6qJLoWKqX51KMNWhr8RfnQq7FLCfSuhULft5ETqV1KOOTIVdCuLuD5lK6FSYp8JtGkmn+mUq9P46281Jkby/xnbMn+kwo171U0kbysL7wzwVMpXQqZCpsEtBylPhNo3Uo67snOKbUbfNtfrVqbzVnrkte1MM3PH79Uc/Vbq+6kRiKtGlUJ8UiZRRn24j/vUiU+GG8gR1KvT+vhn1/9z7E52f11IJvdqm2WSi8xO7FKQ8VU/Zb4ROJZhK6FSfzk+5Rx2Z6idPNZ6tupnIU/1m1A+WWxJp7++XqdD7E3mqKqMuMZWkU6H3J/JUc58z6oNEvtCpBFORy2HgPWaN0z+tU2kNtfs3TNX+X5pRR51q5nseY9OA7Cg75F3wT4Gfss5WAQqabcDq7nLmCPlTHj30WwpAyJ+w43MZFPS5VnowI22bhev7O6QPJ73B0rwFJN7s2JxaT3UMs1edEbbZ0pBODu0VLJ4HUBjo47ZgqqXp6iy+XhmlvahnALucGQnNRDfp6Z5MILQ3PgmHo8CkQbQtwH9cXCVqHsmcti92H0LNc5Rw0t2r9DmxcvB2RZCypsMZcbQIfZgvLEairBfqtJ+VEayVNCRxOjr06Ntia1j1Gh5h7wt/n80vvTHMXzU/jeqDQ5seY9iBv1zOldgcUUq1Fyef9ZsyFr5S9UKhrs9hMfZiJVpf+LNY+tJdzlBrzlinDdXpPrusYKbtZyy6bYcJfUewhWTRWpIo4a/ztB1yXpX6qdD7w85P0aVQeX9uqm1tKU8luhRsIAuZqWoXZSYzVSfrE9n7q7ZpxN2foz8NuUuhylP9sfc35ogrdKrfuz+pnwo7P4X3d5s+ekKnapalLm/TSBvKBy0YwujRfaaBudcSwVSjVo0zx7ZZ8J+y8ckEd8vfw71daWWkdq81OQ15/MfnerqHxG7cZmDZ7wbxvOWyIMeLYQGlVocESV8rybC/XEO/XxSK79WTkAT3z9bMZVSyYHa3dqRZvv7FVI/nLSRpvnTAsVPOVK9cC8ms+VI5U11enKRa04QQypnK3JwfxB9ZnKmqLgVx96fdO3sY1Wv8N+d9SYA8OocRjJ7TN/GtHv96ylVMgGTDhwLTU66T42JWQp+GXWbXSEc13ovtEBb5g79nBse9Tryl53r1fX/4zahXe38iTzXfE/4etHrrTOpS6MaMpIKpmrHm/5GnQqYSOhXe/Ul5KtSpnkP+Z0cwVbYar786FfZTDQ9uJOtUyFQq+WyVoPeHearbusafCZCpMKMuOj8xT5VN65wJPz3qY9Xgr+m4TZPtal0idCrMqDfdVcK81bMeSnkqwVTHQ/0s61SYUZe6FKR+Ksjrqtyl8MoeVDCVlKdC7w/zVFKPuvD+Kp2qdU3ot/Oz2qYRTHUqn+6XqX7yVEKnEv1UH+9P2vsT3h92KVRMJfJUgqk20SqVOz9/mErKUyFTYT/VN0/1720a4f1VeSrBVF7dCP967094f6hTIVNJGXXs/BRMla35rz/qVOPLYkf/0Kkk76/q/Lw2Pc7UyFStvOF/dSrsUcc8lbT3J7oUnMWeiLu/3y4F1KkeDf5kb9vZkz8z1JeR3Pkp5amQqTCjvl0ENf5698lTNSaHo9z5qdz51yttKP/u/fE/hpF3eA440CBTYZ4KN5TlLoXPhvL4CR3126VQeX9hzD+/5P1VXQrj5aTUpb0/kacyNvWu6PyUMuqoU0n9VNilIDaUkalERr3a+5My6sZxsfjD+/uf2FDWmq2/2VBudKoJ5b9Cn/9/56miWscjUZBzBlrWrDbEoeen4WnNTJq3Mx2Wbcdj4eKxv9D1NH0B3KmVxvrKuFBzlWoQFA3+7rcJDaAHh79CsCv4abx3WUgHTXMIYJNACe2+CtSfhHPwDQosWpqztshTMZ/1FcZYyt8EIBvA8tEP0lht8TfH9t02wYecM9j6Feg0iVkOqwd10xBMElKybNUg3uQOY8/hS6VK/XkFb/XpRZ9TktDCuXiQzA3++aEgbTof0BBg32Qpu/lvlZ6UPIFw3Hb5X+8Vk77GlxHAc+azKNLeBQ2z9gaCWjZn8SvKdFrm/BUsGh44o3mMZvR5KmewWqxiFrY8/t8fDqoDK2sWK+FTZW3qbuwFsNst5l9/7xhS+2WvwR82F2mkL/i/L+WpsEedqTMm56mwnwp1KsFU6d0bCe9v0jMG9h9Mhd4f3v39MpXUoy7d/VX9VML7Q53qt0tBdH4iU6FOhd6fYCrUqfDu77dHXfRToU4leX9VRl0w1bw4EZg+m5/8FORzwvZNB/R698G8ftM2ydg6jMEyWZN492eeEH/LmWqcPRTiqc21TXbnUwzO2leVQNl3L2RPulMYmde2Ergt60Kaq9EK3OWtSIOb2uM0k7p9IN3aUwmsJN+R2vz4hslye1Mg73fnZNWsW+CoG4WAk6+AKPSqgOlxpgpGo25CvO5gz/8uZ6qgdeslIk8lbShH18YO9OuqoXi1MX+tXbWmFOzN8JV6m4/XmF7qBox87cF8r+j2yL54PkB/mJ3U2Rid0rjzB4svU5VDXydldwbC+xN5qr/UqTCjLnQqzKgL76/q/BR3f5inqjaUJZ1qG9Z1RXR+YpeCyFPdjLIUGXVJp/r1/iSmQp0KmQrv/qSMushTCab6bNN0Heck3/1JG8rM7Ay8kiRJKpiqPd3a4u5PZNRxm0baUJY6P6s8ldimqfJUyFQiT4V7f/u3miti7+/37k90fqL3J7ZpUKeqMuqS94dMJeWpkKm2n+8fdSqRUQ/2iu7Vqw3l7mykf/upME+FGfVmyGpskr6LUHh/yFTi7k/KqP8wlZ07fVXaUJaYCnUq4f3V0+1QeH/jqZckwvu7QlASsfeHeSqhU/Xez57o/Ky9klNqdQr+81X1qEtMJTaUMaOOd3/fHvV/d34eT3P+jIgZddSptg9myBvKuR+/0qkadEzh/WGeSjBVlaeStmmkjPq+HDblzk/c+ztruqJIPero/dnYT+X4/L3tt/NT8v6qHnWRUUfvT9z9Vd6f1PmJeSrc+xNMVd39yT3qlfdXbdOIjDrqVGJDGXUqzFNJPepVP5XQqaq7P+H9ibu/au9PylMdy2ko96hjRr1iKkmn+p/Y+9Nand7fMdX/I3d/2v9hnQqZKvZvnFFIL+VvmiulBWxFfMKSJ9MpodCHcDd0lXgdDTKaPziPs6FusXg+eWf08R53IenUrJSNt4FNybx1Ae889xlbWMymOrlQmCcf3cjMVJMWs8sM4vbSU1hLPZeCqdbE6yvxfn5o02cz1CHZRwHnpY2u0+6mHMHCGAILD+d9m86O2hXC29MlMQ0+d3mjcw8idnRI3E0GBY399AoLfe0r0bRDgK6O1IXVYRCQOI+YSudO24fNfc9I3HodClqn3griuO8SlvUVSm+aSSEp+6DEx+b7QrNPXipslXMSZVnaptmjrwE7uZz5Gg+aUDa6xLDUZjFh/SVnQr0/twDILmZxe8o/H5jlHNiixpmr7xyBTm67Ff/1HS9YeDuy7zaN5P052Tj4en/IVNLdH3p/b1sxvl0K0jYNdilgRl3kqW4jg0n9VKJLoWIqsfdXbdO8G1H+ZSrf9cxvRv3LVFYgvD+x94d3f795qv+mnwrv/qSMOuappC4Fyw0McNX7k//EbbWQLI8bC4a9+YMFu0ZCyfHpDmHQCjijKM/VnIxmHRWcjvNWID45JlEXhwisslRTny5un2z4ewJUo23mzZp5Rox5dwlGSAsG/VtiktPtWoPxROUMFwarhKirWgnGsXtLveFoCiSv3yZg0d5b8YqDZhOic+ai7qlUYDe6haQY13YwdEd3BsN3L/wjT9U537cw1eIGg6TZo6RIRxTc4fpFgtl7dSHuNNbBWagPzojXqUqOLa0Ag/U6xHHTRWmcNhYB9iw4A50otMluyjyRURc96qhTHfJ775tRnw6IL7w/sfcnZdR/etSn2E91UroLkVEXe3+i8/Pj/Un9VJL399ujLm3TYEYd+6kkpsK9P2QqO+l7PXnvbzjcZoKpRI863v1VG8rT/sfrQ+8Pdaq/zlMhU8n9VJ9tGimjXnUpSJ2fePcnetQr70/qp0oPdVCE9xfHs/a3n+onTyXpVFKPunT3h3t/Le32FEwlZ9Q/PeqiS2Ed7+tCpxLeH+79pXOzJ9/9CZ1q445A6qey1jv+HowZ9azX1zlT2dudvE3jbpdzkVH/3ab5yy4FwVTY+fnLVLhNI5gK81TIVCKjjkwltmmETpU9+//qUf/oVMFh+f6DqaQNZWSqs/94/7cZ9c/en/D+MKOO3p+09ye6FKq7P2QqqZ/q2Df6TDAVen/IVKLzE/uppA3lau9P9FMdB9v42/lZ9ahjRl3kqZCppB51ZCqp8zOi/kb2/v7rjPpkzX9xhE71m1F/o06FG8ro/f2xofzx/iYQtW3RTyXyVMhU6P1J/VTIVJinmmSXLn/mngRE6FT/dJ6q3fu7jHr33zKV0v/f5P0JpqoFLmP2gTPQ5MSaEHguKOG9HvSomml1mLd2bhrvyWtHg6f2hEXPskh8Whg72noobfCaS4szgv826cmfnSE47fl/7y6JSYNuzwB/nAeEvXehTt/xPAJv9uA/5+fXrCDTVmflbRrNPgvP54NK2+q5Dl4CvhJH5rZHjcluCPHhyRls0BqoNIqeF5hfc0cJ142UUiedaRDtSzuNW6PXhdYm4zNEucKZztvy7+dOPh2iB8tXmHsgBbWvNgDzjECJ67fDheq+soT5buQosenw73fASgJhvoI0rt85Mw5YuIJE12acoUiq0tx4dmFFugGLxx0a0vcBQliWUaSEq/27R8+xPoFQvUZKbA9ISWtNPYb1jTNXuN8cTXq0swXMx8O5Em06Rlt4f78ZdWQqp5Y8TcFU/Pl5+PX+sJ9KyqgXnhcIphI61X3Sn4uMuuU55VxiKree6qG09ye8vypPJboU8O7vP7w//p6NOpVgKvT+pDyVuThPvObbJcTNFgXlv0PjjWAqkacK3ttA5KnsxwTgy1SfPJXoUS/90wBoz3woMH5YNumtRhOY3tS74k2o1SPzu0uBXKHB/J7LmetUaygwcYo383aNmk608yaEEX/bZPzJYLkjy+hhwuA+aClwdK2MzIPTAly9lyugdTijmY+BBro1eXImOlshCTrHJ1iv8MZ835naJDQOExh3m28SeIFlklWwKEF3jmXq682lTWha28IoH93TwFgWQEJGPPnuD56cqcxRqCrBOerp5BU8DJgOu6Xiq1f+9SwSow/6OL8r8H4uS3Kw2A1G41Zbsag+yYzkMiYio27107IUOlVvqA+Z5P1d8nvtm1H/yy6F37s/KU9VZdR/7/7s7d4pRJeC5P1FOUm82rxJ/9CpRJ5quNUmnrJtNWSmQu/PKXr9RDCV1KXwq1P9ZUa91l3/h04lbdNUOpVgKsn7+8u7vzjlTCbpVHj3hzqVyKjrrXvtj34qKaNedSlIeSrUqSYqfc5FP1VHtzSZqTCj/stUkk4leX+493f66FQSU2E/1S9TiS6FSqcS2zRlY1Pzjp881e/d32+Xwh93f8pzOv/D+8O7Pymjjt4fZtTdwd0rxYYyen/TbLEzhU7Vxbu/w3WyE3t/u9GSMx/e/VVMJelUyFS/GXXBVFVGXTBV1U813m/tUOSppC6FySZg/x1TzQL++yt1KVTbNL+dn0KnQqaSdCr0/qQ8FXp/ElNVGXV5mwa7FMhk2RZ5qt8uBdSpBFOJzs8f7+/WP76I6a4288Hx9roL70/KU6H3J3Qqsfc36J8VKU91M65jInQq7PyUNpSrbZp/mqm6jb/rUde6/y5T+L+7TfNPeH++OXFJHI0Vk5r3pwqRpwILX2HQplEt7cE61lwSHeuvOXVu5zvMV62pEvfJO6HbxbYF0TngjLVYHXQ63JETzNU5pNEwZzrNrroOi6vrp1FcsDYdt4DBcn70WETX54vIU23Mep9EczAKWn9aNWDts8/CDnu26WmiEwiuuZcy13+VtDVPz5Bczk4aZjb/+PVU68DmubQZezc4882IcoLocQclsgqF0v5DnUJ4THwWXSx2oWliuxC6I85E63uwo705mUO4rzksNvJApeGD6gD55w4y7wUJ7R3aCwCIZyRuLdOC7tJzByJ95CtRL1dtujvpAQTGNiKM0nebtp6FCesZidLY8MiF3rwsgjlbc+aC1fDTvUDnMPcacxZvxv/BVCJPJelUmFEfEs0Ue3+CqfDur9PLW8zMBz794+4P81Sinwq9v0h58veo5G4qElNJd3+/PeoVU5m9bD+XdCrRT3V5BoncpYDen3T3hxl1KU9VMZXQqVpkGQjvT2TUjfFSB8fQH8xrOrlNJu2uCVQJOFM9rLxN7qlBYKw8GsQbbDQg6v31Bg5snKl0/q5N0tUygGnhKErgQzch2vowgmGj1mLghlpC+oflHEhjkaeBMkt0wVQOWT0U71zjH283cR5gHV434qVKl5K4HoxhMoje/CdgsdLJ4B09wbTSkvnTzdQk/qKzBrP76V2HQ2GSV8oRCJlKeH+3/LgGF3w19V6bTz/WiDOje/xs0fhbbUfUaF+H6Zh/X4F1nBYkjltXcJR7mwmmspqaAWFh1dLxMCgvIk+F3p/EVKhTTThpFYa274PoUpC8P9FPhTrVtsV/npCpJpinqroUJJ3qUjz1L1NhlwIylZ3qMBc6lchTqauNLpjqQcImkZhKdClgPxUyFfZTiTzVZUY234z6qs9/fmerU03kqaR+KtGlgBn1Al4Dr76ZJ0T0UyFTvS89zuwjeGZG03ivvXu67JDpzPgw0KdHXTAVdn4eptO9dzieBql09yf6qao81a9OtTM6kP6Rp4oLM+FM5ba9y6dH/T/u/todIuWpJJ3K0k53saEsmAr7qaS7P8yoS3t/lU4lvL/HhKmiR90dOLEt8lTS3R8yVdHu1vl//+8N5YY+IUzoVOj9IVOJjDr2qAudCpkKdSrMUwmd6ndDmf809YT355xvZSky6hJTVTqVYCrMU22rfirMU+VG3E8FU2Ge6niKje+GMnYp/Oap/tj7++SpJKaS81Sffiq8+xN5KmQq7FIQGfUqTyV61NH7w4z6GL0//9JN/8VUnbEq8lSSTjX2rUju/Kzu/gRToU51ul7byoRZN1vy/gRTjZgTy52fa44x8t3fY/w6yBl10flZrz2Z0Kmqvb/JIH6Y0jaN6FGvOj+lfiqhU1VdCoKpsEtBYQ0mbyij9/c/kqfSWn/Xo96rZKrW/yamEhvKSY8zyoOmOt02LQXWxc1TQmXLGeM+sTRY8d8hJbxe9yE9n9nnQcKYsjCdGiHlP8FNmI3u05Rtl/sePWnnDMAbAIt6nEfoJbfqsNQpZ6Rykaq0V9g+BOXOVZjTGe+ETrW2WV3xyNvI6IjlGsTK3ifRqOmVNLxfBuA51COhW+4vVHt4R/Aub4eEoXXo0an+bHPkaVlK2A79hLq9VQbhiDMdW+X8+1npdALJ2fdJPLqwHY1d24aVVvMVxiLOhMvmeQbRPnZI3H8YJR3nZR+S+91Lw7d2mFO7c5mBlyuxEpodJaOGtmrB7KJyRmzxv0Ub9xIg2fRCJXy03iV1HrsRLOk94l/vgP/7xZK/d/GvP2JsclV7dK3RGJLWak7icXAov3mqiqmqLgWhU7mMUaFTiS4F9P6QqUSe6vfuD5kKvT/R+Yl5ql+mEhvKyFSYUUem+tWpzOvxtRM6VSvmZPPbT+X4Ry8TOpV094ddCq2izZ9LkakwT/Xr/UkbylFY74Mz1B4keFsrSvIHZyK6A07ayFT83cMAy3FUxb+OVja5RvcXDO7WSwlad1slNS8OYDgqFOYF7VvIn8qXQ9BXSYv5TNNCovS7MbiNDyUXDf7xbq+oC9O08UiD7OPt3c3GHaaKeVX87nSqE3XQHYF5eL1SuLdvbTI1/QfY5qEkwf3ImWvIOFORzbFI/dchocL7UxvQTqf7u1Xyb3OfwLj7VInfovzzOeqHGTX47ANG/Hd90+z0gLrJnXiPoHshjwc7A4nWLWZ3k2toGHrLEN6fvX7rO+H9/epURc5pUuhUmFHHLgXJ+5My6shUokvBvt9D4f0JnarqUUfvT9KppH4q7FKQOj+rHnXBVNhPJXrUMaNe3f2Jfirc+xNMVfWoSxvKv0yF3t87XCZM6vz83aaRmOp37w+9P9SpJKYS2zR491flqf767k/KU3lWOxH9VLhN80eequr8rKvT7refqvL+pLu/Hm4o490f6lTYpSDlqcSGcnX3J3Sq34x61fkpbShjj3qj0qnw7u/VCzRFeH/IVKhTib2/X6aq7v6EToVM9dtPhd6fYCq8+8POT4mpfvupJKZCnUrKqFddClKeSnQpNBabTNKpRJ4K7/7kPNWP9/fbpfB79xcEkSa6FART/W7TYJ7q5OV3Wadq9Y8duUdd9FP9jU4ldynoZpcInQoz6pfe+C33qEtM9ev94d2flKfCzs8DBNd0Yky7c6nzU+pRPw/ohU2b71s2oNuBJvdT/e79qUtjKPqp/mmdqtf9u4x6/19rf+3B/927v//DTIVdCr5JHMbqK84oT/J8QzD5eNAmDQp6855diMMa/+dFtgd6OSo3WCmrKQlbEwPogGgNiC4jzliv8nN312MprNcdT2HZ7N2m03Feg2XWBIVdFqygu1nCEQhyl0WkPP+LqYaX+mcT19hRx7I6AGsN0nB57BfUnpqfO7u6m7LTap/RvtrP+E9Y31bCk2uoNFRmTZh7YKWsrQ1C+tpqKcDrwd+ngoJ//sUxGQM8jE9POlPmlIwTC/x++tlMHgVzyhEqhpV3tlPm5IcLZeWn8/QReyTq1N5Al8M5ZyBnEzPmHsmOHvlrHfhHnTNfcaI6hf7Og/jQCll8jg8FXU/53wve4zANbzuS0Mcj8yEe3UKFNSNVpZ2tHYEXdGYsHD3eF6FTYY+68P5+dSr0/mq0P/zmqVCnEj3q6P2JbZpP56fk/Ym7P2Sqqkvhjx71oW8VIqOOTGWy2bOUuhTGw2wQGvVS8f66n0q6+6s1vc973n/mqYT3V/VT2XTEX4OrLgXBVPPwWAdn0rwrgTdd6eQdTIfgmtM78buHvCQrozmAQc9WU3g1LUrWtesTSHv6SoNBr1eQPAoA+mtLIRDspkDMyCUwbraaaTA/aED6ziOE0a7MSTAqLJVYjWEHJhpHGX9y5h9P30UFUCO9ssBqd9qkcX4P+X91f7FA/ez7Wc1hAfpk/0y97rGrE2PQWIFLaMGZb5rokk4lvD//vl7B9GIrirci/OsPskEdbCd/Kt6pZoXkNj9qMGoHhQLX/TIjh07rBOPJvEXsa20SGvP7WRc61UTXyzmpd8eOYConhz4VTIU96pJOhd6fuPt7nrfjP5jq3Wj1FXH35zTctbz3VzGVyFNhlwL2qAudCplK1TtDIvJUqFOJzs+qn0rkqRaLAuS7v16PM1Q5eiby3R/qVOeqS+F3729THnX+8xytlN8NZeH9oU6FXQrShrK09/fLVJfD5+urdKrfzs8qT+VeDM6MyFRNO90xd5Jf5kKnOtVWNBV7fzGtp6JLQXh/OjwtuUsBdaoLadSYdPeHe39Cp5qNH4a8TYOdn8hUQqeq7v5El4KkU8GOM03/ckqF9yc6P4VOlUz5Mw1m1NH7w4z6ZJnaoZSnGosN5U+XgmAq7KfCjHqutYr09+5P6lKQdCpkqkNDacg61V/2U1kp4c+EVZeCO3isC8FUUp4q8vyb3E8l8lSVTvXLVHj3h10KdufYN8XdHzLVdDpNMrmfqrr7E3t/VZeCdPeHeSrspxJMZetbJuepzssmE0wl9aijTvVH56fUo455qsr7Q53q1/szt3X+TCoy6p8uhcmja2eCqbqV94c6FeapJJ3qv/H+pIw6dimIPJX26HyZCvNU2KP+D+tUPVVR/46paDWi/H81o/5/mqk+XQpxZ2QrcTznjHIyxyV/Tdf4m+SCccZ43mZtiHemQ+L3Y29Sr3W+wsabTZQQlLdJ5/dUgdAOOGMt3VdJw71ygKXveCxuZO+SZk2rB5+MDIvsI8vo+hq6sBoOXBIZ5JwI748ZcS0N2oN3Qi9K3gYIDCDsyZ4XqmmtOkS7hcuY0vQ5o4wVzkzp3GZMfxkFHT3G/Pl90bNIPHJ8oLtnfoDoEHEmnJ4Dle5r7SH4zwf//NAgQB+zcAKLe+aTeHrgTNjrzELYPF82i8rizZkuffYgOW9dJTZ7hkknVA8hytuREte26ZzWOpoK8cXhjBgMWI8+2uDAvJuFJFJ8zkjvS0n45zI4YylNEtLR2ATwXnf+11o/LOnMKRgs3+6MhKvVIft2KYwm/DWgYiqhU53WW9soyGr41ake3Sc1hr3nQOSphPfn97fhN0/lqjl/DZrnsdCp7JlVguT92b2dbosuBZGnutctU7r7E0zV26wm34y6chwkoktB6lFH7w/zVJL3J7oUME9VeX8io14xleT9SZ2f+WFSA8tz+U/BdcA/6/JVp+A0zELx0veqILPNow/udaISmN81zlz94xMGteuL00pRXD4Zdg+c8vpWPGfbtcl1bQxg0vp0L6ynn3zWbBrA9DC5pd7uoJXk/tmiGQyzuwJjmzOcs63l4Di1Kwm2s4VK7mnMmWx/LRVoekv+e/nk/3w07j/571p07ZHm6rUEY5sVBMqp9d2mQZ1KMFWq+Qtwoiv/8Shv+YXU/FcN3NX1qQTbdAVkoQ+7MHpcCxbYbndHtAE7gp2Om8z1uhPTWJnpl6lM/tsHYu9PZNQrpsI8lbRNgzqV1KMuvL941O8JpsIedaFT7aPm9qtTtR1z991QzlSdCZ0K9/6QqUTnJ3p/XWjRVOpSkLw/qfMTvT/UqdD7EzoVMpXIU2E/lZRRrzo/kanE3t/wcte9d5szldhQRu+vqXaN797fr/fXhs3dO7f4e7qkU/16f69gPiKi81N0KXw6PwVTVds0kvf33zDVN0/V5p9/T5+JuPtD728arfnnx85P4f2px3sh9v6kPBVm1FGnkvqpJO9PZNQ//VQiT4Wdn7XpgChS56dgqqqf6rdLQcqo490fbiiLuz9kKmlDWdqmQe8PmQo3lKU8leinggd/phJM9clTibs/zKh/t2k+d3/IVLtN1GdSRl3aUEbvTzDVPV6A6KeSmIrZpuvVx7N/MdV7tnwK729Mlvz1repScI5HzxZMhXkqiamOK9pPbfT+MKOOTCXyVPOuexZ3f6KfqmvfVDlPVXV+ih51zFP96lS4oWwuvWkhuhSyUL//x91f1aWAnZ+4oSyYCjPquPcneX9Sngq9v2K7LL/9VJinkphquOQf/1enEkyF2zTIVML7Q6b63fuTvL9/dkO512j83TaNPqiEqv9Nd39iQ5n/dKYxnDgD1S7PJ2xow1Wii8kZI8hbTYjqgZ2yhjEw6fTALuAHbMLCy+FA6SYYvyHR7IkSkcWroNPNaseZQeX/ve++C/q6KBqwx9TjbzJbsqPTQeLA5mg7abg8jOdCp0pe5xoJjPM7pIv7x0ts2J4SuvEzo/1pXoN4zRyF1Y7+nA7pag+rY2opcb4yMkpVRQHWHE5T9oY9/3MbWDsIwOVMp9Y4cxlTSiBqbrw0ypfMpnbx0a1GDNLwErxtemi0GAT0bClRPjMS2ryzLsyvE5dF16fBHw+pyv+5k0Usmt5SoO/0qcBm0gEWthOm0tmB2gB7nynxMgx2dMFfZwEmOVOYF/J/XzknLnhmFJK4Ps8u1O9efPDfjziNbzn/fJVOZeUzTxdM9a5r/D2RoysIpupsNapI3l+dPlrK1NBf+vfu7+P9iTwVMhXqVIKp0PuT7v6wRz3rNW9srBhaKLw/KaOOd3//oVNpILw/oVP5/enS29035JtRny34ezjqVGLvD5lK6FTo/a0/boLop6q6FCSd6rVfaDBktzuD7vmzUVzbDMD56EA+mFpGRpdjHUY+J+nAGHLmstnxAXrfLJWA0iQj+nPqwMi9vJnPxjebvKddHcx72VC8+UszCfRHAYxKcmOeOtYupDxfG2CPZncWtHfdNllujzcgdHZRIN9cS1J6IwOmjVGZQjTqFmSnNa5gks2TQFbjzGW8XgsYl2meBo8XZzTMqJdXr02E93faOguw6PCtgDbhX/9CWWswCAb8v1c7uUnUCWc6ct0XxHv2bnPC39wPQIN6I7UG8w41ntNZ/5unevd39h/9VC/l3fjmqdhQv0g6lZSnUoyAMImppA1lxoKZyFNJ/VTYpSCYqltOiPD+hE6FGXXMU7neslb+kaeyt9r0D6ba7zXy7fxkzfNKZir0/lTMU+E2Dd79YUZd8v4wTyXu/tD7UwvNUCSmkvb+MKMuOj+RqaS9v4qp3vXNKJV1qg9TSXt/v3kqrZlxpkLvTxudet7JX6Iuu54PrKNxFDqVYCrsURcZdexSqDLqQqeqmErc/VXe31/v/WGeSvSop3bTlDPq2KWA3h/mqabo/Qmm+tz9WdqWMwDqVOj9/eapJKbCvT/p7u83T9XNZ//y/pCp6ikZyj3q0t0fdn6KjHqWT3XRpYDen+uMvMQ46aOh6FF3zebDFkx19Q9vOU+V9vLbt5+qYirRo453f5hRl7w/ZCrR+VluDjNvaxGVmReT//pV3p+UpxLeX7X3J3UpLM/L23dD+SdPJd39PR7Z7ctUvjo8CO9P5KnQ+/sjT1Xt/aFOdTxvSibu/qouBaFTVUwlOj+RqTCjPj3P6/CHTvXb+VnTXEPWqTBPdezuRkxiKuxSkPJUokvhH2aqZvvvvL9B79//+7969/eP6FSrWLEJe5iHgvZ21gOgnbuMNZVgTjd+3oR4srZZ3O69dHq6aScIVWdC4toi0Kk6y0tYGrMJY95sn9GLPt7Bwt24aawVQUbn+rMDobX20riwSULLQp/CTN85LLwPW6HYpkluvV4aFP4b6C58NoC/lnssbNz6O6oRosFmeuf/fo0OQnqvjbcQp08rjXa3w46CvX2BP045Uz01n9L3QdtCtDi5Sjx23xfamlwMzlxt/vEshVE6GJcjSJYlEDY/8bfl7mgVwHxysNKQPfj3aze0DszPxCUR/3r493tKfIhVPSKR1SQ27TzTN//1aQEJbZKWdDFWp/zLTRiLs36Q0GP2ybh3M8bCJuMM1xhSB7xOzlI2eNMdfQRtAL+1iVmoDg4JXVpx9u1SqDLqgql+daqKqUSXAupUmKfSXoX6ZSr0/rCfylJszjDIVKJHXdvsTOOWx/Dt/ESm6uuzgdCpplm8LYRO9Zd5KnH3h/1Ux/ueKFKP+vPh8Pe8iqnUXT5QBFPx30n/m1F/fiL6lU4lMupk5nRhvCSFErDNrSSbdaDDoGUULLi2rU/H5roG49FIYZDfpypxtvs7jAtONX43sxMSvkY22PPxm8Fixt9Zdtm7D4Ox00ghvKx0snncPKAd/Ub819niDHbkTGVt4E6CZeumksd4cIH+TrmkQet4LYhdcCYb7fYl8e/u8kKiDjJV8ki9cDgpiebc50Amac48rcMZrcX6rtdbOK2vTjVLhzOYXLN36vd2WkKKJ//+HHf9ULyxyRmPLfwW2Iwzjf/0lyFR2mQPw/a7Qewh/xNmjCeHOugXqJOJtSmpnKdq7vjPwV/qVNil4PQOyWVQjlPz6/0hU1V3fxPsp8I8lehRR50qPS6H3x71PHXUQcPjTCN5f9j5Kbw/zKijTpVtQzU1ifEoB793f5X3J/qppIx6pVOJHnXMqEven7N3bJFR72azhAjvD3UqZCqRUa961CWdSnh/2KOOOlXeSAfkr70/++g+/8ioFxv+XCaYCrsUUKdyGtN2yJlq2RU6lWAq9P6wS0F4f5hRF3kq9P6kzs9XVstERh29P6FTofcn8lRV5yfqVGKbZrdIGyJPJfqpfpkKvb972KmTMXp/0jZN1aUg9VOdjacue3949/ebUX8AuZOJd//oin1N+3p/2KXw3isTr9QmI2Lf7/3i209V5ami6aH2rzzVR6cSd3+VToVMhRl14f093NqK//oHqpynwh718cVa975M9elRF52flff31an+nVEXOlWVpxorEzsUOtXl0KkpUp5KdH5WeSpp7w/v/n4z6pJO9buhXHUpCKY6N+rLr/eHPep/6f2hTvWbpxJ3f2Lv75NRl5jqjHt/FVPh3p+0ofybURedn5VOJTaUkakwT4U6lWAq+9Yc/4/c/fVa2t/d/Rmt6vDvfxNToU6VGCsOHLuTkVGtdS44M0UuCXfHN2eYq6dCUFvYJOz39R59jc7Hz3SmmbJstm9TWKdP8EN/Qtjy8dpxJjlvAK5jzmSvINhR/qTXgmR19DiT9VlIi5M9gdVrbSvs9UnnYj+Vv4Ieg842MOm5YyngN7YeiXq6l1DjrnRgFXQdEkbPgU1B729hecotEs+GnGHci1fC5mxNSfRec+Zb3NI1wP7OPz9/6t99uhx0SLoLVwmVZ9CjSqegENG3p8RhypnwDC0fvEnLIqHF6YreKGsBXNZOGvYL/v01a6YHbFGEKYsbqUmT8ayEmL/RpZHXVC7UOlwmsFxOPj3xj0NINUPtwzq3+V/3ryml+8fFgkTbc8YadNU5vXVNF1bmJlIY8YNQZNR/vT/RpYBMhds0GqsNifD+FslZF9s044W+60l5KvOsrLKvTvWYGKnoUnAUSxdMJby/e+therf58frtUcd+Kimj/uc2DWcq7FGXMupSl0JjotiyTsWf2fby3V/VTyV0qmpDWfRTNdqNDgw224K/U0S3gnS8YACDeJsrfuRxJjmPoh6QJ1VI4NKuSsLaOge7GJXMd0POVJfUsMDufRT23qarE9K814G/BDaIH7ambaJePvt/inZVgovKP97bG6pgZKNC8WdJtyS2ej2DWS8vzBtmnQs5h28dzNf2qXijeJqRY+N+ATpaPYifJZ2CkP19BrZj5CRIOnkm5alEjzrpc6YiofFmwQqsOXFakw5YSZsz2ST+eJeXTpMzYZCngdO+AUn61hbGh5PKLLU17xlLLa6BqY5qZLytPdt/5Kmw8xN1KvM21DNj4382rCWd6sNUQqeKhvw9uMqoi85PzFNJe3/T5nT8zagvb/VQ5KlQp5L2/iTvD3WqWytspJJOJeWp8O7vWOvx93j0/rDzU+SpbLJNBFOp1d1fpVMJ7w+ZCvNUf6tT/WbUK6b67VHHjLrF0SkT3t/BsjhDVJ2fqFP9sfeH3t9vRr3appnEQ84Y6P1JeSrs/PxL70/oVL7ZHXnbcFx+M+p494c96pL3h0wl8lTIVJinknQqaUP5L/up/k6nQu9vMslvIJgK81TS3p/IqCNToU6FTCV1fv7e/Qmmwm2aiqnsapsGmUrKqB+jrkJEnspNJ2+581Nk1D9MJXQq9P5+N5SxS0HKU93zcYNJG8rS3h92KUjbNL8Z9WqbRjDVLrDmX6Yy1e5Fzqhj5yfu/UnbNIKpPj3qQqdakvVceH+T81TThfcndX6i94c96tN+j//gVTqVyKhjlwLe/QmmqrZppB71bdbIvnkq7FEXOtXv3h8A//VEnQrv/qSM+v9EP1Wvo/zdNg35f+Tur/dPeH+subZYdOlzBkpHXg6b/sZR4gcYnDGeigJh7WWljFxLlU6VWQabBzNZXDMGKqUOuYPXuJlp1DZfCV3o1po/OlqOwlSdM8/FZg2IxkPONImV2tTvmGMI4WWnUf96toVONc9mGvOHNUOnIzN9wWbzdlm8It6cuuqqDV42tJXwMHmZFLrPNSS70VSJN4kRUruuPWCZzidKpLWhTXsuWUEUhI4SvuqHOV2ReR9mtb2bMvMatKkdUwKzRd9jYTTe9+j1MfNgfdnwj/dsGCbNxkoDwjTjDGd4vkrfSenA3LmGjD+eE52aY+8Jq9nTY2zeUTizBSH/fu6jQIk6xwPQzmhVg2AbBSl/nlJ0moE+hXXRChR2TMKQjrOdAwGtR4ydXwdbvvvL7257MGYt31NjlaTi7o+RviEy6u5b5YxiLLp1/h70yVOVut4WeSptfVHZtP+2kkG/bTHRpSDlqZrJfKy43aSk34z6j/f3q1PJeap/e3+O9+SvORVT2e9jfyeYCvuppL2/enk3yG+XgtimScaHxLuRWsEEU03rfgvIrl2wgP8hzEi4bNRBJ+2cBW49BzIOJ11wjMM7Dbr2siCH++IGbmtYEsisAshErU+gbx9fKdRGix7pB8caTNZDNQ3WzaVKjtnIAdOfX1OvfluFZGhHLxg2+ef3evvphbyngyO4p9NZ8XaHzo5sIaoDCVZP5j0bS8506f4Ert65K/5AvWYkb1xjGA2NmwKvV74TTCV5fze9E4G+0t8kCLYWEI3eW+Ba3oNA+PEuY/feAFe1cv7O8rjZBJb853nUZQpzbqxdGh2zq4HdHvTS6fXeV8ljSmyx9yeYaqE0W0KnEt4fdn7+MpXQqbBLAbdpJO+vGx5WsveHOlWu3vqK0Knw7g87P8Xdn7RNg/1UZ4M/TwimmhiPnZxRr3Qq0aWAGXXUqdod/omkbZpzpVNhj7qUUa+YStz9YUYd81Qio/58PxbefrbiTNPiP5yDTbm5yt7fb5cC7v29R6sRc0cPt/gjo479VJf6A4g75F/1YB1pzT90KqlL4atTdbrkX97f0/7qVFWXwrb10JTJM60lf3R+ok51OWvPVGKq3arWY0Kn0jpE+d79jfhrlfF45tE3T4Wdn9H8dhTe3xjzVFVG/befSrr7k5iqNTjtvZOSPYi094fen6kW/BnJf646nuKFJyK6FPDuTyEGZ0rMqCcOfzrAjLp5X4AumOp0v6tf7+9xcEvBVFJGXepRR+8vjUdKKry/KqP+194fMhV6f9I2zX5x1xXBVOj9oU4lvD9Jp0Kmwoy6xFSYp5J0KimjPpt5xR8Z9WxxcoRONS22Eyq8vzw6ttl4P+3Sgdd4z7/en7T397n7G8fD6U7qp5I2lPNC2f8Xe39DZ9mUvb+q81N4f2JD+aNTCab69f5+81TYpXCBQfe7TYM6FTLV1Dvwv//PMVW32fwbpqLKfwsz/7/VqdD7AxpYJDLMYE6X0/MVfH3osHjzDkxqWFvOOMeLRRidgEoZGacQP9cmiej1VVIrygtIeqrJGSUdhLS7eq5gE52clLUX75A/WJxVWB8nnJGGPeXT0RmOwJuCTcJ670xFRv3zaEy8YMoZpzkcl+DFG5dEz3cfaLtGmrAoNzZjXfWl0+Z8m3CmItOUxS3DprNkW8AsYhPGBjNdpc62tYJY0TnTdVtvoO/JswbQB5ewRvguad/kr9N+1+OM13EGbZrdNRfYYThlcZ4fKI02M86Q2d5W4qI+KOh5tLOBfyb+pjceBz06zPt32Ohrj7D2kO3oQdGHsGnoAQsPJmckmo81CDQ/YFG2frfpsXYxwVN7/K8/jVqUbtv8473LUInGp4Mp7f1JOpV2a5FvRv238xPv/qRtGtGlUGXUN+1t5GkP21DE3V+lUwnvT+hUVeenxFQ/eapvP9Xn7g87P/9ap8I8FXp/4u4PuxSETtUbbwrBVKhTic7PYWMUy3mqjdVognN1cyW4sGVGel3ORFP1w1TvEWeSoBh2YBQPPn1U9vJCynV0BXrNOPO0Nf58SDfdMfTV9EVg507aJArWPaCjTGXe4f/j7ty6FUWyrv2DvBDPeikYoRwEWRCA3uERxQMqKvrrv3CFVUS5s6tu3uyvR/VFj5Gd2bl3Zu6tD3PONefqUpDk+uK/iwdn4s61a0AOhfaEScvLiTuMOMMdlfYB9Jd2St3Ly1yS7n3YA72YPgjEwWVGOt3VAUaD1o35XRrviR2eQzBs7cL8sfZ2aMqMOm4oj+ftAKyi+2SeehwbRKmeG2CNc85kG6VTI/thXQHL3lwU70jmBqFHtgT+5KGQMXjGfqDXOFMNSYv//Q/sTSHyVGJDuexSEHd/ZZ4K+6nsx44zjdT5WfZTtQqnysySqaTOz1fUMEU/1aSxr/REngqZSrr7E0yFXQrYo455qh/bNJt5XgimQp1K6qdqeDeNiS4FvPvblj3qUpdCuU3zdP1FKnQqqfMTuxTKjLq09ye8v++9v3KbRnQpTC+csaQ81W7aTqQ8lbM27oXcTzUYz2YiTyUxVZmnEv1UcfFwfuSppB71UqcSXQqoUx1Vv/j0U2GeSil71Ms8leinQp0KmWpySR69H3mqb+9vorsD2fvDzk/MqFtHz95L3p/o/BweVtv/0KVQ6lTIVML7Q6bKzGctNZ8xZxbMqDeQqdD7K5lKdCmg94dMJbw/pTIM5bs/zFNJ3p/opyo3lEudSsqof3t/x8Ww9smo87/h4tP5iXkq9P7E3R//Rp2JvT9Jp/plngqZSnQpfG8of+tUePcn5alEj/q7n0piKunuD5nq++4PuxSsi7EyhPeHe3+CqXCbRtKpMitcy3d/Yu9PMzNZpxLeX9mlgJ2f5mZt7gVT4d2fuXvx77/fx1Td9j95f/R/ZZvmtzDVo2NxBrE4A5mBnkFcXXGmmAScMfo+4YxzqFtKZKVJTsF8bCF0TV2JztdnRjen8QUCZ8sZa7F9Ao07iznMnCdnsmjOGWN0Iy9YDyqOEiQ1ziRXzkUANoyVYGBNqciovwMKzOvQZ4v2+tcHZ66Dk4Y0edjU3FzrMLe7NomWj6JH/cLlzLZdWyQ0Nc4kj3B8hcVzaSjBba4WVKOLGKJ6h3/84YUzV9/hjBMNOeNFw80gp5dprw+z52CSBjOXM2Gv7joQ5jb//SY3rUfTef8FszSzWdif8T8fuYMF8eDBWNiNBjW6MZQc1s94kkbpQwloz6tR8Ijjk/Ca+pSmQ6UD0+nKJ9H+wRku26g6gHPySdBbUIMmWs8CtxsHSqBN+d+vtKGMOhUyldCpkKmwnwr3/oT3V2bUhff3fff3mLFA7qdCnerZSw0mvD/UqbDzU2KqR3A9/8hTSRl1ZCqpS2GvJSQVOtXlvNA/TFX2qKNONR4Nq/sfeSrsp8LOT8FUqntoQP96uyru89xZksM87oFZYRfF7YYLg2j1SgucdvWpeGelk5Cq42VgVcmDuI/F0iD+pDECszngTEXDdo2QPOzAoN1X+LN20MmJd9pZoD7tTHGhP7ZJ6+bcYQIWZzjS5R9v1fRSUCvLE/Mqs/OMVON6F1Qa3hUYXTtAem3+87b6zrRrAWeuoH1goLnb97WctwjInPUdoVOJPBXp1RnYjc6TeKnTNYg592owuWa3FKbzeUGaylMB6rYuKUyacY8chukc1HH1xcbbIksGj9auLbw/67Hs5z90KsyoYz+VYKqb1ndlnUrqUkCmSo8nV95Q/tapSu9PMJU/fe/tVSoTJnQqzKgL7+9LpxJ5Ksn7w36qy3Vy+judSsqoX4PYEN7f1Rg3Pxl17FJob9wFE3mqvbUYf7w/3KbBPNWhOed/39NBNROdn1KeCnWqjXPQ2KTzvvOrpn1T3P0JproGx5vIU0n9VFKXQpmnkjLqyFQiT6UNRydx92eO6CMQTFXbW+8+opVjaPOudRDen8hTIVNllZX2YSrUqSSmKr0/eZvmffcneX+49yfu/souBafs/MS7P5FRL/f+RJfC0O9qbmccVz9MtXxMYtn7K/f+JKaqVsIjmawvai66FDr94TAVGXW8+5O3ad46VYJ7f4frxZD7qdD7U7ajsWAq4f0hU0k6VXn3JzNVnyXKjy6FNL7uf2TUyy4FSac6XeoVZp0C/nqGd39SRl3eUP7z7k9iqnOhBCKjrheNTiF1KUhMJe7+Sqb67qc69Eg7/XWXwvc2jej8LJnql94f5ql+nVHHvT/BVJinGlTOrx86FWbUxTbNfy9P9Yaqv2WqhvI/sk3zW7y/lXa3GFsMB/yJuamcwK/xV5XouPZ6NLmc7rDYP6w0mFiQ0S6bJgAH/lUZNbvant73+gXmo1hPg3b2tGnbJDHMmMKZbLYaGJQ82ROivcoZyQkHLTozjQEszPuYhbR7bAmm8kesrfj7O2ccrcNu4C7XDguvtb5B7ftCgaU+GithbV60aBp1Y4Bdx0xZut+pdNvvXmAFLSMNaMI/vyLQZwCBaytBmL0MqrjTDsyNFWes2/tOUCn0KkTrM2e8jfHMaTBs2rDYvsw0tNJti673pyfMju+7wupGS+i03zLBrc59hY3rfk4Pt5T/eR/HCQsbHcWmrVs2AJjrHgvrE1+lLf7MAstVyn/csDjDhYdkCPGm6ilhJa2ptHexDfDjQUAY/w7rUd1b2yJPJZiqozBX6FQTtuTvoZinEnd/X10KgqmwRx0z6iJPhd6flFFHnarTc3QmdCq8+5M6P3GbRvL+Sp3KdFMPOFOljvtcHzijIVO179XpJ6Nedn5+b9P80vsTOlXZo/7p/KSVGjg385q6o9llRnR12AWaKBfFP+Vd/uXTfzbB9lfP1Iuu8xkZXr0TWLPBXXEPXVsldvYagrFLCsZBPM7Js2G2QXtVldQdvL3ERB8ZMAn1LPXyIWeczPUe0D+l1xTuBv/9Br3bFkZK/URgXY1tUu9vOzBZePfUX3TfWzQPzlTDaj1PPSNtB6Qeb30wGuo5BVfjjIZM1TJt/hrs5d1Mey1vPvSTWaF40X7eI8tIU0B/bG+csdxORjpn5wn9ev3CfBrELeKZLAZK2i9iM9dYDqa9SVPoVLp/7SdkNe+PPzrVMeEMg0yV8L+aH96f0Kke08XI7b6AfLoUnJECQqcy9INdEz3qO/a6ptLdH3YpTAbHKhVMJXUpjLr9hWCqyWDhtERGXXh/x8E9E96fyKjP4qUh7v6+t2kEU2FGHXWqfG5ksvd3roUtIpgKdarH0V187v6y+dj4eH+YUbdf96lgKilPJboUsJ9qZlZXwvtzhqe7Lbw/5bUdKRJTnS2Pf/3hNs2mHjaFTiWYCr2/rpokxLlfMpAy6qJLAXUqwVRlP5Vgqtaqkmj62D/JPero/Yke9VKnkroUym0ayftrvP/8QqcyVDJzX3NCieinQu8PM+oG7v31Dpxpbm+mEjqV3dTVj/dHkkVPM16nvtvYqD3F0pidC51KdCmgTlV6f4KpMKOOTCW8v3KbRuhU08pxK3SqH94f9lNhngqZSmTU4+Jl/shTfd/9YY+6xFSVipdwBtfvgRadRrfPNg3qVMhU3/1Ul2rjmYoedcn7Q6ZaslFfZNSF94c96p8uhT+3aTCjbtKkoAOlv4CP91fmqfDuT/L+cENZdH5inkrSqURG/WubRupRx34qZCpZp8IedeynKrdp9EWwVv9Dj/p7Q/nXd3/IVOLuD/NUdxJ6P7y//8KGclOp1er/wFS1Uqbq/JuYCnUq78Es/gT+9qL07vgAcKvYJLzHb2/Mnt4g0jKLhH5FTejwoW8gGK91wtZtb0lf+1MGc6roLOx3npSuqukU3MbSZuH5whmjo6cPcAdDhwRWZ1DQxqimQtR3xiRYzkcfpmLGoM3cSazldLO8XsGFg62E7WhD6bbXfYK32o1ZsI6hoMb+MYP1NjQZW7vbHt1crxksZtRgrLGAPW2vHhHMvKbN2Cx8qbRpd1uw1gOHsHHLX9J9S+nCNL45KWv67152k1iw7pxMEmqwLahyJA8I9s44Zfllu6SLcK+D1zr6achfz3Oq16dn8Bc7R4ki/jpDSW2pQbimHmH3m9eiHZc0IdYd/uNFvtvT275GwJ3uPMaW7w3m1ioYwarDiTC4PPnf73dGXcpT/ee7P+xR/9apxN3ft06Fd3+oU/16mwbv/hrLhD/nIFMd7n3dbVhG54f3J3UpoE4lmKp93hifjDrmqUqmmihGtaadtpuJ6FKYxHphC+9Puvub0QNnjnpyJb7f6AB5bOodMGrOhUGNjlWiP24NGM27TwLNlDOQenCO0OfP7ynUOt0euXUuBEaNfkHce3DeE7+qNcGy5wrz65dOQubV1wjMqpoRd7/nv9/45eVAndeFM9lhDmR78RIgw/sxhe3dtElbM1ugNR534irEskn1NNyC2a3lqTvrtoF4p60HWjs5M7/3vuPDLgVkKpGnau4PHuhFUDDPv3ZapDGtv4B2KnnqW3crIUltxZkusznJ9FOzRp4z/v3ST69PZu/v2WyQs3tdMJW1nLtL4f19d34eOVOlElPVror6uftDnUp4f5hRR6aS9v4wo/6tUyFTOZPsvVncvKmuYj6dT5cCMlWRNCiZrOa3TOhUp2tQJyJPdd40hy5/VazJTIXen2CqRcRiVzlfNDKeqhsYVOJ7073g3h/2U+HdH+pUUkZdWcLis6Hcm7vmj7s/zFOJLoXvu7+KNdgI72/svhkRdSpkqnHtNemJuz/MU0ldCuLub6pOQO5S+PRTvaqCqWzvcDMk7++Pvb+HIzLq1nH13nAumarMU51vCWe8UqcSGXW8+zuQeVO++yuZSnQp7PpK9On8/MpTmfxhbCaY6vDephH9VPaU9EU/lfD+yjyVuQo5U5c6lXT3J+lUyFTdJhwU286KvaRTiTyV6FIomQrv/j55qndGXWwol52fJVM5/Xy1l3Qqcff3rVMli5rzQ6fCDWXJ+7uYxz5nYHPd05CpzuvuKxV3f5hRFz3qXzqVZdr888E8FXp/0t0f6lSCqVCnejaXrVToVOj93ar1q7z3h96ftE0j6VSCqXCbBvupfslUmKfSk85m+YOp9GvjJZjKrK3499e3TtWdHQLBVKKf6nw5V92NNjlzpruaNdGlcPLTUeoYE/73iToVdn4Kpioz6r+bqeqN3j8wVb2s/Gz/67y/lZaZadRXdio9VjcpxPW3LmTpW/4O6TSv4D/3phJG12JJ7UF3Df7DGilRj21ndL5hJwjvlRH/+bOn0nxEIohUxpnsmj979Knrd5guTVuJ7ImfU7/37vCsLaw0uEMj/3QpKKyl+J2Lt6dH+vYSa4mdhhNl3SOt2amA8JVbSjQByKndWUQA66ehhK3X23fL2REYpyYl6LX558cfhEOIayr/+Ovus0UPTdKAcDzlv1+h7maUnvhT9xreXQ5mnX+8e+dqgkcfhhJUdM5081Z6g2A74swHFS2g/Pl+CNFm4LPgqXNG2qbjDCAtOJP1timlz5bRh9B8b0Z3Df7x4la/AfHFgJQF00FCabQfgL89gxINIlajQT0bAn+XYyyKY/73+91PpZETuJVBQdjkvOA/Ru9P6FQ9hTPKL3UqZCpJp5Iy6k9locl3f9/bNKhTdc+bqyJ1fsobym/vD3UqqfNT0qkwTyW2afDuT9Kpyg1l7PwUTIX9VFtlc/1k1PN25QnDauuSuvmtYxPrGjfByawL8eLxpUea5rYGg0mnUKDPrIAYxDyAEyfvzLd/bZF74zgAh60eipflnKmOab0BNrQU4tlaZ0lsazeESTI/Kd5yYPVIXq9cQbvbF84457lBor2ZgL24cqZq92JKbuNhE4aWfVP8vW9REte1BPSmnxOYKGebVCorgPFzcya+mnSp6FKQMurFaAtAls+HAuqrUxC/vS1gnDdz5j+G84TQuXeHsbo5pzCbtQty63ZDcMK0UJypYwSD58NXwNSVLtHr7UcgvD+pSwEz6uj9ibs/9P6qixdnopKpJJ1KZNSpWvnoVMhUoksB81Sl9yeYCjPqElOh9yf1qKNOhUwl8lTYpSC8P+ynwjzVTWuTz94f6lSCqUqd6vK1oXwyzm0iuhRaxqrvVirjuSLpVKJHvdz7wy4F4f15xfr0w/uTdKreKx3JGXWhU73zVNZulLWkuz9JpxIZ9ZM1A+H97dszooxb+7z4I6P+Z+cnMpXIqGOeqrz7k3rUJabCfiqJqb67FMxZ8+U2B/6CSZ2fQqdqbDZ70fl5p83KR6f63vubuYOqm5UbyshUqFMJpio3lEWPeslUIqO+7V87bvPgHz5dCshU2E81GeX8+/07o169TJr87/uifJgK81Sn854zPDJVmacSTIVdCqhTfXcpGMXwln+YqsxTYT8VMpXIqEt3f7j3981Uq+et9nddCtb0uPmDqd79VJhR/+5SQKYSXQqYUZeYCrsUkKmETiW8vyv/efnuD5kKdarZMHzKnZ/fPerlNo20oYze37dOJfJUmFHHzk+Tenr+6VL4ylOJu7+yS0HaUA5vlvPfuPtrKo32P3R+Nhr/I9s0vd+xTRM5qsmCgnIGagRuCis2GafsXjwz2rqnF/DHdzMN5/NkRivvcZm5E4wYc/1nQLen7gHcTnuUht5e7dH1TAmBufZYCfSIMwYZujn/+YnNQjoZ7Ok61isw0x2LhWwWJSKjvsyzFvPobJvQvHvNwOsebRLxh4sWmdnuHVbJyEqjWR8y6tTHISyWPSMNvNDjDxZTcuCfb0NnkZLzz093+gyiQ3ucBo34WaP27FHnn8/FJoG9fQEN+Tcl+KxncyZr8I+3WzID5oeawVhibPf0qek5zDZgKWHS0oCOOdfxf4PcSwNl/R546/aPsDz0HMKegd+j2rFfBY+//DDm9fnnY1mnGswXGrCIVPwZfR5bKgS3G//x/sRyWkz5u7N/6fgKW205w6H3J5hKvVQLOU9V7v19e3/P4tBg4u4vd11f9v5Qp0LvTzAVen/feSpx94d5KtSpsPNTMJXQqTqTLjG3O83gTLWw5c5P9P524YawMX9gC/7G+xN5KmSqurpTidimKff+RI/6Sqk/wdC8C3PNvGMQ8nz3N+WHc+pv55caUQ6xAqN4VqSwn3eAZOfhHshdvSlu7bIoSDTfqeCky0fqnwMzIUHlVgO9VXulfqhZM1LnkA/jRXhK3TCZ18jE216AaPsL847NzntpeLuGwXx4JK6hxCpJi2cDyMG8pZ6uXVQyUThTkY739grT2CD3IWeqUdTPOPlAVxVMJWXU6/d4AuOh+0jdXmeek0P97TUO6zlxp5dOQBSPfy1YjQZnMrfezshL1xkMFFYQp20bMLj1Ry+hU5mTuA/C+6sX774n9P5M5aV8mGowVJNf61S1tTtQBFN1RouJ21uOKp8N5bLzU2wolzqV8P4wo44byiJPhTqVtKF8GYxcuZ+quWnqcpfC8dLZfrZpkKmwR130U33f/ZXbNIKp0PtDpnoqzk/vz1bhkQjvb9efN1MpTyV1Kbzab28r3qmfbRqfv73IeaozmZ/lvb8Nefdc8/9NzlNhl4LTvRqB1PkpdCrc+xM6VZmn+r77w34qSadC72/cGnR7Ws3w6efuD5mK+cf6j7s/1KnE3R/qVK9Xn3x0qnO23v7RT2VvloOivq78Rad6e3+oU4kuBeyn6i5GFSYxFd79mdY2bgnvD3vUBVMp92ZDMNX33Z/9yvuJ0KmQqfTu+6YFmUrkqdD7+2aqX979YUZduvvDLgWhU90WiS10KtFP1Tner8L7s8iMv15hPxV6f+Nkz5/ZXKfhiB51c6nz1x/Ro1699Zih+PzrRdKpLhb/9Xdjwv/+xqMzZ6pesyd0Kmnv7w7vfkDs/ETvD5kK81TC+0OdCr0/eZsGmQrv/pCpRJ4KdSpkKrz7k/qpsEvhu/NT0qmwR11s06BOhXt/v+6nwjyV2Ps7FFYgdCppm0b0qJc6VXn393s7P/lTTu8fOj8bjT/Kqfh//eu8vyh5GgpzX5xB6myzhXl3PyYhUzhj1A/6GdaTzCTh6lwEdFiMFxC0ihEJk/gJNCvSPXjRm7HuVajR82gRwPLxHDM222sF1YvrFWbTJ2ek/N3VwCZ6F9ZGz1SYkY5mgqnc4aqpgL96zih/QzxBmPhjJSom95yEXvMG0eRlkWBoFXuq+N0AZsuzwaLE9nIa108psLymk3DQVwMaWFcf4qs3ZlFT2eY03/PfeRFuOGO9jgOD5nTThAV/bU7ZauIt6do/6eD3bIMExdvr252uF1huZhYLosHWpk1/P4AVuXhpdNV2M6pNHnuYvWZ2GsbjXYs+ztceLHUdSNjdaRltREwBZizePfDFIKDKdtmHWb0JJHot0j11BnTA/z5PPmMv55n93d1f2aMueX83e9MXOpVl9JOaYCrsUZf6qdD7E/1UqFP17JVBJKYSOhXu/aFOJfVTdZzH6Nfen+hSQKYSGXW258/p6P21LuNBKu7+ZuyxkDs/kam6yfu5EvNU3xl1FpoPsMjjwmDO5pRY+3YdtC5nKne0mxckvHlPcIyoYOD5c4OsPC2FYbuPme8x51ODM5VZXTyIe+62Z8TnD2OgLf0Xc+fZHAjrVwmYe//EvOJkFeRR0TIwxm/H0KNzlcyn5kowledZ/JVaC1Y1GL70G/P401+P1P32BrT2kzNVa2xS0rlyZrK0asb8jfHW0f5kKtFPNdjzn3de+YP4g6SzJ5d9+waGc7tyRis42a+U4RXs8fNMIO3ECTn6/OvV2vA34AmnB3twpsfH5+5vZmxs0U+FPerC+yuZSnh/9S0JfnQpSHd/6P1hRn0S7nq5yKjj3p+eLtqqYCq8+xsf8+pSdH4iU0mdnyJPhT3qY3/kCKay8gF/zZfyVNilgBl1oVNhRl3qUUemKi5R293/5x51zKh38zdT4TZN6f2JjDp2KQidCrsUpL0/vPtD70/KqGOeqliHQ0X0UwmdSvL+/uxSEN4fMpXIU32Y6o881UQ5OKrIqB/SVuuH9yfpVKJLAfupUKf6m4w65qmQqaS7v/rdnKfOeXxUf2zTiDxV3qp87v6+9/7Q+8OMutRPhTqVEcYOlTaUpS4F4f2VnZ9Sl8Jzq1OxTSPyVCVTSXkqqZ8KvT/p7u+X/VTfd3+S9ye6FIbhH0yFeSrMqH90qj/zVIKpzLXP5A1lSadC70/aUMaMOuapPnd/74z6dz9V6f1ZbvUKIqMudCrsp0KdSspTiR51qt+Z8P6y2jb5dH7+cpvGss6XTz8VdimUe39CpzoujzV304fio1OVXQrGjZiFlFEX3h+7VNVPngqZCvNUwvvDPBXu/aFOZa0X8VLy/n5vl0JTadf/4e6v0fyz8bOj/qt0qjdTTe3YSNnV4Ay0X/U3wPibbBodnW1Cae9xgqXCmStK8gKoEj5iWDy6Q4V/ET4NuktYCuv1dahEZ1vl//+46UO4GI8JW505Y7AOOQP0auM02ricSR41vQPL4mmm4cEdBYKpFrbTZP5i/AxoC5Qj8NefMQtfy+qe+KfNFeYpZ7CwE8OS1lb8PShaDA0SadZzT21rwyl+ex+lYe9W2JTMFx7MaGwpLDG3GT260xd40wb//cZsR6mSTuuwKlybBPvYC+ipSobAugddiQYHbUZXL3aGYFfjzLfdepR//oEKHht6JGjZO6C3+mkPsdWwWQjzXUF3dNOFaHPgDLUfansabMkLpqejmwbZ82XTZNqtwLzSddNw6qQJNer8eXupXnzCjowza5lRF94f5qlERh29vzKjbrMO/zEyFeapvnUqffbkb1uSTtW1CntwGTT7gqmkLgUpT1Xe/elGwF+j0ftDptJnu6fN37auE+H92Tr/5xfeH27TjGv7zUzSqUSeaps2l4KpRJ4Kt2mQqYT393gd4dP5iUx13N3uMDCzs+Kenu0emfmcidTGJuMo8JxnZLMwCzB6YUHc+L0ztF5WtmC1qpx5wOtmZL2Pq6BOO3fF869xQJ5e/AItuD8VmDctg2w3Ow0mj9uJwCHgv5+vxicwumPObMGz3SKetV3AJJ4fUjfRsh6BkafAaD7IFa+qnlukP7otwVTuVwLXS6tHpmbsQN+vnhQ/ns0/2zRSj7q/9mzQVxb/fBbqZU8al8MV9I1+ZZ5ZvVByps8LqH7KmSyexktSvegAtlG5K7ZqzNTBpja5gTO+d1Jrom+oyFO17B4l4zBZZ0Kn+t6mQe9PyqhLPeqVencsdCqRp0KmknrUMaN+7x36H++v7FF3dv0iEDpVZdagTHh/qFNJeSpp7w/zVMhUYpumZCrRpVDqVNty7w8z6hJThc999eP9IVMFF113W6324OP9IVNJd3/YT4UZdX0y67VERh171IX3hzoVMpXQqSw6uAqdSnh/mFHHPJXQqdoNvenW55uN8kdGfdIS3p9gKpGnQqZCnQr7qQrDbH8y6nj3J+lUJVMJnQq9v2+mum2e3b94f+8NZaFTiYw66lTnzSMbsGy+kfupRJ7qzVTi7q/MqEs96qhT6c+FY0sZdSlPhTqVyFOh94cZdbu48mc21KlE5+c85x+vzFNZjdmjJXcpIFPh3R/mqQRTnbyXK/eoF5MwlplK6lGvsGrw2VD+VZ5K6qcSGfXS+5M2lF/PdkPc/Rlll4Lk/eHd32eb5q896ro358yK/VTY+SnyVK22NZbv/soedcFU2E8leX+in6pkqv989yc6P5GppL2/MqMudSmgTvW992dC2LJFRl3KU5F72Pjc/WGXQpmnEt5fxY7G/52Meqf5T3d/rf+RbZr/c53q7f15/dggQfJ8ZvTK/33B4//ihO1rnDGs6fQIK6VicMa6FKjzzIDVh0PGVtaT0qD7SCC8zoZKcH4lGSVZyplm8LAYSwacGaY99wQxi8csoIu396aTFkSrtUmi9SkyREZ9diENBQaTLdBLzd3D3N9ZSlC/TpZkvB1fYLnTTRbscjWgWrzhv/8y0dNgfnsuaVrVE4hsc8SCXpAYdNtuusDsxGLhcqolVCuuBbhLkzNWk3g9ao0W/N3WuI3TYDJ8AuUUwpkq6+os7Fz4x3dnTc6QiWOmbPLubkgatA9+h/+e0fvqiMbrxQ4WFYUz2XE9yKnbctsAp8Rlwb3QlvSsnQoIQnBJeEl8g9q1tAcxf6tiUXNCZvTIsj4sycRTwqinffb+sPNTMFUtJRM5T4Wdn41+kzKpR72Sbeufzk9x9+fsFUXKqGOeytmYhSGYCjs/v5lK2qZBnUp/zPstcff3zVRS5yfqVKKfqsyoo04lmOpS6791jUz79KjvvIf70anQ+8u810RmqjiIbzBw0nPq+abZI5uR94Jhs8KZqu9ZGWmMtQcQqjxSt2p2+Cvpq53AoF/hzDN6d27Gk7AHNGvfU+9itYFs6+ETVN18Mm+9fq+gaVYfbPd8VKDauSRkXznsYbA/nZnXrrcLYufOHKyUHZhbT4wa8V/aCyb3fp56+ZT/vL8+L0BXnIvitS5ZizTj0AZzVDnxzzeb51Lnp7j7swrHBss63Zm/ml6WpBaYZ9BnnQvzw9r7z6fXT6Ct6ifF27zOQKLnyQXn/rwT2zs1e4PkcbwAf/rkz5WjyaQ2wDyVMqvSVHh/mKeSetS/9/6QqUSPejDs10SeCu/+BFPhNg3qVFJGHXUqwVTo/UnbNBJTlds0ePcndCrJ+yuZStKpME/11E7qx/vDPJXw/pCpUKfCuz8zPju5YKqayplKdCmgTiV1fpZdCuLuD5lK6FR494d5KompcJsGvT+RpypG1broURf9VJinQqYS/VTa8FH/K1O9dapy7w/zVFJGHbdpkKmEToUZ9Yzw93SRp+o+T3238/b+Jkf69sbf3l+erZ5yjzre/YkeddSpkKmETiXd/ZXeH3Yp2OXdX14zyGfvD3Uq7FEXXQrIVNiloDsrJ5DyVKJL4fvuD5kKdSrRpYBMJboUSp3qtnrUiOinWsyj9h/e35/9VML74x+LDpzt2nHvI0P7cff3vaEsmEroVKX3h/1U33kq7KcSOhX2U+Hen9Cp9JfZ+nQplJ2f59CqfDLquPd39DuZIvJUyFSSTlV2fgqmKjs/f52nKjPq8t3fO08letRLpvre+5N0KtGlgJ2fadVqiTyVyKjjhnL+qJ8+OhV6f1KPOjKV5P1JTIUZdfT+8O5PYqpL75799ox6t/NPd39t6T//Pqa6aroSXNLnnu5qZPXuqDSVIJ17AVX2/QME9ZNBwnNDpbSV6xGsk2RIWDVWe/TWXmxgaqucsc7DIqP7Gn/uZvr17Z1l3pJOBukR4to7Y26Fvk3ndaUBy6ljKMFp0KDkVdOYu1pHDea/dM+gHFd2EFtV/ja3Mu4BfzxrZjA9vUzCOlMVqFeMAabxVScRsbcz+hgqG5hn/lBhvXexUDNZTMDbZvzzrzr8QY2tmzdYrjnjBWHi1Wi22Dxh9lqPSbSztwbtTMYEoJ6MFGapW5s2ruwAs1WTM99jl7TorPOowJRZ73e/7uCtc7EdeGMYKyw4DPbUW/eb4LfziRLVO9uAzv3FA8KROUmjUXWnUtfsd2D2NPjP323OlWm/X4XlxPIIO4yfM1mnwjwVdilgnupHRr1kKsxTSXd/Uo86zPq+vKGM3t8/9VO96uH106WA3l99PuiQP7oUOFMpVqKl49fDbUl5KompRJ4KvT/UqQr1yF8cy87PAk4qk7w/ianybSUHiy3ODNanc43ke+0JQ/4wx9xas7Mkca9yB8eBB/FIfO6Rdq++ATPv5anfPy+W5Hj3uqCb0zuBuNO2CfSdAvqa8SR+Xr+oJHSG/GlvMzymfmPGGacxNlPoL/lrKjz5Pxu5xs8YnMXkQPgTbSsnvcWtgMl4kTNQT+ecuP5hAf26zZnosZvVyKYSjmGkcqZyT8k8+7Gh3FaHYyD14Z343VFnRtjwfAST+mcFRppZI+1neISxuz8x8Nb8SWbsjB3oB8db6pDRtDVw2tYJhtPDu1PSWeeDsvNTeH9b5f78cff3nVEX3p9P+Wt22aUgdX4iU4k8FfaoS3d/qFNhRl3oVKX3J5gKt2mEToVdCphR77qNOpG8P+nuD5lKylNJ3h/mqaQuBcyoo/dX3Y7mTPSoY55KeH+Yp0Kd6q7HTaI3B/xfFplqM1UaqWAq9P4woy7u/pCpcENZMBXqVKJHvdymkfJUqFMVl11CnO3FsH/kqcqM+oepkqsp8lRCp1IW0fnDVNhPJWXU2Yg/c6D3h0wl6VQio640l/sPU737qURGvavqsdusqiSV7v6QqSZf3p/UpVAtgp7s/QmdCpkKe9Slzk/UqZI93FKJqfDuT/L+JKbCjLrEVJinys/XmsxUu8OWMzzmqbCf6txw+TNeefcnmOprm0Z4f2KbBplKGfKvR6mfSmwoF8OGzFSoU2GeSuhUyFTfGXVkKiMe89dPzFN9uhT+6v2JPBV6f83+gTNyv8OZ6LufCvNUkk71zVSi8xO7FL7yVFJGPWtnqXz3J+lUyFTS3l/Z+fmtUwnvDzPq3zqVyKgjU6H3h0wltmnKPNXv7fxsKhx1/oGpOo3yP/8q7w8z6rWlnkZJ/EzoyzstIbYbZsqmWw+oNnjsIVRfOmeCWaK+daAQfGtB04AYRY/OgW3Am/aGJKoXakKXt+sE/NnWVCJ17s1o3O3uwR8rnJHu2x2ls+m1ButX32DBPqvXBFP5/qWucJLSKLUqmy3/9UfOQPX+GoiWbE6wbj0MJZofwaajc3cC61lzpISOsgWaNxcrCN3JMI1620ePKhXdhml7bbKoPnkGdGovcljvVP75vDSvoI/O9AHuwbeU8JFvVXpvpAOA+3iUhsXr+Z7a4Z/vcqEaCruYSY1acdqDqGe4SlAZDVRaqP0EZrvbmIXr954gaXFGDPXWJGXM5wzqzvUbxIrPWei61XoUztc2TM3bhEV9j9h0/dJ7ML0loHAG1QIarS0imMoOsnWm3QeK49bvN84oyFSYp0KmEts0wvvbr+tM5KnKfirR+YlMpWzfd3bUKKjk/TmVbQKfjDpuKH9l1IX3V+apJJ0KmUroVK/7zvuRp+qth9pHp3LJaf65+0OmKnUq0fmJOpW4++OP+kv+5eVcYDQPM8WdvzeMJ/HtAfQQZQSyDWegaFa/gWG/meqx5UzSNZ5rGMAiJzDajgNy6zkdMOPGTXE3FmeUp67dgb94ForXr8Utshxse+DolSMnZ3c+46/cz51gKjd7tPeEuIcYzOZlr4Bzn+XEZqsH6OfWVfFOk3ZGKq2YP00/rxfity2jIKoTWmCtlifiRpm1/LFN061pFox2u1vqjY6cxC9PLQXySDOFv5iYe9J4VHYw4i+7DBb9Vo+kwckG/nRwY85hOK0N8nyegrlI2sS6j6uJrFOh91d2fn5n1D896u88lcioM7oppC4FcfeHOhX2U4m7v5KpRJ5qZgw/TCVt00j9VOj9YY+62PtDnerb+/vWqaR+KvT+JKYys6opetT1zsahkk4lZdRfWY9/P/zS+8MuBcFUmKfCvT/MU4mMOnYpSHkq7FFHnUr0U5U96mKbRmKqudmyhfd3OMScEaN9ryXt/ek5fdgiT9WZmW25S0HKU+GGssRUv7z7Q53KutZ6S+H9Nd5lIEKnkpgKvT+RUX/nqfSm7QYDVo+a/D2Sw4t097ct9/5Qp8IedcFUuPcnbShLeSpkqsFm3Prc/YXnJBM6Fd79jTdX/v1e9lMJ70/KqB9yC0Q/lehSQJ0KmSrl/5CpyKhLTPXLDWXh/b23aUQ/1bdO9e394TbNbtJ+fTo/sUtBylPh3h8ylchTIVN98lQT/kyBTIUZdaFTwUPxZJ0Kvb+9vzkrhrNs1UQ/1ffe3/7xujIpoy71qK9q2lVmqlKnMrUW/37AbRpkKqFTlRl1U4vuhpSn+s6oi7s/Sacq+6myy3H02VBGpsINZdH5ue8ezf9KnqpWq7f+iamI2m3V8L/ov0mnws7P2TjXSdR7aDP6VJtzWK4dk7BF0zPo7anvID7NdBa8+JszXe7TAGbzE2VhZhU1WoTNFQTegabRegJLOikWEwg5j6TBknLGmJmLFPziYJFgsPFVSjeKAh59GYSFh3ohvL/w0aozd5hyRquulA34hw1noM7irhJzMT5AmLUNxuIhGFTfXx0IZ3SUBs79aVPvOV7CSj8NCfNyt0a9bnP83h/kn/96z38+9JQrROmbEUf9bU5Hq8UNFouLxdj6rvaoE+oa+HllREL+dNCjo+ZiB7N1xj+/PIecTjZuF2b8HZiFx63WomaluQZQ52MSVhR/RmdFWoe4p0xIeDM5g04W3Rz81c1RQrZ5tijb84e+0DnxnycdhdI5G3dgGa+BsZRqtpRR/+5SEHd/mKeS9v5Qp8I8lTVQn+pAf/D3dKlHHbsUkKmkjLqkU5VdCj/u/hrhJpPv/j46leK6FX+rKSJPta02QqFTCabCHvXn0eIPXKhTofcndX5ijzrqVFKPOjKV6KeqQ/0MdHPLUtcYmjk5kvgOk7pyUtx2tROQpX+4wiC431NfKdoFMVrPlWAqL0y6QGqd90ZxNbgxf262KdleKjcYn94doGlgtshwb3bAOrUPin8KOkBMcLZg7CYZ8w9BOyHZvjKFQW23Z5AvjT1RtPgBI7V+TV2nESdkPwtnnKnO59QPt62MZJ5nwXDYOyr+Ue8shU6FG8rC+wsfFROG1w3/fPSKZRB9OVzBEO4n/vEi0yZrt7IEZ+gc+BvOKtuTbk4sUKvzXJmcyTQfWJfBVnh/xmE8mQ0woy7u/nCb5jujjhvK33kqoVOh94c96pinkpgK81TC+8vMgSv2/oROhUyFGXUpT4VdClLnp+hSKO/+vjPqYpsGmUq6+yuZSuSpkKnQ+9snFf7nxW0avPvrgTFP/UlxX4q9P8xTSRl13KYR3p/Uo446FTIVen/y3l+pU5VdCpL3hxl14f0hU4kuhdL7O52XVBGdn58e9XaH6JNhPxHeH3Z+Cu8P7/5+6f1JOhXmqYxo11GlvT8po47en+in+iVTYZ5KdCng3R92fjpZYmVi70/qUS+9P6M9tXu/zlNJGfVy7090KaBOJXUpIFPtnnflj22asvMTe9SlDWXMU2m+5ckZdexS+L77Q6aybIMDCHp/2PkpZdTFhjLe/aH3hz3qUuen1KOOeSrspzKuAf96+WVG/bP391fvT+hU2KUg6VRSlwJm1FGnOp7PLUX0U5U96nKe6r33Z/EvnUxb1FY393BaFx/vr+z8FExV3v0Jpiq7FMTdH+pUaRbzz5fpHUNs0widik2NQNapSu9P0qn0A39/lTaUyy6F36xTcaSq/QNTdbU///P/dZvm92TUlfpICamxDWiyS2NwrwdDiZqHLaXtY3cLbtbQCWt0OLOc7bEPi96WklCrJzkNjcUCwqdKWaBp6owqh6YNXvgySehfODOEznULC98w06i75owxy7pP8K2XnoZWEWYioz4z8pri+U+1RmfLzRoWl5HJf7+X0yK9xTWFaUoNElZzVaVtsrBhGm9G7y0cjdJ68ZjDLPE409V2/ZwOk4UFy3RnKAG5e5Q+CTlDkJmcsVrzdzZvoeQQqR1TCcw8qdFDb9GHoEmHSphG0KKNo5IArFX++YVr2NPDQmmB2+hPlCideTW6q51WsKYnSwm9+S6gcGAKxPHEScNmjTPorre5ACMnJ41a741pVUsbEFVURwlOS6bS5vPUhvl4CyTw11tDeH+Lul5VzPOhmmiYp0Kdij+q3jOt7iua23y0aSoy6ufzpefeME/VqBbZ5+7vzVTShvJj29CI0Kmckc+fg782lL+ZCr0/wVTpilHBVPp1u6WiSwF1Krtz3xSi81PKqC/O05G8TYNM1VYL/hpabtNITIUZdWQqE07nvWZUVycYHCzOOA4z9+QcOjdwOpMTg9vxEpB5tr2AvRrfiVtVzzlJ7dsSbCO+pp6tXm1yHgxbYHnKjfjmdtYjdXjmYISrh+I6c85gqV5pw0T1DsxLyNwmi/CwASffZ8SDbTwj9f0hgn5Q3RN4jFt7wqCewyTgz53uud5eksjyppypsjNz22f+8622Y4B5XBwZPJqc+UqdytDyRaLRftuAcXuZK37ftih5LQ8hTKjNGSrMs4yw5pCBdVymhL8TGgZpPhYm2LtxTsbjwSkb9NrztfD+jMd5QoVOJTLq2E+FOhV6fyJPhTpVa/xSiZSnEhn1L51KeH/IVGLvr7qJDbH3J2XUyx71ybYPMDhbSiy6FARTGTv+Hil5f8WmOfp4f6hTYZcCZtQny+77OfzNVNUwVT86leT9YY86MpXY+ysz6uj9uYtHNRBMJXV+YpcCMtV3Rl10Kfwyoy7lqaSMeqlTiQ1l9P4wT/WXHvVJS+78LPNUgqkwoy561L86P4X3h0zVemfUbc3IA5GnEjoV5qlQp5KYKonTutyjLjo/S+/vu0vBGM7bIk8leX/S3l/Zoy7u/rDz88yfcj896rhNw//0t0+eCrsUpB717y6FUqcSTLW9WPWP94c6VXn3Jzo/pTxV9bJaCqa6etEzlXQq9P7EhrLoUW+6P5lKuvvDzk/BVI3JyBPen+iner62vU9GPQ1d/vXvVdqy91fe/Un9VHt6fHx0KuxSEDoVMlXZoy7lqTaVXfPDVK3hLpI3lD861ZupsJ8KmUrKqCNT4d2fYCrRT1V2fmbdQSH3qD/G3kPOqH93KaBOJfqpGq/LXvRTCZ0KmQr7qaQuhaXpE7H395vzVLVGp/MPTNX7X9mm+R1MtTzEIxbt3gx0qpApzDp3gwVWn6NSnZ4S8NfuKGXttlvQlUJ8iPivUqLVTM2oE+hzmJMLZyz2zjtxBrBh3pgaaWR1OdNUt2wLrHExSdCaaAV1bt0HrFTQWahH4VJ4f+5sU2Nu55oUtDbsr2C5fZokOrurgmyzxQ6mI9DTaPRwe/TujC3wp1fOQOPEU6nyms4gTvi7V1gzHhnddBUd4iA0CFvY/Odb9/ER4jznn89U8WZ03UgvEK3aJmPZA3J6mrwqYBWXIQuoouaU1d01zOKpTsL9MlnSY5Q2IT7NJymrNbec2WzOkHOrZrHwdtvZ1H7qL4hmC4cxt6txZlqRDJZmxVaC9Z7/+qmj1wD2hP98czto0SDuNoGtIzdleWOr0sO83hVMZaD3d3qlttscHAepYKrvjDoy1QE7P98Xt4NOX/fkPFWpU4m7P2SqHLsUWvGj9yOjXjy6qsxUZY/6HzoVZ6r2YK19tmms9Z0J708wFepUIqN+mnV7gqnqxVsnQO8PmQr7qZzhwO392KYZ34dHsFI9Y56yixPi1bWcM8/txPzLijOQYYQZ9BvXmwJUjTNSSc5L6F/bVwYRLCipPCoNoJmfK9DyOFOZo/MFnP38kUI0N3PyPG2bwF/uONPEW/5V6jTaK7D2zVPq8lflN9k6IQyMdqq4g1e2JN3gfIVB43FR3MgxZ4QmZgT6dXQmfsPL9iSOHR1GS85UXqV/AbFNg3d/wvtbdZ8jcLqLXHGHi45KmrPQBO3S26aeP5q2OGybOujHIiG+Y05npDc/jYBOBtd0XNnqyeDOrJVgKnN2rBQDqZ8qhb46KJlKuvtD709iKtH5iUyFOpW0TVN6f0Knik/HsWAqe37hDPPYPP/CVNj52W4phIkuBWSqLQtqxHIHa5CZKoptVfL+xnbXDYT3J5hq0d/YP5gKvT/RT4U6lQdx3+2chvP/0KMudSl8e39lRv2gbdVP5yduKEs6ldhQfuepBFNtZ+u+u23s3Y/3h52fIqP+yVP9wVTS3Z+094dMJby/Mk/13U91iqeqrFMhU0l7f9Ld3741LT6dn3j3d39cw5/eX7lNg3mq3puphE6FGXXMU0l7f8L7w7s/ZCrJ+0OmunabuZynKkz3kAqmqm7dodCppG0azFMJ7w8z6kKnOt74o5fUo47eH+pU13U8SKW7P+H9HeP2TGTUJe9PZNTf3p+UUUem+uz9vXWqw/bQZ8L7wy4FZCqhU5VdCoKpyjyV2KbBu7+s2bqm0jbNJqk/Pp2fB20TCab67lLQr3tzL/b+ME8l+qmE9xeotw9TfTaU/2QqPzo33a3bfCpCpyo3lCWmOt1vd8XYNPKlNnTmDZmpMKP+Y+/vu0dd7Z6Y2PtDpsJtGrttVXJx95cpb90NM+rYpYB3f7/b+2sp/5RR7/+PbNP0/4+9v+eonXOKSEYk1GaaQUfFIoLoWjdIuIqLFr2fFxuIF60RC/tdN6PZ5AEQNvgDd1QfFXvKv9D5l8WzRlL2fIJBF3WXM0+ociY7tDmTDdJ0A4H11o0ehDOGV+/fwWVEJ5F2P/D3pMQZu65XUxRXe3HGSel1CdNzxr8jvLyyJ41GNwFvctEJG03cFmWLvsn//7NhyvpXtUWneTeEoMU/fkAWbkKntcUI5kpXT1nx1r1WobuH1WPJGUuPnkDbZv8EfuAbCttXkz3thJcumKRCldAvYE9Xi80CgnmFM+ZlXQR0P5o2YL2YTljU2W0zaj/YAth9Z5FgBS+DblvNAhZRkzPUdcAZbp6/7wbXHTsNehsvo/S2ecFyPHZItPJfNXpP3x2km5HL2LYHPcFUUdLj73nIVAv//c08Pw+U8a0+KbTp7qq6tXGdEqFTDeJOVTCVuPtD70/qUijzVJ/OzzdTXd57f0KnGs/Xkx+dn2LvT+qnQp3qs6GsuHKeCr0/SadCpursjMGn8xMz6uLuD5kKuxRQpxJdCshUkvf3iA8HGBTdU+oZnrkku9rhAnb1fafHbpZBRmvvBPbivUE8Vs09eRmHOTjP6UXxvWSskmq3XQPTgZy50Yx/GSx7qwzGs9mDQT9p78kiNutg8v+n4l8bZotset6CMww7Mbe/iG2y9eoBjI+NNHXhmc3IrBWegawvFwZJrR0QuzEMYXg/Zop/fs6WxPQ4U9mrzkGBi36x5X4q1Kluh/MQNJjmxINOu0Xa114NqE+WDJT5qCBtLatBf7yf8zcc/tormErrdq/MLvqn5UC/dBYiTyUxlZSnQu8P9/5Engp71KU81ffdH3Z+Yo+6uPvDvT+pSwGZCr0/kacqt2mE99fsNOefbRrUqXCbBvupRJcCMpXYpsHOz+p1dPh0KWDnJ27TiLs/m2yWwvvbmJVMzlMhU4ltGsObVdzafvQXppK8P2lDGfupfnn3h52f0t3ft/d3mUa3VNKpcENZ6qdCppoM+JeRdPcndCrRT/XWqUSPOu79IVPpi/WtkJkK81SoU/WG5wGbPKz3zsBbp0LvT+hUuE0jMdXUOD0/2zT2eNiT+6lQp8INZWmbBpmq9s5TSUwldSkgU6FOJd39SRl1zFMhU0mdn7WFc0jF3d+398du643s/dHLSPnD+/tTp7qtVpVP5yfqVJinEkyFnZ9SRv2XOtUv+6lERr3cppEy6pinEjrV8hV2Pt4fMtUvN5SlbZrvHnW8+5P6qVCnEhl19P6QqaTOT2SqH3d/7y4FcfeHGXVkqu8edblL4c1UwvvDfiqp8xO9P8xTSd7frcYfFX7s/WGPutT5qdlvr/W99yfpVGWe6jd3ftbeOaW/Zyq1lKma/yadqlgMa+6qdx4q0STyKG34JIRwtNbTqFCKgl50fQ1+fz8ibDDYZDQ1Fy4EFUYIq1yShN4uiymsl/d3PErlTJXxF2SY7ZrvO8ILtGjgnVaw3B+NNHAiLaNu1Mwh0OOREqzmdVt4f9H2qDDXBjWj5954DsvT0+BMk94ScsweG1g0m5yp2Llf0FbrYYAXKEMSOjvOTPfjggGzxgMlItkmoNUehwzPdPnvr5nJu/lhvIV1q6Mz1n4+KTWs/gFg2ObMyN8Cl3R9qDbB9laUROtQXVKzxxlxFgyGCvMD/ufpvLo18FvM4QxWeSZUO+sxLOyJqUSD60ulp/r1AasDsdPw8OR/Xk1JjxAagc0/3bOXUJ2/qsL8VHDGWo79nDrzTQ1mYzpR2LwLNSmjLvJUePcn6VSYp0LvT+hUyFTbskdd6FRlj/q6tQnluz9kqiRnurxNI/qpxmG3JnUpiB71XzJVtbPUyHfnp7j7K/NUYpumErgb4f193/0J7w+3aS6kkn+2aVI23IP6mp2YD6c4IE17dQatZxwVV8kvlKwm5hEM93Rjbqt5npFjsY2BDpuX1BueOi1iL9oKjFcPzjAZzAriXjhT6WpwV9xGESekO3kqMGzSferpFbNG1EJbgGYdObN1DmeVzIaOD5bipMy7nWZAao1hBurVuDCv3YuBdBdtBuROM+aa29mMzE1zCPzp/JC6/f7FIBW/a8t5KmSq8a2ZExh04hoxDi0G9mTEOJP5+z3pHwMf1OrSJ/yVMm0R9dCk4CzyS+qkaz0YRL1dLPJU5o5WksG8fdWFTiXd/V1O106qx0N1KeWpxrttbybu/oT35xLONKdIt91O99pVjH3S2wumwh51wVSYp9rRLX/uR50KvT+p8xOZ6juj/t2jLmXUkalEj/p3P1W5TSPlqfDuT3h/ePd3g17X7Y7V+JNRx36q7x51vPszpoPqTLr7++6nEnd/pfcndX5KGXXMU92jtcukbZpHbf2nThUNGnI/lbj7S5stYsT0AYKpxN1f6f39sp9KeH+oU+GGssRUp9Oio5iD86KmvTjuyBl19P4q2wohHEn5ezAylcioo/eHXQqYUZe6FKTOz7Be5X/fl06PiDxV6f2JLgWpnwrzVMhUqFP9YCrc+8O7P/T+RI+6nKd6MxXe/Un9VKhTSd6fpFNhlwJ2fko6lfD+6k7CnNlkUpN0KqlLQfL+kKmwS0HoVN/eX5mnEjoV7v1JeSpkKsxTiX6q8u7PbKr8mROZSspTIVNdQ/5dLTLqop+q3PvDPNWhWW0T6e5PYirs/BRMtWtsApGnkrZpMKOOeSpx94c6FXp/gqlQp5L6qbLxjn68P9SpME8lvD/s/ETvT9pQLrsUfneeqtP6px51rfZnSL3+b9KpkKnmk/WQRf5U7dHVbMMZxYh0FiWRypnEPC2Bv70N02h06ye0vm86sBosBylLasWM7n0SgduzCAkn60Slw2dqAH+p0lPWrnPmoam7hNA+GSQaD7WEskr3ArPaOxNeDQ6fLoVF2H4p0HwWCV26pxg8aupKuN/eZmS0nK4gXm5HaQDLfk63243OmadPldB01IIuq+kEfAcGJLTPD4P2H0SD6bI/ItE24cxkdDgTBl0ySqPuVG3R3o7sILbbnLGmOQDN87kCE6NDWOTl77tC9RQCsGhIgsq536LdyvUFc23tMHYMnvz3c5pTmPoLkwXOWOvRBZnewN8kNgsdyv+8i3i8h0i1x0r47L83pmunAqbnk02C9X63p6fG9AWzMJuwoF1AIXQqZCrntL4bwvtDnUpk1FGnQu9PZNQ3Z/4aj0xlTaqwl7w/o3h0bS1pKp7IUwnvr3IYtd3Nkow+eapJozFyL7PD+e+8v790KfA3Z7H3h0yF3p+0TYN5KpFRR50K7/5QpxJ5qu9+KsxTofcntmkaxTkFu+2diNdsnIHcLO0EoxU5Mq9I4x6J59oB9NUwV7zuNJ6R+2Q1BdqKOPNk00uNsHP9BUS5XxUYTVsZmc3CE3BMvTPfvPO3wvsyfILZWu2Jl6RxQYK8PoXJoHVk7uFltMh8coN3lelO4R8/s8n1+jzC0KFnxS+6sUFabp2Bdk4z4kPRAlJdDCkYy/aBuMMp//yQqXBDWTDV+rwlMOor19Q7ts2cXK6bAkYzY8zc9m2wJOt+n38+dcci3nP/bJHac0pg7B0uZDJc6fzLGObxJ0/1SlcgdCrsUpD2/qTOz7JL4aNT6dPhx/tDnQrzVGLvD5nqu5+q0VkzoVMJpiq7FCTvT/RTzRf8Nb7MqMs6FWbUce9P0qnKjLpgKpPyH38zFeapJO9PZNT5vwuRuhSETlV2KeCGspSn+qVOJZjq+FoMxd6fxFSoU4mMOnZ+IlONlW6lJ3QqwVSfvb8/7v7kzs8vnUrKU92vg/STUc/f+bDI79Q/d38re7mXOj8FU5WdnyJPVTKVyKj/0vvDvT/BVHj3l8/0QTp5bMeq1E8ldSnghrJgKrz7k/JU5d2ftPeHOpXYUC7zVFJGPdNy5dOjjnmqz4by1VJFRl3qUkCmknQqvPvDPJXIqKNOlfaul1Ts/YltmrdO5dTNyVLoVHI/1Z95KrGhXHp/VtXMlyKjLrw/zKhX1aci3/2VGXXh/X33qGOeSmTUp61OSzDVL/upZO/vnaeSmQq3adD7+95QRu9P2lDGuz/MUwnvT9qm4SxXiL0/9P7E3d+3TlVuKJu9M2em3c0r5B517KeS9v4kneo356m63X/KqGv/I9s0v4Wp1j3+PRPdc6jR3r7vw/Kp6SRqBEVGa/l0ASE1OHNZi8eSjuOHDf71Mkij9gYC2u1eA1hvd4M0MPNNixKtO4L5q6GT4DEvCprT6RxWqa0rgR1vZzR5Ns8wTcacqcguVD9MNZ68Un/HOAPtn/0pRBnV02C1uQHZBn3OdDl/0I9a982eHprjIQRBh7KA1dSMzpYPC5ZZVVWiymFdI0k66oJzO1MliruFTfu96xxmpM2Z0B7zX8+07hrCxBuxsHVQVdpfdW6g9Z8DFg2abo+y9QIg8D2SsqnpZnSRTJ+c6boOCdfNZ0Ar92sEYXQ2SagctRrdquMcvM58nLKsCzkFaKawvhzHLLyc+a8f0/4d5o87Z6zNzed/vhVnLC9ZTQhTtvzXl96fVUnXM2274y/+j3s6YML7w4w6en+O/qrmmvD+lovaJ6OerhXH7dyWL+WbqSaZXqiDem3XFEzltBf8NVDc/SFTld4f6lTmnPHnYMyoI1P90aXAPx+8+xP9VN/en91mQ1dZ65oiuhRwm0Yw1WxwD4T3952nwn4q4f2d/XAHlD+qE+jStk1oyplGTdQjcWeK2SKVRXsPpk7y1D08TCD1PI6ARiFnnsSdF6TWvRVge/mVuSuXM1UzGh5AXU7uxOOvHgEZUO8JxmWRKl7NiDMS9lYRkGd0ZL7VMApy4ogAKmx3KYxumUEqZsg/3kk9px67tCk51m8e6CftpLhKq2WTqDkkMID2XvHvutkTeSopo77X4gEQ63kl7nPGP15zmAKQQUiYZ/CHAbIxHj5Mbs4ghd5EpaTXHg9gUFme00mzezIG21s1AiddtFLztqvYgqlERh07P31yuX0y6uj9aV7fFkw1CbdLkDeUPcLfI7FHvZruu588Fe795enhSkwybIHQqaSMepmnGid91RYZdWSqyWW+SsQ2DTKVyFNJd3/l3t9+2ORfH73OA4ROJby/TXVDB2abvwdLTIUbythPJboUUKdqHyoxk3SqCm1qnzzVeXcJhU4lMVUyfdVlnerSXvU/TIUbypXOePjRqfRX4/Tp/MRtGtSppDzV/rCpfboUREY9bNTcvTMl6Y9+KsxTYT+V1KMudCq9VVEEU433o8pnm+aLqSyyiVti7++SHrufvb+SqSYPK2wJphI96rihjD3qgqmwS0F0fqqjAZF61HHv7zujLvb+zg7//sPOT6mfavfQL3KeSmKqX3p/UkYduxSkPNXR6+TC+zNQp6oPXqGbTYYacTpHx5Z0KsFU2E+FOpXw/r73/r51qtL7E0yFGXVpQ7nsp5J0qtQjPUViqk8/1Zup5qf5RXh/4u4PuxSE93fqXY0fTIV3f8hUIqNeMpXk/Qmmwrs/ZCqx91d2fkpM1XmuHmKbRmTU0fuT8lSl9/frjDrqVFKXAjIV6lQiTyV0qneeytyszb1gKsxT/eYNZc4e/9SjPvizSoFo/zqmCp4jmobHO2eg8fPkQbg+j9KQ9GFPlasSAzt7nFEm88eMTp/TMSzYa0Ciabt4dxkwBov9jTNJK+3XqGcuKCxXk5ESqBlnmNGuG0PYDDkjbadeQIP+OAO3NxqmYRDT2sf7G3WeqZe3k4BmT84sK/3CmexEHUpGxWMBK2gOFTZYPRKqdwiFkB0pCfkX4p56vZTCKr70GTOtqkEWrPoAi7+NpVEnf7TodDENYOkHlLBOAu+e9O4MpiEbkvAQPwpa9asnMAtHVcJL9OB/3mPKGW0cDUhwUB42jWFcQHg62Gk0f2hAn9tFCBE5GPzX17Wcmp3+BTxOeiz075DRY/+0g2mf8B/3ky3QRuN6g//H3Zu0qY5j298fiAGmMc3QjQTurW3LgGf0BtNjwPDpXyGRaRUR9+bkf+rWWzXIp86TkRGcCML6aa21145uI/ZnFL5SvHG0B0S5ESjj4Mq+P9Xcn8U7P3k/Fe9SEEwlZdT5vr9v74/3U4kuBZ6n4kwlvL9fd9M4/TiW5/5+7fz8ly6FayiYSmTU+dyfyKj/ukOZ61TSbhquU3VKdsYJ76/KU306P6PaBvS6c8jjpdexUdo778Etl3uFnYTnBlrTZw52sikQ8Q+MuZz7dARWp3HO48nDPaG+c36Av79eUZS3TzsUjI0dhODdFAh37OObm+cDsDrKcyBkukPWvjaC8OXslciapwVqBLUQ/O10i+IlYleCyTPagW3Uzghe2/dO5fMZwDvpx5z0M8ZcPccw33mtXU5Ky2lIu2mETnVojgzwm+FFYbfNzg7dzVlBmua8k3uN5x1MK209yfNgq4qftJeFaSRzHXAOZ+TZ84lt4vlrJLw/a2gubcasPVfeocwz6lynEt5flVH/dH5+5am499emrz51Xyt2Dy6iOv0wFe+nWnkMKr/7qZqGGihSj7pyaqLPDmVp7o/rVML74xn1Kk8ldX5+61ScqUSe6ppMbQNdVsGP3TScqcTcX7Wbxp9G7IwU/VRk3v10KfCMupj74/1U0tzfjL0M0U/1OMSDXDCVvw8foktB6vzkTPVj35/opxqtSrmf6qNTdbu55P0JpvrV+6t2KEt5Kp5RF0xVdSmIfiqep+Kdn9K+P8FUkLG/P/f+fu9RH2WXUuhUvdOEMcR5z85oSafic39cp9o03jt77Wb3JDLqkvfH+6lqyNlTqUdd9FPx3TQVUwmdSur8/OqnCtfmWjfn5orKO5Sl3TTc++M6lbTvrzv32R3u4WVU6FSr1uwsmMpCs2shdijzLgVp3x9nKqlLQfSoV/v+bnav/+lRrzLqwvvjOhWf+5N2KD/Jez8eZyqeUT/NegW1F1vGTL3m4CL3U3Hvj2fUf9epJO9vWPQWPzLqXKeS9v3xuT/J++Nzf4KpTLebSjrVD++v6lIQOlXV+ZlfGSPa+ytjQM5Ud7t/+uNM1Wj9k/eH/kYqvfffxFR87m/V62M6ss56gWfsCIaY0T+i+2W2wDc4TmE+7+F8HDvrBD/viP0wF8RQ6L0obRx2vBjSq8oYZD5ijGI8CIZ0Ph7mSbP1Zp4cTWA1b1lo7NqMMU42PUBSLgZ03IwbhdCpVvvnk0JKGfMMjl4CaZMOc5qZfh9t1MkUVsGTffxk8VjgY3E1AaIXymnPgQW+DLcq6KNZj8ZKb4lRmYUbdgb2jPdc3TrFuk19YBcx9voG43UDe4sHsNfrIpokmDGikbsr8AutrpBm+6Hj+6qtQ2KDlidutgJUPJU7JJ2Nj+jksPGxp9EElvvIpiND3ZywcX+ceGZdGatZlmE7IhnQ7tXNx+yS52O17l1hzh4SiI52JuD6cX6HNM8CmgQWY1bRT/XV+SmYSm/d2T3u3aP+mitIkfJUvEtBzP2JjPpXj7o098e9P56n+s6oizzVRZvVyJnvpvkfOj//de6PM9VtNDfzcJKvfTlPVe2mEf1U5Z49846bdfjJU1U6lZSnikajNQyQfqBx0jszUs5HO3Y3nO4pRJtOiZbn2xY0lF2VqBFObXRJRoypqHKmcWfV3SHSO99h2GevP4qJnSHaaW7Bfg1vKL4Xjo2wMb2BEZIcwcDvLJDd3CfgXRZ7SsJWmiEjOAfgk9YWQdFt91EQDXIY8p71deekIqW5IRDsVkcUB2qKUb40DPaZ0h2NOq1OIWXUxdxfax3ogDT/woB0dV6gfDrqvnWaG/Ubnattbu1YJ8315IbC0aJbmMlp2CfqxDspXq/T1s10eUg+OpW1XhSCqb73/fF+KrfEZSp0Ks5UQqe6H9n7RZr7S0aKK5hKeH8DuBM5T8WZStqh/D33VzGV1KUgdtNwnUrsUOYZde79dS+vtWAq0aXQPsxncufnN1PxjLrUo86Z6hnr01zoVPoFDX94f6JLocqo/7rvT+xQ5hl1qfOTdylwnUowFd+hfHlNCRI61auVd0g3XKzzgJ5PtshTid006q4opbk/0fmpZFf34/1996hznYp3foo8lRsuCqFTSXmqSqcS3p/Y9/ee+wsip9mQuhSkPNU9a/U/GXXRpfD2/iSmkrw/qUvhK08ldCqnY5zlfX/snd4UPepSnqrv1rHcT8Xn/kSeSpr740zlxsP7p0uBz/1xpvrup8rHQ0Xe98eZyt0A+3ln80Yg+qkk7y+7+MqHqaodymG0X4OUp5Iy6lKPOu/85Ewl5anW5YD9favOTz73J5hK7Kax7p1c5Kmk3TRf/VSuT7qNT57KRzc5T8U7PyXvj+tUzvLY86UdylI/Fff+pM5PzlRSl4Jgqo4/y0SPOtepxG4aSafiGXXOVCKjzpnKP0yXQqcS/VSV9/enmarZ+acdyvg/JKP+R5hq5sZISSAsT/iS5CFjgMlAGVu9LMFbak1g1h1gRMcF8XGRPmyYmo5BR6GmY/yyjgCrNbuHUXXxKPAmaJvsMAmGaJxdGfMYjesYiDVkjFXPDYxHqrWDpT3GSjLxGztkLqYmobNB+d7vpdvYX10Zo+1nQ5Qc00UDwVJjXz+5DdDoYTEG2hq5CSm5MUSpJ1mKZ3TMyEfNGkrUDLwTasehC9Y8r6OIneYpqkPPAGiPtHx0yR8Yo8tjAJMk1/OxfQ8zNOyNAXwzVpWoRQJ2xqL4BIYed1DcTf0M7VrrAqKg8PLECNjrd1wrhunzZinU6W0y7DfX7BuwC918hAt9gUcYrQFa1EWjhr7BuO/MzzC/mW6enJ2tj6f7eQEk09lDYnwtFyKjLroU4g27J1feXzB8hZk09yfyVLxLQehUVT8V9/6kuT+uU4l+qu88Fff+xNxfte+P61SCqUQ/ldyl8MtuGkmnqub+RJfCt05Vzf15M8SYrOr8FDpVPh+swAqme4V4z1MfLca1LYSn5h5Fs7JzQvvlJgO3vbrm0WjImAqfRow5iviM4rJ+WSBo729ggXPJ4/UwTVHgnTNwyrxQyItOMRrSoABvP9jm7KfWAeT75wjCDmWfv2OeFsi519hh78Imj/TpREWty3MDeq11YofdOVXRdj4NwMmXBwUOqtVHhV7TYXho5zm5jN89618Z9YfhaKA/T2cF9oNOilxjSki3F+YoeOxPYGbnZULqt2CbB/nN1s3FutsnLYc9E4Pu69A3lx03BkcJ2sitrxY72fvjeSqeUZd61HlGnfdTfXSqd55K9Kjz3TSX5tGRmSp9jqOPTsWZipxfEdn7Cw2F5tsru2h7Xc6oc+9PMBX3/qouBVmn4hn1Sqfi3p9gKsn747tpxulW+XQpZNDRjeH57slMxb2/5rX/L97fd0Z9q83auc2YKhM6Fff+RJ7q1WnNyeacsfdblVHnTCXm/rhOtc23d3nfn+T9VXN/H6YaXV6CqeSMOmcqDT9sOaM+Wr573P/WqUQ/VdWlIJiK61SnY+/xI0/1+9wf+8BEzlPx3TRSRn29j5s/dCrepWBvdv5C2qEsvD/YmGvBVO7qxc5o7v1JXQqcqXiPuvD+0k1u/dCppC4FrlOdliflrVNdUqnzUzBVqLgTkacSu2n43J/op+JdCjyjzplKeH+cqaQdyt3D/UrOd+sl56k4UwXwfr5wnUqa+5PyVErM3i987k/qUnAnh/VfXQr/ylROI32UwvuTMurfTMUz6pJOJfqpeJdC1fkpdCqeUR8P3nmuN1PZ0WWeSBl122w84NOlwHfT8DwV9/7Evj/eo151ftqeMwPBVFyn+p2peI+6tO9P9Ki/5/5EjzrfTcP7qf40U7V6/9BP1VaaPawa/B//p7tp/kxGvdlFjAnULMObjRXADPRBnvSDDHBNX49g0V2iPJmtNRvvJ2sLJvumgZKVCzpOVySElAE2HeMZ2eGBMjEg2r2ZbMfu0Xg7aSdA9vMhGoW9rI9fd2sL1B1iOto1G+mHqciszKOoyz5ftKARLPN8oIzu96JAjcX7619HOE+S+wNwb0V1GJEZQmN492HtrKYKmnG4KuQwdHZoNjqfwVmbzTyyzCJB3r6bgfcK20ocTWs26o/cAnx90qWk1SxOaGMu+4AnVpnHk/Dqo+tuZYJ+bTwQBOnFR9D1LjA2zh5NULrRcU1pRxANPCsfJbPNAi/H3h5mbdeltN8tE6wbxyVEMXEUOsv1Pqb13hFmztFFY8c1MW6RxxXGW+pTek0ZE1ZMJfJUI0NxBFOJub/Oa63JGXXorLpCpxK7aURG/b1DWehUUp6q6vz8zlOJ3TRVRr13Xl8/PephLR/8vpvGW95JIXSqNUMlRepS4J2fQqfiXQoSU1X9VGGps2cw16n2vTv7ejyjrursJLKiZJ/HWWarqLw3NxB0n7s81lTu1U3X4O8XVxSZNbWPMjuIIRhGpzyG8SxFL2d5Be9pXVAUtNIE2cfNGgxGE5RMDPbxE7w/Q1hbbhGQB2Oy1blJwNjhXQ7DvQpIic8eeMja0GjUbpeocPcZaIlyQtE+TUtk9947k9fvjs9y3VaR0VLrYHiTPIdkeM5QFvc82fs7anYNhr39OSf03X91n6gr0qObkRJ0+yNsXueLDVHKdaJ4z7iRmaPhRSXPonXMfePeKswT7kZgHBndWZ2Vn4ke9e6phxShU1X7/kTnJ+9SkJnqnacS3h9nqu+5P+79SbtpeEZd2vdXMZXIU0k6VXsWpD+Y6rxuD+TOz/id0ZbyVLxLQeqn4jqVtJuGM9XV9tqfub/u0+4L709k1CumCrrAGOKbqb4z6t+dnzxPxZnKn1xWC+OM3l6SpFO9uxSETlUowUJ0fjZ283UeDM82lvJUwvvLdt2NmPv7oVNxpuIZdcFUXKfiTHVyZuz18DzVN1Pxub/vPFXz7sxykaeSmIp3KfA8FWcqN/IZI7QH7lPoVIGZdVVpN41gKj73d6g6P7n3x3vUxdzfgF1aPhn19Ep2Yu7vObX3KEAnxuxcpxIZde9K0g9TMdDMHS1dl+axU3/+xVTvHvVq7k94fzyjvh2bjKmrzk+pS0Ga+6MmY1Dh/fHOT77vr2Iq0U/F81RZZ6chr22/d1/d6kQwlbNgPxE5T8Uz6lyn4nkq4f1Vu2m+5/6kPBVnKuH9/S861VeXgr0hnUL0U33P/Ul5qoqpvnvUnTk7bIVO9Wvnp8io3zxj+9lNw70/eqnrH++PM5XU+ckz6rxHXeqn+vcxldr4h36qtvIXUbF//DcxFd/3t2JvUTqOWuUCn3pHD5aoOUAJtsHHuwZNYA5zlNPVTMNY6aEBkKOmK6P6Yq3i7VoL2cePDTS+7UmGa0Vbg7ndH9DE97IE9wMrBnCKQT7qL0DFR2ptYLRQMUr0LU7QyGSYsTSvDwXYA07Hs8uRQHqdDShVPD9DwwX7+lQzMR23zg8f2xdLg0XMmCOh28zH58EyBG/V3eRxz7R89pt9Q2Br9JLHt7lToLu2aULgnG6IDO1uhkrUNUA72iUCc+Au0DVmZzh7mx4QaY9PGer0B2Ow402eR5e8naFls8duddOGq4wSpKs4hAfATLEsOnKCKMFDXdu9v1+OMm44AHh6JHPGpHuHjoua3sD6fn6AdOs7+bjefvbxs1TY5zMNT6GDkjGr1E/FdSreT9V5pUYeZg/252+mUp1QJWe+74/P/XHvr1vLlE+eKj7SUDCVVw7ZM2Iwuvd+MJW0Q1nqUqh61Bvnfif/q0f9rzyV1E/1vZvmW6fiO5QlnYrP/QmdqupRFxn1ed+Yg0Nve0qeQ7WBDgVjKNsijHk8wpglQtEKQjq7KHExSlXUXTgRBGp5ovGw5QLSzssLaHXrrMStNyMtlqMlDEl6zSHM2E85WQ0O4NRGmzwyeoyxIs8JIFyMdyh+vmwbBVHNAb22yZQob7ULVDs5Kxii2zGHVmkXaNRzXNCy7l4h7cexRK962YPhYpyjeNmaptLcn8ioGx7ugeZtzwiSvGOjBZmUpI6PDgo7ONZNs5MXRH1MbBTOL0/dXNZMhTxWjyMKjtdWZua7O0DQtlvsmd8vwLxOHzZ5ZF1EpYw676cS3l+lU0neX80N2BnLM+pwoAF5sV8QuUvhoEwvueT98Yy6pFPxuT/BVP1LPiat8r3Tm3d+8n4q7v3ZqrlUjfm6jUj30Wwgh6bXUnh/p42KqOT99W5v3YgzVW16b5PjcnpQhE7F81Scqazj0u8Lnar01VSRvL+erpoouANJpB3Kn85PfZZ/mIr3qHOd6h6t9E+eijMVz1NJTCXN/WnJvinm/oJN59YQGXXBVIGTfrw/zlTC+6uYSspTNfu2+tGpzEt989n3d94yRuRzf99dCle6u+di3x9nqs110PnoVLrVu//opxJ5Kq5TCabiPepSRr2a++NMda92KHOd6sm7FCqmkvqpvnvUpYx6eWV3tv3mass6VdWlIHV+bvcX5eP9zV731qfzs5r74zuUpc5PkaeqetS5TiXN/YkuBe79ma3h8Ueeind+CqaSMurdAfv3XKfa12/9z24aZATNT0Z9HIelwXWqT5fCv/ZTiS4FRZuDyKj/L7tpeI+6PSNuYdgjN/70U/HOT5FRVzrqZ9+fyFM9xo9PlwLPU53SQ/bRqThTiYw6Zyqep+I7lMXc3zdTVbtpREadM5XQqfgOZWnfH++nqpjqe4fyn2aqTusf+qnajf+Q3TR/pPMzGh9MJSl3ZYpty3NhPlvhfHw4AMaXsBdDolKEEusV9pF3bWNYhRedUlg/GvjwWPuQsmdmPlbaJMVJadbBu+RYoQujBGwP8whguWOMZA2yBl6k1hpiRmYKrbM3tdCpIkV75ATNHipW+pQx2o399+P6eZGihapRGLcfjMEOG83GvdO9BjbZMKba73WME1UPwDueQIlLdvFHYKA6+P1sTaMZtTBqz5o2O117WwSH66RAwTSigM+9nRLtp+0S2clNB+38SpXI0XCJ1FOZgt5oUATvNiPUeL13ON/qLh2ZLyjxIZuHECeNoTL29Q3gi3ndQnR+OGhcb4CNFb89hbECDqKuqpcYjZUdrAzs0ORMNw0c7LUjTM3Mo/QMpf/pUS/3Ner2FqFumBE7Q16rkfHx/vjcH89TSd4fn/uT8lScqcTcn2mtCXlMzzryfEvrC+9v79sWCttj9sy4vK3YtTo6U+tW92wjDC9dsuXeXxGThdCplE6rg5xGxs78Kk8ldtPwLgU+9xe2cvZM4HN/ovPzMuk1jIGyngqdSsz9PZ+a/8mo8zwV36Es9ajfNs85DGbHnULSMWOgSxiswJp6jHnSw7uPyhkswNx0LjSmgd1AzfEAwGo8jkpMl10fddHoDOF+d6aAlqmNjHttypg5ZgxGaoyRn8tgC/plmDHGIiljrK7hgl8YOYUXVnVkK2cb9EjNKOkEkxN6bgeMqa6nI4ruD3uHOquaDcFisqcxPKwTul6KDgThaJvH6dD59KhLXQpet6HCYLo+5dG429HRiT3S2JnWN3JvMCMn8xi8dRfs68hvz+t9I5zXS/LE+SEPL+fWex/eLBQ6lZvO+lhiqrCxvqeCqXg/ld3EpS/pVIKpbm3PJM2Wb350KmO/tsXcn8io8zzVdaKfc2vpnFLh/fF+KmnuT3h/63qGZZ1qObud/ocede79VT3qkk71zVTSvr8qoy50Kp5RX2dll9S1zhSJjDpnqofdNj7eXzX3J/VTSXN/ElNxnYp3KfB+qiB756uETlV5fzxPld9JKO9QFt6fyKi/mepHRj1vtz8Z9WnJmEPqUa+6FART8c7PTtWlUOlUIqP+7f3xHnWuUwmm4nN/yqBn5r/P/VW7aYROJeb+3hl1ad8f9/6k3TTfTLVVF/cPUw1DS5E7PzlTiTwV16mkfX9cp/qX3TSXVOSpvjPq3PsTeapvpuJzf7zzU2TUK+9P7FAOrXfv/VunkvJUfO5P8v74vj9JpxKdn9z747tpOFOJ3TSV9ydl1IX3h7MSmyNikU9GXepR94a3XDBVlVG36tDtf3SqKk91amwy0aMuOj+TMWM6nlEX3t/GGxVi7u/3fX/c+8v0SEHfTCW8P85U611zR8W+P+79SZ2ffO5P7PuruhS49ycxFc+o/+Ee9Wa38w9zf+3K+mv+RkX/Pqb6E52fI509CRK9Vya4rR8dmN4sTMdjO9PxcbSOgN0MGXMFZdhA+zRHEAUHHdHXXWNv4oh6EC3mjLHYBSHBnf2qD0ZjjvOE0nc+6qUBpKozQONFAAWOAmsJs+EC0bHFviTaddM9eX8BBaAkJYboLVoOC0xHj4kPyFscIxjPeigfj1MN41Rnnz9gDytlrCx0HXvDqwtu4eo52Pc7uzrfNB28OfFRfNJeCaq1Fxr4xyhCZDCjCUKRHrMz2xjlpF+jGeO4FIG76TL0054lOyMxAdBDxhCknISleS7IHiByHGWEHfb62Qnhw0x/DOlo8Ygw7uaTDCJ2KiiJRRiDPvV1CuR4tnPGhHDC5cXbAu2fbIXOsk2Bz2drD+zi7aFEjRmDNSYbhUT2s6bYMK2pgqlknWr0qpEdz1PFz/rOqDLqQqca3XuhyKgLnUowVdVPdUf1psioC51KyqgPIq8wto9c+7HvjzOVtO+v8ZrrimAqnqfiGXWRp6q6FART8S4FrlMFBLN7pjT3V2XUJZ0qbjqMgeZop8C5fzqhXvBcgL8650psD6cp8vaMqRxoX1A076sFctIBAScgjKnWg4uNNu3oCPiBzzR+BbaNwsN+DOblvfNYpXaCtjhijHRrrvPodmR/7iz2Q8Abe0ujVd4ukH84D0BrvDIE80t7wf55noNJ0SFnb3LGZMdG02LvpyZjcL3VzlDN3LUg3DW2iJgtByMU91yi1LxW7myuc8Y0r6wJftg9KlH5PKnoVWzb7B6+61LbGDAmKfpuTvZZ0aT2zfPBYD++O6m35gfGwOdhYp73dV/kqeyi01PNvqM4H++P61Tc++M6lZj7I883072ZSvRTSRn1qktBylM9SzMQOpVNgd1TufcndSnsyFT7se9PylNVnZ8/etQ5U1Xen9CpJO+PdynwPNW3TiX6qao8laRT8X4qrlNJ+/6492e1zXdfFmwfPzo/JZ2KZ9Slzs/DNtz/6KfiTMW+TbdC6FSin0roVNz7qzo/hU71zlMJpuLen5j7q/JUR+Xa+2TURefn2/sTOtVyvKnLc39V56frXq99oVM14+GMSkyljvqmIpiqpsbLv/upNFvsUP5VpxJzf9PBpUeKu9LLpd00Up7q1x514f11j7AQeapv7090ftrp+47w9v6ETsX7qcRumkOqKX5vsFKNqvNT5Km+uxSqHnWhU4mM+tv7E3mqKqMueX9Sl0KvdvGETiWYiutUh9ezr7gPSnZCpzriRk9xLy5jvO8uBf16eTEmQaXs/bVSo5tLc39cpxJzf1ynknbTZINx8qPzU+ym4d4fZyqx74/P/am+cZfzVFWPujT3974ty0zFM+pCp6ryVIKpuE4ldihXTCXm/rhOVe37+/b+/nA/VbPX/4e5v3brv3Tuj+tUhGxNSme4BHyYWe8anRIj2vPWfbxbIAKrzDXfeaawQGjpGUBcqiljP1mf8HnecyBasdc1bmANcFi+uqCpGUbj8vTOW/UmIWOuK87Hz3c/VG3kLSC9qKZCT0uqCu8vWtXvCLoM+PF1OfFgdDlilKSNAqP6kqHKCo8QpcUj7KPb8dAG7E+NnGYe6ePyvCxI33mdkH9M1L7ZPe83pNOpq7lfS5eFmRT3Nml1XhoFa6DpaBHMbQjgYirsrrT20e6ssDMz0Z/sXv6a7cx8ZrxIOR+dkT/I05O5bx23ML1uHZpkxzLDk1bPhajbHeTjWlT2sZr0lgCT3EY0cB593N9bY0jvmqWMw6OeYWU/z2CZX+w3o0Y7jAcoh2nsu5RORoxZURJdyXgxY/fK/WRZCqbquZHx3gu/0o1ac9VjZ+gT5VI/leT9cabqTtPXR6dSDj2fMdbrvQvkrVOt4ha75z1qw1zs+5O6FHieijOV6jfPn7k/f9E2RT+VO1xnKmMqz5XzVNz7E3N/lU7VnGGDSt4f3/cnmIrrVKpOtE+eiutUPE8lmGri7ydg7BfvObrc3qHDYzoHzzZzGjmDKSDz9ZyCvRqdc8A7xlztWy2AsHc70ogGMx2dB8EBtOX2lMPRP+lINTqMiVHvhKLj6qii+v02Bm2kLhEZ1toNtF41DXDiTaZAb3JkjH0xENjP8zqP+zB557GCKQy8/l4Bb3RKkb04YzCmdIeiZDhJkTVclMCerJs8rg1On85P0U/1vPZSoz6zSxhmrSMlrzVjwLJ9X5LbPG4ojn1k35+JubVI1iIP5DyiWWJYz/hMurNgT4PmbqibavvgwhBpzXdP9bwwO9P1gDzZEY68QRZmQqfaHa9dZPu4tAVT9a5PLZd0Ksn743N/PE8l6VQiT8X7qbhOJby/1o4xCN9Nw5lK6FQzdulgzPAyPzpV8TI9creokkt5KompuPe33rfMzw5lbeil7PMtdeRN9DXIeaqKqXiPupXM/YbQqRqXRkolnYr3Uwmdari9UFmnusJsQ07tZxNZm7QohU4letR3+6AhdKpf+6mkfX/S3J+070+zVfzZ9/c19yd2KFcZde79Wc5qeTJmPXf/o0tBylNFdnco61S8S0FiKpFR5z3q1dyf1KMudKr33J998TVf6FQ73zKpv9wwBhC7abJZ7bPvjzPVpvL+pB71ry4FkafiGXXepSAy6ruNhtgdr4NymanenZ/C++O7aT7e3ztPxfupjuddXbE5Ux2jFxH9VFKP+i1wn0jy/njnp6RT8S4FKU8lMdWmHLSE9yd1fkpMxef+RJdCO9YWQqfic3/Sbhopo17t+xPeH2cqPvcn7abhXQpCp+KdnzxPJbw/zlRS56fYTcOZivdTVXkqoVNVXQqiR/07o/7t/VU96pJOJeWpeOen0Kl4jzpnKmnfH8+oS3kqPvf378hTtZTGP3l/7f+Uub//xzoVZ6p01TGUcb9e2jjI8iHM8Rjlo+2UNPC68wgBstxEyWpWz1DdUnR2o79qlK4mjx0Ow7UF0ZJo+WhgaT4eTC7sHp84iDGWwRhDX+Q+zLDLGMuijDG6RzSDpOmY+ciZoFLoVFFKb0psAmM0a8CYJdUeSBkFl3kfvS7tEBYXdiEcteb3Ap2tsAn6e0h5REePBt7P9QXpmQ5FntWithm27Ih0B6Mte4abqm9mdjMlz7p2ULy9Z5fmosueId09u6eEBpnqZreYvkjfHS7YCb0f6Ka70EekfEwi6ne3pmr2cy+D2d1hTHSv6wlejN8Z/SsaoLG3gxJ3b/kMFv2rRUfm8VHiDrtBwKi+sxC9Q5biTf+9myftWjltOcYC19ftDczPZ0ehma2pgqm492eH8S0zmtkaE6UV6op/uNRUwVT39h1Rr6/UGyKjzpnK7teyxUenemfU7W4xa0g6lchTce+PM5WnpkQVOpXYTaP58/ccTkslm/e+P8n743kqG9Z6gzEVcoROJZiKe3/X88ykgZoT23w4Fvp0fhYTrzD6OU2FTuVdtRU2eJcC16n8ucaeWZypeOen8P7S3XTy3nm8o8R11Awd7U4K7rS+VeI4mdpovrilMHw1zuyrLtIdGtxqPrAr2EGJWjVHReenswevzE407mCrj/TrwIJwMdjngBwrRTU4B2D0ijQn5wMj9bKWtcDLkjX7fNthgabue46PvFbs9rps2+jgNicwnL92Clj+CVBdnZpgvKuIo/qy7aNpCBew0SvLoVlLT0Kn4hl1wVThs1GAvw4PFK4D9veZ4BdjBtd+5PaYsp9PUJ92yWGjF+ye3jqze3LKzuhmXdu9uykGfbOzjG32enELOUazlwidqoa76LPvjzPV/XjpfPqpdsC+/rP30hSxm4brVML7C811Jub+mu1Jl7J3X5GIPJU098c7P6W5v0qnClZ1XTe9y3Xy2aHMM+pcp+JMJbw/iamq3TScqX5k1DlTcZ1KdClow/T0I6NeMVUclveFUZx7A9n7y7eHSM5TReXq+NmhzPNUlU4lmKrqUpAz6m/vT+qn4kwletTFbhpztqZ/ZdRXpdCphPd3xa218P5ERl3q/OQ6FWcqkaeqmOqwT/Rc9FNxnYrnqezxtqv/6FII2tebnFG3H+ydWut0zE/n51EN52QNzd4no14xVehuemCMw1eHMSpjqh8Zdd6l0FodxrJO1Ug2a7mfijNV8zj8S6dys4chdylYwXAqvD+hU92d103WqXhGnfeouwoKGbO89/1JGXXOVGLujzMV36Es9ahbl74r8lTC++NMtV9NG395f38zlfD+eJ6K96hL3p+kU1Xe3+8Z9aqfSvSoc++vl7k9JPJUUudnNff3zVTFtXlVvjs/RZ6K71DmOpV9f7LXL/VT5S/2/qm6FETnp+vGd5FRl3QqPvcn+ql4Rl3aTSNl1KvdNNz7k5hK6lFfODH6t+hUrUZb/QemUqsa9d/Q5//fOtXcWRv56AY6xkUfYZhONERHcW9d4D2eBLBYLw0l2af1FLWHuQbjsaWhpOmuM7w/WUMAY67RkT/VMH5Cq/HOu7D/nuhExYHm+RBHrTdjKWWK2W/cFKDHzmR6QLQQOtW07d5yICstw9v63IbFYojo2CvnDfQeOodl7pr5uNVd7dBu3Hqfdpmu0Jv6KLC/znOiuh2keF39cTLzI7sX9063IPe0oZKa627fJuooptSfeUg1G9Qfk1fjOM79046yZ0hZbklzqDoooHZ5Mhdnj5KSKKYSTF7sXnZZTOawmupWPgKLMedkz74/ceJhRPMxY8RHpE0gCs0hHUU19vptqwdAovfO6Vsjs/F+85jD5DEeKknnavh48lyvYGSEDho9JusSx1ktJ+OJ2vswlb2hFulvXf3dj/PWrfZhRzCVlFGXvL9nePXlPFVuWYHQqUSPOvf+7uQ1/OSpOFOJHnWep+L9VDxP5dQjLTXb7EZMlKBU8790qrkv9v0JpprVZ0RmKq5T9VcDduZxnYozFdepxL6/YkMCwVRCp/rOqJPbJgHvecvzeHKyU3SZ3Sag4fk2J72dgxlz7ycQzp4nJaaIMYo+6XgwyK6MWS6400ArZ5CDba1PKFJQW0XJGffBWj4Yky0ahxShdKCD144oiszZPkUZ7l9gGLXmNGoV+wwt1UYf0DJc5FHePDRQy9yMwdi9vcdzT7XRNMI1sOLrFsWT+bCBFqG+BbdRrim0dmoi5akEU6GmzWiub+8pzHIV0AXFA1IsL7fcKayub9QnywO5zHen3KbzU2Y44SwjtXNzh/zVelSYh3FrKDLq9r3hYZmpKu+P61Qio/4qe96/9FNNCPp4f3zfX6VTWfCey+Q6Fd+hLHbT8Iy6tEOZZ9R556fw/vi+v+88lehRL8xV+oOpuPfHd9N4fo8kQqcSXQqVTlXM7JPyrVOJ3TS8n6p7U/5iKu79CZ2K71Dm3p/UT3XNVteP98d1qu/OzyqjLroURD/VF1MJ748zlTT39+n8vLxn98fs92+2809/MZWqfvJUnKlEnqraTSPN/X17fzyjzr0/wVQ8T/WjR/1/zqhX3p9gKr6bhu/7E0w1Cbs9stbzuuKoh35DdH7yjLrw/r6Zint/2Q7Y+7Pa98e9P6lHnTOVt74+FlKeSvRTfetU3/1UnKkknYrP/Ul5qhseNMjZVq9I9FOJjPpbpxJMxTs/79ukQa3N2k+MLUSqzFS8n4oz1XeXwu+dn9/9VNz7Oyzj8l961Ks8VaVTWdedszOGo2khM1XV+SnN/QmdivdTfXt/3/1UvPOTe3+CqarOT8FU6vz5lHUq93LLPl0K6TTdiR3Ka713pKLzs5r7859OsBPe330dq0js+2vMzIHY9/endapm9x9207TVv2Wq1v9tRv1P6FSJwR5uSav56OOrskYQHxxToeuDdsKF1faAbiyDjl/+3UaX9qwPQ2TW8yg6aylekMcA5sedhkb99aqPytB9guXs2X9/N0iJGxl1YfaYopw9ugGw+965PG+ojNE8V8mETkUPi0IhM6wt8Hnfs2A8zEwlUYJegdjlyIO0aJoo0e3VAvVX7gP80NPp2JqvT7h+ubqkdZrXFHuzWjaM14aapBvdEDvzXfZMyGwlJV20ZvfU9KDvzMgkU9IJb0Pkjd9zaMFyQohqZTr1kcme4VhpPclm8OgqVuaye+6lPx/DvEOHDMqmWgPX/YkGy51mKqMF1X2cAYlh0h4MaFKGJMEF1nxYktGAjsYNTcXGlI5her8N8tG5hD6+N44zmGzmNhqrqbbDm9t5RuYl6iluJ6mdhE7FmSrUjuzPnKmu9MLu/YtnuBD7/sRuGq5T1eu595n7297eUeg3U4mMOtepuPcnMRXPqEv7/jhTXd9dClI/lZj7q2XQF7tpJJ3qdd9GcuentJuG61Q8TyW8v43OnpG/ZtQl70+ZGpQx+DGn7MnLGGVwiEZgl6MtihD7K6J4Nh0BWpETZWR9StH99nRg2PEOlDSSc4G0ubEB/7Q85tClkxLd6o0DGNPWWoFyj/sotf0LmPgZoIiucx+VbXUBQeJPcoJ3DUC3pPGEYZzNEGn1hjbqXdjrCaazLY1OF/XdgpM2wQr3Gfv488FHx00xBbO+WiikXEz6okuB56kEU/X6yRTcfT1n7+fyqCJluzXI8ZwUyB4aTsPoH547cnpMTsghVAVj5h/m5OFd8tyzGPOZy8I1hffnWnSum65zHH68v0qnEkxl4TIRnZ/N+ZOdMc7GtwVT1beu+WGqSqcSTFX1qEv7/rhOJfb9WZONJjLqUp5K6FSV9ycx1Xbdxp+5P95PVeWpgkWHnWGcqURGnfdTfXd+6vOQfLw/aTcNo0UUGc/7Tp77q7oUvnUqKaMenF9Tsjc2ei71U9Vf4YBKnZ8X5XbPrdF8ehLeXxa64WfuT/L+vroUhPfX3L2WgqmETlXt+5O8v2Ov7FPruFlisZtG9FP9mqfiTLU7sjev8P6kHcrc+2M3r1hk1H2y1hYfplKbfSS8P96lIHSqKk91fWfUf+9SkDo/X51ZKfVTCe+PZ9SFTlV1KdTjNvowFbmNl3LnJ2cq0aXAdSrOVEKn4hn1b6aSdihX3h/vUnB9mz2/RZfC08mQ8P743N/xAMpfOtXfO5SluT/OVKJHffm8NURGXehUElO1klA11vvD9C+m+jtPJXrUJxP2fONzf9z7EzpVrzuL5B517v3xHcpSnkrqpxI6Fe9S4N5fxVRO9+HtJJ3qe+5PZNQHwaz1u/cndCrOVJJOpc2m/Y/3x3fTVHN/ElP9mqf600zV6v+T99fR/l74p/9fMpX+JzLqSXHSleREiYqVUDNgTkozH/fYmwU/t2sXRps1+/dtZaWjJhqy21B/UUdxXmgJPjAGgNGsz/683ocNZCvjB3jR2swT9kM4YWtytWEeBAgl5zTzceu1HsMsuxn5COfo06Ww2r2KHPCdfb4ZWQ8hKt/eYHfn7dAkZG+eRHkayqh7XwGq08sNhs5JR3QXPnZ4OaWIPCbLDnV1a5EY08eqSQ67971733pr5SaxSPfp6zRMdJKax9G743L80nJ/aCxVI3RiIJsVZc8c/1izjbwc70nWf7QUZ9r3S8N0LAKTzgrTke+vU7y6dV/gk5uujKazdYHTLXKB6htER6h3L9F5/xgC6dZRTovaOsMNfwKwfNkY0Wk922G9pSSwus6GjMkS9vm4ThUxjProVA9gZyL3/r51KuH9cZ1KzP3t6+9n3lunkvqpOFO1lw92pnCmOtCZIueppIw69/4kpuLeH89T/UtG3XPF3J/EVGLujzMV9/6kLoVv76+tszNHgUSjv+epGuV7R3EH5ewMHZwAZZsnBb8VbigkcaoitBoloMXhCZGBlybo0bnZoDfdvRIPiukJZf3Omj2ZakcK50v7hDanUwThQJ3lECbKAq1RQmEQeEMFXqnho9VEjSDoNxIaLTTFRjc/3YHtHCYobt0GwL73U4DAYU95conaKiIaPoA2qK1yOLQHCUqa4ILRS6coOvcmiZSnEnN/o17ig2uRjQK7xWQhmCp7BtdcMFVnP82ETmXdwLYNzx0mpJ6Pt7nvpXswbx2n9ulSCJ7uyZx1rpbQqcLdegVCp+Jzf0Kn4nN/3PuT8lSi87PKqHOdSnh/VZ5KMBX3/jbnsp67lffHdSpp35/oUuDeH9/3xzPqgqmS9fv98qVT/d5PVelUgql4P1XXv1C58zPWdx3SUl4pFUyVnhmzSUzF5/4udNr69FNxnep7Nw3foSzm/rj3JzGV6FJ4M5Vrr86lxFSSTvXdo869v9971CWd6mvfn9PY3wox96dW+/64TlWcls+PTsUz6nw3jZO/2M/nu59KylNxpqr6qeQedd752d7OU6FTbf2sToVO9StTXRbn54epeJ6K61TW9sSYabSaNEinhnfKt04l91N9MZWY+6u8P9GlwHUqnlH/1qmE95ctp5mY+5PyVN+7aSrvT8pTiR71at8fn/sTOtXztenLTMU7PyWdint/nKmE98eZatNhTx2pS4Fn1L+Zyu3t2fOK61Ri7m8bX/1P5ye27tR6QKfxQ6fi3p/YTZM3vIaY+9uOwi0VeSqpS4HrVNfpqhBMJfqpPL/Z/HR+ZpGrGuQ63ZGtg/eKNUrThdCpBFPdn7OF1PkpmKrq/JR61LlO5WxfavkHmUpt/pP31/0vnft7bm87AvWlTul0ty6xOT/qkLiOiUbL13qB72dkQ5TN9HxkZEEDNRO3DebwUUOA62sf+23LhHkY1tgZaLCTrxgPrxBobZOOQ7ze4ZmmWTB/aYyxFqcS4/6TJJC8tfBRvUdt1IiLEZm3a1clDhYa4PymIEiCyERjZF9T1HpNbJi5vkETDd3feZjwAqaba/m4uyELrJatLtnF3VbuPnq9zKC3cUHyxnsuKrlptjl75DppDxY15J63YWHM4PIg60uDvedpjd2rtaKjkKNeqorTjdmZsJ3fE5I1NMYow1Y/NYycvZ7xa2GgxMNhgp7D7Rwcsu4p0W3CfhMKL+6B67F7eHJYLDPUa4UdwNORgcZO/a4iIyMW0BQMhbor0PEtfvgwy3dYoeH9oX+YSrt1PzrVWddMwVRCp7Jwt/3x/vjc390+vMiNUabimH0AcxZOHFmn4hl1ZVro1O9grRQ61Wl9Gyh+k64LM7Av7qdL4diZ69JuGuH9ibk/2ftjh1H3MtVziakk76/W8bDw/sLH+H0Po95EZiru/XU343pu8zzVW7ySvb9uNogYo9e3SlReGXmSZgBgOOdMgek0LdH4MohhaPhHJQov7x3GT8ZUxvG8z0l7wW6zNjQZaSznB4WU3UmGHq15H9z1MFGghZ4qmqzaNdCeL4NGcfbwke3oDmC/jJT4HG99ZEwZgwUTHCMSn5Q+qq1uPtghnb8dHMZol1rKvv7jOKWRmFO1jy0YqITS+LUf2+hgth05T2U2210w1OUaRV7QOiHTWPbIuTm4IsvsnzNDxbcVyQ/lgQqmCkYvmzx2aqb4U2iUJp4sGxCGzQa1db+LBVM1EtVURJfCBR2u5JRfOh+dimfURZ6qn/V143a0DNIOHUMJApOdwfe9NZR1qhWZeZ+MetWjzpnKCf+18zNc1tZ9kaf6zqjzLgXnZa5soVMJpuL9VGH3vpTzVJJOxbsUeJ5KdClw74/rVEVmtD87lHGWqqQX3SeKpFM9ocWY5EunsiZm3RZMJWXUuU7Fe9SluT/OVKJLgWfUv5lK6lKQvL9Pj/ovnZ8iT8Uz6nzuTzAVWga2YCqxm+arRz2gQ/b9510KElMZm5civD957u/NVEKn4nkqSafieSru/Qmdiveof+ep9smyprjPfb8wFvt3f1T32M1FnorUzeTT+ckz6lyn4nkqtzhoidCp6sTcKeHrkKVmLWPPz2b49nJ3F/bz9Jbs6/OM+s+5v8tZNUzjdREZdauNV6WhbIaenKfiPepSRp13fnKmEjqVyKi/daowxiEWTMW9P9tczPvC+ztnw7riDC3GXHzuT+r8rOb+pC4FSac6tLrLHz3qfO5P5KmquT+pn+p73x+f+3PK6Ip/303z3aMuuhR4nuq7R53vUBadnxVTFetZmUven5Sn4kzFuxQEU0kZ9e/dNNXcH9/3J+lUvEvhTzNVR/2H3TRtaexP/a9jqugw0FFy2D4K3CE9DVJHYYcj1tcpnh/XQ5iy/09HQf+2Q6fa4V3DtO/nkC01G8fXqw5zz+wr8ei4ytCV3QNBLwP237e3jHkO9mQACTFNSltjXcfTI41h2Vm/O0MrpmrGVwoTl/j4dJ2bQLpdI0/yUc9Hwcoawoi0GdOEbtBHZng/gu5oGk22OkmxoQ9b5Ojum8i5qB4YUMQncsuaPfY7E9f7xsp9vcgx3fWQvRm/+2lWswtDA4/dM1tFTzWu3uBBiqTfoYKpYs+NSaZaDeruFPbny3O2AU+LOwrQQaGjc7BXAR9PLwQN3QfUzA9jGJCaykhwd83Q+XqfsddndxXYJYGOHr34AZ5/YN+fsnhgPG68vdNmnTFiPKhjpB0HrtCpBFNtHw/jB1Od85OZS97f2Y4YQ1377EzlTNUZ4Ifi0qtbGMnh6AqmCpZIK8zxNn4I709k1DlTid00VZ5KYirRT/Vmqr+8P88l5TbV6Y881TTXsBk5GntOj03j0091QWgsvD/BVEOGPeQdzUbusM5eD2equ+8Xnx71hdIEGA6aW0ryWMXILzoh6JN9lseRY5dI3XQY85ydI426rxSj6Hoegna294hMlE6KmpfnEqxu50AFU5GGUkCgbCGP6ajcoXOilaBdUEcJyGreNx+vEwJ7bAIii3W0Q+5g0oVwNPIRbNhfEy3SyIUA+UkebQ/HBbpdvQ6YYz+mUVl/pSiYtJfgLLBP48NrB6gwFUv2/s6AduAH9kSB2WOko5FWU8iVfb+Rs2yebYOhXEruM3un2Gd7ohr24dkgtdtulftDFydmnN0OQqdyHicn/ZFRN9Hh/Omn4rtpuPcnZ9Tf3p+Y+6vyVFJG/XuH8vdumm+dis/9/apTOSOT3aNFl8K63ZS7FHjnp6RTCabiOlVudZ+y98d1KpGnqjLqtVUxyUWeqpr7845AQOhU5+uMfTyf++Pe3zdTiYw69/6qfiq/VoYNyfsTeaqKqSSdSnlN1ugz9/fOU22fI4Qk7493froRXmO5S4HnqYT39+5SkDs/v7oUpLk/nlHn3p/IU/GMeqOFZiic2PvC7D/e/WO8S4HnqaqMuuhSuI5CheTl0PjkqZL6pS2YSuhUfN9f/92lIHbT8DyVtEOZ7/uTOj8l749n1LlO1T7qWJG8P56nkjo/pR71Kk8l+qmqub+wfwoSOU9V6VQ8TyV61EVG/WplSOSpeJdCMVs2P52fnKkk74/3qHOdStqhLO2mqZhK6qeSdCo+9yflqbhOVZ6SXi71qEs6FWcq7v0Jpqp204g8Fe+n+s6on/rvHnjOVFU/lWAqnqfiGXUx91dl1N1TEJxERv2QHq9yRv2bqURGnXt/PE/1zVRcp5LyVJyp/nRGvdv9p900/f+Q3TR/xPubN3qakpTJ44QV/VAH99RmZ36trQGeDLwBQHLXlFHC7hnsfT18QTic9xT2ziMY34K5BrRW61Nw0SpB+v1+AHQdMyZ6KOsED69HRhvnd36qNn2oePCYR7BY9nRK102qC+9v/DhfUaQ32OebGT0DphvKvn7UnNuo97oOYFGL9JzaJCgQzdw9DKJm/b2ChQC+3VsPchmCkgumCubhjuTrPmMCy2YMYs/es6nHooMYYt0yYzy5r8i2cWRn1u3olYZ53B9JkU7aij0KPNV4duohyZQ2YxazZH+++qMShrl7Q1H+nGJ0nGxCCK+rA4222PFR/BodwHKmV8YAjVMDLVbNEnz0elB2ks4SNNZmA0Dl9JnH266foYY7jAGNJ52c3OgiRVyn4nkqJwd2ZlVzf8L78xrsmXtDBfr0U3GmknQqf7V2SWdkl4yxLu7uw1TRWvswVfi838hN2w6o14i1k+T9iR51zlS3aaP4eH8b/2iIPJU7XUEpmIrrVKKfijOV1KXAvT/epSB0Ks5UvSxj99LK+6tnKXsGPvvsTKiYSuxQNq0ghKFTblG8gmMf+YepD06nvlbiMdgntFp2ANyxdVCgv2VMdfM2GPT5uyM0n58TlMNtAThSDwisaXuBVsfJCsxQ9ymMLtoCJc4kZ7d3/akE530Hm+PGusY+7zjMySDfMGafrFfg4ekgj6dNOKGENm0wd4avQDY6Juiit9dgNO+uQvYzKNE9RxhcozNA8YhsQcz9ST3qy1BzwGlRYO+XQLGRl93aZKvWL7lTb3fAaCijGdl08/2HqZrKc0Se13OKwlqNLszQCajIU9k3zbZ/16n43J+Up+L9VIKpuPcndCru/aUDasmdn5yp+A5lKU/FOz9FlwLXqXpGN0QiT8WZSuSpeD9VxVTWwbyfhPcn8lSjlN1ROFNJOtW2pU3kjDrvUZeYqh3MRnLnJ89TPa7Xv5iq6qcSOhXvUd+3Z+onT1XtUJZ200g6VffF3p/Svj/u/V0BPz55KuMcG6S44PAz92cPqCLyVP7LTnVJpxIZ9R87lOE4+PSoc52KZ9RFnkraTfP2/sTc33dGveqnkphK8v54Rp3P/fmL1SOV8lSCqXhGnfdTiS6FKqMu7ftrv269T5cCZyrJ++M6lWAqnlHnTCX1U/EuhfJeY7ed9lVLZKbCKbtjyRn1v3coC52K96hLnZ9cpyrIfvXJU/F9f1U/ldj3JzLqb6YSOhXPqHOmclHKnle88/N7N42Up7Kfm9cP74/v+/tdp6q8P0mnapbLvtz5uX0YN+R6h2lDeH+in4rvUOadn9e+e1ecKb34n85PHPd+dn5qPfb6DsHyRU6dU/7D+7MixU9+16kEU/EdypVO5cxnp0J4f9K+v4qp/O3glogdymLu73CfJcbo5gafzs9JS1X/IFP1lX/qp+qjavDv/5Sp/l/P/b11KrI2tHzU2jwyrDfjLtivh66MRvrDxwf/wZiodLScLrUaY4Rd/IBBDD0U3YN7Hx1GwxoMlaCXR8fybqNi0t3Be1koGqf7NeBp3DNhmY4MOrp01yVW1h4BWix1RMvCbIiMeuI2Lija0lUfZR3GaPPuXFeomXs6ukwoAvqcs49f3oIMreb3LTj+tY7AHa1tPFtezuQ8nDSQa7xmqnHqHFYks87sGT007+zecg7Z7/h1xe61nKn2o9WM0cyF3WthPE+NKcMUcrQOTcV9WtfTh6ke66di1c9eaqDpSAfbHmQ53P3mDllJ6gPWn+M8YsfjAmUKvgF6tNYUFrNmivZLwwQjfG2VuD45LtCjNqUQnoI9AmPnpKi+bGYQRHGhxLpy7qPyMoqF9yfyVNz7q7UQOyOne8ZY0/zyINlxZdAgLpYNI2/X2e+caj0VN+tmurmqKZiooN6puzhe2L2u2RuS9uTFnml3jTGSZbhXciTLAQpeIbu38d00+wSfFGvTuKiin6qxuRSfHcp87q99Yfe0v3rUGVPxjHo4vj8aPzLqv3YpPGGl54KpeEade38WZyqep9omixsVTNXSzwH40WCTgz5ht/9e58mYxOquc0I0O0P66EkgzPaHnN1O2W+hfV2aMIwHOxQbc8a0z/5+Crra2udwdawEsb81QBjvHBQtNiE2m5P5jP38sgKFTjEEc3FRVAhqrYASOgUVTVsEgw25Rklt/tDRtDcagI2bAwTnYmIjRncIBmNANG6w9xvSlq8p6R3WNcXr9kuQuhRE52evE+9J47CwEaSLyEczduX86FQVUxW3HrtnWvjInpn1YkMeySHIveEx1s3WaKODuzq+2M/n2FTN03mOSV1vGEqIVnXdmKHt8eP98TxV1aUgMurTer1G7jyj7hvrVPSoS94f36EseX/T48H75Kk4U3Gdiu+mEf1Ua3eeiLk/bzAL4K+MOn19uhQkporT+clwu7MJuQ4aZi5l1EU/Fe/8fBzjx8f7+8pTCe+P56maL/ZrL+WpvvupeJ5KdH7yfqpfM+rBYxcUBrzeu3re/VSS98eZSuhUFVOJjDpnKt6l4F9PVl90KWym74eRnFFvtXKhU/EedaFTcaaq+qlERp3P/e2bkf5hKn1U6wudSupS4LtpHPM8bxhny7sKncprOKNS7Pv74f29+6kEU4l9f/rQRCKjznUqnqcS3l/V+Sl1KeS4+czF3F+Vp5KYivdTiYw6Zypp7o8zFff+pB71b6b63vfHOz/FbppT1tx+8lTTrHP6Mff3az/VJry2PjuUq7k/wVTV3J+kU4l+qoqpNvqtJzOVlFHnu2m49yfyVLNw7ou5P6tsdd/e8NgSnZ+CqSqdSvSol7suiDyV1E/Fd9OIjDrXqfbHVfnpUuCdn6JHnXcpLLfnp2AqoVPxfX8SUyW3EWPu8n7NrTO5lEKnytLuTpGYSuhUfO7P9Gv3D1NdLMaw37tpeJ5qE3nnP52naivNf8qoa/8hu2n+CFONEqyh8cVbLzD7NWiD0enoefLYERtrETUh7qzrSrQdBz560G0B+u7aZff4nL0TWrNZF4bs2ahEjeTWRz60NmBMWoyJyJYxT+ESHZY1izHa0n0UeN2mAcTQ0fLE3L5OCHsYk0R3zkrcHd5LZPjbHgS3p05HQC4NVNhtA6YZ1fLxwlkC0hx3DZ5T6ysABdHxtmixe1bn9kROcuqCsT7MYnJ+71B29t1lyc6gVkaO3UZLsWYX9sxt0HBMrutxI3drbs828kZnQzal1mL3iIGXyUz1uPTYn611Adpl6yNCanBC7P0/gIGKESWdBBL0GCsL8FzfpVH9me1QN/Be4DUbhEbHtZmh9jnzwJ4VNCf4NsrQvAU5WP5hrcTz7TFBVUZdmvtrupZORT8VZ6rtPDNy37ot+xJTOXZPxyZaoSFRn/qDOsF+hg17P0fkESzYPc7VSWZqcDiTzTrFiv8MGGNxpro8lBMVTFXpVM6Mso8XXQrvjLrU+SnlqdAqDgRTiTxV5f0Jpqp0qqBRu6nC++NMJbw/zlSS9+cvOy74I31D4XizCmTWlhaYSpORjH1TE3RrbgJAJ3RAUbJh5Iz2UwMsvMvZ+/HVYbfn/mYC1izZo7imHwEtp5YNepthfuQ/+yfTHmoU7F50pMEkey1MhNsKmJbjKUQt9R0aKjF7vTp55d7t0GuY17SDQIvnfRpsrhMdzTbbhN1HL13k95DXN8tFdCG9mVcq4Ta5nUzHfPcfvTPqgqmM27JBWnSv04hRRCq8v73+OH90Ku79Ze54T529fjwZNFVyUjO2CHkQ6TvzuWXvD8FUMyfamRY7zj861TdT/Tr3d7OQTh5d9saW5v46a2Bn9ipdYLnz86ufSupRF10KPE/F9/1xnUow1eNZt+R+Kmnuj2fUqzzV/zL3Jzo/2xP2/ZB0KqlHnRwmn7k/vkOZ91OJfX/Vbhq3bd51se+Pe3/2IPUz2fuTOj+HNlbC82Hlix51zlQiT8W7FM6uFiiiR73qp/pLp4rvwvvza3k/k7w/Z/d+WEreH8+oj2ettdCpnF226Bun10ERearwgAss8lTfPerf3h+f+xPe3+896m+dSupS4N6fyKjzPBXXqQRT8Yz6ketUnKnOwfv5yLsUln32+8+Zam+f7jJT8Yy6NPfHvT8po/7dpXCfHl5yl8LVHGu5lFEXTMW9P65TCaa6jafw2U0TDa6fPFVyOTk/8lT5eNv8zP1ts2VX7lLgOtV3j7rYTVPtUP72/g5FVOSWE59KqZ9KzP1Vu2kEU6kd1xNMJboUqn4qoVNxpuJ5KuH9iTzV19yfxFQ8TyUxlehRr/JUvEtB8v6M/kj57Pt7Bt2T0Kk4U9mrudqQ9/1VeSrRT1Vl1HmeStpN829hqob6T7tp9P7f/9P+6/JU8aBZp3Gztk7wcsVoSdsSHY1evVUf4WtPh9FdrVPymC36SFOGF3CVWUch+Lw6Ie2xZQyGnx0FJnqtRM9hvIaQODpNBosHxjc0rkG4azNG2qePDDdTy4N4aGloRLzXp0shbSzONJ7Y9Qxt14cOBBtVU+hj0T2hZDfRYIJrjPkMEmDkdcMZWO6rp0Tr4aqBiHdZC6Zynwd2lNQHLSDrVqehWPi1TI37Nl6Q09BtUvuy7Z8MFJkx2YXDF3XPGnumcKYq1kHjw1RR2nIZU02e1F7sr7Zxal1i8jRnbRrq5LIzl3VjTVoOY4fgdXDBjGizRro19owJ4TzbmfW7uyDqY9vN/UlWA/Np1OvkMRnpKCa1EtA8zCMIOi8XwRPMQvL+pIy6YKpBfgOJqcLlld3zXsftiewKdv8VOlUU9AZE1Rs3xWoeLr7RbuaYPGjx3slcf++cXc/25LI20Yepbu27LTPVt07VLCb6J6P+8f6oR/rjRFP8/Y39e+79naLUUIL2MOwbnKkk7y979UakjefsDK31g1IwVW2Park17GrZjzzVcxM4jCHSTIkjPCkQvbFjX/OyFSLnWwrIMEYeWK3NPo82WbtA+DnSwVfMnMaRm/ZR9zUdg1WPdzm8dMtGrwZj+NCv4TxS9tfMVHbXAJz/j7tz61YUyaL1D/JBvODlUSBULgIRgBfevKOgIoK3X3/Ctagiyp3dOc4YXX36VD/kGNlZmbnTrcQXc841l7xNiDt7KYpmHS8FvwMcOQNrMmfi29E50+e9c+FMseoo2vPJmU0Zzu7S5HYec6Yv+DOs02vksVvvmUPtEagav8d3TsGkQbtTZKrewWiWOtVMc2zaahzf/J6/sA0tvjdzeh9erj/yVNZBbk9Vo3bjDOxuJUnvdR6K9ua3aaZlu8+c0NEZqqBT9dKmxt9vO86owFTo/fWG/Ps/e/ZM+paP9disdKo9MBVk1MH7gx3KyFSwm0bo/FTkuUPv5qZW6lT1fVgrdyiva1TWiu5+RiX20mJkKtfXTNSpcIfyt0517J7XZY+63eFn6rjZnlPpteBnLGTUhTyVZfJnulS3FuUO5Uqnas1Pc4lK73uOOhVm1IGpQKfC3TSQUa/yVAJTgfeHTAX9VMBUwm6aeMM4UwBTgU4l7KZBpvrspvlDp/ojT4XeX6lTtduiTvWK9Ha5Q7ny/jBPBd4f6FSYpwKmEjo/IaN+f3f4GQwZdX66X8vdNF1jlIpdCuD9ffeoYz/VJ6Muzv3NmgN+5/nkqYQedWAqQltr1KnQ+4M8ldCjfqnFL/o+qUk8uZ6V6Y8e9SqjLnh/yFRVlwLoVM5DcyPs/IwKWSG/9v5mlN9RfuSpYrIv9/3xd138F+/vM/cX2cNPV4POmZs6LedfZNR73j5EnSrrn7rlDmUy9tdiP1XXzho0bdbf5W6adv3hlJ2fC7krYz8Ven9feSrUqWCHMnh/Vs279ss8FTAVZNSrzk+c+wOdCvqpvjPqwm4aofMTmAq8P2SqaT5KRZ1qZo265W6aKk8lzP1961TQ+Zksl9e/u0uh3ew1f8NU6p+Nn+3/p7tp/tN5KuinWuzVmuR36tQe3vrjF3NH6UCaqs96g7BJq87UwOAnf0e3n6QmW2emNL0O8YOtG/LvT6vBXNPoBNR3aym5R901m4y3g3jmF/c+MV+ckQbzhP98Sh7h8J5MDLbuSvz2PpwfQ8yoT3tOKrGeV7dJix9kzHWyAQnmyiok03Orx4y3VZO8J+k3+N3/uGDqmHRj2ru5EVlk/BlxbPoPYn6u3shUZ+vRCAyS1ww1fB1XNJ35UmB2V/1Q9Xdv/hlcvl+SNW+sEvT+gKn0tDbhZ46ejWl0bz+I0T1asurcGzXa6veO8cQaTnONWsmA1t+cpeyOnHAqeg0j2ruG29gN98lGO/pbhb6vpyOxz/NLqD0XXkD7ZHfi987GimlR0nnQ53jWIPZNc0MN+qkE76/3fIxE7+9yvF9poS/5PReYCnSq9Dnkn9Fa5zPX9/H+2ps8L5lqOaIabdNTjX/m+tQWmMp5GHumPU5d/kzX1bOkrx/8Mz8rxvwZ5A+KAHWqiqmEHnVBp7rdxxNx7g+YSpj7WxylKTIV6lR9ZW8hU/06oz6eX3Vmnd0o8IZvPSLj8DVkTjjbEnpvhAZ/MjkWG013J07P8iUhNn+xmO2pR4ndLaNBjvPZlCmhlwR02G4rZNyuv2jtXWgcXVfWRnv3gjFzvOJAnPm+SFUvjS9ssOkakr/0FIMoTUelsnnYxhNyb4Vaz37W2GiXxZI9keYbkvmOQjvUOhLXy8YbrTUyOKOw1Spwe5P284dOdR7IU/rUpxcyefVNQ9s9nAfqVHr7/mGIP3UqZKppOu7T3OBQrq8P/J7uXVMLdSqj41sNFXbTdOwWv9CCTvXmbyV6jDO53KFceX/YpQBMlZ7HnEGAqcD7Q6aCjLrg/UFGHbw/IaMOTCXsphGYKloWiuD94W4aYe4P8lSwmwa8P+z8hB3Kre1qIAlMJXR+gvcn6FQw9wdM5YWNXR971KVpUyWTBuNnZKVTfTOVsJsm62z53wcZdfD+hC6FiqkwT/VxSUXvDzLqnTDcB/aCn6qoU4H3h/v+qh516265/Pmg3HTay3W59P6+dSphNw3M/XUXY6X0/vrXjAneH+pU4P2BToXeHzDVd5fCPm30yh3KkFGHPJWgU9060iBwBpd+HzPqkKfSna0zRe/vdlU4g+gKf94JXQr6hb++30wFOpXAVNCjLjAVzP0l3uldZtRh7g+YCvf9AVPl27pS5qky5nDmmHX57wedCub+BKZCneo64kwL3l+VpzKH854t6FQuMFW178/yxr2+6P3Bbhrop8J9f+D9CRn1SqfCPFX3s+8UmAp0KsNocIZxjLcpMhXoVMIOZWAqYe5vRbYhMhVm1Nli1KFFz3kEQkYduhSQqSrvT+hRP0bjd2w2vZqMXQrfTAV5Kuz8/OVumm+mAp3KTNLuUNCp9EnPVP5GpmpLv/P+tP+VjPrf0aM+1099ic6ChzHsPO93/klXBvF81ncTcpWzLhsFcj/21TznZ9r6nTBDHcmBN3rfbdKddJ9M26/4Abt710Ki+PyToh3Gg2DuhLsn0fTPnOBkxxnJcR728KS0x4yfHX3JH1uagToVbXUuEov8QibH6Y6/0zZRnXhx3jUI2bfazB20+zF7RJuIPI9nn01Gy47kHVp3gwxN/oyNXxN+7zvv+TNyOfUterV8fibFGX8GLvbulKab1jvQrYDf49PeSqf3wnyWTNVTP3vSJypnsCaHLjVqj4c0uunPwAx3WarWnHZMu4uVF7un6aOhhYdgQGX9psQ2/4r6WjQnC84ML53faxP+GTY8GtGGmlnxRO6oTNPlx5PK+dKJbUdtGto96TPa43gkTV7LNNKwRx32/UFGHZjqvZvxMxEy6rtgXvzIU4FOhUyVFzeCeapvprIGPc484fa+o7eHP4zdpzWYam6rNaani38JkKm+M+pVP1XJVI+egTqVqxaPFPNU5+tCjVGn0sIeZw6zzu/h79l6o7r+LSgz6qBTVUxlrnufDj46N+h5cytKprLuoxEzLueI+LPwsiHN3FTZqGdtCGuRcEi23ZrO9PEmib3Vor0h18u0x0ioHAO/paY5IbLH3w/jexx7CzqXSb9lRfQdr5XYS17XVLtv3Brtddg+mPBLsqF2D1LEjJGnB5zR9g3Sak0N/vW7lLiS7MuakvA/3yCNMHZy78zIhtn8+3FczIhj7t9P7Rw/VvSRjux4IgXDSKOaNMaMuuVlPUM1+8GZdpq3jTS50PFTS3fbDHUqY/niDPN61ebl3B/ptzdq89Rt0UxecMbc7TkzP9TIYu75+MYuBRW8P9CpkKlg7i+Pr/wM94f7Pvaoo/d3jCZPZKqDP1LLPNW6wZkb5/4q70+Y+6v6qfRb7DTU4SCtlzuUwfuDPBV6f/6S31GAqbJ2wM9E8P7W+zahPdpqljoVMBXM/aFOhRl1czoIfuhUXxl11Klg7q9+Ps5j/yzt+NfTkQhthg1FEnQqyFOh97eLOGMITEWu51nJVKBTAVP13dEwFnbTfHd+gvdn15vbBHUqmPuzd5eLjHkqnPvbx3lY7lCOW+3S+wOdCpmq6lGHLgXUqSBPhbtpwPsDpjoOno/S+wOdCr2/7mWSixl18P6AqeRC1oiQp0KmqvJUt+Rzp6l61EGnsvklcSh6f1VGHeb+0PsbnbYHsfMTmKolDZLYjk6MYZcCdn5WXQrH6/VNDCccJLibBpnql10K4P0BUwneH3YpgE5V9VPhbhrsp6oy6tD5iXN/8eKzn/TDVNClgDpVuj2aZT9Vd8SZBTLqOPcHOpWwQ7nq/CzSbSEyVTF7vCSh87M9+OzHgy4FYKpiMi5ioUsBvD/spwLvL5bdR/DD+6t0Ktz398s8VbWbxtIeG1vIqKP3B3mqkxJlpfdX7aZB7w/n/pTW+Y/Oz0+eCvf9VXkqYKrvub+/OaPellu/8/5IVaXQ/CcxFcz9bRLWJ94o3CtDvXbOGDlldcm3B7uQyIOszcxp2ouZ++xPyeuYRYwspTZhE91VyGDYypmxHLcDb+oWNjFr/oxpx35dYk+zHhGJnp+MjPxa7C8nA2XYaEwI2/JPcexZi/cQmWomnS8BrU1r6Wf648YGrzNnOClYDcmk3n0zZWX2An8wyqfkuei6zBzkssRiiTOYtHa3qFPp5mH5xDzVsbWR/qJTeZEk6W9qK+ryc68BpjKirpWrI99blxn11eCzi+B81DhTDR4S6lSmu+P3TLVj8HvfsP9Ur7ll8TPr0gysZFik/F6yevB71pyfaY/PPV0f3BMav1mNnxnDWqSa3rxPb92iHugb5ylrqhfotP3S+T3irhynWtWjLnR+gveHXQoz8ul/+Xh/k0tWJOpE588s0KlMt/OQS6b65Kmsc2L2kakekz3/+1s1ylCnOg+cYTB5TR4h6lTo/QFTdTZ+A3UqZKofu2kekv6jn+q7Rx11KuhSqLw/1KlUFpjY+Ylzf8uIv3789b+XTMWKGWHKa7+P6bC+YOR2LQaMPOsryZe6/KRyhs0xG+yXCfFUegnJmNgyG/f2R8L8axiRUWQyRqIiDvxd0UpI38482so63XgSXFNZc6P6nb60aM3PnGI9VBOtFzIyXY4C1uEPX6LOyYo2t10iTd5UYVr4YC2mnF4TYgduUybd/idzX5yM2JZCNtTO592LxpOmxr8/7iFBpoIuBf2Z8ffLojMZ0OZQdfjfdycGMlXElilBnerpeVORqWbjTKa3KCsk/bospmrd2ZhsfF/ye7PlcEYOzQWhrWebv97B3jXQ+0OdCnYo/zKjLuhU0E8leH/AVDD3992lgHkqYCqY+8N9f6BT1ZQ3If8XO5SFjDp0KWBGHfJU0E917kZXCfNUz3t3KfaotxWjTTtkNw+8U3egaKBTYZcC6FTo/V2WzZKphIx6pVN9e3+wmwaZqtKpjN7RlNH7Ezo/k9O+8SOjDrtphH4qnPurdigLnZ9Vjzoy1XePOsz9gU6l08IKBZ0K9/0l8uKJu2mQqSCjLuxQ/mWPuqBTYZfCqfPpUrkVmx86FXR+CjoVeH+QpzIa+T7Fzs/vHnWY+0OmAp2qmGVvce6v7FH/MFXl/U2Aqb73/QFTCV0KoFNBnurb+xMy6kLnJzAVzP0JOlVWb71ifTxeN370UwFTgfeHTAWdn5CnQu+vcN8yen+/3vcHc3+Xi33nzJZZtsqa13vJVOMpv0MOzu6GxunsWXZ+4txftUPZvtRq2KXAGWbdV2uu2RB303z3U33v+wOdSsio97ejO3Z+CkyFeSpgKtCphDwVzP3hDmWY+8POz6KZ/e1M1en8zvsjf1Z+9ob/KO/vk6faUa9H+J283iDNWffMhmqzJvlLdTckRXf35k++Rjfw10k+JNIj41f3VdIidNVzcnIPx1fOVN1W7LtaTSEF03w2bNRqsZc17ozo21XGhqHXjz2v2OVEqj0U5rfb3YA5k0M59zfvzM4xXS2ckIzi7oWNakEvpm7Ib+PhsntnTnfdDah7s4dksHQtpqr7duz7V/73p0s3oKe8VsTIVPPAHdNTa/CSzONnTid3Mn6GJCt+RvmDSaQOjDE/R2znEeidmJ9Z58dpRi/+5h0b+/cqUZVTXaFRdrkT87LpRqqWvrc0mnn8nttor6fq0DzJtDg8H5xpWv2h+nrwe3byDPk9uzVaMbUTzlV6TMyGZK6O60Rt+ppDo930HevtHTU0d33c0stm2eP3kPluqH53fgJTtY7KQHLz8zZC7w90KvT++ql1R50KmarrxJrIVJBRF7y/S711RO8PmQp1Kpj7A6Zy3axLU216L/NUoFO9t5n8h0712fcH/VSoU0FG/VpbagT7qWDur+2rioRMVXl/rt7dptilABl11KmqjDrO/TXCpsaG3fme+GxzsUm42PSYPpSWkqd4iwbpJqchG/uLOPZvF52RxOpLTKP1Q8wM09iQoK86bDyzjjGLauOQ3D5af8tcPziD9hf8jMjHc9p6LReBc4j591dq0QmbZDVVYvMzpzdfX8l0n++6xNCvdf79XNlPpjX2muRqdjMlSVB/0oMz4vfs/OKEamfYHdA4Cvk9dDvhrxd4f6BT6Wp2U9TeY+XSs9XSYtuZR4nAVKhTAVNdvUNcen+N9ryLTIU61foUmpinQqaCPBVm1IGpqs5P9P5ApxK8v7w9GNBOnSiSY326C6o8FXYpfDMVdClcOuc6wTzVN1NVGXXsp4I8FXZ+Qj8V6FTvfVMqe9SBqb67FLBHnUPBRmAqU1svQ2QqQae67vst+lps5gS9P8hTofcH/VTC3B94f0JGPVvkDPNUoFOJc39Vngp0qnjQeRDjuOjwz/eqNcI8FXp/wFTQo2530lQRmErIqAudn4JOBXkqLasfRKb69HqhTiV0fkKeCplqp4wfok7VavUy2lgpS8k+jmcb0fuDPNUv5/4go45dCsH92ESmcucZZ3TIU313fuLcH+hUa7Nzo0d5w5mhlg0ire1Ib/T+sPMTdihj5yfM/YFOBUyFnZ9Wp/v4Q6f65KnOXjdHncr4196fwFTV3B8yFepUB3UfCzoVMJWQpzpzNpH0+/g+RZ0qvjdeBJkKdtPgvj/w/iBPJehUkKdCpjLnhizmqUCnAu8PdSohow46VfbxzqBLIbnu2oE5Dfh5AP1UoFMJTCXM/fFztocZdcxTQZcC9lMlD/78VEhTwn1/uJsGmAp61E3N4owOOhV4f9ijDt6fwFSQp0Lvb3QzGz9208zbywMylXG68ecJMNV/JU/V7fV+w1RDtTL//kk6FTDVwso7Mbsn9Yi8c/fAHBb2Y/9QbBtkYo45Jp2iDvHTZ69BtrvdnI3W82bgv93thmTGOWbu5NyM+Zm4Scl0c3fYaHPux4xNnT5RTx9GOkx7sT/euBsytN06U6fdTuzXDO+Jc39eOz8HtJC2NqnX3/y0tI7d2NuMzJw829aN8asx/+9lYyKT4/xtMKW2bBOvU+d/P3h/wFRGfXllauOdDWluNjlDHfd2pKr1nYdMZawmExmZ6qYcHpL53PLPCHp/H6aySDtrlDpV9rjHyFRP/bNj9ilrgeu+Vw31FC6f9GTmd8mYNW4Ndbw7ujRWjBbRjVonUQ+nF79XSMuXZHSm/M+7u/xeGp3iZ2ydDzumhs8df5imN37v6jwmG/W7nwo6P2HfH2bUwfu7t9cqEby/7zzVt0717f1d/U8PduX9oU4FPerfeSrop/pLRp2YZeenUfBfB6b6zqhj52eVUe83QoXYTObPhKrzEzPq4P0JTNU1Rgpz6yt+soeSPiStOmsyZZkvCWvKekpW76XG+MkWB6w3vhjEWTWebHztR5LPlHRKDFKzmf1Oj8Qv1i2bPC+dmNY3o1NsT7ejXFvsOjX6JHVPsu/zTl/1n90mrV13fckJW/eG5qzHM7ovuvz1DA1+j1yoxo2NFIffU1+TUUjUg+bS43nbis1+1DNUbWqe6KlhPfkZMi0iFTo/H4XVKpnKLhx+xqmrbmA+jIGitYpZQq9T7xJbUmZE6P2JTGW86zS2D/z1P263iWosmYF5KrM94V9vpVMJGXXQqYSMeu/2GsTYow5MhXN/pjKwhbm/7x3KgveH/VRV5yd4f8hU0KOO3h/kqWDuD5hK6FLAzs+qR13QqYCpME8FOhV4f8k4zwLT2XGmKfbZBnvUsZ8K8lTAVJwU97ZWdX5iP5Xin+kPpjosXo1Yl8JNit5fMloPgkkn5q9nxVSoUyWqdkCmKvNUt7OO3p/AVJinOuntMqOO+/7A+xs03mtx7g/yVDD3Z742NQW9v3373it3KEPn5y/3/SFTGc1xDzPqmKdaX9Y5en+YUcce9e2nS+K646+fb1hLce5PO1kPsfMTmGpvfjLh/Opjo/dX1KOuuEMZM+ov8tmtUnUpQOdnsrs00fv7Zirsp6ryVNilADqVkKcSdtOATtXU3jNkKmeQ8+8HMNV3lwLoVGZ7UOPMlE0NWlsPONOCTnUZ3U/Yo45MJXh/s8+vA1OhTgXe33eXAnR+gk5ldCa7ELsUwPsTMur7+0YquxS+dSrIqINOhUy1nnWeP3bTAFMJ/VTYow67aYCpcN/fROZ38Kn76ST99FNhngrm/r77qZCpIE8FTHU1mjlBnaq9WWaf7oRzgEwF+/4Enep7Nw0wFe5Qrpjqcrpkf/cO5Xa/8ZvdNLL0D82ov3eHNV3LlhyzK6nbJBqet8wu9r2Add1aRPaBdmajVdLmZ5o02RCj43rMtnZS7E8ONYNkM3/HxrVHgzAOUlOiFZbBJvVDV/L8F//9l+Ex4Wdgqxszjms2oZ17lznTUJb83t2LkKlmYfcUe+aopvD34jliVvCZI3xKnYR0xu6F2Y2RLLH2qJeToz0ecqZyWoT1epzB7LDl8XtHqyDIVIHGPwTHbf6UkKkGJr+Hpqn9lMyMTPi9YdSs8Xvm6R4gU1U6lZk/ss0fTHW5E2u0XDH1fOZMtj9d6rHu3bsb9a4f+Hva826SeStuQ/Ww9cf0tnjzMyZuX4dqP1ELeo1N/veZpsWfCZOlTJO0/iCmR2upqqy3fXqs11+xcVeyqcBUhj3ZGjj3BzqVwFRCRl2Y+zt3aEPIU2GXQnfYVkTvjxXWhu41mRBkqtd0rJQ61exmpeqr1pLp3rKKskcdM+qQpzpun7lWf8Qj+naDQezkOb+nAlNBnmrSG7k55qlg7g/zVKBTvZM5//orpnomr35svGR+JqL3V2XU6/vDgA1cfRt4L2ncJ5vRU2LkdQiJ714WCVnsPIUZ7dcxpsPzQiHtVpKz8aAXxaxQQpu0zKbFCNMPEut2+UnT6TdHtFv77Evu60GuuXqxpq/6fBLYS6+Tq8EoU+g7XL+IHQW1pzbWljV6TOJc0rNGlqrTxD4z56Y3iHlPm0OyrXea9DifvIlZX/P3lxFcOWP3RwWx5E/vvqzx1x/m/tD7k+1Ph2JyenNArPUbn10cZ3rbaOdYn+Vpqt72jktPTf0Y6NvXYogZ9WPi5gFm1Bcj+w+mSiwzF5nqsNs+1WOwOmCeSk+GzyEy1WPy4mcYMJWQpwKdCry/54PIZUYd5v7iZFEQIaOOc3/AVPLD7tOaebelH94fdH6CTgXeH+pUzr6tip2fMPd3NN8aEeb+6gc2EPuprtn0Wuapsmi1E3vUYe5PSlYzidW7/L8H7w/m/v6N9yfkqdJrtqCX7YYzJnh/0PkJeSqhn+rb+xPyVHTYftG3me0k27voDcyoR6qnlXkqa/rpHK3m/qDzE3QqZKra598vZNRBp0q8yUDCfX/xadbFPBXO/YFOdWvd5Rj7qUCnkmq1ZYw61TdT9Q1tIXp/2KMejvjrM4v4mevvVhIyFeapQKcCphJ0KvD+vpkKM+obm+bIVOj9LSLOzEKeCpjqUru8RJ2qnPv7M09VbD+7cap+KvD+kKmgnwrn/iqmSg9R/iNPNXlpRf9nnurTT/U99wd5Kpz7q3QqzFNVTCXM/QldClJxb9HEd/jnFZhKddZmuUMZdCroUYeMurm+XPvIVPvasS2hTgV5qlsU8ufxxOdMA/v+hN00VT8Ven+gU0FGXR++BgZm1HHur+pRhzyVoFMJ3h8w1cEbnAL9sDX6Yka98v4EnQq8v4Qq7ZKpYO4PvL+/uUtBltqN3zBVo6V1pQH80P5/yVTqf1inAqaaDeYtiZ4X25z0d+6c6XKjE/jvRt4nC/7JYANNb8bUa6wVsi/OFrOD4Zv42/cmJbXHasE4Zr0Dr1fcGiTOjgpzTmGH+LNzMSTBwTowvdXpxGxh3xWSLrttZtcbbc5MHTUsOz8H1onQw8t+kvX8vmXjzqhDKFXNDem23yc2GtVk4vX7E/5J2581fsZqzYC9ve2QPNMVRabS5VlHQZ0qbR6fgc7PkFDNbnOTptLzIaH3B0x1WXTuEnp/m3vhi0z1nM3qnKn2RYxMFTTqJo2n58+ulnzF733tZo5Mpbt51lfv/Uyjp3Uh8WdsI22oJLjeaKFd7zEy1WD14veSfFnExsOohWpvtezSg9l8xLp/5s8UMvVupffXdjhDgU71Pfd3Cxb8ngc6FeSpfjDVp0vBGMRmo+yn+jCVFXf5mVZ5fwJTCTpVxVTW0eXPTMueDND7s/KtknKmuo0xoy4wVVKbq+VuGimUBphRd5tT/oyBjLo85QyG3h8wVXvYrRFDbz6mqFMVn/Ug5dzfQ+kzsupsYqbtW09Sa8gPpptzThL6fLEhT3NYZ4PseSR07nDmKrINJ5vpKiJ0ohhDUieFwQbx+BAzezVqEI8MNdp9u7PYUbKXoi12jZhKe5mfScBU631tRDvJ9CjZoWTnmnF/vWmyvl4lU8oyRdX4acKU1uMV6Ldxo0H2rnrj99IOv8fbq1RWTeng0dNT4dg89Nah+tYeI9SpTHa1Pr3M5oJG/c8ckCGtc2SqixGl/P1xkUP1/jzx99uB//3moKnbAlNZp/V2ozZqQx29P9SpWteJip2fjrdzUpz7w4w66FSQp8IedWQqt9UrmWqi8u83zP3VdLMjZtQFnQqYSvD+YO4PmAq7FJi1CMq5P8iof3cpjPec4dH7g4w66FTfTIV5qrjGz1iBqSBPdfGsiBZSuxXrly0/89ePZ5PWR7NZgN7fs3PTRO8PdKrzetn6Y9/fh6mu7WeDoE4FTAXenzs88tez0ql+3U9VMRV2KUDnZ92e7ckf/VTjnB5HU036i/fXasXm1OJndDX3Z0abXFYzi//7YTcN6lTAVELnZzX3hzpV1U+FTAVdCtD5ifv+oJ9K6FJAneqz78/cfvqWqn4qofOTo4kS26e8SFCnQu8PMuoVU5lji9+BwPu7bBqPf9elIDCV1q8vRO8P5v7KfqpP5yd4f9j5KRE3VSumwow6MBV6f0GyfJYZ9WWQ/6VL4eP9oU717f1VeaoJeH+wQ1mY+xN61Ovs87z5ZAGw8zOz+PsP5v5um9adoPcHPeqCTtXfkQkylbCbJl8vHmKeCpgK81Qw9wd5KtSpkKmqjDrkqSCjjt4f5Klwh/KoGCiYp4KM+ve+P4GpsqjPmRO8P8hTQZeClezMIfZTCUwFGXVkKsioe63OHnUqIU8F3t/fnKfiCPEb709u/o9k1P/TTAVzf17ybATeae8Mybz1dpimjtqENqLNlKyYP2OTZviWvPd7FRJv6yqMPPaP2AtMe0iG17HDRqfzQ/JqQW9KsmjUYc6r1woYCzcRmV7OW2b0+rLkzUe1Bgm17M1cWWtJvjz1ptilsKtFSUzlz1xhbu6WjP+/MvHNeoeR3vMYMdu3WxIbpz1G8rxWZ3ZHbgS+vNs0yFTm9+5rcrjxe3PA3yOgUwFTGerCNtS53XX4Pfb4CKxebzJVZ0nRK5kqcMwcmSrPCL93eU0rV6Phqy/mqYCpzum6HRvBzRqq44uX0uPVyEqdKrXrw5KpVi1+b1gcZydadA93YizH3aG64Ac9jZ4q/0zsRlvGz8ilTE/nj/YPTFX1qCNTVT3qqFNVXQpCRj2K688yo47eX9S/S2Ln54epfuSpitHe0NhM08R+KmAq9P5Ap6qY6o+5v3gken/QpQA6ld09PhTsUnh/FEaBqQTvb7KXdNH7s+rHEc1ILQ+QqRovu80m6WUtec/JnANYIGfMssyZ5BuzTy/6NOHvAi0/BJ58Oyfk5TLO2PeQ394TepHJMriOmeXFkeQv5WZCan3+9b+i1IztWchf78iWHPpQFlJgULpMVMWYrGnN2OrSZM/WqXaylmd6Xj3OsR4dO5F6aW22bHj07oE1TIYbUti1/af3+xZb0tIIVTv2TBpJ9ZSYE8Zfv2ruD72/+erq0UO7eZOM4W3VUAt3lKL3hxl10KmAqQSdSsiog04FGXWBqYR+KovsYmQq8zrcy6hTYZ7qEa1lZKor5KmAqUazwehHj/qVxZwR6/ulIfSom1VGXdihDDoV7FAWetTB+xP6qYQdyuese0CmsvMuf/+B94f9VJVOhd4f5KnA+xPyVJBR706ms4CFPX6P/96hLOhUocZfD+hSgN00AlPhbhrIU0HnJ+hUQp4Kdygf066BXQqnU9eJUae6nci7ZKqyS+Ez91cxVeX9YZeCwvidQ2AqyFOB9yfoVMBUE/6H9TGjjnN/17Nl4Nyf0KMOOhX0U022+ikRdSqBqT46lXkMd/zv+9P7wzwV6FTHbV+RkKm+e9Sh8xOYylqPe1N1fp7FP7oUhLk/8P6Aqex+xr8fwFTYpTBf8O8H6FSZE/PnZ5yZTyFPZQFTwW4a6KeyO8mnb63SqSBPBbtpBKZC7+/DVKhTgff3S6bCjHrV+SnkqcD7E+b+BJ0K5v5gNw3qVJBRh7k/sxE+ngJTYZcCeH/n9pYzMDDVqcUZELw/1KkqpsI8FTLVJ0+FXQqWvBrQw2P+KJkKvD/IqKNOFbJZQfPH/VV2KdjpPRM7PyGjDkyFu2mqPJV52S9tsfMTetSF3TQdq5aj94c7lIGpoEuh6JIb+buZqtn/zdyf3JL+Lcz8f8tUoFMtrv6LUOtoM0Lfvsom2UaKvUG7tyHZoj5iRj67S2yfXyNiesWb6e/TLfbm655NqH4csKFxzQP/Hnc3JKa1nNkbizNYbE1S0p27K8avhG3JnzSKiKh5dmeOGzRj3w1fQ2SqbfxMCF269pR0wt2c2YXSJp78viok2Whb5txizmjRbj0km/Osx6yGK8WsduMMJrf5mQBMhToVU0d1etrSB2eGZZ+V3l9vyhkqbq9tdUtOHf4e8wrJ3PrXhupvm0zUqZCpzvzYsuJZV1Hp8KzTOJm0CDIVnS+PyFTWLOMM1t+odRo/th9v6JUmyFTR0eK/X9bMhvq4Lt80lVL+9fXr/Bn7SpctmnrsHuvuYsmQqYQ81TdTHSXthnN/Qp4KmMrK5UFaZtQ/3h/qVJX3h0wFeSqhnwryVHt5di13KENGXfD+LumuT2PIU5U6FWeq1mquENSpgKm+81RPV1FiZKree+FRqeEOSqaaPYIR6lTWpv1htg9THaT9LbAGz2VD3UsNiQ06s5XEVHnMGVpLEuZY/Wnsv+KLQV7MbjHNtg6ETa3zlKTu8MCczX0n+RrlZHrY8l+ZmFFE/GH7NCUvj7/e18lBDez1e8mZ+eIOaHY0s9gY2R1+L5fUDs1uA/7vJbveUHv2mp+d2qczMRa7DlNrp3TJRpbNf33nJ6xkqtf1yp9JYcpfL2lEaKr3L8TwGH9mQkYd5/6Aqd7dLaVZnHFmSD/vD8hTHUPrQgTv71unAqbCPJU/U3SRqcD7g34qgakgT/VvvL9rlVEH70/IUwlMVeWpYO5vAl0KlfeHTAU6VSt8asGkWG44w6j1kahTgfcn6FSwmwaYCvNU7iyeiv1U/XlW0HtMbjHqVInaPZZMBTqVS5MGMhXO/UGXAuhUzoENbIGpcDcNdCkgU315f8K+P+inwn1/RNntS50KmAoy6vfDwyFuLjkbZCr0/souhb/qVMBU4P2VPep/en9GbWOn2E8lMBXkqU6qq4g7lAXv79c7lD8ZdWSqx0Nn5b6/5o4y7byoz7BLwZqFnBEqpnK0qCuXu2k+TIVzf/H03kTvT9ihjN7f0+klwtwfMlV387jTOtUS6btLwWUZf55UOpXpLR4RdikgU0FGvfNanUWmqnYoC0wl6FRCRj2dbPul9/eZ+xP2/Qk96rFy7WOeyoQe9W+dSn+bcqlTVf1UoFMJPeqYpzK3/E4B3h9k1AWmwh516PyEjLqQpwKmgs5Poz2bJGWXwoep0PvrJ69jqVNBnsqQWyp6f2b3wf/7iqlQpwKmEjLqwFS/1KnQ+3tPijNNXsGl7KcS9v2BTnXIT7m4m+ZgLE8iU0GXAuSp/m6majd/M/fHX5n/jd006t/R+RmmTh57jsWZZXZtPphzCe4SzVuZQXav14MN3GbKbz/KZwrdL7bMPrEz8QK27JMGf9WZ9ppeAs8aLRnhIBAyZ9gsYpbGWUi279WcTVytJdFLazsltrbj//173wi8weyllN6fFH/mut4bg8R53WPjImgFvrowGoSMWyEzvWmTeA+SyeSkFjIbN8k79toGZzDQqW5RkJU61T069OnR6N8DM3J7zx9MBd4fMBXqVMhUs/aLGEa2slU2dPg96KznxJouMn6PJDuVRmze5p+pKz/jgKmyGckC9P6a+Vyh18uRf6Z1yciRqfh3uyCWMejkP5gqby8bNG7U78Tsbvg9Hbw/oUcd5v6AqXDuD5hK6KequhS++6mEuT/B+4tcP6LJu8afiTnhzxSfOPWSqSqdCub+DMYGU+xS+Iv3J+k/MuqxN+NnHDBVZBKtnPuDjDroVPUhG5Rzf+wRj0vvD/JUVUbdHNc+mc53/mSK3V/G3iXg5NabJXumHN9B7Gtae0g4RT2Z45yjgN47Z4Vkp/6emXG+4+8H95IQ/vqqzHzW97HXHY+G5LSvJfTUM/qxsUnlhtrXDtePbpESI5lyhlMXzRVN/EYsWeo8a2gDs0iQqcxPj7o6YZuAjVca//rqe0km083208sd89+/WrRl1SXmiO73vXPJVIJOBXmq3DIn9EZi/vrKJ/7vUzbXSMxTZe5hgnkqZCrsp2LDW6lTHVi/ZCq9mHBGFnQqyFP5wXwr9lPpSs9Apiq7FCqdSh8MhoJOhXN/kKcCptLjNf/37ibuDPNUxiqrT1WJKj1Rp4KMOuhUwtyfsJtG6FKoOj/PV0kT+6nQ+4MdysLcX3hcpshUwr4/mPt7duk0xox61aMu5KmEzk/YoYxdCqBTQZcC7qaBzk/oUhCYqspTWfwjFwkZ9R9MVeapOFNFhc+ZsspTCTrVd55K8P5g3x8wFeapYO5PYKqq81PIqFc6ldCjLuxQxn4q1uxxppw8lDJPVXl/oFOlzZpKJkVR8DvFad4R5/6gRz3vLCT+Pp7eGsJuGpz7A6aC3TTo/VU6leD9Cf1Ugk4F3t9OPac02s0++/g+GXVgKqFL4XzYJmKeCroUimtR/MX7+3R+IlOBTnU5M6nsUgCmgjwVzv1976b5ZZ5K2PcHeSrB+4uUbo3e3EySOFIyBTPqrVDtxshU4P2hTmXdOJN0W9cWdikgU9HmO+SMvn9JlrdY5SqbjRLUqcyJvTbUcccn6P1ZjRpnak3hjJc7zVjCuT9kqipPRXXrjDrVd55K6PyEjDp6f5BRR+8PdCqh8/PL+7Muz+4Gmeq/0aUgy+3fdH7K7UEVqPon6VTSmZ8B687tJDGzuE7JOPRmbKweLxJLiBySvbr1mHrrHmK/1eNnnhI0FTZ6GPvAO85Cm4yvjsu0ziYK/MFMj8jjcR0w823yP+9tyDnpx+OA2XbaIv7D3RokN8cnfoIUUuDb9WfZpbC8tGJCzfwmk2iSOcyaDpqB37b57+/pWfCZlW8ELHlZKWn4tQYbPxuvwF85Nj9Dz6sRLTaja2xJnvzJN6hdmm7e/N6veDdZDVJfRaYy1x8vJjlu2zQaXzn3A1PVbdVG7w+ZqtSpPkwFeaqR1CKoU5lKem2o7fE1oUd1cC11Knbj96JCWnzmNJ7GRtCpzLB2jVRZX+Y0fzRy/gxSP52JH6bKi+OjZKrBZWTR+ULm9yjIqH/nqXJtdcE8lf2+8nunqltJ6f1N5X2u6bW9WmbUFwfOcO2VVaN7YCqY+zP655U49/d+e31xh3I192c0nIeNOtWhSNp/6lQBZ7axNyiZaurUTcxT2Z3RvaF+56muPn8mCXkq8P5qw2mv1KlIcSeiTtVlm4wZu1MY0OHulJNlf7NkTif2A98g5yeZ7u2cWbd4LzFHnuXEvOZLpr7SDf/1nR6S28AbsFG9s5O8ZNhokNne3ND0bDcDvXM0bHWpFieaXxeXUqeaTJs+vc+KQ2COr6tQk8LPbPfcPxErmsqp+tKnDtOv8k2ydgWJyGHjLfjrcUr5+2uxeKJOFU+6p9iacRYS8lRGdOX3SKOrmvQWb9LASI6ciYCphLk/0KmSYfdQen/AVJhRB6aq8lTIVKBTPTcNVZz7i/bXdplRhy4FYCr0/sLdvSN2fv5Sp9orz483HZsMdSphNw3M/QlMhTuUIU8FOtXEHzuoU5lvbWeIXQrg/UFGHZgKdSrIU+G+vy+dCpkKuhRg7k/IU7Vq7jTGjHrV+YlMtfWPjphRB50K8lRGuOiH6m4JXtOKvx5fearvuT/UqSBPBTqVvXo5UzFPVTEV9Kj/xfv7s/PzHF2G4m4agakO+7yB+/6gSwF1KshTwdyfeXyuImQqIaMOPeow94c61fFBvdL7q3QqyFOhTrU/+U3s/ESdCub+BJ0KvD9h3x/oVMBUv9apqi6FyShmQ5Gprld+J+vmnGkho/6j87PqUQemcr8y6pingrm/gyFxpgWdCrw/YCoxo17lqSqmwoz6N1PB3B/sUP7OU2E/FTAVdilAngrm/o5Lci+7FCqdSuhRF5gKdKpv70/QqaLRfIo6lXGZZlM1Gc3O9HTJ2qVOBUwleH+3wamDc39CRh3yVMhU397fttbs4NyfufBvCmbUQafCjHo6OQ5F7w/yVAJTVToVMlXNnk/oQfNvsdEk5vRvZKpOt/0bppKreqrOP4mpoEuBzmubwNtvLza5Wp8z7GjuCb8dnxLi9Y01c9argHidSGNE66T8RyOiMVW3zZDU/HzDdO3kxWw0GjJSbyoas+fjNWETeTwkfrCizJnbTeLJ51wm537rwCY5eQdMNaMnen+r4nQM6MboPck79E2mU7sR0FyTEyIZR5c5h6VEmOuuNmSUbF9MK67PwE+7t4bIVCMjNPiZtZX5M2KfS6hT1dqfnuSxXMQCU93dKWecVp+fKZVOZc4u2VClXufNmWpwK70/0KnODaXJ71XxdaoOmvzRhjpV52ol6mcFCf9M+6/S+zup2wMylZH2ODPp8utJE2lzI/qqvcnV3XB558/UvIiNo28aatX5KXQpoE4FnZ/AVEKequpR/86oo051PRGVPojfL5kKOj9BpxI7P8PTVULvD5hK0KnqYbdOk2u/88dumk9GHeb+hDwVMhXkqWDuT9CpRlrs49zf5DbYDQXvD/NUMPcHeSrUqYYX+8yGL7YI6KndZJyRlIDxxxiL6UQ5hyQ65hempMqeeK8xf79dDpsZG2yTleTtZvz9mulGi+mZtA086d0IyXU/29F0tuXPMGCqltI8IFPp59FyqBrN05QW5j6SjEnf7GvO4rDjzzQjifW598lLucMxMzr3TDJHWWCQ+2Y0Q53KdBZ6ikx1bndOnEnoSlFn2mNYdimATgVMlVD/LCFT9fLaUfT+0qJp8p9zpsMuBej8FDLqT1sei52f3z3qwr4/0Kkgoy56f1VGHZiq0qmE3TTZweBMIZ2v4b+Z+xMy6uj9VXmqf8NU1Q5lQacS9v1BngqZCvJUMPeHOpW6tHP0/iTi/MFUlU5lK4yfkVVG3VjwN6vYpQDeX7VDWfD+OkWflBl1QacCpuIoxb8fo6YTCBl17FJAppp2M9SpvncoC7tpkKlgNw0wldClAHkqoUtByKg3pW6qPp6fbonK+6u6FIQ8FehUuEMZ+6k+eSrspwKdCpgK81SwmwaYym3ctw1Rp4KMOuSpzkW3EWNGPbdeBc1H9rPMqANTQZ5K2E3zy4y6oFMJ/VTfnZ+gU2XNxqCc+wOdCrsUqoz6pW7cCe5QrjLqQp4KuhRQp0o8V0PvT68y6jD3929208AOZcu0OeNXTKWbB/78P+/55wWYSsioI1NBl4KgUwFTgU6FXQqQUUfvL9y8Ar05yzaC92deLP77R+Z9JGbUgakgo4496tBPBV0KQj8V6lTQpfC8N2v0fvXuIlOdruHlZ54Kdih/56nORudS7qZJpSzhz3vLKZlKGZj238hUPel3c38duQqp/5O8P9CpQsYmsW+fNZlo5uXKlMfUCbxWw7PJ7rUImXMz+VF5YvdQq48fQ6Zduwo/w55qSN7vgDPXaKZK1LlFjLhvqrOx3TIDZq9fT2LfuhM2GBwkyWeOnZK2utowt8bfg6x7eCbYpRDq6yOhXa0XkWI7HjFzs5YCr/sIp8To7UxGmP+OKel1bbIYde7MLgaPmBV6LyWt4atG9ws5LZkq3S0lmvJnTaDvhxOGOtV1ML4HyFSfTe3IVKhTGXbNpUdz/CiZau9vG8hUuupfn2r7eK3RTP/MihdnM0GmOkxbqaQr5+5UXayaLVGnerMT/8x63U++q8M/s5ExutO8TTKRqdD7a9kdBXUq3PcHOtVmv1fow6nxMwh0qud7zO9pj0Ah3xn13zGVrnf4vQzyVMhUkFGHub/vPBUwlZCnOkJGvexS4Ewl5Km+dSrIU/0b7w920wBTYecnMNWpd7+Vc3+9lO2Y6dxnMbv6wz4hI2axcbvmSt7c5idtI1MiNj63NpK/GfFfN2pDm7nvbRjT8+r8JH3t+WBj9bYOfOcZ91Gnuqsk/8lUL71jqyyYufRW86LAnF+vpU5VdG4xsYZz+TOrvK4jU1lyS0tKnerDVKhTMb82QKZCnQqYCrsUIE8FTJXv3XMgMFXy8QrNxyllyFTg/VkPe74R5v6MYlHYqtNojJnVmj7LLgVgKsxTwdwf5KnO8bUdCxl13E0D3h/oVEJGvdKphM5PYCpBp8K5P2AqyKgLO5SBqTrRQyPCDmXYTYNdCjD316UNSdxNI+hUQudn1U8l6FSQUce5P6Hzc2dNCWbUYe7vYbTVGHfTVDrVj7m/ajeN0E8FGXWh83PkZXHZpWA8uiEyFWTUkamEfirB+/t0KQg7lEGnQqb63qEMeapoIPWl7x3K2KVQ9agbq24m/8ioo04F3p/Q+flhKodu+esJGXXB+xN201TenzD3981UoFPd+SeX6I9w0ked6r4Mn6X3FxbBE/NUyFTQpQD9VMIO5ePrLok6VTn396dOJXR+AlOdTz0lQJ3q+C7ScjcNMNX1rPI7RbNXlF0KyFSffir0/mCH8vWuv//w/lizLjJVtUMZM+qQpxJ2KINOlci7bjn3J+6mWfLnL3h/wtzfyl3bZZ6q6qc60PhJ0PsbzWsyTa+NbslU4P1hngq8P9CpoEcdmUrw/qBLYamqNVGnws7Pyvur+qmEjPqtQ4py3x/2U3Xcs4Q6leD9QecneH8XPx6XPeoVUwneX2JF+d+ep+o3fzf31/1fmfv7DzNVw6sRGlqLHrGP/mBIyJHTS+e070vu6LxJtZbzHtL+85nHbm0d9rUsKu609XIy4rbrTqidbmOHvgs35/eKeMK09pn/unyW2sGkGW+Z5hznBlNs8pa88LQJyatphYxs6DNgsv4Mkal2Q+MQsNn2xkh/VteY5lnvgB1t2Sah0tIZf6S9Ak/rrBSyP3g35t6n99hT7cmUrKbLHo0WL37mAVORfpN/xtdyJul1dW2o/qzWo1cr4+/J26dHG5gqXymc0+Mn/0yB9wdMZcUJP+ORqQ7tG0GmunudDo0fTykWdKqr8kr5vemTlwGmyvWPlr+8pUP1xq9YNFGzrGSq9DxKadptc4YxpX6iTn3+mcjkJf9MWzp/T2OPOn+Jg2+d6tddCtBPJeSpqh513PeHeaogr5f9VBVT2S+HblCn2h/0TPo1U8HcX+OjU313KaBO1d++dTGjDnkqzKhXOhXM/SFTwW6a7vDSL/NUkFGHPJW+0yzOjK9kwUb5KIjZ+DoNiaL1B2yyXE9i2h+fbGL0+zPmrNNV4B/fU5vkUcTPeXc2i30mj2SSne2Yk3MUxmxTSCHx9vyeeL0OOKNs94u+Ooy2e3op6IUgU4H3BzqVfh/KTLvMXxvUqdD7Y2MqMfNwzfj3Q1U5o61P/Jl62p5jS50vQjUeP3vo/Qk6lbCb5rRs6qhTWcZnvxZk1CFPhd6fkKeSpuPPu9Ft4L4/1KmAqTCjXjEVdClgjzr0UyFTKUN+BoBOJTBVoROFvqouhW/vr2Iq1KkUee7g3B96f5CnAqbCfiqVv/DiDuXvLgWhn4oueiFm1Av+wZFw7g+8P8yoC/1UZJ2XTCXs+6u8v84nsCXoVOj9rdnHK6m8P5z7i1b8DrPgn09jFNoRZtS/vT+50yFlP1XVpaDfT5nC7/XWRNSp5tP1o8xTfc39IVN9Z9TB+2v2DTnGPFW1Qxm9P5z7qzLqwm4a0KmAqcD7s6zbrY9MhT3qVZ5K2PcH/VTAVNilsBppN/76DT+dux+mqrw/gam+9/0BU1krb5KjThUVn10ooFNVTCV0fsIOZZz7o8V8i3kqzKiL/VR/6lTH04E/fyqmEnrUgakwo25fOjLqVEKe6p4pOq2FtX2AOhUw1S87P82x7m5+MBXkqYCpsEuhYiq9Tev8jjfsLuh1Rh8lU+VsPaDyV0ZdmPsD7w+6FLCf6jlfNkTvD+b+oJ8KuxRAp8LdNNClUDEVZtSBqYQ8VaVTfeep9I1RhPwRNJMwoy7mqSqmEnSqaocy6lQrUrORqaBHHXUq3KH80an+5h3KHUn+nffX/aPxk//wT/L+sn7Sot4guAQT6+PuTU8j/gw15vznvcmlr2lTuUdfc3MZ22czkLWwsdnTl2HNY0fed/i95TiyaN26L2Nn27wMtdOov6P15jMOHG3EzyxXfg+Zqt/ehJHmxiD9VX3KzIn9iP3CZwy9P7apRZLXvmd9Yja1AbMvs1fAbq9Fn0yLTGX2it8DvMN42SD78enChtm1iJl8nBjkKJ3a9LDILrF+HKeKetx4/NHweGSBsatnfbV/Mvm93Xc/uhS/EqvaXb3T7JTfiGnqywSZ6rL1H/wzvukkpfd3+MxFvKemrF4PhzYylT4+LIdqODtsaJQX/F6gJ6uhurMODZGpxvvZApnKChtLRQ0br4Qm9VsqWZecP1PpYZnS46CZE2OnpU9kqnkw75QZddCpvpnqGs+UAHWqdN49irtpKp1K6Pxs62G/3E0jZNSrfqqk38oCwfsT5v7A+/tLnioeif1UQpcC6FTg/QFTYefn+0iZ2KUA3h90fgo7lEGnMlvjVaRKB3vCrGjEAra14ohY7faTmbWWQbxNMR0SfRLpTHGmc+IN67FNDu3Hm7kr0wu8W6ORk9uMMaYd3UDy76YWoU4Vye1boM/Wi0Rkqp61nCJTZS+y5/fYwcwQvD9kKnOwPiFT6a2Vp5DeuhNw5jjw99dl3o7+BVONxg2RqeLH8lJ6f9BPBd7fN1Nhnqo13L3pode7ld7fwPjD+8M81bdOVXV+ovf33aP+r/NUQuenwFSgU2VXsy/uUBZ0KiFPBTpVpo0p6lTGWts+0ft79RpvMU8FPerIVNnpNisz6pX3d5NoTsz41OHoVbcW6P1h5yd4f8BUmFEX5v6gSyE+nj30/oQ8lcBU4P3B3J+7jApb2KEs6FQCU1U6FXYpgPfXql128R9M9UeeCjPq0wZnNuinEjLqoFMhU1W7aQTvT8hTQUZd0Kmgnwoy6rjvDzs/D91l4A7GzQjzVMLcH+pUn7k/7FKAPNWPHnV/oAZCnkrIqIP3h0y1XG+GP/qpbpt9gXkqZ5FENvZTAVOh91fvv2c/mKqc+/t0fkJGXdihDLtpQKdyumf+/RUy6sBUoFMV49m93Pc3zVJT9P6++6lAp4IuBbs22g1x358w9wfeH2bUIU/1vZsGvL+LmT4Jen+mOlBo75NRN+6bgYw6FfaoQ56q11159HZLn2VGnbadrphR//b+ME9VeX8w9yd4f/+aqbBHvfL+hB3Kwtzfd0Zd6PwE7w961HHf33H0mXn55KmuC7MdG9fWKsfOz/8KUzV6v5v76/1TM+rWLKDTwW0W2P7jNOTP4GRAW/19IE1OOWGafI8zKqs3I5jcnGjI7y90QVsNZUQcfa0r/IxMFfpuzkex3Z2+I424QUCbTKeS7dxjQzNVX2XaznxK/HbQ6xPDODJmR6d7zI5bxUCm8o55RHzfXHEyaW+7zNZjzlB0fGmQdFers9FBfwT8SXpNyF1vxmx43uaxZ59XDVKP+T0kDjbnWO8q7U/n4utKD+vNNUCdiknXJjKVES/4PaJiKmt5+2QUe6ZV6lTAVAN19uRMtb/GOmOdVF1Hyxct1plErOdxyZ+LjVpIL8/9OdCzmN8LQKeK/NpdQqYaPF5LmnSOGb8XvPmfz+avjBaafymZCnSq80b/9FV9mAq8v/Xt0A2wnwqYqt3pDAL7fXQMIU+FGXVgKsyo84dxJHQpYEYdmWow6Uno/UGPenws+JkAeSqY+xP2/VX9VEKeKoYe9eYmSlCngoy6zXJ+RoP3B3N/2KNuvs/8Mz3qDSS7HdzsH52fwFSgUwlMBRl1ZKrxXOqwwSOdxOwmvYfEHrdD5nb5GUIfz3dCfFN/svG6yQjzTLVB2Py2YWPWsgLq7I9Pklx6TeZ0G07gadqLkeJeLGgevTPJJJtLjt5f8ayfS6by3ycbmcqiE37vV+ejFY1Px2OZp9r3iMus1/4aGAf24LfH9ctDncpYzXWmJueUM3yvHcf6zuXvj9r7wp+znt4sOz931wPhTD85lTrVyPZ2JVNB56eQpwLvbx6/nzj3ZzWCvI9MpWvjR6lTzZZkIHZ+doP5HjPq6P3JUVtHncqe7Xupuqif2/SYaUqMc3/v6YWInZ/AVMmzf4+FPBUwFepUkKd6OZkdCDoVen+VTpXsgzcRdSrw/oCpWt3dsuz87MsPRXuPPnmsSqeCjPphLvPvTyfvKsJuGqFLoW6QIKbS+56rwFQ49wedn8BU90fIX+9QK1JkKshTIVN1zLmHTGW7B36mQJ6qexwMCeapIKMudCmQWt35F10Kpfe3e4oZdaFH/bufyt1snqqXHZfo/aFOVc39YefnN1PZ1C/KuT/Y9+fP96nYo27Wew7qVI62G9iYUY+GUrf0/r51qsr7E/b9XbVVJ8YuBWCqxLM5g4BOJWTUj+nnzvRhqp5RSwKhS6E9b2iS0KWAGfX9gk61hnm+0rMaPct+qtdhfKTpbFULsEth+XybZZ6qse3n2KUQG5dHue9vMhu1ME/1vZsGmSpI7nsxow46Fez7w90009pKL3Uq2E0DGXXQqUzt834BpkqftFPqVOD9JUlWiHmqQ+fwEvf9YY86MNUhnOuYp0Kd6rufKkzubun91Tz+68hU1b6/iqmM+4t/fZCngi4FZCqhR1269YeoU+FumtaY32EqpjI1qxuq9LZMUKfC3TSgU8VK6yx6f/8mo/7f06laUvc3TNX/A6j4D/8kpgKdauvpY2lyGKtDzT0EBn0R/qmdXKVoqpHZrkb5/1eL9Wa4aaiHobvjn8FtW9IdNoy0foP49DVeyoFl7fepdm3Ml7RY8AslP8H5ezQvln1GnpeH5F/jdUpGvWzC+HFfxN5jrChlnuq92/OfT7KIjOdmi+nX4BF40rqdkudd7TJ3sr7H3u15nZLZzdwzTnb8qtuedFNy014SPVH3FFtb7fIUmMqstVaJevJHL3qdK7fYnAQZv9cM+M/TV5jF1ngvp5zzPaPMUw3211x196esZKq7swzVk2o26YWc+DOoYirQqZCpkq7zFpkKdKrz1b+WTAU6VVTfp4E1v9o26lTg/ZnvWphgP5Uw91cxlbOP+BlWzf2hTlXN/Rmk/UhEpvrWqaKn21CruT/7rvNnMnZ+QkYd5v62k+P7B1NFtV37zy6F9RCZylnc+D01KbIRMpVbG/J7/+296iNTCf1UwFSoU4H3BzqVsO8PmMpwrG6qPq+LPRsdt8PAi8fRlNQO3QZ91RdtMhnsnhuycicBs5+WHlNP3ctkdePvx06+14jfMZWInCzOvpNgOgrYvkOnZHTndwRgKtSpgKlQp4KMOuSprklzHxjXt8GZ+TQLaeo145Kprg1+z+5+mMoKDUfRjuulI3p/53Ek0SyWk9jauJ2nwFQ496eZxQiZSs/3nNFh7k9gqotj6jRKo0gSvL/r5ZVJmKfqhulIzFOdTV0pmarqp4IdygJTveVjPdZBpwLvD3coVxl1YCrMU+3oakIjb8bPdMhTAVNFHYXfdvYHJ0fvr+ddbOKGvUeuvbOJV2bUoUcd+qkEnUrIU4H3Bxl18P4wow79VJhRhx51ozW+lUwFOpUw9zddf878T56q1xsFkn+Wdg21mvvDfqrK+zNlrXgiU2XtB/96gKm+81RU5czXW2nDAOf+MKMOO5QhTwX9VOD9uca9ZqNOhUxljdvlbhqhn6rqUsAdylVGXdCpkKmgS6HaTfNr7w920wBTWa/klqjFeXD+oVPB3J/AVIJO5c7GBT32h4qEu2mqHcq4mwb6qYCpLDWwc+xRB50KuxRAp4KMOuapzII8RKaqdtMgU8FuGqFLAZhK6FL4XZ4qOY44c8y6/I46uq0U7KcS8lTIVB/vT8hTAVMJOtX3DmXB+wOmgow6MpXQpQB5KuhSAKbCfirw/hrVbppd7WGVTAV5qmruT+inEjLqFVOhTlV1KaD3V2XUkamqfX+6G9QbKjLVp58KdarneZ6IO5TB+8O5P2Aq6KcS9v1lnZcsdikIc39f3h/qVNCj/t/IqHfard95f4NO9b9/HFP53mWAeSqts+H3vDvd8GfC7c3vYY/Vfc6/Z2ozMMPuSlYn60OH3s7+PTalbjDkXL/r0nSf3QPdd2upCnmqZNdpx4Yc8mekti1kNvKOnIkmaW9KHqezwex6K4/9/mPQ4PfRRYPym+qe+NZ5xciMqhJTe/t7wMywvSHzvdlmtj0pAnqad2xSHLcbZnzyQF4t7Ibo/YFOZS7q7Y26nziXkqm2nU/XAehUy/eNmPy92Ve92yuj584wK3UqZCr7wD9jwFS7yMxLpqpNrgyZKrpF/DO7iYy+oFNZ748O8b6e7vQ80fg9BphqVVeZqFO9hqOjyFSgUxXxkd8TxnK4wbk/IaMOeaqmpfNnUNVPBd6fsO8vXbQfZZfCdz9VuxkPcYey4P1hjzroVLibBphK0vi9r7PxG7RYNvLS+2Op1qWRE7Zi/ox5hsK+v2+dylHJboo61fXTpYA6FTCVkFGHLoXvPBXqVDD3l9z8Pm33nG5svy1no+WJ+qJ18rjEttfhP++N7xda79Tr8aSY5k+tG+34Gen5jdi1z7WNZizrWyo1Th3JXSrrvgY6FXh/qFMFirotM+qgU1Vzf3p9pDNkKsio629qMJXwOzjtLVepZI4mpqGVOtWeMxl4f5BRB6ZCnWr1vmnIVOj9AVNBRt1ku+vmR56q6lJApgLvT+hSMIecqUCn0nX9OlWtQKvTOzBVte9PyKhXTGVBl8LC3TVLnQo6P8NRoItMBXmqs3p4lhl1yFOhTgUZ9Wo3jbPs06eoUwFTwQ5lgam+dSrw/pCpQKeCPNXLnHLGgX4qYCr0/iqdSuhRB6ZqNsaBhBl1gakgo17N/WGeqtr3h10KwFSwmwZ71E/ap0P3Vxl17KcCnUrIUwk96uR8eQo6lavxj4Cwm0bY94dM9dWjLuapqt00wFS3ILmXOhV0KQgZdWAqzFOBTsUfklTsUhB61CFPVWXUce6v2k0j9FNhjzrkqTYPdylm1N3N6SXmqcauLv3IUwlzf5Cnwh3K33mqU56FAlPp1dwf5KmQqSJplpVzf8BUhq52kanQ+yvWkY39VNilAEwleH8w9wfen1PlqbBHvdqh/N1PBTqV4P1FzoYzrZkuI+xR/577+2WeCpkKdtOA9yf2qH+8P+xSaDdPqchUsJsGdigjU1X9VNj5OZqbbdSpkKmgS2E/4O9PzFNVPepCngp61AWmEncoV7tpwPu7LZfXct8fMNV/T6eSO7+b+1P+RzLq2n84ow5MtTJq/N51aG2napE0azRVuk1iWY6jqKdmNqQ3UjwDK0iXT34nv17poTbLOEPcj1Otf52f6WHWucRm/N4M1c7rsKNRlLyIPnv1mNo/m002Xg2LmE3ViUF6wXjItL12i9mr88hJPLnFNBwOdoQdvWxIkkXnwayGUwR+d7yYknt/KbHJTeEMthyaCmk5zZC5h11G/KVuMcLR6oE6FTJVLbue6F030r/oVNskK3UqYKqYba4EM+r763JcMlVz2rHV+o6fqRF/bMT6npqROn+qD1pc6DM2zG2aq14y8pGpTBf6h0w1o8f3MQ+MxumSoPd3eq04ky1uYaSaZBvxe+L4EpiNI3+GgU511dmtzKgDU0GeCplKr2v8MwLeH/Sow9wfMJVTS/lnBLw/YCrUqaCfqp0/izKjDv1Ul49OhV0Klffn8MNfQe8vmsSXUqdSuu8nMhXu+wOmgrk/01izDTIV6FRuIx9MMaO+7wT8GQk61bf3B3kqYYcyMJWQp6p206D3N5vWB1RK7zfJNt9dRZtpRpO+0/UidtZ9S9F6S+dFO+/2M3CjdJlqz/NsRmvyMw3cTd1i/4e7M9tWFNu29gN5IRZYXCqgUohOFAvurFFAUcHq6f/JGETMEayVGftv7USeffJc7NaynSwiYq0lH7330buaHuZXJrFX4g77Ly9BpgqS21UiTHVK9XPepQDe3/Hj7AOjelvwz+Sgwd/bq+NjYPZMnb9DbHsRa1+di2TMz71Ebd8V/l63W0aaVZlfDCWuOZxx3eopsMIxZxLQqcrVHn9G+ZcmfxtYzRWWtPTIJToV3v2NAs9AnQqYyriU+jLqVOTuz+uGfUctD5+SvjZXIepUpPNT5KmQqaDzkzJV5v3F54HiIlOBTkXyVNClAN6fOb7xZ0qtuXfpNg14f8Vtmnb8UL50fiJTQecn6VKAuz/Sow53f6RHHfJUwUFKA6v3WhuEqTBPhZ2fc9V1MaNeNTed/O4PdCpgKpJRB50qWD4/ATIV5KlAp0KmgjwVeH+YURfeH+pU4Zgz5l252XnnJ+hU0mfJmUroVMT7u/dqB85Uskx71EmXwuOuBpSpxN1fce/PSkutLmEqzKgfauyCOtUo7vdn2KNe9P6+7fwsMhXpUQem0t8b/ucLGXXw/szevm2j90eYCnQq6dUMtfE4eBmoUxXzVOD9Wb3Mh5iYjzvNU0GPOmTUSY862aYBnap49wcZdexSEN4fYSqff3lcolNBRh29P9CpCFNBRj0qp223mFEnnZ+5ThVePdSpnn9991fc+xOdn3TvL2Mq2vkJPerfen/Fzs9LfdKgGfVij/pzOHn+nU7VvR5rOVOB9wdMhRl1YKqt3gho56fIU/3hfqpGo/W7u79uTxRU/euYanuYVQKz69m2EnUi/t7BAv4z1ta2vuKfqk12PNgP1/JD/hk87adHltrsrFmd5GSrn/N0ze5RLwyM+rFlK26q8M889/DQ9OTIufren0iOvr0lEutMLFnrTaaK07urN8l5Hp4+6lTO6riVWKVm8ifF/n131OEhCSZBUDe06+X6ckZh5R5MtaP30srX0dyxD5Wryz7Ruqex6eqde3/Vdn2GOtXlOY0l1Kk47z1zpgKdyr8ezzlTOVH8Qqa6+OlDM+LldaY8XumDM9XyqqH35ztvCfNUqFMde9cF83vhWUKmul8bry/eH+hUhp7GsXKcvve5TiUy6uGtfHOJ90d0qgVjHVY7dTmTCKY6dyadvJ+KnR8+MhXZpgGmQp0Kvb9Mpyp2KRDvDzPqDZ1/RoH3hzqVN+TPMOhSOBynNc0qb14+8f6QqUCnOkazroRM9ZoOZBYqzU5AdCqSp9p0tB7tUihm1Kep6bKy9jm59iXVE/U012qspa6Grp3cdJl/BL0Zq3jGRRvuFf2lbqzXk322W18aGnJsq/ddqrNSZxxI49po4avg/cW9x821Xrt6hXYpgE41qvSdPE/VaJ7bCtz9ofcHOlX86sSoU1me6bfV52Y0RJ0KvT/IU0VZRy16f0WdSnQp/Gd3f0KnKnp/mFEnTCU6P0Gnws5P0U9FetQxo/6tTpVMyi7qVPr1YcbYow7eX3FDmehU6P1Bngq8P2AqTv/861vc+xOdn6SfCjs/oUuB9FOB90d61CFPJbw/olORPBX0qOOGstim+XZDmez9AVPZpcwLF96fZXRbPcyoY+fn3+z9veeahhn1XKfK8lSgU61eFw3zVISpYi3znkSXAmTUkakqxrTHzt0pf2Z2lY395e4PMuqgU6H3R3rUQafCfiq/1s6ZSnR+YkZd7P0N2bVkkw1lwlSHxYA/UIGpQKci/VRF7w8y6q9HqacRpiL9VLChnHd+/vT+7uqCfx4UvD9kKrj7A+/PlD9rB/NUkFFHpire/T3nnIFBp8I8FepUWeenBXt/IqNeZCrUqaCfCvb+iPeXd37eGzF2KYQF749s00BG/dSZ8l/f8LyqfMlTQecn9Kjj3R/JUxW2aTCj/i1Tkb0/0k9V2KYhOhX0U+Hd39zqNzPGin9k1DOmwi4F8P5Apyr2qMPen3nVze0fZKpW5Xfen6KKQNX/KlP9D3t/0KWw3zXfrjEc86/5ftjnn3Fr+SHpWtvuKVsnyjrZbolmNberrqJVJhtkKqMfvV/qdvqwWRzfAs4c62ZFCTfpkCWn8Y1/T4/5e0tTj56OEaV3iamNZqwdXtWS05vvr9KkbTzzLoXNxN5qzGo0Em3yMm9Od+rcA2c2uXQ1/uOVOv1PwhlMqnuhdjxXXcfaj+KA/10NWWu9zfsX7w+ZiuhUmfdnbYbXirKyrvx7sve65l0KQ/2qIlPp2nTVozoVeH+QUb8t1/w9TNrz94LGbD5DncqYgw6R6VTh/pNKRumiJ+j9XZ3mhTPmU36h9xcpTc5goFNZ/BsFmQp1KrH3hxl18P5InkroVMU8FXYpiB51ZCqL/6Tm2zSgUwFTHVRZ0/Duj+SpLo1N90ueSvSo/9CpfjAV6VJApupo5S3mqU6wodyc3nvK8iTNKFORbRq9yt8bRY86MpUxqLzYK9umGZ3vka+uHvqMtSeGJo2cZj9Ua/Uuf8a8w4NkJ/W+p27jpM/KqbeQhqvrwFana+PIGut0wxmrE7xQpwKmwi6F4yHa0C4F0U9l7bp1A70/yKgbo5FhKPPGXUedyrxnXRTIVJlOZY7nyy7mqUCnQu9PVu8a6lSYUUfvL9OprMqOM5zZamwxT4X9VKBTkYw66FRw96fXJ23OUG2/54yb7JVn1Mk2TXfHP2OBqYrbNNilcPKHL7z7uy+6XXdkdjlDg071emryX3QpsOtnwsKVW9JIRp3s/YFOVfT+sEtBeH/f9qgjU8HdX/nodPJtmiJTEe8POj8lZnxYZcjftSZeZd9WoJ8K7v6wR13oVCRPhXd/t2XikC4FzFNBRp3kqaBL4RScHnSbpuj9YT8V6lRZ5yfRqQhTFTPqoksB+6lg7w+YiuSpRI866lTQ+Rk3AznPqEOXAuhU6P2BTlWeVLOe9Eyngi4FyKiTDWXIU2GP+mQ8fWOeCjPqfl+tf7n7w85PYCr+IfekTAUZ9ee+HWrIVC9/08GMOulRhzwVbigvV1mvf//01op7f8ZdGXuKdBwM0fsjOhXe/RGdKmMqzFPh3Z/op4K7v2KXAslTAVNBnsp49lrh9xvKj8qikW8oi22aoveHXQrKaGPmeapXrfnCfirSpSB61IsZdV1b3MLc+7s/+ffzR7t56P0VM+rE+zuFpSq9+yvqVCJPhUyFOtW3/VTFzk/h/ZE8FdlQ3g/N8A8yVbv+O+9P7fwsU+j+m/qpkpl9Zo7xekjmo3ufIVM9yqdU4n/0/Htm3dk92PGc5X+661hGprpf5DAw7sE7VusTa8BCRwoCq+vetop975vIVNbN4O/BlW4/cUx3dXdZcGtuObtXG85gt7/yt0/34CBTTUbNjescU9PX7LB0dqzp6SaxjT94afPahDOW3L1pE2PubbXheu44vV14kZxRd5VgRv081CPNmLZ0G5kq3MD3mMR/PS21yr8n4+Y1z1NZdiNhR8+I84w6MFUiz9KcqXalasB8r86fwcBU086VP5BdK9uS8GJbuWlvhx22m0gyG1leZhRzRuJ/tImE3p9gKusSy54yee/W7Nh/nF1zuuGfmd3y6sguC50z3zOVbZKnMo9G9pmc6VSvqNbJN5Srk0+Qd37qF/7eATpVcUO5vk34f19sKJOMOjAVZNRxQxmYCu/+gKmE96cPsp5hwVQ/7v6GKiuVWUfDjPpodNJy7w+Yanos11CnGnYmVoXkqYj3R/JU0PmZ3tmNM6ib3T2de/yZ2d+MtZFfUmO1IZ3b7HHclAJLP/K/DqbDFpPv1swdLe5TT73XgjVre3VLGvqc8NSRnvU+TxUnsP33u6u+H/0Jf2adr7lOBUyF3h8wFXh/kFFHpip6f72EPyPSyZB/yc+XdlvJvb95yJ/h1zNnooX3ZP69wv/+03jlKePzuMTOKzW7C40tD72/aNgLJcxTwd3f4Rnxf150fkJGHb0/uPs7uvEtZ6qqvO1R7y/+1DizypLiIlOB91e8+wPvz4C7v2Lnp8ioG6HfDr90fkKeinR+AlNhPxXoVKRHvbWyX+j9HV33nTNV51Dv5Hkqxxv6hKmwS+HbjDrkqdD7gy4FZCrIqOOG8lR1XWQq0U9FMuq3llfJ+rFSX+H/kk1+9wdMBXd/98unLFnQpQB5KuhRxzwVeH83KX3k3h/kqYj3B52fmFHP81S/btPkTCXLtEuB9FORLgWRUYd+Kuz8BJ2qyFRkm0boVLbVixzUqUhGvdhPBXmqwOsr7rB+2ng0TwU6FWEqyFOpSc1h0S6QApKnur67z+B7nUpk1LGfqrY9Tf6qSyFjKrj7w34qYCrQqcLSuxNgl0JxQxnyVHD3V2SqkdMtVZCp6N4fdCmATgXeHzAV2aZ5f47tfJsGmGo5TUuoU5G7P+inQp1K9KgjUwWpZrA6Bx8NmQq8P9hQJv1Uh9KpLhGmur8mT4lu02RMhV0K/Dnb+pJRP+y10P1epwKm8rsTKc9Tfbv3hxvKxS4FkaciTPVaNe7YpaDfG/zzmXR+/lmmakqNxm+YSmuJIvX/Tabq/ZF+qg1/phqNGn/GbZtznx0/XurqrVvLRqYKP5NboI8WMf+auu9VttXC39sj/71Vb69bD5nKaOuNCjJV+vbjXKeavqpXxzq0bpyZQsvR3Ne15piPeqw55fahh0w1i3drd9LwVzMteZiB00+mN81ZNxee9nnuLs7Qr13dyXIjzzS3mo4cw1tf+P8/bWzR+7sMu2Hu/RXzVGHnzb+nIuOa56mE94dMNfeOPXZi7eSH9zdeRcxfdS753Z9gKuOw9ULMUz0qk1AiOtXjnKSuqceXCv+Z2U3Z5WjFOVOBTkWYqlWaH9j9s7q6yFTYT5Xd/SFTgU4FPerIVJBRJ10Kq/rizN9jmk8JM+rzdNllst9+5P1U3op/RkCeinh/oFOh91fcpgmvZf4zeD3cJR20cchTPd7DKtWpKrt12TXVG/8MB50qOTpdze6p/DMNvD/IUxGmeqZuWTMK/VRkQxmYKtepFpslq569njZUJq+uemvzZ0byzN6jNxb/68ZuY7Nac6gHI8nv+Grtlt3iz9acMTueY6jbfn3IPnNvoI02Q/7rAe/v1j7G9O4vftWigNz9HVaVXaDXP+eEPyOjBTKVEQ+NrvKKTy4ylals+Xsxf9nvs+Nxc851KvD+QKdCpgLvD3QqqxvffOxSQJ0KvD/QqUiPevHuD7w/uPszX/O0p7wNR0OdCpmq2KVQ7KcqbtNAnop4f5uKxL9+67asoU4FXQqw90f6qYhOlZYrDVYfJXaA/VQiT/VFp4IuBXL3BxvKovMTM+qgU5FtGrL3Bxl12KYhnZ/AVHK/5+Ybysm11c87P8H7A6aCDWWSp/qbHnXSpQAbyiKjrs9L/PNObNOQLgXsp8IuhfAR04w6x/U5Sy/VmmbOrPFLgc7PUq9fC7BLQez9mYd9kmCXQrDjLzy4oQw6FW4oix71qOzVA5JRhy4F9P5Apypm1EGnwr0/cfdHdCrCVNClkJb9pka2aXDvD5jqsNtJ9O4POj+hn4p0KWCeCnQqcfeHOhVhqnNq8Z/39zTEbZox5KlEPxVm1Iv9VOdlqU27FJCpCp2f4P2Zpw3/84G9P9KlABl1YCoz7A23RKfCPBV0KSBTgU4FTJV7f1meCrw/ZKrdrBNinqq4TUPyVMBU6fzVkOjdn+inGkaNW56nAu9PsywdM+ro/QFTnT5OKGGPOrt9OrRHHZiK3P0VM+qr9juhe3/g/X3f+VnQqbDzE/b+QKfSXbZK/iBTVdq13zBV779k70/7E/1UrnW9adb2yt+z13F1yy4LNXGth9/knwml9yVnqqPDnwkDlf/90fAaBHp/qxhq/2mWWfRyjoHVb1y7ShrvFPZYmRfXWCsNTxkMV5Ez5M/wwAntJn9yRvzVzkr3l8B53cqyCnmqxbO10qZ2+2pol1PJd6zT6apND4uzrS2eSuT0hsM4mLwnnqE9RiOLvz29z+702bo6X/JUW8sMkKlQp8I8VaZT6ZrOn3GxsQpznQru/oCpLqGRBMaExe1cp8qYymj2sk7OAlOBTgVMpW93nMFAp8KM+j3Uszu+aIw6lVk/8z+vxqm/ZWn/GEmmsuTvWf0D/++DTmVsJGOW96hDnsrq2S/UqYCpxsODLaNORTLqwFSkSwG9v6zzk+pUWT+VFTRZDzPq33p/RsfehKhTYecn5Knw7g+6FPI8laux12jJP8MOd/4ZADrVrcE6EmGqpCR38rs/X+2Mc50qqHImFP1U2KVQzKi71UXC3zuzfcFO9vtrVCd1lgZZhnheabeVe+8zYwdJ5p+R8cc2FCuel9g9u/vT+/Gjq9TX44Bd1pVSYNWbt5eyehznmFEnnZ/FjDroVHj3BzrVdeSdNGSqbXjusCTz/vTS3NrmOtVxFQXIVJBRh34qwx9ffZJRJ/1UhKlApypm1IGp9HuvZiNTQT8V6lTAVNhPNTFWW9Kjbr92/L0VuhRQp4IeddCpaJ6qXC7lOhV4f5CnKmbUyYYyZNSBqTCjHo9jmTIV6FQv46NKX3rUQaeCPBV6f6BTQZcC8f5Ap8K7P9FPhT3qwFTQpVDsUa9tFdedRM1Ol+z9EaYi3p/Y+8OMOnh/yFRhNKr8xd0f5KmE93fZRXa+TcN69TdrvcM99f5g7w/zVH+9oYxMJbw/zKi3TpkXBzqVYCrIU1l63XoRpsI8Ve/8vNJ+KrKhfN0fZrlOlXUp0G0a0U9VZCrIqBd71EGnQu9P7P0hUzW3z0e+oSy2aUg/FcmoA1MVN5TB+4MNZdz726j8+wuYalg/8a8vMBV2KRR0Krz7E10KqFPB3h+5+yPeX9jj7wDFLgWx91e8+0Odinp/WT+VyKjjhjJ4fyRPBXd/oFNh52cxTwWdn9CjjkxF7v4gow496sBU2KMO3h/oVOj9gU4FTGWpz62tpPVmTHvU5c37jToVyaiTuz/QqYp5KsJU0E8FeSr0/kCnuqXVW/CH81TNWvVb9hBM1ZBEjfp36PPPMdWf2KZx9+trYFSjpqNsrtGeMtW8NIrYMZI5k8xmsa+E0mSZM1V51W2rjUfU4oyyOmlW9WXw95R6tYM6lTktX22l6zZOju08Ymn6ma0qWpRkd31u8yxNJ+HjpYZNL2Jz5nva5NRddbXKu7RzhuNZ7DrKpy9r7Vf/6Fh7/xKw2vkia519qjv20ook5/Be9bTlMUrR+yN3f8T7a7yOKfX+QKc6BJVY09trz1fWVruR61RFptoaZheZ6hZ0npppr+SZsg5GNjv7ozDPU828fki9vyJTwd1f0fsjOhV0fmKPenWwlZXZ/tRkgX8uSxYwFfRTAVORzk/sUoDOT9SpROcn5KnA+yNMRTLqoFOh9wddCqBTgfdnVEZPW23UTzIylR6ufAe9P9SpCt4fdilAngqZqjRptlGnkirjTt6jDnkqolOJvT9y93c6GS/Xquv8M0qZlC7soV75rycM+L9PPR4rLL5bFddc3Nee8tKVgDPAgD8DXhFnUP9qjdijtuYMOH9zRq6WdkN2Dndx3qMOd3+PShQG+rTrVZCpQKcypdPAVq6SOaU6laSsnuxxVM6upY5XYa5TZd6fMbkPXshUaady0vTz2DQU/3PpsmakSQHe/S0bow4yFfH+0kCKvnh/pPPz2tlfc6baJYaK3p9RHvCfH9CpPsL7m7qLHe1SuHXrA6pTCe9vOCrv24q4+yvmqTCjTvJU4P2dHts6MpW9bj8rtEshXfHvz7/RqWDvDzo/izoVMhXoVKSfCpjq222az7nrashU2wZnVsxTEZ0q6/wk2zSgUyFTgfcHTFXs/MS7P9GjTvb+iPf3qVxeOVMJ7w/3/kCnyjs/f/aoA1PVnUE9z1OBTkXyVKKfCr0/cfdXzKjjhrLo/MQNZWAqyFMVe9R1wxvHmKcqdn5Cnorc/UE/FWbUoZ8KdarHaTtDpgLvjzBVe1YLJOxRJ52f8yvr5t7fMXwF+maZeWuFPBXoVOluV5KI9/c3Peq9uFTOt2k6zZ2RM5XTOGgkow55KsyoC53KgB510qVQYCrspxIZdeL9EZ0KetRl0aUgmAq7FCBPBRl11Kk288YLvT/9NOXvkGKbBpnqsDATqlMBUx1Z/Z3v/eGGcqZTGaPlo61Y3q7FknLp6ZJtGuhSwM5PyFMhUzVs/nlZ7FEnXQqgUwFTYY+6yKiTLgXop/pHmCqbp/kNU/233P39kR71XRprRmfDv8dBp0oayd21WlOzrbjt/pGF1QtnkM009pTFsTpBpjKH826CTAU6lfkJl7IyKvfqqFPpiuy1lUMvOjijhXTJ1t5Xifa+re6O9q5G0rQyHXsq9KjPVWupTUtT+aV549LK6bSjS+DU231fs/vHvWOW5meJbZJlojkvs+9Ycz/k/3zHaGNGPbYagUR0KsJUY6ZcqU4FGXVgKpKnAqYyOcJUvtepwmmTMwsw1bfeX1Lb3iXDO+rZba9ps5vxuWjo/RGdCpgKdCp/nFwl4v1Bj3rx7q+YUUemEnmqok5FmAo2lDGjDp2f0KVA7v5wQ1kwFXh/pEvhl34qzlTydVeWTNH5+Rhlt+GQp6ocPxXMU2FGHboUihl1wlSinwr3/sqH9M0Cc8F//X7JipWpcozYXV3dXfPi30JFdq4Ju+jdD2fQ29pApjpUyvwzeH/avJR3nPWtDNyqZt4e/PsTvD/IU33ppyroVHj3V9SpgKlAp6JMVdCpgKmKXQro/V2lXpve/YH3h3d/hR713PuT1Efe+dni34XK+GVrlKmgn8rfVpQA7/6gR/12iGu0nwqYagxdCsBUpJ8KtmlInkp0KZAedXL3B52fjb40cjFPFTR15+90Ksio4zaN0KmK/VSYURc6VThIbu73/VTdpyex8r3satilQJjqr/f+QKfCuz/h/eHdHzAVyVNBRh03lI9N64V7f8BU5O4PvL9h7awnX7Zp8s7PTKcC7w8y6sBUePcnmArzVML7K3Z+Eu8PMupEpyL9VMUNZdCpoJ+K6FSQpyI6Fdz9IVMV81TAVJBRR6Z67bP904JOBV0K3+tU0KMO3h8yFelSAJ1KbNNg5yfoVKSfCu7+kKmgnwqYKj76SX73J7Zpvtepit6fuPszYmNr44Yy5KnQ+yN3f2aWFxVMhRn1/6hLAZiq2PlJtmmAqTBPhd7fsyLnXQrFjDrc/RGm+gybyhemIhvKlz3/+4Gp6DZNllE3L4eVjRl11Kke7/UWvb+H9dHzfqrmrfGkeap5yt9BIU/1p70/ufmbbZpGpfszUKX8q5jqbA6Z+xleNeM95++tnj732OF6uknWeHbrIVM9VvsL9f4e0uoUmPtZN1b9UuZXG/qRfyYcLjHqVOekfJaQqVa7/sYZz5sXzXlwLtau+3fM3x7kSHM6x30Xvb/p9MZpfJnKvuZq74XT8aVzMAmrVUNLb9e107XvZ82JmrqvvdOj4oxni1BjSiInmt99X5Gp9NWT/6w1r9GR3T7Vi6a37/zXj0yVJHHepfC8TE7s3hpeNP5M489goVMhU2GeKsuom6bKmWt0mNyZ3+o/A8yoq+5xnOtU+tpoKwOZf0ag93c8XWaoU927t3Ng6qFnYEadeH91e76j3h/2qAudyn+qpS/9VJBRR6Yq9qijTlVgKuhSMLzPuK2QfirIqEPn57dMhTqV8P5+MJWrUaYCnQqYCnWqsTptok41Uh0rUa5TnVGdCry/UqSVAmtb73gkT4U96pfm8cSC9vommeNK01D63cmBPdbjbI9wveJfD1YN2XndemtWemn4yn5w3bDjrH4LLPk49BQ3nvDPqNpICsxOosvKLm3w90p7deGfOav6Vnl1zBULKo9IQ50K8lTQT4U6lfbZOfz7t+X/0Kn80ZWljcE561KI20pwO2rZMzXUzN5t4Su3hXHJ7/6ETlVkKuhRN7wt/8wDpjpfkuhrniqozuNcpxJMtRryr9nQUh6UqaLZR9EwT/WtTgUZdRPu/kjnp9E5GOTuD7dpoEedMBXoVA9zW8r3/iCjTrw/YKrn66HkG8qgU8E2jTlX913MqBOmgjzVdfRUArJNgzoVZNSLeSpgqtg/yJSpQKfCLgW4+6v7UjfAuz9gKrL3B52fyFRjry2TLgX0/hrKvUu7FHBDOd68AmQq0KmCkm+79vrNn/ng/b2Op702fPbrCeapDnNHkUbX01AmTKU3rHGMGXXUqcD7K2UZfdSpIE8lOj+Ld3/IVOLuD/NUqFMV7/6u7+6XPBXe/QnvD3vUv737I9s04P0RnUpk1Mk2DUf1QEKmAp2qVfuoQfHuDzPqRaYC7w+6FEZPdewrytSafPH+CFNBnqrYT9VaJHu6TUP7qQo6lWAqkqci2zRF78+bTefU+4O7v3T+fEtEp8KMOnh/gqnI3R/RqbqVk/117y9jKrz7I3t/g6S1JXd/mFFPzaiUMxVs00CPOu79XZVdF70/uPszhubaId6f5a28EPupDt3WJe+nOiZRknd+uir/eQLvD3QqsqH8j+hUjfZvtmkaPzQq/j/fUdH/2X4q8P7m/NUzZ6qV11+jTqVfWIP/jLeOB3a8js8B6lR1vzpi8cY6Bubb7YZquu83kKmMh3dxME91mV0iSW9UjYrSb6Se0xn3zu7UMq6ONnN2kWMFqzBwHG9UQZ1qqszmmvM8GjP+9p91JZRPUcDYMZS1uN9YOgb/JncnlcNypn1OcckZTFngsvAtb9H7u1qfwMW7v5XZPyBTWe1Xc5Zn1DOm0u9aI0SmIjpVt/buIlPpTT0OlVFpcmT+7BDl3h8wFXh/Rm1jbJXPp2GxSO4FLuapwPsjOhUwFehUxvLEn9HX19tDpjJeM/4zDxn1U6Mau8YyuLQVbcb//ZMea9NtGinz/gyRUSdMhf1Ur94771EXXQrY+XmNNIX2U0GPOtz9YY86eH/AVJinEt4f5qkCfVBDpvqRUf9Vp4KMOmEq6PwEpkKdivSor+ojD+/+pHDfynWqY7dso/dnRYw/0/ir5ZkFWeen1X1cX0qg9AN235U5cyabVVsx2c5n6Vh6BlbjsvKUxvm4YpetfOfPdD/bjM2YKiibn8Cq3Jcv1KmAqfSmxxkX8lS49wdMNZ9ULWQqolOFx/5Rw7s/w7/ekan0j82/vrn397NLAXQq6KfCjDroVLChXGQq7Pwk3h/kqaLtrs8e7amf61R49wcbyrj3V/mRUSfe3/d7fyJPRbZpSJ4K9v4IU4k8FXh/2PnZ35SXNE8F/VSgUxHvD+/+YEMZdCrSow55quazWtGITgUbyshUkKfCzk/oUgCm4m/i/BnKpKaD3h/ppwKmqnzKU4noVMBU2KMuNpRx7494f2KbBu7+dMioQ56KeH9ad3/APJX5qN3iL0wl+qmGpcEy9/4e17ES/OL91TnTgk4ltmlQpwKmwoy68P6QqazxNkGdCu/+CnkqZCqRpxr2+1UPdaq/6VIQGXXUqVjZerKDKXc1zFNBjzrx/sSGMuapyDYNMNXI7tyxSwE7P6FHHXQqvPsb7sYblo6yvA/oVCRPJboU4O4Pe9SBqUjnJzAV6fwEnQp61One36L1w/urh/wdApgK7/6KeSrY+/MfZYl2KUA/1fdMJfJUpPOzJJgK7v5IRl10KaBOBZ2fyFSQUcd+KnH3RzLq0KMOTEV61EVGHfNUqFNld39fMurFvT/h/UFG3dys4wR1qmKPOupUwFSwTUN0KmCqS3S5/el+qmar+puMeqMm4lT1fxNTwd3ffNflzGRNGr6yHEQL1KmM2WiVIFPdJ33+TAKdyns2TGQqqzft+qhTPQ5lP7BO6zp/xnRmbcpUo3J/5nTtWxQ4Ve/a1Xb76Oh0VJszkTsshahTrbSXKzlmzzC0zTJizmA7DSVnYfdC7bLru44xr4TudDyrG9p8HvK3wql2cqe1p+cQncp8NvSeUveOO5Z+vChAnepUyt6LKk7W815vGEp9YPJn9PPA/xp0KmCqpPW8B1ZiGYmSbvv8Z9h7nnPvr1lKT+xyeqau2Vh6PZKnsoKNyd8D6vyZfy4v7645Kg1k5dFOLZbG04i/R+/4M37NdjN2zG6TjYNzn/H3jPkGdSpdi+XeF50KvD/opxrLu+SFOlU4ZJ3Anp5LPaVW2+/5e0flIRV1KsyoN1b7BrtkGXXUqbpt1WOnxU6Rhmn/YFCdCnrUE29940xxS1y8+4M8Fdz9/chTcUZrldySixn16m6hfMmoP+KEP8Pg7m/xro9QpxonUskgTKXvJP5MAO/vGnRv+d6fdFX476fnZF0Ct6uvLDrVHTKV9Vhl/UzP0Z5F5xr/zD+cOePOB7sl6lS65N8N5RGbDRY9NP4Zvb/pvmKm6YjqVOVHusjv/gRTkTwVMBXoVOZB11/8F1O9sINRin7RqYCpQKcCpgqXEn+HiEeNLulSMJzL2kCmIl0K4/txjUxl3I+csYGpQt/bB3lGPfP+oEvBLI/aoWJ1u+pf6FQiT/U4XPjX59HjTA06Vck7lDTdONx9Zf4Yv1modroa6lRG5aDm/VTpYtNGnerqBGmgBxv+6xfbNKhTiTzVcNk6xKhTkc7Pz7GpYZcCdn5Cnqpxlz753t++OZ2zMH0oLjJVI9ImTL5v+fcHeH+nXu2S61SP60pGpkqlei3vp/LGryd6f7j3BzoVdinM2bOnLtU9Z6ChJwXIVNClAHt//L9vd5WnaY1olwLs/clKTXNxQ7l74M9U0qUAGXV/tbE1ZKrFbPPEPFXu/WU6VTqxFY3c/WGe6mCWfQU6P8ndX2PNf//Qo07u/jBPBRl1YCpy9wcbyoE6quf9VOLuD7sUcJumKnH4A50KN5Qrb85IIk9F7v6AqUhG/RyuJRZas4aGOhV0KYBOVeynKm4okzxVpZnl6UCnws5PwVSQp8INZdCpIE+FTHXpjh28+4MNZdSpbs7Ip0wFGXWSp8LOzyxPhd5fsfMTmAq6FFCnKjIV7P3BNg3ZUAbvz2gM9x7mqUg/lbj7ww1l0qUg9v6+16mAqUCnIt4f9qhfbvUv3h9m1Etjs5J3KYD3B3d/6dhOJcyoF3UqyFOdvcs916msW+rz51MzpDoVbCib7WsjITrVkLNGnOtUtbDqYuenFp8U/g61uv5xnaot/6afqlEXQlXt39RPhUz1ep81I+2tuoo7mzvs9qrxZ76u8c/08XXC32MrJf5MethxVzGc1ZClQ/WoWXen66nGNpLYhaWHwGoudEPZb18SO8TbyLX8u7dVtv5q4iiLcRg4m4bx0q6cWRzVjU7BdN7ZzVTsp1pNp8EkrtYr2rI2GTq9SjsInFY1NLTn1mSO4p8Dd7rt1SrazLdfjjH0joFzb9XbhKms2f2cKHNZ4cyyP3EG3D7Wdq5TZUyFOhUwFXh/JKN+uQT33PvLmepy5u/BiuErnYcZUqYaqleDPWwjkND72+jvE7tb9o0yFeapikz1rU4F/VTQ+YldCpBR97N+KpKnKnp/0KWA/VQiT2W9/GtIOz9FRj39XFSaUb89pdjFLgXjOk7Q+6M6VZanMtfr7kwtl1sdzKgjU4FOBUyFOhUwVdSodzTsUgDvD/NUoFOJLoXihjLqVI14smWhPcgy2hlTnZ+rDXtUpUvOVJNHdcUZIeGfgdPz1UCmitvvONBHh9tL6VwaEjKVXo6XBsmoW6OlblPvzyjJsbJ9Rj2WKsttvk0D3h/qVK2+HiNTEe+PM292Ozo6BcT7g34qzFNpn0vnS0Y9epSCAL0/d2N6lKlOmz5/b7X7B4kyldCpLnX5F+8PdKpqwfuDPJWx7B1eqFPVvGNZI94fdn4K709Wq/w9VXQpEJ0KvD/c+4M8FTAVbCgjU8GGsuS81QC7FEQ/FWEq0k8FOhVs0+Dd37feH+79AVPB3R8yFehU0PkJTIUZddPkz3TSpQBMBRl17KcSXQrYT7Vf7V3s/Bz3Trvtl34q0Kmg85Nk1FGngjwVMBX0UxHvD+7+iE6FXQpw9zfqXlRkKqO0tWMlWq+XXzo/QafCjDowFdz9fe/9kW0aR5sbqllujahOhUy1/TQ17FJApgo1/u8HphqX1RR1qu87PyFPhf1URe8P8lRbmyXIVKhTQefn51PTNNSpIE8FTIXeH2wok7s/0U9lgvcnmGpcPbQrpJ8Ke9QDs9n9fkO5yFRWOG/1kKnCZbstWXaPvwMAU0GXAmbUIU8F3p8+HvPPM7FNQzLqsE2DTFXspyLeHzAV9KiTzk/oUsC9v9fk3sv7qTKmwh51zKiLfiqSp5rcNjPMU50Huyi/+wOmAp2KMBV2fgqdimTUxTYNMhVk1DFPBToVMFVRpzpY9ZpL+qn+ic7PltT8nfcnixzTd3/n/1mdCr0/0KlaQ/6MmEX9KTvtlpwRFIszCOSp0PuLx7GBTHVSWz7/mk66W5W/6rzZqV7zNdSpBFNhnqq7jWxHjZMgYDIzfG1e3a2cfljmTKS/7Dbe/bn+a+JOB896qM1mJd3pNy8nd9JgUkVr6+bQ0Wr1kzaNnoOZFixesTMwY1+bDl+XhGTUUacC7+9oJedcpxrZ6YldX/tYM1qthqOUI/7YJEz12CYlZCrUqdD7y5jKuA88GZkqbWZ5JchTCe/P7GbPTNCpwPtDpoKMOuSpiPd3NedRrlOJfirUqbDzs+D9vQRTwd0f6fwsMhXoVLBNQ/qpDhlTkX4qwlS4oQxMJfJUoFMhU9mDWwV1qrxLIWMq8P701v1gk4w66lTQ+UmYCroUgKlInop4f+LuD3UqZCq3fXUJU4FOpb8X5gyZ6n678s/AexTLyFR3p3rTkKnkrFvhXOu8cp1K5Knw7g86P1Gn2qpyG3Uq7FKAfiqRUSdMBXd/5tG69hTz1tCxnwrv/oCpQKcieSrYpiHeX7rphvndn+inIjoVMBW9+8vyVHj3BzoV2VAuMpXYUEadCnrUSUYd+qkwTwVdCtBPRe7+BFORPBV2fgJT9TpxGTs/kamI9yc6Px/69J17f4SpQKeCzk/UqYCp/j8y6sBU1iN8sJdcmubbNLD31wg/3bxLQWwoo04FeSroUS9m1DFPVexRR+8vy6h/7/3tZp2UNc3t7kdGPetSAO9vODgl3S95qm73olDvb3I7rbDzE5lK6FTjcy/pYecn2fsrdilA5ycwFXp/ePcHeSp26Gxp56foUcc8FXR+iow6MhV4f9BPhd6fxmob9P4sL0q2ZJsGmUr0qKNOBd4f5Knw7g+7FKqnV95P1b1Oj1/yVNClYIu7P2CqUWXXTmieCnQqZd1Uc6balDhD6Le2RTs/wfujGfWs85Nk1KFLAZlKbCjD3Z8+YE8bM+rIVNBP1e41l1+YCvJU2KUAG8qkS6GYp4INZdKlgHt/8vjpWsMpf94UuxSK2zSQpyJMNSsNtL/Y+9M6tkyY6ktGHbw/YCrMU6H3V7p+6N0f6FTBfSsHJE/1jzBVVfpdRl1c/cn/qow66FQL48SfOQP+DfC9TvXYVvh7ftW6yEpz3OjlTFVm3ZkabJQUmcocuPUu3v3FQZYZ92JvppTS0sDpGdHJna5nnq192unMGY5M32Vm0E5Qp9oP+XPXucl1R1NKI8XRp0Nf4h/1mqMN9Grf6U3PvsQe8vylpdv23ulPqntp4vaWnmYfooDdB+HJ5T9atS3qVOD9GZu40c6ZqlU5B9ZQanSVgVbasngaRJLpmx5/r9I9/hnkLm8B5qlKyfXA/Fnm9YBO9d6W9shUFlvobcJUqFMBUx3V6U0yms1BrFSTicGS15r/eV4OdVn57N8TFplmKBHv71pyLq553y8r33cpHLJ+KmQq6Kc6bUadvJ8K8lTY+QldCsEu8wqBqSCjLpgKe9TB+4vVk6phRh02lNH7EzoV9qiD94dMpfSrP7oUHo8yi2GbBpgKvL9i5yfkqUjnJ3p/oFPB3h/2qIttGtL52V9UPRYGMWe86LTqKvVyyUOdSq9O5IqSPFZzdquFSWD0wjhW7MHEZYeedNUMY9/0lerl+kSmQp3qW+8PuhSsUot/PUWXgvVeVduoUx0qH/79C96f2dlF6P3pjsH/+7n397NH/VF9bXKdKhl5/DNuYbXYyVQ+AfaoB+pLRqZCnQq8P8ioG+aefz8ErbeGTIU96nj3l3UpYEZ9tnl1UafCfirRpYD9VDd3uqF5qlG33kOdCnvUQaci3t9ndtG+5KnA+yM96uTuDzo/cZvGaz0T1Kmw8xOYCrw/yKijTgUZddz7A50KvD/IqNurzHueV9k09/5Ej/r1Nru6pEsB81TQow5MBXkq7FEHpmrFb/77gR715nQ/5B8MXtadoPI/D/D+gKnQ+5uZU4ZMhTpVoASdXKd6h4/eF+9PXdf61PsTXQrDa3SJ1Va4CLFLAZlKdH4iU4H3V95q1TyjDjoVMlWh85Nk1MH706sSf6cA7w+YCr0/oVONU61qo07V6FeU/O6vueQMDHkqvbUs+8q6r96p9zdKm/wdM611JFuPSz3l1hu80fsjnZ/3a5czzWqz7aH3d9lW+K+Hf2B5qFNBRp1s0xDvD7oUoJ/qe+9PbNMQnQo7P4VOdZ8s3oG18hsxen/Byk3yzs9WIxmw1v61l0ieCnrUzd6ixRnhle0DXsqcmSBPpaTTPruVa+987w+8P8xTTUfPLm7TQJ7K8EYPX6lIZ/dHnmq3MpSmzT/vzrvpS0Kdqt9+6qz9nMp5j/rI+Jjs9FRSDff+gKnA+7Ns1qwok97AwDwV6lTt8H2i3h/0qB+fi2euUzH7/cq3aRxWTtD7A6YiOhXpUoCMOnh/dJsm06mQqUg/1W90KmQq0KlgQ/kP3/21atX2b5iq0f75f51/HVMR72+qZRlrwVTsmukEWZ7KUAeXGHUqzFOB9wc6FXh/mFEHprq0swweeH/8naTr9GtrzkShosvaRz8yx+6WDy5LJtsZZtTd8m6sTdL3oKJJ/BXBsZPRwXU2DzXRHGPXccbrCf9ruxvZ2mLTmzmKxTaBs/H0rjYrv/fsNrifcu8P8lTg/SFTyY/RGZkK81TAVOc9i1zCVGnHuuUZdfT+gKkuHc9TaqO5D89014pm9YoyU94qS+q1o2S8F/zvfy6qW8pU7U11kOepBhs9RqYCnUq3OlaiBPF8zh67U7YnlzHVOOD/PuhSQKZq7fa1vJ8K8lTAVLChTPqpIE9lfWrPbc5U2TYNen/1tVXiX4+fd3/QpQB5qnGi8c9E7PwEnQryVEWdaj9/vPIuBZGnws5P2FDepeMOMtVwoO57qFORfirQqT7hgv96ofOTbNMAU0GeCjPqz4bVU5a9aMoirXt2jWvIP+OE92dUpnJbWY9HLjvtT4lmXAPDUZr96pCd5FesWef92lPu9R1/Rpt1/hkpXS5d5ViamCx9zS4uZtTB+yNMtXbmA3ZLWpvc+5O7JTtnKtSpHlc/16nqfXn7w/tjgWbd41qX6FTIVJCnugnvbzvdVnKdqpTl7cTdH+pUgqnw7g/2/qDzE5mqf6j84v3BNs0leXcl4v2Fh7iWMxXoVMBUFuhUsKGcpKVO3k8letSRqWBDOQiXad75WfT+oEuhyFS1bqLk/VQkT3VUd77y6T5K7Ap5qtHy7hCmGjXenOmBqUCnsne1MX/m/dymMb3TKkbvL/GVes5UUbn9YvVOeyphngq8P+hSIEwF2zQkT/XtNg1m1OHuD5gKdSrYpoF+KnOerB2apwLvrytJSd6lgBl1oVNBlwIy1X9y94edn5BRL3YpAFOhTrXvDp50mwbzVIKpint/6P0BU0GeSjAVyaiTDWVx9/elR73o/QFTQUa90paCYNg++V2Sp0Kd6mOvGXp/xmHJZmpztY5+bNPcrjLJU2E/FTAVbNNgRh2YiuSpDvdaD3Uq7PyELgVy9yeYCnUqYCri/QFTkbs/0KmAqVCnAqY6B426hEwlvD/cpuF0XUOmQp2quE1z9BY6S4eDNLBakZmQfir0/uLK1Mp1qtIk07EgTwV3f4u+5aP3B0yFd3+Qp4KMujmxx/zzej/u490f7v1Bl0IxTwV3f9j5ye6rEO/+kKkgT1XsUT+caoZW7KciGfV/4u6vVZfl3zBV87+kR/3PZdT/Jk+FOlXLuLyUK1vp7FyT+KNyMubvMc/78Zl7fyJPBUxlvN9yokyq7aqjv03OUPfpZatpUtV07ENtGzhOuZX3qHvrp+1OVGdhaD09TJxRZbGRprqqdrX7dPt29Htl606vg5mnyV6oO/1u6GnTcXTuoU6VqLtj3qUATBVa/DFNvb8sT4U6FXh/RZ0KmAq9v93muKF5KmCq4/iW/KJTDVsnVx8v+e8vvph7mlEHneqxtUKqU0GeSi+Z/GcQmOrYS865TgXeH2zTkC6FYp4KmAo3lIGp0PsTTAV3f5hRF0yF3l+xS2Fcqw3ohvK3eSrcpsE8VaZThSJPBTrV33h/0E+FXQqiRx3yVOanwhzST4U6FTBVKHEGsnzfkDGjjnmqz6xhI1OhTuWE/OtxOZsTZCqzt7ccxalHKbusSvyZUMhToU412s9neecn5KnE3Z/+nFQTZKpoGx8C663oHjKV335kXRk6//qWbmaHHVeTIDCml8hX7rVuwGLt4wd6OvLiLxl10KlInmpnrWbU+xN5KqJTQUYdmUpk1NH7O5t6N9epDrudgzoVyVOJzs+xYCrUqeDuD/qpgKmszz7ZYucn9Kib5QNnWNCp4O4PM+pkm0Z4fx85VVzMU02Ucp96f8BUJ9GjDp2f4P0NV699opANZdCpIKOOnZ/AVKBTAVNZj0U7xDxVs1qaSkz6PBLCVOj9AVNBngp71EVGnTAV2VCGjHqRqYoZddL5KXrUc50KOj+/61HHjDrpUfe3iUw7P0WXAtlQLvZTudNzFTPqlKn69ZWGGXWiUwmmgs5PzFNFlXLmCWndoJhRJ97fYTyW6YZyOLE/AepU0E9FmEroVISpwPuje39Z56cZLjvOL52fGVOBTgXbNKRLAby/7zeURZ6K3P21xvGe5qmKG8pEpyL9VCKjTvqpIE+FG8qQpwLvj9z9fbuhTLoURI86YarihvK9bT1+2fsTnZ+CqUhGHe/+QKeCuz/i/U2q5xM7Hvr8+8PR+M8b6FRR17/lPerpUDkhU+lzz9vSLgVgKmU7ueXen1bm7+Tg/YFOhRl11Kkmw+sf9/7k1u8y6q2fa39y9d+kU6X3ypwtti5nELnphahTBcbi4hp+OZaVkZdyBkjCUDOM3sVH7+9+ux9y78+6ccw6dhp7TY/CwQuZCrw/0zjKPaX2kSOn1wi3msOSJWckp6E43dbCk1hw3WzR+9usz2bAtHq/q82O8drp+b2lm8XWe9pl4B0ce9FcSmzS0BwtUu6y05PiLMO67MlazEoRen/IVOD9AVOZm2CVKMcNZ55b53zWLOkpy6hT3QZ1zjR2Wa9gRh3u/kyjJ29pRh36qYCpwn3WidlyLwlm1NOwc5IIU4FORZjqLp/OeUZdMJUxHg1tJV3PV9T7g7s/klEHpgorB/6ZAD3q5aN1wDwVen+EqSBPFQwXZRYXOz8hoy46P2Gb5svd37c96uD9/dL5qSmYUcc8FfRTEe9PMBXRqUhGHbw/7PwEnUpsKGPn50nqj6lOtXqYM6pTdcbXJbuph3tg7ILYQ53qHKcXzdjtTBl1qlhpPWlG/eo5Z8k4zOs9ZKpQngc5Uy3ffQN1KuL9wd2ftdB0H5kKMupmZyCHeZ4qYyrUqYCpQKcybyP+8wFM9cj6qUhGPS03Ak0/Zt4wZNSJTvWFqWDvT3h/3Wf8i/cHOtXNePFnZiGjjnkqyKg3ZL9EN5Qxow5MJbw/a37i/37QqcjdH+lRF97fe3SzXdSp4O4Pe9QLGfUvPeqCqSCjTrw/abng3z/f7v017Zub61Rw91caz1JWXTSmLvH+UKeCuz/opwLvj+hU4P2RjDq5+wOdSm40ONvA3p9gKtymEXmqsfHg7/Xg/VXnh500PPWXMWbUSZ5KMBXqVMWMushT6dsdZ0TYpjml/Y6LeSrh/ZEuBXL3J3rUxwu136U61WbH33mITgWdn9ilkGXUsZ8KMurg/ZFtGsJUkFEHpsK7P9Cp0PuDuz/CVP3A6WGe6rV+qy7NU2Xe3xemEt4fMNUQ7v5Wr4/JrqMbZ37w/hIW7XPvT3R+wt0f5qlQpxqEe22Utkoeyaij93dyJjLtpyre/W0/82aepxIZ9W/7qYp7f6RLAfJU1qV9N8jeH+apgKkgo479VND5yV+UX7/0U2V5KsyoW/K6g3kq7FIApoI8FfZTCe8PdapiRv05nDy/MBXJqANT4YYy9FOBTuU3G4ZrD7vb9pd+qn9sm6bVlFq/Yar2fwtT/YmMOjAV6lQTtWqzOMmeccBUtme6OVOB9/etTgVMhTpVZ23fUadCpjopL8cZ7tuLwLnEUay9TpWn0x2YrsRff602Z4J7wNzuYKBNTssg0faDuOd07OXEZcPy4aU9Er/vaPxTIJiqntLW9pOh79jhxg6coaTZJE+la/68rVSWO/6ZZn6CAJmqPmz4yFT6JjFeyuhUXbPT+xK6+kKTu0r/alcxT4VMNbJKK+r9xfZoTZkqmM4HX7y/aKzzZyI7XLKo6K6HTGUuvLqPd39XOwxcPRlYbSVezZcs8stniehUpEddL6syMpXxOY0M1KlIngq6FPzh++FSnarQpXDIetRJ5yfkqZCpwPvDbRrIU0GXwrVk3ahOdThOa1quU/30/rCfSnh/hKn88JZtLGedn6JLwa5+dl1kqlo4bNIedehSQKbaSlWHRQvOHJinAqa6VwP+mVFz4kSpjt6MHW+7u4ZMNY/e5hfvD3Wq9qgWEqbCuz/IU13lXaih93fYVxW8+0OdavdO+Xtmb3/QUKeq7PjXE/JUyFTi7g+ZCvJUmFEHnQru/mqZTmV2z5wRME8lmAp0qlji/339sr28FL+56mA/lb459w3UqeLlMJawS2F/8TvOcPfgjHvvcaY8qycZvT+bZRnotTte0i4FyFO95EM7MFuHoafMygP+GbxqdwL0/g6hq7DnIutdF52f4P2ZhmfIuKGceklLI10KcPeHTDVraoxuKM8U/l6NeSrw/sLuo8WOovPz07RcmqeCfiqSUZ/P99c8o/5tlwLkqd5beeqSLgXMUwFTiTwVYapg+fwERnu5NZCpyDaNuPtDnQryVGSbRrlOOVfOnWGATNWoDB95Rn3eq4ecqU5nylSzym1J81SgU8lxr5ozFXh/0KWgL7f8GRl/zhI7ltROvve3WxzLeZ6Kpfz7v/ngP3/+QM168U+bLepUn9HbC0Zxvz9Tg/J9yJ7Kg//+gamcZdPNuxQgT2VUakF+9xf7Vkzu/kbymTMMMBXpUgCmgjwV2VA+yduHZiXnzgy9P9imQZ3KUB78Ha+QpwKdCr0/YKp7Y/+i2zSQp8IuBaFT4TYNeH9Ep4LOT5KnMhrbPuap7HEp9ZWO9FihTkWYqnj3B3t/6P1VFM4UkXXl76iQpwKmOiWGnHcp0Ix61vlZ9P5Ingp0KvD+IKOOeSroUsC7P9CpsEshy1NhRh37qSCjDv1UkKdKW6OnS3QqYCr0/kSPOuapwPsDpip2fhLvjzAVbCgDU2GXwrfbNKBT4TbNP5dRb9V+5/21/0u2af6nN5STmX1mi1cvDFCnAqaK2sNz7v0Nl9Hkq061a+wkPRw5NmbUr8/LLtepmCzz95b6I3Ct+oYzA0sPktNTjixg9ihoa33TmDhWrTZy2Xy0ttH7m/AXEmnSHR4r2i5iF2d449A1PV1SR60cO5HTXVRNbTLp+F2tHTw1x17IPW2qNCY9olNhRl30UxmtM2eM4W21ZTeN/zXqVLN36iFTofcnmMpaqMaMMJUVyPzXDxl1wlStj9JjYfA5utZ87m2V2uC4zplK5KmK3l9qvwKJ5KmSeMWf2ZdxfYsZdcJUkFEnOlVT2R+RqfDuj2TU/Rr/DCz2UxXzVO91bYZMRe7+iE4FTAXenz7IthsEUxGdivRTib2/saGkbdKlUNSpihvKqFNBlwLu/Q1KNztnqkynQu+vlU4cFh8fF9eU3EYPM+rIVJCnIkzV2fH3XJGnMiZsUEGmIhl10KmAqXCbBnSqovdHMuro/XlS+CtTsUDDjPq3OhV4f6hTiYw6MpVnvRfIVCSjft/IB/7nmUaeIjv8M5ToVKwVdpzOqPRwkakgo14XTFXMqJd9Sct1qse+5WBGHZgKdSpgKuhSQKYSGXXST1VkKtCpRvPmwcc8Fdn7A6YC7w+ZCjLqxX6q+/veldD7wzyVzvj347jJvx8f4TjKmUrdrPiPfdla0jwVeH+lQWsaoE4F3h+5+4MuBcJU0PlJ+qkgow7eX5GpyIYyYSrw/pLGfCghU4VucM+9v1yn4kwF/VR2eGobyrVycpGp0PsDneoj92t5nmpkjd08TwVMVcxTAVORHnXIqANTkYz6+/3wXNJPBd4f9lOFlwejXQrg/RX7qaBHnWTU4e4P81Sinwq9P6FTWU7I35lKrfsNmcqWjs+2OlOsBrvuU4Xu/cHdn54ussx8lqc6Vnf8nSa4mfz375d9ylTSccAZOGb8r6Gf6jEubWhGXeSpUKcSe3/IVNCjTjLq0KMO3h+5+yNMRfb+LMY/r8Q2DeapgKmuHM/zHnW4+wOmQp0qtpcDevcn9v6+3P1BnkowFfX+xDaN0Knw7u882mXe5C36sk1T7FIgTAUZdbz7E94f6VIg3h9k1G/qVde+9/5EP9WfZqp243feX+e/ZZvmT+Sp4O7PuErxTGEf/oy/H6r8aw46FWEqpl48ZKpj09xLxnDo9JCpQKcyFmv+zAGmug5PJ8lwIsNWFnJ95HT25YHmLPxjoo2ew9TpLF89dzr2Gj30/rZJLLvD8Zn5Wr/bUhx7PesEzkg3Z2rz0qyzUmiUpHGnn8xUr7XgDFFXq+7Qmj966utgHlmqLo707g+9v2aW2a42ojW7Tdv8GQc61daJFnlGXXh/p/Unln7RqfRQM2ul2Eameliru6vHk+UWM+qEqUCnuq7a8V9k1E+l3SjXqSBPBd4f6FR6Z7VM8jxVdvdnWD37hTqVX+hSgM7P3zEVdikgU2UbypinEnd/hKmITgV5KpJRh20aZKqa5xjYow46lV64+ytm1LFHXWzTkH4q7FIQ3h/kqbBLAZgqbFlnydzu+dfHKPOvz8m8niXUqfSHMskz6tVTbBDvD/NUgzp/D0PvT+hUkFEnOhX0U6FOBUxFOj+n3YlFvT/zMdlTpsrzVC7//oc8VTqXD7TzE3SqT3b3Rzo/yd0feH+HZxTmPerC+8OM+vLVjJGpUKdKg23H0SZyKlnV/rWH3l8SPrv07o94f2KbBnvUST8VMBVk1Fu3R10r7v2RPBXc/X2vUxGmEnd/JE8FOtUNvD/IqMM2jT9KFer9FfNUmFEPosZLufnrfc5U0KUAnZ/E+xNMVfT+yN4f6lTQow7bNISpsPNTeH/QpVBkqu+7FDaRHmJGPS2NONMAU4FOBZ2f2KMOd3+gUxXv/khGvZinAqbCuz/IqANTWe/wHpI8FemnwjwV8f4ypsKMOjJVoZ8KvL9R59JuY0YddCqL/xYSZWuPx6hTEe8vMuIHzVOV/Gfgki4F8P6GPZd/PXCbRuSpgKnw7g/yVKKfCjPqwFSH/qPjki4FZCrRow57fzRPJXQqYKrihjIwFfH+cENZ3P0VuxRAp7Jqs7FM8lSkS4EwFehU2KMOGXWSpyrc/dHOT6FTYZeCYCrRpWAO5XaP6FT62C1XkKkuhz3/8xMZdbj7wzyV2FBGphI6lX7c8Xc2wlS7R9NGnQq8P9L5SXrUYUP5n+hRb0ut3/VTdZtSp6bi//yb8lSgUy31KmeITSL3+HtTtYd5Kt2tyJ5i9BtDFvfUk2Zsy5ee0li3myyeDNeSudQZf09e7fhn5LC30YzHvNZV/EsYsKs0PEr60+PMUO/zl9TmdF0PxnapnKhn9iizz+dQccdT6ZL3qG/W52tg12rNtvrw02zD9Mk/4J/LnqPu7OOJtXevWBpmG8pqa9xtMHm4OUqjt3ztEqYyzDB7RtZK/DP13Q41a71rbIlOZWixESNTEe/PCOQrMpXxbvO/tr3rhPnseQqsT+2SKPv7bsHuA/Mq6WVHz+6mdl3+qZP6nAFczozt2og/Mxfq1TUu9YGnmC0l+8zUwtz7A6Y6OvaJ3v3Fts5/poCpQKeadNKmZO6VJEamuoQT/pkxWbd90qWAPerIVFqa/tKlAHd/59Bskx51ZKrGcL1gyXmpBHj39/lM2jlTbZ78MwN0qlN1fs971KsL65Nn1FPvZZM8FepUg1G/lHd+Wgrsqe1f6P3pfbYOkakqplcODNCp/L2k0h510vkJd3+Yp8q8P2O55V+fW5pO0fsz6ywOqfcHOpUdRX3+30vOAepUx/rkgjqVPhkuesqo1NdzpgqvNZlk1K2DxJkM7v6I9wc6Ffaow90fMBXc/VmPnjxTFv1uG/NU2PlZ9P5ElwLx/s5W7RQUvT/UqcD7I3kqYCri/YFO9T1TgU5FetQHvUOM3h/oVOj9LfYLKb/7G5b2FfT+gKmwR90qfwwW81fY3PsDproYtVZ+97ctOzXUqexFqxOSvT/b8PhntGAqnQOO9+XuT+z9IVPtwpbDZMnk38+gU8Hd35m/7kh/c/dHmAq2ad7tZ8fFDWWhU+myyr+/gKlIngp0KpKngi6F+kjS8m2a47O2w20a0qUA3t/QjTkDwd0f7v0hU0GPumCqfJuGM5V+M8sO9lOBTmXcN/znlfSo89+Pjd4f6FTE+4OMunl6rX3q/UFG3ewHIfX+SOcndCkInQqZ6h02L6hT2bvj3cB+KrJNA94f6aeCvT+SUQfvDzLq6P0JnQq9P9KlIJiqqFMVvb9ijzrc/RGmOow6r8CyLw0Zmeox6d+pTgUZdfsupwbmqWCbBpkK7v6OUr2V91MJpiJ7f4SpiPcnuhTOyYQzHHQpdO+3Dzs2ju+8Rx10qrb+aATFjLp+D80QmSq87usufx402zlTiYw63v0FUY16f6hTwd0fbNMQpoJ+KnL3J3QqfWvwdyjop4I8leFPLJkwFemnwrs/yFNBRp3c/UGXQjFPBV0Kf1inalcr9d8wlSKLQNW/yfsDnWq5OQeBrr48G5kK8lTIVNZSYZSpvGGb/wyk6w1nEJO1MaMOTKWXDvyZU/T+9htPZtLaO0ljpWwa6iOeH1l1uPalkbnUXpin8m7aQho6u1pXXVa9FSs97nNpvOwzR90mrwGrTJquNjzyJ4w6XLsOe+1jQxt1NlJbhS6FtMx8CZnqvcj6jPZ9/gxtbsxZzlSZTmXOfMNTguduxj9zOoFrND71ML/7G0Sxq9v1y0vZXkcuZ6p6kHt/wabqseOa3VxjPq7byFRB6+q7yFRaVFpQ7w/yVF+6FECn2qg3/udxmbuoUxnuTA+VKX8a0ow6MpXYpvnW+/vSpZD1UyFTiYz6910KRZ2q2/y8kKlI5+cveaofOlVxmwa9v8rxU2Gn7QW2IH7kqYCpLKFTEe9PZNTx7g+ZalzjzAtMJfJUujyKZ8hUfpN/hyBTvftXHZkKM+qgU13TahroZ/s8+5JRhy4F9P4go34s9ztfMurQo4461WGUbV6LjDru/YkuhVc/XuLdX7GfCr0/sk3T9+QK6lSEqTqzbRu9v5yp1EWCOpWu2vYWM+r6Skpz7w+YCrZpUKcSTIV3f8BUsE2T91NlnZ+w94d5Ktimgbs/ZCro/Cze/QVx0AyK3h8yFehUePcHOlXR+1t0H40veSq4+6NdCsL7A50KmQp0KtH5iXd/2KUQ1DlTQY+62FAudimgTlV/LVY5U4FOVWSqjdvk7wDf7f1hRh2YCry/UXRL2phR/4Wpfs1TFfupIE9FtmmKd3+CqcZPa7v9sqEsmAp1qtb8GaFONZTUai/3/lbZjYLQqY7Oq6GZp+XeITpVMaP+pZ8KMurg/QW96jvAPBXc/fmhk+YbykWmeijrFnp/yFQiT4VMtbsugpypvt2mgc5PYCqyTYNM5e9WPvZTAVPRfqqsS4HoVMl6V3VJPxUwlSFpaYJMBf1UlqdlHZyinwq8P2CqJO7Krrk2+a8HMup5l0KWUdet8wt1KsJU7/pWDsg2DXYpCJ0KmArzVNClQHSquHL0v2zTwN4fen/i7g+ZCnvUhfcn9T4+9f6+zagfJx3OZHD3hz3q2TYN2VDGfirIqCNTZds0pPMTvD+jqvHn459jqlr9W/YgTKX+EKmkzr9q70/oVMhU4+PcYA92i6hOdbw3jwEy1frWrVGm+hil6Eue6nhYnlzUqZgfLBh/gpnBWNoFXXXYt3vsMx7q0nic3QFBP9VkMe9pditwXupiuxwyKfU0dzjT7j1F2200zmRr1R0mD84c9qxssqNy59/z83fXUyFPBf1UxS4Fevc3tKI8ow5MRbw/yFNdPquLZHWauvxDp/rJVKBThY/e1UWdytK8Ev/MDg+S3p0aPcxTofcndCp/2AoC4v1FDmdKq9HiDLGqzSeYp0KmEnkqS+rwZwLc/Z1tjzMM5KmKe3+4obysP13DrB08tbwZtPHuD5lK5Kmw8xOYCnrUST8VYSrRT2U03LKskDxVYe+P3P1Bl0LR+yPbNNBPNS4wFelSID3q8Wluo06F3h/kqYhOVUpNk12na/6eBt6fYCrUqaBL4TaR0tz7g34qwlS3HWcm4v2RbZrUjLbk7o/kqQ4vOcp1Kuz8zLw/1KlEngq9P2Aq6KciPerQpUD6qcD7I/1URaaCfirUqYJl0s3zVGLvDzPq0KUAG8rQo066FEg/FTAVdCkgU/115ycyVa25d6lOFY9jGbsUvs+oP98ckJCpoPMTvD/UqabeJsY8Fbn7g4w66fwkd39Cpzroj1repfB8GAkr3WpTDXUqza2VWfp6dSSiU+E2DXR+AlPhNo23bHukn8qCzk/RpVBkqmLnJ+apYJum3Fjt3B8Z9R93f6hTiX4q0qUATEV71LMNZfT+oPMT7/6AqYpdCqRHveD9kc5PaVdXJNSpxIYy8f6gSwH7qab7tYRMhV0KoFORDWXQqUg/FehU6P19y1TQpVAq35WA5KlIP9XEfNx/dH4mNw+Z6q4u+OdVoUcdmQoy6tG8KdENZdz7I/1UovNTMBXpUsAe9cI2Dd79wTYN0amW07REOz/B+zuttEfOVOD9hdPRJ+/83JeeFupUePcHTHWu755f+qnw7k/0U6FOhd5ftk1DNpRhm8Za1vg7DfSoQ56KbNOQuz/RT0U6PyGjjt5fsfMTMupkQ/nbuz/w/ghTwd3fn9ap6o3feX/qT5Wq8r+aUf8jd3+gU2Geatjpq5inss51/gwyB5l3lTGVNWgO2qhTQUad6FRFpoIuBdSpPKs5ZZfnupHdYfHPhFJH4s8A/jThzJXdymNGfT2pu3p1sUv4+/7aZYeBU3H19vnqKPv9mr9H77f8vVy21oZyT0p7zmnszp9hMn/v2O1K67yfCu7+QKcC709fefyZ5BtVj90Wj0Ay21vDUe57zjREp9pW4xR1KmSq5Prm//zwctLQ+wOdCpiK6FTE+wOmQu8PdCpgKsioo/dnPUyG3h8yFdz9gfeHGXWxoUy8P8hTjUWXAvRT4d1ffzFYf9+jjkwFPeqQp0KmAu8P8lTIVO571WR3XTnn/VSgUxGmEl0KP7y/ocrqqdPO81Rw9wdMRXSqYucnZtTh7i/aBwre/RGmIl0KFadqoE6lu2v+/Qbe32G04n8+zaHXU5zRaohMZarZ1g8w1cO5RLRLAZjKapnVCmEq3bwsYtKlYF1rWcY966fCzk9gKtimIZ2fxTwVZtTB+4OMOnR+RpdaQPNUsPeHPepkmwaYSuSpUKf66zyVMbD4Z2qbeZ2881PoVISpVHe6onkq0KmKeSpkqqL3B9s0wFSgU5EuBWAq1KnA+yve/RGdSvRTfbn7A+9P6FR247kPFdxQzrw/ZCrIqGM/1Wjf8L9k1KFLoWE3pwHqVGKbhmwog05FmAp1Krj7gw3lUHqVXSM48HcQ0aWAPerg/ZEuBeH9kR51ZCqhU4H3R7dpLpUqzaiTzs9ij/q3nZ93TgpBcUMZmQoy6p9rxZPQ+4MuBaJT4d2fyKhj56fQqaBHHbw/1KnS4PPMuxRE5yd4f+TuD5iK3P29a5x6yd2fD3kq0qMO3h/0qMPe3+W9eeY61dX57L9k1EGnIj3qePcH3h/pUQ/q/PNi3jB66P2Nn51RQjo/yYYyZtSBqdZJWcGMOumngr0/1KlgQxl0qq+dnz/7qWCbBpkKdKqWb7XyvT/oUQedCr0/uPuDfipkqmKPOmbUM50KOz8how5MhToVeH9f+qn2u0fu/YFOBf1UqFNFt3ea61Sw91fUqRarUYXe/QFTgU6FeapJrXFAnQrv/sD7+yc2lNty+3d3f5ry8//UfxNToU6VMRXmqUZ+NKA6FTDV997f3nK6mKc6HRZbzRxM+i/l0do+MU+FXQrJMH2y6Nji3zNhZRgrc59/5pxPtYdkbkYSfy/PvL/5Xs7uMJK7rKxvoxq7VUacEbaZF8S8apVFpvcKLKt07SmDa2nM/H3Ev4eMuNRVlF3ksUfZ8L/kqVCnIkwF3h8wlV9yOfO9Un2LTAU6FeapiPc3a+rtL97f73QqyKiDTkXyVKBTEe+P6FTAVJinEt4f3v0VvD9kqv1guv3S+Ql5KrL3R3QqkVEnOlVxm+Y87aQu6aeCPNUPncrV+Hsq62gj9cb/eeH9oU61eN8+lKnA+yNMBTpV4yI3AtKj/rDtJPf+UKfanziDgk4F3h/c/VkN27P5Z0Q0ot4f3P2F3jXKdap23Yxy7w/yVLBNQ7oUNqXGlN3avVPeTyW6FDCjLu7+sEvBLPW9fJvm3OPMTO7+QKeCjDrx/taLQYPe/SFTZV0K6P3B3d+xvggC7FIApirqVND5id4fZNSLPeqn7zo/kak2fr1PdapiP5W4+8OMOun8hDyV0KkIU8HeH3p/A4szMvSoY54KvL9ba/qiG8pvwVSQpyKdn99u06D3B10K4P3hNo3IqKP3JzLq2KXwcNhMraiZLiHu/oCpMKMOOtXv+qkwTyX2/iCjHr2HQ9pPhd5fQacaXU9DmXYpiDwVYSqy9wdMNZ6qT9SpcENZeH+kn4r0qCNTQZ6qmFEvbCgbz+XDI0xVzKgjUwmdCrsURI86yVM9Vvzz1agkWT4vYyrop8INZcFUpEf9dL1+cp0KmIr0U8HdH9n7E9s0pEe9mFG/lI1H3k/1uHV11lL9Hc2oQz8VYSrspwLvD3rUyd0f5KmK3h/RqUQ/Fd79AVNBnops00Dnp8XK/PsZuxSybRq8+2tV+zfaTwWdn6BT0W2a7/JUxX4qZCroUb880oeE3l9a5+9YpJ8KMur3hpZqJE8FTGXsN/zzheSpopc1w4w65qlAp9rqjYDe/f1jPertZvV3e3+9/5Jtmj+Tp3ouOUOMznoFdSrIU5nNRhx/8f5a1+4nz6j3DP7DB0wVlKWVhHd/kFEn3t9NaazY/bm5utZd5c+cxefRZcF5EWvWZ+AkqFMtknKmQ8z4e5szmNxYfLevkm4t+DP0UlP4z2zvlATG5xPbSsVYcWZZKJzzR4esN3k839I8FTBVuouDPKO+rx2nVKf6lEaMpc7tJKFOBd4f0anahsK+5KmI99f8vBrIVF8y6vPKwFCcW9RFnQq9P9CpUqdz/MJUmFHHzs/M+yvqVLbIqJO7P2AqyFPlOlXW+XnJmKrYpYBMJfqpSJ4Ke9RFRh27FEhGPdv7y3WqbENZOo7aeUb9sW1wZjtmjAcZdWAqyFPp1ug2U3qTyzDPUyVSycCMeqk3a+XeX7oZlVCn+n/dnUl34tgWrH8QA0QPQxDCVkMjWsPMpkc0ogf/+ncUoaqzU+ZWvsHL++6qSa1VK6vJTDtRKCL2F+yo06faT7YWfSpkf7j7Y5/qVEnZ/up9cFSfaWv7YYZvc8s/zU57y87P3BU1FbM/3VHf1Vr7wQ8+FXwqZH/hcPkV+1Tq2d4nR50+FfhU8KlkR12zFKCpzvfnKmYp6Lu/JPOTPpXWVK/v/vLr/Une/TWb43Tcp4KmAp8KHfV2bZ5aCZYCO+rQVIL5KTrqyP5a22qVPhWzP/SpRPb3sk8lNpTzn0ojC02VXeeqcpuGPtXUeAZuazx1zKmb9mOfCtnf99t4QOan6FPx7g+aCtmf2FAGSwF8quTeH7O/l9s0wqdC9gefipqKd39mzhokO+rcpkn2qcCnIvMz4VNRU71kKQg+FXwq8qnA/EzyqbChDD6V8Kmubi4X+1Qfu0Eg+1TUVNqn4t6f7qinhjn1/T+s1yxmf63595HbNP/gUwk+FfpUZCnAp7qdp0ffeJS21ms+FZifyW2af7j7g6YC81Nkf+xTJbO/amnuxH0qrangU5Gjvh2VGz/2/pJ8KrGhrJmfoqMOnyrO/qKOur77Exx1Mj+hqZD9CT5VckM5mf1plgKZn8k+VbKjrlkKjnGuNH5kf9BU8KmSLAVmf/Cpknt/zP6w96dZCsns709rqnL+N8zPkvE/cvf3RzTVxHI2gbj7g09FTaV9Km+Qe7/w7i/Zp+Ldn2ApRD4Vsz9oqlupuQ+8bai+hpnLPEtNZRfWy4J6L6wO/HnlcbLctHOamKdMb+vf0sVQfUb1CjVz2DgG/slpny3ncc1nzMYio96bevdg4PqzS+xTQVO56dnoYvrZ4uCnplr0N4a3nTiO6X4WXWoq4VNtFu1D3FGnpkL2B5/qq/k2/JH9vdZU8KmgqeBTOfuPiD1ReTZln2qYHfn+0g+2cfZnDXvnWFPBpwKfSmR/+u7vdUedLIVom4Yc9VIjX/Pvg0s67qgj+0OfiiwF0aeCptJ9Kq/mL0Jmf9deNRPELIVbp+QfouyPmgrZ37HdqQbUVMj+buElrTTi330qshSgqcD8FHd/uk8l+VSRT+V1xoWJ2boUO/5uvdgZTqETzmKfCppKZ3/0qcqz40NqKt1RB5/qx96fUQgnvPsDS4Ga6odPFWV/P5mfv2qqZEf9pLO/5N4fNNXL7M8+N3ItZn+r8+g4oKYaje2UvPuzN7eSZCno7M+bN/xt/f6INGvUUbed5XnFPpXgU4k+FfhUeu9P3P2Ro17fpxvkqAtNJe7+gslswuyPPhXu/pJ8KnDUwVKgTwVNBZ9KaCpmf9qnIvMTmmrTrpz98uffzE/c/QnmJ1gK1FTYpjnXPsbxNg00lXXcj+LsDywF7VMJTfWSpUCfStz9dbaHFTeUL7um0iiapQBN5Tbc9IQ+lWApCI667lMFfjWt3iF+7aiTpZDsqG9H1kayFMhRP0Z7j+Hcr0mWgt5QFn0q+FSbUVa9g+HuDx3104ddsOz2vD1kR11w1M1lryA3lM+z5dUv9p/BIKmp6FMlWQpyQ/nidQWfygvS6vsJfapzwVEaV3PUhaZKMj+hqUql2TxIZn/UVMnsT2sq0VFH9ifu/kT2B58Kd3+CTyU46vCpBEddayq7dPJazP5eshRk9gefCts0L7M/wafSHXVqKmR/h+XjGWd/zVaU00SaSmwow6d6rangUwWHqhvzqcD8PNWvWUNoqv8G87NSKf0m+ytl/qV7f8j+Jovi2qCmctOjqh8YI/VM+LxOaqb9NnJjTYU+FTTVulD5jFkKWlPx7i/pU70/XPUZ4F52gZ1ffrbM98nz7oeZ1N7ySqNqSJ9qNhupZ+a9eVqZrnXcUFPZeV89g6Cp9o/hOaCmOuWPdaWpgk2sqdCnAkuBG8q6T0U+FbO/r1XwH+7+MvXGjprK+crkw7ij3lyuA9vM2uoZ93Xt+7dRWmmQx/gjNM/9VpZ3f8z+vNFx6K+fh7368dtbaN533bS/Vo9Yy37v2455ns5t+lTeOKPei+FTBffs1hB9KmR/YkNZZH/oU63OTfWel/Cp2FHXPhU1leao28+IcQifCnd/5Kjfd6WGzP7G+/ct7/7Yp7J3/Rt9Kq82XjV+aCr4VLtsS2km9KkESwGaqmxOPf9+HaQt3v3d01bVfzj1knqGP9X/X+/9yT4Vsj9vVOiyTwWfipoKHfVwMTqqZ9b6UCBLAX0q93P2GZrj/JvS3NnnJRB9KsGnQvbHPpXeUBYddfCpwFG329Vxl9kf9/7mlvr6UlP1mhvLXoajBzXVcvpcyuzvmqp+x3t/9nMVkqXgHcfqM29dMpWmL3fU98Pb1zg0c7Xuwz813WngjBfDOPuDpmKfKjT8tPpuifpt6k3nQk2V5KjDp6Km0tkfWQroU93eSkqDJznq8Kl09ufdhurnD4664FMh+8v2dk3jh6YaTS4r+lRCU4GlIPpUmvmZ3KZxRoXoZkJnf+hTCZ9Kb9NAUyV9qtfbNMj+knt/zP5ui0qFLAWhqcBRR/bHPpXeUP4HjjqYn6JPRT4VNJXRDWp+emZlZZ8q9Evpgfs1q8yETyU66sm7P9FRFywFnf0ZWcO02o1SOtIgL/hUYu8PmupcNNTXH5oqY3lnaipx95fkqPPuD5oKPtXjlA0CMj9x94fsr53tpS8mfKqkpoo3lCOWwkufCnwqsU3DDWXc/Wk+lfSpom0a0VFP+lTgqCfv/n74VAk+ldBU13Cu3ingU4Gjjj4V7/7gU7FPpZmfL/lUZH5im0ZoKmZ/6Kjrvb9k9vfy7o97f9BU4FOJu78kn0owP7FNIzQVWAr0qaCpPvKfa7IUxN4ffCp74H9e/pimKhgZ4zfMz1I2ky9VLf7l3+RTsU8VZX/OfpO/mP2ZU6GmYp/qvfG0/fPguba86+29xezvvLpM4uyvbc+X1FTsU5m72pQ+lXMYKU1Sm+1a/qYW8aJm7Um0Z9VTn6mNw059xq9vlxp8qs/p8mB5l+qpZtZ75pe/6i8OlntqHkJzu3lO/XP1HAbO/WjPzGeqm1XvweP1wOl+nh/0qVbF8lJpgol6Rra2WZ/bNHZxVFQa8e3Z9U+bhtJ4me5YfYbN3tr+MawrjTNb51uio+6G3/Yq9qm6VfUM1nd/0FSiT7Uf3+eB6FNdd8+DITrqwqdK8qngUyU76kJTIfsLVvu0Ifb+2Kea79QzAts0uPtL+lSCT7XE3l9Q8hvc+8OG8us+FbK/9VvtNEhu08R9qmhD+Rzd/bnDkXrGgU8FTcVtGmR/2+E2FW/TCE2lsz901D3jUW0In4qaqtR9e2f2R03F7G/X2cYd9bfKzop9qsNKfT8g+wtbe6XBoKnC3HPun+f3S9xRL1aybzL7K6TMDvtU4u4P2Z97NkctsU1jh6lxgywF3P25+bfCLGZ+Rj6V0FSCT6X3/oRPBU2VzP5En0rwqZD90adynZZ65zg3Y5+Kmkpnf81rtNH7HXgjP1wesrGmAkddaKrRrfOU2V+SpZC8+0NHHdkf7/6Q/eHuj30q3VEXfarDvf+IO+rQVGR+wqdCn4qaCh119ql0Rx0+FTnqYClg7w93f8KnKj6yfYsbyrj7O4KjrrO/oDkx4o56kk+lNVXSp+I2De/+0KdC9rfx6pbsU4H5yezPboxX1FTnoleL7/7SmS9fPSOz2cDz3ZtjZjZeyt+AT/U1vUzIp+LdH7I/+FTrWzFtOeiow6cSd3+ao+5553OFmgp7f8z+PtJKTGfaUfb7kk+lWQoy+4t8Km7T7LdfBvtU1FRgfib7VNimoabS2zTUVLj7y9cjSAyyP/hUyP7IUkhu02DvL7lNI/hUYkM5oalEnwoc9WarNO+a00x9KpmfWlPRpwJHHXt/1FTi7u9l9qdZCmR+gk9FlkKtv1zF2zSaT4WOuuCoP4fZMPapwKdCR11kf+RTQVMJlkK0TSNYCvCpuE0DTSWYn9BUzP6sqvr8h0+Fuz/6VHrvjz4VNBX7VJqjnrz7W96mGYPMT2gqMD//LEuhYGSzv8v+snUd/v2bfCpsKCP7szPHQ4U+leiow6fi3R+yP7AUBPNzF84DdtSZ/fWty/iHplp/ttQz0OhFnd23qB91Lm8DJ11ZNkxw1AcXJwxsr1i8mKvVaEJN5WzVU9SsDXpz/7p6P8U+VXhZPelTUVNpn0rc/UFTkU9FjnqiT4WOum0VDhcyP69ebf8rS+G+iX0qZH+hWQxjjjo01aFaWATM/tSvpxt31K2nekYi+1uXz+rfzw3HXXH3R00FloLwqcBS6JabxQE56vCpBPPTfuzVZ8q9nw5caCr4VNj7I0f9s1Qq+YdWeIk11dfRy8ccdfhU6KiD+dk+1/2a5FONzl5odu1TGGuqee/2MBej24Md9b98qoXS2FGfind/0FTI/sTdH3wqBx319vreep390aeyrjdLairRpzKjrBfZn+BToU91uHXDQGiqTWO3jX2q71xq7V/M6zn2qZD9rUJnJ1kKok+lfSrBUU921OFTsaMea6r2JiBHHcxPZH/2vuM6gk9Fn4rMz9N9HWsqMD+FpgLzc22llSbH3l+yT/VlD9JymwY+FTaUBUddbNMI5udm1Xxw7y+pqcQ2DXyq5DaN8KmQ/eHuj5oKfaqiE23NYJsGzE/2qXT2x456YpuGfCre/emOuuBTYUNZMD+1T4WOOrM/+FSpiKVAnwoddXH3JzRV8u5PayrB/FwuTpN/uvsTLAXNUV+OuqYhOurwqdinAkf9ubLV7+8q0rzwqcin2q7UM01sKMOnAvMzeffHbZr+rdUQPpVkKcCnQvan7/6Y/WFDOZn9ce8PHHW9oUyWQva8b9GnEppKbNMsz82Q2V/7tK4WBJ9K+lSfS/XPhx/31g/mp777o0+lNZXoU4m9v6SmEj4VNJX2qZzg87zl3t/ZKlbiPlVym0Zw1KGp/smniu7+kj4V7v7QURd8KtGneh99XuK7P2gqzadK3v1RU6Gjvr5/3I0kn0pqKt1R15oqmf2JPhU0FTvqeu/vtU+l+1Ri7++/oqlyhd8wP0u5qgZU/Zt8KvapouzvtaaCTyU0VTL70x11+lTP9+7S39i19YCa6nY+evSp7HfX2VJT3apb9UyET4W7P/pU5coxQ5/q/DXcB/bCPkzoUx0O30cr6VN530P1Gb67uh/sU1FT6T4VWQrGMNVhn0r4VAfjpv599KmY/a1D9d4An+qcn7fj7K9rKA2F7I+aqvGZKzD7Q5/KU9+bGbP3NuorzZFXP47sL9WYlH70qY4DYx1rqm5j1GafSmmAw/D1No3I/rSmspH9gaWQZH7Cp2JHHczPfKSpRJ9KMD/7Vjsdd9TBUtAddWZ/1FSiox5lf2e994fsD3d/rVbteqFPJTQV7v7Sja56hmhNhY46+1TQVCcrdRnw7o+a6rsTBKKjntRUwqeydp8m+1Q/sr+ds9tKnwocdfhUIvvD3Z9gKehtGmZ/2qeSfKoo+yPzU3fUBUsBG8qyT5XYUBZ9qsqgVuDdX7Kjzru/bq5ciX0qdNS1pmr3Fu2QzE/wqdhRL6zyduxTQVPBp+Ldn1dbduuapfCaT4XsL8lRJ0thWKrOqKkERx18Km4ov8z+0KcSe3/gqCP7o6a6H/r31ywF8qmG88fJz5YyPaPfedxm5nRwqpBPldxQpqZCn0psKLvF92bsU4GlgL0/dNRbqehmI92pf8TMz01YcuhT3a41zxB8ql+yv48tNRWzP3bUIz6VyP7IUdcbytRUyP5w94fsr/WffaofHfV16XNAnwobyrz7Q/bHjnq0oUzmZ33n3WOfyluXu/SphKaCT7X7MvOByP4ESyHVPN4lnwqaCtlfZ71Sn+/wqYpgfmqfCiwFsU3DvT/c/SH725UG6terNZXI/gSfCj4V+lRCU3FDOdJU7Ws5NaFPJVgKL7M/cNTJUkD2hw3l132q66bvS02lWQrsUwVXy4n3/qCptp/7ttRU4FMJlgLu/n5oKr1NA02V5FOJDWWd/dnbUP243lCmT5XM/jRLQfhUyT6V6Kjj7u+27BesZEf9T2d/+fJvmJ+lfFmD1P9NmsrYu03pU+Hub22ttoZzuRecH30qzacSd3/0qfQ2DTSVu+jl1XuZ93Rk9gdNdR6oZ6jwqfrN6yGwP3PFrcj+vEdbvdfDp9r6xaP68YPSIFpT2f2P8yrWVNqnEnd/8Kkyh95Q+lTQVEk+FfpUv2iqw8YSfSre/UFT4e4vGKyWA2oq9KmS2R/7VPCpkP2Ju7+kT0VNNS6UY58KzM9kn0p01OFTIfujT4U+VaizP7AUlomOOu7+6FOhT0Wfap1Rn+lgKUBT0afC3Z/c+4t8qlXEUXfBUoBPhb2/1x31l3d/7FPh7k9vKMvsr9RQXy901OeXecsPi4NtfPeHPhV9KnTUoanQp/JGU/WZ2I74K8Kn2lWOltRU8KmEptIcdbFNg+xP3P1BU7FPpe/+qKnA/BQdda2p5IZypKm8zPxzKDrqvPuDT3Wr9Fc/OOrM/rYDK9Vtzm8Xw9tY6j0UzE+xTSNYCtBUyP7QUaem0nt/5FNh7w/Zn+hToaPufAZuV2zT0KcaLxpZctSpqZD9CZ/q45lNsU/lHerqGSj2/sBRh0/FbRpkf+ioJ/f+jqfhcUDmZ779Nfqhqe5Gtm/1zOdty+xvmXlUA8GnOpzH339t03Q/BvSp3PVHuSB8KjI/74N92d+PHnWjc9wvWuxT0aeipor6VPCp/pOm+ptPtQwuEzI/kf394Kg/Z6kaNVVoRT4Jsr+XfCrRUb8/Sk+Z/WmWgvCpmP0JPlXE/CRLAXd/IvvTLAX2qfTen9BUu3lgBGLvD9kf7/66X+VDvPenfarN5mQOWrP+LWPeWv223KapHftrP9hNbrFPhY56OPpKDdxlSmn0z8e3S5+q9T1Vvx+io44NZfCpRJ9KbNPg7g/bNGQpWF/nixl0s+nXPhU11fN7XXndp7LzfjoULAXhU4m7P+9ivUmfCpqKHHXN/EzyqS4t6/qLptLMz+74rSizP2woC5YCtmnI/ISmwjbNZvWuNO+8Urnw7g8byiL7W01KW0NqqoijTj6V9qmal+Jswj4VOupJPtWf9qmKxu866oX/kbu/xp/oU0FTkaXQ9cKCvz94wU9N9TL70z4VO+ovfaqgOwvUZ3jNGZonsxf4waS3i3yrTquGjnr33N/H2d/n9er7l2dhF/epLuvsmJrKa+zyLXM5fVzVM763MuhT6bs/9qngU7FPBZ+KfaqET8W7P/Sp4FMdspl9rKmmuWJTaarx2rKXT6XhmsVUJ/ap0FFP1WbHuE916hwu5m772fIPx8thwOwPPlVwnq4D78M/1NRHkdIEu8FB/XzfH+ozHD6V0FQVs5CNsz+nUhmat0s6w+zP3s1mITUVWAqdw1a95yU1FbO/iPlJn4qaKuqoC476PtdX77k6+zvdDfXr0Xd/YptGZ3/i7o/Z3/6knom4+xOaChx19KmoqZD9iT4VfCrwqUSfits0uPvTPhX7VFpTsU81mT3fXvep7O7UddinoqaCT4WOOjQVsz+wFKipcPenOerUVMmOOlkKOvujT6X7VMm9v2RHfbRx1O/f1/cm5lPBp0JHPblN4y2vu4nY+2NH3SxXK7Gmwt0f+lTL2r1mibu/zfSQUV/shr/6cfcHlgLu/ppuZXGRfSowP8FSgKZi9gef6jq5lC1nuW5fxDZNc1C8TwSfisxPaCqR/ZVqp2zMUkgwP5vF620Y7/3p7A/Mz8uXE8qOOvlUOvsDS0Fkf0Xdp0py1MFSQEfdXk/UOwh8qpt1TRmS+Rn5VNRUgk+FPpV57Jv+uVX2AnH3Z1zHc6tpbu0ZfSp01Jn9aU3FPpXY+4NP1fY6A395PpZin0rf/Yk+FbI/8qnQURc+FbZpoKlaBXNbqT/Uy4nUVOxTRT6V0FRkKcCn0nd/5KiDpcCOOlgKekOZ2V/Sp0JHPVMxgiDJp0pu0wiWAn0q3VGHT9XUfaqkTyU66sm7P2gq3P3Rp8LdH/b+yFFfL4sZqanA/ERH3W7Xy+rzxOw96FORTwVNtQ+K+Tj76/XT6ufzeLtITXU2rcfAnQ+rW3H3l+xTUVOJDWXNURfbNOxTaZ8KmoobyqV7cyuYn/Spru4uRU3Fjnovu9/IbRqd/ZFP9fZlzuhTve6oa446mZ/wqbihvL99DUVH/c+yFApGKfcbPlWp+C/tqOvsj3d/8KlER130qVbf77MfG8q4+yOfCj5VsqNeLKQa/nZZ2cTZ37a+3jH7E5pqXG5EvKFHcWiWIybnoXjfBt74LXrGPZRGYkf9to06xNBUblU9kwaDadd0K8+hvyzVl7GmQp9KZH9kKUQddWfWGj/IUkh21IVPFbMU/r77E30q+FTTZ/iUPhWyP/hU9vz8NqGmEn2q6cm14rs/aCr4VCejGxhuUB03BEedPhVYCtBUgvn5MvtLaire/aFPhY76a+ZnUlPBp0Kfinwqvff3l6a6pXn352rmJzrqwqcCn0pkf+V2O6XegyLmp9ZU7FNVWjlT3v1pn4qaSv25ddhRJ/MTHfV9qXkIXGMV7fG99arSp4Kmul4PJ8vr2qMhNRX6VPZtu5/w7m9ZaQeST7WrWJ9x9neprh3yqcTe33p7VO8U8KnYp4o46qKjzj6V7qiD+Sk0VXJDmXd/uk+1XU0WAbO/Qtfb+yurHsZ3f0a1+hdLwa+rPy+CpQDmJzrq2PtjR11z1OO9v8inEpoKLAX6VLpPhbs/+lQvsz/c/f3oqD8mrS77VOioe169rXRC7ZaPt2nAp4JPBU3V+bwtZqY5NHzfCKyK1FTcptHZHzvq0FTvqa16pveevYB3f83go0CfipoKfSrRUUf2d87fvuO7P7AUhKbC3V8OPhWYnzr7s2+7U01oqmbuov55MD9/8aluYcxSaK7LD8GnSt79Oc501iVLAdmfPZ5Fd5zY+9OaqjZSGgJ8KvpUi9r7Pe5TlQ7NC/tUz9F5YlFTIfuDpmqdyouC2Tmc2nLvDxvKok8Fjjp8KpH9QVN5+15rK7I/air4VKJPpX0qsaH8HflUzU4v8h0j5id8KvapgqN65xOaCj7VdT5PGWLvD3wqairs/bFPBZ8qcEs18qmSfSpqqqpx+2Sfint/YClAUwmWArI/aiqx99dXv2t1y2xn4z5VsbmYiA1lshRKrVOGmsorjZYhfSqx91cuffWkT4U+leioa5aCl+odK/Hen+6og6WAPhXv/uBTXdrZIOaoQ1OJPtVwWF/EG8oJn+of7v7Yp8LeH7K/Tb/iBEJTnfa9zEBoqv9Kn6pc+F1HvdjQMIV/nab6fJ+uDC+9HG9/+FSNTPvND+2JeuaUTm8VM5VvnOK7v/Sbf6GmutzWk7hPhY76aZFRz5xO89CiptrdZ2vLPeedmpmNNo/DU2Gj3iMe85B3f34nvxs4o1OxYc6r5lBqqslj3vN31vhg2d/v+4p6D+zu/FW7uRq89qnENk3y7q81nNSEpnL2UZaoNRU76s290pDJPtX6mFGaSfepxN2fzv4kSwGaSrMU1uOp+vmCpQCfCnd/7FOhoy40VbKjrlkK7Zcddez9CZ9K3/05pejOCZpK+FTsU0FTIfszcrm9f0x5J0N01MGnEiwF3v1BU8GnAvNT7P2RpfDmf2159yc01ek2qEmfCpoKfSoyP7WmEh11bNM4ZW9coU8FTeXVlocJsz/6VGB+iuwPmgp9Kmgqkf3x7m9phI7gqAufCh312KeqHD/I/IxZCg3150GwFLChLHwqdNQFR11rKuFTJTvq0FT0qSbLxZaaitnfcpOPfSrBUljPbtWYpaB9KnH3R+bnbVHusk9FloL2qcBSED7VNeNdfjA/xd1fyr21jPaotFzRp6p0TzXJUhB3f9BUq/L3I3CbY/VMt7333s8+ldZUtlFfxx31+vRzQj6V2PvD3V/B/u4ZvPszgoX69VfuVblNgz4Vsz+wFKCpXOPjHPtUq+WxEnPUtaZiRx2aCtmfU964BWqqTe+9aQmOOn0qffcnfCpoKmZ/mqMumJ+4+wPzkz4VOuorz1BfH539oU9FnypM7UP6VM561RyyTyVYCrj7I/NT9KmijrrUVJr5CU0FloJgfr7UVO7b8JwxL97zqt5RrKvlZoNli30q+FTNyfL+kMxPaCpkf+ioM/uDT8VtmuDkPrj3h+yPmgoshUPopw3yqW6d1NQPnMM9zv6SfSps05ROw3msqdBRR58q1lRRR130qW7td4t3f+RT4e5v29+V5d3fLRN9vmpNhT4VNRU2lOlT6ezvh08VcdRFRx0bytRU68GpEd/9rX31Tkuf6lVHXbAUlgtrO3AGjvp8hqZK8qlEnwqaCn0qbtNoPpXYphF7f3pDWWzTCD6V9qn+tKaqlH/XUS/9Pfdnmf8mTYW9P5H9oaOOPtWPjjp8KmR/1FT67o+aatEayexP9Kl29mUduPWyeqYlfSp01Jn9hUZxJrI/p2mOa/Sp1ufFIfapPqa1IzUV+1S31qjPbRoyP29vUV/pudz8YCnQp0L2d559bOKO+nI1XMeaKncfT/7K/iJNheyvexp1ZfYHn0pkf7j7Ex11zadi9if4VGG+NPnB/ESfCtmf4Kj/X939eYXsshtrKs1Rh6bC3Z93jN7Lk3t/ok+Fuz/4VNRUyP60T/WXpvrLp2L2p+/+RPb30qd63acSHXVkf7XqZyP2qdSvo8Ds79JzAsOuuOMMfaplvxNawqfi3d/t61gzrdx1Sk3lbhuZuE916Vo72VGnpho9laZHnwo+lXeM3pPAUkBHnT6Vzv4knyryqcTdHzrqgvkpfCr0qbChTJ8Ke3+hMd9agqUgfCrNUhAdddz9sU8lsj+99weWgrNp+BPRp6JPBU1Fn0rv/Qk+VVJT6exPbCijo57kqDP7A0uBe3+io47sT/epwPxknwqaKm376vsDfCrB/IRPJVgK8KnQpyqnjJ7B7A8dddGn6tW/3vzleKI07KR+dYSmok+1DdMuNRV9KvSpDtHdX9OP7mBx9yc46lpTkaMOlkKq15sFSU1FnyozXPSoqZyMe6vRp6KmEiwFMD+1T4W7v2ahXq7w7m97+LxZSU0lmJ/P520yaE7NRkGwFOhTFfKbJrM/3v1BUx0rpvp6Y+8PHfXd/Lsad9Shqc67TC7epkH2d5odnxY1FbI/8qlSp+qKmgo+FVkKWlPx7g8+FTnqz4+I667v/nRHHXwq4VMJ5id8Km7TvOyos0+lfSpkf2KbZl29fsfZ39Rqb6mpBPMTHXWx94fsD9s07perfj5JPhV8KrFNI/pUj1zUjUCfKp09G2QpIPsTmgp9qm3DvsXbNMKn0n0qdNRF9gefitmfN5mXyVKgpkL2Bz6VYCkE4ecp7lNpn+qHpoJPhT4VfCqxTQNNRZ9q5vat2KeqVd3Wn9NUmYxR+Y2mKv9L7/7AUoBPRT4V7/7Sx6iTfsoX6FNty8dVfPc3Cxs3aipva6n35MzH51R9z3fHhpuzdzFLYfN9XFnOu6M0UOi81ampvNG3emZqn8rujFMONdXH4rg16FPlU2bbv7kz9QyDpkpVU+rPpOHuLW9aU5oO2d+6Y6hn0qg7rZn9ZqpLPpV37WYq5FOd3kYbyyl0J5lYUx3DdaypJuPjW3z3h+yvudjOePdHTVUeXW1/ZduruE9lu7uWf9sF+4Hr9j+cH32qRUY9k1fmWD3Di9vML32qy/h9xewPPpWbvX7VTLM3sv39V1ppiPH5fStYCtRU8KnCiqc0DPpUra56hp6bnbTl9PfqGcE+VfV0jX2q7NepQE3lPSLGKVkK1WY5Zimsi7fuD5bCqhkcYo46fKqwlT3GPpVmfjruuFZjR/1svpcHoqN+9Mdp9fWrqc80zacSPlXu6qTiPhWYn0mfSvSpWu1i1d+bpU3gFKKbBGR/u5QVxD6VMVOaZv/+vo99KmiqSy1Q3x+tr0lBZH9u6f2tQZ/qUKhu4w1l4VN5N/X9554vFblN896J7gSj7I8+lTct9pn9uaO6XYl9qra9jjvq0FRgfjr3dsQQ/Xvvz33sPwu8+7uVzusffSpqKtz9XQ/BLGZ+FtK3dZz9DetT9R6/MMpd67g7xxvKje+vHH2qZjrqQHvqz6F/me4zltts+LN6/2HU/PJkpjTRaNGsUVPtn8WqRZ8q17Br8d0fsr+F/9X0N4NvpUHBUdeaih11aCr4VMz+Po/3ZrxNA58qqak+arei3KbRe3+CpUBNBY46sj/hU2mWgjcdVmb0qZj9YUMZHXX4VCL7491foX5dsU8l9v60T+UUF0pDoE8Fn4p8KnTUwVGnpqrlrylqKmZ/20Fw9r/f/NmgYwTjidJU3oZ8qs5tPQ2pqbChTJ9qvwqqvnoWG7GmyhzTvvSp1ubtKu/+tKYSHHXB/CRHPeJTsaMOTXU3b7VfWApRR11oqo1TrxrCpxJ8Ks1Rp6YCS4F8qq9e80Kfihx1ffcHnyqpqdinoqZylegSHXX6VLpPlcz+Vk5d/T1YCoL5qbO/TbZ8DZz3zKVAPlXpezIfkKWA7E9w1KGp1tFRmVevz2c/NpR59xdlf/SpdPbnlt/TjuhTiewPHXVmf35zbMnsDyyF8Kt8GXBDeZ/Z7f3j6CtneC2/lBGaitnfqNFbyA3l4Yf6/5+st1vsU/mt54M+lTeq3VqxptLZXzbozLihnNRUybs/kf0ta+VDrKlW5WIofSp01JN7f/+Njnommyv9RlNV/qUdda2pRPaHPpX3HSoNYhnqvZ+aCsxPZH87Zz6ONdXnOOIDwadKaCpmf941TDH7s8NjXmmG1HrmB/3W2nD71Vb4Q1N9zD6b1FRuzxo7Zvf5OaKmct+tjwuzP2gqJ9cpFXj3J3wqaCr0qZzPgVOJNdUutzaoqZa5tSU1leBTQVMx+4OmQvanO+rOfJib0KfaTodfgdtpj7f0qZj9NcM39UwZbHPM/pz2NPeIfapxZyk76vSp0Kdi9teP9qGgqdBR37cm6hkEn8qqlea8+2NHPdmnIkc94lOxT1UOv7O8+6Omgk91/rBrMUcdzE+yFJD9gaOOPlWSpeD1P/wK9/7KOvvTzE+x97dvraO+VcT8THbUhU+lOeri7g8+ldBUt5npMfujTwWWArO/z8XBUZ8pTp59KtlR353PsabSPhU1FXwq9qngUyVZCrpPJZif8Knk3l+kqehTIfuDpnKfrcKEfSrwqQRLQXTU98djV3LUi+pNlj5VrKmiPhU2lEX2xz6V9qnIUdcbyttlmLPEhrK4+0NHnSwFp6p+v7WmEhvKyb0/4VPpuz9mf/Cp2KfS2R81FbI/aCr2qdBRR/Z36EVZIXwqzacSPhWZn/CpcPeHbRpqKu+2vfmV9a0Xc9ThU52x9+f79xo1FXwqairwqQRLQfCptE8V6o46mZ+apaD7VMKnQvbXKVmHmdBUv2R/mUzcUYemYp/qPFV/XpM+FVkKEfPT0xx19KmETxXU20rzHjfTWexT6T5VKj11Y02F7A8d9U3tVoizP3TU4VMJTSV8qiRHXfOpyFLQd3/UVOhTQVPx7g99qlT6rN7J4FMx+4s66q/5VEmOOjrqyP5szaciSwF8Ktz93Xpv51hTvfSpyKdqjLwKNRX3/rRPhY662KahprpObwUzXXsaMUsB2R80lehTvbz7I/MTPhX5VMj+0KfChjJ8KmqqopV7988V7xb3qchR15oK2R/u/oSmEn0qaCrBUoCmAp+KfSqtqZj9eafryl9us1uZ/aFP5WZC9U6tN5RfZ39CU/1hnypX/F32V9UohcL/V031/5j5yT7VorUaCI76pZNRzzjdp6Km0n0qaqpeww/JUSefCtkfOurI/ryPzmEoNJWXvtmPKB/+kj5Vsk8Fn+rYGwQWNZXuU9GnYp8q6qjTp4KmEh31c6PXpk+V7Kjz7q9beNqyo57UVIJPdburH0f2hz6V0FQ7az5V75Ute8a7P2zTCJ9qYwSbOPuzTpEPgrs/9Kma1qjJuz/vnv3ImJ3gWSdHPXn3l+yo06cSfCqd/YW1zNUQHfWXzM/WsHp7mC876rj7497fI/N9oaYSLAWR/aFPtSuP0gNXayqyFOBTIfsTLIXdIjCpqZzFTT0TwVKAT0VN9d45mv7efWziPhU0FbI/L+XYF2Z/t42jvv7wqaCp4FNRUyH7u7rHUyB8KtGnEpoKfSr4VLfc7WNAjjr6VJv1efGD+em1TTsjWAqiTwVNJe7+oKnoU7FPFTE/RUd9W7U3/4H5qTvq1FSFU1CSfSqd/dGnwjYNsj/6VOuuYcbMT3DUwfxkn8ouq68/NpS/0+tc7FPp7I/bNJqjTp+q1b4Y3PuTmmp1rFnc+xMsBXTUwVI4Nr+fUlMJjrruUznzXOdiok/F7E/7VMltGnDUxTYNmZ/rbrUl+lSvN5SHbt+XzM/St2392KYRe39gfoqOOnwqair6VEHUuU7c/Qk+ldZUYpsmmf2JDWXNpxJ3f+ioC03FPlW6NsxInwqaih318F4IvNG445hOJhfQp+I2TbN9OsR3f8+deiaLPpWSxRezU6571FQi+xMcdWgqwfxUn+BFshSoqXaXuhvzqXIffu0Xn+rXDWXBUYemcsBSQJ8qefd3dArqnSjIz2vkU+Hur3UuXB3Bp2KfanVfP2T2Z177b/LuT2iqzNfiQU21Wn7nB/SpwKeKOeqfEfM24qiLjvqlfG5Ijjq2aeBTvd6mwd3fZVq5/HL3pzUVWQrRhrLQVOLuT2sqb7RVXw9kf0JToU+1KjSPFu/+NEtBaCr4VIKlIDrq3KbJbbOxT7Ut793/Skc9k6/8jk9V/V/pqP8RTRX5VPHdnx0+6FMJTXVbrlYxnwrZH5mf6KgLn0poqoRPtR+3lCaDpkL2Bz4VO+rwqYbpTmA420OhInwqkf2F0+4+sO+pd/UMLa7UZ7I3nQXOR/vrwewPmorZHzTVat5aB8z+5sN2S2Z/WlM5g1nkS0R9qmt7uvulT6V9qlTh6fjn3u0QZ3+tdeNKTUWfCprqnF3v4z4VfKrdtLmKsz+jODelT/XeH7lx9qfv/qaHaiHWVKNz+kFN5Z7HlS41FbI/V2/ToE/l+Fm/Fd/9/ee9v+Op35cddfpU0FSaoy72/vSGsuhTgaXAbRowP9FRp0817X3c2Keipkpy1KGpksxPsaFMn6q3j+4sI03VnbbfZZ8qmf3lmsOyvytsAovZXzE3H6v33N0x+OFT4e7Pnh2V5q1m1nFHHX2qIDhMfuz9UVMtL70hO+oy++u56+DH3p/RCrvm6qOeJ0uBHfWkT4W9P/ap4FMh+xOaSrMU2Kc6ptV/RWzTBJtOJuaoaz6VuPtDnyozWVR+btNoTSU46sj+6FPpDWXc/ZGlgLs/4VOFx+iZrjeUkf2JvT/BUtB3f6Kjzrs/vfdXHuyDH3t/ok9VnA9D+lTsU4nsb7BaFEz0qXD35xXq6hm8qH2MfvhUh+iqInn313xub4147y/RpxLMT+z9/eJT/bWh3KkHre5fd39/Z3/oqNOnEiyFV9lfe96abZn9CZ8Kmgo+lWApJO/+hKbSe3/UVMmOuu5TCU1F5idYCvCpgkb2GQhNBZYC7/7Mr/PezzmXwCLzE9nfJnH3h+zPy13V12N+/AhiTYU+1bq2+CJLoQ0+FTrqybu/tWM8LG//WZwIPpVgfqKjTj6V3lCmpgLzk5qqZ85bzP4ui+cjcMx6syGyP3H3JzSVvPt7pangU6l351Kc/SU1leaoU1OB+cnsD5oq6VPpbZrk3Z89bNyG8u4Pmgp3f0lNJfhUoTdaUFORo34qPguxTwVNhY46fSrwqcBRh6Zinwo+1bqnNJrdLLu1hKZKb9fny6u/+T+fqKWo</prop>
			<obj name="TemperatureLog" class="TemperatureLog" version="2">
				<prop name="Times">TEFSWgAArXUAAICtcCIBAAC8AgAAVgQAAPAFAACUBwAALgkAAMgKAABsDAAABg4AAKAPAAA6EQAA3hIAAHgUAAASFgAArBcAAEYZAADqGgAAhBwAAB4eAAC4HwAAUiEAAPYiAACQJAAAKiYAAM4nAABoKQAAAisAAJwsAABALgAA2i8AAHQxAAAOMwAAsjQAAEw2AADmNwAAgDkAACQ7AAC+PAAAWD4AAPw/AACWQQAAMEMAAMpEAABuRgAACEgAAKJJAAA8SwAA1kwAAHpOAAAUUAAArlEAAEhTAADsVAAAhlYAACBYAAC6WQAAVFsAAPhcAACSXgAALGAAAMZhAABqYwAABGUAAJ5mAABCaAAA3GkAAHZrAAAQbQAAtG4AAE5wAADocQAAgnMAACZ1AADAdgAAWngAAP55AACYewAAMn0AAMx+AABwgAAACoIAAKSDAAA+hQAA2IYAAHyIAAAWigAAsIsAAEqNAADujgAAiJAAACKSAAC8kwAAVpUAAPqWAACUmAAALpoAAMibAABsnQAABp8AAKCgAABEogAA3qMAAHilAAASpwAAtqgAAFCqAADqqwAAhK0AACivAADCsAAAXLIAAPazAACatQAANLcAAM64AAByugAADLwAAKa9AABAvwAA2sAAAH7CAAAYxAAAssUAAEzHAADwyAAAisoAACTMAAC+zQAAWM8AAPzQAACW0gAAMNQAAMrVAABu1wAACNkAAKLaAABG3AAA4N0AAHrfAAAU4QAAuOIAAFLkAADs5QAAhucAACrpAADE6gAAXuwAAPjtAACc7wAANvEAANDyAAB09AAADvYAAKj3AABC+QAA3PoAAID8AAAa/gAAtP8AAE4BAQDyAgEAjAQBACYGAQDABwEAWgkBAP4KAQCYDAEAMg4BAMwPAQBwEQEAChMBAKQUAQA+FgEA4hcBAHwZAQAWGwEAuhwBAFQeAQDuHwEAiCEBACwjAQDGJAEAYCYBAPonAQCeKQEAOCsBANIsAQBsLgEAEDABAKoxAQBEMwEA3jQBAII2AQAcOAEAtjkBAFA7AQD0PAEAjj4BAChAAQDCQQEAXEMBAABFAQCaRgEANEgBAM5JAQBySwEADE0BAKZOAQBAUAEA5FEBAH5TAQAYVQEAvFYBAFZYAQDwWQEAilsBAC5dAQDIXgEAYmABAPxhAQCgYwEAOmUBANRmAQBuaAEAEmoBAKxrAQBGbQEA4G4BAIRwAQAecgEAuHMBAFJ1AQD2dgEAkHgBACp6AQDEewEAXn0BAAJ/AQCcgAEANoIBANCDAQB0hQEADocBAKiIAQBCigEA5osBAICNAQAajwEAtJABAFiSAQDykwEAjJUBADCXAQDKmAEAZJoBAP6bAQCinQEAPJ8BANagAQBwogEAFKQBAK6lAQBIpwEA4qgBAIaqAQAgrAEAuq0BAFSvAQD4sAEAkrIBACy0AQDGtQEAYLcBAAS5AQCeugEAOLwBANK9AQB2vwEAEMEBAKrCAQBExAEA6MUBAILHAQAcyQEAtsoBAFrMAQD0zQEAjs8BADLRAQDM0gEAZtQBAADWAQCk1wEAPtkBANjaAQBy3AEAFt4BALDfAQBK4QEA5OIBAIjkAQAi5gEAvOcBAFbpAQD66gEAlOwBAC7uAQDI7wEAYvEBAAbzAQCg9AEAOvYBANT3AQB4+QEAEvsBAKz8AQBG/gEA6v8BAIQBAgAeAwIAwgQCAFwGAgD2BwIAkAkCADQLAgDODAIAaA4CAAIQAgCmEQIAQBMCANoUAgB0FgIAGBgCALIZAgBMGwIA5hwCAIoeAgAkIAIAviECAFgjAgDyJAIAliYCADAoAgDKKQIAZCsCAAgtAgCiLgIAPDACANYxAgB6MwIAFDUCAK42AgBIOAIA7DkCAIY7AgAgPQIAxD4CAF5AAgD4QQIAkkMCADZFAgDQRgIAakgCAARKAgCoSwIAQk0CANxOAgB2UAIAGlICALRTAgBOVQIA6FYCAIxYAgAmWgIAwFsCAFpdAgD0XgIAmGACADJiAgDMYwIAZmUCAApnAgCkaAIAPmoCANhrAgB8bQIAFm8CALBwAgBKcgIA7nMCAIh1AgAidwIAvHgCAGB6AgD6ewIAlH0CADh/AgDSgAIAbIICAAaEAgCqhQIARIcCAN6IAgB4igIAHIwCALaNAgBQjwIA6pACAI6SAgAolAIAwpUCAFyXAgD2mAIAmpoCADScAgDOnQIAaJ8CAAyhAgCmogIAQKQCANqlAgB+pwIAGKkCALKqAgBMrAIA8K0CAIqvAgAksQIAvrICAGK0AgD8tQIAlrcCADq5AgDUugIAbrwCAAi+AgCsvwIARsECAODCAgB6xAIAHsYCALjHAgBSyQIA7MoCAJDMAgAqzgIAxM8CAF7RAgD40gIAnNQCADbWAgDQ1wIAatkCAA7bAgCo3AIAQt4CANzfAgCA4QIAGuMCALTkAgBO5gIA8ucCAIzpAgAm6wIAwOwCAGTuAgD+7wIAmPECADLzAgDW9AIAcPYCAAr4AgCu+QIASPsCAOL8AgB8/gIAIAADALoBAwBUAwMA7gQDAJIGAwAsCAMAxgkDAGALAwD6DAMAng4DADgQAwDSEQMAbBMDABAVAwCqFgMARBgDAN4ZAwCCGwMAHB0DALYeAwBQIAMA9CEDAI4jAwAoJQMAwiYDAGYoAwAAKgMAmisDADQtAwDYLgMAcjADAAwyAwCwMwMASjUDAOQ2AwB+OAMAIjoDALw7AwBWPQMA8D4DAJRAAwAuQgMAyEMDAGJFAwD8RgMAoEgDADpKAwDUSwMAbk0DABJPAwCsUAMARlIDAOBTAwCEVQMAHlcDALhYAwBSWgMA9lsDAJBdAwAqXwMAxGADAGhiAwACZAMAnGUDADZnAwDaaAMAdGoDAA5sAwCybQMATG8DAOZwAwCAcgMAJHQDAL51AwBYdwMA8ngDAJZ6AwAwfAMAyn0DAGR/AwD+gAMAooIDADyEAwDWhQMAcIcDABSJAwCuigMASIwDAOKNAwCGjwMAIJEDALqSAwBUlAMA+JUDAJKXAwAsmQMAxpoDAGqcAwAEngMAnp8DADihAwDcogMAdqQDABCmAwC0pwMATqkDAOiqAwCCrAMAJq4DAMCvAwBasQMA9LIDAI60AwAytgMAzLcDAGa5AwAAuwMApLwDAD6+AwDYvwMAcsEDABbDAwCwxAMASsYDAOTHAwB+yQMAIssDALzMAwBWzgMA+s8DAJTRAwAu0wMAyNQDAGzWAwAG2AMAoNkDADrbAwDe3AMAeN4DABLgAwC24QMAUOMDAOrkAwCE5gMAKOgDAMLpAwBc6wMA9uwDAJruAwA08AMAzvEDAGjzAwAC9QMApvYDAED4AwDa+QMAdPsDAA79AwCy/gMATAAEAOYBBACKAwQAJAUEAL4GBABYCAQA/AkEAJYLBAAwDQQAyg4EAG4QBAAIEgQAohMEADwVBADgFgQAehgEABQaBAC4GwQAUh0EAOweBACGIAQAKiIEAMQjBABeJQQA+CYEAJIoBAA2KgQA0CsEAGotBAAELwQAqDAEAEIyBADcMwQAdjUEABA3BAC0OAQATjoEAOg7BACMPQQAJj8EAMBABABaQgQA/kMEAJhFBAAyRwQAzEgEAHBKBAAKTAQApE0EAEhPBADiUAQAfFIEABZUBAC6VQQAVFcEAO5YBACIWgQAIlwEAMZdBABgXwQA+mAEAJRiBAA4ZAQA0mUEAGxnBAAGaQQAoGoEAERsBADebQQAeG8EABJxBAC2cgQAUHQEAOp1BACOdwQAKHkEAMJ6BABcfAQAAH4EAJp/BAA0gQQAzoIEAHKEBAAMhgQApocEAEqJBADkigQAfowEABiOBACyjwQAVpEEAPCSBACKlAQAJJYEAMiXBABimQQA/JoEAJacBAAwngQA1J8EAG6hBAAIowQAoqQEAEamBADgpwQAeqkEAB6rBAC4rAQAUq4EAOyvBACQsQQAKrMEAMS0BABetgQAArgEAJy5BAA2uwQA0LwEAHS+BAAOwAQAqMEEAEzDBADmxAQAgMYEABrIBAC0yQQAWMsEAPLMBACMzgQAJtAEAMrRBABk0wQA/tQEAJjWBAAy2AQA1tkEAHDbBAAK3QQApN4EAEjgBADi4QQAfOMEACDlBAC65gQAVOgEAO7pBACS6wQALO0EAMbuBABg8AQABPIEAJ7zBAA49QQA0vYEAHb4BAAQ+gQAqvsEAET9BADo/gQAggAFABwCBQC2AwUAWgUFAPQGBQCOCAUAKAoFAMILBQBmDQUAAA8FAJoQBQA0EgUA2BMFAHIVBQAMFwUAphgFAEoaBQDkGwUAfh0FACIfBQC8IAUAViIFAPAjBQCUJQUALicFAMgoBQBiKgUABiwFAKAtBQA6LwUA3jAFAHgyBQASNAUArDUFAEY3BQDqOAUAhDoFAB48BQC4PQUAXD8FAPZABQCQQgUAKkQFAMRFBQBoRwUAAkkFAJxKBQA2TAUA2k0FAHRPBQAOUQUAqFIFAExUBQDmVQUAgFcFABpZBQC+WgUAWFwFAPJdBQCWXwUAMGEFAMpiBQBkZAUACGYFAKJnBQA8aQUA1moFAHpsBQAUbgUArm8FAEhxBQDscgUAhnQFACB2BQC6dwUAXnkFAPh6BQCSfAUALH4FAMZ/BQBqgQUABIMFAJ6EBQA4hgUA3IcFAHaJBQAQiwUAqowFAE6OBQDojwUAgpEFAByTBQDAlAUAWpYFAPSXBQCYmQUAMpsFAMycBQBmngUACqAFAKShBQA+owUA2KQFAHymBQAWqAUAsKkFAEqrBQDurAUAiK4FACKwBQC8sQUAYLMFAPq0BQCUtgUALrgFANK5BQBsuwUABr0FAKC+BQA6wAUA3sEFAHjDBQASxQUArMYFAFDIBQDqyQUAhMsFAB7NBQDCzgUAXNAFAPbRBQCQ0wUANNUFAM7WBQBo2AUADNoFAKbbBQBA3QUA2t4FAH7gBQAY4gUAsuMFAEzlBQDw5gUAiugFACTqBQC+6wUAYu0FAPzuBQCW8AUAMPIFANTzBQBu9QUACPcFAKL4BQBG+gUA4PsFAHr9BQAU/wUArgAGAFICBgDsAwYAhgUGACAHBgDECAYAXgoGAPgLBgCSDQYANg8GANAQBgBqEgYABBQGAKgVBgBCFwYA3BgGAIAaBgAaHAYAtB0GAE4fBgDyIAYAjCIGACYkBgDAJQYAZCcGAP4oBgCYKgYAMiwGANYtBgBwLwYACjEGAKQyBgA+NAYA4jUGAHw3BgAWOQYAsDoGAFQ8BgDuPQYAiD8GACJBBgDGQgYAYEQGAPpFBgCURwYAOEkGANJKBgBsTAYABk4GAKpPBgBEUQYA3lIGAIJUBgAcVgYAtlcGAFBZBgD0WgYAjlwGACheBgDCXwYAZmEGAABjBgCaZAYANGYGANhnBgByaQYADGsGAKZsBgBAbgYA5G8GAH5xBgAYcwYAsnQGAFZ2BgDwdwYAinkGACR7BgDIfAYAYn4GAPx/BgCWgQYAOoMGANSEBgBuhgYACIgGAKyJBgBGiwYA4IwGAISOBgAekAYAuJEGAFKTBgD2lAYAkJYGACqYBgDEmQYAaJsGAAKdBgCcngYANqAGANqhBgB0owYADqUGAKimBgBCqAYA5qkGAICrBgAarQYAtK4GAFiwBgDysQYAjLMGACa1BgDKtgYAZLgGAP65BgCYuwYAPL0GANa+BgBwwAYACsIGAK7DBgBIxQYA4sYGAIbIBgAgygYAussGAFTNBgD4zgYAktAGACzSBgDG0wYAatUGAATXBgCe2AYAONoGANzbBgB23QYAEN8GAKrgBgBE4gYA6OMGAILlBgAc5wYAtugGAFrqBgD06wYAju0GACjvBgDM8AYAZvIGAAD0BgCa9QYAPvcGANj4BgBy+gYADPwGALD9BgBK/wYA5AAHAH4CBwAiBAcAvAUHAFYHBwD6CAcAlAoHAC4MBwDIDQcAbA8HAAYRBwCgEgcAOhQHAN4VBwB4FwcAEhkHAKwaBwBGHAcA6h0HAIQfBwAeIQcAuCIHAFwkBwD2JQcAkCcHACopBwDEKgcAaCwHAAIuBwCcLwcAQDEHANoyBwB0NAcADjYHALI3BwBMOQcA5joHAIA8BwAkPgcAvj8HAFhBBwD8QgcAlkQHADBGBwDKRwcAbkkHAAhLBwCiTAcAPE4HAOBPBwB6UQcAFFMHAK5UBwBIVgcA7FcHAIZZBwAgWwcAulwHAF5eBwD4XwcAkmEHACxjBwDGZAcAamYHAARoBwCeaQcAQmsHANxsBwB2bgcAEHAHALRxBwBOcwcA6HQHAIJ2BwAmeAcAwHkHAFp7BwD+fAcAmH4HADKABwDMgQcAcIMHAAqFBwCkhgcAPogHANiJBwB8iwcAFo0HALCOBwBKkAcA7pEHAIiTBwAilQcAvJYHAGCYBwD6mQcAlJsHAC6dBwDIngcAbKAHAAaiBwCgowcARKUHAN6mBwB4qAcAEqoHALarBwBQrQcA6q4HAISwBwAosgcAwrMHAFy1BwAAtwcAmrgHADS6BwDOuwcAcr0HAAy/BwCmwAcAQMIHAOTDBwB+xQcAGMcHALLIBwBMygcA8MsHAIrNBwAkzwcAvtAHAFjSBwD80wcAltUHADDXBwDK2AcAbtoHAAjcBwCi3QcARt8HAODgBwB64gcAFOQHALjlBwBS5wcA7OgHAIbqBwAq7AcAxO0HAF7vBwD48AcAnPIHADb0BwDQ9QcAdPcHAA75BwCo+gcAQvwHAOb9BwCA/wcAGgEIALQCCABOBAgA8gUIAIwHCAAmCQgAwAoIAGQMCAD+DQgAmA8IADIRCADMEggAcBQIAAoWCACkFwgAPhkIAOIaCAB8HAgAFh4IALofCABUIQgA7iIIAIgkCAAsJggAxicIAGApCAD6KggAniwIADguCADSLwgAdjEIABAzCACqNAgARDYIAOg3CACCOQgAHDsIALY8CABQPggA9D8IAI5BCAAoQwgAwkQIAFxGCAAASAgAmkkIADRLCADOTAgAck4IAAxQCACmUQgAQFMIAORUCAB+VggAGFgIALxZCABWWwgA8FwIAIpeCAAuYAgAyGEIAGJjCAD8ZAgAoGYIADpoCADUaQgAeGsIABJtCACsbggARnAIAOBxCACEcwgAHnUIALh2CABSeAgA9nkIAJB7CAAqfQgAxH4IAF6ACAACgggAnIMIADaFCADQhggAdIgIAA6KCACoiwgAQo0IAOaOCACAkAgAGpIIAL6TCABYlQgA8pYIAIyYCAAwmggAypsIAGSdCAD+nggAoqAIADyiCADWowgAcKUIABSnCACuqAgASKoIAOKrCACGrQgAIK8IALqwCABUsggA+LMIAJK1CAAstwgAxrgIAGC6CAAEvAgAnr0IADi/CADSwAgAdsIIABDECACqxQgARMcIAOjICACCyggAHMwIAMDNCABazwgA9NAIAI7SCAAy1AgAzNUIAGbXCAAA2QgApNoIAD7cCADY3QgAct8IABbhCACw4ggASuQIAOTlCACI5wgAIukIALzqCABW7AgA8O0IAJTvCAAu8QgAyPIIAGL0CAAG9ggAoPcIADr5CADU+ggAePwIABL+CACs/wgAUAEJAOoCCQCEBAkAHgYJAMIHCQBcCQkA9goJAJAMCQA0DgkAzg8JAGgRCQACEwkAphQJAEAWCQDaFwkAdBkJABgbCQCyHAkATB4JAOYfCQCKIQkAJCMJAL4kCQBYJgkA/CcJAJYpCQAwKwkAyiwJAGQuCQAIMAkAojEJADwzCQDWNAkAejYJABQ4CQCuOQkASDsJAOw8CQCGPgkAIEAJALpBCQBeQwkA+EQJAJJGCQA2SAkA0EkJAGpLCQAETQkAqE4JAEJQCQDcUQkAdlMJABpVCQC0VgkATlgJAOhZCQCMWwkAJl0JAMBeCQBaYAkA/mEJAJhjCQAyZQkAzGYJAHBoCQAKagkApGsJAD5tCQDibgkAfHAJABZyCQCwcwkAVHUJAO52CQCIeAkAInoJALx7CQBgfQkA+n4JAJSACQAuggkA0oMJAGyFCQAGhwkAoIgJAESKCQDeiwkAeI0JABKPCQC2kAkAUJIJAOqTCQCOlQkAKJcJAMKYCQBcmgkAAJwJAJqdCQA0nwkAzqAJAHKiCQAMpAkApqUJAECnCQDkqAkAfqoJABisCQCyrQkAVq8JAPCwCQCKsgkAJLQJAMi1CQBitwkA/LgJAJa6CQA6vAkA1L0JAG6/CQAIwQkAosIJAEbECQDgxQkAescJABTJCQC4ygkAUswJAOzNCQCGzwkAKtEJAMTSCQBe1AkA+NUJAJzXCQA22QkA0NoJAHTcCQAO3gkAqN8JAELhCQDm4gkAgOQJABrmCQC05wkAWOkJAPLqCQCM7AkAJu4JAMrvCQBk8QkA/vIJAJj0CQAy9gkA1vcJAHD5CQAK+wkApPwJAEj+CQDi/wkAfAEKABYDCgC6BAoAVAYKAO4HCgCICQoALAsKAMYMCgBgDgoA+g8KAJ4RCgA4EwoA0hQKAGwWCgAQGAoAqhkKAEQbCgDeHAoAgh4KABwgCgC2IQoAWiMKAPQkCgCOJgoAKCgKAMwpCgBmKwoAAC0KAJouCgA+MAoA2DEKAHIzCgAMNQoAsDYKAEo4CgDkOQoAfjsKABg9CgC8PgoAVkAKAPBBCgCKQwoALkUKAMhGCgBiSAoA/EkKAKBLCgA6TQoA1E4KAG5QCgASUgoArFMKAEZVCgDgVgoAhFgKAB5aCgC4WwoAXF0KAPZeCgCQYAoAKmIKAM5jCgBoZQoAAmcKAJxoCgBAagoA2msKAHRtCgAObwoAsnAKAExyCgDmcwoAgHUKABp3CgC+eAoAWHoKAPJ7CgCMfQoAMH8KAMqACgBkggoA/oMKAKKFCgA8hwoA1ogKAHCKCgAUjAoAro0KAEiPCgDikAoAhpIKACCUCgC6lQoAVJcKAPiYCgCSmgoALJwKANCdCgBqnwoABKEKAJ6iCgBCpAoA3KUKAHanCgAQqQoAtKoKAFisCgDyrQoAjK8KADCxCgDKsgoAZLQKAAi2CgCitwoAPLkKANa6CgB6vAoAFL4KAK6/CgBIwQoA4sIKAIbECgAgxgoAuscKAFTJCgD4ygoAkswKACzOCgDQzwoAatEKAATTCgCe1AoAONYKANzXCgB22QoAENsKAKrcCgBO3goA6N8KAILhCgAc4woAwOQKAFrmCgD05woAjukKADLrCgDM7AoAZu4KAADwCgCk8QoAPvMKANj0CgBy9goAFvgKALD5CgBK+woA5PwKAIj+CgAiAAsAvAELAGADCwD6BAsAlAYLAC4ICwDSCQsAbAsLAAYNCwCgDgsAOhALAN4RCwB4EwsAEhULAKwWCwBQGAsA6hkLAIQbCwAeHQsAwh4LAFwgCwD2IQsAkCMLADQlCwDOJgsAaCgLAAIqCwCmKwsAQC0LANouCwB0MAsADjILALIzCwBMNQsA5jYLAIo4CwAkOgsAvjsLAFg9CwD8PgsAlkALADBCCwDKQwsAbkULAAhHCwCiSAsAPEoLAOBLCwB6TQsAFE8LALhQCwBSUgsA7FMLAIZVCwAqVwsAxFgLAF5aCwD4WwsAkl0LADZfCwDQYAsAamILAARkCwCoZQsAQmcLANxoCwB2agsAEGwLALRtCwBObwsA6HALAIJyCwAmdAsAwHULAFp3CwD+eAsAmHoLADJ8CwDMfQsAcH8LAAqBCwCkggsAPoQLAOKFCwB8hwsAFokLALqKCwBUjAsA7o0LAIiPCwAikQsAxpILAGCUCwD6lQsAnpcLADiZCwDSmgsAbJwLABCeCwCqnwsARKELAN6iCwB4pAsAHKYLALanCwBQqQsA6qoLAI6sCwAorgsAwq8LAFyxCwD2sgsAmrQLADS2CwDOtwsAaLkLAAy7CwCmvAsAQL4LAOS/CwB+wQsAGMMLALLECwBWxgsA8McLAIrJCwAkywsAyMwLAGLOCwD8zwsAltELADrTCwDU1AsAbtYLABLYCwCs2QsARtsLAODcCwB63gsAHuALALjhCwBS4wsA7OQLAJDmCwAq6AsAxOkLAF7rCwD47AsAnO4LADbwCwDQ8QsAavMLAA71CwCo9gsAQvgLAOb5CwCA+wsAGv0LALT+CwBYAAwA8gEMAIwDDAAmBQwAygYMAGQIDAD+CQwAogsMADwNDADWDgwAcBAMAAoSDACuEwwASBUMAOIWDAB8GAwAIBoMALobDABUHQwA7h4MAIggDAAsIgwAxiMMAGAlDAAEJwwAnigMADgqDADSKwwAdi0MABAvDACqMAwATjIMAOgzDACCNQwAHDcMALY4DABaOgwA9DsMAI49DAAoPwwAzEAMAGZCDAAARAwAmkUMAD5HDADYSAwAckoMAAxMDACmTQwASk8MAORQDAB+UgwAGFQMALxVDABWVwwA8FgMAJRaDAAuXAwAyF0MAGJfDAAGYQwAoGIMADpkDADUZQwAeGcMABJpDACsagwARmwMAOptDACEbwwAHnEMALhyDABcdAwA9nUMAJB3DAAqeQwAznoMAGh8DAACfgwAnH8MAECBDADaggwAdIQMAA6GDACyhwwATIkMAOaKDACAjAwAGo4MAL6PDABYkQwA8pIMAIyUDAAwlgwAypcMAGSZDAD+mgwAopwMADyeDADWnwwAcKEMABSjDACupAwASKYMAOynDACGqQwAIKsMALqsDABergwA+K8MAJKxDAAsswwA0LQMAGq2DAAEuAwAnrkMAEK7DADcvAwAdr4MABDADAC0wQwATsMMAOjEDACCxgwAHMgMAMDJDABaywwA9MwMAI7ODAAy0AwAzNEMAGbTDAAA1QwApNYMAD7YDADY2QwActsMABbdDACw3gwASuAMAO7hDACI4wwAIuUMALzmDABg6AwA+ukMAJTrDAAu7QwA0u4MAGzwDAAG8gwAoPMMAET1DADe9gwAePgMABL6DAC2+wwAUP0MAOr+DACEAA0AKAINAMIDDQBcBQ0A9gYNAJoIDQA0Cg0AzgsNAGgNDQACDw0AphANAEASDQDaEw0AdBUNABgXDQCyGA0ATBoNAOYbDQCKHQ0AJB8NAL4gDQBYIg0A/CMNAJYlDQAwJw0A1CgNAG4qDQAILA0Aoi0NAEYvDQDgMA0AejINABQ0DQC4NQ0AUjcNAOw4DQCGOg0AKjwNAMQ9DQBePw0A+EANAJxCDQA2RA0A0EUNAGpHDQAESQ0AqEoNAEJMDQDcTQ0Adk8NABpRDQC0Ug0ATlQNAOhVDQCMVw0AJlkNAMBaDQBaXA0A/l0NAJhfDQAyYQ0AzGINAHBkDQAKZg0ApGcNAEhpDQDiag0AfGwNABZuDQC6bw0AVHENAO5yDQCIdA0ALHYNAMZ3DQBgeQ0A+noNAJ58DQA4fg0A0n8NAGyBDQAQgw0AqoQNAESGDQDehw0AeIkNAByLDQC2jA0AUI4NAOqPDQCOkQ0AKJMNAMKUDQBmlg0AAJgNAJqZDQA0mw0A2JwNAHKeDQAMoA0ApqENAEqjDQDkpA0AfqYNABioDQC8qQ0AVqsNAPCsDQCKrg0AJLANAMixDQBisw0A/LQNAJa2DQA6uA0A1LkNAG67DQAIvQ0ArL4NAEbADQDgwQ0AesMNAB7FDQC4xg0AUsgNAOzJDQCQyw0AKs0NAMTODQBo0A0AAtINAJzTDQA21Q0A0NYNAHTYDQAO2g0AqNsNAEzdDQDm3g0AgOANABriDQC+4w0AWOUNAPLmDQCM6A0AMOoNAMrrDQBk7Q0A/u4NAKLwDQA88g0A1vMNAHD1DQAU9w0ArvgNAEj6DQDi+w0AfP0NACD/DQC6AA4AVAIOAO4DDgCSBQ4ALAcOAMYIDgBgCg4ABAwOAJ4NDgA4Dw4A0hAOAHYSDgAQFA4AqhUOAEQXDgDoGA4AghoOABwcDgDAHQ4AWh8OAPQgDgCOIg4AMiQOAMwlDgBmJw4AACkOAKQqDgA+LA4A2C0OAHIvDgAWMQ4AsDIOAEo0DgDkNQ4AfjcOACI5DgC8Og4AVjwOAPA9DgCUPw4ALkEOAMhCDgBiRA4ABkYOAKBHDgA6SQ4A1EoOAHhMDgASTg4ArE8OAEZRDgDqUg4AhFQOAB5WDgC4Vw4AXFkOAPZaDgCQXA4AKl4OAM5fDgBoYQ4AAmMOAJxkDgBAZg4A2mcOAHRpDgAYaw4AsmwOAExuDgDmbw4AinEOACRzDgC+dA4AWHYOAPx3DgCWeQ4AMHsOAMp8DgBkfg4ACIAOAKKBDgA8gw4A1oQOAHqGDgAUiA4ArokOAEiLDgDijA4Aho4OACCQDgC6kQ4AXpMOAPiUDgCSlg4ALJgOANCZDgBqmw4ABJ0OAJ6eDgBCoA4A3KEOAHajDgAapQ4AtKYOAE6oDgDoqQ4AjKsOACatDgDArg4AWrAOAP6xDgCYsw4AMrUOAMy2DgBmuA4ACroOAKS7DgA+vQ4A2L4OAHzADgAWwg4AsMMOAErFDgDkxg4AiMgOACLKDgC8yw4AYM0OAPrODgCU0A4ALtIOANLTDgBs1Q4ABtcOAKDYDgBE2g4A3tsOAHjdDgAm3w4AwOAOAFriDgD+4w4AouUOADznDgDW6A4AeuoOABTsDgCu7Q4ASO8OAOzwDgCG8g4AIPQOAMT1DgBe9w4A+PgOAJL6DgA2/A4A0P0OAGr/DgAEAQ8AngIPAEIEDwDcBQ8AdgcPABAJDwC0Cg8ATgwPAOgNDwCCDw8AHBEPAMASDwBaFA8A9BUPAI4XDwAyGQ8AzBoPAGYcDwAKHg8ApB8PAD4hDwDYIg8AfCQPABYmDwCwJw8ASikPAO4qDwCILA8AIi4PAMYvDwBgMQ8A+jIPAJQ0DwAuNg8A0jcPAGw5DwAGOw8AqjwPAEQ+DwDePw8AeEEPABxDDwC2RA8AUEYPAOpHDwCESQ8AKEsPAMJMDwBcTg8A9k8PAJpRDwA0Uw8AzlQPAGhWDwACWA8AplkPAEBbDwDaXA8AdF4PABhgDwCyYQ8ATGMPAPBkDwCKZg8AJGgPAL5pDwBiaw8A/GwPAJZuDwAwcA8A1HEPAG5zDwAIdQ8ArHYPAEZ4DwDgeQ8AensPAB59DwC4fg8AUoAPAOyBDwCGgw8AKoUPAMSGDwBeiA8A+IkPAJyLDwA2jQ8A0I4PAGqQDwAEkg8AqJMPAEKVDwDclg8AdpgPABqaDwC0mw8ATp0PAPKeDwCMoA8AJqIPAMCjDwBkpQ8A/qYPAJioDwAyqg8A1qsPAHCtDwAKrw8ApLAPAEiyDwDisw8AfLUPABa3DwC6uA8AVLoPAO67DwCIvQ8ALL8PAMbADwBgwg8ABMQPAJ7FDwA4xw8A0sgPAGzKDwAQzA8Aqs0PAETPDwDe0A8AgtIPABzUDwC21Q8AUNcPAOrYDwCO2g8AKNwPAMLdDwBc3w8AAOEPAJriDwA05A8AzuUPAHLnDwAM6Q8ApuoPAErsDwDk7Q8Afu8PABjxDwC88g8AVvQPAPD1DwCK9w8ALvkPAMj6DwBi/A8ABv4PAKD/DwA6ARAA1AIQAG4EEAASBhAArAcQAEYJEADgChAAhAwQAB4OEAC4DxAAUhEQAOwSEACQFBAAKhYQAMQXEABeGRAAAhsQAJwcEAA2HhAA0B8QAHQhEAAOIxAAqCQQAEwmEADmJxAAgCkQABorEAC+LBAAWC4QAPIvEACMMRAAMDMQAMo0EABkNhAA/jcQAKI5EAA8OxAA1jwQAHA+EAAKQBAArkEQAEhDEADiRBAAfEYQACBIEAC6SRAAVEsQAPhMEACSThAALFAQAMZREABqUxAABFUQAJ5WEAA4WBAA3FkQAHZbEAAQXRAAql4QAE5gEADoYRAAgmMQABxlEADAZhAAWmgQAPRpEACOaxAAMm0QAMxuEABmcBAAAHIQAJpzEAA+dRAA2HYQAHJ4EAAMehAAsHsQAEp9EADkfhAAfoAQACKCEAC8gxAAVoUQAPCGEACUiBAALooQAMiLEABsjRAABo8QAKCQEAA6khAA1JMQAHiVEAASlxAArJgQAFCaEADqmxAAhJ0QAB6fEADCoBAAXKIQAPajEACQpRAANKcQAM6oEABoqhAAAqwQAKatEABArxAA2rAQAHSyEAAOtBAAsrUQAEy3EADmuBAAgLoQACS8EAC+vRAAWL8QAPLAEACWwhAAMMQQAMrFEABkxxAACMkQAKLKEAA8zBAA4M0QAHrPEAAU0RAArtIQAFLUEADs1RAAhtcQACDZEADE2hAAXtwQAPjdEACS3xAANuEQANDiEABq5BAABOYQAKjnEABC6RAA3OoQAHbsEAAQ7hAAtO8QAE7xEADo8hAAgvQQACb2EADA9xAAWvkQAPT6EACY/BAAMv4QAMz/EABwAREACgMRAKQEEQA+BhEA2AcRAHwJEQAWCxEAsAwRAFQOEQDuDxEAiBERACITEQDGFBEAYBYRAPoXEQCUGREAOBsRANIcEQBsHhEABiARAKohEQBEIxEA3iQRAHgmEQAcKBEAtikRAFArEQDqLBEAhC4RACgwEQDCMREAXDMRAPY0EQCaNhEANDgRAM45EQBoOxEADD0RAKY+EQBAQBEA2kERAH5DEQAYRREAskYRAFZIEQDwSREAiksRACRNEQDIThEAYlARAPxREQCWUxEAOlURANRWEQBuWBEACFoRAKxbEQBGXREA4F4RAHpgEQAUYhEAuGMRAFJlEQDsZhEAhmgRACpqEQDEaxEAXm0RAPhuEQCccBEANnIRANBzEQBqdREADncRAKh4EQBCehEA3HsRAIB9EQAafxEAtIARAFiCEQDygxEAjIURACaHEQDKiBEAZIoRAP6LEQCYjREAPI8RANaQEQBwkhEACpQRAK6VEQBIlxEA4pgRAHyaEQAgnBEAup0RAFSfEQDuoBEAiKIRACykEQDGpREAYKcRAPqoEQCeqhEAOKwRANKtEQB2rxEAELERAKqyEQBEtBEA6LURAIK3EQAcuREAtroRAFq8EQD0vREAjr8RACjBEQDMwhEAZsQRAADGEQCaxxEANMkRANjKEQByzBEADM4RAKbPEQBA0REA5NIRAH7UEQAY1hEAvNcRAFbZEQDw2hEAitwRAC7eEQDI3xEAYuERAPziEQCg5BEAOuYRANTnEQB46REAEusRAKzsEQBQ7hEA9O8RAI7xEQAo8xEAzPQRAGb2EQAA+BEAmvkRAD77EQDY/BEAcv4RAAwAEgCmARIASgMSAOQEEgB+BhIAGAgSALIJEgBWCxIA8AwSAIoOEgAuEBIAyBESAGITEgD8FBIAoBYSADoYEgDUGRIAbhsSABIdEgCsHhIARiASAOohEgCEIxIAHiUSALgmEgBcKBIA9ikSAJArEgAqLRIAxC4SAGgwEgACMhIAnDMSADY1EgDaNhIAdDgSAA46EgCoOxIAQj0SAOY+EgCAQBIAGkISAL5DEgBYRRIA8kYSAIxIEgAwShIAyksSAGRNEgD+ThIAolASADxSEgDWUxIAcFUSABRXEgCuWBIASFoSAOxbEgCGXRIAIF8SALpgEgBUYhIA+GMSAJJlEgAsZxIA0GgSAGpqEgAEbBIAnm0SAEJvEgDccBIAdnISABB0EgCqdRIATncSAOh4EgCCehIAHHwSAMB9EgBafxIA9IASAI6CEgAohBIAzIUSAGaHEgAAiRIApIoSAD6MEgDYjRIAco8SABaREgCwkhIASpQSAOSVEgCIlxIAIpkSALyaEgBWnBIA+p0SAJSfEgAuoRIA0qISAGykEgAGphIAoKcSAESpEgDeqhIAeKwSABKuEgCsrxIAULESAOqyEgCEtBIAHrYSALi3EgBcuRIA9roSAJC8EgAqvhIAzr8SAGjBEgACwxIAnMQSAEDGEgDaxxIAdMkSABjLEgCyzBIATM4SAObPEgCK0RIAJNMSAL7UEgBY1hIA/NcSAJbZEgAw2xIA1NwSAG7eEgAI4BIAouESADzjEgDg5BIAeuYSABToEgCu6RIAUusSAOzsEgCG7hIAIPASALrxEgBe8xIA+PQSAJL2EgA2+BIA0PkSAGr7EgAE/RIAqP4SAEIAEwDcARMAdgMTABoFEwC0BhMATggTAOgJEwCCCxMAJg0TAMAOEwBaEBMA9BETAJgTEwAyFRMAzBYTAHAYEwAKGhMApBsTAD4dEwDiHhMAfCATABYiEwCwIxMAVCUTAO4mEwCIKBMAIioTAMYrEwBgLRMA+i4TAJ4wEwA4MhMA0jMTAGw1EwAGNxMAqjgTAEQ6EwDeOxMAeD0TABI/EwC2QBMAUEITAOpDEwCERRMAKEcTAMJIEwBcShMA9ksTAJpNEwA0TxMAzlATAGhSEwAMVBMAplUTAEBXEwDaWBMAfloTABhcEwCyXRMAVl8TAPBgEwCKYhMAJGQTAMhlEwBiZxMA/GgTAJZqEwA6bBMA1G0TAG5vEwAScRMArHITAEZ0EwDgdRMAencTAB55EwC4ehMAUnwTAOx9EwCQfxMAKoETAMSCEwBehBMA+IUTAJyHEwA2iRMA0IoTAGqMEwAOjhMAqI8TAEKREwDckhMAgJQTABqWEwC0lxMATpkTAPKaEwCMnBMAJp4TAMqfEwBkoRMA/qITAJikEwA8phMA1qcTAHCpEwAKqxMArqwTAEiuEwDirxMAfLETACCzEwC6tBMAVLYTAO63EwCSuRMALLsTAMa8EwBgvhMABMATAJ7BEwA4wxMA0sQTAHbGEwAQyBMAqskTAETLEwDezBMAgs4TABzQEwC20RMAUNMTAPTUEwCO1hMAKNgTAMLZEwBm2xMAAN0TAJreEwA04BMA2OETAHLjEwAM5RMAsOYTAEroEwDk6RMAfusTACLtEwC87hMAVvATAPDxEwCU8xMALvUTAMj2EwBi+BMABvoTAKD7EwA6/RMA1P4TAHgAFAASAhQArAMUAEYFFADgBhQAhAgUAB4KFAC4CxQAUg0UAPYOFACQEBQAKhIUAMQTFABoFRQAAhcUAJwYFAA2GhQA2hsUAHQdFAAOHxQAsiAUAEwiFADmIxQAgCUUACQnFAC+KBQAWCoUAPIrFACWLRQAMC8UAMowFABkMhQACDQUAKI1FAA8NxQA1jgUAHo6FAAUPBQArj0UAEg/FADiQBQAhkIUACBEFAC6RRQAVEcUAPhIFACSShQALEwUAMZNFABqTxQABFEUAJ5SFAA4VBQA3FUUAHZXFAAQWRQAtFoUAFhcFADyXRQAjF8UADBhFADKYhQAZGQUAP5lFACiZxQAPGkUANZqFABwbBQAFG4UAK5vFABIcRQA4nIUAIZ0FAAgdhQAuncUAF55FAD4ehQAknwUACx+FADQfxQAaoEUAASDFACehBQAQoYUANyHFAB2iRQAEIsUALSMFABOjhQA6I8UAIKRFAAckxQAwJQUAFqWFAD0lxQAjpkUADKbFADMnBQAZp4UAACgFACkoRQAPqMUANikFAByphQAFqgUALCpFABKqxQA5KwUAIiuFAAisBQAvLEUAFazFAD6tBQAlLYUAC64FADIuRQAbLsUAAa9FACgvhQARMAUAN7BFAB4wxQAEsUUALbGFABQyBQA6skUAITLFAAozRQAws4UAFzQFAD20RQAkNMUADTVFADO1hQAaNgUAALaFACm2xQAQN0UANreFAB04BQAGOIUALLjFABM5RQA5uYUAIroFAAk6hQAvusUAFjtFAD87hQAlvAUADDyFADU8xQAbvUUAAj3FACi+BQARvoUAOD7FAB6/RQAFP8UALgAFQBSAhUA7AMVAIYFFQAqBxUAxAgVAF4KFQD4CxUAkg0VADYPFQDQEBUAahIVAAQUFQCoFRUAQhcVANwYFQB2GhUAGhwVALQdFQBOHxUA6CAVAIwiFQAmJBUAwCUVAFonFQD+KBUAmCoVADIsFQDMLRUAcC8VAAoxFQCkMhUASDQVAOI1FQB8NxUAFjkVALo6FQBUPBUA7j0VAIg/FQAsQRUAxkIVAGBEFQD6RRUAnkcVADhJFQDSShUAbEwVAAZOFQCqTxUARFEVAN5SFQB4VBUAHFYVALZXFQBQWRUA6loVAI5cFQAoXhUAwl8VAFxhFQAAYxUAmmQVADRmFQDOZxUAcmkVAAxrFQCmbBUASm4VAORvFQB+cRUAGHMVALx0FQBWdhUA8HcVAIp5FQAkexUAyHwVAGJ+FQD8fxUAloEVADqDFQDUhBUAboYVAAiIFQCsiRUARosVAOCMFQB6jhUAFJAVALiRFQBSkxUA7JQVAJCWFQAqmBUAxJkVAF6bFQACnRUAnJ4VADagFQDQoRUAdKMVAA6lFQCophUATKgVAOapFQCAqxUAGq0VAL6uFQBYsBUA8rEVAIyzFQAmtRUAyrYVAGS4FQD+uRUAmLsVADy9FQDWvhUAcMAVAArCFQCuwxUASMUVAOLGFQCGyBUAIMoVALrLFQBUzRUA+M4VAJLQFQAs0hUAxtMVAGDVFQAE1xUAntgVADjaFQDS2xUAdt0VABDfFQCq4BUAROIVAN7jFQCC5RUAHOcVALboFQBa6hUA9OsVAI7tFQAo7xUAzPAVAGbyFQAA9BUAmvUVAD73FQDY+BUAcvoVABb8FQCw/RUASv8VAOQAFgCIAhYAIgQWALwFFgBWBxYA+ggWAJQKFgAuDBYAyA0WAGwPFgAGERYAoBIWADoUFgDUFRYAeBcWABIZFgCsGhYARhwWAOodFgCEHxYAHiEWALgiFgBSJBYA9iUWAJAnFgAqKRYAzioWAGgsFgACLhYAnC8WAEAxFgDaMhYAdDQWAA42FgCyNxYATDkWAOY6FgCAPBYAJD4WAL4/FgBYQRYA/EIWAJZEFgAwRhYAykcWAGRJFgAISxYAokwWADxOFgDWTxYAelEWABRTFgCuVBYASFYWAOJXFgCGWRYAIFsWALpcFgBUXhYA+F8WAJJhFgAsYxYA0GQWAGpmFgAEaBYAnmkWAEJrFgDcbBYAdm4WABBwFgC0cRYATnMWAOh0FgCMdhYAJngWAMB5FgBaexYA9HwWAJh+FgAygBYAzIEWAHCDFgAKhRYApIYWAD6IFgDYiRYAfIsWABaNFgCwjhYASpAWAO6RFgCIkxYAIpUWALyWFgBWmBYA+pkWAJSbFgAunRYAyJ4WAGygFgAGohYAoKMWADqlFgDephYAeKgWABKqFgC2qxYAUK0WAOquFgCEsBYAKLIWAMKzFgBctRYA9rYWAJq4FgA0uhYAzrsWAHK9FgAMvxYApsAWAEDCFgDawxYAfsUWABjHFgCyyBYATMoWAPDLFgCKzRYAJM8WAL7QFgBi0hYA/NMWAJbVFgAw1xYAytgWAG7aFgAI3BYAot0WADzfFgDg4BYAeuIWABTkFgC45RYAUucWAOzoFgCG6hYAKuwWAMTtFgBe7xYA+PAWAJzyFgA29BYA0PUWAGr3FgAO+RYAqPoWAEL8FgDc/RYAgP8WABoBFwC0AhcATgQXAPIFFwCMBxcAJgkXAMAKFwBaDBcA/g0XAJgPFwAyERcA1hIXAHAUFwAKFhcApBcXAEgZFwDiGhcAfBwXABYeFwC6HxcAVCEXAO4iFwCIJBcALCYXAMYnFwBgKRcA+ioXAJ4sFwA4LhcA0i8XAGwxFwAGMxcAqjQXAEQ2FwDeNxcAeDkXABw7FwC2PBcAUD4XAOo/FwCOQRcAKEMXAMJEFwBmRhcAAEgXAJpJFwA0SxcA2EwXAHJOFwAMUBcAplEXAEpTFwDkVBcAflYXABhYFwC8WRcAVlsXAPBcFwCKXhcALmAXAMhhFwBiYxcA/GQXAKBmFwA6aBcA1GkXAG5rFwASbRcArG4XAEZwFwDgcRcAhHMXAB51FwC4dhcAUngXAOx5FwCQexcAKn0XAMR+FwBegBcAAoIXAJyDFwA2hRcA0IYXAHSIFwAOihcAqIsXAEKNFwDmjhcAgJAXABqSFwC+kxcAWJUXAPKWFwCMmBcAMJoXAMqbFwBknRcA/p4XAKKgFwA8ohcA1qMXAHClFwAUpxcArqgXAEiqFwDiqxcAhq0XACCvFwC6sBcAVLIXAO6zFwCStRcALLcXAMa4FwBguhcABLwXAJ69FwA4vxcA0sAXAHbCFwAQxBcAqsUXAETHFwDoyBcAgsoXABzMFwDAzRcAWs8XAPTQFwCO0hcAMtQXAMzVFwBm1xcAANkXAKTaFwA+3BcA2N0XAHLfFwAW4RcAsOIXAErkFwDk5RcAiOcXACLpFwC86hcAVuwXAPrtFwCU7xcALvEXAMjyFwBs9BcABvYXAKD3FwA6+RcA1PoXAHj8FwAS/hcArP8XAEYBGADqAhgAhAQYAB4GGAC4BxgAXAkYAPYKGACQDBgAKg4YAM4PGABoERgAAhMYAKYUGABAFhgA2hcYAHQZGAAYGxgAshwYAEweGADmHxgAiiEYACQjGAC+JBgAWCYYAPwnGACWKRgAMCsYAMosGABuLhgACDAYAKIxGAA8MxgA1jQYAHo2GAAUOBgArjkYAEg7GADsPBgAhj4YACBAGAC6QRgAXkMYAPhEGACSRhgALEgYANBJGABqSxgABE0YAKhOGABCUBgA3FEYAHZTGAAaVRgAtFYYAE5YGADoWRgAjFsYACZdGADAXhgAWmAYAP5hGACYYxgAMmUYAMxmGABwaBgACmoYAKRrGAA+bRgA4m4YAJpwGAA+chgA2HMYAHJ1GAAMdxgAsHgYAEp6GADkexgAfn0YACJ/GAC8gBgAVoIYAPCDGACUhRgALocYAMiIGABiihgABowYAKCNGAA6jxgA1JAYAHiSGAASlBgArJUYAEaXGADqmBgAhJoYAB6cGADCnRgAXJ8YAPagGACQohgANKQYAM6lGABopxgAAqkYAKaqGABArBgA2q0YAHSvGAAYsRgAsrIYAEy0GADmtRgAgLcYACS5GAC+uhgAWLwYAPK9GACWvxgAMMEYAMrCGABkxBgACMYYAKLHGAA8yRgA1soYAHrMGAAUzhgArs8YAEjRGADs0hgAhtQYACDWGAC61xgAXtkYAPjaGACS3BgALN4YANDfGABq4RgABOMYAJ7kGABC5hgA3OcYAHbpGAAa6xgAtOwYAE7uGADo7xgAjPEYACbzGADA9BgAWvYYAPT3GACY+RgAMvsYAMz8GABm/hgACgAZAKQBGQA+AxkA2AQZAHIGGQAWCBkAsAkZAEoLGQDuDBkAiA4ZACIQGQC8ERkAYBMZAPoUGQCUFhkALhgZANIZGQBsGxkABh0ZAKAeGQBEIBkA3iEZAHgjGQAcJRkAtiYZAFAoGQDqKRkAjisZACgtGQDCLhkAXDAZAPYxGQCaMxkANDUZAM42GQByOBkADDoZAKY7GQBAPRkA2j4ZAH5AGQAYQhkAskMZAExFGQDwRhkAikgZACRKGQC+SxkAYk0ZAPxOGQCWUBkAMFIZANRTGQBuVRkACFcZAKJYGQBGWhkA4FsZAHpdGQAUXxkAuGAZAFJiGQDsYxkAkGUZACpnGQDEaBkAXmoZAAJsGQCcbRkANm8ZANBwGQBqchkADnQZAKh1GQBCdxkA3HgZAIB6GQAafBkAtH0ZAE5/GQDogBkAjIIZACaEGQDAhRkAZIcZAP6IGQCYihkAMowZANaNGQBwjxkACpEZAKSSGQBIlBkA4pUZAHyXGQAgmRkAupoZAFScGQDunRkAkp8ZACyhGQDGohkAYKQZAPqlGQCepxkAOKkZANKqGQBsrBkAEK4ZAKqvGQBEsRkA3rIZAHi0GQActhkAtrcZAFC5GQD0uhkAjrwZACi+GQDCvxkAZsEZAADDGQCaxBkANMYZANjHGQByyRkADMsZAKbMGQBKzhkA5M8ZAH7RGQAY0xkAstQZAFbWGQDw1xkAitkZACTbGQDI3BkAYt4ZAPzfGQCg4RkAOuMZANTkGQBu5hkAEugZAKzpGQBG6xkA4OwZAITuGQAe8BkAuPEZAFLzGQD29BkAkPYZACr4GQDO+RkAaPsZAAL9GQCc/hkANgAaANoBGgB0AxoADgUaAKgGGgBMCBoA5gkaAIALGgAaDRoAtA4aAFgQGgDyERoAjBMaACYVGgDKFhoAZBgaAP4ZGgCiGxoAPB0aANYeGgBwIBoACiIaAK4jGgBIJRoA4iYaAIYoGgAgKhoAuisaAFQtGgD4LhoAkjAaACwyGgDGMxoAajUaAAQ3GgCeOBoAODoaANw7GgB2PRoAED8aALRAGgBOQhoA6EMaAIJFGgAcRxoAwEgaAFpKGgD0SxoAjk0aADJPGgDMUBoAZlIaAABUGgCaVRoAPlcaANhYGgByWhoADFwaALBdGgBKXxoA5GAaAH5iGgAiZBoAvGUaAFZnGgD6aBoAlGoaAC5sGgDIbRoAbG8aAAZxGgCgchoAOnQaAN51GgB4dxoAEnkaALZ6GgBQfBoA6n0aAIR/GgAegRoAwoIaAFyEGgD2hRoAkIcaACqJGgDOihoAaIwaAAKOGgCmjxoAQJEaANqSGgB0lBoAGJYaALKXGgBMmRoA5poaAICcGgAknhoAvp8aAFihGgDyohoAlqQaADCmGgDKpxoAZKkaAAirGgCirBoAPK4aAOCvGgB6sRoAFLMaAK60GgBSthoA7LcaAIa5GgAguxoAxLwaAF6+GgD4vxoAnMEaADbDGgDQxBoAasYaAATIGgCoyRoAQssaANzMGgB2zhoAENAaALTRGgBO0xoA6NQaAILWGgAm2BoAwNkaAFrbGgD03BoAmN4aADLgGgDM4RoAZuMaAArlGgCk5hoAPugaAOLpGgB86xoAFu0aALDuGgBU8BoA7vEaAIjzGgAi9RoAxvYaAGD4GgD6+RoAlPsaADj9GgDS/hoAbAAbAAYCGwCqAxsARAUbAN4GGwB4CBsAEgobALYLGwBQDRsA6g4bAIQQGwAoEhsAwhMbAFwVGwD2FhsAmhgbADQaGwDOGxsAch0bAAwfGwCmIBsAQCIbAOQjGwB+JRsAGCcbALIoGwBWKhsA8CsbAIotGwAkLxsAvjAbAGIyGwD8MxsAljUbADA3GwDUOBsAbjobAAg8GwCiPRsARj8bAOBAGwB6QhsAFEQbALhFGwBSRxsA7EgbAJBKGwAqTBsAxE0bAF5PGwACURsAnFIbADZUGwDQVRsAdFcbAA5ZGwCoWhsAQlwbAOZdGwCAXxsAGmEbALRiGwBYZBsA8mUbAIxnGwAmaRsAymobAGRsGwD+bRsAmG8bADJxGwDWchsAcHQbAAp2GwCkdxsASHkbAOJ6GwB8fBsAFn4bALp/GwBUgRsA7oIbAIiEGwAshhsAxocbAGCJGwD6ihsAnowbADiOGwDSjxsAdpEbABCTGwCqlBsARJYbAOiXGwCCmRsAHJsbALacGwBanhsA9J8bAI6hGwAooxsAzKQbAGamGwAAqBsAmqkbAD6rGwDYrBsAcq4bAAywGwCmsRsASrMbAOS0GwB+thsAGLgbALy5GwBWuxsA8LwbAIq+GwAuwBsAyMEbAGLDGwD8xBsAoMYbADrIGwDUyRsAbssbABLNGwCszhsARtAbAOrRGwCE0xsAHtUbALjWGwBc2BsA9tkbAJDbGwAq3RsAzt4bAGjgGwAC4hsAnOMbAEDlGwDa5hsAdOgbAA7qGwCo6xsATO0bAObuGwCA8BsAJPIbAL7zGwBY9RsA8vYbAIz4GwAw+hsAyvsbAGT9GwD+/hsAogAcADwCHADWAxwAcAUcABQHHACuCBwASAocAOILHACGDRwAIA8cALoQHABUEhwA+BMcAJIVHAAsFxwA0BgcAGoaHAAEHBwAnh0cAEIfHADcIBwAdiIcABAkHAC0JRwATiccAOgoHACCKhwAJiwcAMAtHABaLxwA9DAcAI4yHAAyNBwAzDUcAGY3HAAAORwApDocAD48HADYPRwAcj8cABZBHACwQhwASkQcAORFHACIRxwAIkkcALxKHABWTBwA+k0cAJRPHAAuURwA0lIcAGxUHAAGVhwAoFccAERZHADeWhwAeFwcABJeHAC2XxwAUGEcAOpiHACEZBwAKGYcAMJnHABcaRwA9mocAJBsHAA0bhwAzm8cAGhxHAACcxwApnQcAEB2HADadxwAdHkcABh7HACyfBwATH4cAOZ/HACKgRwAJIMcAL6EHABYhhwA/IccAJaJHAAwixwAyowcAG6OHAAIkBwAopEcADyTHADWlBwAepYcABSYHACumRwAUpscAOycHACGnhwAIKAcAMShHABeoxwA+KQcAJKmHAA2qBwA0KkcAGqrHAAOrRwAqK4cAEKwHADcsRwAgLMcABq1HAC0thwATrgcAPK5HACMuxwAJr0cAMC+HABawBwA/sEcAJjDHAAyxRwAzMYcAHDIHAAKyhwApMscAD7NHADYzhwAfNAcABbSHACw0xwAVNUcAO7WHACI2BwAItocALzbHABg3RwA+t4cAJTgHAA44hwA0uMcAGzlHAAG5xwAqugcAETqHADe6xwAeO0cABzvHAC28BwAUPIcAOrzHACO9RwAKPccAML4HABm+hwAAPwcAJr9HAA0/xwA2AAdAHICHQAMBB0ApgUdAEAHHQDkCB0AfgodABgMHQCyDR0AVg8dAPAQHQCKEh0AJBQdAL4VHQBiFx0A/BgdAJYaHQA6HB0A1B0dAG4fHQAIIR0ArCIdAEYkHQDgJR0AeicdAB4pHQC4Kh0AUiwdAOwtHQCQLx0AKjEdAMQyHQBoNB0AAjYdAJw3HQA2OR0A2jodAHQ8HQAOPh0AqD8dAEJBHQDmQh0AgEQdABpGHQC0Rx0AWEkdAPJKHQCMTB0AJk4dAMpPHQBkUR0A/lIdAJhUHQA8Vh0A1lcdAHBZHQAKWx0ApFwdAEheHQDiXx0AfGEdACBjHQC6ZB0AVGYdAO5nHQCSaR0ALGsdAMZsHQBgbh0ABHAdAJ5xHQA4cx0A3HQdAHZ2HQAQeB0AqnkdAE57HQDofB0Agn4dAByAHQC2gR0AWoMdAPSEHQCOhh0AKIgdAMyJHQBmix0AAI0dAJqOHQA0kB0A2JEdAHKTHQAMlR0AsJYdAEqYHQDkmR0AfpsdACKdHQC8nh0AVqAdAPChHQCUox0ALqUdAMimHQBiqB0ABqodAKCrHQA6rR0A3q4dAHiwHQASsh0ArLMdAEa1HQDqth0AhLgdAB66HQC4ux0AUr0dAPa+HQCQwB0AKsIdAMTDHQBoxR0AAscdAJzIHQA2yh0A2ssdAHTNHQAOzx0AstAdAEzSHQDm0x0AgNUdACTXHQC+2B0AWNodAPLbHQCW3R0AMN8dAMrgHQBk4h0A/uMdAKLlHQA85x0A1ugdAHrqHQAU7B0Aru0dAEjvHQDs8B0AhvIdACD0HQDE9R0AXvcdAPj4HQCS+h0ALPwdAND9HQBq/x0ABAEeAJ4CHgBCBB4A3AUeAHYHHgAQCR4AqgoeAE4MHgDoDR4Agg8eABwRHgDAEh4AWhQeAPQVHgCOFx4AMhkeAMwaHgBmHB4ACh4eAKQfHgA+IR4A2CIeAHwkHgAWJh4AsCceAEopHgDuKh4AiCweACIuHgDGLx4AYDEeAPoyHgCUNB4ALjYeANI3HgBsOR4ABjseAKo8HgBEPh4A3j8eAHhBHgASQx4AtkQeAFBGHgDqRx4AhEkeAB5LHgDCTB4AXE4eAPZPHgCQUR4ANFMeAM5UHgBoVh4AAlgeAKZZHgBAWx4A2lweAHReHgAYYB4AsmEeAExjHgDwZB4AimYeACRoHgC+aR4AYmseAPxsHgCWbh4AMHAeANRxHgBucx4ACHUeAKJ2HgBGeB4A4HkeAHp7HgAUfR4AuH4eAFKAHgDsgR4AhoMeACCFHgDEhh4AXogeAPiJHgCSix4ANo0eANCOHgBqkB4ABJIeAKiTHgBClR4A3JYeAICYHgAamh4AtJseAE6dHgDynh4AjKAeACaiHgDAox4AZKUeAP6mHgCYqB4AMqoeANarHgBwrR4ACq8eAKSwHgBIsh4A4rMeAHy1HgAWtx4AurgeAFS6HgDuux4AiL0eACy/HgDGwB4AYMIeAPrDHgCexR4AOMceANLIHgBsyh4ABsweAKrNHgBEzx4A3tAeAHjSHgAc1B4AttUeAFDXHgDq2B4AjtoeACjcHgDC3R4AXN8eAADhHgCa4h4ANOQeANjlHgBy5x4ADOkeAKbqHgBK7B4A5O0eAH7vHgAY8R4AvPIeAFb0HgDw9R4AivceAC75HgDI+h4AYvweAPz9HgCg/x4AOgEfANQCHwBuBB8ACAYfAKwHHwBGCR8A4AofAHoMHwAeDh8AuA8fAFIRHwDsEh8AkBQfACoWHwDEFx8AXhkfAAIbHwCcHB8ANh4fANAfHwB0IR8ADiMfAKgkHwBMJh8A5icfAIApHwAaKx8AviwfAFguHwDyLx8AjDEfADAzHwDKNB8AZDYfAP43HwCiOR8APDsfANY8HwBwPh8AFEAfAK5BHwBIQx8A4kQfAHxGHwAgSB8AukkfAFRLHwD4TB8Akk4fACxQHwDGUR8AalMfAARVHwCeVh8AOFgfANxZHwB2Wx8AEF0fAKpeHwBOYB8A6GEfAIJjHwAcZR8AwGYfAFpoHwD0aR8AjmsfAChtHwDMbh8AZnAfAAByHwCacx8APnUfANh2HwByeB8ADHofALB7HwBKfR8A5H4fAH6AHwAigh8AvIMfAFaFHwDwhh8AlIgfAC6KHwDIix8AbI0fAAaPHwCgkB8AOpIfANSTHwB4lR8AEpcfAKyYHwBQmh8A6psfAISdHwAenx8AwqAfAFyiHwD2ox8AkKUfADSnHwDOqB8AaKofAAKsHwCcrR8AQK8fANqwHwB0sh8ADrQfALK1HwBMtx8A5rgfAIC6HwAkvB8Avr0fAFi/HwDywB8AlsIfADDEHwDKxR8AZMcfAAjJHwCiyh8APMwfAODNHwB6zx8AFNEfAK7SHwBS1B8A7NUfAIbXHwAg2R8AxNofAF7cHwD43R8Akt8fADbhHwDQ4h8AauQfAATmHwCe5x8AQukfANzqHwB27B8AEO4fALTvHwBO8R8A6PIfAIL0HwAm9h8AwPcfAFr5HwD0+h8AmPwfADL+HwDM/x8AZgEgAAoDIACkBCAAPgYgANgHIAB8CSAAFgsgALAMIABKDiAA7g8gAIgRIAAiEyAAvBQgAGAWIAD6FyAAlBkgADgbIADSHCAAbB4gAAYgIACqISAARCMgAN4kIAB4JiAAHCggALYpIABQKyAA6iwgAIQuIAAoMCAAwjEgAFwzIAD2NCAAmjYgADQ4IADOOSAAaDsgAAw9IACmPiAAQEAgANpBIAB+QyAAGEUgALJGIABMSCAA8EkgAIpLIAAkTSAAvk4gAGJQIAD8USAAllMgADpVIADUViAAblggAAhaIACsWyAARl0gAOBeIAB6YCAAHmIgALhjIABSZSAA7GYgAIZoIAAqaiAAxGsgAF5tIAD4biAAnHAgADZyIADQcyAAanUgAAR3IACoeCAAQnogANx7IACAfSAAGn8gALSAIABOgiAA8oMgAIyFIAAmhyAAwIggAGSKIAD+iyAAmI0gADyPIADWkCAAcJIgAAqUIACulSAASJcgAOKYIAB8miAAIJwgALqdIABUnyAA7qAgAIiiIAAspCAAxqUgAGCnIAD6qCAAnqogADisIADSrSAAbK8gABCxIACqsiAARLQgAOi1IACCtyAAHLkgALa6IABavCAA9L0gAI6/IAAowSAAwsIgAGbEIAAAxiAAmscgADTJIADOyiAAcswgAAzOIACmzyAAQNEgAOTSIAB+1CAAGNYgALzXIABW2SAA8NogAIrcIAAu3iAAyN8gAGLhIAD84iAAoOQgADrmIADU5yAAbukgABLrIACs7CAARu4gAODvIACE8SAAHvMgALj0IABS9iAA9vcgAJD5IAAq+yAAzvwgAGj+IAACACEAnAEhADYDIQDaBCEAdAYhAA4IIQCoCSEATAshAOYMIQCADiEAGhAhALQRIQBYEyEA8hQhAIwWIQAmGCEAyhkhAGQbIQD+HCEAoh4hADwgIQDWISEAcCMhABQlIQCuJiEASCghAOIpIQCGKyEAIC0hALouIQBeMCEA+DEhAJIzIQAsNSEAxjYhAGo4IQAEOiEAnjshADg9IQDcPiEAdkAhABBCIQCqQyEAREUhAOhGIQCCSCEAHEohALZLIQBaTSEA9E4hAI5QIQAyUiEAzFMhAGZVIQAAVyEApFghAD5aIQDYWyEAcl0hABZfIQCwYCEASmIhAORjIQCIZSEAImchALxoIQBWaiEA+mshAJRtIQAubyEAyHAhAGxyIQAGdCEAoHUhADp3IQDeeCEAeHohABJ8IQCsfSEAUH8hAOqAIQCEgiEAHoQhAMKFIQBchyEA9oghAJCKIQAqjCEAzo0hAGiPIQACkSEAnJIhAECUIQDalSEAdJchABiZIQCymiEATJwhAOadIQCKnyEAJKEhAL6iIQBYpCEA/KUhAJanIQAwqSEAyqohAG6sIQAIriEAoq8hADyxIQDgsiEAerQhABS2IQCutyEAUrkhAOy6IQCGvCEAIL4hAMS/IQBewSEA+MIhAJLEIQAsxiEA0MchAGrJIQAEyyEAnswhAELOIQDczyEAdtEhABDTIQC01CEATtYhAOjXIQCM2SEAJtshAMDcIQBa3iEA/t8hAJjhIQAy4yEAzOQhAHDmIQAK6CEApOkhAD7rIQDi7CEAfO4hABbwIQCw8SEAVPMhAO70IQCI9iEAIvghAMb5IQBg+yEA+vwhAJ7+IQA4ACIA0gEiAGwDIgAGBSIAqgYiAEQIIgDeCSIAeAsiABwNIgC2DiIAUBAiAOoRIgCOEyIAKBUiAMIWIgBcGCIAABoiAJobIgA0HSIAzh4iAGggIgAMIiIApiMiAEAlIgDaJiIAfigiABgqIgCyKyIATC0iAPAuIgCKMCIAJDIiAL4zIgBiNSIA/DYiAJY4IgAwOiIA1DsiAG49IgAIPyIArEAiAEZCIgDgQyIAekUiAB5HIgC4SCIAUkoiAOxLIgCQTSIAKk8iAMRQIgBeUiIAAlQiAJxVIgA2VyIA0FgiAHRaIgAOXCIAqF0iAEJfIgDmYCIAgGIiABpkIgC0ZSIATmciAPJoIgCMaiIAJmwiAMBtIgBkbyIA/nAiAJhyIgAydCIA1nUiAHB3IgAKeSIApHoiAEh8IgDifSIAfH8iABaBIgC6giIAVIQiAO6FIgCShyIALIkiAMaKIgBgjCIABI4iAJ6PIgA4kSIA0pIiAHaUIgAQliIAqpciAESZIgDomiIAgpwiAByeIgC2nyIAUKEiAPSiIgCOpCIAKKYiAMKnIgBmqSIAAKsiAJqsIgA0riIA2K8iAHKxIgAMsyIAprQiAEq2IgDktyIAfrkiABi7IgC8vCIAVr4iAPC/IgCKwSIALsMiAMjEIgBixiIA/MciAKDJIgA6yyIA1MwiAHjOIgAS0CIArNEiAEbTIgDq1CIAhNYiAB7YIgC42SIAXNsiAPbcIgCQ3iIAKuAiAM7hIgBo4yIAAuUiAJzmIgA26CIA2ukiAHTrIgAO7SIAqO4iAEzwIgDm8SIAgPMiABr1IgC+9iIAWPgiAPL5IgCM+yIAMP0iAMr+IgBkACMA/gEjAKIDIwA8BSMA1gYjAHoIIwAUCiMArgsjAEgNIwDsDiMAhhAjACASIwC6EyMAXhUjAPgWIwCSGCMALBojAMYbIwBqHSMABB8jAJ4gIwA4IiMA3CMjAHYlIwAQJyMAqigjAE4qIwDoKyMAgi0jABwvIwDAMCMAWjIjAPQzIwCONSMAMjcjAMw4IwBmOiMACjwjAKQ9IwA+PyMA2EAjAHxCIwAWRCMAsEUjAEpHIwDuSCMAiEojACJMIwC8TSMAYE8jAPpQIwCUUiMALlQjANJVIwBsVyMABlkjAKBaIwA6XCMA3l0jAHhfIwASYSMAtmIjAFBkIwDqZSMAhGcjAChpIwDCaiMAXGwjAPZtIwCabyMANHEjAM5yIwBodCMAAnYjAKZ3IwBAeSMA2nojAHR8IwAYfiMAsn8jAEyBIwDmgiMAioQjACSGIwC+hyMAWIkjAPyKIwCWjCMAMI4jAMqPIwBukSMACJMjAKKUIwA8liMA4JcjAHqZIwAUmyMArpwjAFKeIwDsnyMAhqEjACqjIwDEpCMAXqYjAPinIwCcqSMANqsjANCsIwBqriMADrAjAKixIwBCsyMA3LQjAIC2IwAauCMAtLkjAE67IwDyvCMAjL4jACbAIwDAwSMAWsMjAP7EIwCYxiMAMsgjAMzJIwBwyyMACs0jAKTOIwA+0CMA4tEjAHzTIwAW1SMAsNYjAFTYIwDu2SMAiNsjACLdIwDG3iMAYOAjAPrhIwCU4yMAOOUjANLmIwBs6CMAEOojAKrrIwBE7SMA3u4jAILwIwAc8iMAtvMjAFD1IwD09iMAjvgjACj6IwDC+yMAXP0jAAD/IwCaACQANAIkAM4DJAByBSQADAckAKYIJABACiQA2gskAH4NJAAYDyQAshAkAFYSJADwEyQAihUkACQXJADIGCQAYhokAPwbJACWHSQAOh8kANQgJABuIiQACCQkAKwlJABGJyQA4CgkAHoqJAAeLCQAuC0kAFIvJAD2MCQAkDIkACo0JADENSQAaDckAAI5JACcOiQANjwkANo9JAB0PyQADkEkAKhCJABCRCQA5kUkAIBHJAAaSSQAtEokAE5MJADyTSQAjE8kACZRJADAUiQAZFQkAP5VJACYVyQAPFkkANZaJABwXCQACl4kAK5fJABIYSQA4mIkAHxkJAAgZiQAumckAFRpJAD4aiQAkmwkACxuJADGbyQAanEkAARzJACedCQAOHYkANJ3JAB2eSQAEHskAKp8JABEfiQA6H8kAIKBJAAcgyQAtoQkAFCGJAD0hyQAjokkACiLJADMjCQAZo4kAACQJACakSQAPpMkANiUJAByliQADJgkALCZJABKmyQA5JwkAH6eJAAioCQAvKEkAFajJAD6pCQAlKYkAC6oJADIqSQAYqskAAatJACgriQAOrAkANSxJAB4syQAErUkAKy2JABQuCQA6rkkAIS7JAAevSQAuL4kAFzAJAD2wSQAkMMkACrFJADOxiQAaMgkAALKJACmyyQAQM0kANrOJAB00CQADtIkALLTJABM1SQA5tYkAIDYJAAk2iQAvtskAFjdJADy3iQAjOAkADDiJADK4yQAZOUkAP7mJACi6CQAPOokANbrJABw7SQAFO8kAK7wJABI8iQA7PMkAIb1JAAg9yQAuvgkAF76JAD4+yQAkv0kACz/JADQACUAagIlAAQEJQCeBSUAQgclANwIJQB2CiUAEAwlALQNJQBODyUA6BAlAIISJQAmFCUAwBUlAFoXJQD0GCUAmBolADIcJQDMHSUAZh8lAAohJQCkIiUAPiQlANglJQByJyUAFiklALAqJQBKLCUA5C0lAIgvJQAiMSUAvDIlAFY0JQD6NSUAlDclAC45JQDSOiUAbDwlAAY+JQCgPyUAREElAN5CJQB4RCUAEkYlALZHJQBQSSUA6kolAIRMJQAoTiUAwk8lAFxRJQD2UiUAmlQlADRWJQDOVyUAaFklAAxbJQCmXCUAQF4lANpfJQB0YSUAGGMlALJkJQBMZiUA5mclAIppJQAkayUAvmwlAFhuJQD8byUAlnElADBzJQDKdCUAbnYlAAh4JQCieSUAPHslAOB8JQB6fiUAFIAlAK6BJQBSgyUA7IQlAIaGJQAqiCUAxIklAF6LJQD4jCUAnI4lADaQJQDQkSUAapMlAA6VJQColiUAQpglANyZJQCAmyUAGp0lALSeJQBOoCUA8qElAIyjJQAmpSUAwKYlAFqoJQD+qSUAmKslADKtJQDMriUAcLAlAAqyJQCksyUAPrUlAOK2JQB8uCUAFrolALC7JQBUvSUA7r4lAIjAJQAswiUAxsMlAGDFJQD6xiUAnsglADjKJQDSyyUAbM0lABDPJQCq0CUARNIlAN7TJQCC1SUAHNclALbYJQBQ2iUA9NslAI7dJQAo3yUAwuAlAFziJQAA5CUAmuUlADTnJQDO6CUAcuolAAzsJQCm7SUAQO8lAOTwJQB+8iUAGPQlALL1JQBW9yUA8PglAIr6JQAu/CUAyP0lAGL/JQD8ACYAoAImADoEJgDUBSYAbgcmABIJJgCsCiYARgwmAOANJgCEDyYAHhEmALgSJgBSFCYA9hUmAJAXJgAqGSYAxBomAF4cJgACHiYAnB8mADYhJgDQIiYAdCQmAA4mJgCoJyYATCkmAOYqJgCALCYAGi4mAL4vJgBYMSYA8jImAIw0JgAwNiYAyjcmAGQ5JgD+OiYAojwmADw+JgDWPyYAcEEmAApDJgCuRCYASEYmAOJHJgB8SSYAIEsmALpMJgBUTiYA7k8mAJJRJgAsUyYAxlQmAGBWJgAEWCYAnlkmADhbJgDSXCYAdl4mABBgJgCqYSYATmMmAOhkJgCCZiYAHGgmALZpJgBaayYA9GwmAI5uJgAycCYAzHEmAGZzJgAAdSYApHYmAD54JgDYeSYAcnsmABZ9JgCwfiYASoAmAOSBJgB+gyYAIoUmALyGJgBWiCYA8IkmAJSLJgAujSYAyI4mAGKQJgAGkiYAoJMmADqVJgDUliYAeJgmABKaJgCsmyYARp0mAOqeJgCEoCYAHqImAMKjJgBcpSYA9qYmAJCoJgA0qiYAzqsmAGitJgACryYAprAmAECyJgDasyYAdLUmABi3JgCyuCYATLomAOa7JgCAvSYAJL8mAL7AJgBYwiYA8sMmAJbFJgAwxyYAysgmAGTKJgAIzCYAos0mADzPJgDW0CYAetImABTUJgCu1SYASNcmAOzYJgCG2iYAINwmALrdJgBe3yYA+OAmAJLiJgAs5CYA0OUmAGrnJgAE6SYAqOomAELsJgDc7SYAdu8mABrxJgC08iYATvQmAOj1JgCM9yYAJvkmAMD6JgBa/CYA9P0mAJj/JgAyAScAzAInAGYEJwAKBicApAcnAD4JJwDYCicAfAwnABYOJwCwDycAShEnAO4SJwCIFCcAIhYnALwXJwBgGScA+honAJQcJwAuHicA0h8nAGwhJwAGIycAqiQnAEQmJwDeJycAeCknABwrJwC2LCcAUC4nAOovJwCEMScAKDMnAMI0JwBcNicA9jcnAJo5JwA0OycAzjwnAGg+JwACQCcApkEnAEBDJwDaRCcAfkYnABhIJwCySScATEsnAPBMJwCKTicAJFAnAL5RJwBiUycA/FQnAJZWJwA6WCcA1FknAG5bJwAIXScArF4nAEZgJwDgYScAemMnAB5lJwC4ZicAUmgnAOxpJwCGaycAKm0nAMRuJwBycCcAFnInALBzJwBUdScA7nYnAIh4JwAieicAxnsnAGB9JwD6ficAlIAnAC6CJwDSgycAbIUnAAaHJwCgiCcARIonAN6LJwB4jScAEo8nAKyQJwBQkicA6pMnAISVJwAolycAwpgnAFyaJwD2mycAmp0nADSfJwDOoCcAaKInAAykJwCmpScAQKcnANqoJwB+qicAGKwnALKtJwBWrycA8LAnAIqyJwAktCcAyLUnAGK3JwD8uCcAlronADC8JwDUvScAbr8nAAjBJwCswicARsQnAODFJwB6xycAFMknALjKJwBSzCcA7M0nAIbPJwAq0ScAxNInAF7UJwD41ScAktcnADbZJwDQ2icAatwnAA7eJwCo3ycAQuEnANziJwCA5CcAGuYnALTnJwBO6ScA8uonAIzsJwAm7icAwO8nAGTxJwD+8icAmPQnADz2JwDW9ycAcPknAAr7JwCk/CcASP4nAOL/JwB8ASgAFgMoALoEKABUBigA7gcoAIgJKAAiCygAxgwoAGAOKAD6DygAlBEoADgTKADSFCgAbBYoABAYKACqGSgARBsoAN4cKACCHigAHCAoALYhKABQIygA9CQoAI4mKAAoKCgAzCkoAGYrKAAALSgAmi4oADQwKADYMSgAcjMoAAw1KACwNigASjgoAOQ5KAB+OygAGD0oALw+KABWQCgA8EEoAIpDKAAuRSgAyEYoAGJIKAD8SSgAlksoADpNKADUTigAblAoAAhSKACsUygARlUoAOBWKACEWCgAHlooALhbKABSXSgA9l4oAJBgKAAqYigAxGMoAGhlKAACZygAnGgoADZqKADaaygAdG0oAA5vKACycCgATHIoAOZzKACAdSgAGncoAL54KABYeigA8nsoAIx9KAAwfygAyoAoAGSCKAD+gygAmIUoADyHKADWiCgAcIooAAqMKACujSgASI8oAOKQKAB8kigAIJQoALqVKABUlygA+JgoAJKaKAAsnCgAxp0oAGqfKAAEoSgAnqIoADikKADcpSgAdqcoABCpKACqqigATqwoAOitKACCrygAHLEoAMCyKABatCgA9LUoAI63KAAyuSgAzLooAGa8KAAAvigAmr8oAD7BKADYwigAcsQoAAzGKACwxygASskoAOTKKAB+zCgAIs4oALzPKABW0SgA+tIoAJTUKAAu1igAyNcoAGzZKAAG2ygAoNwoADreKADe3ygAeOEoABLjKACs5CgARuYoAOrnKACE6SgAHusoALjsKABc7igA9u8oAJDxKAAq8ygAzvQoAGj2KAAC+CgApvkoAED7KADa/CgAdP4oABgAKQCyASkATAMpAOYEKQCKBikAJAgpAL4JKQBYCykA/AwpAJYOKQAwECkAyhEpAG4TKQAIFSkAohYpADwYKQDWGSkAehspABQdKQCuHikAUiApAOwhKQCGIykAICUpALomKQBeKCkA+CkpAJIrKQAsLSkA0C4pAGowKQAEMikAnjMpAEI1KQDcNikAdjgpABA6KQC0OykATj0pAOg+KQCMQCkAJkIpAMBDKQBaRSkA/kYpAJhIKQAySikAzEspAHBNKQAKTykApFApAD5SKQDiUykAfFUpABZXKQCwWCkAVFopAO5bKQCIXSkAIl8pALxgKQBgYikA+mMpAJRlKQAuZykA0mgpAGxqKQAGbCkAoG0pAERvKQDecCkAeHIpABJ0KQC2dSkAUHcpAOp4KQCOeikAKHwpAMJ9KQBcfykAAIEpAJqCKQA0hCkAzoUpAHKHKQAMiSkApoopAECMKQDkjSkAfo8pABiRKQCykikAVpQpAPCVKQCKlykAJJkpAMiaKQBinCkA/J0pAJafKQA6oSkA1KIpAG6kKQAIpikAoqcpAEapKQDgqikAeqwpABSuKQC4rykAUrEpAOyyKQCGtCkAKrYpAMS3KQBeuSkAArspAJy8KQA2vikA0L8pAHTBKQAOwykAqMQpAELGKQDmxykAgMkpABrLKQC0zCkAWM4pAPLPKQCM0SkAJtMpAMrUKQBk1ikA/tcpAJjZKQAy2ykA1twpAHDeKQAK4CkApOEpAEjjKQDi5CkAfOYpABboKQC66SkAVOspAO7sKQCI7ikALPApAMbxKQBg8ykABPUpAJ72KQA4+CkA0vkpAHb7KQAQ/SkAqv4pAEQAKgDoASoAggMqABwFKgC2BioAWggqAPQJKgCOCyoAKA0qAMwOKgBmECoAABIqAJoTKgA0FSoA2BYqAHIYKgAMGioAphsqAEodKgDkHioAfiAqABgiKgC8IyoAViUqAPAmKgCKKCoALioqAMgrKgBiLSoABi8qAKAwKgA6MioA1DMqAHg1KgASNyoArDgqAEY6KgDgOyoAhD0qAB4/KgC4QCoAUkIqAPZDKgCQRSoAKkcqAMRIKgBoSioAAkwqAJxNKgA2TyoA2lAqAHRSKgAOVCoAqFUqAExXKgDmWCoAgFoqACRcKgC+XSoAWF8qAPJgKgCWYioAMGQqAMplKgBkZyoACGkqAKJqKgA8bCoA1m0qAHBvKgAUcSoArnIqAEh0KgDidSoAhncqACB5KgC6eioAVHwqAPh9KgCSfyoALIEqAMaCKgBqhCoABIYqAJ6HKgA4iSoA3IoqAHaMKgAQjioAqo8qAE6RKgDokioAgpQqAByWKgDAlyoAWpkqAPSaKgCOnCoAMp4qAMyfKgBmoSoACqMqAKSkKgA+pioA2KcqAHypKgAWqyoAsKwqAEquKgDuryoAiLEqACKzKgC8tCoAVrYqAPq3KgCUuSoALrsqAMi8KgBsvioABsAqAKDBKgA6wyoA3sQqAHjGKgASyCoArMkqAFDLKgDqzCoAhM4qAB7QKgDC0SoAXNMqAPbUKgCa1ioANNgqAM7ZKgBo2yoADN0qAKbeKgBA4CoA2uEqAH7jKgAY5SoAsuYqAEzoKgDm6SoAiusqACTtKgC+7ioAYvAqAPzxKgCW8yoAMPUqAMr2KgBu+CoACPoqAKL7KgA8/SoA4P4qAHoAKwAUAisArgMrAEgFKwDsBisAhggrACAKKwDECysAXg0rAPgOKwCSECsANhIrANATKwBqFSsABBcrAKgYKwBCGisA3BsrAHYdKwAaHysAtCArAE4iKwDyIysAjCUrACYnKwDAKCsAZCorAP4rKwCYLSsAMi8rAMwwKwBwMisACjQrAKQ1KwA+NysA2DgrAHw6KwAWPCsAsD0rAEo/KwDuQCsAiEIrACJEKwDGRSsAYEcrAPpIKwCUSisAOEwrANJNKwBsTysABlErAKpSKwBEVCsA3lUrAHhXKwAcWSsAtlorAFBcKwD0XSsAjl8rAChhKwDCYisAZmQrAABmKwCaZysANGkrAM5qKwBybCsADG4rAKZvKwBAcSsA5HIrAH50KwAYdisAsncrAEx5KwDweisAinwrACR+KwDIfysAYoErAPyCKwCqhCsARIYrAN6HKwCWiSsAMIsrAMqMKwBujisACJArAKKRKwA8kysA4JQrAHqWKwAUmCsAuJkrAFKbKwDsnCsAhp4rACCgKwDEoSsAXqMrAPikKwCSpisANqgrANCpKwBqqysABK0rAJ6uKwBCsCsA3LErAHazKwAQtSsAtLYrAE64KwDouSsAjLsrACa9KwDAvisAWsArAP7BKwCYwysAMsUrAMzGKwBwyCsACsorAKTLKwBIzSsA4s4rAHzQKwAW0isAutMrAFTVKwDu1isAiNgrACzaKwDG2ysAYN0rAPreKwCe4CsAOOIrANLjKwBs5SsABucrAKroKwBE6isA3usrAHjtKwAc7ysAtvArAFDyKwDq8ysAhPUrACj3KwDC+CsAXPorAPb7KwCa/SsANP8rAM4ALAByAiwADAQsAKYFLABABywA5AgsAH4KLAAYDCwAsg0sAFYPLADwECwAihIsAC4ULADIFSwAYhcsAPwYLACWGiwAOhwsANQdLABuHywACCEsAKwiLABGJCwA4CUsAHonLAAUKSwAuCosAFIsLADsLSwAhi8sACoxLADEMiwAXjQsAPg1LACcNywANjksANA6LAB0PCwADj4sAKg/LABCQSwA5kIsAIBELAAaRiwAtEcsAFhJLADySiwAjEwsACZOLADKTywAZFEsAP5SLACYVCwAPFYsANZXLABwWSwAClssAK5cLABIXiwA4l8sAHxhLAAgYywAumQsAFRmLADuZywAkmksACxrLADGbCwAYG4sAPpvLACecSwAOHMsANJ0LABsdiwAEHgsAKp5LABEeywA3nwsAIJ+LAAcgCwAtoEsAFqDLAD0hCwAjoYsACiILADMiSwAZossAACNLACajiwAPpAsANiRLABykywADJUsALCWLABKmCwA5JksAH6bLAAinSwAvJ4sAFagLADwoSwAlKMsAC6lLADIpiwAYqgsAPypLACgqywAOq0sANSuLABusCwAErIsAKyzLABGtSwA4LYsAIS4LAAeuiwAuLssAFy9LAD2viwAkMAsACrCLADOwywAaMUsAALHLACcyCwAQMosANrLLAB0zSwADs8sALLQLABM0iwA5tMsAIDVLAAk1ywAvtgsAFjaLADy2ywAlt0sADDfLADK4CwAZOIsAAjkLACi5SwAPOcsANboLAB66iwAFOwsAK7tLABI7ywA7PAsAIbyLAAg9CwAuvUsAF73LAD4+CwAkvosACz8LADG/SwAav8sAAQBLQCeAi0AOAQtANwFLQB2By0AEAktAKoKLQBODC0A6A0tAIIPLQAcES0AwBItAFoULQD0FS0AmBctADIZLQDMGi0AZhwtAAoeLQCkHy0APiEtANgiLQB8JC0AFiYtALAnLQBKKS0A7iotAIgsLQAiLi0AvC8tAGAxLQD6Mi0AlDQtAC42LQDSNy0AbDktAAY7LQCgPC0ARD4tAN4/LQB4QS0AEkMtAKxELQBQRi0A6kctAIRJLQAeSy0AwkwtAFxOLQD2Ty0AkFEtADRTLQDOVC0AaFYtAAJYLQCmWS0AQFstANpcLQB0Xi0AGGAtALJhLQBMYy0A8GQtAIpmLQAkaC0AvmktAGJrLQD8bC0Alm4tADBwLQDUcS0AbnMtAAh1LQCidi0ARngtAOB5LQB6ey0AFH0tAK5+LQBSgC0A7IEtAIaDLQAghS0AxIYtAF6ILQD4iS0AkostADaNLQDQji0AapAtAASSLQCoky0AQpUtANyWLQB2mC0AGpotALSbLQBOnS0A8p4tAIygLQAmoi0AwKMtAGSlLQD+pi0AmKgtADKqLQDWqy0AcK0tAAqvLQCksC0ASLItAOKzLQB8tS0AFrctALq4LQBUui0A7rstAIi9LQAsvy0AxsAtAGDCLQD6wy0AnsUtADjHLQDSyC0AbMotAAbMLQCqzS0ARM8tAN7QLQB40i0AHNQtALbVLQBQ1y0A6tgtAI7aLQAo3C0Awt0tAFzfLQAA4S0AmuItADTkLQDO5S0AcuctAAzpLQCm6i0AQOwtAOTtLQB+7y0AGPEtALzyLQBW9C0A8PUtAIr3LQAu+S0AyPotAGL8LQD8/S0AoP8tADoBLgDUAi4AbgQuAAgGLgCsBy4ARgkuAOAKLgB6DC4AHg4uALgPLgBSES4A7BIuAJAULgAqFi4AxBcuAF4ZLgACGy4AnBwuADYeLgDQHy4AdCEuAA4jLgCoJC4AQiYuAOYnLgCAKS4AGisuAL4sLgBYLi4A8i8uAIwxLgAwMy4AyjQuAGQ2LgD+Ny4AmDkuADw7LgDWPC4AcD4uABRALgCuQS4ASEMuAOJELgB8Ri4AIEguALpJLgBUSy4A7kwuAJJOLgAsUC4AxlEuAGpTLgAEVS4AnlYuADhYLgDcWS4AdlsuABBdLgCqXi4ATmAuAOhhLgCCYy4AHGUuALZmLgBaaC4A9GkuAI5rLgAobS4AzG4uAGZwLgAAci4AmnMuADR1LgDYdi4AcnguAAx6LgCwey4ASn0uAOR+LgB+gC4AIoIuALyDLgBWhS4A8IYuAJSILgAuii4AyIsuAGKNLgAGjy4AoJAuADqSLgDUky4AeJUuABKXLgCsmC4ARpouAOqbLgCEnS4AHp8uAMKgLgBcoi4A9qMuAJClLgA0py4AzqguAGiqLgACrC4AnK0uAECvLgDasC4AdLIuAA60LgCytS4ATLcuAOa4LgCAui4AGrwuAL69LgBYvy4A8sAuAJbCLgAwxC4AysUuAGTHLgAIyS4AosouADzMLgDWzS4Aes8uABTRLgCu0i4AUtQuAOzVLgCG1y4AINkuAMTaLgBe3C4A+N0uAJLfLgAs4S4A0OIuAGrkLgAE5i4AnucuAELpLgDc6i4AduwuABDuLgC07y4ATvEuAOjyLgCC9C4AHPYuAMD3LgBa+S4A9PouAJj8LgAy/i4AzP8uAGYBLwAKAy8ApAQvAD4GLwDYBy8AfAkvABYLLwCwDC8ASg4vAO4PLwCIES8AIhMvALwULwBgFi8A+hcvAJQZLwAuGy8A0hwvAGweLwAGIC8AqiEvAEQjLwDeJC8AeCYvABIoLwC2KS8AUCsvAOosLwCELi8AHjAvAMIxLwBcMy8A9jQvAJA2LwA0OC8AzjkvAGg7LwACPS8Apj4vAEBALwDaQS8AfkMvABhFLwCyRi8ATEgvAPBJLwCKSy8AJE0vAL5OLwBiUC8A/FEvAJZTLwA6VS8A1FYvAG5YLwAIWi8AolsvAEZdLwDgXi8AemAvABRiLwC4Yy8AUmUvAOxmLwCGaC8AIGovAMRrLwBebS8A+G4vAJJwLwA2ci8A0HMvAGp1LwAEdy8AqHgvAEJ6LwDcey8AgH0vABp/LwC0gC8AToIvAPKDLwCMhS8AJocvAMCILwBkii8A/osvAJiNLwA8jy8A1pAvAHCSLwAKlC8ApJUvAEiXLwDimC8AfJovACCcLwCwnS8AVJ8vAO6gLwCIoi8ALKQvAMalLwBgpy8A+qgvAJ6qLwA4rC8A0q0vAGyvLwAGsS8AqrIvAES0LwDetS8AeLcvABy5LwC2ui8AULwvAOq9LwCOvy8AKMEvAMLCLwBmxC8AAMYvAJrHLwA0yS8A2MovAHLMLwAMzi8Aps8vAErRLwDk0i8AftQvACLWLwC81y8AVtkvAPDaLwCK3C8ALt4vAMjfLwBi4S8A/OIvAKDkLwA65i8A1OcvAG7pLwAI6y8ArOwvAEbuLwDg7y8AhPEvAB7zLwC49C8AUvYvAOz3LwCQ+S8AKvsvAMT8LwBe/i8AAgAwAJwBMAA2AzAA0AQwAHQGMAAOCDAAqAkwAEwLMADmDDAAgA4wABoQMAC+ETAAWBMwAPIUMACMFjAAMBgwAMoZMABkGzAA/hwwAKIeMAA8IDAA1iEwAHAjMAAUJTAAriYwAEgoMADiKTAAhiswACAtMAC6LjAAVDAwAO4xMACSMzAALDUwAMY2MABgODAABDowAJ47MAA4PTAA0j4wAHZAMAAQQjAAqkMwAE5FMADoRjAAgkgwABxKMADASzAAWk0wAPROMACOUDAAMlIwAMxTMABmVTAAAFcwAKRYMAA+WjAA2FswAHJdMAAWXzAAsGAwAEpiMADkYzAAiGUwACJnMAC8aDAAVmowAPprMACUbTAALm8wAMhwMABicjAABnQwAKB1MAA6dzAA1HgwAHh6MAASfDAArH0wAEZ/MADqgDAAhIIwAB6EMAC4hTAAXIcwAPaIMACQijAAKowwAM6NMABojzAAApEwAKaSMABAlDAA2pUwAHSXMAAYmTAAspowAEycMADmnTAAip8wACShMAC+ojAAWKQwAPylMACWpzAAMKkwAMqqMABkrDAACK4wAKKvMAA8sTAA1rIwAHq0MAAUtjAArrcwAEi5MADsujAAhrwwACC+MAC6vzAAXsEwAPjCMACSxDAANsYwANDHMABqyTAABMswAKjMMABCzjAA3M8wAHbRMAAa0zAAtNQwAE7WMADo1zAAjNkwACbbMADA3DAAWt4wAP7fMACY4TAAMuMwAMzkMABm5jAACugwAKTpMAA+6zAA2OwwAHzuMAAW8DAAsPEwAErzMADu9DAAiPYwACL4MAC8+TAAYPswAPr8MACU/jAAOAAxANIBMQBsAzEABgUxAKoGMQBECDEA3gkxAHgLMQASDTEAtg4xAFAQMQDqETEAhBMxACgVMQDCFjEAXBgxAPYZMQCaGzEANB0xAM4eMQBoIDEADCIxAKYjMQBAJTEA2iYxAH4oMQAYKjEAsisxAEwtMQDwLjEAijAxACQyMQDIMzEAYjUxAPw2MQCWODEAOjoxANQ7MQBuPTEACD8xAKxAMQBGQjEA4EMxAHpFMQAeRzEAuEgxAFJKMQDsSzEAhk0xACpPMQDEUDEAXlIxAAJUMQCcVTEANlcxANBYMQBqWjEADlwxAKhdMQBCXzEA3GAxAIBiMQAaZDEAtGUxAE5nMQDyaDEAjGoxACZsMQDAbTEAZG8xAP5wMQCYcjEAMnQxANZ1MQBwdzEACnkxAK56MQBIfDEA4n0xAHx/MQAggTEAuoIxAFSEMQDuhTEAkocxACyJMQDGijEAYIwxAPqNMQCejzEAOJExANKSMQBslDEAEJYxAKqXMQBEmTEA3poxAIKcMQAcnjEAtp8xAFChMQD0ojEAjqQxACimMQDCpzEAZqkxAACrMQCarDEANK4xANivMQBysTEADLMxALC0MQBKtjEA5LcxAH65MQAiuzEAvLwxAFa+MQDwvzEAlMExAC7DMQDIxDEAYsYxAAbIMQCgyTEAOssxANTMMQB4zjEAEtAxAKzRMQBG0zEA4NQxAITWMQAe2DEAuNkxAFLbMQD23DEAkN4xACrgMQDE4TEAXuMxAALlMQCc5jEANugxANrpMQB06zEADu0xAKjuMQBM8DEA5vExAIDzMQAa9TEAvvYxAFj4MQDy+TEAlvsxADD9MQDK/jEAZAAyAAgCMgCiAzIAPAUyANYGMgB6CDIAFAoyAK4LMgBIDTIA4g4yAIYQMgAgEjIAuhMyAFQVMgD4FjIAkhgyACwaMgDGGzIAah0yAAQfMgCeIDIAOCIyANwjMgB2JTIAECcyAKooMgBOKjIA6CsyAIItMgAcLzIAwDAyAFoyMgD0MzIAmDUyADI3MgDMODIAZjoyAAo8MgCkPTIAPj8yANhAMgByQjIAFkQyALBFMgBKRzIA5EgyAIhKMgAiTDIAvE0yAFZPMgDwUDIAlFIyAC5UMgDIVTIAbFcyAAZZMgCgWjIAOlwyAN5dMgB4XzIAEmEyALZiMgBQZDIA6mUyAIRnMgAeaTIAwmoyAFxsMgD2bTIAkG8yADRxMgDOcjIAaHQyAAJ2MgCcdzIAQHkyANp6MgB0fDIADn4yALJ/MgBMgTIA5oIyAIqEMgAkhjIAvocyAFiJMgD8ijIAlowyADCOMgDKjzIAbpEyAAiTMgCilDIAPJYyAOCXMgB6mTIAFJsyALicMgBSnjIA7J8yAIahMgAgozIAxKQyAF6mMgD4pzIAkqkyADarMgDQrDIAaq4yAASwMgCosTIAQrMyANy0MgB2tjIAGrgyALS5MgBOuzIA6LwyAIK+MgAmwDIAwMEyAFrDMgD0xDIAmMYyADLIMgDMyTIAcMsyAArNMgCkzjIAPtAyAOLRMgB80zIAFtUyALDWMgBU2DIA7tkyAIjbMgAi3TIAxt4yAGDgMgD64TIAnuMyADjlMgDS5jIAbOgyAAbqMgCq6zIARO0yAN7uMgB48DIAHPIyALbzMgBQ9TIA6vYyAIT4MgAo+jIAwvsyAFz9MgD2/jIAmgAzADQCMwDOAzMAcgUzAAwHMwCmCDMAQAozAOQLMwB+DTMAGA8zALIQMwBWEjMA8BMzAIoVMwAkFzMAyBgzAGIaMwD8GzMAlh0zADofMwDUIDMAbiIzAAgkMwCsJTMARiczAOAoMwB6KjMAHiwzALgtMwBSLzMA7DAzAJAyMwAqNDMAxDUzAF43MwD4ODMAnDozADY8MwDQPTMAaj8zAA5BMwCoQjMAQkQzAOZFMwCARzMAGkkzALRKMwBYTDMA8k0zAIxPMwAmUTMAylIzAGRUMwD+VTMAmFczADxZMwDWWjMAcFwzAApeMwCuXzMASGEzAOJiMwB8ZDMAIGYzALpnMwBUaTMA7mozAIhsMwAsbjMAxm8zAGBxMwD6cjMAnnQzADh2MwDSdzMAbHkzABB7MwCqfDMARH4zAOh/MwCCgTMAHIMzALaEMwBahjMA9IczAI6JMwAoizMAzIwzAGaOMwAAkDMAmpEzAD6TMwDYlDMAcpYzAAyYMwCwmTMASpszAOScMwB+njMAGKAzALyhMwBWozMA8KQzAIqmMwAuqDMAyKkzAGKrMwD8rDMAoK4zADqwMwDUsTMAbrMzABK1MwCstjMARrgzAOC5MwCEuzMAHr0zALi+MwBcwDMA9sEzAJDDMwAqxTMAzsYzAGjIMwACyjMAnMszADbNMwDazjMAdNAzAA7SMwCo0zMATNUzAObWMwCA2DMAGtozAL7bMwBY3TMA8t4zAJbgMwAw4jMAyuMzAGTlMwAI5zMAougzADzqMwDW6zMAeu0zABTvMwCu8DMASPIzAOzzMwCG9TMAIPczALr4MwBe+jMA+PszAJL9MwAs/zMA0AA0AGoCNAAEBDQAngU0ADgHNADcCDQAdgo0ABAMNAC0DTQATg80AOgQNACCEjQAHBQ0AMAVNABaFzQA9Bg0AI4aNAAyHDQAzB00AGYfNAAAITQApCI0AD4kNADYJTQAcic0ABYpNACwKjQASiw0AO4tNACILzQAIjE0ALwyNABgNDQA+jU0AJQ3NAAuOTQA0jo0AGw8NAAGPjQAoD80AERBNADeQjQAeEQ0ABJGNAC2RzQAUEk0AOpKNACETDQAHk40AMJPNABcUTQA9lI0AJBUNAA0VjQAzlc0AGhZNAACWzQAplw0AEBeNADaXzQAdGE0ABhjNACyZDQATGY0AOZnNACKaTQAJGs0AL5sNABibjQA/G80AJZxNAAwczQA1HQ0AG52NAAIeDQAonk0AEZ7NADgfDQAen40ABSANAC4gTQAUoM0AOyENACGhjQAKog0AMSJNABeizQA+Iw0AJyONAA2kDQA0JE0AGqTNAAOlTQAqJY0AEKYNADcmTQAdps0ABqdNAC0njQATqA0AOihNACMozQAJqU0AMCmNABaqDQA/qk0AJirNAAyrTQAzK40AHCwNAAKsjQApLM0AD61NADitjQAfLg0ABa6NAC6uzQAVL00AO6+NACIwDQALMI0AMbDNABgxTQA+sY0AJ7INAA4yjQA0ss0AGzNNAAQzzQAqtA0AETSNADe0zQAeNU0ABzXNAC22DQAUNo0AOrbNACO3TQAKN80AMLgNABc4jQAAOQ0AJrlNAA05zQAzug0AHLqNAAM7DQApu00AErvNADk8DQAfvI0ABj0NAC89TQAVvc0APD4NACK+jQALvw0AMj9NABi/zQA/AA1AJYCNQA6BDUA1AU1AG4HNQAICTUArAo1AEYMNQDgDTUAeg81ACgRNQDCEjUAXBQ1AAAWNQCaFzUANBk1ANgaNQByHDUADB41AKYfNQBAITUA5CI1AH4kNQAYJjUAsic1AFYpNQDwKjUAiiw1ACQuNQDILzUAYjE1APwyNQCWNDUAOjY1ANQ3NQBuOTUACDs1AKw8NQBGPjUA4D81AHpBNQAeQzUAuEQ1AFJGNQD2RzUAkEk1ACpLNQDETDUAaE41AAJQNQCcUTUANlM1ANpUNQB0VjUADlg1AKhZNQBCWzUA5lw1AIBeNQAaYDUAtGE1AFhjNQDyZDUAjGY1ACZoNQDKaTUAZGs1AP5sNQCYbjUAPHA1ANZxNQBwczUACnU1AKR2NQBIeDUA4nk1AHx7NQAgfTUAun41AFSANQDugTUAkoM1ACyFNQDGhjUAYIg1AASKNQCeizUAOI01ANyONQB2kDUAEJI1AKqTNQBOlTUA6JY1AIKYNQAcmjUAtps1AFqdNQD0njUAjqA1ACiiNQDMozUAZqU1AACnNQCaqDUANKo1ANirNQByrTUADK81ALCwNQBKsjUA5LM1AH61NQAitzUAvLg1AFa6NQDwuzUAlL01AC6/NQDIwDUAYsI1AAbENQCgxTUAOsc1AN7INQB4yjUAEsw1AKzNNQBQzzUA6tA1AITSNQAe1DUAuNU1AFzXNQD22DUAkNo1ADTcNQDO3TUAaN81AALhNQCc4jUAQOQ1ANrlNQB05zUADuk1AKjqNQBM7DUA5u01AIDvNQAa8TUAvvI1AFj0NQDy9TUAlvc1ADD5NQDK+jUAZPw1AAj+NQCi/zUAPAE2ANYCNgB6BDYAFAY2AK4HNgBSCTYA7Ao2AIYMNgAgDjYAxA82AF4RNgD4EjYAkhQ2ACwWNgDQFzYAahk2AAQbNgCeHDYAOB42ANwfNgB2ITYAECM2AKokNgBOJjYA6Cc2AIIpNgAmKzYAwCw2AFouNgD0LzYAmDE2ADIzNgDMNDYAZjY2AAo4NgCkOTYAPjs2AOI8NgB8PjYAFkA2ALBBNgBKQzYA7kQ2AIhGNgAiSDYAvEk2AGBLNgD6TDYAlE42AC5QNgDIUTYAbFM2AAZVNgCgVjYAOlg2AN5ZNgB4WzYAEl02AKxeNgBQYDYA6mE2AIRjNgAoZTYAwmY2AFxoNgD2aTYAmms2ADRtNgDObjYAaHA2AAxyNgCmczYAQHU2ANp2NgB0eDYAGHo2ALJ7NgBMfTYA5n42AIqANgAkgjYAvoM2AFiFNgD8hjYAlog2ADCKNgDUizYAbo02AAiPNgCikDYARpI2AOCTNgB6lTYAFJc2ALiYNgBSmjYA7Js2AJCdNgAqnzYAxKA2AF6iNgD4ozYAnKU2ADanNgDQqDYAaqo2AA6sNgCorTYAQq82ANywNgB2sjYAGrQ2ALS1NgBOtzYA6Lg2AIy6NgAmvDYAwL02AFq/NgD+wDYAmMI2ADLENgDMxTYAcMc2AArJNgCkyjYAPsw2AOLNNgB8zzYAFtE2ALrSNgBU1DYA7tU2AIjXNgAs2TYAxto2AGDcNgD63TYAnt82ADjhNgDS4jYAbOQ2ABDmNgCq5zYAROk2AN7qNgCC7DYAHO42ALbvNgBQ8TYA6vI2AI70NgAo9jYAwvc2AFz5NgAA+zYAmvw2ADT+NgDO/zYAcgE3AAwDNwCmBDcASgY3AOQHNwB+CTcAGAs3ALwMNwBWDjcA8A83AIoRNwAuEzcAyBQ3AGIWNwD8FzcAoBk3ADobNwDUHDcAbh43ABIgNwCsITcARiM3AOAkNwB6JjcAHig3ALgpNwBSKzcA7Cw3AJAuNwAqMDcAxDE3AF4zNwACNTcAnDY3ADY4NwDQOTcAdDs3AA49NwCoPjcAQkA3AOZBNwCAQzcAGkU3ALRGNwBYSDcA8kk3AIxLNwAwTTcAyk43AGRQNwD+UTcAolM3ADxVNwDWVjcAcFg3ABRaNwCuWzcASF03AOJeNwCGYDcAIGI3ALpjNwBUZTcA+GY3AJJoNwAsajcAxms3AGBtNwAEbzcAnnA3ADhyNwDSczcAdnU3ABB3NwCqeDcARHo3AOh7NwCCfTcAHH83ALaANwBagjcA9IM3AI6FNwAyhzcAzIg3AGaKNwAAjDcApI03AD6PNwDYkDcAcpI3ABaUNwCwlTcASpc3AOSYNwCImjcAIpw3ALydNwBWnzcA+qA3AJSiNwAupDcAyKU3AGKnNwAGqTcAoKo3ADqsNwDUrTcAeK83ABKxNwCssjcARrQ3AOq1NwCEtzcAHrk3ALi6NwBcvDcA9r03AJC/NwA0wTcAzsI3AGjENwACxjcApsc3AEDJNwDayjcAdMw3ABjONwCyzzcATNE3AObSNwCA1DcAJNY3AL7XNwBY2TcA8to3AJbcNwAw3jcAyt83AGThNwAI4zcAouQ3ADzmNwDg5zcAeuk3ABTrNwCu7DcAUu43AOzvNwCG8TcAIPM3AMT0NwBe9jcA+Pc3AJL5NwA2+zcA0Pw3AGr+NwAEADgAngE4AEIDOADcBDgAdgY4ABAIOAC0CTgATgs4AOgMOACCDjgAJhA4AMAROABaEzgA9BQ4AJgWOAAyGDgAzBk4AGYbOAAKHTgApB44AD4gOADYITgAfCM4ABYlOACwJjgASig4AO4pOACIKzgAIi04AMYuOABgMDgA+jE4AJQzOAA4NTgA0jY4AGw4OAAGOjgAqjs4AEQ9OADePjgAeEA4ABJCOAC2QzgAUEU4AOpGOACESDgAKEo4AMJLOABcTTgA9k44AJpQOAA0UjgAzlM4AGhVOAAMVzgAplg4AEBaOADaWzgAfl04ABhfOACyYDgATGI4APBjOACKZTgAJGc4AL5oOABiajgA/Gs4AJZtOAA6bzgA1HA4AG5yOAAIdDgArHU4AEZ3OADgeDgAeno4AB58OAC4fTgAUn84AOyAOACGgjgAKoQ4AMSFOABehzgA+Ig4AJyKOAA2jDgA0I04AGqPOAAOkTgAqJI4AEKUOADclTgAgJc4ABqZOAC0mjgATpw4APKdOACMnzgAJqE4AMCiOABkpDgA/qU4AJinOAAyqTgA1qo4AHCsOAAKrjgApK84AEixOADisjgAfLQ4ACC2OAC6tzgAVLk4AO66OACSvDgALL44AMa/OABgwTgA+sI4AJ7EOAA4xjgA0sc4AGzJOAAQyzgAqsw4AETOOADezzgAeNE4ABzTOAC21DgAUNY4APTXOACO2TgAKNs4AMLcOABm3jgAAOA4AJrhOAA04zgA2OQ4AHLmOAAM6DgAsOk4AErrOADk7DgAfu44ACLwOAC88TgAVvM4APD0OACK9jgALvg4AMj5OABi+zgA/Pw4AKD+OAA6ADkA1AE5AG4DOQASBTkArAY5AEYIOQDgCTkAegs5AB4NOQC4DjkAUhA5APYROQCQEzkAKhU5AMQWOQBoGDkAAho5AJwbOQA2HTkA2h45AHQgOQAOIjkAsiM5AEwlOQDmJjkAiig5AC4qOQDIKzkAYi05AAYvOQCgMDkAOjI5ANQzOQBuNTkAEjc5AKw4OQBGOjkA6js5AIQ9OQAePzkAuEA5AFxCOQD2QzkAkEU5ACpHOQDESDkAaEo5AAJMOQCcTTkANk85ANpQOQB0UjkADlQ5AKhVOQBCVzkA5lg5AIBaOQAaXDkAvl05AFhfOQDyYDkAjGI5ADBkOQDKZTkAZGc5AP5oOQCiajkAPGw5ANZtOQBwbzkAFHE5AK5yOQBIdDkA7HU5AIZ3OQAgeTkAuno5AFR8OQD4fTkAkn85ACyBOQDQgjkAaoQ5AASGOQCehzkAOIk5ANyKOQB2jDkAEI45AKqPOQBOkTkA6JI5AIKUOQAcljkAtpc5AFqZOQD0mjkAjpw5ACieOQDMnzkAZqE5AACjOQCkpDkAPqY5ANinOQByqTkAFqs5ALCsOQBKrjkA5K85AIixOQAiszkAvLQ5AFa2OQD6tzkAlLk5AC67OQDSvDkAbL45AAbAOQCgwTkAOsM5AN7EOQB4xjkAEsg5AKzJOQBQyzkA6sw5AITOOQAe0DkAuNE5AFzTOQD21DkAkNY5ACrYOQDO2TkAaNs5AALdOQCm3jkAQOA5ANrhOQB04zkAGOU5ALLmOQBM6DkA5uk5AIrrOQAk7TkAvu45AFjwOQD88TkAlvM5ADD1OQDK9jkAbvg5AAj6OQCi+zkARv05AOD+OQB6ADoAFAI6AK4DOgBSBToA7AY6AIYIOgAgCjoAxAs6AF4NOgD4DjoAkhA6ACwSOgDQEzoAahU6AAQXOgCeGDoAQho6ANwbOgB2HToAEB86ALQgOgBOIjoA6CM6AIwlOgAmJzoAwCg6AFoqOgD+KzoAmC06ADIvOgDMMDoAcDI6AAo0OgCkNToASDc6AOI4OgB8OjoAFjw6ALA9OgBUPzoA7kA6AIhCOgAiRDoAvEU6AGBHOgD6SDoAlEo6AC5MOgDSTToAbE86AAZROgCgUjoARFQ6AN5VOgB4VzoAHFk6ALZaOgBQXDoA6l06AI5fOgAoYToAwmI6AFxkOgAAZjoAmmc6ADRpOgDOajoAcmw6AAxuOgCmbzoAQHE6AORyOgB+dDoAGHY6ALJ3OgBWeToA8Ho6AIp8OgAkfjoAvn86AGKBOgD8gjoAloQ6ADqGOgDUhzoAbok6AAiLOgCsjDoARo46AOCPOgB6kToAHpM6ALiUOgBSljoA7Jc6AJCZOgAqmzoAxJw6AF6eOgACoDoAnKE6ADajOgDQpDoAaqY6AA6oOgCoqToAQqs6ANysOgCArjoAGrA6ALSxOgBOszoA8rQ6AIy2OgAmuDoAyrk6AGS7OgD+vDoAmL46ADzAOgDWwToAcMM6AArFOgCuxjoASMg6AOLJOgB8yzoAIM06ALrOOgBU0DoA7tE6AJLTOgAs1ToAxtY6AGDYOgAE2joAnts6ADjdOgDS3joAduA6ABDiOgCq4zoAROU6AOjmOgCC6DoAHOo6ALbrOgBQ7ToA9O46AI7wOgAo8joAwvM6AGb1OgAA9zoAmvg6ADT6OgDY+zoAcv06AAz/OgCmADsASgI7AOQDOwB+BTsAIgc7ALwIOwBWCjsA8As7AJQNOwAuDzsAyBA7AGISOwAGFDsAoBU7ADoXOwDUGDsAeBo7ABIcOwCsHTsARh87AOAgOwCEIjsAHiQ7ALglOwBSJzsA9ig7AJAqOwAqLDsAxC07AGgvOwACMTsAnDI7ADY0OwDaNTsAdDc7AA45OwCyOjsATDw7AOY9OwCAPzsAJEE7AL5COwBYRDsA8kU7AJZHOwAwSTsAyko7AG5MOwASTjsArE87AEZROwDqUjsAhFQ7AB5WOwC4VzsAXFk7APZaOwCQXDsAKl47AMRfOwBoYTsAAmM7AJxkOwA2ZjsA2mc7AHRpOwAOazsAqGw7AExuOwDmbzsAgHE7ABpzOwC+dDsAWHY7APJ3OwCWeTsAMHs7AMp8OwBkfjsACIA7AKKBOwA8gzsA1oQ7AHqGOwAUiDsArok7AEiLOwDsjDsAho47ACCQOwC6kTsAXpM7APiUOwCSljsALJg7AMaZOwBqmzsABJ07AJ6eOwA4oDsA3KE7AHajOwAQpTsAqqY7AE6oOwDoqTsAgqs7ABytOwDArjsAWrA7APSxOwCOszsAMrU7AMy2OwBmuDsACro7AKS7OwA+vTsA2L47AHzAOwAWwjsAsMM7AErFOwDuxjsAiMg7ACLKOwC8yzsAYM07APrOOwCU0DsALtI7AMjTOwBs1TsABtc7AKDYOwA62jsA3ts7AHjdOwAS3zsArOA7AFDiOwDq4zsAhOU7ACjnOwDC6DsAXOo7APbrOwCa7TsANO87AM7wOwBo8jsADPQ7AKb1OwBA9zsA2vg7AHT6OwAY/DsAsv07AEz/OwDmADwAigI8ACQEPAC+BTwAWAc8APwIPACWCjwAMAw8AMoNPABuDzwACBE8AKISPAA8FDwA4BU8AHoXPAAUGTwArho8AFIcPADsHTwAhh88ACohPADEIjwAXiQ8APglPACcJzwANik8ANAqPABqLDwADi48AKgvPABCMTwA3DI8AHY0PAAaNjwAtDc8AE45PADyOjwAjDw8ACY+PADAPzwAWkE8AP5CPACYRDwAMkY8AMxHPABwSTwACks8AKRMPAA+TjwA4k88AHxRPAAWUzwAsFQ8AFRWPADuVzwAiFk8ACJbPADGXDwAYF48APpfPACUYTwAOGM8ANJkPABsZjwABmg8AKppPABEazwA3mw8AIJuPAAccDwAtnE8AFBzPAD0dDwAjnY8ACh4PADCeTwAXHs8AAB9PACafjwANIA8AM6BPABygzwADIU8AKaGPABAiDwA2ok8AH6LPAAYjTwAso48AFaQPADwkTwAipM8ACSVPADIljwAYpg8APyZPACWmzwAOp08ANSePABuoDwACKI8AKyjPABGpTwA4KY8AISoPAAeqjwAuKs8AFKtPADsrjwAkLA8ACqyPADEszwAaLU8AAK3PACcuDwANro8ANq7PAB0vTwADr88AKjAPABCwjwA5sM8AIDFPAAaxzwAtMg8AFjKPADyyzwAjM08ACbPPADA0DwAZNI8AP7TPACY1TwAPNc8ANbYPABw2jwACtw8AK7dPABI3zwA4uA8AHziPAAg5DwAuuU8AFTnPADu6DwAkuo8ACzsPADG7TwAau88AATxPACe8jwAOPQ8ANz1PAB29zwAEPk8AKr6PABE/DwA6P08AIL/PAAcAT0AtgI9AFoEPQD0BT0Ajgc9ACgJPQDCCj0AZgw9AAAOPQCaDz0ANBE9ANgSPQByFD0ADBY9ALAXPQBKGT0A5Bo9AH4cPQAiHj0AvB89AFYhPQDwIj0AlCQ9AC4mPQDIJz0AbCk9AAYrPQCgLD0AOi49AN4vPQB4MT0AEjM9AKw0PQBGNj0A6jc9AIQ5PQAeOz0AuDw9AFw+PQD2Pz0AkEE9ACpDPQDORD0AaEY9AAJIPQCcST0AQEs9ANpMPQB0Tj0AGFA9ALJRPQBMUz0A5lQ9AIpWPQAkWD0Avlk9AFhbPQDyXD0All49ADBgPQDKYT0AZGM9AP5kPQCiZj0APGg9ANZpPQBwaz0AFG09AK5uPQBIcD0A7HE9AIZzPQAgdT0AunY9AF54PQD4eT0Akns9ACx9PQDQfj0AaoA9AASCPQCogz0AQoU9ANyGPQB2iD0AEIo9ALSLPQBOjT0A6I49AIKQPQAmkj0AwJM9AFqVPQD+lj0AmJg9ADKaPQDMmz0AZp09AAqfPQCkoD0APqI9ANijPQBypT0AFqc9ALCoPQBKqj0A5Ks9AIitPQAirz0AvLA9AFayPQD6sz0AlLU9AC63PQDSuD0AbLo9AAa8PQCgvT0ARL89AN7APQB4wj0AEsQ9ALbFPQBQxz0A6sg9AI7KPQAozD0Aws09AFzPPQD20D0AmtI9ADTUPQDO1T0AaNc9AAzZPQCm2j0AQNw9ANrdPQB03z0AGOE9ALLiPQBM5D0A5uU9AIrnPQAk6T0Avuo9AFjsPQD87T0Alu89ADDxPQDU8j0AbvQ9AAj2PQCi9z0ARvk9AOD6PQB6/D0AFP49ALj/PQBSAT4A7AI+AIYEPgAqBj4AxAc+AF4JPgD4Cj4AnAw+ADYOPgDQDz4AahE+AA4TPgCoFD4AQhY+ANwXPgCAGT4AGhs+ALQcPgBOHj4A8h8+AIwhPgAmIz4AwCQ+AFomPgD+Jz4AmCk+ADIrPgDMLD4AcC4+AAowPgCkMT4APjM+AOI0PgB8Nj4AFjg+ALo5PgBUOz4A7jw+AIg+PgAsQD4AxkE+AGBDPgD6RD4AnkY+ADhIPgDSST4AbEs+ABBNPgCqTj4ARFA+AN5RPgCCUz4AHFU+ALZWPgBQWD4A9Fk+AI5bPgAoXT4Awl4+AFxgPgAAYj4AmmM+ADRlPgDOZj4Acmg+AAxqPgCmaz4AQG0+AORuPgB+cD4AGHI+ALJzPgBWdT4A8HY+AIp4PgAuej4AyHs+AGJ9PgD8fj4AoIA+ADqCPgDUgz4AboU+ABKHPgCsiD4ARoo+AOCLPgCEjT4AHo8+ALiQPgBSkj4A7JM+AJCVPgAqlz4AxJg+AF6aPgACnD4App0+AECfPgDkoD4AfqI+ABikPgCypT4AVqc+APCoPgCKqj4AJKw+AMitPgBirz4A/LA+AJayPgA6tD4A1LU+AG63PgAIuT4ArLo+AEa8PgDgvT4Aer8+AB7BPgC4wj4AUsQ+APbFPgCQxz4AKsk+AMTKPgBozD4AAs4+AJzPPgA20T4A2tI+AHTUPgAO1j4AqNc+AEzZPgDm2j4AgNw+ABrePgC03z4AWOE+APLiPgCM5D4AJuY+AMrnPgBk6T4A/uo+AJjsPgA87j4A1u8+AHDxPgAK8z4ArvQ+AEj2PgDi9z4AfPk+ACD7PgC6/D4AVP4+AO7/PgCSAT8ALAM/AMYEPwBgBj8ABAg/AJ4JPwA4Cz8A0gw/AHYOPwAQED8AqhE/AE4TPwDoFD8AghY/ABwYPwDAGT8AWhs/APQcPwCOHj8AMiA/AMwhPwBmIz8AACU/AJomPwA+KD8A2Ck/AHIrPwAMLT8AsC4/AEowPwDkMT8AfjM/ACI1PwC8Nj8AVjg/APA5PwCUOz8ALj0/AMg+PwBiQD8ABkI/AKBDPwA6RT8A3kY/AHhIPwASSj8ArEs/AFBNPwDqTj8AhFA/AB5SPwDCUz8AXFU/APZWPwCQWD8ANFo/AM5bPwBoXT8AAl8/AJxgPwBAYj8A2mM/AHRlPwAYZz8Asmg/AExqPwDmaz8AgG0/ACRvPwC+cD8AWHI/APJzPwCWdT8AMHc/AMp4PwBkej8ACHw/AKJ9PwA8fz8A1oA/AHqCPwAUhD8AroU/AEiHPwDsiD8Ahoo/ACCMPwC6jT8AXo8/APiQPwCSkj8ANpQ/ANCVPwBqlz8ABJk/AKiaPwBCnD8A3J0/AHafPwAaoT8AtKI/AE6kPwDopT8Agqc/ACapPwDAqj8AWqw/APStPwCOrz8AMrE/AMyyPwBmtD8ACrY/AKS3PwA+uT8A2Lo/AHy8PwAWvj8AsL8/AErBPwDuwj8AiMQ/ACLGPwDGxz8AYMk/APrKPwCUzD8AOM4/ANLPPwBs0T8ABtM/AKrUPwBE1j8A3tc/AHjZPwAS2z8Attw/AFDePwDq3z8AhOE/ACjjPwDC5D8AXOY/APbnPwCQ6T8ANOs/AM7sPwBo7j8ADPA/AKbxPwBA8z8A2vQ/AH72PwAY+D8Asvk/AEz7PwDw/D8Aiv4/ACQAQAC+AUAAYgNAAPwEQACWBkAAMAhAAMoJQABuC0AACA1AAKIOQABGEEAA4BFAAHoTQAAUFUAAuBZAAFIYQADsGUAAhhtAACodQADEHkAAXiBAAPghQACcI0AANiVAANAmQABqKEAADipAAKgrQABCLUAA5i5AAIAwQAAaMkAAtDNAAFg1QADyNkAAjDhAACY6QADAO0AAZD1AAP4+QACYQEAAMkJAANZDQABwRUAACkdAAKRIQAA+SkAA4ktAAHxNQAAWT0AAsFBAAFRSQADuU0AAiFVAACJXQADGWEAAYFpAAPpbQACeXUAAOF9AANJgQABsYkAAEGRAAKplQABEZ0AA3mhAAIJqQAAcbEAAtm1AAFpvQAD0cEAAjnJAACh0QADMdUAAZndAAAB5QACaekAANHxAANh9QAByf0AADIFAAKaCQABAhEAA5IVAAH6HQAAYiUAAsopAAFaMQADwjUAAio9AAC6RQADIkkAAYpRAAPyVQACgl0AAOplAANSaQABunEAAEp5AAKyfQABGoUAA4KJAAISkQAAepkAAuKdAAFypQAD2qkAAkKxAACquQADEr0AAaLFAAAKzQACctEAANrZAANq3QAB0uUAADrtAAKi8QABCvkAA5r9AAIDBQAAaw0AAtMRAAFjGQADyx0AAjMlAADDLQADKzEAAZM5AAP7PQACi0UAAPNNAANbUQABw1kAAFNhAAK7ZQABI20AA4txAAIbeQAAg4EAAuuFAAF7jQAD45EAAkuZAACzoQADG6UAAautAAATtQACe7kAAOPBAANzxQAB280AAEPVAAKr2QABE+EAA6PlAAIL7QAAc/UAAtv5AAFoAQQD0AUEAjgNBADIFQQDMBkEAZghBAAAKQQCkC0EAPg1BANgOQQByEEEAFhJBALATQQBKFUEA5BZBAIgYQQAiGkEAvBtBAGAdQQD6HkEAlCBBAC4iQQDII0EAbCVBAAYnQQCgKEEAOipBAN4rQQB4LUEAEi9BAKwwQQBGMkEA6jNBAIQ1QQAeN0EAuDhBAFw6QQD2O0EAkD1BACo/QQDOQEEAaEJBAAJEQQCmRUEAQEdBANpIQQB0SkEAGExBALJNQQBMT0EA5lBBAIpSQQAkVEEAvlVBAFhXQQD8WEEAllpBADBcQQDKXUEAbl9BAAhhQQCiYkEAPGRBANZlQQB6Z0EAFGlBAK5qQQBIbEEA7G1BAIZvQQAgcUEAunJBAF50QQD4dUEAkndBADZ5QQDQekEAanxBAAR+QQCof0EAQoFBANyCQQB2hEEAEIZBALSHQQBOiUEA6IpBAIyMQQAmjkEAwI9BAFqRQQD0kkEAmJRBADKWQQDgl0EAeplBABSbQQDMnEEAZp5BAACgQQC4oUEAUqNBAPakQQC4pkEAUqhBAOypQQCQq0EANK1BAM6uQQCGsEEAILJBALqzQQBytUEADLdBALC4QQBeukEA+LtBAJy9QQBKv0EA7sBBAIjCQQBKxEEA5MVBAIjHQQBAyUEA5MpBAH7MQQA2zkEA0M9BAGrRQQAi00EAvNRBAFbWQQAO2EEAstlBAEzbQQD63EEAnt5BADjgQQDm4UEAgONBABrlQQDc5kEAduhBABrqQQDI60EAYu1BAAbvQQC08EEAWPJBAPLzQQCg9UEAOvdBANT4QQCM+kEAJvxBAMD9QQB4/0EAEgFCAKwCQgB4BEIAEgZCAKwHQgBaCUIA/gpCAJgMQgBaDkIA6g9CAIQRQgBGE0IA6hRCAIQWQgA8GEIA1hlCAHAbQgAyHUIA1h5CAHAgQgAoIkIAwiNCAFwlQgAUJ0IArihCAEgqQgAALEIAmi1CADQvQgAAMUIAmjJCADQ0QgD2NUIAhjdCACA5QgDYOkIAcjxCABY+QgDOP0IAckFCAAxDQgDYREIAaEZCAAxIQgC6SUIAVEtCAPhMQgCmTkIASlBCAORRQgCSU0IALFVCAMZWQgB+WEIAGFpCALJbQgBqXUIABF9CAJ5gQgBqYkIABGRCAJ5lQgBgZ0IA+mhCAJ5qQgBMbEIA5m1CAIpvQgBCcUIA3HJCAHZ0QgAkdkIAyHdCAGJ5QgAke0IAtHxCAFh+QgAQgEIAtIFCAE6DQgAGhUIAoIZCADqIQgDyiUIAjItCADCNQgDojkIAeJBCABySQgDUk0IAbpVCAAiXQgDKmEIAZJpCAAicQgC2nUIAUJ9CAPSgQgCsokIARqRCAOClQgCOp0IAMqlCAMyqQgCErEIAHq5CAMKvQgBwsUIACrNCAK60QgBctkIAALhCAJq5QgA+u0IA4rxCAHy+QgAqwEIAxMFCAF7DQgAgxUIAusZCAF7IQgAMykIApstCAErNQgDuzkIAktBCACzSQgDk00IAftVCABjXQgDa2EIAdNpCAA7cQgDG3UIAat9CAAThQgC84kIAVuRCAPDlQgCU50IAOOlCANLqQgCK7EIAJO5CAL7vQgBs8UIABvNCAKD0QgBY9kIA8vdCAIz5QgBE+0IA6PxCAIL+QgBEAEMA3gFDAHgDQwA6BUMA3gZDAHgIQwAmCkMAtgtDAFoNQwAID0MArBBDAEYSQwD+E0MAmBVDADIXQwDqGEMAhBpDAB4cQwDgHUMAhB9DAB4hQwDWIkMAcCRDAAomQwDCJ0MAXClDAPYqQwDCLEMAXC5DAPYvQwC4MUMAUjNDAPY0QwCuNkMAPjhDAOI5QwCQO0MAND1DAM4+QwCGQEMAIEJDALpDQwByRUMADEdDAKZIQwBoSkMA+EtDAJxNQwBKT0MA7lBDAIhSQwBAVEMA2lVDAHRXQwAsWUMAxlpDAGBcQwAYXkMAvF9DAFZhQwAOY0MAnmRDAEJmQwDmZ0MAimlDACRrQwDSbEMAdm5DABBwQwDIcUMAYnNDAAZ1QwC+dkMAYnhDAPx5QwC0e0MATn1DAOh+QwCqgEMARIJDAN6DQwCMhUMAMIdDAMqIQwCCikMAHIxDALaNQwBuj0MACJFDAKKSQwBklEMA/pVDAKKXQwBQmUMA9JpDAI6cQwBGnkMA4J9DAHqhQwAyo0MAzKRDAHCmQwAoqEMAzKlDAGarQwAerUMAuK5DAFKwQwAAskMAmrNDADS1QwDstkMAhrhDACq6QwDYu0MAcr1DABa/QwDEwEMAaMJDAALEQwDExUMAXsdDAPjIQwCwykMASsxDAOTNQwCcz0MAQNFDANrSQwCI1EMALNZDAMbXQwB+2UMAGNtDALLcQwB03kMAGOBDALLhQwBq40MABOVDAJ7mQwBW6EMA8OlDAJTrQwBC7UMA3O5DAIDwQwBC8kMA3PNDAHb1QwAu90MAyPhDAGL6QwAa/EMAtP1DAE7/QwAGAUQAlgJEADoERAD8BUQAlgdEADAJRADoCkQAggxEACYORADoD0QAghFEABwTRADeFEQAeBZEABIYRADKGUQAZBtEAAgdRAC2HkQAWiBEAPQhRACsI0QARiVEAOAmRACiKEQARipEAOArRACYLUQAMi9EAMwwRACEMkQAHjREALg1RABwN0QACjlEAKQ6RABwPEQACj5EAKQ/RABcQUQA9kJEAJBERABIRkQA4kdEAHxJRAAqS0QAxExEAF5ORAAWUEQAulFEAFRTRAD4VEQAklZEACxYRADuWUQAkltEACxdRADaXkQAfmBEABhiRADQY0QAamVEAA5nRADGaEQAYGpEAPprRACybUQATG9EAOZwRACeckQAOHREANJ1RACUd0QAJHlEAMh6RAB2fEQAGn5EALR/RABsgUQABoNEAKCERABYhkQA8odEAIyJRABOi0QA3oxEAHiORAAwkEQA1JFEAG6TRAA6lUQAypZEAGSYRAAmmkQAyptEAGSdRAAwn0QAyqBEAG6iRAAcpEQAtqVEAFqnRAAIqUQArKpEAEasRAD0rUQAjq9EACixRADgskQAerREABS2RADMt0QAZrlEAAC7RADCvEQAXL5EAPa/RACuwUQASMNEAOLERACaxkQANMhEAM7JRACGy0QAIM1EALrORAB80EQAFtJEALDTRABo1UQAAtdEAJzYRABU2kQA7ttEAIjdRABA30QA2uBEAH7iRAAs5EQAxuVEAGrnRAAY6UQAvOpEAFbsRAD67UQAlO9EAC7xRADI8kQAYvREAAb2RACg90QAOvlEANT6RABu/EQAEv5EAKz/RABGAUUA4AJFAIQERQAeBkUAuAdFAFIJRQD2CkUAkAxFACoORQDOD0UAaBFFAAITRQCcFEUAQBZFANoXRQB0GUUADhtFALIcRQBMHkUA5h9FAIAhRQAkI0UAviRFAFgmRQDyJ0UAlilFADArRQDKLEUAZC5FAP4vRQCiMUUAPDNFANY0RQBwNkUAFDhFAK45RQBIO0UA4jxFAIY+RQAgQEUAukFFAF5DRQD4REUAkkZFACxIRQDQSUUAaktFAARNRQCeTkUAQlBFANxRRQB2U0UAEFVFALRWRQBOWEUA6FlFAIJbRQAmXUUAwF5FAFpgRQD0YUUAjmNFADJlRQDMZkUAZmhFAABqRQCka0UAPm1FANhuRQBycEUAFnJFALBzRQBKdUUA5HZFAIh4RQAiekUAvHtFAGB9RQD6fkUAlIBFAC6CRQDSg0UAbIVFAAaHRQCgiEUARIpFAN6LRQB4jUUAEo9FALaQRQBQkkUA6pNFAISVRQAel0UAwphFAFyaRQD2m0UAkJ1FADSfRQDOoEUAaKJFAAKkRQCmpUUAQKdFANqoRQB0qkUAGKxFALKtRQBMr0UA8LBFAIqyRQAktEUAvrVFAGK3RQD8uEUAlrpFADC8RQDUvUUAbr9FAAjBRQCiwkUARsRFAODFRQB6x0UAFMlFAK7KRQBSzEUA7M1FAIbPRQAg0UUAxNJFAF7URQD41UUAktdFADbZRQDQ2kUAatxFAATeRQCo30UAQuFFANziRQB25EUAGuZFALTnRQBO6UUA8upFAIzsRQAm7kUAwO9FAAA</prop>
				<prop name="Temps">REFSWgAAVEECAIBUPP0z7vHzNkB7FK7/R+E6N0CF61H/uB7FOEBxPQrv16PwOvXzej1A9u7yE0D980VBQB/+/vFeQkCPwvUov1xPQ0C4Hv7wON1E9fNaRUAPAlRGa0BSNgJHFQNTSD0E7Uk1A1hKVQRLQM1tzHcATEw1A3hNBQPbcE7982VPLQMvUH1AEAEUrlBAXC4B2yxRNQOoUU0DIVLedQO8UkAppgE4U91AoAFHsVOlBFRA25qZ3wCpVEUDJFXdQOnyoFVAiAE9Gm1WTQOxVnUDLFdFA/ukV00DEVhApHC2BwBTWN0DaVilA1ztWPUDOlidAw5YQN3sAACF61cFA9BXLs0DwVdAhwK9XBceEm/DV0BIoAHHV6UDa8xX3QPJdBf2KKYAicVsFy4Cv6QXXh1GErtIxB/OFfbyutQXNgK49B8wBi8YLyop9wEKtzwvTi8IYC9qIf7ytXwvhiVmL3gvAJovrC+2L8gv2i8UP+4vCD8ASj88P24/gD9iP6Q/lj+wPwC6P8Q/5j/wP9o/BE8eT1hPAMI/dE9OT2hPSk+sT75PkE8Aok/UT9ZPAF8KX1RfPl94XwCKX5xfTl9oX9JfxF/2X+hfABJvLG8WbyhvYm90bzZvwF8Aim+8b05v2G+ab8xvBn/4bwACfyx/xm9Yf2p/PH+Gf5h/AKp/3H/OfwCPwn8UjwaPEI8AOo9sjyaPYI+Sj7SPFo8gjwDSj+SPpo/AjxqfRJ9Wn/CPAEKffJ+en5Cfqp/Un7afcJ8Awp8cr/6fQK8Sr1SvNq9wrwCar6yvdq9Ir5Kv9K/Gr/ifAOqvLL9Ov2C/Qr90v2a/iL8A4q/Mv96/sL8ivwzP7r+4vwAqzzzPTs+Az5LPbM92z8jPAKLPvM/uz9jPIt/8zw7fWN8Aat9E307fgN+a36zfHs9w3wDC3/zfHu8A74rfNO9m7zjvAErvfO+G75jvsu/U797v8O8AAv/E7w7/UP9i/zz/Lv+A/wCq/7z/nv/I/9r/BA/m/yj/AJr/TA8eD0APYg+UD34PuA8Aog/UD94PsA8CHxQfHh8oHwBCH1QfXh+QH6IftB9+H7gfAOofzB9WH/Af+h80LzYvCC8AWi+MLz4voC+yL8Qvxi/4LwAKP+QvFj9APyI/ZD9OP4g/AJo/bD+eP9A/Kj/0P+4/GE8AAk8MTwZPKE9ST3RPlk+oTwA6T8xPfk/oT7JP/E/WTwhfAEpfXF8WX3hfKl+UX6ZfuF8Ail/kX25f6F/6XyRvRm8wbwBCb3xvXm/QT3JvxG/Wb5hvAKpv7G9mbxh/Qn8Ef05/GG8Aan+cf/5vkH/Sf8R/9n/ofwCyfwSPPo9QjxKPdI9ejyiPAJKPpI+mj+CPso/8j+6PKJ8AOp8MnxafcJ9Sn2SfDp+AnwDKn9yf7p+wn/qfJK8Or0ivAFqvbK+2f0Cvoq+0r4avmK8A6q/8rwaf2K8SvzS/Vr9AvwBKv3y/fr9ov6q/xL/Ov/C/AALPHM8uzxDPOs9Mz17PuL8Aes+Uz4bPuM/Kz9zPBt8Y3wCyzzzfTt8w31rfhN/uz2jfAIrfnN+e38DfAu8U7+bfGO8ASu8k71bvYO8y75zvhu+w7wDC7+Tvzu/g7wr/NP/27yj/AGr/TP92/4D/kv+0/1b/oP8A+v/U/wYPGA8qD1QPZg94DwAyD5wPhg84D7oPxA/eD/APAAIfLB8WH0AfMh90H04foA8AYh+8H87/qB/CHwQvzh8gLwAyL0wvNi9IL4IvdC+OL6AvAMov3C+eH8AvEj8EP/YvCD8AIj9kP1Y/kD+iP3Q/fj/YPwC6P/w/7j9wPwpPRE8WTyhPAHJPXE9eTwBPkk/UT+ZP+E8Ask8cXwZfgE9KX1RfLl+IXwCaX3Rffl/QX7pf5F/WXxhvAAJvNG8+byBvUm90b4ZvmG8Acm+sb85v8F/abxR//m8QfwAif0x/Tn/4b1p/pH+2f8h/AIJ/nH+efxCP2n8kj95/OI8Aao98jy6PiI+Sj5yP1o+4jwDKj/SP5o8wnxKfRJ/+j2CfAHqfhJ+On8Cfop/cn7af2J8A+p8srz6vGK8qr1yvRq9wrwCCr7yvzq+gr7qv9K/+r+ifABK/NL8uv0C/gr9sv56/kL8Amr/Mv86/4L/6vxTP5n8ozwBaz0zPds9Iz2LPtM/Gz2jPAIrP9M+Wz9jPCt8s3z7fUN8AYt+M357fcN+K33zfzt/g3wDy3wTvBu8Q7yLvXO8270jvAILvrO+W78jvwu/s797vAP8AEv88/07/IP8y/4T/dv9o87+uR+F6FK609G7/V0D2KFyPwiXelPTVVkAfZvF+VrtA7GjwhStWDdPX+1VA4PDrUYhVQNvNzPfwPFVl8+VU90DD9cfwolRAM7YOAWNUDdMnVN3z6/dTQFLu8bFTQCluyPD1eFO18z5TBQPr8lIN1FItBFJACnYO0TpS3fP7UUDp8G+jcL1R1fRRQDAA7yhcP1ENA/NQQK2k6PGzUGXzdYQEM+1QVQPqT3UDb09ArXFmAfBODdN3tATXt01ASLjxZ01lAx27TUAvASj8TC0DCLVN3fRNDdNXTdX0TfZl86VNJQRNQJqZkg8QuQwX1vK+HB8GAsK3TUBmPhHGTbXzztYEFNFN7fPYzATdTU1AuPFH4WQXhgLjdB9axgLn5ATrTfXz7JwfYK4DtB/GH9ATaBF69EQUWy5OVQPKTn0ET8Xzq4VQLQMYbASubAQu3lQEelJAAC4hkFK2JQOBUmXzVVL18yy2XAQLUsXz9VHVA+xsXCcmAvFR7fP4US0jLQA0JAFShQMDhCd+JbbW8v5R9fP8UV0GewJoEfq8L84v4C/qIS4CeyCA7i8AMxY/ADsmP+gjDhL5CFQ/Zj3GAvd8N24/gDuGPwCQP6o/3D9WAusgzjV2JQZNAPY1Bk8wT0JPVE8OT/gzHk8AeE+CT7RPFk/AT+pP1E8OXwAAWx4/QF9SX2Rfdl8AOyYCbRFMBFhSDQPDUrXza15T/fRT3fNrVFUktVTV9FUFAwJWBSRWtu3zCFc9E6ZXVQMabVjVA2xYDROJWAUkrVhl82VYVQRYhQMTVVjlI+r0VNa09M5EZ1YuItBXTRRXhQPTZGdoVmVGZS4CyGz0x1etVKSUZ64CwKRvHhNX9fO8RMRn5iK61G/mbe7yuPxvtAZ1rgKwrGSAV93zO2o8ZVYFA4LU9C5W5SPb2lXVA4xVLSNAVWrdNFRl9FQ9E2ZU5SPVKtRU7rxUtcRUe1ParQNAvFQFU+3zyFKK1QN8RCQ8tFSrIHYCv1psJIF8BENRxfMF5HTbxVDt83hQDRM5UKpVJE+1BE/VBE5lA31VTn0kTvXzjMQEJ2QUowFN3QY2heYSVFQUeApUFJhEFK4MH2YDhI9mEtHBPB9OFQ4C09QE3E0CLSPgzId2H4gbjh0GnXYCoe/UHy6f4BtGI05l88W1Th10Ty0jYFClgxbSrCSsHC9mEpGMJINSVq0DYFLFAze0VA5UJwJmAu3Elz4DzDd+JY4lji8AoC+yIaZN5i8wo64lLq8IPwCKX2yvVq+Ar7KvnK+2r+ivAMqh1j8Qv8I/JL9Gvyi/Or8AfL/OP4C/ar8crxZfAF/iv0AMz86/GM+iT6wndgIfpJSzcFLdVJx0gFPFAwdmBASSVP1U3FSiVS0DlSjc9Kvc9EuMZw7SN21YxQN3WN3zi1gldLbUxFtYZRMxWIUkWJJt8+dcZ5aiygzXZgLNEFxvXmVWZd7yy4xnXpOcbwC+ZW7fgNvOb/BvCn/E387VVsYCp1dlE3HE9BUk1K3B1PRuVg0TGeRUxVVVzcRVZQMtpMTodHRbllTt81hU9fMcDASt44TEp1NlA208BDJVU1UkUu3zqFwEa0QnZi4i8FEddNSUclGVBK1RpYP2UG3zp3SUZtVQNYRQ5RPUBCRVT1pNdE7VA1xO1fPe1AQ1XFQUGPQE/kxNJLyEqTP05y4igGQUoeQUtApUFLjUBLyMj5aNhmOkFIXMPJTQ7ATDAMaNBgLiDJz/poLmTZ0EvPcOnyCTIN7/8P8CCZaj5ARL5OQbgFpuI09NA6hQvXRRZRMt0XQkSFKlg4aklDMgsJaiKyDW46xUI1K14wdAdMTbkAaTzJ+mtWbC/9x0CPuQtgU+g1KtBqYtlqVGzwAorwof5A8uHzDLdq/wr3IfAIQfVh+QH7ofzB/eHbbim7AA3h8IK6a/KC86L7y/Ri+YvwBiL5Qvpi9oL4IvRB/uLzjPoEIZ/pWGlfZTpJQgZOSi1VN9gylM5LNE5DxVap2TwxzkR6zE61YFZAjExAPQFhJK3MzbwM7FZsJVT9TEG/zE91Rk4OzUCAvYHtVmws+UZGtg7j3mNbQO1a5zV83jxFeNw8IAVGSrYC5POENugsNgTkVG8yBcT/5So9B2Ra6St4RPlk2qvnKcjNROVGQAVGSwVuxUWFb1lFZVNFXN46NkVRUTm8Cuksd0dIaVVG00VLWUVLWErHSYtlzkXVPVcyFTPWRSqn2DmYyUWrx0HIzk4FpEBKGk5GNRzeMkpOS10wSElcTkV1ClUxhWzOS0T/10T71kTkUDE0FO5dQ0hEfU9BPwBvWqF/ITFAQ6pPRi1PSLCtT0q7yEs0T3Bm9I8zZDAU1V1HT/toWG9e7l7uWm/xC487b/wPtugu6cZ/7/IJNiF/LzxG/WQyyEbE71c1s4T2XDP1AF484EhG1lpOTzUW2DXlKVgymNHHfWcnGM5EBMVw6lFDaTHBTqZMTvDHcWg0QEAMsAvg+wA64FbnVOxZ59Fh8AQKs2H+h/+n8EPwaPAD86gQDOrwgvao98j+4fiI+yj8SPANaPkI+ijwyfti8wn0KfVJ8Axi9gn4qfnJ+un8Cf0p+cBMsSUoVUUmU0zAQ/U6pl9FONNFTN5FQl9FVW9dMFVqXDiHw0DETUIYsk1PvA5sVW0oVcp7bi02dYnVTcxBDcxPBXAqXD2BzXFt3ONe49zjUe1Qpu81c1M8YkRyZPSE8Kv4BsTy6/gE+aQUa9xkPENIDaPLQ6ZETsVsXjl1a2jcNCVkUD8VU9A4xVVRXzQ6S0/JTEupTEtXoMVD4UVAFUvcRTpgXjflOttBxUCBSkymgkd7ZDLHQRdATTUV2kaiTERazkBqzkxlCVw1uKUD1TSVA9pFDNc2uaT8UETw1zg06Nw5sCTq0zj02dVHxkBqpkZAIUBBq0ZE+E9HcShPSX9Fe24rcUbxZvKGNAZjM0b4b13uNUZ84y4STXAHZtfm+Qb6JvdN+2b8hj5+KrL05t9E7dRE8tc2FWfFT1UJ00UfXUUhVziW5cBxfyg9zUG3C24jeobATb0A7y+9QE7twE7AIkNPGkD3Z/iHsWcktwbnUAZu+wf9J5Hh8Aj7rvzO8mjwAgj/LvDP9Wjzj/Sv9c/27/AID/8o+U/7b/yP/a/+z/1pUAHp12nygPOg9MD14PaJ8iD8iED251tkIeLHeusuNS2uVUU/VD51PFM3BUtLU05ESk7EQqVq0zr9VWPWMwZESsBEQfWFIlc22cN15CfLw0VywUayxYLaRYzUPoV9XTAdWUr+Y1rq3ONQZPGE/qrwD8rxa/YE8qv1y/Vr0GJS5iq6VXPWNwjKQoFCTXrVYtc4FWFXMuNKTIbVXFU3tVxTMwVYW0tuQEq1TNc2pUpdRUqg10Uz1zrAykcTRUNiVTlfRS5RQEpH80dz7qlbMkxHU8xDac9UzEuWrM1HtcxDpcxPpP5RPbXE8lc91OxTNgThQ11tbSdSxkJZTHjsVeI6rcxFwkZIDcxJyM1K8AxM/ez/DL9kP8x0ZtFt8o3wBC3wxPXt9o28Ztvm2+cyREa0pOzVROlVP0T/1EZkTEGlHFRFxUMVL9RFTk175yegTkVdzULiR0Cw1SLWP1HOce5cZjjAcAPu+Ic07vYOv+7XbvAPOW7wCo73pfjF8O/xiPol+0X9ZdAO7/CG8abyxvPm9Qb2JvdG8Apv+Yb4JpLv0O5W4PmA/ibwD0b/ZvCH86fyx3Ln/4S3YjasQkjNQkANwEgFO1w9UHnCSzzLVVNSPFVbJtRFalpMR0TVf1Q8lJV/3UfKSAJBfuI1jdQ1tMWO0DJFg15Ff9kwHjxKeerW4Vtq2+pY4foB8Auh/EH9Yf8B8CLxQvFi/Ig6r+wpzEpGHcdBdEhMMNVvVDWVY1IzOg5iMspK1l9AQaVdU0VNXTlaVU9ZRUzUTUtNH0tJhVU6XDXwykIbQk5vSUxae0RGoMxLsA1iLgUdqtQ6DsRGNR/ZMjUdbtA+RQpUOmzJRmUFb1sxhQjTRPhcRPDcOrvk6ds0H8lMHcNFqknMd2Q0wVxITMZrzEiwqUxKJMRLOMP54/sD/CMUAG1c413j3mP/AzNiLlHE+AHk8wT2rZJuNET0ZF9sIDrU7dQ2xOFTRP3UMcFlTErFC900HU1NtA9tXQztMEx94DDORLzAQiUgrtAwTk1PAc5xbl1kUO5QD+TUbvOONGX5hTPnU+XY5fAJhbbl9Iz8pfXM9mz3jP6l8ArM+OxaZv4M/yzwTfFt8o3wA630zfXt9w34ppjm8AC67fgMDfSn9cf9bf8N8K7wQMCGq8BEG8RKXERB5TVbOzwVNtREyU1VTdQ1w2NJTlVX3TaFbdRFwkm25XVbMBWGW09HSFJVh904gcF1azWBWk9HQF9UQk2FwfLoV2HX4fWIsCpkLGrB+Gj5iPoo/Ej8aPqOCPIimmQrY8JJBk9E7aTPQA1HSZVu0DRFZataPxdCSgVTXzUrx0awpVvTRUncOIVH3TzTh05PxTNfS8JIhTrM30LAQSU1UUUn3TmGlS/XSclA4cVM9RVbPTkVH99LyUE1y01VCqTZRQfdNIjEQK5JSXaiQ0HPSUnvyUIU7lowWqBERGXDdWNZ6T1AeWIpVvTESTPKSrTKdmUroQZK9ur7gz7nLLjKfWP6ivAPI/3K/er/ivAr8cv0ZFDpO1Tm2UTlWzcU8Ngz9VUE3z0AQ0iVy0FcREEW6sRxYDVARo1Ce2A2y0CNNgrrVmUuqslKOwtrV2sgH9xL8WXyhfUs8Mz+61Bs0APs/AzxI/JD8GP6DPSj9cPwDuX3jfqj+8P84/4D/yPwRPABZPKE86T0xPnt/434JPHO+Ajk+YT6pP5N+2Rb61RgNSVB2UnCThnLRgTATlPASrblRtdFSVI4OE5AhNVmVTilZ9dGT0rhz0YR+857blruXm8mRYhaNs43A2kgVYdTPoV23kAOznrhIrgDaNplUO/S6FftIAa4Au9W6PSP9i/6yPdv+Y+6iW/6j7TiKwHPR/3OQo1nRk11ZVs4GU5C5Wmj1j3DyUilX9lITk+NZMlKVU3XNnNFQpVLYVY/BT5fO0U6WzfKqUdED0ZARk5LqUlHpChHQ8dLSLIBZjrJSAdASoW7CWs+xEt+SUd9yUONVQ7RRP5fN07JT5Tko9Y3z8lAEEJcSkJeQHqN4FnnVWslEspHksFJwC/ASvHBfefTYddqWGpVaDAJSnXh94H8Kpxq+oH8IfhI+wxhXmH5jR/AQvTu1UTqjllhYDpAQaNHSwrJQwIVJtgyNwNiX+4oFU5GuwAnayLVTkawCW1a61prXWEwCU1x6jtJTTv6Uvty/ZL+MvAD0/hzQmA7yf3p9wP4I/BK8A9p8oP0KvJK9eT4Cvkq+krwC2r8iv2q/sr/6vgN+a3zS/AG5PyE9av2y/dr+Iv5q5dpXU7gMkdIxMJAAEdIBTaq3jBexkkDRUGVVFc6uhVTWjKIzkzIzkTLDsVwcCk1BuYndY/UOLrVjtA35YDVRYhQMjCrzk/Zzk4RT3rlWuVR71AP7tFv3m5Tai81D+XxBvIm+ALG9Gb1Bvsvku3xjT5mKpVsT0YFet4xWcxMGU5a1WFbMYVvUTx4TkeM1V7QMuVSWEbOSVVNZtY1dUVSRUNfPiU6b1E6dTveRc5DH0ZORKVASoHHRqFJduku/kh0wGI3wkNVGNFJQEpZQEq2VQbWMnbHTT1IRYtnx02U79I1pOrePFaiyEWiyEGjSE/kwdlFK8dDFc54YCg4wUphQfAB4fMB8Kj1QXLo+AG0aNjh+AKP9yj0z/3h/wE/4jPPRKVU5NlE79YxykBKoUJBVAfATSHLRIPCf+hR51Vm5STVKddFLdBFI9liBuJTaV7hP8Rz5yAFyXXp8AcJ+Cme4tnp1OD+ifkg9UrwA2r1ivqg/cD+YPAB/CCf4lAD6/SB9aH2wffh+QH6IftB8AHr/AH+of/B+uv6C/Mi8kLyBWL2gveikuBUZzUtVk3LRbIFPFw6JTlWRUjeObs1Qdkz5VVeS8ZGqFVi2UVm1UtMSjUB7DWNg9dDzHflJ1WDUDP1ja5fMWhFT0V/1D21cCLZPOtFc2NZ7FplXOXabFAH7F9l/Iw8bP2M+yPwTf1j8IIN/qP7w0jvzEI8A2A+Qky61WDVRW7bQ8RLVV1m1jZ1UdlFX9Q8tU0k1UVNX0PFQTpNTXU6rNdFMF82EkVBW0JNiyJHScDJdm0iFSjePjqkx0pAzkZUwkF0wk1y1QNVOZUE3kUK3U7ESbuk998zpPlTRU5CURTl1UhPW8dBFs5y5V5mK1OQT0YbyEj00NA6tCJIS3pO++79DjVsLDXFRByxSP7u8A/0qJxhLoNP9APv8Ib1r5PpNs/25iB5T0m2xO1WN1T8VkpPTQSVDNRg4y9TwEE5WNhGcqxhJo3LRAJHQc/IQbAAI+cvA0ly6VdmUudRYNLgUALgU+DaafiJ+CnzQXNhX2DwBgfxofDB+Wfwgfsn+8f8Z/AEB7/h8QjyKPNI9Gj1iPao8AfI+Oj8gf2h8ML0YveC/aj8D8jw6fMJ86kQ4FljISUrRNxNz0xcT0QFOVVFNUbdT8tPl0RIOE1AgUxLWMLEQN9CSMV43jA1pcxG0EPIVYLcNnTMRVOfwkEETE7izE1zw3AD41FsOMz5bNrs+IP5o/pD+A9s8A3wJPrK++rf7TbKSAwiw0O3Sk4yDmQ2zULlaWjaPcVdW0VV1khNT4tpzUtVTl83ZU/VM6WsQk7tTUtFPN9FMVNFbU1ARTPaRSPcRSHcSoNAduo9xkgATkQcREBFoM5MUk5IVQLcNHNOS18zzkeETk+U6No3xZTl3E/FSKTZ0jNRz0UQb0t97zfORRtFR6fFQBnFxfZl3G7c7tnl2W07RfAM5fGPPeX/BfAm/Uzy5lLm1stoOkVC9OpYPITp3kVU/N02Ek5PXsRIrEZK0udLR8UlWjkuRkg1acZGBStYM33PQVbLQAEwD2/bZltoVu4wQEIwgmBQA2D2gPon/M397fEO8i79R/AC7vQO/af1Tvdu+I7yofxI8A1u/o7/rvDP8e/zD/Qv9U/wCmj7iPyo+c/yafwP+y+bb9UN7/sPs+BYbCHpxkcLREbeFslGBTffMHVD1TbZGElBlVPVOhVcXDpSrcJK78pSw0q/SUN7LclHkEN/4qW1iNwzEVWMXDCqwE6iSndjV2NQA2pRatLqVuPT6vWK9yqW6vwICvkq9kH76tbh3G8qlXqm2TcHQ0KoQU1/ykbq1WbfMYVn3zx5SUeGVVPdRV7SQktKVU1ZTVVKVkVBUT4jwEp1Na5SRTPVMxU3VkUrXjU7hSFcSEZC281O+EtDWwlLRxpNQzUS3WJrNWtLR3UIUTJ7y008S0TVjMtNlO7UTctN0sVElxBMfWY0ytBCxUMXzEq1pNFROC3CSipFSvADTPfl+QW17NrlV2zcZfmM8AqsG2z8jPkj+kPzZtxuMkVbVONVRORaP0T/2zhq1QhTMaUb1D03zUSklS7TRslJA0J66yVTwnBv7SDFLtxHzfPkVOld5tAK7fwN8C6RZ9/t/AT0J5xk8A8E9i7wxf/k+Y6w5fIF8yWQCG/4hfml+sX75f0F9y/+RfAAZvGG8qb+xfjv/I/3JvhG+Azv/4/6JvvGf2akPQ5rNSVJ3UPEShDCQnBCSy/BRbPFV9Q8NVtbRWzQQmLHRKV63EzARKlAzLlW11vJRNWK2zJViFRAL0BN/0Dzal9gUer/AP0gEC/rLGDB9erzgfQh9cH24fqIAfOon+srYshJqkFGBZV23UNKStVo0kVn1EtoyEs1Wts2VVfdMa2iR01yS0lVQ9Y0hUloVDD1T9NFNlhFS0X21TfUMjU/2z5lI9Y4WoNERc9GQjAH5zZESgmqTUY/w0I1HthKy0pRa0tFdQteMYvLQj0N6TbU+Fw75O9XNATqW0ZNQnBoIOvCcm0hFN3ZSqpMRlJMSL/LSmvDSzAPwn/i8QPyI5bs+Ay4bNns+AsM+KP1SvZq+4P8IxhhIHtU5F02ycJDpPRdMcTVAVg6xQnZSktPWMRKFebLdutSYFbrJLbNQloBREa0A+RYbVhsLupNTzAPTX3mV2T4hLFgWeT+jf+t8A3E/eT7C/Ml/Mv9a/8L9iXwDktz5lJs0+z1DPYs90z4bPAJjPqs+8z87P4M/yz1xvpm8AuG/Kb0TfNt8o32LflNc+YlsIUv0zQ1INA6cURKtAUx00UxWDTOwU1bbEhF9VDQPnVZ2kVmpFJFYVI43UdARYzaTWXHSFWD1jiHR0b1hSrdRYpYSUBPA8dNiUdwCOf/gD3g9w407tzn/gf/J/gAyPFo8ojzqPDP9ehRaijtrE5E7c5OxWDQOXVrIdI0H01dwUnlWl41JZVTVE5NTHVO0zdryEwzhU3TTkhMvQjtKJUyo19FOl4xIMJNfcp66i1Uz0ZA4sBNFUJJFR1GX0ZCQVZCTVfCSHUDS9hPQ0CnQkl0/9FFyUm55OVTMhTq2WnoI1qESkyyCm4gIUpB6slEYq9JRv9JSPJDSn9Cf2LwDYm96dLjX2nwivGqkerXY/wEivGh8sH0YjhK9OYhdOtuWzmE6dg3VP5QNBVnwk91BFQ4rEpBU8JFVtRLSPLCSI9IRo5KQBQPSkkxBeRRa1TkU+48SnAIaTLL/eZYZPgL96vxTPPiUArqJDLw3PZy8Bz3svpS/HLwC5LyPPlbb+zxg/Kj88P04/AGA/cj+EP05vqD+6Pwzfdt9AkN8CTxRPZt/oPypPUcUWqq7zUk1DWdT04bzUYLVTnYPlpPRuVM1kVGrlA4GshAcsdIpWFaNVLtzkrLx0H2R0bVR8rBvgjpJhWM1jN/REBwVYDRRX1dSE72bvqH+C6QKOMsiU56blpu+479LvnF9Q7u/47xL/hFSwhFSAPHS1KESE10z0gVblZFZaDRPapISKVXUUVY00trSEpVSdM2dUVXMrtVS94/DshLZTzQN61VNllFMF5FPls7hSRGVk/IQ8lBTzEG6CwNwUTYAklENRBeT09LX89LV3RJQ4TJTzT+WzeLZUlPlOpVN8ToWUTWqNk3EspCXcBP5M7YOpBgR3jpJRzAR6zJScgLSXhg/Qm86V5p/AA46S0QDED94PIKs2r8h/Eh88H4atWP51njOklCtO7ZROTZZW7oKGUE1DGRQkrvQU1THE9Hy81JA8tINSBM2mPiIsdITT8J41zh/gEwBGRVa1LrW+jQ4vQCtmvTYtAKa1Fp+ov+IvPJ9Gn1CfYpkAZp9An6K5xj/Qn+Kf9J8GrwAYryqvPK+eP2Cvcq9Mpz5PAFBPsq/Er9av6K8yT5yv9qW0VrWGQiCMZIxS3fMBVVMNZFOl1FTd9FRFhFVVxdOjJGQq/NTN9NSbT1f1o8lXVaP7RXes3EfWAn5YdURYneMkFtRE/Vfd8+EkV1blHl0ANl9w49a9jpJbUJ7tbl/A74DK76xfxlVuzdZf4FOOyqeWzERfV70UV8XUFGRu1rREGlZVVFW983tVWt3zMSRk2lTdc5pMZMVbVGQg1NSTQM4CqlOapXNxdGQ0U+XUhGSqinSEbtSEL7zU4xA2wrJWtGR0UV1TNoyU6MxkVagMBGqEFCoUBNccBNtcT5UT3U6tA2NOFFVUnHRelHQaDHdGBRZjKpR0WqQEgEwEojx/Vn8ImAtufYZC0IR3zgWWf6h/APoPjO/ef7DvuuEGjwCDLpOqXAVOjfROxfMcDASqZVBtZFE9VBy0SVI9hNRkh/aiecQUS/wUI1IIdWRc184C6pyHThMct/YdAP4f2I9CL/yPtp22//D/op8ArJ+mnygPip88D7afgK+SDwCkD7YPyA/aD+wP/g8QHyIfAEyv1j3WPWYfCLtuH5gfeh9grB/OH+AbvoUOYkFSPWRlUhXUU/3UVLQoVG1zq7NUjWRVtXPF7MRrsoS079TFVFToV/3jTKFYpWTcR561/hNY3cRYBFWkFFTdDM8WVS5fAM/auQBeVSbPOMtOz1jPol90z5bPqGA/4lGuso4cNE4ENABazESvHGRaVrVzBaQ0W7VVvWNlVd3UVXV0tpxEh1Q1Y0hUFVMNmiQk03xkmFO9xBQkElaMRNVSNWOYjGRcXIRVHAwk4KSEoHz0YaxkrRO8ZNVQvWOVnNRXYsxkGNRkO4DeEjlPrbMbvk5t4yFOBfTs5bzkmQ4Md1aiF01tRLR0ZQrM5JN0dKdEd0Z/IO8y6QJOYstE545/aONm7bZ1tnUC5iLmnO+273Bfwu+UX56ybQf85GxOvWN1Ty1k1gz00FC1RFG1c/VRSn2zXZRkjexXNhJo/BcIrvIjQDayAFzXnoWWhd5aAJtgfv2+jS61pv9oD8L/9I8Arm/Ab9Jv5G8+D1APYg8EfwAufxh7Hp0uH4B/kn+kf7Z/AMh/2n/sfzYfWK8ijzSP3h+AsB/CH3yPjo9oj5qB/jNSWm2DV0xkw1Ktsz5MtGvBUzUzTBzU1VTF1FVVFYMH3MSKfLQNXCS1jLQkAcS0XVh944UVWA2DiLy0ZIwkm7A2slUQrLTulLTXXCTMRDQA67BmlQ5TvC+2Ja4l3i32LwBAzxo/JD8+P1A/os8cp06yrbHUJH9X7cM7lCTtrVaVg5lW/RRWbePxLVWd859VxVRVDYQc1Ku1VOUjdgTUOvSE/mlTzYRUtIj0ND9TNeNVA+w0yDT0iRxETNSETQ4UZNBRXbT0pEFs1C0EbNTEUM00UNU0BPS1CpzUl6TUHE8Vw3pZTsW0XFSKTQUjNezkFQb81AIsVB6MR75T1EQFlwRUq9RP3k8Y4zbtBlUEDsNUtNUcX27vQFtWI1RfIH5VXl9Az0rBfiLxnF/ew6q81U7VRE99I2EUtPeqlNSK3FQV7FRtnPSPWkxkg0zUXlJFlFKlxgI+IvssZ2b1XtUWhdbTZNQBAoT/Xm12ZXZtlo3G/0jfAKpvjN9Gf0B7Fn+g37LfxN8A3t8QfwLhNo9A71LvZO927wAIjxqPrO++79Dv4u/07z6PAKiLJv2Wj0j/oo9c925lbrNq/BRxHNTjHGRgUzXzS+dTTSRUVfTkNKO8NFsqVvWDrlbNkzBUpC2ttCQhWLVUWP3TO5BsZiWmklpYRcMuWAUjEQX09FsgvpLSbJdulfaCAc4kB4afmJvOo+wvxp3On0CgD/KZBq8Yryqv9AynfDSaUyUo9ATXVr3E1PVWVvWT3FU9tFXV9FX1k23s1DSoVKWTalRFI60v5DTzU8UEU/WzcaoERDUcJPgMZLy0xH9iJERAVGf+QwS0dFHlI1U2bPVQVfO5nMR6JLTVOpzE+jS0fMRU4U5GtZNiTj1WfrWmwiVkt1BetR4lBgPstH70RKDUtAGvlL+mvfZNxr0OX+i/+r8ADM8ez0jPUs+MX27FnuMENCtOTp1ETv3UT/X0JLRrGlGVA7AsRDBSPbSstMdW8nlSPZNU3MQrAMTE66D+yuvIbsNc9wbVFt8EWGPWsv9sb9bfYN8KT3zfALZSI0BudSZP6N9yT3xPdk8AoE9iT7xPzk0G/whfGl8sXwA+X1BfYl+U725fmF+qX7xfAA7/WP/yXwRvNv02/whjXmXU1vOUFIyM9AHchIFTav2EVPWkVP0jPlUtk5vFVQVjSVZ1lMz0Tqikl0aVhlJ3BASKPJR0miSUTRQEJVgdlr7y4wBUB6aVppXWs1wHDn0GdWYPAHgPig+sD+6fwA/KD6R/nn2a3qKcDBReV6XE5PTBttT0cFZ9UxhWPZO0TVUtY2dVbbTE9NqcpEuaVCWUVOX07ITl5IRtnHwUYVOVoyZTBWNV6XQ0qsTEbrTELyTUVfEEtKSkxGUsZCe0RFXo1BSp1BRp7BQqLLSt1zy0Ok+1lE6980NkfMW0JF50xbQk/kwltFVNBWM5vCRhjCSHZLQFoiQ0s1wvprV+JX4vyLMA1rWeJd61ti/IL9Iv5C/+L7DInwo/JDeOggdO7fRObL2G3qIcUH1zrFClFKoEtNR8VEh0NIqsxI1UjPeWMkuMNCSMNASM9DB7gO7F5sWmwvVRRbRsNAEAFN/mP/g/Ek/cr3bf0EsAVk8gv9JP3E8+v6hPcr9UvwAe72izFrV2X4hfyr/kvwbPABjPKs88z07P6L/6v4TP3l+AqM8Sbyxv3s/wz/rBZsIIZrQUQ1IFFKQUIFMVlJlTrYQ0hNVUnfQEhOdZVe30zPTuViWDbZR0bep8dExYhYOFWG3DVPvwZtNYXWNBvGQatGQF9yx03QR3pmUudQZ1Tg8IIHumZS4ixjx/Tn9gf3p/oIR/ln+wf2LpLiK2DBSOsCzko2AmIwR0r1a1k1pZVnWEDISeVQ3jUsT0SwpV/dRUDZRUFEgkhFsNVPWTw1P19FPNZFos1BKEFNVSbcOYlBRTXFKF9j4DUXVkUc3krVG98xNRbZRQhYOVVrSEV1Blsxi0hJf0FFscTyWDnU7l9E7FExWmtJRK3JQO7IcOgywkVUbclG7slJGUJKsknwBuLXYviCOWJV6Vpi94n4qfAFwHrp/Yn4oPnA8WNTY1dsJNF0w0mE4VJPwUQSSkFdC0hGeErG18NwbzpDQJZ6QXhvNSJSRsr36vkKMArhWerbavyK/Sr4Qf9q8QvwCSH+wfjr+gvyIvDC8WLzgvAFIpjs+IL5ovrC++L9Av4i8A9C8GPxg/cs+cz57PYD/Cz2DUz5Y/qD+6P0z0ElK9MwtZUoVkUkXUHPQ7gGaDWVS9NPzkg1UN1Fa9ZCZk1A1X3fQEdB+M197yiYt8115iYbRks2BG0hABWG3WbpMsd/5vEHPW3SZ9ANaD/N8O7yjvMu8EX17vqH9Uun/kRLCMRH8cVDo0VGvXVg1EVp0DLlYNU6vcVVVkVfWTQ1TU/LYchLpU7fNqVG2EVNYV0/NTHVRT3YN+U1SVVBz0BTTUymyEfxwXqJalTpMspISEhEVUJAhaVCTIrIR6UJVjPKyEtfqE9HyM9P1O5UOAVpT0AU6dA46klCgUlFUCxPQGXAQl7JRRbJQFdeT0l9z/7v8ICw4PIAMCRvLRNAc2DT4NXg9wC24PgKAPqg/0l/aVvgVug9SFTqqtZE8V02McpBxE9LFWlKQwUlXTfOw0kKSkVYNkhF4UFDcs9AzkNACLoD4VPhU2FTY1tvNcH66vAIAfQi9Mj/6v0B+Sj6yPvo8A0I/ij1wvXi9QL7q/PJ9OnwBgn3KfhJ+Wn6ifup/Mny4/ANifAq/EPyavOK9Kr3w/Vq/QgKtGhTb1RvJxHBQAU5Y1E4FTFURURfQERBlVVRXTo9TkKlzUrlzUIKPgHgM0VGNAfqJ5REdG0s2ABLRZWH1UjNT9VwI1E+Hs34ZPmE+qSfbVJmMAzE/eT/BP+k/Mvx5fQF86X7YExKdXRdNwVxVjFVrk1MF8VG5W5ZMYRMSryFUtZFWlszCMVOwapFSa9ORdVJX0PNT7MFZW0qxTveNxHPQ1vKSr+FK1Y6rcdG48hC9qzHTwTPSyDGR0UX1jtTbklVAdk6pQfaNpqixkKnT02ERkXIz03Y1ONfNeTh12HtP8ZBqodGfW42x0MaxkV9RkgArUZKB0dLO0b/7/2GsOwgnHJAfuMtAsDz4PGH8qfwBcf/7fIOt2fXZ1ToOk9RzUq/5OjbP0RGSs5ARAWlT00+SUSFJ9Y4bMd6ouY1LdU1X0dCUMFAgCLITz/H82FX6lPoVmHTaPAEiP6o+kHy79po9g/3L/hP8AVi+I/7r/pP+W/Vb1di/gmwA2nygPOg9MD14P6J9qD5QPAKYPuA8Sr9wPbq8AHxIfJB+Q7g8wG/7lXsNSHcSspCDVU5WzouRUKrxUs1RWHeM+VeU0VQVDSeSkg+5WpbMrwHbSc0A2YkyMFLdGSnVYxRY200xE9QJ8RN10v069Zr1etX5Nxk8AmL+iv8S/1r/ou/6/CM+6KaI2Ypx8JPOgBvNWXVOv1VbdNFYVYwUMNLVVlkUTZ1WdpFXlZKxUilp0xE3EpBFUbVRTlSOtnLSkYVNl4yS8pNii7HSc3Hc2QwRk4wxkpKoUZGVEFCdEFNf0xJllUHUDWKx1PGS6T3XTUzpPXSQk1EVkZK5U5VIk5A50Z0YzTVUTOdTUBWGk1Iekb3bfiN/ab6zXIO5tBn/Y3+rRbgLo9N8W77DYTyrv/E+mcgNONWNsWU7VNv7iQVDtZFB9AyFnFGT7cN51TmKNVFemqoz7UJbyGlIdhq4TVPTqCIRX9nUuQvvs7/btDv0W/wAo/9pfVPdW/+D/2v+c/yZvAEhvWm98b35tbgUun8gP4m8A9G8Gfxh/eg88f05/YH9yfwCEfy4V1g84H0of1H++f+B/TAqPzMQSUh20rOTFxMRTQFOd1FQ0TMyk+XzEa4FVvaRWxeOMVv0TtQ3EFIxMJAZYdSNgbVgtc4hYXSOCWF00aVj9ps4SEBS08FdtNAA8L1a/KC86KU7DTCdeLyifgHovhC+mL7gvgp+Ul7aisYo8lID0pDtMlLMQtjNW1mXjRFZN89xUxIpVar3DP2SE+ITEtVRNI012bMQ6VF3kZDS0hBQzelPllESEA1OFtCyE04lSxRR8VA6spMBR1M0U1ORB1MQEnDTFUKql44W8NEgE1AgE1Hg1T1UUTk3zfE4ttMxEC4pNncRNhYQER67jTNRVUTREd1REnKzUrzRPAEZPWEum1W5Nvt+QT6pPxE+Axk/oT6q51uO8twZdLkIrlU5NxE5t1E9dNHyk9SrMNIqcNBVEpHyU527SCYN8NzZyN6zkE8CmVYZVAMblxsU2da6jXBd2zQb/AGsADo1ub0j/Im/sz6ZvCN+SbwAc30bfKN863wxvhn+g37LfAMTf1t/o3/rfDO8e7zDvMn8AVO8+5fZ/8H8Sj6Tvtu+I76DC4Q71JjNkV55DUh2TYrVTjePnXDSRVKVTG61VFVOjVT3TKqwUrlq0FDDMhK1XJTRYVROjeVhVVMwXBjNYpbMurVi9owVYVdPoHJTSAGyU24CW9R4v8I/qgdaFNqMAVC8un0CfUp9cn26fkJ/SL2pMBKfk9HLUhCpXVROr2VYlxFbtFFZN48daZIR4JDQuVYX0VOUzs6VUPVRUhClUzRPgzVNN46dTHVRcNDFTmkVUUlXTuFIdpHQ0PKh8VItQ/vKwZKRxnFQ10VH9tv6jPFR3lKQ4UGq19E9V01icpNlOlUMVXqyk3QxEcdSnBkU+0lUKDEQxTLRaBESCXLQBnvSvBr9YT2pBLrV2RWbyAdBEt1a/oE9ysW6/mL9aL8BsL769vrXew/Q1bBT+ToxV1FwUiFB1VBwXzhJKoVJ9pBzHBhW+olVUVC0CdDQMPMRLUI5VVsUGU8TnAH5VBkO8X47PoM/C6d5d3l8AQNOuz2jfyj9031bf6D9i3wAMT3bfIE/yPxRvPu9Q76JPALRPxk/YT+pPlE8OXyBfMl8ApH+O5Y7vcF+CX5RfTjU+86oMFIz05AHsBIEcpCptVEWDs1RtIz5VNYRNVUXDS1al9DT0TtSH0EajjIRr8LaSi5SEeFhWVTNPWEWDI1z0/aSUReF8hMzU95b1HiLOtPcCvqLVtPem9Q6d3v/w//r/QBwPJg84D1IPDH/Gk1dl87NgVw3E5ITBVmVTV7aMBANWrWOyVb2jZWbclBpVRbT0lJVUVXS1VFUzD9xU01NVQ5q1U20UUyUjIVP9k+YVUv1DqAQUaizE8+DmkjXfXKSgJDRjUT1k9HRV43ykpXykZZSkGFQUbPOwllI5T3UTvU7986NATnWkpBeWA02tpEwqvbMRHCQ+PCRltKf+kgWmzLSzxB/OHeYdNr0GJQCGAxQvLi84L3qxVsN0LyafaDifgi+UFU5Fw2tOzRPbOk8VwxxQ1cOsUBA1hHSkEzB2El1EpMNQppUwTjL74NYlpmIkUsWkHMRAY8AWNU7FDjVGxWbyAAT0AEMwPjX+lVY/mD+qOc7Nbj8AuDtur4Cvml80r05PYE9KTwDMrwa/6K/6rxy/Pr8wuz5fAABfer+kv7a/yL/av+y//r+AEM8izzTPRs9Yz4KxVrIIhkQ0Q1LdBEw0u3DucsOirHROjHSDcD5zVd3j6RVV5QRW1ZRWtZR8ZIPwtpZyX1ilY4RYzZOGNVjNdFglI0FYxSTsxAX2fATaVGeW9VZlbmUGIzCM9z7VVm1+8sVX7RRMZAXBpPS/fN8ug5TfntUe8gm7tNeeornE146D1NfO3dTeUwwEjkT0TaT0/1ZWhbOYVu0TQ8TFVR2jrZ8k9FNVdRMNdHTKlVTNE4rkVVRNNIx0x9rkBIy0dFFTffMVU1aFs9hSvYObtFRQTDRVEQT00iwUlfR0U4y0rReMtNdQFeRQ1SRQVr2DC1A1dE9N9E8lI62hPIQlTj2TrkQkSKoElAUkJAFUhB18hEZqRJRuRJSOTCSqTX3zobWcj84drmN8hMZMJMqgBCd+Y9SHdhX+8uDsFOMAtPc+LQ6d3v/w+4YvEA9akdp+406Ns5dOpWN0TyY9c0BQjWTU5Iq85fwkUW20VOsgFnKH/ARoTDQFQQwUHOwkc7A+k1SkIzAgzmLbkA7TND+mYgQMrzY1AEZj9Jf2lZ6l9pVWrZavqK8AKr88H04fMB+KH5wfrh0OvwBIv8of1B/eHxgvAi8MLyYvADgvSi9cL24viCNez8Av0i9A5C/2Lwg/Gj90R+5yE8R0tVjElMTEVGFThSPomrR0cUzk+lTlxLTECSoEZI7MxBFMdLGEZENgtDbzBNSK/MSBWK10WFrVwzWkNA5YZVPnpGQF1OTUyeQ3bmVG1f49Tt8AYNt21TZNht+o37rZdk/A36jS2c7d5oKubGR+DGQ6atTU12R0gvxUL1a9g23bPOSNVa1jQlVVpG1UhbO4VHUjalTlg60udDT0U5VEUz2TflbMVEFTjbMHpHTK5ASFfhykP7RUA6BOc/R0g61RpWNEUdUzB4RUx9VQdSN6hJQ85OT5T1adg3pPZVRP3URO9dMrA049c5AM9Cgc9xb1TD5jzIRQTT0EZPSaRJQQC/CWQxRv5oK+LGd2/4jzBMaFhiLYpP+u/7jz1jOMZwLe4uv0/65vuGPWk8xvJgqt9USULk5l5E5N9E9M7XTc5BtRlTSsBDCM5FV7tJSRVDSB5ARedAQFN2QEDcyUuwCmBZ4FHvIx8YQnJqVeggFSxVRUNACTcL4F5g8AGwYd1n/Af/p/AAwf/n8wj0KPVI9mj3iPgoEAdgKTsIaPmI+6j4Qv3o+QLwB6LxSf9o8In0qfLJ8+n4CfAGKfpJ+On7Av2p+Et+4FbgJVIIQEcYQEAZTEg1w0awhUreRUtWMcVcXzbaU85C1WbQOwVkVDLVEcTDhYlZN4rDeuU7VYNeRYfUMrWLVj/AYUROBXbQND0OY9DmI70AKOctHcN8alpqVmciNAZuMBV8Xza9CWw5Q0S0AGtTZjAhxEvBy/Lr1e80S/TrUOU1Rkv0Zitny0pqSkcNw0tRQERMLkRG9WBdRWal3UVZVUVW1TMVWdZFlU5eRsNFpUTQMfLKRN5SxUqVONtJTEM1w0RfiMBKxkB/ZjXFTvHHcmNuJzUcU0rIVQhcTM5E1olFQqUJX0rFRarFSL2k5tU2HEVLvw7gJdUpz0GdxXLtIM1GQwnPRVWdxUgXRkoCQEsRxvQN7FntM0b4b1vqP8VNRcZwJmctxsb35vkG+iYZ5tzm2gvm/Qb6LR7gOM1EyExAFtT+3T90+l861QhQQaRMTVtJRKUqVDewAuwquPUsWDecwEVJR0I4VSxTMFhAR7cGZ9PmLyADQ3ZlWOfWZV3g+4fwqPnO8Avo+Q7xqBJjWmn3Afwu8U/wAm/zj/Sv9c/6aPaP9iGb6fALD/wv/U/57/+P/i/xQP7v8AEA8yD1wPNgXmn5APog8sN6o+YgJcVC/01KcUpCGtU3VTo1MVEywspLXG5LQ/VbW2vtPcRPJWEPVTk7Bmc7ykTrQ3rjU+wzVYxYNJbKQYWCVU5KQB3LyntqXmpaalxqWOHfY1AE5T7KcW4gO4Rk9YT2JBNr+AUL8KIX5FZr94v4KxJjKYamRETdQU/4Q0rlZFNFVWTTMEVKSxPKRlBFRUO6BGY1T11FRFA0g0pFsMVB2j01PVM5fsBNtcU/VTIFP1o9VSokUDmEQ3FnN05N4kdKDVUfVTYDw0I3xU1FC2TTOUUEVjVlDVMxfZUNXEzNQ3T2VzvE5W9TM+TvWTqNRUSKzHVN5VxjIVZGQ97FRj1FQBiNRUWzAGc+TP7s0+b1BrAB7dZm1G3U7fmG+6b6TfVk9saEvOMgZOHSNrTsWDqzlP9VNA3NTRJDRmVnxU9FE1Q1wUxIy8R0QeE2zkQOwnZlWOsvAs7wCuSiOAjn8YU27vgO/K71xfAEZfUF9yWR6F/u+4X8pf3F8A7l8Ab3L/fP8mb5j/Qg9sbwBWD3Bvem+kb8ZvsG+Cb+RvANZvAHvulc6fSH9af2x/RuVSB8IT5CdeEsRk5EAcpLPDUy0UnCTXVI2zYLVVxYMJZCSOVjXDEbakpJBXzdMHWKUTXm1YRcOFWF3Th1gFNFb8dDVYjbMQHITwZKRB2OSntq3WQqugxjLSVIcAToWmHUbC+6C+Fc4f2B/qGYDuFR4lHiWmM9SP3oXWAreo9I82w5ykgFykPFyk7NZsJJhWHaNDHBTwVSalE55V1UTMdPn0B0bCbXXUtDlULRP+U510pgzEiFNNNBykA7wkx6rkJIgUxEwcxA1k5NBCNMSRNMTj0F7jPMTDVMRLh1ClJFDNdGzElXTEjRrU1H1OpVSMN14SNKVN9aMFpMc+Uh0spEUq7DR4rDSZFNSunD9urQD+zc4/4Dsu1fY/CE8aSTZPUPivQk8cvxZS8WSk9ZzFVoREy05lpE81k2NcxNv4UB0ji1GVoxZS0gWzbPzXjqKCzARfUhqVozYM5BRSReY25S7lAO5FbnVO7XYjjLTLAC5fQF8Akl8kz3Zdrl9Qa/5tpl8QbwCaz6zPvs84b0pvFH8Wf2jPAPrPLN8+3wjfUt98347feN8Aqtluf9jf6t/83w7vIO8y71QEx8ZyINwEcYy04iRULWGElOhTXeRUhXRclEulVR0jK3wlNJQzDJdKDjNYLRNuBIc24nhEFJtTWO0TLVjtdsbC6QFX1ST0FDuArhX+5U6NToUAToX+5QYTfI+Oj2D/qo/EjxDej6j/8o80JKiEFCMQptK1KjQk2BQUglbNBFbaHSPbBBR4VS0TLlWaJURUHTOkVKVEhOQqmvwE7+QEs1N9tHzkMbZ8lPRSJUO3UqXTekLsJDt8tBNQbvPElHEEVKs0UV2T9eSUt+yUeKosNDc0NPE8NHdENNyNTu0TXU7Fph4T1KQjqDSnLqU24ih0pFmMpIIChKSeXK9urQYjhK+epUaDBKSnxsLZvKe+rcatHk024gHoDL8Ovyi/OrHuHT61XjM21AT9Tr1z908FhPSUVRnElLHUtDDERHzkRCmQbAdeklW0lC20l5aiCfb0T46i8oR35kXmve61AP6/OM8az+wvfs9YzxI5Ht8AKNseP8jPcj+EP+bPKN9y3wDMP67fuD8a3/w/7j8gTypPAFxPxt+AT5JPpE+2T8hP2k+g7E/+Te61/vN0BIuEtP/aXOSBhJQIVDWTk1RWffM9VZWkVQWjStR0a85WxXNQNPw4WE2kbVgFo4pYlQN0WDVDI0pYteZ+A7Tk41SHBv8AUI9aiW6F/uWek0z/Zv9w/wCC/0xvrv+4//qBfm+HMdRU02BXpbS05MP89G9WWgWkVpWjtlW9c2cUBKseVTVD2myUmYTkWrVU9bMgXJTlU22zm1h85HPgXgIkU71z52wEVaq0lG28JC5c5PHUlK2jlARkUb1zJ5w055r0lKlktGhQ5fSkBNe2DKQ9T8WTwU7V40OJTp2UhBRdRLX0B04CDKpMpDgspGWUpIYspKWC/BSxPB9GHU4fYBsuEtUAdB+OH6AbthVuj7gfko+kh2juHzizNkIKTLRrTm2UWswEHGy0q1Cloz/UlNXTlCRKfASMvCSOUmI1k3N8BLOQLhIlUvWUAqS09HwvPpX+Jfa1ri32vwDIL9ovrJ9eT9Cf4p/0n4Y/AJA/ojkerzCv8s9UT0ZPeK8Aiq+cr8avuK/Sr/yflt8QuwD+T0C/Ur+UJ1a/gL+Sv6S/ULa/aLs+UxyUQ2QEp1zkbSFEBKNTFQNOVIV0VVRt5FWFhFUVg25sVMvwVuUEV30k9FReWFjddEzHRhJqWDVTQZxUFRpMxPb0VN78785dFv8AMPuOxUb/GG86b/zPRm9gb6gy38T/RgNXFQOODNRNmuTE/2RUrladdDTE8C1VNVOhVdXkVW0kXFQtyoTkilQllFT1BCwEtcZMBIx85FFTjeMVqjxU2HQEm2QkXVzkEapslNKMJJKcBFVcdBeqXHTXdHSYfHRa7IQLrVAN051PFYMelHShlpx0I06dg6wMJdwUEFT0BxYiHeR0RaSEbPwUBZHMhKosH/5/GItWUySHAG4VNo9Ij1qJnhV+j6CPUv/Q1B/2HwgjLhIV3ISZTtqVVE/dE0BQNVPRUCotBFHNYxYcVG9MJzaiq4lS9aNo9LRBdAQbUEwkg5BOleai6pwk8MT0EHsg3mKLkN7CAaQvfp+QmwCmn3APYgm+tTalBj0Gr8APANIP5A/2DwgfGh8sH1av6K8A+q9kH4YfaB8Sv6wfth/IHwDSHwQv9h8IL3pJDiVuv2AvsHIvhC/+JaZSE1KFI1iqNATE/PRAJHVTvWRUmoUkVB1zhFU9VGRUjoVWBeRX1fS0VKtQ3mJuqJxUk1A2U1ilZFi14zVVWG1TEAw07qxk1DzEENNQTjUug9zE0WQ/ts0OIkHIzM/ez+jPEtme4rzENwjO4+Q3hiK49D8GTxBDRgLVsHzEfuQ0OnRU7FbaHYOCvGQvVtWD21XCJVRVrfTkJNsgplKzVFq143XUJChUrTPv/LTbs1M9E3lTFYM+U2alUwNTVVSsJIhSNUQxUqUGDtMUBIBRZcRMdLUDTHTDhHSHUGWDN1VQhfRPhXN3FFT33ISzeU6lBDz0iE0dczRUhOfmcgVkhCd09FDMdBV4vOSZLISutO++5Q7ToJRX3u0uhfbl7tNN5YPcIBT/Jv1mhWaF1oLrZP9m/6B48y5vQGuO9d5iLqR1TlS15JR0YeyEG+REseREtTH09Hv0tJFShfOBakwEXiyUNTR0DVIdBgBGlUaVRnUOJSYN7kOkZDMAAEYPWA9CGXYPgA+SCZYNNn0Apg0+H6h/un/Mf95/8H9CrwAEj+4fIC8yLxQvFi9Ij5KPAHSPpo+4j9qPfI/ej1Avii+gNJ9Gn1CTjpW+IiD0tHHa9LQBrESDU/2DClRaHeOVvNQcVU3Tp6TUKy1WhfOxtJRRfMRjMNb+gjpYZVRYZWOHWGhNk9uQntNY9fMrWBVji/xXdWPh/CSrwP5yyQAUp149RjWuxcaak8BmY5w/gKY/uD8K3xzfJt9I01bCthDMp0bVHkVWwqb8JDvAxvOirMTCfNQrwG7DVmVkVWqlA3yU1DFcROtUnfSqtNRajEQflJTljJSqaVP1pKxEM+zU+FKt5Ar81G0UdC4MdBsAtpP0RKVzLOQ3DJU05Kg05GiaPOQq/ETXT0W0VOTeAU51ZGTkM/D+04znhuWe4lUMHGQsvORZhOSB1OQFnoT0sYRfjl3e5d7l7uUAtl/IX9pf7F/+VRZv2M8qb7B0/371HpPkxExOHXROCh1UT5WjrbT060D+4/yEY0pS/UTU9/6CelId5Ar8ZCO0ZAUE5ONgzmUGBQIW4vIcl/71/mU2BQ5/IHsAXg9If+rfHO+uD1AbHu9g7wBy74TvDo+Y76rvvOfujwCfAPrvDP/e7+jvGv9U/zb/YP8Acv+c/5b/QCvO/+D/8v8ED0wWDUZCAlJNRFzUp3yUrSGURKNTpQMslJS1loxEP1W1RFUl1ERE8mpERHJUNOwkpE5YdaNZfxQ3bqJxWI3jSRQ0ExpYxWREpN58N06lTqUAxpV+NT6lfjVGr1ivcq+UryhOH6Cvuq9XpZO3jBd+H6qYGJlcFE0MFP7sJK5VVq0kVsXUVpVEVcW0bVVdMx5VRbPKVBU0tpyUTFRFQxJU1bRTpn1jm1MlNJREI3S02IqUZJs0BF/M1HOQRkLiVvREo1HF02SstCestFXXvLSYzLRafGVQvaS1T43jOXRkwU5FQ0JVTt3DrDRUSATUEERXVM4lpvI4pMRgrFSGdMQRqnxfll02wr4kN27NhsUUNqMMNNkUNN2cz67PwM/A4s+kP/bPCN8S0f6iBk7CfWNrJFSrIGZDRNTRUEb9o2ZRxWauZe5ijtTUVCtArkJzfJRBhLQdBHcIjt+g024i9KzfLgUuBc7fAODf8t/ET47v4EOOf+BPEl8AJF82X0hfWl+8725fSOue/wCwX8JfnF/OX3CPkv8UbwZvAChvOm9MbxYPiG+ab6xvvm8w0G/aYR6VhpITUtUUxNQ1xGTUQISUw1OVBBwl1VTtJFVdUwkMtI5Wau2zEfSkkIwUB1gtJMVYhdOFZHceQ2R0NVhaJaMOhHTuV43EV6UzgcwUF5519g3+DxAbhtLFACQfdq9AHxqPbB++rZ4fkBtahsKvBIR/V0WzOiSEa+1WRbOa5BRDVs00LVX9c59V/TRVTWRcB9qG0nU8tDlUJaP+U6ptxFPdlFM1wz6ElANa7ITH/GSIUo0DTIS0rQ1k1NBR7bOR9GRDamQkA2wkxNS0h1BNY61InCQJUIXTldy0GqbktH5O9UTEJIhMNDRFTXXTBdQnBsV20kWMxBV4HNSafMSuBD8ePzA7AG4DPD9ONV41Xj12PX49NrNArD9mr7g/yj+cp15SGew0q8tOzZRPbbNj1LT3qpQkixREFpxEbjQEj2JcJIJMJ35zxNQUUnVGAJ7VltV+QpuwTmXeg5y0U0AAxtWOT6BDxk+4T3K/fF8u7wBoY/ZN/k/ov4Jf/L8ezzDPAELPZGfW7VZvYG/qX6TPbs8AkM/Cz9zPFm8I34rPdG/mbUDWb2jfet+M357dRjL/fERkWyA+QnFcJUxEYVM9A5vnU/1zb1Sd1FwEpa1VlSMrVn1DsER0MZR0hzZCI4x0bqQHhoJ6LVg9o1NY/dRYlZS0BAvpV62T1Zx/7g/Af9oBBJ519sLI5H/2fwiPIo80j1A+jxD/Yo8s9KdMdHCUdLUoLPTXRHSBVuXjLdVWlSPbvIR49BQuVWqFNFTdo6aM9GZUhYPNKmQE71PNlFQEbFNqDeRTbURS7YO3Ui3ThXpEJDskRKNAxuMslHFWbCQ0Ua2T9QxEtgxEW3ZQ7YM3UN00T02Ta3dPPSRO5eNdTmU2ipZCcESkI9QnlpWe0iiq1JRZ1CSB1CShpKSxINSXlg3enTY9xpLODKdWPQAmr0Cvij8cHy4fgK+Sr2QfAs6S9Wwfdh1+Hc6jtBc2QgHzxB/OFb4dth22H9ATbkMCtJT4JCceJTYtLi9YL0IvAEwvji2eHa4vwC/SL+Qv9i8ACD8aPyw/fhX+Hwgv2h98PwBuP4A/6h+8P64/0B/SPwxPAIYveC8qT1RPZk94TzpPhE8QRi+4T6pPpAT5PD/+T4AfAJIfNF8WVe5PYF9yX4RfLtJV6syU1byUuvQ0sxREobf8l/YFVlWGc04N4yG1TiVTMTwEPU6tlE5mXRNQTnUE5FRhTuXUVU415E7thE71Y5NEBLWgLGSnHGSvTvXDuGJEBMC0pxajfJTcTv2TzebsVPFOZbR8ZAZPWoV0T82TFU/lVE9tBLVPXRMwNAQ4T1WzQrVP7YNHxKRTTz0ET1oFA2WcZG5PRcN5rGS1gbRkiLxkkE8ls5ytT/0Do0+Ns6vEpLOqdJS+JHTDnGTOpGTVqU/1BLRk6Lxk8Bx0/MlPRbRklAVcl3aSDlBaVbMSVJQYUG2UUOVUrVAFAyVQtWRQffRQaiWTMGSUNdSkO1DF4zM/UJ2EHARHUBWU1HRVUPR0U1SUWASEXCQE1WFklGWsdGqUdG5QWv3zdFSUeFDl433UdLWA9HSDxHSIUDUTjFlQFXRMhJRQLdOa1HRVoPR0o0yUp3yErISEqbAMB57SuASEvCQEwaq8dMWsdMqUdM6cdNKqVJTYfITc1HTg9HTjKlyU6ZR07oSE8MynVtM2lHT+UMWjA1GFdIS0qwlRXRMQ/PQUVNQatVHlox709CFRLQMnWlTUKmyUMFFVszI01LU4zLQ8hJQ+UcWjQ6qk1EgctE6slFI01FiqhLRZhJRe/PRkNNRoqsy0bCy0cFyUdaTUeCqUtHtslIBclIWUtNugqvYCkMyUk5SUlyzUmqostKBclKWEtKmElK5qrJSyBAS1hLS5UeXkmsyUw6TUyFFl5GyU0KpclNWEtNmspN2slOIJUX1kLNTqHLceU5SUE8BYzrVetbbiA1JllFLF460PzNQSUgUDFdT0Gq1S5eMdUh3kUjWDJVY0tClSRYMuLLQzNLRtOVy0PVJdE0BS/fPVRNT0SuT0TtTUUVKqLQNX1PRafLRepLRkasz0Z1y0bczUclIVBNTU9ybifmS0g8z0h1KqnfOKfLSOLLSTxLSXqtz0m8TUofy0ptT0qkrk9K5ktLPEtNP1upy0VcCktMTM9MdctM2ctFXQpLTU1PTaXLTdZLS142y05STE6lJdY/CqLLTzzPT33PT7xNQBVsT0BFM10wi09Ay89K0R3NQXU1W0U10TIFbE9CRTdbRTNRMsvPytNCzUOlMl4z689EFWrPRFU9WUUw2EUz3kBkTUWVM9BLz029CW80TU1Wls1G689HEk1HdTWjXkU0WDflPto4K01FOGU02kvPSRJNSXLNRVmmzUnpTUoyTUp4TUVajk1K7s1LK01La09FO8U73kxPTEhNTIbNStzlzk0VMtY9f81NtVU8Xj38T05AzU6PzUoeuU5Kvw5sNE1Pnk1P5aXOQBjPQGVG3zC6T0qw9UTbRUZXMYnPQaTVRdYyBUVQT85Cjk5GsrVL30VC0DN1Rl1GoM9EAU9EP85EhUNRO1TCz0UfTkVVQdhFTMPQQs9GFUNYQE9GpUskWEVE2E/OR4VHVjfKrs5H/05IUE9Ip89I2pVBV03OSWPPSafPSdVVQlU6E09KcE9Krc9M2w9OS1VJUEfPS9VNK1pFSVxOTky5z0zlRU/YR09Ng89NoM9OAU9FXj/OTo7OTvNATzNPTV9zz0+uzk/xT0A1VWLWMHVeXkVT20Vf0DaxNVJdRVdWMcVSVTayFVlUMo3AQsVdV02swEM9QEN1U1EzxVMp20VaW07ARIVd2UHBSbUFU1g1VVDWTEBF9tVd1jY1Vlc2hVPYSaHBRwzARzVQXENBR+quQEgUQUhUwUiTQUjmpcFJPUBJcUFJxVTcSqJBSkhBSqNBSu5ASxakQUtUwUucQEv1XlhEhEFBMgZmNV9YQkFNRkFC3YJCTeVe2kVfWkhBRV6vwE8MwE87QE97wEtfvEBP/MBANWtQRW1g2TDFbdYxOMJBdW1o3jG1ZNYx+cJCNWrJWUlCQsVr1kVl3UVrLFZFa9lNQkQFbFU0ZNVlVTSVbdlNwkVOQkbVjsJFxWXWNgVkVzrWOMJGdW7bRWJVNxqVYlpAQ0eewkfEw0gabEJIdWJcRMNJFUNJVaBDSZRDSdVk3EVuWDVaUENKm0JK+cJLPEJNW3BDS5LDTANDTDVlS9pJQkzEw00aw01QQ0TdmUJNxW7aTEJOeUJFXs1CTwrDT1jCT3RDRt/dQkAFflgwVXnZOrClc9tFfNBFelJFfKrSRX5VRXbbR8RCdXZq2jLVftVJRENVdl1GlXbdSsREGUREVXXfRVVwVkVxU0V2VzWNxEVVyMRGFcRGX0RGikRKttV91jc5REdbxEempsRH90RIN8RIdXLcRVV+2jkuxElLxEmlRUTZ4kVKNXrYSERKtsRK2vdESzV8WEV6WkV0DVhLRXVmN0Vw6jZEQqtFSgM0Ceo3Q3LoP8JDZUNBWqVDT1TCTW1AS37ASYgkwUeQwkSxAW83wlPATXqrT0rAz0gLT0XCQEOSokBBm09OyM1MBc5AvgFD6DhORHtNQmVNQD0AZDwjy0nwTHzrWOtaZSFlIS5VRRBSScpJUEp86VlpUAfnO8pAuQvjNsjCOAbrOEhK0AjHS5TyVUT/2jKlVP3aROrRRO9XRO5YOr5U2VNE3dlE39xE1axVRMDZNsTI2UTJ2Tq9pLZTRLpZRLHZRKqmWkSl30Sv3ESj3TtNVJNTRJtQRJnZO6SGp1FEiNlEjNk9NHfYStR52TOkeNBEaFhEaq/SRGFWRF7RRFNTRFqg1kReWERGVkRIWURCqlxENlVEMlVEM9NJyH1v6iikNVxEPto8JDKsWkQwWUQ73EQx2U5I8AfgP8jw6druMklw6zNJ8WswRMn6bi+GSfdp+Ak05DlJ8Ifp+wk87jQ8XkzJ/Gn9ifsOqRBq3uld4yAEQF8/oBQy2vP6wmr2Cvcq+Er1atAFatHrO8pwA</prop>
			</obj>
			<obj name="Protocol" class="HTCProtocol" version="1">
				<prop name="Created">2020-11-18T17:12:21.480</prop>
				<prop name="LastModified">2020-11-18T17:13:24.937</prop>
				<obj name="Programs" class="HTCRunProgramList" version="5">
					<list name="emlist" count="4">
						<obj name="item" class="HTCRunProgram" version="1">
							<prop name="name">Program</prop>
							<prop name="Cycles">1</prop>
							<prop name="AnalysisMode">None</prop>
							<obj name="Segments" class="TEMRunSegmentList" version="1">
								<list name="emlist" count="1">
									<obj name="item" class="HTCRunSegment" version="2">
										<prop name="Hold">600</prop>
										<prop name="Slope">4.8</prop>
										<prop name="StepDelay">0</prop>
										<prop name="StepSize">0</prop>
										<prop name="Target">95</prop>
										<prop name="Target2">0</prop>
										<prop name="AcquisitionMode">0</prop>
										<prop name="AcqPerDegree">5</prop>
									</obj>
								</list>
							</obj>
						</obj>
						<obj name="item" class="HTCRunProgram" version="1">
							<prop name="name">Program</prop>
							<prop name="Cycles">40</prop>
							<prop name="AnalysisMode">Quantification</prop>
							<obj name="Segments" class="TEMRunSegmentList" version="1">
								<list name="emlist" count="3">
									<obj name="item" class="HTCRunSegment" version="2">
										<prop name="Hold">15</prop>
										<prop name="Slope">4.8</prop>
										<prop name="StepDelay">0</prop>
										<prop name="StepSize">0</prop>
										<prop name="Target">95</prop>
										<prop name="Target2">0</prop>
										<prop name="AcquisitionMode">0</prop>
										<prop name="AcqPerDegree">5</prop>
									</obj>
									<obj name="item" class="HTCRunSegment" version="2">
										<prop name="Hold">15</prop>
										<prop name="Slope">2.5</prop>
										<prop name="StepDelay">0</prop>
										<prop name="StepSize">0</prop>
										<prop name="Target">60</prop>
										<prop name="Target2">0</prop>
										<prop name="AcquisitionMode">0</prop>
										<prop name="AcqPerDegree">5</prop>
									</obj>
									<obj name="item" class="HTCRunSegment" version="2">
										<prop name="Hold">35</prop>
										<prop name="Slope">4.8</prop>
										<prop name="StepDelay">0</prop>
										<prop name="StepSize">0</prop>
										<prop name="Target">72</prop>
										<prop name="Target2">0</prop>
										<prop name="AcquisitionMode">1</prop>
										<prop name="AcqPerDegree">5</prop>
									</obj>
								</list>
							</obj>
						</obj>
						<obj name="item" class="HTCRunProgram" version="1">
							<prop name="name">Program</prop>
							<prop name="Cycles">1</prop>
							<prop name="AnalysisMode">Melting Curves</prop>
							<obj name="Segments" class="TEMRunSegmentList" version="1">
								<list name="emlist" count="3">
									<obj name="item" class="HTCRunSegment" version="2">
										<prop name="Hold">15</prop>
										<prop name="Slope">4.8</prop>
										<prop name="StepDelay">0</prop>
										<prop name="StepSize">0</prop>
										<prop name="Target">95</prop>
										<prop name="Target2">0</prop>
										<prop name="AcquisitionMode">0</prop>
										<prop name="AcqPerDegree">5</prop>
									</obj>
									<obj name="item" class="HTCRunSegment" version="2">
										<prop name="Hold">60</prop>
										<prop name="Slope">2.5</prop>
										<prop name="StepDelay">0</prop>
										<prop name="StepSize">0</prop>
										<prop name="Target">60</prop>
										<prop name="Target2">0</prop>
										<prop name="AcquisitionMode">0</prop>
										<prop name="AcqPerDegree">5</prop>
									</obj>
									<obj name="item" class="HTCRunSegment" version="2">
										<prop name="Hold">1</prop>
										<prop name="Slope">0.114285714285714</prop>
										<prop name="StepDelay">0</prop>
										<prop name="StepSize">0</prop>
										<prop name="Target">95</prop>
										<prop name="Target2">0</prop>
										<prop name="AcquisitionMode">2</prop>
										<prop name="AcqPerDegree">5</prop>
									</obj>
								</list>
							</obj>
						</obj>
						<obj name="item" class="HTCRunProgram" version="1">
							<prop name="name">Program</prop>
							<prop name="Cycles">1</prop>
							<prop name="AnalysisMode">None</prop>
							<obj name="Segments" class="TEMRunSegmentList" version="1">
								<list name="emlist" count="1">
									<obj name="item" class="HTCRunSegment" version="2">
										<prop name="Hold">30</prop>
										<prop name="Slope">1.5</prop>
										<prop name="StepDelay">0</prop>
										<prop name="StepSize">0</prop>
										<prop name="Target">40</prop>
										<prop name="Target2">0</prop>
										<prop name="AcquisitionMode">0</prop>
										<prop name="AcqPerDegree">5</prop>
									</obj>
								</list>
							</obj>
						</obj>
					</list>
					<list name="AnalysisModes" count="4">
						<item>None</item>
						<item>Quantification</item>
						<item>Melting Curves</item>
						<item>Color Compensation</item>
					</list>
					<prop name="ChannelCount">1</prop>
					<prop name="InstrumentSubclass">HTC_VER_10</prop>
					<obj name="Container" class="HTCBlockType" version="1">
						<prop name="Id">bt384S</prop>
						<prop name="RowCount">16</prop>
						<prop name="ColCount">24</prop>
						<prop name="OvershootDnDelay">0</prop>
						<prop name="OvershootUpDelay">2</prop>
						<prop name="RampRateMaxDn">2.5</prop>
						<prop name="RampRateMaxUp">4.8</prop>
						<prop name="ReactionVolMin">3</prop>
						<prop name="ReactionVolMax">20</prop>
						<prop name="ReactionVolDefault">20</prop>
						<prop name="HorVertCrosstalkCoefficient">0.0008</prop>
						<prop name="DiagCrosstalkCoefficent">0.0004</prop>
					</obj>
					<prop name="MaxPositionsToSeek">384</prop>
					<obj name="DetectionFormats" class="DetectionFormats" version="2">
						<list name="emlist" count="8">
							<obj name="item" class="HTCDetectionFormat" version="1">
								<list name="emlist" count="1">
									<obj name="item" class="HTCChannel" version="2">
										<prop name="name">SimpleProbe</prop>
										<prop name="Active">1</prop>
										<prop name="EmissionWL">510</prop>
										<prop name="ExcitationWL">465</prop>
										<prop name="IntgrTime">250</prop>
										<prop name="MaxIntgrTime">2000</prop>
										<prop name="MeltFactor">1.2</prop>
										<prop name="QuantFactor">2</prop>
									</obj>
								</list>
								<prop name="name">SimpleProbe</prop>
								<prop name="Active">1</prop>
								<prop name="DefChannelNdx">0</prop>
								<prop name="DenominatorNdx">-1</prop>
								<prop name="ReadOnly">0</prop>
								<list name="EmissionWLAvail" count="6">
									<item>488</item>
									<item>510</item>
									<item>580</item>
									<item>610</item>
									<item>640</item>
									<item>660</item>
								</list>
								<list name="ExcitationWLAvail" count="5">
									<item>440</item>
									<item>465</item>
									<item>498</item>
									<item>533</item>
									<item>618</item>
								</list>
								<prop name="MeasuringMode">hmmDynamic</prop>
							</obj>
							<obj name="item" class="HTCDetectionFormat" version="1">
								<list name="emlist" count="1">
									<obj name="item" class="HTCChannel" version="2">
										<prop name="name">FAM</prop>
										<prop name="Active">1</prop>
										<prop name="EmissionWL">510</prop>
										<prop name="ExcitationWL">465</prop>
										<prop name="IntgrTime">250</prop>
										<prop name="MaxIntgrTime">2000</prop>
										<prop name="MeltFactor">1</prop>
										<prop name="QuantFactor">10</prop>
									</obj>
								</list>
								<prop name="name">Mono Color Hydrolysis Probe / UPL Probe</prop>
								<prop name="Active">1</prop>
								<prop name="DefChannelNdx">0</prop>
								<prop name="DenominatorNdx">-1</prop>
								<prop name="ReadOnly">0</prop>
								<list name="EmissionWLAvail" count="6">
									<item>488</item>
									<item>510</item>
									<item>580</item>
									<item>610</item>
									<item>640</item>
									<item>660</item>
								</list>
								<list name="ExcitationWLAvail" count="5">
									<item>440</item>
									<item>465</item>
									<item>498</item>
									<item>533</item>
									<item>618</item>
								</list>
								<prop name="MeasuringMode">hmmDynamic</prop>
							</obj>
							<obj name="item" class="HTCDetectionFormat" version="1">
								<list name="emlist" count="2">
									<obj name="item" class="HTCChannel" version="2">
										<prop name="name">FAM</prop>
										<prop name="Active">1</prop>
										<prop name="EmissionWL">510</prop>
										<prop name="ExcitationWL">465</prop>
										<prop name="IntgrTime">250</prop>
										<prop name="MaxIntgrTime">2000</prop>
										<prop name="MeltFactor">1</prop>
										<prop name="QuantFactor">10</prop>
									</obj>
									<obj name="item" class="HTCChannel" version="2">
										<prop name="name">VIC / HEX / Yellow555</prop>
										<prop name="Active">1</prop>
										<prop name="EmissionWL">580</prop>
										<prop name="ExcitationWL">533</prop>
										<prop name="IntgrTime">250</prop>
										<prop name="MaxIntgrTime">2000</prop>
										<prop name="MeltFactor">1</prop>
										<prop name="QuantFactor">10</prop>
									</obj>
								</list>
								<prop name="name">Dual Color Hydrolysis Probe / UPL Probe</prop>
								<prop name="Active">1</prop>
								<prop name="DefChannelNdx">0</prop>
								<prop name="DenominatorNdx">-1</prop>
								<prop name="ReadOnly">0</prop>
								<list name="EmissionWLAvail" count="6">
									<item>488</item>
									<item>510</item>
									<item>580</item>
									<item>610</item>
									<item>640</item>
									<item>660</item>
								</list>
								<list name="ExcitationWLAvail" count="5">
									<item>440</item>
									<item>465</item>
									<item>498</item>
									<item>533</item>
									<item>618</item>
								</list>
								<prop name="MeasuringMode">hmmDynamic</prop>
							</obj>
							<obj name="item" class="HTCDetectionFormat" version="1">
								<list name="emlist" count="3">
									<obj name="item" class="HTCChannel" version="2">
										<prop name="name">FAM</prop>
										<prop name="Active">1</prop>
										<prop name="EmissionWL">510</prop>
										<prop name="ExcitationWL">465</prop>
										<prop name="IntgrTime">250</prop>
										<prop name="MaxIntgrTime">2000</prop>
										<prop name="MeltFactor">1</prop>
										<prop name="QuantFactor">10</prop>
									</obj>
									<obj name="item" class="HTCChannel" version="2">
										<prop name="name">VIC / HEX / Yellow555</prop>
										<prop name="Active">1</prop>
										<prop name="EmissionWL">580</prop>
										<prop name="ExcitationWL">533</prop>
										<prop name="IntgrTime">250</prop>
										<prop name="MaxIntgrTime">2000</prop>
										<prop name="MeltFactor">1</prop>
										<prop name="QuantFactor">10</prop>
									</obj>
									<obj name="item" class="HTCChannel" version="2">
										<prop name="name">Cy 5 / Cy 5.5</prop>
										<prop name="Active">1</prop>
										<prop name="EmissionWL">660</prop>
										<prop name="ExcitationWL">618</prop>
										<prop name="IntgrTime">250</prop>
										<prop name="MaxIntgrTime">2000</prop>
										<prop name="MeltFactor">1</prop>
										<prop name="QuantFactor">10</prop>
									</obj>
								</list>
								<prop name="name">3 Color Hydrolysis Probe</prop>
								<prop name="Active">1</prop>
								<prop name="DefChannelNdx">0</prop>
								<prop name="DenominatorNdx">-1</prop>
								<prop name="ReadOnly">0</prop>
								<list name="EmissionWLAvail" count="6">
									<item>488</item>
									<item>510</item>
									<item>580</item>
									<item>610</item>
									<item>640</item>
									<item>660</item>
								</list>
								<list name="ExcitationWLAvail" count="5">
									<item>440</item>
									<item>465</item>
									<item>498</item>
									<item>533</item>
									<item>618</item>
								</list>
								<prop name="MeasuringMode">hmmDynamic</prop>
							</obj>
							<obj name="item" class="HTCDetectionFormat" version="1">
								<list name="emlist" count="4">
									<obj name="item" class="HTCChannel" version="2">
										<prop name="name">Cyan 500</prop>
										<prop name="Active">1</prop>
										<prop name="EmissionWL">488</prop>
										<prop name="ExcitationWL">440</prop>
										<prop name="IntgrTime">250</prop>
										<prop name="MaxIntgrTime">2000</prop>
										<prop name="MeltFactor">1</prop>
										<prop name="QuantFactor">10</prop>
									</obj>
									<obj name="item" class="HTCChannel" version="2">
										<prop name="name">FAM</prop>
										<prop name="Active">1</prop>
										<prop name="EmissionWL">580</prop>
										<prop name="ExcitationWL">498</prop>
										<prop name="IntgrTime">250</prop>
										<prop name="MaxIntgrTime">2000</prop>
										<prop name="MeltFactor">1</prop>
										<prop name="QuantFactor">10</prop>
									</obj>
									<obj name="item" class="HTCChannel" version="2">
										<prop name="name">Red 610</prop>
										<prop name="Active">1</prop>
										<prop name="EmissionWL">610</prop>
										<prop name="ExcitationWL">533</prop>
										<prop name="IntgrTime">250</prop>
										<prop name="MaxIntgrTime">2000</prop>
										<prop name="MeltFactor">1</prop>
										<prop name="QuantFactor">10</prop>
									</obj>
									<obj name="item" class="HTCChannel" version="2">
										<prop name="name">Cy 5 / Cy 5.5</prop>
										<prop name="Active">1</prop>
										<prop name="EmissionWL">660</prop>
										<prop name="ExcitationWL">618</prop>
										<prop name="IntgrTime">250</prop>
										<prop name="MaxIntgrTime">2000</prop>
										<prop name="MeltFactor">1</prop>
										<prop name="QuantFactor">10</prop>
									</obj>
								</list>
								<prop name="name">4 Color Hydrolysis Probe</prop>
								<prop name="Active">1</prop>
								<prop name="DefChannelNdx">0</prop>
								<prop name="DenominatorNdx">-1</prop>
								<prop name="ReadOnly">0</prop>
								<list name="EmissionWLAvail" count="6">
									<item>488</item>
									<item>510</item>
									<item>580</item>
									<item>610</item>
									<item>640</item>
									<item>660</item>
								</list>
								<list name="ExcitationWLAvail" count="5">
									<item>440</item>
									<item>465</item>
									<item>498</item>
									<item>533</item>
									<item>618</item>
								</list>
								<prop name="MeasuringMode">hmmDynamic</prop>
							</obj>
							<obj name="item" class="HTCDetectionFormat" version="1">
								<list name="emlist" count="1">
									<obj name="item" class="HTCChannel" version="2">
										<prop name="name">Red 640</prop>
										<prop name="Active">1</prop>
										<prop name="EmissionWL">640</prop>
										<prop name="ExcitationWL">498</prop>
										<prop name="IntgrTime">250</prop>
										<prop name="MaxIntgrTime">2000</prop>
										<prop name="MeltFactor">1.2</prop>
										<prop name="QuantFactor">5</prop>
									</obj>
								</list>
								<prop name="name">Mono Color HybProbe</prop>
								<prop name="Active">1</prop>
								<prop name="DefChannelNdx">0</prop>
								<prop name="DenominatorNdx">-1</prop>
								<prop name="ReadOnly">0</prop>
								<list name="EmissionWLAvail" count="6">
									<item>488</item>
									<item>510</item>
									<item>580</item>
									<item>610</item>
									<item>640</item>
									<item>660</item>
								</list>
								<list name="ExcitationWLAvail" count="5">
									<item>440</item>
									<item>465</item>
									<item>498</item>
									<item>533</item>
									<item>618</item>
								</list>
								<prop name="MeasuringMode">hmmDynamic</prop>
							</obj>
							<obj name="item" class="HTCDetectionFormat" version="1">
								<list name="emlist" count="4">
									<obj name="item" class="HTCChannel" version="2">
										<prop name="name">Fluos</prop>
										<prop name="Active">1</prop>
										<prop name="EmissionWL">510</prop>
										<prop name="ExcitationWL">465</prop>
										<prop name="IntgrTime">250</prop>
										<prop name="MaxIntgrTime">2000</prop>
										<prop name="MeltFactor">2</prop>
										<prop name="QuantFactor">1.5</prop>
									</obj>
									<obj name="item" class="HTCChannel" version="2">
										<prop name="name">Red 610</prop>
										<prop name="Active">1</prop>
										<prop name="EmissionWL">610</prop>
										<prop name="ExcitationWL">498</prop>
										<prop name="IntgrTime">250</prop>
										<prop name="MaxIntgrTime">2000</prop>
										<prop name="MeltFactor">1.2</prop>
										<prop name="QuantFactor">5</prop>
									</obj>
									<obj name="item" class="HTCChannel" version="2">
[truncated: 4,945,155 more chars]
