# Supplementary material for: YTHDC1 delays cellular senescence and pulmonary fibrosis by activating ATR in an m6A-independent manner
Source: EMBO J. 2023 Dec 15;43(1):4. doi: 10.1038/s44318-023-00003-2 (PMC10883269; doi:10.1038/s44318-023-00003-2)
Supplement: Supplementary file 12 — Source Data EV Fig. 3 [file 44318_2023_3_MOESM12_ESM.zip › Figure EV3/3a/20210105 sim14,siwtap,sifto,sialkbh5.xls]

## Sheet: Sheet2
		GAPDH			METTL14						WTAP						GAPDH
		16.15			24.72	8.55667	-0.0433333	1.03049			21.14	4.97667	0.0233333	0.983957			15.09			IGF2BP1						IGF2BP2						IGF2BP3
NC		16.17		NC	24.79	8.62667	0.0266667	0.981686		NC	21.11	4.94667	-0.00666667	1.00463		NC	15.05			24.51	9.43333	0.0733333	0.950439			24.63	9.55333	0.0666667	0.954842			32.45	17.3733	0.273333	0.827406
		16.17			24.78	8.61667	0.0166667	0.988514			21.1	4.93667	-0.0166667	1.01162			15.09		NC	24.49	9.41333	0.0533333	0.963707		NC	24.54	9.46333	-0.0233333	1.0163		NC	32.09	17.0133	-0.0866667	1.06191
		16.1633				8.6						4.95333	0				15.0767			24.31	9.23333	-0.126667	1.09177			24.52	9.44333	-0.0433333	1.03049			31.99	16.9133	-0.186667	1.13813
																					9.36						9.48667						17.1
		16.26			25.84	9.59333	0.993333	0.502316			23.51	7.26333	2.31	0.20166			15.18
siMETTL14-1		16.23		siMETTL14-1	25.75	9.50333	0.903333	0.53465		siWTAP-1	23.5	7.25333	2.3	0.203063		IGF2BP1-1	15.17			25.44	10.2667	0.906667	0.533416			27.56	10.3667	0.88	0.543367			33.65	18.5133	1.41333	0.375443
		16.25			25.69	9.44333	0.843333	0.557354			23.48	7.23333	2.28	0.205898			15.17		siIGF2BP1-1	25.43	10.2567	0.896667	0.537126		siIGF2BP2	27.49	10.2967	0.81	0.570382		siIGF2BP3	33.33	18.1933	1.09333	0.468677
		16.2467															15.1733			25.47	10.2967	0.936667	0.522439			27.44	10.2467	0.76	0.590496			33.79	18.6533	1.55333	0.340722
																																	18.4533
		16.27			26.54	10.2567	#N/A	#N/A			22.6	6.37	#N/A	#N/A			14.91
siMETTL14-2		16.29		siMETTL14-2	26.6	10.3167	#N/A	#N/A		siWTAP-2	22.61	6.38	#N/A	#N/A		IGF2BP1-2	14.91
		16.29			26.54	10.2567	#N/A	#N/A			22.61	6.38	#N/A	#N/A			14.87
		16.2833															14.8967
		16.21			26.03	9.83333	#N/A	#N/A									17.22
siMETTL14-3		16.19		siMETTL14-3	25.96	9.76333	#N/A	#N/A								IGF2BP2	17.15
		16.19			25.85	9.65333	#N/A	#N/A									17.21
		16.1967															17.1933
		16.23															15.14
siWTAP-1		16.28														IGF2BP3	15.12
		16.23															15.15
		16.2467															15.1367
		16.23
siWTAP-2		16.23
		16.23
		16.23
																	GAPDH
																	15.26			YTHDF2
		GAPDH			FTO						ALKBH5					nc	14.76			22.88	7.82	-0.0233333	1.0163
		16.16			23.63	#REF!	#REF!	#REF!			21.98	#REF!	#REF!	#REF!			15.16			22.93	7.87	0.0266667	0.981686
NC		16.11		NC	23.65	#REF!	#REF!	#REF!		NC	21.99	#REF!	#REF!	#REF!			15.06			22.9	7.84	-0.00333333	1.00231
		16.12			23.64	#REF!	#REF!	#REF!			22	#REF!	#REF!	#REF!							7.84333
						#REF!						#REF!					14.88
																siYTHDF2-1	14.91			23.75	8.85333	1.01	0.496546
		16.33			24.64	#REF!	#REF!	#REF!			25.9	#REF!	#REF!	#REF!			14.9			23.72	8.82333	0.98	0.50698
siFTO-1		16.34		siFTO-1	24.62	#REF!	#REF!	#REF!		siALKBH5-1	25.87	#REF!	#REF!	#REF!			14.8967			23.69	8.79333	0.95	0.517632
		16.43			24.69	#REF!	#REF!	#REF!			25.86	#REF!	#REF!	#REF!
																	14.88
																siYTHDF2-2	15.06			25.27	10.1	2.25667	0.209255
		16.75			25.44	#REF!	#N/A	#N/A			25.53	#REF!	#N/A	#N/A			15.57			25.15	9.98	2.13667	0.227405
siFTO-2		16.74		siFTO-2	25.42	#REF!	#N/A	#N/A		siALKBH5-2	25.44	#REF!	#N/A	#N/A			15.17			25.2	10.03	2.18667	0.219658
		16.77			25.42	#REF!	#N/A	#N/A			25.34	#REF!	#N/A	#N/A
		16.42
siALKBH5-1		16.34
		16.43
		15.92
siALKBH5-2		15.96
		15.93

## Sheet: Sheet1
Experiment: CLP-20210105 Selected Filter: SYBR Green I / HRM Dye (465-510)
Include	Color	Pos	Name	Cp	Concentration	Standard	Status
TRUE	255	A1	Sample 1	15.91		0
TRUE	255	A2	Sample 2	16.21		0
TRUE	255	A3	Sample 3	16.23		0
TRUE	255	A4	Sample 4	16.71		0
TRUE	255	A5	Sample 5	16.58		0				15.91	16.15	24.72
TRUE	255	A6	Sample 6	16.64		0				16.21	16.17	24.79
TRUE	255	A7	Sample 7	16.75		0				16.23	16.17	24.78
TRUE	255	A8	Sample 8	16.67		0				16.71	16.26	25.84
TRUE	255	A9	Sample 9	16.77		0				16.58	16.23	25.75
TRUE	255	A10	Sample 10	16.56		0				16.64	16.25	25.69
TRUE	255	A11	Sample 11	16.69		0				16.75	16.27	26.54
TRUE	255	A12	Sample 12	16.49		0				16.67	16.29	26.6
TRUE	255	A13	Sample 13	16.76		0				16.77	16.29	26.54
TRUE	255	A14	Sample 14	16.8		0				16.56	16.21	26.03
TRUE	255	A15	Sample 15	16.73		0				16.69	16.19	25.96
TRUE	255	A16	Sample 16	15.86		0				16.49	16.19	25.85
TRUE	255	A17	Sample 17	16.42		0				16.76	16.23	21.14
TRUE	255	A18	Sample 18	16.32		0				16.8	16.28	21.11
TRUE	65280	A19	Sample 19			0				16.73	16.23	21.1
TRUE	65280	A20	Sample 20			0				15.86	16.23	23.51
TRUE	65280	A21	Sample 21			0				16.42	16.23	23.5
TRUE	65280	A22	Sample 22			0				16.32	16.23	23.48
TRUE	65280	A23	Sample 23			0						22.6
TRUE	65280	A24	Sample 24			0						22.61
TRUE	255	B1	Sample 25	16.15		0						22.61
TRUE	255	B2	Sample 26	16.17		0
TRUE	255	B3	Sample 27	16.17		0
TRUE	255	B4	Sample 28	16.26		0
TRUE	255	B5	Sample 29	16.23		0
TRUE	255	B6	Sample 30	16.25		0
TRUE	255	B7	Sample 31	16.27		0
TRUE	255	B8	Sample 32	16.29		0
TRUE	255	B9	Sample 33	16.29		0
TRUE	255	B10	Sample 34	16.21		0
TRUE	255	B11	Sample 35	16.19		0
TRUE	255	B12	Sample 36	16.19		0
TRUE	255	B13	Sample 37	16.23		0
TRUE	255	B14	Sample 38	16.28		0
TRUE	255	B15	Sample 39	16.23		0
TRUE	255	B16	Sample 40	16.23		0
TRUE	255	B17	Sample 41	16.23		0
TRUE	255	B18	Sample 42	16.23		0
TRUE	65280	B19	Sample 43			0
TRUE	65280	B20	Sample 44			0
TRUE	65280	B21	Sample 45			0
TRUE	65280	B22	Sample 46			0
TRUE	65280	B23	Sample 47			0
TRUE	65280	B24	Sample 48			0
TRUE	255	C1	Sample 49	24.72		0
TRUE	255	C2	Sample 50	24.79		0
TRUE	255	C3	Sample 51	24.78		0
TRUE	255	C4	Sample 52	25.84		0
TRUE	255	C5	Sample 53	25.75		0
TRUE	255	C6	Sample 54	25.69		0
TRUE	255	C7	Sample 55	26.54		0
TRUE	255	C8	Sample 56	26.6		0
TRUE	255	C9	Sample 57	26.54		0
TRUE	255	C10	Sample 58	26.03		0
TRUE	255	C11	Sample 59	25.96		0
TRUE	255	C12	Sample 60	25.85		0
TRUE	255	C13	Sample 61	21.14		0
TRUE	255	C14	Sample 62	21.11		0
TRUE	255	C15	Sample 63	21.1		0
TRUE	255	C16	Sample 64	23.51		0
TRUE	255	C17	Sample 65	23.5		0
TRUE	255	C18	Sample 66	23.48		0
TRUE	255	C19	Sample 67	22.6		0
TRUE	255	C20	Sample 68	22.61		0
TRUE	255	C21	Sample 69	22.61		0
TRUE	65280	C22	Sample 70			0
TRUE	65280	C23	Sample 71			0
TRUE	65280	C24	Sample 72			0
TRUE	255	D1	Sample 73	16.47		0
TRUE	255	D2	Sample 74	16.68		0
TRUE	255	D3	Sample 75	16.71		0				16.47	16.16	23.63
TRUE	255	D4	Sample 76	17.18		0				16.68	16.11	23.65
TRUE	255	D5	Sample 77	17.23		0				16.71	16.12	23.64
TRUE	255	D6	Sample 78	17.13		0				17.18	16.33	24.64
TRUE	255	D7	Sample 79	17.45		0				17.23	16.34	24.62
TRUE	255	D8	Sample 80	17.44		0				17.13	16.43	24.69
TRUE	255	D9	Sample 81	17.46		0				17.45	16.75	25.44
TRUE	255	D10	Sample 82	16.76		0				17.44	16.74	25.42
TRUE	255	D11	Sample 83	16.74		0				17.46	16.77	25.42
TRUE	255	D12	Sample 84	16.74		0				16.76	16.42	21.98
TRUE	255	D13	Sample 85	16.57		0				16.74	16.34	21.99
TRUE	255	D14	Sample 86	16.87		0				16.74	16.43	22
TRUE	255	D15	Sample 87	16.64		0				16.57	15.92	25.9
TRUE	65280	D16	Sample 88			0				16.87	15.96	25.87
TRUE	65280	D17	Sample 89			0				16.64	15.93	25.86
TRUE	65280	D18	Sample 90			0						25.53
TRUE	65280	D19	Sample 91			0						25.44
TRUE	65280	D20	Sample 92			0						25.34
TRUE	65280	D21	Sample 93			0
TRUE	65280	D22	Sample 94			0
TRUE	65280	D23	Sample 95			0
TRUE	65280	D24	Sample 96			0
TRUE	255	E1	Sample 97	16.16		0
TRUE	255	E2	Sample 98	16.11		0
TRUE	255	E3	Sample 99	16.12		0
TRUE	255	E4	Sample 100	16.33		0
TRUE	255	E5	Sample 101	16.34		0
TRUE	255	E6	Sample 102	16.43		0
TRUE	255	E7	Sample 103	16.75		0
TRUE	255	E8	Sample 104	16.74		0
TRUE	255	E9	Sample 105	16.77		0
TRUE	255	E10	Sample 106	16.42		0
TRUE	255	E11	Sample 107	16.34		0
TRUE	255	E12	Sample 108	16.43		0
TRUE	255	E13	Sample 109	15.92		0
TRUE	255	E14	Sample 110	15.96		0
TRUE	255	E15	Sample 111	15.93		0
TRUE	65280	E16	Sample 112			0
TRUE	65280	E17	Sample 113			0
TRUE	65280	E18	Sample 114			0
TRUE	65280	E19	Sample 115			0
TRUE	65280	E20	Sample 116			0
TRUE	65280	E21	Sample 117			0
TRUE	65280	E22	Sample 118			0
TRUE	65280	E23	Sample 119			0
TRUE	65280	E24	Sample 120			0
TRUE	255	F1	Sample 121	23.63		0
TRUE	255	F2	Sample 122	23.65		0
TRUE	255	F3	Sample 123	23.64		0
TRUE	255	F4	Sample 124	24.64		0
TRUE	255	F5	Sample 125	24.62		0
TRUE	255	F6	Sample 126	24.69		0
TRUE	255	F7	Sample 127	25.44		0
TRUE	255	F8	Sample 128	25.42		0
TRUE	255	F9	Sample 129	25.42		0
TRUE	255	F10	Sample 130	21.98		0
TRUE	255	F11	Sample 131	21.99		0
TRUE	255	F12	Sample 132	22		0
TRUE	255	F13	Sample 133	25.9		0
TRUE	255	F14	Sample 134	25.87		0
TRUE	255	F15	Sample 135	25.86		0
TRUE	255	F16	Sample 136	25.53		0
TRUE	255	F17	Sample 137	25.44		0
TRUE	255	F18	Sample 138	25.34		0
