# Supplementary material for: YTHDC1 delays cellular senescence and pulmonary fibrosis by activating ATR in an m6A-independent manner
Source: EMBO J. 2023 Dec 15;43(1):4. doi: 10.1038/s44318-023-00003-2 (PMC10883269; doi:10.1038/s44318-023-00003-2)
Supplement: Supplementary file 12 — Source Data EV Fig. 3 [file 44318_2023_3_MOESM12_ESM.zip › Figure EV3/3a/CLP-20210105-sim14,siwtap,sifto,sialkbh5.ixo]

<objectstream signature="IXOS" version="1">
	<obj name="root" class="HTCExperiment" version="5">
		<prop name="name">CLP-20210105</prop>
		<prop name="UID">F4113E3D25974FAD81A5ABADCE72D42C</prop>
		<prop name="OwnerUID">AC43675484DD4FB992361FA2B4B95CE8</prop>
		<prop name="Created">2021-01-04T22:29:06.453</prop>
		<prop name="CreatedBy">AC43675484DD4FB992361FA2B4B95CE8</prop>
		<prop name="CreatedByName">pig</prop>
		<prop name="LastModified">2021-01-05T00:19:33.418</prop>
		<prop name="LastModifiedBy">AC43675484DD4FB992361FA2B4B95CE8</prop>
		<prop name="LastModifiedByName">pig</prop>
		<list name="AppliedTemplates" count="1">
			<item>20170224-Sue</item>
		</list>
		<list name="TemplateOwners" count="1">
			<item>pig</item>
		</list>
		<prop name="SWVersion">LCS480 1.5.1.62</prop>
		<obj name="AppProperty" class="TAppProperty" version="2">
			<prop name="Created">2021-01-04T22:29:06.453</prop>
			<prop name="LastModified">1899-12-30T00:00:00.000</prop>
		</obj>
		<obj name="ConProperty" class="TAppProperty" version="2">
			<prop name="Created">2021-01-04T22:29:06.453</prop>
			<prop name="LastModified">1899-12-30T00:00:00.000</prop>
		</obj>
		<obj name="run" class="HTCRun" version="7">
			<prop name="name">Run</prop>
			<prop name="Created">2021-01-04T22:29:06.443</prop>
			<prop name="LastModified">2021-01-04T23:57:17.273</prop>
			<obj name="AppProperty" class="TAppProperty" version="2">
				<prop name="Created">2021-01-04T22:29:06.441</prop>
				<prop name="LastModified">1899-12-30T00:00:00.000</prop>
			</obj>
			<obj name="ConProperty" class="TAppProperty" version="2">
				<prop name="Created">2021-01-04T22:29:06.443</prop>
				<prop name="LastModified">1899-12-30T00:00:00.000</prop>
				<prop name="HasProperties">1</prop>
				<obj name="_Properties" class="TAppProperties" version="1">
					<prop name="Created">2021-01-04T22:29:06.443</prop>
					<prop name="LastModified">1899-12-30T00:00:00.000</prop>
					<list name="emlist" count="4">
						<obj name="item" class="TAppProperty" version="2">
							<prop name="name">TopChart</prop>
							<prop name="Created">2021-01-04T22:29:41.840</prop>
							<prop name="LastModified">1899-12-30T00:00:00.000</prop>
						</obj>
						<obj name="item" class="TAppProperty" version="2">
							<prop name="name">LeftChart</prop>
							<prop name="Created">2021-01-04T22:29:41.840</prop>
							<prop name="LastModified">1899-12-30T00:00:00.000</prop>
						</obj>
						<obj name="item" class="TAppProperty" version="2">
							<prop name="name">RightChart</prop>
							<prop name="Created">2021-01-04T22:29:41.840</prop>
							<prop name="LastModified">1899-12-30T00:00:00.000</prop>
						</obj>
						<obj name="item" class="TAppProperty" version="2">
							<prop name="name">RunOverviewChart</prop>
							<prop name="Created">2021-01-04T22:29:41.840</prop>
							<prop name="LastModified">1899-12-30T00:00:00.000</prop>
						</obj>
					</list>
				</obj>
			</obj>
			<prop name="State">3</prop>
			<prop name="StartTime">2021-01-04T22:32:57.627</prop>
			<prop name="EndTime">2021-01-04T23:57:17.272</prop>
			<prop name="InstrumentID">5596</prop>
			<prop name="InstrumentVersion">HTC_VER_10</prop>
			<prop name="InstrumentName">5596</prop>
			<prop name="InstrCalibrationDate">1899.12.30 00:00:00:00</prop>
			<prop name="Technician">pig</prop>
			<prop name="AcqStoreClass">HTCAcquisitionStore</prop>
			<prop name="AcquisitionStore">eJzUvVnTssiWx/tVOnacOy5MZojo7ggxAUEZEgWROxUVTVQcQT/9WWb67sddVd37ps6p6rp4Iyx9FHJY+Vv/NfCfp+X+P46Lw/q//nE5nW7/+I9Vvbhe/+sfw+mgvzrfd9fdbXc6Tm6ny/of//FYX67w6r/+If7jv/+zuZyaz18OqsXxuK4Hp/vx9o//Fv+z937vXz4xWRyaev35gGwovz5S7663X1/yXNXrK1zA+0P/9Q9Fg9/4uTjvtj788+Km7LP/8/XEl9P2sjj8D5ey3h7W78uQ/uBN/sX/jf7g+r6G4+cqxf/lImEInfr09WdfFyz/6wVPdwf4VR1pBkJ/cFXT9aH5x3//PwpSRacvYx3xf/7o+vlMfN3B15ve8ba98J8ykfkHH8gW9a7841FL1ht4975ml2HBf+if//3RGK/gm45bZ7GChQMj/T98DIYnPu2Ot+s//jtKNjdCpY2ejnrDezVQ+3OHdP2JSkepvhEHi8d8TBQvdVG0dDoTa2G/R16R79P4kEwLvFbSM5EEIbajMNhbuB+3E4Lq88COTKVzcJz7BXkVSpDGQdQ1+C4HO6I0gUvD8agK8aS/v5LrrfdCoyZedYNSjqfkUpsCGlcr4uP0YAXk2TdsFB3GVYJfuVeRl+C5aXh0dhm+i6JEjFXPT8PA31b49fIIQc+0j6IR2tb4sA63RJaUHIX6glpYMuY7YhbHEAVSR27YCZc+aU6Hvh22vlAMxgK1iXp/OnB9Nunw7RW0xFzPMYqTc9Xh3qrdkfZyd1E4nO0c3DOclKiX6xwFybkucDF0fCIdRokdByh1sCJoFnkZVWZHjymt8ePmn0hPtwgNlPtExCnVT+RQHhwax+Ntic/60iD3Kx7QYI9gvKkbzInUD2A8BYuoOKfBgSBhF6Lo/BxYmN6RkViGFKTRDu1gPmRxT4T2PE2j8nYoMA7LOdzvukyjNXF8LBeNQZRlMaHRy32V2LjHEWnuI9Med/e+g183fCOXu67a42ZMSrxsjQNp0U5NPevQL3C73M6IvIksO+w7bYIjwa5JlxcwX+rYUvFcVRfktUCpHWcor7FqiJS8yHaBgoVUJ7g8mg2sF6uwg7nvOHhvnzzSLfUhzM9wEOKDbN+ILPr9NIi8QYUPen9DTP9s0/CVJybWh61CDGnh0nipdglu6vmE6O3Vp6E82DVYT9CDmOlkYMfF07rhzpD6RBigpR2eBUnE6so8kE7EMxS7xO4wtiyPaIN6SWMdrBPuY9cm+rUqUUgCz4H1M+iTZ7coaZwcFAvXz0WfKElB7Wg6Goq4e0gWEbv0SIPYPsL8No5JNCfOaSxJxwovS80lqtdPUXwoZg2eCNmVqG28SOPQcAq8ePmEqCO8pYGVKAmO9UVA1Og4hc+7SoinqiWQHjnOadxaQwtHfS0mZl+uUDBWDyYmnloTcWrsaGwPTzUWMssgmrHIaXQ6wu97UriC8Z8nabCT3ARfaHkkYlVt7Wj+Qh0+1mZGBN+oaUgFT8WdVZikc3szGpsnr8R++vSI4Z3WKOhvYTza9pyS9iTtaTyWJBULRfIgRinsaXCt5gnu8nVEBNMuaJy1koOXvduFPMddRoNLTyzx0TRb8lpKML7CQCrwvrJcIsXrvR0et8cGP20hICjNV2kgPpQOd9IsICK5VDSynfkNrxLJIYbl79NohRUYX8MUSOsF8Nq2TwlerdYDIp6XWxo9Np6JseoOiOk6pR0gE/aDbUUWrI/nmoaTcq/i3h7G8FndKhSdgtMNbx47n/SOMczHcQm/X/kj2M/NbIvi8HFysEqfIdGOo1UajSdHH2vqAhMUjNYoxsm8xAsJvv+ZLrM0kp1cxYckFIiqprM0ogv5hiejdZ+Ix97CDtMHbbARZh5pe+IsDbVOcfB9W8qkU6oK9oMN83t21RPR9lpGo1aXfbwqFgSufz2zg2bnJPjeVTFRlWmehkkjN3h+yLZEmDQbO8TnWYkztT4Ts56u7bCZ5Qn23MSE9XCdoRD1UwunahIR8xSDPdh5Jx8PtWdADPNV2RHdwf0MdS0gLR6v7Tgu5g2uh25IxK29RRF+wnqdBOGC6KtnRQOTDBtcTsUraXW8TOOZnFdYvnQyUWxzmUZTHcYvRHdMerGXpNGA2DVWEnFM5C6M0+DU7GqczMKOSKr5vl4Dvn/bPG3ydI5VGjbro4i3V00k2rjd0vDRzcE+XKoLMbYezHdPlwtci5lK2lEB62cuHlU8Qc6WdJIE89cXKcynvuqIGehJGqbETnAqoYbocxXs8brdl3h7PJ1JS93CjsrMrfCpf9PJc9rbpeHQOIG9Fp8u0TUb7MkjOWf4sixa8swPmzQW77Ae0s5CRIgvcxS+HNnBI2tiE+PigT1A92eGB/rqTPTbgdiBc0l9vN92hBjnl2dHioYsrDhdBOtbH8F5NH4leJaYQ9iPSomibAHjMR+vp0QOiorGijyH82Y6cogyrNdpMGlg/TR2oxL9GeR2/Gxgfh9mXyedrWI7mg3AXqKbYRAhlH07EH2w/7/ooAc0Bf++uevXi78KAsW/BgJNTVH+HQQaqmhb/J+/EgKlPxkChbOsktN0ZKR+HKybgfSc+3DI3DQ62noEDqk3BHYeHdI49Xc+3gjWACAkHdlBMMUlLr32QuS9C5tYTqY+PlgtQELU4DQKo67Cm9rKibBbByiWNokI0HaqiDCzhwAJaldjLe9tOASOw+lK5RC4W/u91CsWfesLAsMwrAoszObrbwjUZdMgbQfXE87HAH3nxIiINtpYYPR1gLxOzZZw6PYLm0OgvEUHokmDyOYQOKrHM3JBcp/Gs3XPH6yEAIzUQHftWHL7KtZoIH5D4PR2PZJXrxvaAclhPALjNgM2Mws4xK9ZiS/NDYzqYp1QDoEXd20BNPXSNHzu0o5DoH46JSikxtPEoRlL5FHPHDvqJ+0NV/LWJghOlDSW5V0IRnG7IOKJABRe+/0bzuz0SBT3EqGwecHvHzfbXhJutQAOfXPX4X1xOxJtVU3tYP2aVVjfdiVRDut1GnVHuL5NeOsRAY2mAOXhq8JTcxyQU20YlEOgbx4fpD48FNtrgn6F+938zCFwtKj7IY7G1zkRlgFAtoq3FodAhC0zHek+wJU/gvHWZwbc78DIO9y0VkPE1QOM5s7LanyfNScOgTEZOPD31BsSRUZDGiUDy4T59RqihVEfxZ43qfFoPKfgVFwdm0PgSQYjxiHQ1GA97JERE2X+GtnxyH52uO1W928IVGthQKQcDqVA1g4dng2sC5GsRW4HcUlVgMDK5xAYzkqAkNN+7cKhtSlpuL7CoTi7uxZcz3JNAzr0YP0/15h04yWl8W10NPFjA9//BYFxI/ZI1+U5ipd63nxBYNAcXBEft92DvKbjAg49H8aDQaDS9gE6ek+AKPRahxwCw/Cg+HhCD/D79FR8IDCZAwT2WqlKg7UK3wfQeSTdvrcDqD15NS4pHFpy8IYCqc5LXElqScztK0EcAleS2nwgEN3SG/ZzsyDCq1fTmPYAmvSkFsgTWzMU3E8ngKwAILBLm036hsAMy8o5I+pT2qPQkAFKkia8E7Xv0DTY7+YZDmUphkN8sYBDSTyEML4+vE8DgKAYi+AU5DUc0jDKNKwaF6Bqb41Ip8/h+v2d3HEIVLxiReN9rIgYz2ZjYg4uAGlXZw5Q2EjuNwTOZ3eLSFq4T8MWn2B92mcMUJJvafwc+uEXBEbxxO3wHPw9gkppk3IIlCQHDtm1taORHAL0PeMJOAViBFChGnMRD7vJmEibvLJD/wHzcQoAksRNsELxeSKHHAKVE4Hx2U9gvBgEtg6B9aVgcBIYBOr+DqD6PIP1pY7PFjHQdYE4BAr3ckTU6x0gv5oC9MexiUhPKQGqLHwQsTh0zkTcA5RHBwMgx+wWCYfAuNqJBV4NqoxDYDR8yCY+5iolvYJuwf5dpQpHJ7EByG/XNJosjhnG+04nrZHNaNiG1Me2qsYEFcM0DcqLB07YRAuJkHcAefZeqfH1dYbxfwUAGeflycTKZhYTkboV7N8UILExww2RBubODqdXcJK8Wfkk+hg2SHS3AcIOq1ohL2UD95v34ft34QwTbd6boKhHwR4G0zAknbmJUVzKLwdvTpZEzLML64NBoJNoDpHl0y8IDM2FQoQSVXZwfHkN9q5iSzRtA07CuQ/j63tJj8iT3YpyCOwwXF+7h+sNRkkdYnTwNGJWV9gP9toucFK0NyIoNbGjO9rXMF7GjXSncmHH+wk4DaFVCUQ5e3s7nplzFeuOMCTyIQB7ocnnBltB8SJi/NygINZh/9NBIxP1lMHfjz3YH80ePq+9ihyFqrmrAFKDJ+kOL3AcDGo7GMxYRMTH1v9A4OggEoDMfGyHZIlVrNTNhLTjAdjvwwbWl2k/50S3b+D0mSU4LbLojohJfPj9dgpQaBrPPjE3JUDoOQLoTeEwJ69ZbdNA86wMt1KHyWu4G9nR8wGj8zeEQOkvgUDD0ND/FQhEfzIEuteNTurVWLDH5iK2BiJWAiJbuWFzCLTIKia6VwC0nUbPEN+uV9gUs/PYDrp0X+HJZd4RNV6DZyPNpxkOMCpIN5Mw5RDIlEBt2gPoMvSBj+/l6kDUo+gBRO2SAudneU8e2gSlnry5JYNwuSk5BI7NJUCJVXdjMGpDhwbbqALIkk972JSBSyPXniTYzuCQFp3TCKAq3DZ4ZxtT0tudrTQQO1Lh9SpZcwiMnxT5OJyiExGIF9NYGrYmGPkpIdTsA9SgXFAHzYPAof3ou2lAx1aIR/ZKIvpuadvR5AIQq66DM4dArgQWY3FKTMVbpHH1qGvcATtxCAxEjYb4qGYCjM89tUNnDkaf3OuGtNc4oVE8BmiOrhiRSr07KJ6nrYhfrjIgQjDDKAiliYNP7mnJITAqLLjeGNEGjEgbp5H/fDr4EfiDxPd6AYqaHsweg0DkFymNN/rhhpVBuSHy4r6m8bWF61uMLZPozS1NY2P5avB2csnJLUIC/Z0SeA23Nw6BKqUq4krgPLBLrgQGa4fA+NzJgSuBIykeAEQa1oa8xrPMDmN52OBEKA9EPgkAYU6S3bAxAs9djIoijU4zMMrqi7rfSmDqGCdi1FOYP92f3DgEtsnNSeMyt8CzHypgxEfrIQ2vWgLrjaKIQ2Cwxc8bh0Blex6gSEEA7QwCmRIYx8PcwsNedSLP9TYHKPLpDWNcheS1KwBSnQoO7Yl+cElvvl/bQRTAocyUQNFcbeywfwQIfA3WNofAiNYnC7e5BhDY5EcUTDxZxLk56RO1XM9trgR2Jnjq2irK7KDOZjVXAiV6WAB0xmKDC7fOwSmJ4ZBiELi/PCPSLpQMxbvjCaDLPgxIS5oFHGJWnuFbq4Fd3ym7NFZU2cGCWpyJ2Vr7NI58OBR69Q3WmyHPP0qgvPT3RJ2kU9gvEzgAcsO8g1P1Vh6DNPOxNleXHAIjuoZD3rPgflFvmMNuOgEEECSNfkFg3wN7ML/nxBjIlAZ3BaDkUhQtHDI2tYNiD4fQ+TQipCvlZRqNhUOJz5OqJUqG8zQ+rDKAFLdQAFLVNYqnMxeguXYiYnTHPQ2HU4CIsnTB/mx35QcCt7NFCNAAEBgfa4CyfSM5pNXHexRQ6lU4PEgDoveTPcz3Ea5vb45soqxuAA2zg+/jsnliIuxHcIj2FzOVQ+BL2m9QuLLTDNeLDOzbc7hDHAJn+XlEpGG4TaNsdVJx3UTwOplXNHYfsB5WVAInb+yvbA6BuDnYHAKjwfRU46ErYCIn3gyFheNZ+LV7DohSuzObK4FXOoHrnQyXKKI+NfFgG0ZE8sfgRGYzGCeB3JRvJfALAndmXuGiAQh7XrezlCuB9c6acAgMhoXi4J7s7Ehvc9rasSaB08Mh8BlubA6BoxygRtA2czs8ngCCbCMD+9XdMxpbd4B8BoGKroKTEWC4n8t1FBF1StYoOmkwH9NhBNBy9t/jm8H4z0trTbTY2qUcAseSBeeBXK9SDoF2FGrkefYBytTdPMSvDUCdOa3BPqUXW8S7SRUQ1VcJBacP3/BeCw2iDsZrFKgmjAeDQNW/wngMWthvz3KnkucLri9eo1PHIfBFdxUCbwWcMgPN+kTrJSU4Fdu5wyGwN82qNMpnMF74HJhEzFKwz9fcznAUXOF6b7DOOQRS3QAI76tgr15z6cYh0FjbOxREpadiLdr5xNA24AQUyhnm856oRIreSmTTG8L1U1Enz3ZcgJMUDxNclDNworb3Ig17CdjngYYk8hT6JA3RCqBv9ywmRO5d/DQQzHfk6K0E6tIrsAP7mBZ4eLhlxNQXGxqRAezvmXNfviMBeztYbU/gVEawX55aAPONnjB/z/sA1ttWA3tW70Qfj13RJaKxh/PSmiTlNwTOpb34d4RA+S+BQFNXNfnfhoNtUdHZP9ZfCIF980+GwFnv2PuGwJejEPJyXqY9Av+x5BCIvGaIOAQyJbC3owBdRr5v8LIIrr8gcDOtcDUM1lwJBCNvNVgeJSsOgeGov0vwPe4fyUswhzQ6nq0S7x/DhkOgbx5v1aBdTTfkss/6acCUwKOUhBwCY48kNYdA6Q6uazDyJxUeSWD0v5TAy8HLOATGG7lt8OgRVkQjkyINakQzvHfbM4fASILTGm+wnJJjmMDnj7tNMhiSvs+VwGjnWRa+pH1E1MPaToP02pl4VW4PRDvKQxov5pMQC1oTEyWNFgCpJxGM6KIjRBukSfqlBIpXkqLfQWA92YccAm+Z6NocAvUDtYhij7EdDGSA5uxglN8Q6KXGlUNg6CH4/Wxb2t8QOPCTA1cCw7UEh+wMPvGBwKLIEryVd30iSS4YYZq+ag6Bjz3p0XH92mZYuh9fHAK9W0QAGirScCVwvKnhfX/VX5HnfmqheGkDNLrr1ZH0jqce8pSgMnFxqdfkhY8Z5Urg7Vlcv5XAHwgMexenwEF2HcEhZnlpKHoA9cYBXYlgzi3EIXCzpLBeiocLEJTvrA8EuuUw5UogDwen5ghxJRAsZUck44ntUFYrFVvxCHMIDAZjgCauBB7kuR1ViuN/IFBS4NDabuTudxDo3kdwaHcrgCCmBBpngEB9uKQA6Q4cSjfi2lwJjNKRbOKN6PZJW4pzxCEwJ+CpS3ua2lwJTJ5WyyEw3uwz8QOB86CyQ3MCh95tKQCUDC5pGuRDgEJ/df5AIFcCq742IZKg7OB+VNnCmyI8fZTA6QgOxY1TmES4VgC542vecAjsWQqsB2Hpqrhd+w/ydHqbNLSHmYX352JNeoZzgEOjXzh4UkUWODkOQEXjz2/YvWrjX+Hgvlfi0eleELUPEBhaCkDFlxKYYaXExgauXxBhvjkECjjsviEwDRuBmGK8sTkEticnhf1E92moU4Bwhx5GMJ+0RJEbw/0c1uuIQ2AQ1wBlbqd5RDmO9jTS7XnDIZCHg+/uqeDhYKNF1UcJzPt3mL/LfE3Dbne08HKwgPdHwYbGeYscjEcqIa0xhkN1e/UargSiLNkirgT+FgLHgRSSZy8sAaLSvMRBcQeosWcbFD2RV3MlsLttAKIZBE6bO+y3/jmjAMk5QFS9w1wJjBTiWLjXs8bkOQiWAH0ZzHfZJdq3Ejg+VuDUBP0cINIclrhf7SbEnO9mKJrvRYDgQTglr1OeUw6Bu8I5ciUwjgTXxNbab0lvdgaI0NYA7Swc/FsIlKMZQGvdzcEevwDytEQGyLraCsDRXgi/lcBRPAEIPI3g+qYI5lsviy0xMryjQRKeHGxL6osIU2mFviBQKM4ruP4QnIS2kIYfCDQUgGBpKgIERwMC8zu1HXxrAKI4BFZr+Hw8cF2CmsfOjnsExlMvJZ20uQHzkU1hfZZh/eIQGEUu/P6sBKfpCwIVt94T4yGCE/H0HAcPweYTUyonKYfA5VpBRDbDxA5mPaxiPTJ0ojQruH4WDmYQiEJzB59fqxberp8jOB+WKxrNNQ3sbZwAtLY5jJfUBycQOyY42aa/TDkEqlHkE3moz9PIpXsHL4JAJoocwO8xJXBv1QkxVtboX5TACw1RVHVIxIumKIm52cD6kui8w7v1aEVehxbGm0FgWt7HHAIjcD0yTPMDOElSf0XjrQb21m06nyjCy4Pzc1XV+EWUHg8Hx+Fxf/s7QuAf5Sz+fw+BItJUSfu/IQX2nT+ZAmMC1CEEbd8O9GuvGjxn84R0rmVSTyF9cG22LSGyd/fsWA8GCXYelkP0Vz+wOQWmC6P9lgJ/S4GPcQYUkx4iFKJkUAIVeGdY9YlHA+FpVRiZlyN5PJ4S4lKg0YPXh96yT2On3IZYd6uIUyCPB5+GCgWrmQ3t6BY8bxht7uBq+Y+xHfnTrYjJrJ0RpEkW5fFglhSodx6copVKC7y/BLdfFLiufFzJj8WHApW6Vwzmm9OQoKXj0lDxLYfHg+VzZVNOgUwKZBQY0QKo5bAqso8U2N3AKv9Q4JcU+Aye2ScejAbdjXTVagKn4mla4HHvqBEawe8FzmwLVnOW9sF1nGIaXxX4/h8KjPd9oMQRQkAxi2dMg6MI83GkppuM1TB8x0N2JpcCe2KcptFGkZqveDCXAg8jsLicApkU6E9fBTlrc/M7Hswp8CceLF0XMuIUqC2VJRGXY5gfRoFMCpRzpW9HXApk8eA4TFHsqccbp0C1C5eUU+BXUqBMswyLh2sAVv0+/FDg5HC6EMVfDux4OZ5aeL4E6mZSYOjmlvhFgVGkgxfRF+mUiH1tRLkU+EOB0VyGz7sbzSbCI1m+53HoY5pWN06BsdFlQAFpFZP28FzZPCmQxYMZBcZhOM/w+gAUyaVA+eiF+PrcDYmIV7UdJzWcupd+5HApMJz6sorjGqi/J+EijfY2UOE9nnlER6ssDe4SUCijQJ4UyCjQ9KwF0YNJlXIK9KZazKXAUB8qBZ4Ed5u87GaRBn0rD/H5pE3Bq/lXKfCl4X0aJ2fvxinwuWqAcpkUOAizA1CPO02DQQ4UWm3rJ1CYvE25FOhcix3p7vEBvKSd73MKZPHgKGmAihgFvoxmQ9/xYKCe9r4goqfUdjBU84pToPB0gQLHtlJxKRA5Aox3K0sJrtPmBZR1mqEvCmRSYOj4s/J3FMjiwYwCQ4vMYTxdoEAWD451B173VKAIdTqmdjihQCneWhsQk0ZAhYwC+4GE30lxlc0pkEmB3fqdZLY7yz4urxH+UGCV0wqosYTxfC73NB7GnsgpkEmBYWsoQAzVIiT68U2BBvEK3EsloPQ8hutjFOhZZ4cozwhOYUaBiQsUwigwyC5v6fgtBbazZU6j8HI0sSvAemJSYLBqwWt0EzUh8l0ofycFRooD1L+QwwtpsTn7UCBPCpwf4PsYBf7EgzkF6l5SfyhwpR9UfLmIN7Bf6gaFZTtsuBTYRfI8jes7LTEy1JSgwwEoffOWMhkF6kexsr+kQJ4UOFsCBT1y+H3xPobxYPHgwGwq8ryMwAuJ757D48HiMoX76w5zC78iUydGsnzf7ztp037ugOKr1cwOtNAJOQV2j/4ExmcD85G6sP7QgmzsLylQ0G8VCuUN7Cc7ikyCwNTB/MqeySnQvDfgFdkNjPfamQ1gfVCg1uN+DvPt+wciNEDVYXYD+4OuagDX70zskKqoweo2lYkU5mCvGQUmEwsTyVLhfm9L2C+MAtvZO1+gLBWw/7kbgD09lmk8XC5gfTxUgejaFsbjAYuBS4Gi3QOvE7g85BTIpMAgccHr3rRz/TsevJsCxXf9+QjOux6F6x2K4NXSfmzHjlPfsKIXe7ie934dnOB+GQUaMIoofA2Aystag+tpPVh/pwzm4xhPbDgf7iV4IXMpxOamjolxO47TgBwtsI/zxCZGbozSv60UqP41FCiqivlvA8LmP//7S0tDxD+ZAvOdh4liSD17POo2zeBxUmak50aC7efJtvuiwCAKdxmexJkLVqQdp7w0hFGglt+BZMbVvuYU2Hss7Q8F9vxwCat4C9R1Ow5u+N6nzTcFPqZ5S67HjZSO7cet4xS4HZK+HV66hzqIZmJMhGrsIK4FstIQc0ZcFHrus8CL3sD9BITbeHvD4jDNiTa1LMS1QEaBWksLyrVAujm1RL/uY8QDwowCm2JnocBvHtWXFsgp8ESRwikwnF4tFQ8iu+EUyLMCGQUKe7n4UGA1hl38RYHZrNF5aUi8KtMb1wLlRTxBXAukI88i+igd2mFZVBY+HwPMA8LxWNuVHwpcTQaIa4HYCe6kJ0gErIQMVI1ulZdEt2WURlcMvqZ9Dk/k1UdTyrVAlPoVUEu0saORmDUYdTvwlfuLWRpke3zjFHhSpX4aX9o25FpgpXuaPbqE/QZPK3olT3LUUo8eSInta7ol6iaxKC8NUQXjTNpN1UvHiEx8rgVqvUeGIl0A35hlBTIK5AFhXyjv5LXrChptXHg9yklIXqvMt79KQxgFRvfRQMSHy+nEtcBom79LcZS+QAxhBV6AqlpALRkBr6WxxvYXBYqpBrgxMyyTU2BrByvEtcASJ1egkBSs8nMilhhnFuFaIA8Ip9OJQ0zjCtR3Cz2gfCGySXd+gJW9H+F1rO0crgX+lgLjZHjsuBbY+Yf5hwKZFsizAhkFsqzANkmXQA0rseMUyLRAXhrCtEDz3mU2p8Db9Qz7s20WKIitvPgKCHMtkFGg1reBYpgWuJ05PSIF7TwNTDCVuAnqmgeE4+cxd7gWqD6uW5tT4HyTnWB+JwfKKVBWJxZRXvGcxoNmfsPnK5wy0rbZMC2w5lpgz5YpChYqUAkLCPeUEbxmFDhvZwmnwDDW3IxTIMsKDJKT5ON78y7NeGuBnAKDRVOQ17Tbo7g85Cb2sijkAWFOgUwLfEZXOOWlGk69zNJ82O9vChzQU4PNuwDjs0qpzSmQBYQlQYFTWbiqGR5N4DULCMfLuxziJz5gYkb+lkYxpQ2eh0BRXxR4khf+NwUG1gyo9PbWen4osF1GZRo102PGKbB3CrZ2+JRgvILoHQBW8xzWn6/42Hu6cL+dkNucArcBUCuyFss0vI5E8MKwNSWmHgClMi3wVlX6NwXGR9g/XAtkWYG4OkyJYtfw/WDOak6BTAuMNwv4PZ4V+FDepRL9o4Pp0oH1Plht0ni/h/liFPg6RnPKtcBU8GfEuGRzxCnQGbvhRws0wBHkWqDUmwCV9XWgoHRzSL4pkGmBkgyLPRomQHna3JeIYZASxfgE+4O0tUC0MFjCfBzgfaYFypqe21wLXLvVhFNgjKu0xv13QJ1nBSYleGGsNETbtEB9ow4oM4x2PVgPGLygUwbz4/R8lchg1SinwJ4LFCTv5TXiFFjIJeVZgbF3qitcPpOEa4FR8EQ1nltIJZ0lTuz44dg+jg9dRF6z2SYNtdkM7CcYA54VyCnwuomCt/0Fysx6Swe/yMICLwjWZ+S7MP472YLrE1NY/zwgHI9GRHO6BXjlT6C8LjDBHo0PSRqu+6jAW7GZfVPg4ySmRM/chMZNMatwV3ZnYsoAq8HJVx1OgSwg/EWBZj+G91lWYPUOuAuX18aOs+YA59GrSmE9yCGc184Tvr+5gb3a5iMUH7e4+TtSoPbXUKCkKP8+Ivz3oMA/XQvUd4pN9KKzaGRstha+6vMl7FyljwKmBY4qNP1QICJAHWWVhARd3CB9R4BNnhZoerMJUMZp32FpRPcEYdFG4Zp2Kp4J1RZ2ufVW/MNXiG8HdCNPZ+Tb0TKpRNyvevePFjiWBWtQ3OWa7JZVH3EtsDo65KMFPibJDW+V+YG07m6IuBbYzYXgowVm2VblFNi7vAtqRwJQ7KTzKfiii0Uazm275hSIfERoIN26BNPLcUt21WVgB5f20Q0Ah0Y8LTDWxvA+o8CviDCjQJYWyCPCrECYaYE8IowvWQKUMJzQ32qB0fpqqzjPrZa8xtIUKKl4gW/c0D6RDqthGu/WVsjTAhHZ2ZRT4HVorzkFci2wX6cPgu4qgV0tTQosr8NxMqwmIYpaf59hV/fPXAvkFBhJN0pe8nrzrQUyCgzXCvi+N29ckXs+6Nn+6UkSvI2GHbnLlkpH95ionAJZWqDvHrYVTwtkFBib9taH8QBKk3Sjn35pgZwC0/3cwh0C6hH8y8rmFKjGtwenwCBWgJqZFqgbS/+jBX5RYDp+OZwC5ds7bTLMnyGvDTGjDcw/0wJ/IsKcAhf7/pO8ugGmnAI9BahOfplAeac0D2F6OqDQZrGwoyhw4FTNqoTII2H1KRBmEWGNnOEUKW9wKs8E+PuuKTc0sIZgZd0JUODLLGsa6A6ccrXy1gaL8pTytMDh7QwU5RuFHXSDo8q1QJYWGJ/PLlBNWj45BQZ6WwMVqFX50QLFzCu/tMDo5sHrLy1wYeUVUKQ2JWik7mhca3A/d7W6fLTAYnwS/xcKDKV9buELDUVOgXG7qEPs97MLQaf10Y5rq/B5WqAkj+f2H1FgxbVARoHxS83hFPWrjqCVR2kwcJQa70/ShEh3ZwleG3YbrDoZAupJchptVbfAzWuAuRYYLVYHoKB+WJPOue9RcK1zFS/Rc/yJCG8InHI/aYHhyGksvE+0EekuAYX7tZWOU6CIcpp+pQXqkx58nqUF0oHkEOVxWCNOgT8R4SBVbBHf+v4SKHYNFMookKUFstqQAJfwe2f/XRvyjghHfeJl+GZIEdcCAy8dFng3GcD8oumGhoNMueFZBFSg1YcccQpc73fvWrMgTwNL8yyszWA+e027hO9774cx9YHijr0N3F9xKr8oMHi6uc+1QPM6gPErTbnhEeHnleY2p8DJy5oTmbzTUBkFRqfb4UOBO+cI1GvU928tMDh1PaJtpwVQRpVm2Im6nMhLsUBBl80bPFguPlrgV0SYpwVeDf+XFngN3uP7TguU1uKRKCbZp8GIzENs5TDfz9YraRCMgMIYBbICYa4F3qZPH9bzc065FrjygGLF3n5Ko3tX+1gaAsUxLTDuNrD+v7RAlhbY3S990ns6OxpG4KbjRawapN2hHY2qK3hp8npnw3oYwfyKQ/g9QTWPxMzef8+0QGOU5ETKj9OPFpjS1uQUGB2xDV6dmqXEcKZA9bMc1iejQFYgHOE+rKfL8QlemqStKafAmXKwSG/1gPcZBVor8ALFkbdCcTYZZjwtUJkMFjRoT6mKpc733rWCCY0ylSZ4M3cKoER7TMN6TKsPBYbNBEUudU1sk+pFDAWDl8i0QC96wnmw0/ZgP/ZzE7eHSfgdEV6fIpcouAf2fiK7HXbzck5QDyV2nGSTjGuBQtuN4f4dav0dKVD/ayhQlhXp31Kg4agDif3zRxz3/xsFGn8yBYKrMCBCdbDSwN71HXxdKivyrM/9NE7yCnbdBM2I5r28NBwmk4pToLkZBzRcbpGFiY6exKBRguLt/tUAVRlw6sgnm3IKZHmBRnQD6vqhwB65eSi8Wt0Nl+j1/KbATbs/E3p5WjRsK1JgpgXqau5SoMYEvv/k1R8KjKJBh6P+evxNgZ7fAoUs9wPwja0WThXsHHhEOFoJqPzSAnlEOCzwilzgbEqDw7K1cN2/jj9aYDSyfDzMgAkYBcbZbWLxiLA8RcM0vC9gV7HiEDR8FjbXAv1REv+uOITnBbKIcGa/I2g2UBqPCDMKRDPdAyuytJxPhTCjwJn6LD4UiKJByimQ5QUyLTCi8rPCp1ERJNjJI/uLAvXaTe1wa83ULwoM9ziD8bkcwDKXwQyFUg+b+JnKS3J2baBupgUGvbHII8L+LYLfixPlwfMCvyjwq00MywvkEeE2fY/HP/MCA2QdTZy14plrgVGzcES8uPk30g6rhR08Uni9ltuIaEYE6+EnL1CrtgMaeAGslx8KDOQcfNl03jf/mAJj15uY2NmRlkeEA1HYWXgMN8cjwpwCmRaovaJ5Gs+KrMJ4Zk24FhgUE6BWpgV29AFWdHVTYP1Jkc0jwvFoCFaWRYR7eFWnXxRo5utTyrVAFhFWutucfmmBLCIcP7R3RS3LC3zOlyg8ya6F87O1JoYNlPEVEWZaIC8OYVrgV0QYES3jFMgrhGM/a0g7cveUF4f8lgJ/IsLh/XL04aArpW8tULMS8Mq07ECjeqt+5wXGr+bU/QsFbr36dxT4owXG5gHeF8l5wrXA6NyXaq4FMgoMTNHN4JQeOB8tsNq7N06BYomoHaspjCfTAnlEeJEUDk6FXUzk2XWXci3wXAAFajiglEeEb/nI+VBg4cB4ZfXM4VpgVER+wbXAtk+Agmw9L3hE2OxWcMp78wy8iiosiaA8KeVtYn4qhLkWyCiQRYQDmwBlMC3wdZkABdTZsMZFpQ15RJhrgYN3HirTAuP5cO5gYQFUaJTtDMXTI1AuywtUHzughH0nWThA7w4DuwSoM9fmJTaTziCGVu/s8OECtdZycYP9YeUpLw7Z+f9KgZeJmHMKDMf66ZcWiPqVzSlQC7PHNwUOM6D8rirAK14P6I1rgb0VXcJ+Q78iwr3b41eF8I66/xIRPmzWQIFSAtQzF+cV1wIZBXIt8KGWKtcCQ214cnCvynofLXDrwfo+l/cRkWq1SMNoKia49eH627GY2pGniAXWYxfOlFGx+a4QZhQYhAncH6NAFhH+okAWEY69QMk4BRrGdPOtBfK8QKYFon2zIcK+NwWvfohEToHP7gLnF9MCjaBbEV2rNt95gaw4JDI2jYOT04B8U+C1/84DViTYj4/jLy1QLl5gT1hE+IcCI2OUFXgqdQERrvPJp03MurktycvpAhpfQlTj8aLIiT6Ypmmwv78rwgeixrXAkHrglXjSYPWhQGzD/bPikI7ksF71FtbnVQB7gbQTvCYWeH1pkIG9rp9TOzIonBfxOHRJFx7HcP0rO/w7UqDx11AgMKDx70uE/x4U+Gf3iXkckE9Edziwo+lhG+ImUnZEODhAhddVEnIKlELPT0Nw4xpOgQpehSmnQFtQVCKQwwRO/Xc1xCC6NsTYHl07bl4Tn1Pgc6knNMyaaYVvhQFW6T7wKdcCg0OMyMEuFNtPekIywNbySm7ywbJjViLM8gK/KPCnOiS+jCY1Xvuz8BMRNt8RbEaBLC+Qa4GDMtnw6hCuBcYiFTkFci2QUeBNsgcoMFD8KRHmfWJ+owXyEuGjQK+8WeCXFsj6xHAKZFogmrxgl1sy9TFevPsWvPvE8Iiwcio6osSrKeUUaN08+L3XwKNBtIHfIyd43RoHG31T4E9EWM+2HVHXOqGcAmfLjCSOWkcoegb7klMgiwjzvEBGgVIkrBHXAn8iwqHTYZFrgV8U+KMF8uqQHy1wND72m6+I8FeJsLR6l1gzLZBR4FNXZjanQKtrLkQ3V0vEKfCUWB0RcmWRxsf3FTAK5CXCP3mBrDokPI12Kq8OYRTII8K8T8w7IsyrQ1hEmOcF0j54KYwCmRYYIwzzw6tDWF4giwgzLZBRYHhC8Pt4Vk25FsirQ47j55BrgTwvUHrncTEtkFMg0wK/KPDkLdxPXiBxjg2PCLO8QN4nhmmBLCIc3p5H65MXqFlvKn1T4HNs7oh+zqqUlwgzChQOrwxOqdM7AonO4LvPm3eJtZUnPCLcorcW+JMXyCkweOfxsRJhsxXmn+oQsgQqeK3b1I4X/WGFtaR7EWkElBNPKyfB+13XEnFSHW1OgbfC/ZQIcwrcpkL0rQUm2/uS5wXy6hDWLFAb+RSuxz01XAtkJcLxwZm9qbSTiF5e5zanwMiBZdPd4ZQOTUMy8WYQNh8KZBFh39xFPCLMtUCWF6gaVzhlGQWu/F8R4Xhkv6mt59qkN8qozbXA0h0M4fswUIF7bhKwP2ubPJXBhkZmLy+xJEcuUXMBTlVdASow9+KOqPcHhfG/v6tr3s0C1eFki+K1+U8tcFxUKBJamP+fvEBOgZkvuTwiHO9SuH9WImyEIlB48gCK+ckL/NICheF4RWNZmQF1u+biQ4EsL5BR4EuhvyiQVYdwLXBjHmuuBfKIMKFiwyPCjAKjqIT1I/nlifQ6Ayhu6g0TnheoJM8trKeBYmH/MLFg/ocLFC99u/togXVa2nE2n3cYODPmEeEvCmRa4DcFttEOfg/BeLeRtSemn+7pFwUq+15pcwqs4FpIW2mrlFPgzHlnSKw2yw8FPodiyrXAwHVqlUeEv7TAsy84pH170JwCsfSyuBYYzaS5iretL/CIcPy4gRewzScuMZ6rbcqrQ1heICsRDgzqlPgWWgdOgfE1oipOhjeLmDtv8lYpaIHXkVkR1GyAon4iwkwL5NUhjALF6QjswdRaAnUBf77tDVDZ7Ab2ogsOFnlKZZlyLdBPNQ/s3xa8XjN+9+na+BNiJuPJLy1QTuZELIwAcS1QvaorosmTGY1vBuyHAKsmEUcWzOd2ODd5ifAXBbLqEHk0hfutJfAiWERYCXawv8Nx/m5xAOefYY1mcH7hd18ywffAy5CCNByFtvN3pEDzr6FAVZTVf0uBf4+W0f0/u1GMrLxbQh/e2fTPR1viI5kfiHGYWohToIS3828KlCo15hQYj+s0xDhONdjlw+m7GiNNsGnbT06BwV17Jrw6RFaiiR12aNpwCtR2ax8Ftt91uGmwQho30O2RPhZug2d2lEgzvQKFLus+7EIZqMpsYqAylhfItMAvCkwrODW4FljlW5NTIIsIB8ghJq8RZhHhOI6AwmrbRqQ7x+RDgbowph8tkFEgzwvEvot4o5giPckfLZB1C/zRAjkFMi2Q5QXyboHLq5qC721OPnmBrEaY5QUGqLNNToFcCyQVBqsFHi1Reo2PwsOuK7DnrYacAiPvXfPLKZCk2A7JoHOwlLUvIsuDJA336qTBp404SbzbK6YR2NQG1+em+Y4IDxfO6btRDIsI681bS2AUmKnTPblIhUXDpdxWeB9f5E9e4B9GhKereUXaDbFSrgWyiPCXFsgiwl81wiwv8KtRDNMClVszR5wCXycS8xrhqP/OW9GH2wcRu5lFY9HfdV8UGNL5IPmiwKjVu5pXh/xhjTCvDvnRAr/yAgW9ntOPFji3ZkRb2ivEtcBkClab5wUa71NFkCIHfPf79qMFSucdUKL1GwqsFiebV4ewRjHy7t34g0WEmRYorN4R3rY3DDGpby8eEQ619azkFMgaxcTqVCl4oxhdu6X0qzpEp83y0yim8/61UQzTAnmNMKsOYS2j/zgifHjJCadAViMcyccaqEMMRfJazQ/ou0YY49yOAl8RMULSmAjt6Z0X9s+IMK8O+ckLZBTII8JMC+QU+JuIcBw4swaoEOaDaYGRJM1UToEqbJWUR4RdQxt/GsW07a/qENRed7Cea6AylhdolmP4/IvOa14dwrXAuPYSPLztPlrg72qEf7RA3ihm0nNqrNpAyUwL5BTI8gK/aoT/MC+QUWDspscKPITnLwpkLaMZBb6K+9zmEeFmPBp85wUyLZBXh2ycQ4LjWgT7GqyqT14gaxmtabt/iQhzLfCnRphRYGTuwd7g521GzNUiR7FmAnXy6pBju02jFr+roVhe4FsLDMSLXPOIMKNArgVm/Rr2a3OF+xFUr+MRYdYyOqT1/MZbRj83s3d10E9e4DPefboFMgrsTWd7yiPCLC+QR4RZdQiLCHMKHFxg/0zjwTt2Ey9RKFdZgRejag5el5ui6DySHLB3Z4c8J4N1yvMCGQUyLZDnBa57Ywz7Zby3Q3umvLX2WZ9HhAPzMS+4FtgFc6DeRQ+om2mBZq/+VR1iWNb5OyKM661AUFklHwrsJ/6RU2Dcn0rv8U7M7+oQeztKiLofgH1A/WWIvW4BXkZqvLtdXmD+Cntmwf02Kzse9A7qp1vgOy8wdo51h6VtlX5rgSwi/DsKfIg5Ch47z8fhbt0nwhRtbU6Bj1JaEqFv7FNeI4wP94jnBYZXBPfPaoSFdgavx9mxwKNnCOt7IuXgVe9eGb7FtU+0hTWG70+p/3ekQPGveXCIqCFZkv5vFAmbf/aTQ4Y6hWM4WDsoOvX7JqZ4fiXixcY08raAJQfH2BA9vI7tOFgMTLy0q5yYYzNCsdiBGREHcPQ+u2NK49KFbZXBIUtei/4QjvnlTsUHo1gTpfYmYDaz1AFnzO5IG+ejlGOgq+sGeSyehj2aD4V6EKcvxBMDo2Dbz3hiIBMDg1maiHjiz89EX5RDGj7iiYjvgwicszUeo0hbVg7eF96C9F73AeIhYYaBSj4Cs8zEwPq0lb8TA6f9V/ONgV+JgSToMh4SFu/U/jSNHpnKiWMgLw/56RfInxyihqxcJJmgr5Aw4HVGuRio6eHrg4HGY1/i1fQ0IdLVG9tB3liA2SpgaLtSXZtjIMoNStB1gVHg4i7Einh6kt4jnLzN8k7ES+M2S4auS2ikL2yLYyDrF/hVHvK83MGMnzTnhvOJhj8YyELC5HpsyH0kDmg8VwG7D1YsEJrfTNtrSWXxkLAxv+sfMXC3Wu2Ieczh88MhYGO3SWG9UA+w8DafVFwM1Ifr7NM0momBDAO5GHhZilcCt7T4YOBKTRPynHse/RIDX0Vi2WEUTH2OgYp6sX+XGBhs9KriYqBs2uOUPzmEJQay8hAeEv7DImFh4uU06qzM/AoJ8/IQJgZKp9OaBtcQMIxhIGsVwzGw2O1cLgbyfoGsVYx5nP8qEv5JDIzGGN5XZ4JHep07s79CwgwD424EGBDczAPHwEh/wbG3sifJpzzEHwKGLtN3E2SGgSwxkM61yScxcKkdExwV3e1THjK7wDG+3Ud9LgZG1QvuZxlZx0+rGIaBYi4qvEg4Wt6dAt8PofwdEnY6sfcJCSue0mAj1cLvkPCivZdEmCmAwT8Y+NvEQB4SZq1iGAb2bmvAFIaB/mbicjEwfjwkEfed5MHLQ35bJMwxkJWHfGFg5AOms8TA6GLD9SjDgf0pD2EYyBIDWauYKDoVIQ8JizICjIXJrXliIMPAOJ9ksL9EGP/e4kRtjoFh/G4F8n5ySBiUnsnFwFYsAEMYBrLEQFYe8iUGspBwMBHfiXVv8Vm0zDnlGMhCwgwDw/UKMOanSDh8bA7gVuUVuK3PDWCXJ8H1R5alEuXdBJljIAsJ8/KQhTC88ZDwV5HwT0iYFwnzxMDqCvPLykN4kfC7PISHhFmrGI6BWQluaT14two6Y3ATGQayfoEMA3l5SHEdfFrFRIMVuAkfMZD8CglP12VNxLqkdhg8Tj7HQNYvkIuBP4mBvGk0CwkrorBKIyS++5e+MRDN51kaaVOpwMdYcr5bxTAMfC0vgHEsMTA7Lh2C7NHe5mLg4gSY1AkqYNjiCddDZNi/ve0ZMN49wO/xxMA3BsZVJzYYncEN760nmc3FwIvhAKa5q6kdPDI4v2apfydmeIb5YGIgw0DWKoY3jSbtYUpewwjciN1+nGF9NAI3MPT2aWREsD62JmC/ej+WNHLmecnFQBYSDsO+62Npo264GBg/YrvCG09dkKfQi1IeEg5Cc0207aag4eq9ng80FGB8jS39SgyU1j3AwJ+QsLhdbz9NoxkGPt3k7bbO5RK7DmDta/eC/bgw9s2XGPi3DQmLf82jQ0TNlMx/3zHwb6EGmsqfjIGpHSyJ0fguCmeRleHNUBGJcEFOGgyOgCXK/ArbKHpnAsr1Ho59pdgTYaslKGwsOEYAfXwiT44zwJylCN7RoIBlfxFGaeQN9zeuBpqrapLGwiXNOAa+8GtEYx92GDZ1CmZUv5p09DrF9WB5GhuEAvaAGb/0VQxLP4djRfcA6xZP8HY1BMdor+/TKM9fCUb7yZRIEzVE8bqqACN6HiXazXfseLXpSl4fohOpQNF4SjtsxIpBem6T2JG4fNfOr/Qd2boz/MFA1ivmq0r4t2oge3aI2dOGiPeK+akP+YoJt1KToGjdB++ylSvju0qYYeBLxSkKEhlXOG/oiqh+FtLoIAHmbA17SlSxD9j7gF/H06IPWGTsbBQ0blXjjQvXL+rblAZG7wXHXNgskuC8m9ix3djN/1IfwjGQqYHm5J6j6BjaPnansUS2mwkGM/tWG8+dYhN584L5QFNwA4aDrUh6gWIi34AJh9/rNzC/K5yG0agPGEfIk6ATsVBAq535VSXMe8UUr/D26RUT7B0Tu6/mRTTltLSjXlWbXA3k9SEPf5fx+hBDrfEHA9GlPf8uJszaRn9hIIsJf6mBbT2x7SCzBv6nPgRv35l4/8wMfGETMIljYP6Oqb1jwl8Y+KUGsiphuSo3KJoOwSz/YCBXA5v+7KMG8meHMDWQYyDLDNwd7z5XAzkGsiphlhkYbJJZhttN0XxiwjI6FVgORoQYz0f6qQ/5qhLOLDhWWGYgjwmz+hDBF+8fDFxevU99SFe5hc3VQBYTlha7KexvO69xqDrqBwOZGuh7N4NXCX/Vh7BeMbxt9M74aRu9/RUT7lK1pl+9Yr7UwKQbTL/bRrPMwKfkzWmUhocOL7drjz9AjteHEKl7cjWQPzvkdZuEpIfK0uYxYfOwjnlMmGMgqw9haiCvD/nKDGQxYZYZyOtDduNfVcI8JnwfHhs8Xp8djoHB6zpzsK+Am4LoFb6P1Yf8PEDuq0qY1YeECpmXGI7QjxoY2dk75v5PNZDXhyibtf1RAyfR6TsmHOnCLwxkMeEov8L9z7ymhPE5Vml0R+9nn7wxkGUGcgzs5+BY85gwUwN5lXC/mlEeE2b1IV9qIO8Y+G4bzWPC3l3teMfAODdkkauB3Utf2XE+S1UMK3hLzMF0Y0dX+XTjVcKsPiRE7yrsn/oQHhPmauC7PiReZqcaU6E58JhwgKfgJr0KS/nEhNMLYGGeuH2OgbxKWJBmY6JfKWDl+OSAG2GK4FZsG9gfXXYouRr41TaadQxkbaO5GviDgbxXTDW/WxwDo6BVALv6Azh/0mpLeUx4exZP371i8L1ERD5fsjS2M2riZSDC52eHKWBzgTos1CK42bBNEX92CK8SdlSYDxYTLpX15K32AfY/B5cM18+zR9DGASxlGNi/T8DtnLpwfwwD1etiSJ53ETCYYWDh345EVwXAzoNnl3g9qlZgb7MIhb3M7nC2LjewxXOwl+a7Hk3TDv1PZqBWn0ReJczUwOhawfpk9SG9cwXYy3rFMAwU52NYj2EEbt+5eXdI9TrAUrlGIR6nVki6tgr/vpmB4l/z8BBRNyT136qBfxMM/LObxcyXhMIxOfZRrF/h2Fwu54AZ19cQhRP5meHTxbsTIbbjNNh3toM9I3uQnimnNHzNDgkmF3NOBBov7OBuzRLc7rMdQTIs65he7Yxj4KsvTmiwkChs864ViV4Nx+DtFpWKqz6NSDfGfRQf7X4G5zPxSOt4DvxvySrxadxURBjMRjTY0R183qAy0ceHMQoH9dTE60DLyfO1jMEbfXUiVvbKjejuYwjbUKvMT2rgu1lMOJwj8QsDA/GciDhDl8cnNfBRbh3M1EDWMvArNbCnXeF6ZveBw9XALwxkj5BjjaOjJxLBjKyyKS8TjgGtSo6BrEw4HomixTEQ3UlGg6MwrXGXkDMxNZWAGRs+TSyadE56xdqj0TlEPr779EFe3tlBYed1YLbnvku0pZqn0ctLLRwIWZlY8msG3qrtiF8FIlFluya+ylXNm8XEjlB3vEDk6c7gWOmlYAb02dYmUjB3YX5JdcP5zgCzOJj0wQznSYevA0UlsqEL6dhqqhA7wLJEe2wwil7jrYmHSSCT9oQAu9JuesPN0i+/g8K/TQ38UQM5BjI1kBeIMAxkQWFWJswxUNfR5dMykAWFWbOYrwKRuXNNv5vF1HgO2OGP8OfpIb/FQKYG6ukF1kPmuRbGBRyjTA2Mm91QxSY+fzCQpwbyZjEsNfBwhGNuvwAM/GoZyAtE3mpgfHYUi2MgaxwdhqZ8w/32HVT9CQrXni8S0zm/n7N6mdW43BZXrgZ+NY5mGPjVLIargQwD5fk/MZAFhddNc/0XNfCNgUwNDB8tYBUrEGEYGO9kOeMFIvwRckwNfC78HkHu8oA4BpbWYvB5esjSP3W8ZaCppVubN4uJvfuCKNE/WwayMmHWOJqnBv62QCQ4OCLHQK4G3rqzT1B5AKwc+4DFB6WTeJkwVwN/WyZ8dXeEF4iET6dxOAaKYkApTw1kQeGvp4dcSsnlQWFeJvyDgTwojG4LmxeIBKOnBFje+FeiBir9LhNmQWGuBt6Ld1D4XSDCUwN3qUbgWI5KylsGHjT3UybM1UAWFGZlwl8tA3lQ+AcDnztxBdihAhbnRbgmKtmDG8BSA3+rBjIM5EHhrzLh9pSjrwIRYXsF7N8bSvjBwAZtKQ8KfzWOdlF++xSIvDEwLGKwh1lW7onqXt4FFQu4/6/G0SsH5v/r6SGsTFjN79PvoDBTA7us2COOgZJSyzwoHJWs8bqlWbxxNA8K0+QQgX3Gmw8G9nr+hihXHewXw0CmBn49Qu63jaO14d4lHQ33KcdAFhQ2nP4e7AMBt4mpgSwozDGQqYG8WQxTA6+vDuxZbwX7cbWqLXx6WGPyGtupHW93joW3J0sm8vH1fjrKu0y4SACbv1IDf9RAjoGDBex/5ZXD+p0lSsUxUF4Y688j5FiBSCu7SxrPd+CW66/yQbR1N6VRv6QNXl3NDRHjUUSjoEAq1uD/Ei3UVijy36nBTA00cwGwduV66ldQOKYWe5rJOuQFIkGVvx/5uIXrYUFhnho41awrURYluLWuBufRyDVjWE96CPOpor/nc4T/mseHiIYuier/jaCw0f+TMdDWAoV0dxylYKVxhqcDNYCtlI7BewtxgpVdYRMU7AArtu86p+r8PhbxsaDBzASzfXYqOLbv2zUNLs+8xlYGmCH+v9y9y7ay2NKtfUEWBBWVojoGKMphDMBTTUVFQcUzevU7iHCmrJn5t/UXsu3Mtb/C19q7MvOdTkV4Ro/ovQcGPHas/qFLDhHN7QVwG+7zG+0GljFwNpsLZVADjOgm8Zi9KvZEtHaRBa+n78/ZcqPn4ln13dBV8nfOds/cgtPNRcBpu6HozJ0e4DZyW4bcVhbF2XbNK3B6d0fc7V53n91A9AmXMBB3A0kNRAxMdg0eEgYGObdpN9A9OPmcMPD9Ohq8lByNGEg+4fdVnxIGejIfZ7QbiBjoZHpS7P7Aaa6tJxNuD46h+icM7DvPqnjO9HHonvaJwdxYpHCbHIxCez6F0+r+/KyL/AQ/z+45u5jFczUUWuO4SmxLwu/jsDyR3lMrHBfRQQNsTi+iLvRAsbcVeMw8U3VPQ2HHuxoxOURqqg6PFVQDn/pAiKcphokHB8sbnNYV+H0qCkscc+vnbJlYhmg1L13Fnl9jFR4rpwpgwgOw8SDjjLWSyBKaUR+EbnvIf/pDsERu2it2cwo1EIfC3nQMGPr1CXvrds0pD4W/auD7tu8plByNaiD1h5R8woUaWMLA0lAYMZAyA7E/xNF6n91AKpHraGlOmYHuejyxCAMxOZp2A1PFtMo+YUyLQTWQhsKYGYi7gc7JhMc8Zgbqj/ExobSYagqP/VJytJoNR6IOX6jQfvWPc9Yu+jTIIYK7gfBh3spDYdwNxKHwn9RA3A1ENZB2A+9NeMxXG/pB1M+dPafdwC8GlkrkyCe8bvfnbHXI6uWh8NA1u4SBtBuIaiDuBpJDBDGwlBmIGPgaNn58wmtNVcoOkZW2C0W7F6xC59aezMkhUlIDJ03fot1AwsDrXNYJA8khghj4Ww0kDPzuBiIGUpMwOkRKmYGIgagGlhwiOBR2Nx5g8dYsfMrhCzDjYAN2dIdFmhH6hLFEDncDf/uEUQ20m8/ZnL3bgIGNt1h/+kNQDfzdH1LaDfyqgTQURodIrbmG6622rTtsluWbMgZif4jeXgCGoEMES+QoOTprH8c/ydG7iUJNwtY+Xn4cIvXVwCGHSOXShesV+0NQDaTdQLu4HlAN1EdFEy5ioDrJUqG1Urge2KRxY9UL3BtpKPyXaTHPzSsgnzD1hyAG6noKn7/1BOz7+oRLaTGYHE39ISUM3N7VmDCwqo2n3O6taznLvTUvJ0d/dwOLFBQ49kwffcJA99zQ4M+dA7zfkwpc/zgU1rZr66MGTvkJjrmzYleycIiQGtiQRl1U3wyOqfY5hftJ7yZJDbRPyRjuv9q4KVrTWwzHHHkYs1Pn1irvBkbd3lhUl2c4RmzTZcSUwB+KRjcEDLYKDD2lFTh21A/FNKHIDMShMGKgsziaGXsuIkUoaeorNBRGDGyziwfPu2misme12BU2I7i+XofTmHWUtEpDYSdkcH0iBtY3cOyj3cDJ1PQAC69w/SAGzhq1/mcojBjorXR4Pr/gfmav5sUQ/BXbpAa6fjdM/5UY+A8ViOhNtf0/shvYZn8zBmaKsRTP52CquEpUBNqv5/tiFysIvVs1HTPNNrZwW20UK9+PvsOyhjuF0/ICbovztSbZ5Ay3TT0rjGK+Caf12bG5Ea3KLALMOcLXEKOjK8Yy4M59CpfhzT29xLuyskMaCk+WiSqag9Uw9J6rt8Wsk/IUmiy6Hg9H3mWOUoj8WWeceJocA+acNMCCy3Ae2pP9EUA1XT9F/bpZJu4kDHUWeNFKvHpTwLBGAq8fu4QpLgaHwqeF5OWh8KPV18ThYfGPGtiLVw5hYGk3EDGQ4mJQDcyDygCwdeXD6TVSF4A5G3h/um/jRtHRJTXQnkU67QYSBupuF37fI5tw2g1U30Yq4HYOX/vV5OCwRf/UFK/lqsDUB9zGbxXLFRV9PApdMQZslLfsLWqV+o47alpLmeJEF2lHKzj9Dxx4bONuIGHg+j0phqbdHamBFBejKYDxqAZ6zx0fs+r9mReFLyHcxgJ4LNTXg7eoDyQcA7bvUGP7ww3ev0u/KPh47+fsnFtwPWylzR1vHVhMHY4zeIwUVUudPmAPdgmXoqMxLgZDA0kNnO7Gr89uIGIga7Unn+joxO4Vp/nwTnExJTWwFufmZzfwi4HOXu/mZBGpSDhW0FAYjcK0G4hDYcRAVAM9d1WHY8ax+6ChsNNbmfDzr9210CcX+OeoBn6NwjQU7rsT82MR+aqBJQwki0gRGkhqYGk3sNqBY9J3N9DJGWBcs6Ypn9BA9oLHQjfWHjQUJjXQ56YoR0cn/G4ItZEtklKXcPOl7RSKjkY1kEIDUQ38dgn/Hgp7Q3HMaTcQ42KcfQuOBY5a65JRmDCwN4djQmk38Hd09NcoTF3CqAZSXIxyHGQ0FP69G/gbA5sdex06nE0N5qzG+p8sIhQX4zwbHwyk3UBUA3E3EDGQ4mJ6tT+io/cH+HxKGIjR0YiBGBdjH0f1G7N4jX9CA/XAjFn7kudlNZDV4eejGkihgagGlnYDDV6RoubJdejtx/D+ohqIGEhxMTgURqOwG9xmDgtaTVYuEImnBdYUQ2HnpRSWlXZ3/xkKP2fw92OBCKqB7rU/laQGPlcc7s8YF6PnC1mOi0GjsHLNAPvRKExxMWgR+RUX4z4a8PkjBirch58vzoA9xsRIRMuLAGt+q4FfDFSO/ehjEelt7j7tBpIaiEPh92a5V9xOCJi3Gzl6eTcQ1UDEwJIaWKss4ViKRuFjrCZCzfkEjoG7iUZqYPUVArb87hKWeRHCWGBgdeDtE4qOxt1A5Q3Xv90NZikNhVvmAz4/tIigUfi1um8/oYGoBj5HKnwfEQNfiRWI6mUaAvYfxhYbaHlLvOEEmZAa+BsDa89XKCrj6zZ0hNGKmXWuDUTTixLu6S/AsMHUNGko/KmRK4bC2sxaKYSBrVdRk8eSkH/UQCffCpXPRALXv+qwTS8+iWZPK44t2SkiiwjtBlYO8PvGh2aBzSYcm1ANdNymKxrDJ3xek+YpZZPucPAZCqNFJC6OAXCIgOuh4xgpOy3Hvqg2U1dxGgPlXxkdrf4zDSI1oLzGf8fAf0VeTLv5t+fF1CyRV3y4zZ5vxW5SXly2fQUuu7QHp7ls6o5Ec7RN4LHV0uBrvng1RB5XMm7n4SVmx8MwFe1ddg69+LW02NN9u6JaDQ6KZ+ybEWVHIwa685NhsOs+rAntEtoKYaAN/7N4VSeARRuvprJ2NTuK19zZFg0iRRtlUDmI1tAH7LkfZzpLl7VAvK0zPAY6uqWy1HvDbSoX8FiKdyfJDqO1EE3uwm1Ancw+bcK4GwinTa4RBraPXALWiJ7DlqtlS1wWD86dwe4pWR4/4fWzKWBGy80jwsC8djb+IzWwzQeKXV/6c6as54CdgxQee72mobP7Jp6TRYTUQMyLaTnqJHS2TdVgcLRriOemDre9wH7nzBm+hMjb1kGx89lAZ923uhetKFlwR1jzLsv3Vi6aw75M3OFuPGb8bIZCH1fP3KuncBt49TNVevn8GLqH5rnsFPY2rcONdgPzTQUeg792A+1BFs7Z3XWuot7t7LkdLOEx5g3h39ebm4limxlgfMU4GCIfNQBLX5VUZavhyxav2AEsb6iAdZ3Xzi/ahIuV//F5XsJAyouJ1PRJGOi01qlWwkDnPjzMCQOV7c5KnI3jxyydPp+iKs8sseNRDx47rfaV1ECvOeuN2eRkdYS+iAeh023LjDBQSUcjxXmbPbWUHU0WEXbcFWrRIgJsj+Gx69nGm9TADwYu46i8G4hOYbSI0FAYUwOxQaSkBpZ2A8+DonEEh8KYGvjFQBoKo1O4ZBFBDCQ1cFM1c2aFqkrZ0aQG4lC4lBczSF7mBwPRIvLFQFID0SlcE314LKztk1ayiJScwoSB/mCascNZwjGjw7YJYeD7UeRdkFO4lznkFC4NhWcJYOCnR67AwEnnviIM9LbaMSMMVA82YBSqgf3B7tMgUsqLqVvNWWg/LbgeEQMxO9rzBRwre8txS7Sq+g8GokWkah/Wf9oNtHcG/BnbhMkigm3CuBtYyovB3cCct/9iNxDzYtAprEQ1wAzEwIatvoXSq8H9BDjpMxTGvBhXizSjNBSm3UAcCmNqoNOb9PM/pQa+p8XuYaEGeqE9cCg7Oj9kU4WGwqgGtpNDsRvZnaYs1m+HMgaW2oS/TmGyiPxKDSxZRHA3kDDQ0rSsjIHfofDHInI7d0Qj70SAQfXUge+bPIgGPKA+FpE2nOg+GGibM5UsItggQhYR2g38qoGYHd1q7ZPQ673h2LS+ZJVydnRpNxDzYsQAsPL1esP9YtAeZ8xLCuzpHqcJqYHf3cCSUxjzYmg38Pl494XalPvE3U4B05NnrScq2nCvEAbmjbslXq4Wc1IDv7uBXrNl5MzfRYDZSQUbTMaSVWvjidBbMRyDty94P9vNVKehsP2e1W60G1hqE2aNeyAa1Ro8X1ANnI3WQ8JAW5/C5/9VA+3bGO43OBRuBcXSyfICf1+DNzsfDIybcMxebuY7uD9yuL+/T4ZknKdX+P6p8PmFg8YPBhZ5MdQgMl6vI9FYWvB9HyXw+6NTuL2ow/UZNQBDA2s9IDWQdgMbkfb8YOD7oGo0FNb6HY87axH+K9uE1X+mQqSmNlTlfyQ2sK39zRh4fro10RgM7vCYeV0ctt83b0J5ZVfu5tnSYJHr10XuDR/wtZ7ZEWu/R1ehmvMad86jjcX85X4qavdNLbTvg3XEXpXVUFr7tRJ6Vv/eZWs9gtPL0gsTjzVSya6TVUO8eOYodtrtSea/mpF4vtiB2yvenLPg1dwJXT1fATvGLYu58z1gVb58cG/UXkVsmu9toXYnr8TxTk7OmrrdlbatvRSX90cx8/xWX9Qy4wan/8dKEgaWdgMrjmOKZn8DXzt1upOkBuJQ2FkcBGCCvxV/wsB272Vy2g3E2MBKMrQ+4dFZ55YK9ebDbe/dq40JA9XpIQidhw2nLQyM0dYmYJ8XjCO29aUm2k40VZzKMtCYIUZcKM2Fwu1mtaWxPjxdhLp4p4kbHOC0mZjuTOT9NAqdWnUQM7+/h7/vltcSd8aWKQvHk67s+dV34k2Nm0ZFco35LvwMhTPLOYrnsL/97AaiGvi+bGchqYE1/3wWebR/hfYO7svwGDK3QmtNDqF3N0cRW2i1u6iZKWCDMrTGbDxp9UTTmO3g1ugWasso6In8ql3h9dwrN8JAjA0kNRDrhAkD0SKCsYFoEfEqM3gMd/Xt/LMbeB6+4P2fdXKRj9e9kMKjUQ0ki4icAXbPB5IJfbcfAEa04xsNhUsY+I0NpAoRjA2sTdkyJKcwqoEUGBPUDhFj13hDGFgaCuNuoDtyB9GfAmM6vcOgXCFCRXJye/oMheu3Sk9UXb+oZCgCY3A3EDGQhsKlwBjEQD8ZK6K9XsbJb6cwYSAOhZ8iW3A76QLGNbfNCe0GltRAig38DoUxMIZ2AxEDKTYQMRCHwhQb+AYCZddOz6ShMBXJ0VC4UAMpMOY3BqJTWOvUAZvGjalkLwt+H6wT9h7904115u5HDaTAGMRAtZnPixX8ms6qr9rwsxt43MP70W+pbcJAOLnB+/+7SA53A0tqYKlCBHcD0SncPszgv8ehMGJg9WjuOKmBWCFSSYq6XxwK424g1QlfNrWMyXtUo6FwSQ0sOYW/dcKEgb/VQKwQQYtIaTfwNwaWYgPD58H8WETu/XpGGIhOYcJA3A3ECpG/Do/+FsnRUBgxsNmA67msBhYVIs7c78elChFSA7FIrrbKVorT5/DfjxfjSxHmHH8sIhgbWAqMQTUQncJli0ihBlKFyPwhM/Hsn+D9QwwcTO5dUQlqK4V2A3EoXNoNbDRdV6heDt8neDNzlu4BIyuTIbz+tKjM2M3geiQ1EJ3CqAYSBuJuoLbtDykwhnYDTzP4vqEa6Bl1uP67M/9HDcTw6IaZ7mkoTBjYH1twrDcHU4Uw0Jml8z9hIA2FEQPRKVyqEMm6a8Du4P6jBrb2h5HQWQa//7OoYJlN4JioPZ6bjxqYjV8WqYHeWj2ozJI1Lp7TShg6527aJQx8zoVUvM4VPo/MhGNzWysqYM7DWUxD4dJu4L12WBMGUpEcDoVfQoFjg79sZISBJYvI8KHBsVt/wfVvGfB8Mnq3GXyfhOB2tgn/lXXC6j/TIVKr1ZXW/4hTuMX/Zgy8Hx+qaPFWJwzWTjVlxmaZilriV0Lv6ldjplVPHenOlx04FjVFzE+900aa+8zgcjnZST64NaR084TzIO1KlReBMZKZNvx584xjjoExyiSDx9DNMmJ2nXU0URW2kzjbzIfTTOAlQhsntcRZrD3JKs3lXehFenRQpEfzRf05kaNEwM2+1oi7/NB/BtK83rgi4orUOPPaF2lsmpyLeLeVXK3MXNlzTt1QvM+yy+9ba//pE0Y1UD/ljDDQVgc7izXzGYPT3cL4YOBXDXSzIM7ZwTi1ySLizZ+ArZN1+y6UpDtIvFHUixkPxneRxyO4LajTo8He92gq3h3AXts0lZg9nnD6f22G08RLZ/D7zzP1VZzW4DGNGDiPRV92bvD65bP9jHi6Zp7IZ7134lqLh86W640Qz6ORcaeiXlI2UmxDWu+pkRSCq8qmy/VQDk8W48K35ZxbtnEtq4GjwfxAGGi35MQgDKy0GrPEORtwGnxFl6Z48ooRyu07N7jZZploFR0iTv/ckTyJmSpel8eDO4uW7jDtcBrJ4e7+LHaBIskGp+dA9m2tE4qZ4+f86xR2vHo/Y4bSvZfVQGySo6EwYmC4SSKhd06W4vSCnUoY2IjgGO60nP0YsLJzo6GwfZztImbN0qHQXwcr8YBgxqQG1uOxnVCHCKqB+rjofy41yRVDYXc5O0raDSxj4C2OP01y36GwauebhIbC3yY5Ggp/dwO96mFgldRACox5HIq06aJP2OFJo0sYiB0ipaEwWkRc2zhorJbmdeoTLu0G/k6P1len+ccpjGpgfVUMhUfaQSc1kIbC2CdcGgpjejQGxpRyA38PhRED87t3CO10A495TI8mpzCqgb+HwrPTfQXHIsDA0lCYMBA7RP4yMAaHws5yXNMIA1tGG7ASMXAWjas0FHb6AbxfUWR+AmNsK88+HSLtXeEUxiY56hB5OyknNRCb5FAN9Fj/BD9vfDZJDaTAmCh7McLA0lAY1UCnr8Hreaz1OjmFqUMEdwMRA93x6qSRGvjbKYyBMYSBpAaeBGDLNzCm1CQXZPcOWUSoQ+RWnXCyiHiTELA0Wasn0Z6d40969O8+YdoNxKHw1ylcCoxBpzBiIFlESrmBGBiDQ+HKy9lwcgqjGljCQHVuZEL1u4BJqAbibmBlmm8VsoigGviaWtHHKVwaCqNTGNVAxEC7osL1es20Znk3EIfCyn0GGIRqIA6FSxgYT9WbaC2CmWI3toBJmB7dShvRJzAG+4QxMIYw8Dhj1mc3ENXAS2wyUT86gEV19ZSV1EDCQFQD0SJSGgrnCw2OwYiB7UwuRHt0GXNPa6i3EgZSh0hpKIwdIsIajuH7r2wVp3pYxmwzKixNxz1cv8Oig+W5fn0w0FsvpzENhevJIuKkBm73xS5xtB/D8+TNVbaQ3VTUrdxPnEAxUvaaGvlHDfxioHKG118aCj81O/n0CX+Hwo7bBgx0FnCMLVlEcDcQMdC+jkw4dl1VuF86RtHpdVC0fyUG/jMlIrV6TfnvQ+EOVxst/H/d/5cw0JvyRA6fVzsUjcor41c+iKQr1iNFjKb7LjcMrkgebZxEPPS9xrvX21QOOpeQ+699zeJLzRhIu6iS801/POdLtuvIUa8ND55V37AIA9/ZIwg9WTHG7Jo04LarGS4nDLzZgJV9KzKV4Nh6G5xNB1c5St+C++/t+wbwcvOl9XyJRMxV1eADMxVy4NXCMBj4kzF/X+cHOdwMgzDov5jK/d3YkVZ2EjzwArXLKTCm2A0kDAw7jkUY6CkbwIg2C02hBIoJX6vLNmU3ZvuEgZ5eWCDgn1YJA53p/WUx5zF4wG3atRI3XPfg3z9qFZGf7D2c/jrFUMS/beE2Ow8VR1lxnV2ur4GoOZ154jHLdAgDUQ10s0zpMms0a0lbyX1FREFo8LeyHUteVMn5WRrMuYiEhDPlsMmddNWxOH+dmtLj21Dx1zp8PvNlZSyNoy0UOYzh90WnMO4GUokIYiANhTsDQ/8UCnMARrdnhzmrz66qdBYMHtb11tjiRn+bSXvassKgbisOX2jKXTr+s6fIbBlnvM/SkbR9v6tIa9uNuBjabekNvAIus77DS2ogFgojBj7HrVXZIkIlIpMrYOrpyTeinlkjbr+mAZz2T/ZL1IwTC92j+46ZtPldNNWnmbjdee/G/MyYiErzDa/N7+1uDHhzTGqgPRu+DcbDpEYYSCUivzEQncJUItLQJzFj9+6OnMKuu5/qJTWQcgMfpm+K+u4BmL/sFyv4RXy0rkWpQruBx84a/rxZnjjtBmKVHDqFaTcQh8JYKEwY+C0UJjUQMRCr5Ny3ChgzvB78T5XcZgCPgdJu4KYYImJ8NGJgqVCYhsIYGFMqEflWyVFgjBkCBiAG4lDY9lz4PBADMTeQMDDvzvWPGiiLUpLfamDQ+GM38OsULuUGftVAcgp/LSLe5dAv4pTXQ/E87ddlDMQSEcJAHAq/O9k6dP0n/D6oBlaTy46TRSSXzVF5KIwYiGogYSCWiJQCY/T9zhS6Of7BwBcrLGzxGx6TqAYiBlYm7UShoTCqgboawGMXdwNRDaTdQEXA54FD4VJgjD2Hz4eGwhgYo099XlYDcTeQcgPV3syh3UCskrP90xGut8c8IzWwZBFRKvOYe6oBGIe7gTQUxhKRzXz92Q0sqYE5381CUgMJA7FQGANjvGr2IjXwg4FFbiDuBnqdWZoydQnfB1QDaTcQA2NoKIy5gegUxqGwfV4CdoymZ59KREpO4ZdzThQqEcGhsNK/r8rx0a+zBT8P1cDj9Ayfr6UX8c7TFP6+WXwnDPytBv4eClOJCGIgDYXRIvKSgNW0Gxg0GnBs6VTgmPjU4fXjUDix4/MnNxDVwOc5gvv1+zyDY04IWGi14kjU2taEe7JqaGycVjofNVAs4PuJVXLNrbn/BMawrj+B+/cT3t+H2UpJDaw6r/QzFMbdQMRACozB+GjaDYyexdB72YT70WkaKvZroBqEgU93Dcc08zGOmDvIFFIDf1tEKDcQh8KIgTQU/qqB7nwOGNpvFrmMRYkI7QYiBmr7olpvujikLM2dqdCypvwXD4X/mRaRWkNVlP+qBup//N8/qgb+3RaR3l1zJY+zBZe32cHgYjyX0hH9ZRKc0prO3bWuSKOzjkK/kc8MvptOXDkYzPdcHutzCRhomnKwyGIeHN8nnWvv804Ol3BbE7PF6cbJIvIaB0ppKNzePB3uulrPYu5RDSQbnAHj9tuJysUyPcpOX2y5nzz6OX+I9VB2kuY2kd3bSeXp5j6UtnnbKaIKj0B+tl6hZO55FwY9r67x170ykN60Dv/98NW4ldRAahHJ3FtfvLZP/zMUPiqngWhcJ/3QPdQ6OtMSAVgxfQwUL/BjeGzUsq5oDlUTMCDfzVnbW+WEgd5r+8pZvwunc3XZPHHHi7OYuWMNsEu9TBRnVE9jBifTopvJhdNtvWpqbNmGrzmpgaeQqfDYMhpy2HR2iXysBw43F6mU5rgd8GBqHTWez3VHdofVQShlso/4ys/asuvwfRLMFscur59qO2nkwzj0zeEpIzUQMbCUG/g7PhqHwrZWDwGDLPUtjfU64f5GHeTcrMR72R++ZqF085PDqyLNpf2uiUT6KzXi2/N6IM3TxFaCx0LJ+LSVPaXp31bcn180jZ9tNRZNpTP5NAp/MbCkBmpWZxk65gZen+hdE/GWgJy2WL/nrDZPGoB9Lw6PNbHP2ca2n0LXX/3QO89e8Ni1tAxO9wOp2JMh05h56EzgsT2zlZIa2MozrrjvgT8mDCwNhREDa4f6jP9gYLwX+mUIp3VUAxED0SJiR7eZpKEw5QbejwPJrOZhUG4RIQwsnMKkBn6dwqWhsD44jxNX8eoxOYXJIpI3AINvpmzQbmCpS+65KHIGsVEYW0QIA73udE6BMaQG4lAY1UD92d2HNBTeGIBxf6kGUpccDoUJAy8DuB5OM/8/MPDbJWdnFjzW0ClctUN4bH/VQGwUJjXw2yJCQ+HvbqD9rNdk2SLS3/UN2g0sDYX9tloR9Uv9p0sOMfB3l1zJKfyNj6YWEbSIUG4gWkS+u4H22coke+YL9rGIYHw0DoUJA3uHyY2dn90mqYEUH/0NjCEMfGmAgagGUmAMDoVLGBhp8JhHiwh1yUnz0CMMpMAYHAqXAmOwRUSdanC9nZdTlZ1EfBXt82yrUHw0WkSwS87L+vUx847dTKj76uSTG4hOYdoNxBYRtIiQGljZwLGFMBDjo/nwOKbdwDIGFmpgCQONG3x+alUH7EQ18Nso/Ds+uqwGfgNjUA1EDKShcHrO2x8MRDUwOvs/aiBiIO4GthtbeH9NoWpMnVsPoe7SeUgWkW+LSMkiUmoUHjW8IWGgM53PLVIDNebDMWLXnKlsN3eHonZS/kMNrGrOz1A4PkQtoTV689ALquMxWzTzFWGg00VMbEXVcnw0YmBl1oNjl1K1umQRaY1egFmoBsrw4Ip82k5DdziH96/RP/QJA2k3kLrkit1AwsC6cjCFkuvw/WZTw2HLShqL1y6D+zWqga1jClDXKpzBmBuYv+O2aK8GRYDPH0PhXJVwvbb2M51l02IXPu/B59GvwDEE1UBqFMahMFlERi04pgwVeH9xKNw2HzJx2FTJ/40Y+FXk/i9joK431f+N3cDW320R8U9xTXqd+j4MZNaIuVY/M9kthi5S61hz7r+aK2lp4pAEatoc84XWfEiXLS9KsG+1Ij6bVzI5ukZn7tfy0ZhbQasr3Y16UkRt10w57gZqtXYYei0XbjuXitDFm/lwVsbdQMdad6RxstaJn1palx/ONVc69dcx9G+L+Y0P/PVJmo37iftve6hxZeNmsrcT5wQe76Mb34neS3by8MzF65jduLKuHaV1HcB/33sOb3zJjEM5Php3A9XO2A9JDey2Br54q1cLbuM9GbF9jS+EIkbDxL3OfYswsLI3i9YKtXdj845dg8dyPOLeLt0bTBk166IerF6he9OXN1bb6m2hDvhCsW/5IWe3x30tKoveLnTfcPIlDKxbBYbgUPj0NBeyP+ldFLEyFjGfqoeR7HU6u1BeX+eI51d3KM3necL906sf8bS120pT1W+hMNg84u/+6yH7gXIOg9NkCJhcWEQwN5B2A9NzsTKeuPBYWNuHLuUG0lBYVsKUee/dWHp9BT7PaqV542F74cD7be95UA/Okp9ah5ns1VtrLvm6kfJ80TxJezSeKHKv9m/8MYfPqzu5A5a+gpFKaiBiIKmBuBtIauDzUjMoPhoxkNTAxagDmNC3BffMu+Kw/ALvd8vkRRmhrxhs2n42RCOqDRKHz3ca6znNoXjvr/D+1ieAlaopZqIZbZzQFvIdsbvJm6KRakboPabweQlZDGXe+ioki8g3MMZecTMjNbCEgd/4aLKIfJ3CFB+NTuHf8dGIgW44rOuf3cACA2kobA/WQxoKk0UEdwPRIuI2bROwdSqbNBSmMjncDcQyuVJgDOUGIgaiGkgWEcwN3Myd0yc38C+HwqX4aNc+3kotIoSB5d3AAgNbMq18nMIYGINqYDv55AZm5BTG3ECqFMb4aBoKfyuFf+cG4m6gvV/3u6QGokWEMPBhNjuEgSU1kDDwksNjF1tEXu71Rw3ESuGSGoi7gYSBuBuIQ2FUA0stIqXdQLSI5JciXnl+hcfyITba5BR21jk8Zr8YWLKIlIbCGBiDFhG7OwHsp9zAityGv1tECAOxTK5kEUE18NkWUWIH01OXMLCkBn6dwmQRQQz8rQZiYAxhYDOw5pQbWI6PLobCTs3pzz8WEX0Pv+83N7BlTCM4FmmAYYiBysmIk1KlMGIgVQpjmVwpPprUwAIDnVFxvf62iKBTuFQpjBhIFpEvBtbH6ZZ7uaWqrG/H8P0/3OGYvkrhWIMY2BrO4dj6DYxRq+8fNbAnNnZZDex0mybcX0TC7eb8pLJFvB6V1cDe8pb9aTewab/niv1ejjN2OXeXIn8eJwqpgb2m0y5joCccjSwi5BTGoTAFxriDUQbfTzgmvLrVNPGSxuCjBqJFhCqFv0NhcgqPhztexsDF00kIA71j8fq2WVYTigLHenIKY6Vwu8GKXc0BXP84FEYMdBYHC77/VR8+r661CwkDh7vF8DMUtoufj7uBqAZ6N22is/3UWMLzLPG5p965/q/EwH+mRaSmtfX/Xib3L1ED638zBj4Hw4HsPvUTF8bKuvF7+poB9r0vYdCpNHU+mw3rsuPKqxLMmiuLj/hyKHuv/TsJZBo5vOZv+nJU2+ehXM2iMX/v9xNpdZ93xU9e9mcojLmBthUWX7uHAiC4mLtw+hEveKy5OyH5cA0YWmss4FHvuTs5gpemSHe07PJUuBU52hxuiZgP23PO/EtHDpXHM5SHyHH4zLn0Zb//eCgi7V+6vG68KrI7mF0VcZzYku+N7qmcG1g9GA7cFoe+QhgYse1WNIOlw514Ba/n0khiwMD5KLT7+x5g3Ela4lldWom9r790NpQKnBbtuq142p1lbHZtvYWaH7uJP31UdbaRrifqh20cOuoFHuPK260KQLeT4ozWi5gCY+pVPlO8cxVOZD22yKXZ099cHrfwegO+y6R3fWZKcLRXN34Y9S6ylx7jUKZulvJnp9aWnuipXOqVpcGZuWvJ0ej0CgN2vKakBr47SpDQbiBiIA6FKTAGMRDVQBoKm9XdURqbSx76q6tt8GGwiKW3zU5cxo1lxmuryVta7jxJgkxtWvz1enflsM3XCWDiSed+soukFb/h3z9WHYsvIrkTzauccoqP/uYGkkUE1UDMDbTXb8BUaxo78NgcjxNHWHAaDr2ihWUYD+D0Px93WS+y4TR+aw7h81nsx6z+OLyFEo7T0IELJmfTegjYaTzdxH3N3/AYz3TAguVsENrD0976a4sIBsaUdgNLncLf3EAaCiMGUm4g7gbiUJjK5MbmzKH4aDWb/sRHH+8TRp3CVCaHGIhq4F/vBvZPsk0WEcJAbBEp5QbiULjUIoIYqFyb+7AUH00WEWoRKZzC1CnM64ClaBFp1uehQmpgdRS1yhYRVAOV0/onMOarBnq97EcN/GBgUSa32cKxhpzCtla/0VC4FcKxkdTAezwJyxjYPwE+oVOYLCIYH425gd49q0esvjl3y7uBmBtY6hTGoTDuBrpzI7NoKKwFI3jsoxr42ymMZXJ/aRGxZ2FfpdxAxEB705l2yxj4dQqXcgO/LSJu7fmzG4jx0aQGokWkpAZ+LSIlNZAwEANjvruBNBR+MnhM/2WZHA2F0SJCu4GIgegURosIBcYgBr4GyjxxDmvAsGghz5/dwO9QuNQighioz++AoV8MfHXG8H4hBmKn8O/dQMRAZ9bOAOumu0+nMDmFL150hkP2PeUUGIO5gYiBHjvBMQmdwk2nyCkcKnA9t56+Q7uB9n096bLcsVRRPRfHdBwKIwZSbqBVaXwsIvm+tkt+Y6DjNuCYoGprLvLbGI4Bz1aR8/jHUJjK5Ax9fikPhSdzSxfN5njxwUDNduB6toNJ6MRsYjDvsOiSU7i0G1hSA3EoTGogWkTgmOSVh8JetdkXrWtv+4OBrmuJt9KG6xktIofpAo4NF2uS2KvCEoIY2NqPw+LvLz6Py60p2q8lHGMQA7FFBJ3C1CmMGIgWEXtnahZhYG3bihXaDfwOhT2Pw/WDaiANhVUGx1CmZgvAYCXg3lJNu/9KDPxnWkRqzVb7/0du4L9DDfy7MdBsVKTs8NmF+/rkHPHDs3mUnUnnEQb9Wdvg+8pjKE3vnoeB/Xbm/Bn2V7ILX8HE78WVOT+PNytp1uNaKOCRmfFKrb+X7vL8SsQtcz4YSENhUgPb1zZhIJzNewYLLu5CdgqncDAYAPZZ7vAurWD5DH3lfVH5/Ny3ZX+p51yetNuYC5+5sru3AEPd6h3+/sNjIo0tPBMCI2up3BheHHj9wycXyR5+fu1lpKItF4vQrezh9HOepi4NhR3l7kesHV/r4umxkDumHVrsrLefopLngtutdwDfnLPhw23wMEy8q/6O2Znl8DWLYvjnjSKVvTU6naR9GnthEIyYwVtZDTCjopxCr2qfU6ZrF7VoEVFD521FOcVH41CYdgMPlWlHjtrjRhisKnrMAZS7sm/yRygs7z7m192Ry17zduC+k8H7o7c8T3b9EGDgOVpJgEZmSpYXFXCh5mQc46PJIhKbxem6aBFBDHSHaoHhdvNjEfFGcagzGfdqsv96AlYG7krnvSJrefgQFx5EuZ1xNvQMOejZpzC4vJYWfzeYlL3GK1Z8ewHHhulicZSOrZ2T4LBdd8sWEYyPxqEwlsnRbqBVie6fofChOVFZbzWuwem0s03s9R4wa6nKq1DrscfdTVK7McuNpag1uRPa+yhJ2Wy4bwit67xDuzFsd9l+YMPnO1xJOFYUzufQTYVQV8cRd9pzJSI18C8x0EnlJGfs0U3KaiAGxlB8NKqBuBtIgTGIgdfXDwaWAmMQA8kp/LtTGMvkfucGltRA2c9btBtIGIiBMdWdOk5KGFiZZfD6MTAGh8K/cwPbi8FeITUQrqhuuUXk6xQmNRDL5Eq7gYiBGBjjJuuT/icMRDXwjxaRmAJjaCj83Q2k3MDzaXAr5wZ+dwMRA2k3EIfCaBEhDMTdQHQKEwZibiAGxlBuIFpEKDDGS09aOT4a1UAcCmOLCO0G9m87g1pEKD4a1cDWabUNf+cGkkWk+sqqFBhDTmHsFC4NhX87hXE3MB8Fa6WUG4hOYcJA3A1EiwjlBqIaWO3ZgG3f+Gh0ChMG3t/jnDDQ29Vnn93AEgZiYAw5hbFT2JTnkIbC9jUd32g3EHMD7UkM1wt1CuNu4K/AGMJA61AMaYuhsFt/GypL4dwP9ysrTkoWEXIKY5ncdyhc3g2sBbuEnMKYG6gE10RxWzV4f3A3EDGQhsJ3bd0hpzDFR6NTuNoL4frD3UDDjeuEgTQUDsRhQLuB3rwKnyeqgc3NEzCVAmMG01F5KKx1Dwapgd50Ba8P1UAcCnvJqSEJA3Eo7Nxr6Y2Gwi3PXIbePgMsPNn6Rjw7ORxbEQNxN7DUIrLcRs1PpzBiIKqB6BT2NsdlShj4TDW4H+TN4v17LqzPULi2BmxHNZAwEC0iiIHvyXMSurfCojXP1QNhoHPTU5UwUFFmgIEYGIMtIooL9+rSbiCpgV+nMA6F3WH0MxTOkztgPKqBq1xVP2ogm03nbDfsRv92DPxnWkRqrWb7fyU3sKn/3S0iXXMqh9X+VRFG/azxWNs9pZ3vcsW/etcb3w0uEznQ9woPHte15FFaPUnXCFuK3+k+DB6dLifppF0t8S/ci3glfl9lT60AVmTP241jmRxhIFpELvG881ED0SKyvJux7NzToyLHs0vMN966JvnVeiWSr+05z5J+KL1k+05kf3HT+eM5mkoeihqX5tm98VzdwKtqnFRFnIfXOZetYCxHQfLisi4BHnE3sJQbiGpgY7EMElcJeyrThnIt2sl8DX+ewmPBm6SWqFziCbdjCbfJpaOnQtlGXuK2rSRjGXyWQu1dxoq9lXCaXZjxRfK9sk2k5vbH3B23DoVFRFGcycR12HgoDpLpLk98XYtzXlIDAf0stpjWh3I4t1pcJl13jE5haez0N/fPiTfn3eloLDuRmYXBbHrRuNt7r+Tg+NKToH2+anx2OAL2hnkrkdv9PSo5hZ1tF26ruBuITmFSA9Ei0tj0Zx+LyNIZ6nKQnOuhPOwAQ6uaWZeeer6Fkk9ukretQMjuq3FOZKoClk8q74XsvVt77l+Ms8V5fABsr0yuoVhe1ylhYKu/HoclDCyVyX3VQMJA0bsnomr0zvDPtZHBurOhK97OeJHYaruhsmSbwWnWXY0TBz4UeD9b21wOLJ8n8m2IlK8unYZ4P4ocxHcF/v75zDmLxpP7ods/TCLaDawu7ytewkAsk/O6w8ONMBCdwmQRQQwsWUTIKVxgIA2FTR8wA8vkykPhb24g7QYWgTGEgaUyOdwN/MZHeyf/2KXdwJIa+C2TI6dwSQ00ulO4khrNicgXzT3cxuHARhaR0m6gaC065cAYuxplH6fwdyj82yJSUgPrGmACtojQbqCiwOv/wyKSUWBMaShsWNnrowZ+W0SwU5haREpOYfc8dWgo/NspXNoNRKfw+7qNwhIG0m4gOoURA1ENpPhoHArn92CvuF4Kn0+uVDgcO4a7sDQUbl1m64TUQMRA3A0kDITblE5qYKlFpH0cwuettWcqqYFUJodqIA6FcTfQTsf9lJzCJTXQdl+f3UDCwMHL7H5aRL4WEdwNtPMuYNLNz5/lofDXKUwYmPfTx6dTGNXAj1P4j6EwOoVxKEwtIqUyOcTAb4tISQ1EDLSffdNg6nZeE6+zjD9lcge/6fwJA9EpXI6PVvxd4s7U2ScwBtVAcgqPan6H4qNLTuFn3FyFpRYRwkBUA+eeqolaS8L3PTjWDbKIlDqFEQNbN+VHDcTdwPbV3ytO3Mwcxhbw7zc30yT0KvpMp93AklP4t0WEMHBfXyqEgeYdjvSaMZtxZyFrcUkN9G5LU6XAGLSIlAJj6loj/gyF7+OaT0NhBw7XKntsK/DzE2f74xT+Qw10ts2Dxiy5G8L7tZuFdl+o+Scwpn+F+yVioHt1WoCBMv5YRL5DYXIKD9zXmiwirm/A9xUxUBs5u9BmW8BQHAr/3g0kNXAbwDG040Zb0c6y4F+8G/jPtIjU2lr7v1tE/h0tIs2/ezcwyu4L2VE29zA4LluSb/pNVXpi8A6D1SAyuD/qR9JyTMCsaF/JeHVcv0vXn+hhkC0B+7YD9pS9NGspsrrxdH6eBrm0slktDPbTtcXdRxp/dgMxMAZ3A0tq4NqtpXLo+hn3Z2KU84o1ack+S96Jb7cBQ6v9x0KyMFQUsZTunLf7m5UcPVPAltiqWlwax0S6+rnO5Tm1b3zSmS7lcNh9J8EoWn/UQF1WFooz4zxl2dsaiWalE4SkBs70+0Q0DsqJu/ObVjgtU0Uo+xWcptbbRsyGzQkTipUC9s0LS0NcxO3qfAyPibACpzWmwfvn3pxz4q8qls4rvfZOmkbAQyn2uy4fjuOjtLNDwIXljlWOTmG9d54lhIGbfl3KvmHo3GcXwNr3qTWXg8NaDf30VdX50L5s5LCtXkLBr3bEb9l+J+0FqyZi+tDHvL6/+LLzUPVQnGprjY8iwK7faiBZRL6BMdQp/F6EGlv5ey75dNZQpOHfNN4xzzpgfHRX/K7UMy53/ZkcNatX7sfeSnIWBIDtcpeEQXXTnPPKbAhY5h4AG+3RWicMRKcwDYVzJX/8CQMpPhox0OH7o2iyRktx5XtzY/5+Co+plTgWFpFLzo7DxURocguPpakKp+HZMG7ITsv2Ff+lvVXON/lM5JdOEXgxnUlmm3cpGpVi6LheAwb8bhHRGvL5H7uB2+6xHBjjteG2jfHR5cCYAgOd+hEes6gGlnIDSQ0sWkRIDcROYVIDsUzut0UEncKkBn4DY0pqIFpEWr0LYLzVh59fwsBOFzCqFB+NQ+GSRcS1TjdWGXfbf1IDFTUqWm2K3EDsFMbdQKeqpBFhIKmB6VYzmJGr1XJgzK5dG34xMC7tBpIaiBYRUgMRA79O4VKZXGU3nilkEXkda31yCpMaiLuBJafw83oeli0i39xA10j/o1PY6RWY8v9tEaFOYaaZPXIKu/f+MSMMxE5hsog4Xtz4WESeN8DezWNnUXx0qVMYncJUJldyCu8mU5UwENVAcgrjbiA5hWf9mUFqIOUGzrYF9n2HwrgbiENhjI8mDPQ8XfnsBnZZEaDyq1MYh8IYGENO4R0bL8pOYSyTIwz85RT+nRvo3p2DxYwH3NnfoQPY+R0Ko1OYMBCdwq29C8dkjI+mTuEiPpowsF81TkId6WlZDSzlBv5WA3E3sKQGljAQA2NKZXIYGDO1iiWWIjCGWkRQDaQWkfaseD2FGogWkZIaiENhp9GFf5+GwmMso6uqKmEgPEhXHwycRnCsr48LLPO9WsRe9+F/qIEYH42BMaQGrqzD9DMUvlkjuF5UV4jXs5cq3kg/aWx6ulvloTDGR5fUwO2uWGrw2nDMQgyc+9kRrr/ehNtdXoP7SXSriHYtjD8WkW+nMA2F0SLSms6SpISBuBtIaiBiIA2FMTDm/YTPF+OjnWN0jAgD1SYPlH/vbuA/1CKiN1r/3SLy78gN/NsxsGu5K9lxJvDYr+xaEY+Ok4a0LEMJxWICmKEY1a3srBY1Jeg24TFfmW7eknW8SiKeg+qNdx5VRfLEaCsivAvLCP3lW5qzQz3059F9XtoN/GDgTu+SRYQwcMLgKMqeypkH8nABGDqfK9IKFkriZ9u2zvvhey37OwMOoMPETfmjM91KeJg2uN+dVOf8+Nhnst86wZ/91lXjqy1gkymqShgMO/DzKTDmqwYiBn52A3U/ZYqyGYvaXjRCx+1VLLaHe7TQDstL6O0fy5RVGuudaDe78BiwEjh9rqLdoYiPzkKvb44stp7dm3IU2G8uq3q7yxvzKIX3cxpwf5rVJJ8dmwvZrYQ7LruZFvFvbqBbzbnBbrI1lgN/rSt+tfvo8usrWEue2oDR7enTMUx1k0rTXF9DqU6uKu9V+gfA9kknnHQWUcoP/DiR7uJcSfzLyLNoKIwWEcLAUm4gBsbgUJjio3Eo7CyWfWk1L1oSDB+uwdfvaUf2JskjFGESafyy2K+k22E3+H1O15hX3vtUDhwz5b5mNTOeN+5KERhz53Lbh5//DYzxBtrxxrp5dqHdQMLAb3w0YWBWD1PJ292h4q9be4ffD21L9sNWo1iJ3kreMtlINFbGraiCvzpsfa7F0tR5zAOxqcPne4Xbfl3n8HnZ+2ER4HEEbD9fLvDz+yuV1EDsFCaLyGWc3/8jN7DAwGdVRiFhoM7O/2ERQacwqYHoFMbcQMTAcqdwoQYSBmJgDO4GessWYBeWyf3lbiAFxnydwlQm9+0UJjWwtgIMxPhor9ntW+x8agJmDf+Ij0YM/G0R+R0Y81sNJIvILzWQhsLYIoJqYCkw5g+LSHkoTPHR38AYKpPD3UAtjhef3EC0iJQCY0otIoiBynHx2Q30rF1h4SjUwNJuIKqBFB/9VQMrTtFagvHR2ClMu4Fzoyj/K4bCiIE0FMbcQHQKEwZSYEzXWivO8w3XHw6FS2VyiIGl+GiyiIz+wMBSpzC2iHyHwnCPO6UlDKTcQNwNpKEwqoEYH40tInbUbHwwEJ3CpTK5Um5gKTAGh8Ifi8gfuYGIgdgpTBYRcgp/MRDVQBwKlzqFsUWEMHAcZw0aClN89G8M/O4GUqfwJzBG/LSIIAa2H0oa0m4gqoGloTDuBmKZHBy7TpIwEANj3I42kezhWfD7sj3cD3AoPJst+oSBXr4ZROzdHJrloXBJDcTdQPM17NNuoKNs4BiDGIhqIGHg1yJCGIgWkbY1j7hzqcD9UH1YO6GmV7g+z+NaRk5hwkC0iMwlvF8lDKxZk8mnRQTVwKNROOPtwYHbyaqh0VAYMZCGwtQpbK3hekGnsH56WeK5hWO4XbHSG2FgreFMQsLA992p0lCYMFDvqU1SAwkDcSisLd2fwBjMDVRa5s9QGHcDW7vVT24gYiB2CnuzQd0hDMz3YZj8ezHwn2kRqSv1Vv2/YuC/wyLS/LtbRFbGK5JwMHskQT64ZHy13jWlu88AAxuzaM6Xq00s2WpT534r9AweFk2QQ31Z5WKieyq/Jq26NNSpHvpVTzhGJdoo0jho9cR/39YxDYUpPnrD0oiGwq3tQYQUGDOYHC5yyN2zInqrlcVn8tKVo8RUQ+FcbgZ/zQH7HPGoJcHs5ma877d20q6sGomMzlWAkfb+Kg1TaQA21qMuf+1bsexndUUJrOE95VUOj/l2fl0kXv4qqsSTzCY1kIbCYW87k86gMQgDLfEN/hBHeGz2L3ri9qOO5MFlOhPvtnlLnOnhOmazQX8natWlljidoxcxv1cXsrdoa4noXqOI89puLjuD5o77vYaVchGOOtLZK+dEaoOWxtdeocYUaqA9ccM5uwb9qXTZoxL6cB8zeHYosPvSrHOxXT2lsbDeR+mke8Aw0de7XL8HJ2mcZp0kvLDbjTes/kx6LKxy/+Z6shQYQxaR/qI4rRedwuQUxsAYHAp77cfYYGL/HsqRqcH5kOcVhzcv1Z7sqdYDjgWO2+XHRX0jB/vjLRGdfJVx1oLXw87nFI4Br+aNN9NeTZqL2j2USq86LmHg76FwqUwOh8Kumxa33aG1k8ZkskiCerMu+WKVGtLOogG8n3Kv8W2vI6XN1p0w2IRblR9deD89Uz+G0pNzh4vWSxfq7NJOPEvcNZae+FA6eb0SutFejrm5KXYhe8qSU24gYiDmBv6ogUWZVWERKeUGNpT3RqGhcN2d9D8WkW+LCOYGkkWEOoXjxU9uIO4Gliwi3/jo30PhklMYh8KOOi6cwX+UydFuIJbJkVP4WyZHQ2HMDcTdQMoNnI9OKrWIIAa68buvsnfldhLPQyUMvd6sCLT5WkSmy7HGHvWXQWogtYjgUJh2A9EpjBaRz27g9qdFpCUaaVhSAwkDUQ3E3UBtAm8uqYFKP6qTGujV5UGl+GjEQFd9FruOhUWk1CLyu1OYcgMH151CGPjNDSy1iNBQGC0i6BTG3UDKDUQMxN1AwsDRuih7q+03Smk3EFtEyCKCQ2FSA9EigoExv1tE0ClcsogQBr6UQRkDS05h6hT+lsmRUxh3A/MwepMaSLuBvy0iOBQu7QbiUPj1PE0/Q2FrHy/hDPuchxQYExzj/ScwBjHwGxhTcgrTUPgYH8Ysjbv18m4gBsaUhsK7xHT/jIGFRcR1lcHHKYxDYU8fF7t87rpDZXJO/QlYikNhUgPNx+kzFM65BZgadsw5u3WtNmEgWUSwUxidwpQbiGpgKTewV28NCANLauDbWsD1h2ogDoW1ae9HDcShMJbJ/VYD7aVtWoSBr2Fn/hkK11rdCuUGlnYD22u+Uyg3EHcDCQMrp8sPBjZHB06BMYiBVVzC+baIqNdLFJJTGDFQz1qzHwwsdgO1wWyS2KfABKyuF3HbxVCYLCKYG4gYSIExOBR+qRO4XtEpjGrgW0o4Fla7RW5ocLAJA0stIoiBcIytp2ztq4lQOtY4/PfuBv4zLSJ1tdbU/1cwUP2bMTBpnNfwWO8+FDkzRjlfdQ4tORQXJRHLnRPxe1LdS2dq1xNxdTYWr9v7mmRqXA2D6eOh891x2ZBmf6mHIpSALTe3DliwTuqKnOQu3Bym1vw/nMJh3BON61BwCox5RrurNFubCxc8uVr8uGx1Jb+f1RD+V93g1+ojlvbxVUv84bqS897R20s7ZRoPrkMv5Z378Sq7w1ZD8R+zyOD72nEnnV7hpFWKXTUMjMGhcMkighhoK3tfZ8w0pLTYZJKIgTwYvNvdJtIOVqNQGnum8okppnIQPzuh/3p0btxMOmvZfQ8tLkYq6/KTF2ykPQn0RATmOuLW3a3Kbliom+faRec39oB//7XMQ39i3FSOncJ6vT4PHbgVxWyqvmdyNAwriVwcPYcP93t4/VO9Hvp9KcaGq7BMdg/8xmVv63R5ezLNJNufO8n4/Y4y3qou57LbmFRD/3avypJFhHYDEQNLuYFfp7Ad1gCLN6vjSPa6aTMJ4l1F8mThMWk2b0/u14y7wftOP5bWwbrzYBGvbnyatTLpvUepErSHzZyv33CzMSrNexLYzYf85AYWFpFSmVwJA7+7ge6tC7f9y8v0JNOGieKb4+zG66ddX/J2bZoEOzFweDYce3As6LtJsLklGb+9AZsHqbhysd8OJefe05TDGRuFYsteN27PUyZH65mdBNozjfjv3UAcCqNFpDQURgx0ri/AuNJuYOsOj/2NCRhIZXJoEfmWyXky/aNMrsBAyg1ENZCGwt/46FKLCA6Fa6/ZUqGh8Dcwxq4rp/mfcgMXV8DA0m6gIn5yA2koXNHm53KLyO8yufRpXUR7aAYhqYE4FMbdQMLAr1PYS7vzDwZSYAxaRLBFpJQbGA0AA1/DRqLQbmBJDUSLCO4GllpEUA1EDKTAmN9lcr9bRNAp3O4sV0pJDcTdQLuWwmO+FBhz4YP/cArjUPgS1UzRfhZxur9aRCgwBofCiIEUGENq4P3xkxuIGFjrO4WlpNg16+f+6E9O4VJu4LdFhIbCmBvYdtRZSLuBX6cwlcnhUJh2A1ENVE2rVraI6DJvU6cwqYGIgW/bmHF3VpnC52n9RYsIOoUJA2ko/LWIfNVA2g1ENRCHwvb+XouY+lKbFBjjsknjVnYKXzn8GTGQhsKIgeQULuKjCQMxPrqZvtKQhsJLG64/wsDwcrL+GgOxU5gw8Py2qnC9LRYfi0hpNxCHwrgbqGSPHzVw3QlGoing8yY1EDGQ1ECnUOsC6z4iDCzFRyMGkkWk3Yf3t70bRokb1A2NMBB3A+3XzLyRGqhFzx81EANjsEyuZBFBDCSLiKz0fMJAsogcG8MBYWBpKExlcjgUXlTucKx8PuB6+GJga7afAJa6kzGzBRwb0Clcyg2kTmHcDQyP7rZsEXlVz+JPu4EUH40YiBaRBr6fox0cQ/VEpoSB/9oWkdo/0yJSr6lN7b9bRP4du4F/NwZai9damkN47AvhjzS+bFda0uzelMR/BU7MN/poLztTv64EzYpn8UxlDTkKeTURWVTV+FmdAgY+ua7IbCekISeAid7DAAwUxS5hySJCTuGJAbflcU8kbnvwGrMuq93k0DwUu28FBtYmo57sDMeF5UN3iiHn5QcDJ+4950m3v5f9/UHj/rgFGOgP6zfJbxv48+sE2DhZt3bSnWVqKNbHdfanoTBaRBADPWW501incuDSqcFpT1qu1uWyqu2lZQ2WSiAuM4sP3RSA0BVuKLV+EvHc1ZbS0ifzUHq7qcU1/X2SnRXv8LFI7jpfzKZL6XX6zzBYPvQbX2v9lzTqK/h9Rg+vSxj4aq3n3L6Mk4i9O4+FHCiziuKP11WHL7vvvXSH7Tr81Hg7BqzuAwYuzFsoKyfAwMtqmUnj3ewkU68FGHh8XBbSbLeqSXA/eWPu6PqzjIHYKYy5gbQbiGogtoh4yWncLWpfbcl03kzkOlmPuTvYcDlYP5+hEBvX4RNrtJMDbXiH15O3c+7UAQNNbh8AC9lC5Y/qsCad5/IOv18bfj4FxmBuIGIg7gbiUNheHw9ddlmq10+ZHOUGLgCA+63tOZHtcCR5tN6dZa9n7rkUk+aYb627Ld1zbZ2IMBnEXJ0X6uh59eAyVFpd3ntwuB69/VKRNXeSc3V/h8/zeloqYjvPDD4SZ5MwsFQmRxhozUy1FB9NgTGIgVgmR/HRGBhTcgrPdzvAsuofQ2FUA0tDYSyTIzUQMRCdwmgRoU7hr1OYhsL7Wq6J1nn8MxRGDMShMO0GYplcbp+Xn/hoxEAcCpMa+MiM4wcDSQ0sAmNKQ2GMj6bcwAmfpjQUVuN4yyk3sF44WzE3sBQYg7uBNBT+vRuILSKl+OgkM25lNRCHwhX1seSEgd8WEdoNRIsIYqDni75Tyg0kiwiqgWQR+XYKIwbSbiCqgTgUpt3A37mBvzGwPlxz0XT3P2ogYqA2rfzER3+dwr8xkMrkShYRjI/G3UAcCpNT+NIbWp/dwFcNsBkDYzA3sISBOBT2/AT+jBhITuFWAphUr8uG0MT+Rw1Ei0gpN7AUGPNVA0u7gcpuHH4sIqXdwEINdI7eMfqogb0VvN+/A2MQAw3lppMaSBYRxEBUAyk38OsUpt1A6hQudgPJKYxqIA6FSQ38OoV/7wZSYEy8LLC+yA10MxN+fugfukIV5iqk3MAvBpaGwhgf7cL3zvh0ChcY6L4XlsPa2f1HDcx6lkNqoKL1i9/nD4sIYqAX52r2UQPP+0gpDYVxN5CGwgMtb31yA1ENRIsIDoVJDcShMHUK424gixZCvNdGqtBQGANj2my5VqhFBDEQ1UBvtjNTUgPRIuJ5U1WloTBhIKqBiIGloTDuBpYwsFXz/9wiUoqP5u/eiJzC1CJyGOl3UZfHdVjCwNqqAsfMjm4Y/0oM/GdaROp1paCr/43dwL87MObWrq3l4DiHx77JWjpfPnot2XnBfyktHqVcn04TaVTyuuI/+g/JdavfkMPerhr6q3pV53nw0GT/4VcAoKqAgYO6VycM9JeN9Y3Xh3JFGGi/E7jsL/0MHjvdlvyogfpucZedtXcBMqjbDjfEhsneylcVfxXdHH6cAPaN3rWaIoOnq/Kd5e2lOUk1uJlevaxYp4D/Xj1ood+wdIswENXAwHrcs9JQ2FZvqUEYqDZr8HpQDTSelZUcvkJ4VetmM+W1bOLLUW+SKrKSLuZcNc+eNO1gk/iHcBDxRDcdaU2nKRfBQLtxHkzv0mm+OslE1+H9UU/werqToRLKWLmr/G1fdHh9SkMJppVHzre+1OAxd1lwUgNr0/1Sslu3ysX2sXF4910H7M739WJX8Dk3JtvgIo3J4RbCmRiwWKttztJ+LTvKtH4BzJyN6oCdl0o18e/PzZgsIu3sAkAXc1On3MCSU7jUIoJq4GLj2bJzdpqK9EaVMVd7R0OOOvKZiIZZcfigDhjoVAADxWZnq/wwr54JA8V6dFZJDXRuq7sir8vNZyiMaiDtBupVwFDCQEMWARcFBuZva/6xiGw2Q0W6leSeBNGsPeYrv9WXXtLNuEwXbYM3+pWbNAx5UITVaMa80fFe0p2keSjCaSvm497tJpk6OMDrN62Y+5VeIofJI+VBdm45/GsRcU4hYBNiIDqFPy0iMTwmFG8afZzCTThY/MkpjENhu1vcltEiUiqT+2JgKT6aMBAtIoiB9for/KiB+ia+fYbCqAYiBjZ71lYpdQpjfDRhoLU698SbZ4uwFB9d6hT+7RTGFhHCQIyPri+tPWEgWUQOZ9n8YCDuBuJQWPXjHzVw0O19AmNc22qov5zCMbOf9wWpgd5bA6xENVDrGElYCoz5S6cwYaDPzdEHA7+BMZVhBx7juBv4xUCyiOiH9X84hVEN1KPRf5TJ0VD4axFBDKTdQMTAV6O3SUpqoO5a28QO54ci0KnW+QTGpBJ+HmIg5gb+LpMrBcZQp7AZHmNqESlZRBADMTCGyuRKgTHf3UDCQFQD32qqipq9Auz6tRtIQ2HsFKah8FcNLLWIfC0inl8tci2/FhFsEUGLCMZH22GviDP/Qw10typc/2PFaH/io3EojPHRiIG2zU7l+OjfTmHaDcTAmLpTPXyGwl+nMGEgxkfjbqBXOZwk5QbiUNjz/w91b7asOrJkaz8QF6gHXQIKAQJ1IYlGd4BoRd/D0x+Xu0hizbX+vY/Zyfozqy7Kalqumo0A6YvhPsZIhlur8SpaOjrnadkighYRQQ38YqCnLuDz9LWIUGAMxkdL2wUcC75qIO4GwucRPk+4G4idwjQUxk7hulKbMxoK53DsDx+TXpr461jZ/jYU/lpEyCmMGIidwjQURqew2kh2OVlEcCj82Nfg/UZlcj+GwmgRkSqDseQtdwOTyuTMww1ez1W4S635s8dKpzBiIDqF0SJCGLie92ahMYrh/Y8WEdwNJDUQh8KoBsrjPhxbf+wG0lA4s5+7EgP/rbuBX7fu/88YaOr1/4qB/47AGN3+mzGwKvtF4rHxSKJKeLEJA/37UJLi5ttcsZa3yXkfPulSvBrePTZ8VLXC+QrY4YwCk8FTCDBwF1ZYVH09uM0a1RID4+vEfwpqoDtK5at1Mp7tUFFGvNwNXC+HN24dh2cp5EPAwGe+sTi7SrLEn4rnsUbD2nArHassHu8rgB3pArDUyQEDI3a/Mp72b7xdOwIGGhFgUi1YbAAb+oUamFaupAaar3DKPKNQv3A38D3lCfOlV2xbp23rwt1ldk24cz8f2WDbvgGiyhcpbAUXh03S24tbrfZeipXaacv6J//E4dN1Sbg066/YxnvfeS+cNFkyXAcZs1jHAOxL4PcdpICpaeK2+MK3jDzaZqFjoxqIgTGEgSsjmPFGbVdlcXO54Gw3Pa95d2KpUqivw9TWhv0Tt8P9NY9D7WqztLf5YGAryZ5sN7FmhIHhbRmUGCg5KWAEqoGIgZXxHG4jaBGZbXc27QZ6WX+bWl3v7nG26gMG1gfzlKXju839c/hRA9NrvOGe17/l3DoBBj6mgIEt97aDY/wUMNBqTjRuT6uAgZt3dcB61+smfD2cYZkbiPHRFec8YxQfjRYRVANpKDzdGhXekltPFm23M5NlldqY91a7Sx4vXnAMGG3vbd5tNy9JXLm4TXYINzrv6Zc3C4e9vs6C5cnjjUH7KvFqu8/hXTg3eXemnfJYetRl9kenMAXG/LCI+JV4bFt+su5TmVwwu346hd/+Y1nuBiIGqvJ8x/68G4hqoOIfJyUG4lD4aQ+GSfDu77Pf4qPJIoJqIO4GYny0kBuIaiCVyWF8tLAb+B0KU3w0qoFCi8jXIkK7gV8MNJIUHmOIge/C+Y67gYSBP53CaBEph8LL7pHUQMRAd6J3MtEp/I2PFtTA71CYLCKIgT/jox8Jg8f4jxYRb8LhMWfNdyHlBlKLCDqFDesvpzCqgSZc7Jww8GeLSFjz7d9yA4UWkS8GklP4uxtIQ+GfuYG4G4jx0RQY80cMRDWQMFCwiGBu4HcoHFRWqk5qIGLgn3cD+/vVrQyMQacwdQp/dwOt13VYYiBaRGg3sBgKU4uI4Q3uv7WI0FB4Xm9vrb4F2Ibx0aQG4m4gdQrjUFiuAVZRpzBiIDmFC4uIMBQmiwgOhREDq/sZfN5xKIxqIAXG4FAYcwMJA3dTwKLTymiEWmBOxU5hwSKyPL4YWURIDcT4aNwNJDUQ46OpRSTcfNRAxEAaCv+Mj0aLCKqBAgbq8+ekxEAcCstXBf59I1Yyio/GwBivvzw6FB8t7AYiBsq5v0uC0QSOTegUxsAYAQPJKbyuDk0rMeD3q0e3lLmH665JamBV0wHzaxO4HoiB9dca/l7MDfx2CgftI2AuqoGCU7g+UjjtBgZS3tWtVn/YLwNjnNloZbVbslIGxqAaWB/Bsbw2PAylf+1uoPrPtIioWl3X/rdg4N+dGziNewtuOfGTxfsiLno6ndQ5s2sy4+Ott2Ud67wth8LdewBYFlsabxmHah5ft1WdveHBwDure4XF1XFjYFd7ZwUwwdEAa9a3J5XJoUXkzxi48CuAgbv1hYV9c+awa6vGeGt2lfNQ25oeG+u1NWftgSLBlaiUamB/3NJZdHMBA+V4dOfd0NKTuFnLHDZIAVuc9l1O+Fvzy6FwJVpPExoKfzHQk05vwMKgJfOmkT1YeN7UU/ZOFw1uL3ZwPVpRljLt3vd4r/K4Jfx6ASx8L14VHuTvJ5BMcAEszRcv3j61mskoei0yBkfiBueVjpbARzNs2vV5bvG0otSSaLwGTKbdwMIiQhh43J0zHjz21STeqguPnZdWzoN+Dte7cwMM7FymZ+7BAzYnNVBt78/wXWYNadD2PJmN2kHG3eayKsWPHvz8yzW7Ewb6C005lhhYGX6GwhgYI2DgsWv5pRqIQ+HXfMNIDYyWd8BAfzDKee9yvuXRywGsOo+tM29VL1tJxMBL/TMUxt3A12EySgQMFDqFEQOF+Gh7sre41++/8jjPrwNmd+DY0W1m8P3C6lVn8ek94E6zf5d4vLs2Wd2/m7zPHxKLovPMZlWmzHjTdl5wjJjNMva4qz5vLosh9uro6cJu4H8IjEEMdLkEj+naudIliwhhIA6Fjdm9eGz9tRuIGEhqYP6Ar2k30N0fbFIDFWUyYT9zAwWnsJAbSIExf8oN9Gqd4uuiTI7ioxED/7gbqJ4agIXf3cDnqp0y2g1EiwjGRwe9cP+k+Gj9finU4SK+Nl8C1r7CaJfTUBidwqgGChhYqoHLjxpYGf7JImLuulshN5AwENVAIT4adwOft+Kx9N0NxMAY97Id6aJFBIfC6g0w7GduIAbGUIsIOoUxPvpnYEzw6jjlbiAFxphVuH7YIoK7gTQUXrecCu0GUm4gq7Y7hIHCUBh3A4N6CNiDu4FKwOcJ7QaiUxhzA6lMDncDn9fFqCyTw9zAl1GURyIGtitwTCA1EANj9I6sh282+HQKf+OjaTcQh8JCYAxh4GU5TH52CpMaSE5hqbFihIGUG/gdCn+dwm7qDJ+kBgpOYbvf9n6ziAgYWMZH/xoYU5GVbU65gbgbKAyFqyt4fREDg2VXG1heC64ftoj4prdbWfEUrtcrCWa5gIFoESEMDFrtNuUG+kkEWI1D4fc82UiCGoi5ga5m6dyyTr4bPjYuvF4YH+0s7CsNhd2Lp9jUImL2L/Pcq+2VlDCwXslSiXYDv0NhwkBUA3E30I2a8H76GR+NFhHEQCE+WsTADRwTSA2M411KQ2HEQFIDxwk/hi/PBsy/DYYra5NOWDkUxtxA3A0U1EDEQOoUtphTOoXNabLOaTcQ46OFMjnKDew34fOLuYFTDe4Hmv6GY+m/Vg38Z1pEVL2mS/+9U/hfsRv4t2NgV58veKd9eUh8vAHMmWpKjfdmY5lFdt1bsfwdw2O5omgs9Kp3j+3OfY0zt1eVSA1sVs8aPLaHlSQ6dpYDe/K2VM6ersb4o1F5Um6gqAbWBx0RA4+91433Wr1LQkPhWrSwOLsFgIF+JfNYdq2uSQ3kx+AmsyUHLGGNDQDCblYt1UD/PNWkyFxfHbaU7znvXLqAgdK8UmIgtogIGPhQL0lCauCq5td5T7eeSahI9Su72XsXsCeVWHy4+jY7zKuFU7n6yqNsfOVMG1T73O9VJCnctK5bNqycSwwcvuTqlvnPvMXDcwcwddl+OLaWPGw+YbM6C09NwGQcClOnMGKgN6sBBjrdasJdoBGm6LUNYSB/Ro/MDtojwEDvLzVweDqXGDgaXq5PNmv1M27Pm1WJ39NF+ltuIO4GCmogYiDuBhIG1m+Bz7v1sMbCzPZTFj/2NreU+JHH3WGlxMDgWWCga7gyq7qAgV3V2zH+fhufobC3vDOgsntaOoULNVDYDRRaRL6BMa7pq0Vn8LnDnWT/BozlcOxwpn34/ppf/PwJ3Cwn58WCN+qvFwuXS+/I2HHW4OkqhutfTeoDNn7N99zJNCUJz8bVY8G1mvLGO3vAsWVfuZIaSBYRDIzp9uRXWF21UkmIj8ahsNAigmqgMBSW8nuxW1YExmCZHFpESA38WkRoKIxqYGW9gvfbs7XXSQ3EwBhhN/C9u88Y7QZGOWASYqD/lg8ZDYXRKUwYOE0AA8ki0mvCbRzVwArTN4wCY7BTWLCIYG6gCoiRkBqIuYEUGIO7gbPdUSWnMO0G1oKWJXYK41AYA2MIA3EoLDiFBTUQMRDjo42e88FAzA38iYG17DJmZBHBwBgcCnvLDB5TnZpcLzuFa3lHFnIDySmMQ2EKjEE18OsUJgzEobA2Sz6BMbgbiGogYSCqgbIqLZgQGPPTIoJOYQqM8dvw2KbdQIyPJovIYrRiQm4gOoW9fQKPecRAeG3mEqmBGB+NQ2EKjKlMJr/ER6NTWL+vZ5KwGyjER6MaqBizVSK0iJAaiLuBjRXmBv4VH/1tEaEyuZ/x0aNGKsH91yswrjkyxcCYWasom5T1aukUxtxAbBERyuRwKIwYSBaRrxoYTAeHLe0GPmr6BwNRDcTcwGB3A2z7lskRBqIaSGVywQGu/1cN/PNQ+GeLCAbG0FD4axGh+GjcDfwOhUU18JsbiENhObEXLOinhdkRdwNvtUnuGRP4POJQuGrtAcvRIoIYiGqgEBiDGOjf27WtEBhD8dGoBv4cClN89CgDzLtMd/3wvenCMZTUwMIigmpg0J3D9ZDhtyidwk4RGDWKvVqoNIuAJ8RADIxBNZAsIlgmhxhIu4H1KbxepAb6XTh2IQZqkwz+XuUF759azzmG0gY+3/9eDPxnWkRUw9D+e27gvwQDG3/3UDg2lrw1ugMGwvG3sCjsTN5N4O+k3cABvKF5i/mqFO4KJ2uYBaVFhKvKQmc9b6/xjpZUEtoNRItI71CFf1+p+09WdbxpiYHbxeBpnR3PDvXTm+eUG3jf+nfu+WfAwO9QuNF7fNTA2rS2pt3A2FDh++FQmDBwIgVHVqkBBgavJWDXNfRslsTnnDc7+89u4LdFhDqFMTdQUAOn8bTBbVZ/sTiZ1E3G60EMv78s53HrXVmxSbd24o45g+txUz2ZsXgaczviShLtHb9JGOhGEWDgsg4381R9tPjgOdTzOHEenu1eXJuPk2s94YcLYOC0fpRENbA5UbNyKFwbB5zUwM6eqVJkV5apHbPFhduz7TUJ+w3TYd3G/sybk3pDGhg5YOBq3pmRGshv2n3ATrPVNdTSdSK5y8ruKewG/lQDKTAGh8Ku6huA0dJtQENhWw8eCR/vfcD+arzhzLh81MCRBBjoDgqLyGlzkpmnRiqpgTQUJqdw0SnsSs29KQyFhTI53A0ki4h1fzu83XtKjK+k7MoSw7rzIJafjDfc+ZGdBuqW92fyGzD9YZqsHy9bfASvTxK2slnKDqv5jfdXipaHCxten03TWnM7T14SPx/uThkYU+QGkkUEW0QwN7C0iBSBMWgRoaEw7gaiRSTQb9q27BReAwa62R4eS181MKjuug7FR5uL6WcojJ3CVcVKE4/l8PWpuXZDY+YPGGFg3fKeYpkc7gYKGIhqIO4GklMYA2OETmHEQFID0SIiOIV/WERIDcShsFAmh4ExNBT+YqAs5fuE1EDEwEfbHJZO4V93A7eCRYRyAysph+v5asNjGHMDf6qB39xAoVMY46NJDXxWe43wte7A9/ti4LtxnCdBPQQs/VpESA3EoTBaRNw8766sQwCYRxj4DYyRM+vTKYwYSE5hxEBUA7FFhDqFEQO1u7VlwbBQHzE38GencO06WiXeIwTsGV4qnCwiQmCMIcWLXIiPFiwiThKxslMYA2OwRURzzXnZIlI9HSs0FCYM9Fq2+VtgjLypDvOf8dGCUxgDYwgDv7uBgV+B9xfuBkr982cobMtwTKCh8GC4062apTQpPtqD05lMu4GUG5hvC8tLgYHUIoJlco/FKxZzAxEDMT46aL2L9+vw1iw7hREDcSiMu4HegcO//+YGupv7TiY1sL5cZmVuYBb6HbFT+KdFBJ3ClBuIamCvF3VoN9C/7pwB5QaiGujKnQOHz6N3EQNjEAPNWbZIBAysAp3B7z+D+wEOhVENpE5hzA1ULr0NfD4qY5NaRDA+mobC6BRWX6NdLuQGIgZSYAzmBgq7gYiB+jiBY2LMd6k1fsPrpZm7ceK1ZnA/fEa9tlgmh0NhU9U/GIjx0RgYQxaRnxiIu4GCGkiBMQUG0lA4nW8vpAb6O7b1/pUY+M+0iKg1XfvvuYH/kqFw/X9iNzAI9GIofHA5m46iOreb8P9HauB7cN7y3v31i0XEq3Y/u4HRdFNiIKmBGBjj9VqqxE/v25NVVsf8NzUQMdBvLtcrGgo30vclD9tw3GTj+qhFQ2He8a+cKSMVMHCpftRAa9Pf8OZppUnh01ocWfWiXkuLyPsJGIhDYeuWA7a9T7dr2SLy3Q1Ei0jtsRqw4D22MkvlfYu71dcrDydu1mStYzDkTrxTkjiez6+sNew8eHD2lZwn0xtnMa8NebdSUZMwqlUc9qzvX9xZDpr5CDD5yN471+Lx5WAwLr8BAxdpw+ZTI6/nYaIXQ/MfQ2GtupnDzWJdZaES/oKBYW8epvbkNgXsCzvXPGqFgIFt7Qxf8/5nKHyfxRlvbRtVKb53qym7VdKn6BT+DoWDdKDAY6dttMki4inRNisxMOgYeVyNKwN2UaaMMDB+VG4Oez/jnNv78y8WkX71ChhYswydcgPJIoIYaFTsnDCQ1MBM3j7IIkK7gQrTpVBNx4BBmBs4DuM+9+y6lMdyxZTZY3Z/8c7EeObxeQDYX28Vu5Gy+pbiZOXD9eZLi2fKSJYiNpxtmer3XtxbteG7Xjdzh1kXdcf9p/yWor0KWI5DYcEiQoExx8mElUPhQg003ps5o8AYwSKCgTFfNZB2AzeTdVtsEaEyuftgn5MaiLmBiIFCi4iQG4iBMagGuk8NbvtVmSsUH00YGLF2KFpEcChMFhHMDcT4aMJALJMTMNAtnL3/3xaRn53CwTuBx+LXKexvi90q3A1ENZByA/0ZPLYFNVBoEUGnsDAUnjmAof3mbVBiIHYKIwaiGkhD4Zp76lOZHKmB6BRGiwjlBr6vkUdqoOs8j+VuYB3u5Dk5hbWj0afdwJ/x0YF36GZW1m51wuq+iNPF3UBzA68XYWA47uiWdJ2ULSKkBp7WhQVn1fhg4CuIun+2iARSOF7RbiAGxpBTGDFQGAp/MZB2A9/rV2kRoRYRtIgIZXK1g1mj3EDP1AB7UA3EwBjCQGEojBYRxECNHce/dwpjYMx+pOeEgV4adVbWnDvyny0iNBTG3UChRQTL5Gp7ecVoNxBbRF6L4aIMjCGLSDEUFjDw3axtJWEojBaRnxhIu4Ffp7C3slTbOsSGRRhIQ2HEwFfUmieEgbgbiIExlBu4H1uOiIE4FEansD9tHB2hU5icwl8MFMrkUA10z7KysuLHcUsY6PbmcL9ENRDjo92wUAe95qpCuYG0G/jTIiIPe3E5FB5XAZNRDdRnI/h8YWCMoAZ+LSKq2ZlIfqtog0c1UMrCkUQYaL39rmgRocCYYjfQ75/gmIZqoJAbeBzN4X7xXGxEpzAFxqAa+DM3EDEQ1UDfdW3+r8TAf6ZFRK1r2n8fCv87nMJwH/sf2A3s+8tnEvWd2YBNs3mJgXGYXEs1EC0i/FzsrunVoMTAsFa566zG4euurf6iBlJgTL6by7QbSBiIuYGnq94N64uAS+QUTt69e4mBgVf3WDK5f4bCqAYiBlqHkcooMOa7G0gWkXC/uPNW1NAZYeA3NzCcN/7CwCI3UGgRqSTtRCIMnHbvNg9C6SXF/iFzWN2rjnm/clOkeJL6OptalsxZW1WTaJTdMpacNikPrjuNxd7eT1n7bUmcSUozH7j+/cic9YFx3nIBJ5QCi73do00YyC/RIxUw0G+9cjj9WZ05b7XyKovaB8BsdrMAcw/rjxq47o7OZBER1EBrO21IyUsyn8ytjDLuHZoNNkA18I9OYRwKEwZ6BdZUahpgKA6FB1z1eXfsGJKAgUx9AgbiUPiR9dekBhIGGl5hEdl5uyKwZ/IkNdDbZR+nsBAYk2zgsY4tIqgGUosIxkdXRtokITVQ2lVdbu/gbc2vS9NkVR7I3HPh2oTnSsVkiRKfebuhS3l0Ot4GjI1zi091TWHxYQcYqL9eKtxMp7Uk3i8rGWtf7mfenQzg+4WnamkRUUbWNKHdQBwK/9IpvNrSUNjbJPCYWUs3twyMQQzE+GgBA3EoLMRHb7RTV3QKL3ZrVnYK/wiMEeKjKTcQ1cCfZXLf+GhSAwUMRDVQHf8VGPMtk6MWkeG5+yQ1EHcDKT5aCIyZ1zup9ch0k9RAr9PcHkuncKEG0lAYcwOf7eowF9RAITdwfLjNKD5acArLu6LV45sbqNxs+PtQDZyOdf3PTmGKj/5ioMflg00tIkJ8NA6FMT5aKJNDp7BgEfnpFBZaRPKWYlNgDFlEsosP2NFzF6VT2F33mrQbSENhtIj8bBGppemaCS0i5BRGDLyffAces/4vgTGmwgDLcDcQLSJCfDSqgUJgzMqGvx+HwsJuoGGsV5JXYzvzP5TJeWEuH2k3EANjSA0kDHzWlxI5hV/17e233UCMj/b908i23i78/egUJjUQMRCHwhQYE24qZWBMMJzC+4MCY4r4aMEpjGqgMBRGNZAsIjgUfp2cWU6BMTgURgx0NQWwy5zB61GdjWbF/Rmw/NI52WKZHA6FMT5asIg8W6NPbuDXKRwkbT0lDMTcQL+9AwxdnuSDaBHB3UDCQKsOxxTEQCkOpozUQMRAzA0MNtEuFTBQcArXvQfcT+un85MsItpssisDYxADKTcQO4Wd9q0XvppeJgllcsrWgGNxrzccEAYq1+mYecq9yHmczrtUJkdDYQyMoU7h1gHej99OYcJA3A18nmdriZzCOBR+tTm8HzE3EJ3CtBuIaqC2hOeDamnwfvzXqoH/UIuIqar/fShcazBZw//1jw6F/241EHMDm4fdMw+3s1nKpqt2iYGhvrmu2G2xyeFAmWiMR0GVs/frrPLutVFNaCjcN/sq77zfFRYeb4UForCINMdzwJggq/yCgaQG/oWBlBsId9cb93rZpcCQusPm3bPFPd2T87hte+JuYDhtAwbaU2vNg2SuSaE9rR5ZxQEMpN3A/d1rlhaRxryIj7ZvR8JAtIjQUBh3A1ENdN/NDbe0d6fNndX8zXjsZB5bDzcT3t69ATsfE99k+nuq8oZvFrt6e3/L1vX7hDvTorxudPAzwNCOxHtZu5mP2H1xZOcYMHBsqEbCo3TJ7cS+tPkkOJgs2o4aqf1tESE1kD3PC8Aqq8ooPhp3AzEwhsP9tcRAL/1rKIy7ge7l1JBGJ2aWaqBvrKpSfOt8AmNoKLxyABMQAyk3EHcDhfjoqwm3AWm/8EoMfNTmnCwiztL/qIHuFK6noAbiUBh3AykwhjCwyA2k+GjCwEINDEIGj3XcDRQwEIfCqAYGckdtWvWs7/Ju0IfXyzZuTbaR4RiBGBhLys1k5mV65f4bMDDeNG8pkyc5vBOtiZKEvf3syvxOT+ftwbbOIi3xj2y5PReWo6ucR5m7bNrCbqC03WfUIoIWkRIDC4sIYiBZRFANfOZweiYMDIaTbvhICqcwWkQek12PcgPdy+7gWVutwMJiKOy7h2LX62sRQTUQh8LVZ3vIXGU8OlrbriOLQ2F0CiMGkhqITmHaDUQ1EIfC5BTGwJhvpzDtBv6Mjw5rk0YIIJ0mP4fCwaTRWZEaiBhIaiDGR2NgDA2Fs+akJe4GYovIz6EwqoGEgbgbSBiIaqCAgagGCrmBibd7CruBhIFYJkcYiEPhr1OY4qNxKCyogYiBwm4gYmB9NwaMszpw/bBMTn/21gm1iPSiHiM1kDAQh8JCp/D0VJTZFWVy1CLyLZMjNRBbRITAGBwKo0XkZ24gqYHvUdFSUrSI0FBYYkX8cWCPE987700xMAYxEIfCiIEUGIO5gagGChhIZXILc78tA2O+TuFvbiA5hWk38BsfjbmBQnx093qCY8K7NistIjgURqcwBcZ8cwNpKPy1iIidwt/AGEENtGL4fKAaKOwGfp3CNBTG+GgcCntyb+8QBqJFRMBA2g3UTW1AaqBcfX8wEANjCANRDbQmrV8sIqdG5XenMJbJ/VkNRIsIYeA6ByxGDMShsKAGVsYt+LyhReSnGljfzeH9PuS7hHYD70v4+Vgm5wer/VEMjMEyOXQKkxqo1+BYPnl4OVlEgsFmp5cYWMRHEwZimRwOhalMDi0iWCbn1jZjcTfQq60BA9+S4v++G1hcTz9VR09SA/XZdZz8a3MD1X+mRUSTFPW/D4X/osBa85/EQOVvxkBlcSvVwLC9LtTAAgODcwCPXQyMcYOitWN2U6Uw3lYd1mm/Vd7aVKssntpBGR/dOT0rLDoOPi0iiIFhxG4yG1ZWS7FF5HTP4LYZnyMWnMbrzOrth3feGFYBA/Waa7PAn7Z4f3+Wi3I1wJ7EVtfcHb8VScBALJOL1hvAwMmjeitbRLBMDtVAu2UAxgrx0c8uPJaxRQSHwqgG+u9wk1rDbNPmvrV+s1hZmR7rLN9T7oWpmvNn7Q5YudirvDmbayzmHfh+T7825YHpajmP9fmK1EALnvb5SFver2xar5cYGMJzdWBLp3qbJ0rLBHjJGx81sGgRITVwtn0vKDcwDopAHmwRwcAYXo8aZWCMk9qAgfPl1S53A+GRng+nG/PK9LyfcfgrCue2/WkRQQwULCLYIkJlcrgbSENhm20HFjywPe7cV0YSLeFoS7mB1uj2YFFnOHeE3ECKj642a2VuIO0Gzi4VmYbC8WAdcMEpTGqgUCaHQ2FsERE6hZurkcebzeMHA1MPjhGAK6+csxG834bLzZ336xOZRa+0krGGD5g9s42iXHDhXll9P6lxVvfrUty/VZ6A7VV4P8k1pdjybNh27Lw6pAYSBubJ6lp2CpcYuDqE6iLLJGEojBjo9/1uiYEYH+0N9oABP9VAwsDR/JC4/d2hDIwhNRAxUD72+mQRocAY3A18j82J5A7T4rFTqIEYGENqIMZHC05hzA3ETuHfWkRwKIxqoBAYg05hDIwhNRAtIoSBGBjzdQrTbuC3TE4IjKn2jGGJgfXE8ESnsGARwaGw0CKC8dF6qgwIA73AaA8EiwiVybFjYan45gZGdblSWkQwMOarBhIGfnMDqUXklH52A0kNxBYRio/+tojgbqA33BXleEVuIHUKY24gWkQQA6lT+PbcNcLKsP7BQBwKo0WE1ECLw2NbcApXEyUQdwNRDRR2A1ENRKewMBSuZ4+hJFhEaCiMZXKNGq/SbiANhTE3EC0i/qUDr/dPp/A3PlpwCpuzyUgip/AXA8kpjBgo7AYiBlKZHO4Gntm8BceA5ioR4qOF3UCMj8bdQBoK027gD6cw7QZ+cwOFwBi5Be9fio9GDPxaRIShsGARqQVt6zeLyHt6huuPFhF0CquPAvuxTO7Fh6yMj67tjylZRKrLUxH481d8dFX3PhiIgTHyQYHXKy7is78Y6EXLoWn5+sAoMfA9Vq5CbiBZRDAwpjo9wefni4HYIkK5gQIGokVEv0xKpzCpgYF980gNJAz8OoWD9WHUtACcnVINPPXg+pJTuMBAz9jC57sWtBZhPc7g2PWNjyY18GEDFmKZHKqBglNYsIjI3UIdLDDw36sG/jMtIposK6b5v8Qi8nd3CqMa6N3dZ87Hr/qAcgNRDeTKNCudwm05+ATGTHpqiYGkBmKnMKmBibUc2Ifx/mMR0W4VmXIDCQPRIoIY+Op2o5wwkAJj9suLJLSIdBqunMfVQeax5+a95uweKXmkZpUry03AwPa9Ahim1BdH1t1YH6dwPr822ao22vDWyCw6hYeAbVgmh/HRQpmcHtYHCWFgnky7vLXdv5N4eTY5m5jWlDu8BhhYOy+abC9ZBm91NloSTZbzK3uei4CWl6flAFuVLTu13+8SA5PrfcsW9wbj4X1j5KEZFpaQhdvm2XNh5rETh5lt+k25HAqPdelZqoHFUJjUQA/uhtxdVtQ8nk4KeaYSn0SLCOYGYplcUp0CBqIaiE7h6Bbcf8kNXLtw2rbOz5OIgd+hMKmBuBvYaLeNPI5687JMzut7D0bx0aN3UOYGkkUEMRDVQMJA3A2015VfMfBPncLUIoJqoHx9TEuLyIvVXHi/DeQ82r3mTdY9wvur32q/pOi1BwxcRB8M5HoTMLBVBQyc+1M4FtjB5ckqzs3kwEJmwqUiXtwOrCf3rKuSh8q84dhfi4gQH41qoLflwyepgRXrOE9+WkSEMjkcChMGokXkVZt/4qO/gTHuudMtA2MIA5U9fI27gagGCrmBuBsoqoHafCURBs5YxKlFhHIDIxewQXAKY3w0qoG/lckhBqIaKFhEcChMTuGvRQQxkMrkyCJSqIF+PgfMwsAYxEDaDcQyuWdyXOBQ+EqdwsJuID96t9IpjLmBP8vksFNYsIjgbiDmBpJFBIfC2Cks5AYKFhHEwOftupb86/boiBi42nafZBH52SKCu4E0FMbdQO1yWua0G/jtFBbUQMEpjBiIamAwN+ExS0PhIjeQhsLfTmHKDUSnMJXJfYfCQqcwBsaQUxgDY1ANpE5h3A1cD+fNUK7cAHO+ZXIYH00tIqgGCk7hvX5KSA2koTB2CsuPGhxzT43imPJXmRxh4NciQk7hvrpulYEx4QaOiT8xEHMDcTeQ4qO/LSI0FP6WyZEaWL8fz2J8NFpEUA10n7uiI7ook8OhMO0GCoExDofPY30Ar59yeGU5YeB4PCktIkFaLTqKCwxENdDjT80hiwgGxhAGfltEyCLybREhNVAIjInZ1iwDYwqLiN8vjiWIga9NClg2WQOGoUVEiI9Giwg6hX143NhkEcGhMGFg73rjNBQW4qNxKOwq8/2WhsIPZz5npAZOKpMSA4PpGD4fo61+Ds1VHT6vsx3cDxADBYvINz7ay7vHMjdQ2A3E3ECjf9okpAbiUBg7hQkDMTcQdwNds76XrWQykMPXET6P3nhqp/9KDPxnWkQ0RVKM/54b+O/AQO1/IjDGub6fEreGs4ww0Ns8pDy+9Yr46Ki64U3voUp8rAQO64VnlbuRWWXUKUwWkQIDBYuI80zUnDBQCIzBFpFTtHVD9dmISzUQncJOfX1l8Y3XbbY+xS3uRM6nU3gz2q9oNzBuebcrY4vOmjuLVEvIIoIY2D2OAQNjq27SULjZLOKvHdPfss6weSwDY7BF5BsYQ7uB99m9ywPXeidhNr1yVu0Wal9tpUqRmgCGWGEA1+Ow0fJoo8HP714Bu6yuq+WxdCoCaQYjGTBOb+aDeTe4smbIbL5oZoCBjSQsMTAxZDOJ+ocwLQNjivhoUgMPe3XBu6FekUgNlALAwF6j+ckN3OYfNTBKHlebaXPAQFQDaTfwqwbyqwoY9i2TCxY1wCxUA5+LykIiDDy7xi+5gdgi0nm0Pp3Cez+2SjXwoNwcwkC3d7yxuL66iGpgpNYMmY2znsLbrnYD7Gp+OoXf1n6Qu96uWw6F3+Fy8lunsDt/7wCDranHO3VJzsPOCTBw8q5q3B51XlJ8usP179f3d+42a3ISuxG8nuP9webDLmBgXFXh95ltlApvT2KT8W7zZrLaMXjxnlwEDL12YYmBQm4gOoVxN/CTG/iXGoi7gVup7YSPdmEhQDUQncLCUFjoFEan8HcoTE5hsogUGOjdu8VjvtgNFJzC3/hoyg1EiwgOhalMTrCItA/wWMfdQCqTQwwULCLoFMYWESXswGPRdwDDMDDmNSssBN/AGKFFBMvk0CJCaiB1CpNFZKnbVitdt0SLCOYG1vNfA2PkboGBGB+NaiBh4LYL/x4tIkJ8NO4GGv4mLS0iOBQmi0hdUbeUG4hqIOUGYqdwVcoAU+S79hQ6hWko7DtFoI/1V25gd260yk5hxMCnBAdSpaLB9UQ18Nsp7MoWPJbRIiIExqAaKJTJ1fa9wgnuwL/HofA3N5CGwrgbiPHRQm4gqoH+S4LrgxYRxMAgDOH1xBYR81lBy1SxdFCogfV8l0mCUxjL5Gg3ENVA3A0UAmPIKbw2RyvaDcQWEWE3UMgN9A/XXRkYE3c7nOKj1ZO+kABDOkcxMCbOCqe6+2qVLSJoEcHcQNwNFHIDhU5hUgOLoXAQJuPfncLrvmeWTmHroNmEgdQi0jrD7/ftFCY1cD+DzycOhf8cGGNzwyanMFlEUA2UDf5pEUEM1K0I3j84FEY1sNa+w+cVMRBbRJ5K0QH8VQMRA2k3EDGwljcAUxEDUQ2kTmHEQKFTeGiOdRoKoxpIgTG4G0idwrgbiJ3CqAa618EoFZ3CGBiDu4GPy22Sk0UEW0TQKRzcr/D5+O4GUm7gNz6ahsK4G6hNnU2pBlq7m0/x0aQGdoxb2SlMLSKkBhYY6EVXeP2HUvYkDPzXqoHaP9MioimmovxXDDT/+p9/1CLyd2MglsmhGhjv1QIDDaPGgfU+GHjLAQMpMKbqA6Y8Dm+VN3tZlXEuVWVmNuBrKpNL7LBsEbF3uppHctfXhaEwdQqjGogYSLuB+rN15+3XHjBQOl1sFi+tEgPjjWUCdmb3FQ2Fo1VlfmWdqFYOhXl2qm7JKUxq4NI2y93A9iiE3x8xcGM3D2QREVpEcDeQ1EDbmzrcVcJ3Tmpg996ZcidsFfHX7O6w4NI3CAN5aww/P3Kmc+6cfS0PmxPAQDntSLzZ7jbzYaNaBSzN3RIDo2WlMbC763GHDy89U4KHS/iLReTWZLolHWuA4Qu1koc9/zMU7qkNuH6h+RiULSLrvLg+mtcsy+R2eiMfbeKrqAby63DBySlc27YTRmogYiAFxuBuIGIgWURwKBybfZd7u4WRRK3oVqqB5BQebSs2Mxf9NW+sz7ckHqeAXees6BROz1uJdgOvB0Pmvju65aQGYosI7gZ6rXqxi1IExmBuoICBuBtIQ2G91nF5y1bknDdq8PMsr6byRm//kqKgG3gsqp8fvLGYyUmk9+D19DaAgagGxt4dfh84gFS5tVZNOBac5iZ7xYs3d1pNNeGrztKDt+SkQ05hCozB3UAqk/uqgUKLSD6b9H7LDRTio9EpLJTJ7RvzjqgG0lD46xRGDPypBgoY+N0NpBYRzA0U1EDEQFIDcShsasZQLJMTWkTm7kG3mlbR0VrsBpJTGHcDBacwYiDmBtJu4LdFRMgNxBaRP1tEMD6a1MAvBgrx0TgURjUw6BaF1V810JsOFJ0CY1ANFDCQyuT0pNj9+is3kNRAxEBqEXnZgIGoBgpOYSE3EIfCuBuIFhH35Bw57QZSpzCqgd/AGK+jw+/zxUDBIoJOYYqPPjlRn3YDfeXxaRH5qQaiU1gIjKl7MjzWcSiMgTGCUxjjo0kNxPhoVAPrpzFgVy89ZEJuIA2FsUWEOoXRKYxDYcJAKR9sLSN20nI3UCiTw91AtIh8O4VpKOzsomapBuJQGC0iglMYcwOFFhFUA4XcQHIKF4Ex1CmMQ2FBDfw6hWko/MVAQQ1UKlM4BuBuIM92NllECAP3gfKxiOBu4DcwhobCg6Dapd1A19b1cjfQjFc5fH87HQgWERoKnwP99ptT2Ki/i2NeoQZazXRHGEhD4Zbh1QkDaSiMLSK4G0gWkazZGlCLCHUKo1MYy+QEi4jSiuDzQmpggYFqPgEs/mER8TcLZUVDYcJAHAoPk6JlBDHw2yks+X34fb4WEWoReXaLTuVCDcShsH/spE1Lz32PdgOD3ljNyCmMLSK0G6jY8DXQTMq8Vwz3/38jBv4zLSKaWpfr/3Uo/C/BwL+7UzgfATz4y8dT4utwtqLdwK7jAkYtTl7GzMt7TUNh2g3MkrvKA8mossi73GVm3QPAwPG1wuJk3uC2fOvLNBQmp/Cuns5/sYjwZj+U6nlUWkS2x8mdN5L+NSE10Hl1WpzdbZmFJ9MDDOPvskUkfO78K+0GtixDS6JBLdgyJ7lfedsBPI4yeWYCpp7XvHOEy0QWERwKk1P4qwaWQ+HbG07Hat/hzDi+k8hi1wGb1kYzwsDwmQUO0yqjGvcNBthnpf6T1EDn+oCf143g+9sAIrzhjJp5choCBj715KMG7tvL1O6MpDYfzy6mFFcevzqFcSjcmFmlGhjpMlzfzWoBf682V3PaDexMOkduHzaAgetxZhMGNu1jI6fcQGwRaQfzz24gtojgbiA5hTsTuE2jRcRTJjuPyuQoPhoDY+BJ7fL+uWEk4ab1GQr73fNnNzAJOiverBdqYOU4u7LVGTDQPQEGcv6ePJnkVwADW+ktj3x94THDTZekBlJgzPWVXspO4bcrHwkD0SlMaiDuBrorX054xfUdNjhYGg/yzpuFUePO2bQCGOitp3ISnoz5lk3HhRrozlQWG4u6zC6TFmBga2Lm8bQY4h/M+5t3rL6ah5Phkv8HDPRvc3gMWrfmmjCQdgOxRYSGwoiBOBTG3UDCQNwNNJqzbRLwLWDLTwysbl9lpzDlBrrdeRkf7ckJYEO4vb5pN1B0CmOLyHMIj1W0iPwcCv/RIkJD4fnxeCmdwl+LiBAYgy0iQpncNzCGnMIUH32YfzqFcSiMaiB1CmNgjNApjE5hQQ3E3EBSA7+5gagGug9V4aJTGIfCxz5cD9wNFFpEsEyO1EDcDay6uzmjTmGhRQQxEDuF0SISpEx7UmCMFIW/lMkJTmHcDSQMxNxAVAOxTI52A7FMDi0iFBiDGCgN+FL6ORSm3cADq0QiBv7cDUQMFHYD0SlMLSK4G4hlcoIaiLuB5BTG3cCvUzg4dtSBNdxfH6VFBIfCiIEa2xYBMkVu4NciQk5hahFBp/DXIoJq4M8WEX8UKDJhoFyFAz9ZRH62iKBTmFpEMDeQLCLFbiCpgekdMOY/7Aau4Heh3UBSA79OYX8OB2SrNvfbFBjjakvAsm+ZHAXGfOOjaSiMTmEcChMGolO4ps7y3N10jxmpgcJQGDFQsIigGvh2XLgfbsbw+f/mBlJgTN3YmiIGohpIGJhlmkkYqKgGXJ/qbroSh8JYJodDYUEN1H14f6BTmAJjHL4GzFu04Xp8h8LVVwdePxwKL3L4/QUMxKHwTwwUcgMxMEZdjeF+gGVyuBv4zG/w/sWhsOAU/g6FK8NRmvxrh8LaP9Miomk1Wf/fogb+3RYRzA3s7UdPKarc3YzN2q8ad8c9Kec745qxacfalLuB+3rVZtalpnJ/M65IYaNdNQUMJDUQdwN9daLmUW0w/2U3kDDQvvqhsZ3FCQXG0G7g8vLBwKejNnk/bwMWVF3AwKQ2XXK2jBXAOgbYhWqg5dY+aiBaRJxLprMoOLs6670Ao4LTTcrDuVTZsipr7sXAmC8G0lD4uuz0AcPcd87hgzJgznVaYmB02QIGRo9pvdwNrDfh76ma0zlvH2OdhUc2fzJzXnuTGkgYeNq6Np/kdSPnveVjYA8aYYfH/baZRyfzUTqFcSgcWN3EtNx5Z8G9cVjJwzEDDKzfpyvujUw1Cec9wMDjonrgzYP1wcDeEjDQSvVGPuz0r1cmjQEDWceoJjH8vp7gFBZ2AxEDf7OI4FAYMdAOZwAXr0mFMyDycjeQ1EDEwI4NGMidJmDgo6keudfoAQau45NcYqAzvuW8E949IT6aLCJCpzCqgbgbiENhcgojBrZHupwTBr4MwEBneHzDz+sCBubL8xP+rxpgIDsBBsZ2oQa2J0pOaqDW6jR4RxsDBj5b9yabBIDlbfUCGM0PD1ENpBaRb25gqQauVqcyMAYxEDuFK+EEsA/L5NAiQoExXwxENZCGwt/AGLKIIAZiiwiVyX1bRAJ1NrqSUxgDYwSLCGKgW32N+W9lckKnMGIgDoUFDLwf7f2f46ODSAas+g6FSQ3EFpGfuYG0G4hD4W+LSKB1tSMNhf/aDdxai+VtXqqB3zI5cgqvjt1yKExq4M4eXskpLBvPNKEWkXwQuaHq6nOJ1EDcDdRlI0+EMjkcClNgzDc3kFpEcCiMZXJ+jY1LiwiqgZ6RA3ahGkgtIoiBqAa+tBY8BsdJR6bdQLKIoBpIgTFfp7AXvHpkEaFO4a9TmNTAb5mcoAY+pRA+X9+hMAbGCGqgsBuIgTGEgegUblbg9cKhMMVHz9aDym9qoLAbiGVyiIGkBv7EQEcvkgFQDcSh8NciImBgdbGBYxFiIA6FcTeQMBB3AwUMRDVQj+FmKsZHK/E6J4sIYqCeNHeJ30iKlpViKCx1brOcyuRQDRScwqgGEga+5oC5UbJjZWAMYiA6hauvZJF4x7rGSQ3E3EAhPtoIBx81EFtEUA30esc0E9RAKpPDofAfLSLB1NpdKTBGl3qzMj4a1UBsEflNDcTdQBwKY3x04PX6Tyv1hzHFR3vPYrdWTV99sUwuzYbdMjdwaRTHzmvLJQwU1MCa9xznNBT+YqBgEZF7zaLVpQ2Yt9oZi7JMDp3CaBFBDPQuO/ha6BTuD+CY9Y2PDqwx3D/eNfg81vT1WPrX5gZq/0yLiKYb8v+aofDfrQZep+sF749rLxZnR3dFQ+HW6yAlhIGoBtqVpypFs/bCIzWw05ABA4dmILNZan0w8LgGDHSB2AAIuJrHe7dSqoG6Uk+ScihcqIGIgaQGYm6g1wsAAx8Tt1QDPf3wGQqn9wVgYIUXj31zfmRbrbrm/lLR4OZ3CY5Msf+yiKAaiBYRHAoTBn5zA8uhcMNzPoExi/fKakRBn/e2/juPK5srZ/fOPqPdwNiVFjZbN/Ymb/R3gJ0XfpMZ22wWvL1+alKc9udX5vX2L25J9mc3MD6NbR6lB0MKJ/Kj3A1c7CRTIqfwt0WEhsKoBuJQmEf1O2DwdlPuBlJgjHSwjrxZaVxyGgo7482J94bHRj5Sz2aJgRQfjRiITmHcDSQ1sN9NdyIG4lBYwMDX611iIH8bvsdUtdbibeP6YNG94tsMGHBNamAUOIBdo2PtyB33Ajdv7zx5smHbkLmt1m55WDkGpRqIuYFkEcHcQLSICC0i2ClMZXLTQdUni0hcu9wcZrNAJzUwnmjwfuv1zg/eVKYyi59rv8TA0K9/hsLDS1BiYNTuVZuAjX2Zt5vFLuveXHq0GyiogYiBf9wNpMAYzA2kwJivGohDYWoRubz+5BQu4qOFoTAGxpAaiBiIu4GUG4gY+Ji2Z4nYKVxYRIT46JdfH5a5gTm72SUGYnw0WkSEoTDuBooYWDiF/0OLyFcNdAMfXg8cCgtlcpgbKHQKh5LS++4GHkkNJKfwdyhMLSI/cgO9a32YUnw07gb+h9xAxECyiOBuIA6FBTUQh8Lu2oavv53CQm4gdQoH2y63Gq5i0W4gDYVRDaTdQMRAhymMcgPJIkJO4cIi4s2f3TI++jlw4fPyo1NYyA0U1MBML8rnxt6CkRpoFlgtlMmhRQRbRGgoLLSIZAb8vd/cQLKIfOOjqVP41NYP4etdGSZiYMyP3UCMj/b9DI4RtBv4Yyj8x/hoUQ38gYFoERGcwoSB2Cn8zQ0M2kVADO4GIgbSbqAQGIO7gdkp+lhEcm/8i0UE1UC0iAi7gTgUNk/tudgpLLSIYJkcxkeTReTbKUxDYQyMwfhoyg3E+GgskxNyA6vtatGp/asaSBiYaLoePvTtUqLdwOkyM8gpTGrgTwz8DoUJA3EojBhIaiBiIA6FhTI5uXeFz8dl395aY9s+lWog5gbmbqUvWkS8dRG/PevC64MYiE5hYxTD3xvZaRkfTUNhzfpVDcShMKqBdfO1LJ3CqAbiUPhfGxij/TMtIpqhS+Z/DYz5d2Cg1vqfUAOZEz2lqD++/D4U7qSdDW+Moo9FpBFbGu8ORxWJAmMIA/s9U4qrEjx2MTfQHY7UnAJjCAMFNZA5nqgGYqcwDYXjW81kF2/TKNXA5yaz2eEZAAbyRIE386ByZTuptuYde/QZCl/ntSvvMxUw0FvXdeZc1DVv8ctnNxAxUHAKY3y0MBT2044Lv//5nUTresaZep/OuM3zIhfQvntsuVvUecfbaxKfrvwn84PzLxiITmEhN/DWCW0+LqQK2g08eKzNk/q0wkgN/FpEgvtQtgkDe9awkseZWwUMWvSX3DdrahJVm8UQ+dE5cdtYAgaiGohOYRoK79zsybas2FVki6oUXVz4fXEojE5hCozBoTBaRIQWEbSI+H66BSypnPu8E9QAlnAobJyrLd58n++AUQpgYMcrhsLx6cb4uQnYhWog7gbSULi/KpzCFeOjBmKLCDqFaSiMaiC1iKAaWO8BtiAG+tcmYGp7u/B4T4vlnM9ywMCZEeu8++i9k7gdFjmK+fnJrfFMzkkNXJ4+FpFQHcHvE0Rxk4bC4TQOmqztnN9FnLfGeLPX4JQbKKiBX4uIp5lwW8bdQLVXgcfU1ylMGJhd4bF6b0efMrlmMaRJ17+2iOBQGANjvNhRdVIDcTcwMIv//m0RIYsItogo+W6SCxiIgTECBgrx0coMMFBwCu+Xf6mBGBjzcyiMu4EYGOMC0pvkFBZyA4VOYcRAHAo/b8GuLJPDwBiMj/Z50UoiBsYUamDQvU1CvaHmueAUFsrkUA2sO4eJRLuBiIHV6xywCHcDMTCGdgOxReS7G0hqIO4GCkNhVANpKIxqIGIgDYW/LSKoBgq5gRgYQy0if8RAHApTmRwOhQWnMKqBeicqAkcKNRAxENVAAQOxReQ3NXA91J6/OYUr9V2pBgZRDscGxEAKjEE1kC2GrXI3EIfC6BSWKilg2L2tehQYQ2ogBsa0+SkRh8LoFBbK5CgwZv8olkAKpzB2Cmv8Vex2Fk5hDIwRhsKW32IiBmJgDHUK424gWkSkewLYLnQKf1tEfqqBiIGoBv7EQFID54M5L+OjmQHXD4fCcgjHIgEDhdxAtIgIncLYIoJD4Z9lcoIaiBYR2g3E+GhUA8kpHK0zLTSf/kIiDESLiMaSrAyMQQxEpzCVyaEa+GensN/t/9Ii8qNMjnYDBTUQncI4FH7fl7PElW7Do7Ab6FsSfL4RA+sK/L5CfLR0aq8YlcnhUFhQAxED0SJCQ2GhUxjjo2k3sBgK024gf3hGqO5eaf4/rgb+ifT+bzDw/94hUvt7ObCmG2b9P3KgZtmfDhH4X/8vHGj+P8qB0t/MgavrG7giPTAp0ZImt5XX2OFDy21LI2X/atp+khz54Kk7yVBK347dBYLhs8nZZ4Ph0NraN3ep8Mna91iyGCW2DXd2IISm5iQjOBnrdq9bHDelBI6HfbaX4X29vYf69TllHoCZbhkTt8PD6shiIzN+DuxJuzHk0dRw2Ch1X9wexMsLnzrNXjJi7c3Ang6lC4+vl34y4mxj2t61IfGs3oKvwy7XbfUWXnksbbtJ0phtPPt4LtqkBsNV7qmFNW3Km3BfPa6y3H+2iuWobj7l4ePeYYlkvBz7lNQPfLqd9fLBYB2v7Mu8W+Hjba/PBv1d7Nld97Ln0XXdZ8mbxU27b45lDszApcEwia92Ur8yvpitXJY8Uym119G2x4fv0Gej1zY52kMXjtNvtQfH/UAbedayPt7x6ePoSwNb23C7vryc+KQL13sUX5KBnQ/h70kbUUMaMPV5taOtdOZT2wqkYaUX2fZxcljx1Oz7yeBy2cDXChxH5XWSJe54BM/J52XXCbW6uYXnwhvuo8FjPYXjYG2Z+xOjmFKuHgs+qXe8ZBAl76ad5dKIL9qKzUadFbx+u+bjxtN2buXDS8Jlu2FcXnwsd3SpWE737P257vDBzbCS5DXdHO2uAs9dLX8tJH80cLg1bRTtbL0K3KcqC7gvD549L1RdBZ7r2+n4ap3X3QWfNl5OnvT0tW7nZtbgi5PVyYd+uHnak7Ok84mldqVEnsD1d+C14Olq05WGcfTM7J3bCDh/ZR4bNgH97eHrASeWmdbLR3kXrp/SmM+Ag/fw8+o74Ij80nLDSniB65/p2spqFcGCj+wJx2sr0I+Wos83oXF14HpNB+nTeu4nc3iOqds8WB7g60WvkoXm/XxOfPkCzx215mehMTveJG9W1wfWzl6Pw3p1vWZu63GE5/ijvQoN15nnwX0Kz5FVowLnoMEOOG5sH+A5rPhxWJ3t9rm/uRyf1uphHMN6rGbwHPXh5x29yThUX2O4fscl/Pv2qn0Jq9vWIQ96K7h+7xucPOTIPOSe05x41nXSTuD3WcFzQ9rDz5/1Jix8Ld9TeA4Mj44VJ68o1Eb2VvLdbG9aPOpNw1ekXBP3bPaOVmv7Goc1pbtMAj08cSvc3jah/Bhvi+DAXtPqLRUZnuPNM3ODVde0Tkphzczap8SdZyfb6vHbNXxuGuvEzy9aUcq6DsPqsVtMOSvASYE5WYVVeZZLPpN127q+4HpJk+SUe7Ui77l9hP/+mFU2kj9XT55ldubbsDJ8H5hb3522VmwAH+rv0RH+/0+OaYWr9SRUzekp8VrGcWvJ+WtaPCf3zL1WTler35ik4XP2hNevNXQcK8laaag15sXfsz9srUrmD0N5v4PX0/R7qSUxZRXW250d842dkVrKy8jDt77bSe4mdmRLz26HUAv0nPkh1x2r7+3WodoPt4lrPnqeVW/D66WP2sB1t5m+sprH1yisvK3iHDF0VnAuG85CNbnA3zdWjgOrzm/DUG3ae+CM0RHOTUM/CvXnYid5mT+WrUA+FdbPYZEfvIH3bzfunUOlfgbOy2Tg2sshhXPlc7RiAdykr9Y+aXXCFxzxgFNl4IbeYO6GstHeJr79coCLO8YoVFN3k3t5Tdta79NrAt9P3cPrs+gNrMZL2YeVaX8nBbLSc6zpvr0J1dDLcw8+jJmlTSaXUHlUDsxrr1N4/05P3bDqaPD+kV/w/s1HvUEojaebJKg1jyvr/nwNw+cg3yS+cYL/vskqWzinNrZw/2HA6c18lxXBeXA9hkPgULdjzEL5tAMuP8RwPV7z9iTUupd9YR3WgTu3tVso8eSYe20gP2txN7KwnvJT7o6eZ9tSZ/B6GJoH13PcSLeWpPZ6oTTL9ywIL+PCml+JQ4XZ8HrpIZybnB2c856jcJO7ew3ul55d1LQ0d7vc99fw/j2Zhfy5SuHzlqgn+Hx22o/w4TXg+na62crSBsMTnMsuF8n12/B+eee3Zfg6H7a5F+8005KXw0VY1+858zwZzknJobIOH9fOJvGMhXa08kYxbtBGcD9qdOHcox1Om7BIy0o81TkW+e7w+9Q6N+DM6hq+vzRc6+Fz68HnRdlOVlZVNXbh8+Af4Zzkw+dFn/Ry4ObKNglGR+DCrTsPQmkxhfsZW8L1zgz4POoPdSV5i7f6cznw72SquqL9F6Zq/U3VbP+PTKXZfzNTjcdF9VXFYdKg8wSmGi4kh09Usy0ldvdl27d948CHXhee8RclLrpgcnhH7xrwDD8q763drB4UHunMS4Y9Jjm2PblIfFp/wDNSM9clU9XG+4wFaa+jW7tndg0VeTCRiKn6jWWXT3J4Jg8bSz6wR6Y75JP0Agx330bAGMf8whc27yXD6BVzezLRLnwWuf1kACc502a2K/PZ/gBMNVg1dZuF4xufrbRuMjyP4N/bk51NTOW+nY5j2Tf7FL4Ol6Ih873NrEqnO+Pjy7CTwPkwcuw4BqYK+bWXDx9TYMakllT5vDGDn6ee4Jm+8IGpFvt3n42aTcu2D3qu8CR8R2xkOMAA4cyzAZoefWk46EiZ7bTlHg93rp8MzY50tS3eDkKzMoRnnjaFs9xpcwBGG9R9+PfcGthRrX7is7jvJAMzBCZzm/D3DCXWZKPzeXWF+yIw1bg+CNno4gNThfyx5pPB0s9H7gOYanKrOGG90pxJnqbAZ3i5bXVFpmo6/jQ0Lh2454fb0coKEm3Bx8M6vH7aExgxmtZHfCRpdjKoyfD6dR/avWSqeriC1/NSMNXioEvR8Ln07EbaBcbJXCsfmJp1tMe7lhVqlxWcxZGp7sG8S0zlDswx3PPmcLZURi04m2fJ4Wg1WpclX9Q7jjQ8NtembWvHJk+rrJMPTo/3095kwFRJPHbYcNYuXk//2AfGTRw2sO7NzI57wFSLETDVqNV/f5jqMILXb7QCpnoGt0n46rIN85w1nEWRqR7tHjyDtHc3s1otuD66nm+k4NF3Umt9jOAZ2exsmXeSddk63uEZWL0o8AzwuukV/n1lFr6Ol3PuLlxgKuPdgq/Xh1se1Kbw97YTBZ4hzxDukTV+5Fb9DvdUZCrf1+GZSEwFUA6vvw/PtPxSVI+1NvBM+zJVpWrOE/d0g5+HTFWfwz03uDQOutVots+hfG8dmMBU1W4NmIo1Jo5lNo0kVC4TeH2PDBgCmap6bEwlN4uA6YzNGt6euQfPWGQq7zQBBrm8r4l/rhlb6yoP4feX7EXiPh7w/eCUAQwUjXLJbTQc3eIHRSmZarOEZ/Zq/uqH8ts+wdcmMNf1ObyEFUMrNqNOh8y6H3tBaEx2wPDv4vU+nyrwjNnwPPfNe9q0tkd45hpaBt/v4sH1n+nwTESmcrvjU2ptq/M8rD2AqYK0Dc90++TPQ9VOT5Lr9iZNa+jMUzijAGMRU6WD3ix8j9q7PHAW8AxUtVsavowTPEP9h1M8U3eTUOrF8Mw59+D3QaZS7Bn8fOV6GljmDJ6JUtiE1xuZCnBzE+oBMJW/j/SnNbzegDlMPU+CZdEg3Mrmq7Am97csuLnw97fb7VH4mhVh19eKUzKV2mwu8uB0P6bWtTGfwt8z2OT+KtXhDvaKRqG5aALD3BX4/s2rEobSHRjAq9+AoU+DtRNWlEGhBVpFPM6mdQxNOVpIwe3d2Vqbrl4PjdpgKQWDoQPMuTm14f0+gGe+9AYmQ6Z6vqvw+z0D3bMk5TQMH/txYVBZwP3BOvlpKB+q+zwYVI2SqWrnABgEmao6Gm7DtxHmEjGVGsHPR6YK3LWuW903MIFpKVfm609guqW6G4bv12GTE1M1nq1BaEzPwFjjLpwR1N1uF2rhAe5HT0VvWpeLPwvrgyFcT/YeHy0e3KZhtb7JgXnf8O+Xuwm8noc7MNzQBObeeOdLqO3HRymQrpOjNeu8gMniHrz/kKn8jbEKNa8KTNSbOZkVt4dO+NrV9wkxVWQOo7DiFvFJZlFFF3mGHVb3acF00nhrPbyIh5XaZpcEdQu+ftq3KFQXo0Pi7uXe1upUXjc4M9k75mm7a2pVt6dzqA93l5yYypKA+VW/Agxa7Rbvb9WYw+djD+/nngef9+4D7i/67Ar3I1/urixLgzOdyWvw+unFCPVUhd+/niyBqZdd50lMVbfyreQlVcOz/EFFDbVO8XlbWPB6XNQ1MGpVg99vfT05wOhKHqo9BmeGcQfuF0BDfvjuzooG7CncD27N14epjMvop+/272Qq87+4F4Cpvkil/ZNM9XfX3a5mizP3xr4Nz+yoCef608HhSbbssMHeBaYynfGRp57n5MPDDu6w1fdB5ovm/cNUR/uh8sjcesloMUgce/luyHyevT9MdQt2jfARNmd5qVNtiuTdhj7Jian4qQ5MtV8CUznwMLUf2/GIz+6+kySK/uL2wz1c+GTJevlgYm1Su7tuXDl/z4Fx8qbUtPl8LHO+3sPXkwowVZYsbzzcZAVTPTacdKqq4sIzHJnqaZl3UadCpgq77U4yTDdwXtot3SNPTLOXJ0oMTLVepQ0ebWZ9ltyjN7fd1+PAI3kADIdMVesBU02AMNhozIEBmvaqzaeNhsuSWZhk9qPf7AETWX6eDFYfptKMIjLJX++bljTR9pz7FWAqa7sZ2OOxduJZuwd//7wLTGV6s5KpBsGs+bQPD2DK7LQDpuLrtW2/ZtqaD7ahnw+vW2AKZCopvc8SYirUqZRtsW1vD8aONd8rk1DWlgXTzUeZdbx2F3zgnbwkue2Ayd4mMBV3jsBUifcy7eMWmGpcrEmP/ASYqqE+3qRTcb5rcFs6MGCqiQdMJYeba8lUX50q7RSFBkz9MNVCNnqkUwVNFc5pLemx5OFx4kgj+xSZdpICU03rckdKQseS7Z2rGXzw1hwGUAivp9Hb9nm6zeHrfsBXxFTp0veSgXzceLZUq0t8tMjg/bIKWEpMZSwjOCc/Gt0i2RSYzugWprZ7Vmybw8EhNJ1Tzvz56Tggpqo+W3BP78vAOHwETFV/KcAgyFSHdWUevt/nMwte/eKZ2DKAUZPLnQVT4+iRTiVX3VVCTBX7J2CA/TWT3NsImEqp3vqhuQrWuWdq8ExfSLewZKrzKT1aZvd1CGsjOUsC7arDf5fnk/BxGa8ZMdV7Bc+0V9oqdIImnLORqZ6bxkHyOkujZKq6MlzmrgofB0vut+1QHm+nSbB4wD0emaqmbeCZwkL4PLZ7xox0Ku88nZRMZSjtooDgAefeiQlMBe8JYirTsg7KO3x6zZPkp42ijlbZ9Uqd6lqH/45MhTqV5xSm0ll37sMz9AqM1zUKk2c0+TDVsmC89XM9DLXX5CQJTCXxRs6IqVpVeAYTU1138AxBncrYjOHnTXunQneepKEyLXSLYe14JJ2qVk32zG2ue7L1XJxGYSWvwDNJrcM5/SBNSp2KmGqWAfPU4gUw1ejc8yzZbWWhmrQ/OlXfeK2IqbzjS78KTEU6FTKVVPWAwc2rAWcGfzeG93ttmZNO5TYn8PNZfZn4+VvPrOWx/WEq1KmyXmsYqtEbnuHIVHze5qF53e4TYqrM2zmhUR/B64lMlffh9a9HJ3h9UKfKxrYa1tI5nBlTzTmKTFWLurJVnRVJ3fyYS8RUr+1kEOrXTVEPXDBVbQ3vLy2875mvTIChtz1gqGenu4PPq2Q0LWdXWRfzbXi9ptteWjLVrbbP3cBKTWIq6XwDpqjf4f3a9v8Pd2fXpC6SdfsP5IWIoHKpQCogb4kJyJ2KAgKK7+CnPzszrS67Z+L0zfR5njMTEx1RUfUXSSD3L9dauekRWEMER93OU3g+GFNJ8e6oc6ZyB/D5k50P48WY6len+vdMhfbFzhd67zPx9r0k0Xr3w/Vbpwpj+P376V2IZz7HwLQTC5jkOqoJZ6oiHRn+W7zB+RWwMvtiKq5TfTHVKITjL1Bv5Y+XzZ90KsZUnr+65NrD7T39sbyA6xXDU63Na/XmT9zurnszHZiUaPC8SyGs+jhTMZ2qd9//MFU9tzJfmmVw/bv1ueI6Vb+Y5zrXqerFhTLVCZj6eob7wTVcWAO1pxrmmwPcn87jIfvD5RTWEEynMqfWyVd280a3V+0Ia32zOPpKS19HnRTrVtsHquMLCxPGm+lUzhGY8VXSWOQjjf/a0u4/yFQjAf7/N97fT49geYD+m7y/S9u/YtWzdYHoSo6ReLt9dCru/dUSMNXhCTU+tB7UW8HAVNtD55IYHoQKCRdpiFfqHGqyIBCEdvZL4EwV40P34/15m63AdaqTG164TmVnj3erlaZkYLJsNcK9v9GKxFynImesYnRdl8BUT80ipOe+4feScMN+nS4JubVHBUUr40861f5i3PEmnxskjA7vH6YqtYK4l1WMOVMxncprLXTXrqG+w7tHsdBjTSxMNHwKJ65TEa33zhGBf4334WWpx163ctCtLD/eX3hcH2fo9QSmi1AfC2HWandkj0yEQxvbegRr9QSd89zCh/sIGNSt9TvqzpEL63Ar151RC4znJsBUSXF3BZLnwFS5UTYf72+3BqZ69sgd70bvqcCZ6vh8XXAET/S398d0qgiAzeTen3SXdiX3/rhOtUXwjDGmuh+shHt/TnOLK5hjpQP2dRmunz84fnSqnVojPaLvLUSAix/vj1xf+QBG7PbGh0Mtl3iKXhhZ/amJw+tYI5yppndR5TqVtxITrKHFyPTFC84F70hfkuQt3KUvzS+F7sgt7Tf2tg94F0dwv8ioUNBzEE5xit6LMvRuwKivlzDCB3lo6tF0BOOfPCoL74qVIUS3qE2RetA9HDwfjh7OJsCUzyPVqYaiRaK7qIfo5vYSX34PgGGYTrVRrSVnKseKzrmmzmiUnzKVo17lj07VnvSy5N7fF1M15x+mGl5v19KxbViHM52KeX/2bixj7ZFGUENXOjDrg5ihtq+DvT8RKviazgCOfzMi+5upogrmzF6ZwTq6saBm/+pU3uLewDpZgZrXWX8wFdOp5JkKczzJqZfgFuijUzGmGudu4HeTVVa6+4zuoFyKc+79caZyNz3fHz7Wf9KpGFN51x2s+zlTrVGme73nCHGdqhXXlU6ZaqAZhij4wooy1Z1+H+b9jWK1EexNz0Ka1Ih3fzTQitIbmrSf2kv0/N5jnRE7XgNTkWOd+e/l+cf7SzFttFDGwFTFFe4XY/Y4+r0CiipnquupqOH375PAmcru/sxUy6Te+P170JQ2IGjOmeoV707kr96fOxdMxJnq5Rs/OpU6cYn/GlPdizFVogPzdTWCNch+Dsd/qB0w3qKCJ67qoMZR5d4XZhLUyKIFRh+EbubLjQHMwnSqO73fOFO1a2BE8UkZV3jQHagYmEqma5ovnWo8s8KP9zcWgIlahbZFbnd1+cVUzPuzc43qnFbv7LflH0w1Pt/HvvBMoCbfY2Byc7xHH++P6VSaDtdHPrx+mOpFLOL3vOmReIW6vnOmkstTLdjtZORwphJP01q3KwEYmTEV8/7sFI2AKTZzYKpOOQn2JDfvWjvewJrt/roJnKnMR7HiTOXoRzPX1gkwHPP+vphKdAUY//EGrse1cvf+wIDr7XX+ma5xgpQzlecJcL/Fc3frT8rmVH7pVMohaIgN5JRzpuI6VS/YmlpfjwquU3nnPTDtL1M5O5ohY0w1OqgwPjiG8S0US/ffi/mR2BqdL4MBMO1w+6wFrlMNHfFPOtVIFD9MxXUq5v0xpnLOFTAV8/4YU9kn2rYXncXDt061SfcH7v256E7fpUuZiulUrnJaf3Qq7v1Z8+auPVuVcJ3KFbMN1gSlE/1XZVyI+9CB8cTDo/Jfz/b8YSpdot5i4cMaYl1JA65TCTiA5/36ps//K/I+OhUaw5r6n2MqURD/70ylD7/+9z+pU+n/YaYSFocLnk5EXYjt9QyjoWUYeBNYwFRKlysI28AYqUVMPa7Pb4T0USbgyLy4OtnuVxVaKsA0m/rp6MQakRnPU8X3CJgoyYoBEm6zHmcqV+nTN8hsnTPPU3Gmevdfcxxv55oevh8tRrNUCPEqn8PxxGXhoOV1fcXbum/pUVpoGPmz7IrTRQJMk5ewcBvez28c7jP42X63A5RZwGCxeTd0MtOgBjPvr79o4R76zVMNbLwTnHaMcq032G0x6cZzgVxlFaHt+HXC+55hkXjUrFKET3oP46NpCZFVHU3UyzJgoEVmCbFx7RT0aOH8V94Nl/HJB6bCm0bHkX1eCmGuAxO9hQEwapw7AjHuZYVWcuf54/UxJzxPBauOGoed6JZh/0W9LX/XYOLGcP6nNTDBfUjzVHNYuMeqhu9opQBTYUUApooSYF5lUebYz64uIfbi/fH+GFN5w9caaoxFc6nGHWoiGUqmNpnvE65TcabSh7s9PmSto8dXSVXQNX/FeGVXSA+LXTdAh+z1wLu1BkxlvHCLxHHZ4uhQyWQ1mU0dJMGHYgyTKYms1apBEgKGlgS6HSsNGod7f4ypHE2SZlynGp3nwFhMp0LOdM/zVOFhEgxQ3AeGTVS8ILEtrO7oMXvJOJ4PDSF+96DCX9Pc/OSpukeeoKsruXgvNrYQOsMjQnYfmC/Zr+D6ySmMX1PXCcxZB6qb/MFU397fTJ370iqHOZ15f+W0l3Omcm8DqBnmIdj4Yk+E8Rudk0oLg17KvT/XuJkfnaoTD3fBGSUmMPLuEnLvj+epGmWU+sIYp8S2W5gzmff3OsvwfbzO+Hh/ymtz0jlT6VlU+9L1ufvkqWK0WftjnXp/LE+lmOoF7ufZSXC8GdTEpVjPv72/tAhCX4gqYDqmU13WPZUzlXO8wfmnRuFypuI6FctTtfPXXbevI6hRa6FH3/C0OJScqVZpffhlKoUzVW85vZScqRZ7qPlCNQOmOu8uMw1j9QoMMCmIfT1KwEhx5/iiJUDNYN7f3uvtfBnPgVmXfaj5jKnGj8VFd9qL6fA81aQc/zAVz1OJUGO8eb1JtGZj7XzFiYChfpmqwz7UWHdtphoWgBFYnop7f/oJGHfohxWgtyPPtHpTx/4kndDzoXkq+HtgulMA5+NbG0crbsDATKeyz/NNqFXqJfN71wpq9L1rGq0f1pXfpnIJn4dpD1qqU3Vv64epvMEj4kxlv+Qk4TrVF1PNvQCev54FNZXpVPKrJv5oM4LPf6yAieTBxfdf731d2pkjtdrwDs/PYBdmulvQHPWvTmUH3TCHGool7v05M1GutPQKDN1KNC/0q1O1ywLGO73LptbeOnp990edM9U1u8ScqVxHhvGcB27lD6Xen5hK2tgl4d7fKgiuvngbnUrXVBtZc68qzC/oeNM5UznuPAAmMguB61TNGs6P61RiDc9TraslZyrHaOB5YN4fYyq7CeD+2HrRxh8FORwva2E8Dulj7YviGRh5lcJ43cIt3ZfjNrq7vl0qzlQSfBXBGT82ilaNrYMvy7dadyZDYLA2pPPPxq5LrlNJ2x72lfGtFLhOBfUSGNRZAuP+RafySLaG+aDaY7+/9IAhjTec/0Pc3D/enzF3Eq1FcD2k8/FWcp2KeX/jdwrP1+gIz0fY36cfnWqhw3yjxAXc39vVkfzV+7PFCq4X06mEKAWmDk+whsteKvYFp/iT99dvVHhe4gKeD+b9MabieapZG/xJpxrMVNt/R9WP99dLVM8fuJe8dEk5/Guu/j/JVEPx/97AVtLl/yUZ9f9057Keuzpjq1/oZYj72EGxCUwVa2heEvkCTKXsKVMBTejx/P2eoXE5fWPixY4QrrN3jvyjNMCBKkFNOyT6DGVIeONI7Zt6uFlBTb6ldO9KkW1/8lR9+eqPT2UCz2T9vgOFkDnenB6qENYKHF+rzyH2rbchkFMvQOiQ21fsDyxTILJ8dBB2dhe8ucfAUEZwHKDHMHtjPJ5YAhlBLUOrN7nhzZ56R1cbGChPat1XBjrd+/Gct9pzjM7c+3Pa3QBr/fdrAwuWei6EglYg1PZ2NV73iKXHgf5OgVFeExz3kFVGlQyr1KMBvw+fqQWMU3cyEsWJgMOphMswHbwrVK4SHe+3kyWJo5IAo/aaBd56HTDVZKnD72HK9iV0hHUs8/5mW6HC2/TmktjYAwM+Q/uMg7EODNHFhL7Yybjh7TyfllGynTXIIbcLjvDMKyNtVszQ4pBleFcNXT1ePrXZt04lvWGdpRL3Txl1xlQsT2Uv/DjU0u00xTtlaQvxfATnY092IY6jlS5wphL98x2Tx1EjcVDOWoRyYKo4U2Xdd6upiTZ9wcCRK2p6PHTg/DO7N/Vfr+Sg/9X740xlpIHpy2KQCzxPJannPU6mE2BwHRaJKCn0PsbSdEEi8/Bu0PN9k/DhFRlC+JwDU4UVMFW6L4wydPfAVBESXBwtTjZ9reVqhqSb3eGgg9VnVFg6Ro8TzNHyguo8xwSYZPm8GP6w3WalW3uwTmTeH2MqZ2mZUOMkMfOV/qwkdo8AQ7WxC/9eEmH8IgPm+MoabT55qse1gftH7eDnunoQdyM3phYRqNFMp3Iqq0HaYqgeuPfn3jxD1uxHYfnKJgLGZEx1H/dcv+emJ517f2+jPvnD93338f50hdZklqfKp9Tr+/X+GFPt5vuPTmVP9qOZdjM3gT+IjOzDVM9O/eSpOFPVEwv745VY0nX46a4ls8vmR6faWLl2DK3wm6kqVGc/eaoMaiLz/qTF9EJ4nkrYX6wPU/16fzxPNdKlUOumc5czlVeJcL2Vm5XxjLonniVg3DPUeMZUnmnBeKLZPONM5TgxrLtZnkpQ36eS56legZX6gypuPnmqehasgfGWZ8EebsxKy2xgFtlUoSYlW6vheSrOVH0JagrTqThTNTnUtPd79NGpvphKETTakqSCGsWYimXUOVMxnUpZDYEBfnWqXgxLDsdxNogzVW/0BAZ6jJtUmy2AKVieyn5egQmC+pJAjaUtBtxVEnKd6iUMgaHyDpiIMRXTqez+wwAmHAATtHWcEXtH83FMp5JSDNfHfJ8abTCURV9RVsCsTKeaagEwwtShe2kpU43fo4/352aLBGkPdbTiTMUz6tscxk/qXWtghp3laKcRMI8cTCrBHrwTWQueagHMtSyJ9ywv4UenOkvAuLO8aTlTvbaXGzCEDwzQhRvMdSqepwqmLvGFOc1TEh3uH6V4HP1uYVcl16nUa731e/Xw+MlTVVTnYzqV67/g+XNqdcN1Ks9TYD4Z3JeN30PGueRMhfubLff+nJVzUXieqp2JNbFlBcZ/ep8v/OFUh/vhMY8HWlVeAr9V5Ep3BrXR8Iy6IE6OOmeqtQDjL6TbWnfb/JxqaCK6fovcH6Yyavfmt0GvKjlTkbv7YSp3lsGaptTmdA21gs8X+3D9WJ5K8G8w3vP8nHDvj+Wp7Nxap5ypRsoL5iOmUwnTDc2oX086ZyqVdip8hzc4nzXcKtqpN/8wlVcfR6mWDK2S56m8iO4pYToVz1MlU7p3luWpHkN6/SlTMe9v3POgHv7DTCXJf5NR18eyKk4Q+8/ov8n7S27eGRt7USekA2BBw+ttgaM0AKa6mK2C1ldgiP3YN4To3RUKiiQBapY8cIQoPK5SpC5KASfHqV2Gg4B6cQ3p8A4WV0Jkr4uW61T963z7yVOd7LbxWzvdEHcoHoHLLxLCm8pQhTg753B8ZBCMV32omacEGGd8kBqc5qJZRvfbykTHAu6caLayhHCCYJVgKXC88D2wSiI82zt6qrcr3m+MRUlmCGbAJ57rXKfiTLW5VQ3Xqbz2Oki0V69MMBne5oQ8gmCGettphfeTmaWHt90qQfXoNsErgcDn53f4PHVEKnywN/R4F3WAFsnrjTdlhwlZ2MAU+bNV8TZqliSyYwEjsUQLvC5spyT7QZlz729wfP0w1bXYVXjV7lwSWS2cn99RL9DAwJTJU3fQKple8crLpoQMLm2FPKFscOT5Hgm3eKYgfFpnmExqVyfLOTDFb0adMxXLUw29EOYAcXVSOFO9AvKTUX/esh3eJTrdUF8XMloQEuJD8wTGvhtqi+aH8orhMgNTkSuM77jYvTAuc0kIpEmGkJifgamOb2Di9X0FjJ1u/qRT3ecBrMNKExgKl7HMmYrpVHZ7WedaPtVTvNqFph6to6BFPVXoATM/Fno4GB4rdGjPQ7xORaOMvdkboUJNDZyEuUHClYhDtF3fHLxRKrj/5JoypT/pcHrdm2W4HOomKkNxzZnKjt/AIN6aHp96f7ZqwjpUncI6VWz2f2Iq7v3ZAvUy/tCpOFNJm9HWFwaXi+Bsr7AOZkw1emUP3Ukk+gpLqlN1ySzXvdiWaSKsSP1X77QrOVPNhtR7ZBn1/HrOtYa4HjBWDDWb6VSj17ziOpVzcOD4XzpVmQFTMZ2KM1Uyo034KVOxfX/2qJco2g7XK56n8vyCdnctgBm/vL9CjXyeUfcya9FypmI6lXuVL6nWc1Ty7f0NHWCqySWm+Rbq/fWkrvPH5vRScqbaPKDm90b9Bmr4ppE5U3HvL1kYibZ/buzvjDrLU3XnF23qb5szLX4VwDSqCzWR6VSvBGqOKEpQkydDYKpf788p5hus9Qprz/f9eXcTjseYShg4jc69P6ZTKblJ961NgKlYnkp6uMCELKPOmIpl1G1FoUxNvT+uU01Ny+R5qtG7Bwz25f3hstY5U/nKpfr2/l4K1UWo9+f2ro2iWcoo8ifIPwhcp7pKQfitUzGmamvK8K8Gno942AWcqbj3Z1Y97Pfem5q4tQ3jxZiK6VR2qQET94vRmetUPKPOdKp2EWSlXa/g87n3R5nKUV9QUxlTScMVMB/TqRhTDfTBkdgVzfOsmhrur3oLNZsxFfP+unQO3yclwKzTBzAKy1PZif4HU1Gd6q9MxTPq1yhYfe/7G526FWcq55ECI41ul9J/neSy9Fb2WeFMxfNUzPuLFgU8X+UBvq/kU93r3zFVt3XOgpddgCkYU/X3cP996VRdewQmvCYw/l55gfmvmdTAfNZQ1rSGel+DDK6XqcL4Mp1qcBv+MBXLqEtOWAlO3aev7HXmnv/WbDg+y1MR8fLw+8sZfH5S3UOtEeg+UMpU3PtjOlWbupXuFlRXFt1i58tHBOPNdCrm/SldVgjeBa8/OpW4hvnCfRXwfOfPTeYLm6gmPKPOdKqvjPosCiSep+IZdcZUo4FwhjXdE9YAjKm+dKpgVDg8o+4pIcwH/Xru8DzVP5xRH8mTv8mo68ofL12X/207iP9fmeqGxsBUc10n0dnDJorP5wUmT3muR40OC12pZ1RQw2/AONGIel1vuu/r5jhlaIbHBNlIf2McPuwyHizeMjKissUkhkmGhHZxR8FiPuVM5eYCzAEsT8Uy6lynyqY7hFMhVcvQKXITOaa0wv6ygZr5KIsZOm7LM06EyixJ/DwitHhNGxw2B6uMEPXajrNbi+PRziKkPeA7Ul7TCz489gsSx9FxxpmqNzjnguc04l3T5ebkD5/ijrhtGYZaO5HWePVczkl8zoAh33VZ4sP1BjX5uNBCVG6zMQ6Kt0Xi/vI9Q/LeKOH8FxYwk1MM0OWeAdO9FKxH3vWdo0UbqsAYeKmTbQJMJLjAPVvLdkiI9kLCvT/GVHzfnz2T4PNC4urRfALMNrBuNU76Poz3qiMmGrgSnA/pTUn86OEcTQNgqtXA80h0IRgekobmkZzCEWJzGcho7aoLrlM5sQfr8HIVzblO5Vq2MdOSylr7/cMjI588lWbvsK88bUJuBpxPrExWON6kOozHUW1Q9NhdMBYyVSDZMm8QindPvL31pXKlGFNg3km5wJvBFH6/P7xTzlTy4pGWbunBHM68v1Y6F+SvTOU6cynXrrB8wnGcGmX0MLo7OnvlBAf6ci7EhwjG830qRbybVXA/2CaM/7tNFjgNMkMn9XwWomZS2jie5jaJRg5c7yHV0ThTTVYEobrnrj/enzWkrwWnOpXy9OD8yQ3Wjcz7Gx9PR4EzlZd1H53KmxBgHKZTsTzVF1PxjLq+bEKtZ4kb7v3xjDpjKpZR50zFvD/RO6Slc19BTWQZ9eFCh+/D8lRbu0c7yOP600shlNTSV5ZyKnCmYvv+FCmG+5cxldwCU7F9f1ynGotQM2R1dCZcp9pOR5jv++N5KqZTsYy6m7s/GfX+ZgZz/jleyNpOBsboGRmssxlTMZ2KZdS/dKoPU2Uwx7NeCr1J//LZ94fndF8aYyrm/fUb6+p3kwd9TXZ+dv6FqRZGnVLGASZ5FmeZe3+cqVgvBaZTfTGVe9qXnKlci3pxw4uVfphqYsoKz6gzpvLkSE4069ituU5lF+tRpcW9XuSP7AV9HyPNUylb+L1wr4GxGFNF2gYYdLW8EK85WbMv789pEdXJqE7F81SMqe5KXX7rVGdH3fuv46IsOVP96lScqXL/EvmD1/tAvMBMQp6nGoXvo+7U88T55KmyHGpmOGju394f06mwsll8eikw748x1dv04fOYTsWYarhyM+IpRM61W0B7hlHvjzPVa9QZ394fy1MxnYpn1Jf5KPn2/phONXBUYLpfpuLe36K6/Oz7u8gn4vRmSatV3QjxjLrT88xPnop5f26XJSn3/hQTAUMw74/pVKPNDtYo6QvGj3l/bfE80iwIMAdjKtnelPoXUwECnXTOVBsnvnCmct3lJudMJVeLi+4Orc1Am3SbvT84tLXOM+r7iTvnOpVrWTD/7S0YX9ZLwcnN853nqb68v8FE9Pm+P/ugAvPYeg8YLAnPxJG7TcK9P8ZUrqUp+Nv7cwtgUiGgmXqqU3GmYt7fq3LhfmF5qvZBdfBfpjrmFlyf4RWuL9OpPt5f+ed9f4dDVfI81Ta8iN9MdTxEpS97/XPJmWqRXQqobye439e6Mfh4f5SpHI+u+di+v/8n3t9Y+JuMuj6TxlN9wP/z39RLQXxoFZ4mja5HZogRWpPpHG/P5pyQYDUbIKROKrwezg0S3StVRiOYQfC2SoARutsxRIYi0X5Fok3iQQSr8rUHv4+Gd4PE2qVovvJUXzoVYyqep6o2mYbToaUS0ju3CN0mWYCTlWro4WkOjFNP12e8nR9MPfT2qxna6+UJJ9bC0uN38G7QSFjD8ZAFTFWluEHr8tzg+BktdDKbAwMy74/3p9KFaMCZqh9U24/354fnNT7cn3M9PhyAIR/vrMSkfzZJfElWDhoDAeDtoG/ppLcMFNTCdI/XVWUBAxlFi7oVgfOHeb8MhfCYokvWznB8PFtCdNnoJqLiBSZS6JDoPS0TVHgXxx+daOb0SOayFhTkiMPb1hGiSQ+YoJxQ3arcwHgrckn7TQnAVNlkqofufJajoNyd8Wq/dIWQHNoBCpTpHge7u1MSUwOmkvfAMIyp3BjDMzxX6VtceiGsU5LHGtbp9j7mTMX3/SnFeYu3vmjrcb8HTOPlrxXeoxswlaF2DdqGazj+qq+WMRriCrU1eeDdfC8R/9E/KLpckzk+WI5aRsvNKuFMxbw/L2tNk+tUjKl4Rj1Z9gx/sn0Ac4SwstOSqb7Fh90ZGHIwDCqkbckYb2R5Xoa7PYzneZ4NcPImCyHeJoWCuiZEGK8y+Hnh5Bjuh8yG8fdsPZpcOxntV3D/xQ8drt/jLsy4TjVoHkXJvT/9Qd9iRL2/D1NNgTmEPqyrbXUhOxo29ntfynqlzr2/2cJNuPfnnQwz1x4dMFV/2FzKL51qPN3cS65TwXAQX6yVTLD3V0DeaQo1433SUt1Z3mGOU9972rewKHTu/TGdijGV1xoN/Lze/OSpWEa9q6L4o1Mx7++VqGd/3NI81b/VqZbJHPvy3KOvJ6BMFbWRxnUqG2ha0UxseZypbCmgjE11qv6ouQn2RboknKlekkYz9U9gpFlYH76ZCr1onooylTedrgfa/REtOFM5etIMtPm6oHmf9oepmPfHmMq72lBDWJ5q0BuXxA4QfRkgZSo504HR1iYw6TYPoIa/5CPh/anaU1T4E5tmdplORVRry70/rlONWzX6eH/6sEm0+r2Jv5nqItY/TBVe6T5FylSv8RZqTLA5p1/eH8+o91ajj07ljtDG0ZrikfvysYQa/QyAqQp0qTlTedoLmJB5f8MU/RumEoQGa8u+u+Len2s78P2YTvVa9oGpRraMtcSIVr4ACyndnbdJznspcO9PvUPNZ0w12h335RdTSamz//RSYPv+lIOV6W4gAMO4o0D127dSCg5+UOamOpUy29A8DfX+LrKK/d7iCUzPvD+WpxpJBzjeWAKmXLb1kWfUHXjWBtz76+kLWHNoJYy/iXtnYKrhSecZ9d88ldt/wPNCHNeH+TUCZvO2sEZZntQA1nSngrj2GJ4fPN4cuU7FmSo+jj5M5cRPWGNlC2vzLzpVq59OhDMVy1MJQwsYQr9YCfXWN1ynsm+3kaxFW2DgrzzVr/fnLjyYf750qnZ8zrX3ZKN9MuqMccaTjeePFQ8Yhnl/LE8lKNapdGbB6OP9dWRSlc7mmDqas4PrMRxlN2KfaX845v3xXgpWCs9r5Fy2frdTjoR7f0ynGg1HMP6JZiRa+YT5WbpX8LwynWq9H8Hztg6A6YICGDmJC1iDmzTz/tjTfmF/MBXPU/3qVFBYgYEdXwUmS+6VDjUX1jBxXFt+V89KnetUh0XtwpqBvtXJCIfmP8hUk+HfZdS13zjVv0Of/291qnszrLAeq5oQ4tdshtaRPscxVFUhyh+zFnn6GRhjjgwSGgeaj8LTF/wsOnqsLICp+kDZeB1BTYsH5apFw+z8wusU/j4+vIsKTS6K4o/mb1gnP2VYV/16f5yprPNOw5uzppJI0HKE2r2B8b5/Xwjk4LQyCl7GCceJa+oxibQZug+AqaIXsvQwC98Vmpr2E8O9BIyzPeXwc2SccRBTnSNeA2MoRq3xPJWNS7HheSq274/rVGvlFmE/ShD8fUp7Wmr2EUcYmSQ6VkcHzTN7hKPn2CzDnkX7bSlCgQMUmALUU2BG1YPxiPO3X8bv+J2g68Hu43BwBKaqVB2htEt1HJ11GK9ySDD3/lieynZscaD13i/4vFJz4N9DBUNkb5ecqcjoBkxwD4ARt+Vuqke7ewtzt0hOGG51V4iGYwxL6Uja45VrAbOdFWC83zzVl07FMupfTNVrTJjzWZ5qfZskOOi9l0JcOMBU72wXYP+51oRoWas50nr+GcdLF67PcQhMRzT/jnftTtJXSdRX9F7rz/Gq2MDvGx3uB5ZR/9KpYmc050zlPLZxy/tTMabiOtW8PW8wVEi4vy4qMFWy1Uc48KM5Cfs9YDRJWb/xSgamIuMQxj9+hjowXG9RxnWDHdS/rJd43bstBRJcaP6rnjyxb3fAVM3wrXz2/VHvj+tUwYv2cqBM9fH+jODDVF/e38SclsS7C1Aj8jjYfjMVy1PJw8tF4DoVz1P96lSsPxXf98cy6gWZbz8ZddZLgeWpmE7Fvb/hdu/4E8OtS+duUl2KMhXPU/2VqZhOVbfqyR9705PuFFPa32q/0T89P9XDCPE8Fdv359z3UIO15KH5kh9vdbeh/W94LwWap7IH4pD2tr4AY2T3u+5ehpuQMxXrT8V1qp4C694v72+07tpvpmI6Fd/3J45NWRNel4svX2AdzJlKONF+YFIANWPWAUMznWoyTYBZmU7F8lSdjS+l2z/D/fKlUz1jqFHZAmowy6i73fwnow6lsyHe3kwG2rVxaQ9LC5iKZdQZU7H+VJypeq4bcu+PZ9S9ZBNxpuI61WJrBf6kncH5yOcN4vv+2tUExodl1Bebx0enst8BXA+mU4nVH0y1EUQ4nyXt/fCw4PwZU7Xl6PBhKub9CbsKfl6jBH/lqbhONTxAzVZuz5q4st/k2ia0XH/QJjXx0E1qtAOi+8Lsci+4F1pzJ7R/FNv35x5fQ6y5cTv46FSsPxVnqh7tWWt58Pcso86YyjtmwJR3Kwj813oBxz8/gBmY98eYyjuMoWYznWqiSsAUSiDLXKcaPaxSd+66hTXRvFRcp/LkaXPXrheYX3vhCZhi5sjVJ08loqLkTMW8P8ZUjt+H8WNMxXop2EIBaxzm/Y0mlx+dimXUv3SqszJK/H5X1ALPqGNHO3+Y6i86FWeqgXXZ+734VAmeEyWfjDrz/nieqol7Ls+oc+/P0SLVH67vhWDP6Zs+mU7Vnfa1zjPqzPsTxwa9//Ao0fJecfffmxGML2OquV2f/PfFvX50Knsj7jhTcZ2KMdU4EoAZtVjCnKk6g9AXeB/WoaYPLfTRqRhT7YYWzD8kgfv3XML8M55GAWeqL52K56ly5WLyjLpY3c+6V9kbU/MXcL+2izesCZhONT3XS797WeVn3x/LqLM81T/t/Sny32XU9R+RCv7z35RRf9wOR2zcYfIL1RUwlazuECaljYQwzfAdCc7uiP1La+hRtwwGSN9CzQovmQ0MMtcwWsAMgg9dDDVtUK/uKFZ1qGnyBP7+6ABT6Y0y4Rl1d/U45TyjzvNUzPtrD1MVb5pU1UntUqarJhivjmdaMxVgnHcg1ZgcZQMWtkhVkOb6FY7WGJimoRn5IDaeOJUmJjBACDXfPZ9PeB/WcyFSH/B9ufdHdSru/bGenyNvu/v0/GRMtZMGwJD+DRiyrwvUHNGA4WKyMlGTSBJez3amELe1OkDzBTBQaD7NMo5PaoOC9vXCwb3nk6hfA1MMV0IfJ1lkleGM6DM07mAeOeRjW4gWouDw/lRMp/KGKGo1b5nl+LC9OHpUnAsFHc46MJU+N3TSTckMTaLsjLc47gsrG+cpyhSjgoVm4pbxNWhblJ5uKV5dA1sIT5XaIkMMDL8/m251zlS/OtWX9/fFVJfebg3HWy/LUKjgfEI1CzAZzDWBqGmRotMLGHUV7VUSP2DlhsjcvuF4tRmWeFo/Zd3tDITjXq0Cl481hzMVoFMqfDFVn/ZX4t7fbBUZfm8Z5brXHGEOy267BK9iuL9CNylytHUkGROhnpPIG7xDdDKBqdbOCu4Hq4Lr2eZYxxvzsSijRTszUTv2LbxZb5ZC+J7D9ZnatO/7bWTq4a1dyXzf35dOJQv7uT+Wu0xwn5UU8jzVCwWwrj4ZMv7KqHOmYjrV2B1ADdbOSa5tC2CqXnu56jyjPgseif+eJ3fiSRHdV0Z1Kp5RN73kX/f9sV4KTKfiPT+748P1x48l1FCmUzHvj+epjndgBDekr3H71akamTIV1am8ffbDVJNueIYapSQy9/54f6rxDhjql6m80xl+fvVHzoep1kpc/Yv35xKogZypmE715zxVy/NUA7HflF9Mxb0/llE/GuLFH5QDOD+278/qPZa8l4Lj0bwM06n6UfnDVHYfHrdhRDPu7gnW0euM9vdhOlUQQ41nOpV86YAhvZpmyIN/w1Sj2eJccqYSxm7E81Scqdi+P8ZUXKdi+/7kpV4SZ0yM5MNU1Ptz2gUw5GYLNb6f9+le+BJ+VkeXg98blFCT2+6HqfpD8UjslQ/fn+WpOFOlt9FMI0oR+qNkdoAaLMoh76XQSrTn6/hoOpypuPfH8lRMpxqdz1DDb0855b0UWB91zlRy5c797nY6fHopbDdizb0/W+ziVOsvkjfPUznNAJhsXey1D1MxnUpawvUR7jZMn0LTIO79yXUANb2m+87eZ7i/lNKrP/2pmE41Oo9oH3a6729Ydx+m4hl1rlOV4o9ORYIH3H9eddNtYwnj/xiIAWcqr7cGhhT2NYbvQ3UxlqdqrHnhd/f7j061HsHzxJjKHbs/OhVjKp5RZ/v+xkF10l17B8/nYrC6fDLqjKmWHvz9a4wagWfU78Xo4I+bpCrpGucnT0V1Kt7zk+lUgzcpS85UTKcSi6749PxkGXUxXgOTDQ9GyDPqX0xVVL3rx/uTyxTzPNXgFd90b9sHJp8so9R/RQLcXyyjzpiKeX9cp7qOLqn/PuWF7io1/MyYSliIcP3emjTQVvXlR6d6I7Ph/am49+f3gKE8xxWAwaWGPo+0R+2jKHzJK06l21zh+CsP1gSsjzrPqNvT+fLT83OwPCvacy86ftcOcv0f9v7GwuRvvD8kyL+Bqv9Jphr8h5mqOq+OeDaKtDJ+qXiGksTW8WpXo5IzFfHtI17vtwshuindHQ3H5QMT0gOmglriIN3TXzjeaVDTlvh4R00qPXBwIvD35KDmXKfiTMV7Kfzh/XGmUlaZimFumAlRvPYV9HrvfLxJ9EVJJnY+QEpWVjj1Q2Cq+bMbINTpwBRH2yRRulqlaJ2Wd7yd0rzVXMIp0mdCjbflel6Suw41+ORBjVfqMdTw3zzVF1MFrzLEW3uHyhi++B29rucc73qpIYST7RGhOjwPcfg+m4SEAe3XtC5zvG9dON5UBGbsFbsnTtzG12O3fGOUVusejkXa931u0HfnlLIKTGXApHYRifmlU3GmggHOcSBUVPdTVRndy9sRk4cO47dbwL9fbnYnHNdCn6yqWxsicwNMtS9ql8RdDd93KmU7vB/PgKnqY3HnOtV4sNsKdmzTdRftpTDJ6LslWEZdfHexL6wiYKosjhOtPurAVA99SUL31FXo3eg+jpKVVnKmquf6CZjlrhKibtoUpWPjiskuAaYSwkOrT65THRM1+mEqtu+P6VTe4wqMwZhqrD5/dCrWS0HBBayTWH8qM5HWGG/HcL6Cr6ao2J0lvH8HSIhnDjD7eUw6HN3ewFSdCcx4PzsqDqfpgsTiK0dIrSlTSUNgwvAF578b035e1gPul8tbG3DvT9qM89JRYO3wr97fotN4H3Xu/X3pVCxPxXSqnjGAmvwyzJT3Uf/q+cmYaiSld2CUYfNhKuW0ykvu/TGm+vL+7vrF/DCVZaxzvu+PZ9QZUx3O7iejbrc3+HzGVKJI3z3CmEpsaH7jMDuVnKlYf6rR+n0S7GEqK9pFevjfOtWv9+dcSzg+MIbDM+pcp+JM9aB5kEsMNUPX68DvS9O9wJnqr3kqxlRMp3L2GYwn6/nJmardNgrXqVieiu/7+2UqrlMxpmIZdc5Uga+uvr0/xlTChGaGGVMND5ujP9SBqezx/IephAFlql/v7/U0zyX3/ibb0doXhDEw6iWCmst0KmUhl58+6kynYnkqzlRSQPsPXXoNzcDD+TLv79NHnXp/vU2x594f16ksBZiDMZXT+cBot3B+8N/TPjCHa8gDLRlEH6bieSrm/fVXt1Tg+/5YLwXheC6Er4z6l/fHmIrpVK5xgxp/S4MPU7nVkb6DjupU9B17Omeq+IQ7rlNx748zVdXC836i/beEo2V+MupuT5K15rXB/vhNdVumUzHvjzGV14gJ1FyZvkuJMRXb97fr1cAogvmjU91nj9oX6wHtZ3WQK02xOh2eh/RauroN3z/edR4whALP+y2E5+nobQLOVNz7u02t3Jf68HnuhTIHYyrm/bnIMYDJevXafxfro+CePfj8U0XfHUTzVDbawRqF6VQsT2Wfm03ImUp8KU3pzM7Wneephh599xDLqNsBfTX4SoDzK2YnYJzs4vltY5Slh9bAlBOiav5bmdHeBh08j7OJ6vKMOtep1qHrf7w/lqeKqqLhOhXPUw2vo+qbqZj3N2o0WLOkE3g+5qG75fv+XNQHRhseo/03U1UuMCnz/rzbbA31gK3BaC+Ff+/9Maaa3N40MzCD53Ux746cqb68P5ancjYHOD7PU2WPUvjy/nrLE6wp/2GmEgfDv2Eq8X9HH/X/uE61dLQcT89TrYw88lJQcoQaGZstImF5nTXIOk4KTIxmIcSpDUwVbaj3YzbACOpZM5HUSMBUTn9ZElF9N8joQ01bbaZQI/UX1GSWp2JM5YjHU/IvTGWu9RmO9+msJCjwZaRYtod987UgxFrgFtndusT4QDPKlQZMEz2nJSbDHTAVvhwTBOR1w9uOej3DKk/Q8HmrcDBGcxKpL/WOksVF9XsL+h7NSa9W+L4/xlS8j3pBdIJ3Sg3nG4btHc3GJMNRDx66OHm8gTEJMJV/p327DwP4vKOxzvB6eTH16KUUwIyC/cCRP/UEEpAjRotmqmD8vFp61BRvGS29dooD07RJ9KYhWVz3HJ5R92xRhDlp+Mowvp8cPbo1NCPeZAUwaQdMmZ9WMjJX6xNeiUFfx3gNTBWsKFNeQ1cndQ+uz+RAtpisn8BU8zi48zwVZyq27y+25vq394euVsSZynuaC6w9x0KMo9hb6mSFuhxl+tTHJMo1YNZ1lyAopTWO9BswkxPhBInR9ILX8XCo+4e7d9fHT0nDfgxMHGfVyuRMxXQqzlQsT9Xhd/5hKpanGucjYA62729928V4PRSAmU7XAI7n7YBh9RYJZDsARktM6i0vuoUePjCMv2o4M3zo2ws9upTAVMJQN3FYINq7gnqxwWZyw+FlaJC4EY4typU9MCRA3Gff328vhY/3R5mqfYZH3ZMbWFdXa1gnihcF5nRXoO8WoTqV5P+hUxnqKOH7/rj398VU8tpE2n4XEH+8vkCN8x8mrPtLccf3/XGmiivan8sTcuKlM6hpE811/NEIQc1+NrR3gzc6wjrznerexIHjs14KX0zFvL+BSZnqlJ1zTdgH2oepfnWq8U4HZkb984epxra5Eb50Kp6nYkzF8lRMp7Iv4gZznYrlqZzL05R5nko04lLnvRReUvf0uxfNT1kZ1IByvjF8SR01Ovf+1tOo8cXeEc7vcTBMLZ9HS7/r3w8fplr2OmDU9+34zVSKZF3Il/f3pVMx74/pVO6+/smoc6ZiOtWrteLvjPr6Wn/yVO58eMl5Rp0z1e4ETMF0Ks5U9ZBef7rvr+2ji873/fnvx86f5KPy00shK+qPTvXVn4oxFff+WEad6VScqZhONYYqRrx32Hx0KpZR50x1rTbA+GNclM7uCPcHY6p2XlWCswrMint/k3cMDMB0qr8y1VB9VDxP9cVUgunTfcQBMCVjKr7vL7vCv2c61Veeinl/glIC45ww3SNCmWoyWtW6U65HiOtUrJfCl/fHM+pf3l/xrkvu/TGdijMVy1MxnUpMhOKTp2I61RiWn+UXU4mDsPz0p0paeJ4UKS8E7v29RRif3mgH47l2gSlCpYj5vj/u/R3DReOPq+VPRp3lqVh/KtdvLq1GTLh+zPvjeSrW8/MrT/XLVG56gDVdeOnNeC8Fp1vBfLkX3E+eylFn8H1YRp3t++NMxfJUg5r2q2P7/opyc/LF/eaHqZj3937RfY1IgvEXd48N9/44U7FeCoypuPfH8lTc+zum8PefPNUS5gPGVEynUrZhpXOdSnWKgd87K43gLXIr5EzF8lTO3YLj/+apeM9PplMx789ePGCN5Tsbm3t//3Ceajwc/o33h4b/S/qoD//DTKVulhlG6lIjRD9MZSTLNw0frnekh/Mmr9Dz9srxFg0WZdSVaoPa/vSG8US1Cbn2NYSGqv/E+8sCatoyhFXtpH++4aAIF2UoqGrKdaq+am8E7v2xnp+99XQD6/z9u9FO42yKN080I7F8fg3QUJHgJrKWC7av6460jX/EwWRv6LFG99qPz+cj3lzmwDh94x0i+azD8YS1qYevKTDVKpmUOLKdOQnXM2BAnlGn+/6c6FBXX70UeJ7KK6YEp7WH9Gif4Qbtcj3DhyY2SuKmnYKMDRngjaIBQ/UJ1YHewFz4fIafh+cgRZcVMBWJ9l4ZGSNgzPZWTvBOCoCperfVAO3taoqj6mrrcamUM85UPE/FMupnd3fAcEIwaaWl2qLQIzlOdy4w1a0+DlB3tGtMdK8nYHGNMbpVcH7+4e0IJJFxhZZHe4sjZWuXcd0FDRrCcvtbp2JMxbw/rlMxppLlIiNcp9KJHmH/EltC6Ky7FFXly8PB6qnp4UQqQnQypApH7RWY6V3PQjRdThsczIGpVnfbg0p6BaZan7OZEJq3FeLe30sy9rBOfjRImyH4PsJezUt3Fw3vXxl1nqeq7EmE49wHptqJQYhc2xbxqjqgMhboO5EPtv3CqTEDpgoQMFU/pq8wUm7AVK8JnqHJbGriSC2WepQHXYOE/HbD+1ADpip7xzvf98eYint/M9QtYA47QQ1K1XPIM+rvcA3rVHJOPjrVXzPq7Zx6ZXsDfmZ5KsZU3Ptj+/6Y98d7fjKmGiEDGJL1p2K9FHqBtdO9qyV9MxXXqaZXWEdOJgTW/YypmE4ln9qdwPNUTKeS7BjmwN30fNfuM/UM3392IpypmPcnnsWz/u91qt+en/ZdBaZjPT+7fgaMyLy/ZwZMwpjKuUSjUNtPaI9DqlM5tQc1Vh7sYd2txjAnT6dmow1fXeuPR32Y03+9P+U2bmCdv6bvyKXe34ucqC44XTucqZhOxTPqwjDa8X1/ri5JLc9TvWfjpuTe3+MlHnie6q8Zdb7v77c/lVM1NBOf9cJPnuovOpXjDjYp16le2q3Uufd3fHXRx/tjTMV1KmRcCNepmPfHM+q//am+8lRMp+q2Iq3BVKc67EYp3ScH0wXLqDOmYu/7494f60/FmMoZnIDZJbuLv/f9sTwVYyre87NIAxeOTyrhi6kkozkInKnkrqs5Uzmbdph89fzk+/64TiXOaE11jPsXU3Hvj2XUmffHeykcz73400uBZdQvzeOHqe4rOJ/H45F9vD/4pfOTp/ojo850KknLrwLXqfz75U95KpZRVzof5l+Wp2Le33iqwPXoIWDcxwieLwCvH6ZSRDX+eH9Mp2JMxTLqXzoV9/5YRn0qdsmnl8LZGLVfOhXPU7GMOtOpnFBZNJo3vzjfOpV+fajc+/vSqVh/Ku79/eapeH8q5v0xncq+qoqjvbZ1yXUq3p+KeX88o868v3o+333rVK7Qwf1dLICpWUa9uo80X0w3mf6VUec6FctTMZ1qMt786FSMqZj3x5mKeX+TQ3MSvpiK56k2yrrh76bheSrm/TGmYjrVP81U0kj+G6b6b+35Sd7DDBt1B8XVvfsDtNFLDWrUEukx0YGpjukOGOL0XpCoF0PNSl1gqjDv23okboCpvJvxwNGaLAnJKtqfaUFunAkib6km3xn13z7qXxn1w3k9hZqKZyQUd9kAzdPMwbvncC7EZjJr0PE+LfB2oSyEeMxq6npdYF+qgKH2iyNG9vB1/TDV9dSGKIuEEsfZca5HDxJUn56f1PvjTPV65tefXgpzBDWjJSscjy+6QKoNnG+3eh3w9twZJEpRoKBVaw/wNsCGEKkZMGV3NA54nwzgZ4MAM2rd5I43Q9Mj8SNf0T3DZILXxsgUonhEd9peb328mp6AqQ6RMEOvsLA/vRRYRr24CXscbjWbxM4SmFGOjRwn3gWYIbq/WxQUeoV3MRT4Va7PMHoiARjzEjhCmDezCoVjfYO3SQSMq++KivdS+GKqU3sBpgJeE7zEHcqwrtxHfmeODwLXqVY9KcR7YQcP3XlbJChdl8C0tgL3A/GBcbpMqPDBsGZCdE9bjCxvcgbmJKLge6t+pUfzs4rJyJ2VYVG8Z8jQu6kvx/au9MY1rOMZU423I2ACK4gbnqdi3h/XqXrDV4R36LIgsT+jx7tNBjiwHESiswD3l1LrT7zxZnMhaiZdhXBkTjEeXudlNCCzGbInUwOHM7zUYwnD+Qv6+opj92kAE9rvO89TsYy6+wrXLff+GFPZy8Ma856fTKfiTMV0qi+mwgtrzfNULjmbiYZHNDNL9/258RJqpBbUa7/r7e7ll041esmZ4N6aZMb3/TGmcq0zMARjKtbz0xNKKeUZdZancgaLJuc61aDf0B6dNE+FKvi8wZrqVCSjNbBRa7+XT0/EuU1/dKpXMTgJdreTZc0yNh7v+em8JJijWS8FrlM9D1LLvb8huv4poz6ZbG6EZ9Sb3eXj/dnyQx5oJ2W/g/vnk6e6a2+YoHme6t/rVI1knblO9ZVR711Hh9JOH+effX9r7YeprEWAOVM5JyMxtY3R+2EqplNtDlHOvT+ep/rNqDtRk7TazFTDz74/lqdiOtXoMqx1zlTDyiKcqbhOxZhKmXk/GXXGVLyXwqYCJv3NU/FeCkynYkzlSF2S8jwVYypX8IFRGVOxnp88o868P9afijMVy6h/9fxkTPVGc6ipXxn1XkrfnUO9v78yFctT9SfVQXdPBTD5+tJVvtJa+0+e6nffH+9PVWwuf2Iq5v3xPNWygvuR6VS8j/r1JCVfOpUbC3D//OpUnhOYA20lFge+748z1RaLJ+79fWXUB/IBmIrpVIypuPc3l+VPnopl1D1DbNKvPJWdbeH6/+pUfN8f06mY9+dNnzAeo4pm6Kc5HI/t+2NM9crntMeleUm00Xy//nh/v0zF+lO5/c50NGUZfbw/e/KG+51l1AebIzAby1MxnYr1p+IZdaZTjRZBVdrbvYE1+VY4cD10YMgjBoYx75fGF3bSj/fH9v11rnElXKdivRQm0gPGm3l/TKeSplYBDLc7f7y/vnMvPu+m4d5ftD/A/dA3Gs2qrf1Hp4LB+jAV06k+TFV272+mylEv97uwPgk8T8Uy6ryXAmMqnlGn+/54Rj0jF/v/yb6/saz8Tc9PNP7fse/vP95L4fXWDlilQZO4708HaFTptEZWwBjrBc5RvKcMcbovdFgudDka385XvNe2SyHy6fvuXD274/S9sYR42R5TFF+EKz5MggUhvQZq5FdG/TdPxXQq7v35h20PW8/VVIiPkd8iAyYvnOASmKqO2wotz7cc+wtzUYYvSQXm2dr0XSwtMI311BwkSmt4iB+uUcZZAzV/XNP8lyAjIV778Pds3x/LqH/t+2PeH++l0A2kAK93Kzjf1yDPURvu9ngd9g09mtKmiTqeCjhOH/D5swMwWrNg71LJjTLqrYAZSXW74YDUHona1Qqh0MpG+LAammWUdVDTF5nex+QVLQXyOK4UNHMD2+/sF8yBjKmwaaR4P3gBE2kuMKMzfWXAdCdgKgp0lClL+H7XHgmkbesgbL6AMau+U0bqGa6PPZ9ucLw52jopDTjfUJkjf1ittuVf81ScqX77U332/U18AkVtYsHx93C93rBgx1s0UoVwcQwcNLjfjvggm7My2uW5g8aecMKbZSCS1a7rp3o2yWY4DS4zEhOsKuggo74v9ft7nWfUGVPxd9Mw7y9QgfmYTuXMp7AunRM7xDsyg/sL2QGGtctNwOvtFemh2gdG66+nD4zXwFQkmMD9F9LxTMXLvIy7ZaYg4y4tMMlSS4gSUuToMaF7om0Lrt/7oDXc+2P9qbhOxfb9Mab6ZNSp9/elUzGmYnmqL52KeX/e8gw1m2XUYQq/EHt6hb9HAXw+16lYLwXGVL3RICu/dCrWn8q+zKGGsJ6fr3qal7yXAvP+2L6/r4y6OLzuPt7fxIGazDPqh+x8/xem0h+u+tGpGFMxneqtqweBZ9SZ98ffofzLVF8ZdaZTfZhqYDk8T9Xr9/afjHo4AKb6vEM5M5svpuI61ZB6u5N6eBZ4L4XffX9fOtXXvj+mU30xVWgEK3+w7P0wlXbu9n6rDwrBO4o0M06Z6iujvrWsrS+gkL4zuqFeJPX+vnQqxlRfOlUJ1Yv3UuBMhd/u+qNTsV4KjKlYz0++729xFXc8T+XYtYV5Rv0rT7ULganGzQBqMMuoR7dux5nKdZc0o1/2iP/GJjDU776/12m817lOpQOL/8u+P5ZR/ytTOY1tfPJUfN8f66UQXh7ldy8Ftu+PMZUjYrrPbXaZfXopPJp1pdWzywKOj0qd7/tjeaohHhele9PPiTbO1IgzFc9TuXlQ+AoRgSl+81SMqdz4OHK00uxqnlF3xSxptOFqPv/2/lgvha881RdTVQSYNB4WGWcqrlOxPBXTqb7yVJK7OpZfTCW4GTwfszHMJ8buWXPvj+eplAf9e5O9b3KxuXPv77UIK8J1KsZU9A0WhOepGFPJ2ZP2nBXg+j9acfrRqX69v35jAjOZvTPW+uXlk1HnTBU+5h+dylvO7qbWm7i1LxB8FXgvhd0m2HLv75NRv4oJ16k4U2n2fM91qk+eiupUo0sDz2uTre88oy5sjErg3t/88Pjkqfg7lH+Zyk5SYCxhHhWcqZzJHO6/cDg/fOepfr0/B9aWsy+dym6l+eAfZKqx+Dc9P9Gnhzr7z39TLwWtt0ixJWtQQ7fPaYu2WjnDK8fWy3BrtimaRJMD3hrJQifqTM1RWkHNCoUFMML23Slo6VBdygvgoi3fxwQt9MkF7/EY/l4wVIxsSR4D0wSbnzxV0pz4u2ns+2KVarnSn2BnlE+FMMxed7S/Tm1MHuM5IWrU5qgMyhyvx9WChEQDpiG5nuM42wHT9POjiTxbOOPVeET7ah+BOco7yfHuZaOSaCc1/WTUSfdHRj10Sn/ypu/qYEwVbjOME32il9F6COd7LfUU+9FkIcSTt9oibyi9gTFvBjDTA2o6MaUUx7c9HG9sqSG6D9ZXDJjk6fEMA2OOd1MZ773A1OPqRN9/d58qOF5HyzI8bDSZe39f+/5yX0hxeK2WQigYQYPadXnAZDyfC6Fyhn8/IwJlxJMi+HPth6migeKQSOzD98XCK8FJ34PrcZwDU3zt+xMvsA6VZFfzFQuGg+/7+9KpYnXhaKl8XuGwF1h6LKAiRBnyHRysZLWMt7HqoKB3LvBusJ4RkiJgKnH2OuGt9xwIq1Tuh7rS7GYY72RgqipTZa5T8T7qFydBWqg/0Hcf9WZ0WXCdint/cgITEq4ecyFKH4WJRLUUcJgudCG8jQMFSYvJHeMom5MITeH8cgXGc/Wy5mU48nwZnSa3OU42W6uM/UORIsWGSpYIKlw/2dcqtJs8Iv/1toDpWEadeX996s188lReofq9gwtzuoTg+459WJe/Vfq+uV+dijEVz6jnhRj7gzFlqr/s+/vKqA/dB83TGOZMk94RfffLYCd4Zkl7DLKep7SPugcr7IR7fyxP5UlzqDlMp2JMxXWqZgA1meepfpmK9VLw2gyY+RZFP/v+npNkwHUqxlRuMZIG3PtjOhXPqK/dh829Pwe/4lR7x7TvdxTfdJ6n+tWpvvJUghgfP0zFvD9J6NPeCXSvONOpOFOZstlqB+9S831/nKmGTs+C8Vxmuitf4PvK9wLGA0nH8kunYvv+3MHCRJyp3qpIa6wITKctgKn6QVuX9qnemFynmqRho/M8FdOp+L6/tdR89v2J0QtqUvS2Es5U48sUrh/z/oDMyKc/FfP+2L6/r4w606lYLwVvX0HNYr0UGFNxnersFAXXqb6YiuWpnP2F9pEv69W/MBXvT8X2/TGm4joVy6hHJxeYahRVwHgPYEKrHDl+264qgWfUmU7FmepXp5ISc//ppWBEygsYxsx0r2jl8NNL4Qr3K2eqe0Cvz5p6baMdfN9rC9eXMdW3TuXHP97f3dx8mIr3p6pq+r7D3/5UH6YSasERqBfMvL/2vr2WDvzbnOepBrcZMMNgaH6YShTou6GYTsXyVMI7p/sQaS8FXQYmGm5S+D6XG90z0KPjQ3Uq/r6/Fm1iv5vs6k9/qk35PnGmcsbG6MNUAyI1hOtU+sVNuffnPFYw/g+tm/vyifYhZ95frvRszlRfeSreS4H1p1qMa4fv++M6FWOqyV2F582mPTVZRp3lqf7KVK6rwP2jF+qfmEq8jNa+4h6B2di+v1+dir+bBtHnl2XUuU7FMupMp/LGOTz/XzqVMdnM4PmsO2DMttGdV5/2GKVMxTLq3PtbPzraS4Le39s1vX96c8Pveqs/5amEsZOVnjIfzv5BpppI479hqqn6x/+0/0mm+k/v+zts+ynWhy+1DO2AMtWM6g6wDCHxpWwT1F1uexzfEdT4FQKmGmQ63Ht6sSzjIw5k5An6DRNYKJWxGK0SpKzXDU43/lz4YiqWp/owVZ3DnPA0EuLpnpZr1n01xovMBqbCvn9HwvO2xEkwmOuh2s2AGVTyf7h7s2ZlkXVr+wdxICrYHEqTikiXmHRnCCgI9g3gr39vMp01qadW7HWy1xf7WycVMaOeOVVA8mKMcY884OhQrEgw1d0cjZfCAe+fmkbIozyiruPzggN00kiwqpo1atEix+5yhQhR+CJiGfVePxX1/npM5RozB5gmUgn5WMAoVftI8FYarUqC3bZBm/WhwW5w09TAkOH1YTlOMMnmmkrSvMDo7ixuGG/WVhnMSmAA5XURcCrsugx7ua3Q9baY4Xjhb0hwuR2HiJvGujNfr2HNLbjlVQmuZYIDMd/wwXXcVig8GhnefwpgBjT+VEjjgKEYU5kDjNBxd8lxetyYKnl+4P2au0uI/UUCTFZ0c3o0T0V1KtvvmIHmqThvCPd8mqc6rltYo8ViXzLv7+CQLc4mEjCVrbkYFc3MwKkGaEOWRbtG+rYssHsPJTWYImmNCudxwtnzBUz1zm2sSiJZYDwcwf8fveVhT6cyBK3r9KNzf533x/JUlKlolwLTqa7zZIsj6byEB8fYXSOAkQ92yFnl/U+3/+DwIjxwtO06WRPB7Xr7ganS22Wp+uF9MUTC+bLE+9tKJ8RZufD5A3KB69KE81cXx7yXUWfeH2Uqtt8f06lsWfp6f6cSnuMuoZywjDpjKm2w9PtMRTPqE/F6K+3trctUdzrVVAuexBp7sGZz98JlOhXz/p73LqN6fe2+OhXtp/o0VzgeYdDth0e7FIj206Vwtl8Fy1OZJwOes6lOxfJU0eFyVQ4YmIo/L2BNozoVZSqWUadMNXGKv+lUOHQlh1tNY2J+dsKT6VRcQ36YiupU05o8VJanEksfO9PVKCW2a4miklYFME75ZapKeR3atzN7cFdikwWsGbTzk3p/LE9FM+rzyz4n5p7TEGOq8Xa/V1me6vzwI2ea50dizVt4Lldhifh6f+kJmJTO/fV0KnJ2D4ypWOcn1akGU3IpmU7126XAMuqKsvwyFdOp9Nloy7w/+4CAKShTNdkLGMOu4fhf405H0fhraW9KYKLHFBiYZtRZl8LWjRNHfHZe0qJde8qnyoAJBvD+GFO5apdpD4dHYr5WYqNcHl0fU93CM4Xwhuvjflq63y6FciYiBW9O/lencgfw85CbOCxPZextYDb3KZtwffgn1Xhs4Pwu5xZyhuEFGO2kwPnk3VvJvD/7/h6vWZdCz/v7c+6PMhWvvY8806l+Oz8ZUylnuB9wwqrTRQJYs8miY6gXXxE7xREwL5fB+SjQkTDvbyCdKub9Maai3t/gHN5JL09FM+r2brte93QqQ2kjeIa4jPJvlwLNqFOdinp/jKmo90fzVHb9guMhP7tef+r9UZ1qpJ5PjvhRL/CMfIHrgXp/HFx/pKdT8alTEeb9UaaamEkFzzRCUDGdqiEB/H2qU9F+KsG9AANyr65bo2Oq+cf40ak+JDYdYbg8E4s4OmbeX4+piAKMy/qpzt0+AqTJ4n7n54m4MWMqplOtF6eEdX7C117APZ2KMZVtxZnDZ1JV2vUCPj831i3GVOYtgeuRMtXQGl2JdcliUwnm7aE/97c7defr6pcl6/wsBst13/ujTCXm8YG3CytA/0Gmmk//XZ7qL5FKlMf/TXmqQ3beYW24hjWUPOon2qXhAu/egAxk4eQROu3CFGe2vCyDYtNlmIfCFTv5ABiBMpUU1HecvO868Yzh1kOlYlzxfnUBJphphdnz/no61XDyiL4Z9eviPcUmd1mUPqcvrkgnyQZjrCxVUh3g9cmq8x7Ja6UGpILXj8PHHjuFD4zzIQpCKy084zBbaKqn3WDNN8TLAQehBEz1CuQI8fCw+7c9lJfXimXUWZcCvDUHbwcLVQ2sbm6QMlX6/qyIJ3rtE9Vu2GC8C1a8x6WwpmdcucNY28Drz2aticJBl9lWSot4025PZc3WxjjaTzQ+eB6UCuVoNsXbdr9RA3HzaVieinp/TKc6N06Cd+JkU3pxC8yGXGAqz2yAMawVMNkDrlwc6eWc4OeyQej5OBwwcWJT9S4ZMK/WHkLsStdN6RcdQ56rjhmo9ze6aB5jqvl73s1tSaun0jRLz5k+13vCdKp6AyTl4HjN+7u2WCNYVeD4N0QmXuTLCC2y5ICd8XjBExtLCBXbS4XD1hyW7myxN9XrJBhgGbcLPuD8Yojs1XDmNJtTSkz+2vU+G12n5m9G/c9+qmCwcHHwVpbEK1N4veFAbXAyPsL1ZxZwPKsTf8d4bgNDHQ9w/J0XHE/nHKKuOwKY6mmXCJPDEphqeWsjIC7tjLfHG5y/nPtEaO8tgakMHl6/uV0qZZ52XkWlHoglTgWzz1Tp8rpWZgI85/6Zp6JdCqagrSOFb0chY6qe9/cnU33U9oepep2flKlolwLNqDPvz2rdzVenokxlrEZfncoePICpejpVsPhhKqZT/c79sTzVr05F81RMp6JM9ZkeIni2nf8w1eS+Lr9dClSnmurwnG1eCayZlKnmyiT95qmo9zfO6Nxft4bSuT+Wp6JdCtT7ax0RmGoxWQ9ZnooyFZv7o0zF5v7gq5oqTsnFbO6PMdVqLzsOd+VhjbhXcL3ITpayLgWD92EN0QZx0depKFNNm7+YiupUw6kCa6xDRKxgfeJ9mUq2bx7TqVie6r7vuigsf+uIL2BE21xpWJk1wHRUp2J701CdqsdUw9sPUzGdquf9qXXn7XQ6Fe1SsLILMAj1/miXgj12RFM5cNmXqQxpD4yRFtyXqQxOhOuD6lQso077qahO9WdGnelUNKP+ZaquS8Ft4fydzhX/3UOZdimo7fJHp6Jzf3RvGqpTsTwV1alo5yfrp9oGOnEGhQJrOPX+2ku3NxPVqapu/z6ap6rJ8lgangLHn3UpdHN/1mO/zhW5KBRnnvo/TDUsOWDEbZ3zrJ/qOYwdplNZt1DMmfdHuxSMjQfXj9KeYqZTmdYGngFpRn2sGUdiHJ7XiOlUwis9fTPqx9mxAkZfXQjTqShTzW7Dq8rm/o7XrrugYyqmUzHvr55VhOWpaEadeX9PDM90VKeiTGUXNvxsTnWD6VTWYx6arEuB5qnModVl0KvXzRld+EplGfUdWZ6cVtjcy55O1d72cH3Rub/lMY6ceiIX3x71A+Z++qkoU9G5P5ZRp3N/jKk6748x1cPu9oftvD/GVNT7o10KTKeiTDXdG8C4i6qbu+10KspUTKd6+acvU5nltZv7vU82zvTVHoi5qU/Nf46pZkP+3/SoI+X/yNzf/7b3F0zfMawbUteTXQDTTIvFAm/RXlXJ85x7aEOcFHuavSz9zcT10G32uODUXW9UL9m0Q7TdGjdMVltd9fNii7tOzAuOeQuYys/cNSLj4eTr/V2ylaecL+jE8lTmLlAquCd+RKz6+wXxH9qiQreVquPkySGePO7w+p16jLP2seR9oQFGeswPGfa9rquhaDtdCB7Zsbufw8/zB6z5JgEGIIsLUoNo4mIkc9aCeX9sb5rfLgWmU2nyzMb4yamq364kD/l3I8Z7yVmR4K4VV/S6ODWOPa/7+0nhIWvc7U+XCCs+uGiyia55fcV4+QGmanS5620XgKlgLeBJpSo5Y6pY6XrV5eT4RPvZaONwyWP/7VIo9l2PuALHmSQImEojsxRvJxkwxtg65khZlzmO/GKubqM2l9Dehc+XGiuDJ4YPTFU/wgAHR39DPOkte6giI8S8P8tfwnPRr/fHmIrO/VHvzxyelqLS5ryLw6u8Ln0zlteoel3g+N+wrPpqXkjIXYUHvF94CzjeQiOh1CtLvHU2Q7LdrwZrVTgoHJbDZsF757Ro0H4VTVlG3Wr0q6RclYn6zagL5rhieSpuruew5idwj9H5h4vdzwsYel3K3X59QoPTWAamSmJ3iO5iDdfXBJgqANDz0JAIU5ydxsBUjXtoUNt11GaGrKvEreD8EDQ747TpGFw0gKkceUSY92eXL7hnUZ2K7fd3Di8my1PNhpsf78896KkziAV4Ls+2sAYIA2Cy2YGHNfNXpxpLlxs8N27gOZhm1Kn3x5iKdX5SnUrq9l6hOhWb+6Pen2DIWr9LgXl/aABrNs2oy8Gt6DNVL6NOuxTStVw5jbeA5/bfuT9Oq+E59bkDBqJ5qun5A2su1akG5pVzRh83+vZTDZ7Zps9UVKeayLAmAIHcMGOqmSKkwMDvbo1F8a7PVDRPNXj9pVPpvrX86lS5f70y7491KTiJ8NWphob64/3RLgXq/ZkbGe75tEuB5amoTkWZamB9uo7Wv3Qq1k9FmYruTSNsvQtvDTTxyeb+ZpV6IUynot5ffeD/llHnqhYeUcrjZagIl64nnupUpdl9P7o8Vcs1129GnepUH0mANakp4bl/onfvZ10Ac8xaYOoizQ5MpzI9Gxh5TYDBhtn4R6eiTDWY3bLSFC1gdNpP1WOqm+57ztydFASYcS0p/Mu3nYZsf7y/u+pvGFMxnYogHcEz2CGFNb4ABnUnt6Mzfy7T0uSawOt5f4ZeA1Mypjo+S8J0ql0IazbVqYzTBD4/zVO1lVmo5jMPPWWXjbaMqczlB5gcO1zu1OqnyyN1GXWap+oxFZv7y94n1ThlV/g+xJbU16lEtbAZU7E8FUpHTt/7ey+tvTNfNvB+fr2/P3Wq9oDh9ShT0bk/LslOpT2OO52v3FfOzO46b5UVMMWI8wPnI3yuKtOpPhrVhaOqZDoV7aei3h9jKtqlMHd1YB6qU6XAG85EiArCmIrO/X0iFZiJen9PwzX+4f0JdQ3MTZmKen+UqZhO9ctUVhSEV5anGixdYEbao047P2fbVf7tUT+ZcL56OpWAlknf+ytPI9MZVtsf7y/h9YZ5f5a+uyGWUf8MdmfyJ1NZuxFcP2xvGrM7/+7yIrKMOmWq/3CeajYa/bsuBfR/ZO7vf5upZuknxkuSysSbRPUVjav7ACsdU3n5GmN0P80SvLsZS0IsE9asdh6ecSBpGzVYxLCG8vGM7umrq4EhfExkndUz9i/8kvgBLv4FU32iY5+pjtZ5jKVNuFDJ+XPIkXC6rPH2uEOlXwXAOGT2SPFODJZlUNawptZPYLxgGq+Il4quiCZw+8Th2FuVhOdgzR/WnY71tFWeqKmMe3kqxlRUp/ru98eVc+XlhRYm56vCB+UOGG6XOTGO3tZK9R27rdByp70x4ZRVyZjqqBFgoN0ZXq+dAYMYVXnBeGBZqv9IgDGPcTLCWT7VSk/LtikSxtoEp0e+y5s9t9e+TkW9PyvXYrw7zTcquU07r3JTd3sam0sSWDclRYMdMA2uDjPenb6AqcJruMdhPjJK4t6whxrb8LGbNfD7h6L1mPf38fQdYXmqdT36G1PZdrtlOpVlPZdzRT2GGBNzvibECVuEUjnRcXp/S3xAGmne7b8Hr3dHizLQNHj9x+ZwxNHkNlS31vmNvky1r+H/e6H8RO8LrOHN1kv6eare3B/z/jqmMmNP8JTFI8E43p4R7w+yfI78U10DQx5UNcDXtkGD/QOYdZOhMjg7cP6lXJhgcggQH+wmzhM94TzjnWOvYYUK4XwP2uSE9/JlCedTUDwU3GHNpToVYyqqU/WZ6i+dynqfYc2jTMXzs26P34+YKvVY9p2hP4Q1mc790TwVzahbp9sVHrViuOdPQ/zgzRERRMW6W7jv/fW6FH6ZimbUGVMxnapjKmN0hntoT6fSDXj9Twprcs/72+Zy6YzFbm+a0QIYpadTnWNY06n3Nwgme8K6FH69P9ZP9ctU5vM6jvreH9Wp3qruOPPBLFOZ99fXqTrv73xpnyxPZZ8HcDxTf4m+OhX1/no6FWUq07t981TGUQ0jlqdiXQpUp6J5qnosXImhLtdfpqLen3HpdBPKVBO9OZEeU9V3H16P6lS085Mx1XsEDEr3pmFMNel6rylTtdMMXu+XqeZl8cNUcQEM2SZT+DzU+xsp1t+YKnG7zs9p0e1J7K49xlR1wwPzjWx4/5SpuBIY0RicoyfLU/V0KspUNKPO9qYZ5S/PGSdvYCqqU7F+qo6pLGSK/TyVubkLX++PMRXNU1Gd6oO0lO8x1di1YE2m/VTT9Uj6MtX8BL+f1ZMlYyqWpyqRa333+6NMtdlnhHl/9sK7fjs/e97fe2Sl/8yoH9pTCbAO1+evTmUv78BMlKmmRwEYiupUlKn4xxoY4jdPxTo/PQGOH6q7OU2fwPuhOtWq29tnNrLgmYb2Uxlp1yXS6VSMqTR+c3SG0QKYis790TxVe3hd+hl1OvfXy1NR74/lqVg/Vef9sTwV7VKYyFlBmPdHdSqaUTe4RDBZPxV3755hKFMd0/jC5v6Y90c7P6n3Z8UxMDntp6Jzf3YTw+ejTEV1Klty4e+Rq5s49WWaAzOHYefHvH6YKpqEuTJ7+onD55+uT5ATPcZUI8kChqNMZfNZ63zcBzxTUO/P8k4HxlSWcF7PlSzTU5anshMC5/9PnSrPX/r/N0w1Fv9n7w9QZvFb+vnf5P19JtMIr0VVVkkbHCok8Pc5tkfwwBfEQmOi4eWyw+koWKr+bO16SMy7/fdmks4HcuU+URF0e/rG6zUfjO2tiep7CYzjGkuVOIEsMaaaP8KIfL2/cl5+81TU+0vKzRir4QKYKhDrFM1DR8PZzEddvkbCaOkcUkzsETDaYgVMk1+MFCf2bUXINGlFFFxIiRNJAuZ5RbDmj6ezFKfeUC3998I1kTN8LZwZfzjwduYtU8ZUNE9lNJ5nKrsPsXCQEoX39W5PXu7OR3i3uANTvbse+HQ+e+F9Ua9IMN+1GFkbI8JkVcLrP8YyQpLinHG6CU3ej49ug957dYh366brR6qVCM3qmYhd/qKXgSkrV2QTfeOI0XLPM++PMtVeGes8mZ3lCOX3ZIdDIYTjpz2PEdrrzh7j+35WOi9/MUfyi2QYR6VBfLuB9/s4qT6Oh/uN6u0jYAo69zepxzFvjZ/dXFOnU9F+KsZUNE9FmYrN/a0PtYOTqlqrQSK3cL5GzhpHSiKVwWCWi+hsGhl2MrIgQbfYdntWF5iQC89v67ctqe7mPsX6YLMghNvL1+9+f7RLgXZ+Uu+Pdn4ap/U5VzYhvD/q/TGdyh4sHJzxEjBVMWxEtDge3jggb1Ul4bV4Iqt8dJnzOSq9lQGfz8e8iJMMrg//pS+eqNwCUyXPOUDCcFzA9ToIK+ws1CXvLTgFo1iFezJlKtb5SXWqUXnf//RTrdxvRp15f5SpqPfX06koU7G5P+42Cp3p4HJTmff3y1Rsb5rXfQLP/afTQWU6VWBkO/g5TPreX4+ptrGsO+J9VpWMqYRznPeZKkedzqEHh9LGi0vV8/7MwQLWgNnJ+htTRbX1N+9vXp9+Muo0T0Uz6qOEA0ZcH+H8T8axxzLqvbk/xlTBC5jlYMbxT+fnosvM1+2L5akstIf3s+V05Iz40YU3g+D6VMyg6/n+g6mo92d6J1gzvZ0eOry4AYb99f7gMb+b2+uY6jdPxZjqPvhLp6I96qjVY5anYjoV9f4YU1UerEG/GfU/81TM+/szT+WsZeurU1Gm2rlt+GUqQ72hnk5lTNyfjPpE+QATUe9PnQEj9nQqmqdiPeq/eSrWo051qt+5P6ZT/ZlRp3kqqlOxjPrLk1Vn/Cgywpjqd+7P+LxXEvP+ejrVOcoWTvMUS54xFfX+BtwZmI/qVOe3brMedTb3R72/ejiD16c6lV/7e6et35Vqeg18HmkUZ0ynMm9y58Wuu/0OO6Zi3l80ieWv97dZw/unPeqz9R0Yiuap/KdsO+0ZnqnMtOvIpToV3HOPZY+p5tamUBlTyfPJD1P95qloRt2sY2BQ6v3RPJWx13SsfHzrq1PZBrpdGVPNvSW8f8pUu7hQncmYVCVjKrbfX6dTGXMFmPJXpzJHD81Tbh8fmPa4Aqb5TOD6Pau6wZjKmL8ma6ZTNS4Hf+8Btx/WT0Uz6jYviiLrUhgY0Y9ORTPqVKey5GFoKvNgtHOG8gvuR5SpaJcC9f4YU0ne7ZtRN5Zyt+f0W/4ylalOgZlGidv0M+q3l/6jU9G5P8pUPe+P5qmaYQrn/1enYv1U/9mM+kyY/c/en8gPfzb7Gwqz/6aM+j1UQqzdXhLvWyMnR8JtPMdSuASm2oSSiQQJ1vxowMOad+0y56HNVxgvbb30zAWseZvUOOMtrJd8YHjbNYK19QQ/L4HBBkNpjpJRI351KmO7MvtMRTPqB3QcYVSKA951q0WKHsjQMHYJIoF2AKZ7JdoOJ812Sby3XGB02goJBnxaEX83ahs0brQS74UJ/HyqYc1HcPvCEZeoxIt9d82YivZTfbsU/tKpGFN9FqWJt3tRIWT5gNcjrzLEu4e/5P3VpEiRldZPnJ1SYKyxLZvoEGgRDsyuKyKUXQR8IMDxeBVm6aUeMKaVHHgct5Oui0EGppKGoYB3r71Oguy4zdHLheeEz2G7/8moJ/DNwpgHphKa1kN7ydnh/bpCfFBejh5KFWOP09l0RtxIquHzWcCUod4aatCYwJy2CkwVPqc67w1UOD7Lyv/qVCyjPjsXEsuoM6aaei/3q1Nx0xVShpODDccv6bzKVz5H6UbVsFPrwFSnYzNEG1sDRp1/FnD8Z46ICjvMMZ521Qaclc3V53M/gTvDCZjYebQ5y1OJdtrtUd15f3dz+Tedinp/gxF34NncH4Kzhne2g8pATbGIZJ+88BZ3+09mV2C0SLtc8G4zQ6q3PbZrVG9rAadxhYgvdbrqRNIUHI30NQlGL3mN7vtFiSPnuQQmHBxNplPNKvnH+6M6FZ37+/H+gKmo99djKur9MZ2KMlUvo36Pf3Qq5v1RpvpY/lNl3t/yGH/zVMbkrM17Pep/6lTmDcM9lTLV5CCfVOb9pfsiZ/1UVmhcv3vTMO+P6lS+KJcOJw9OJdOpCLeUnEZ4nYlRRMAYog3PtVSnMtbRT56KMhXLU/2pU1GmmpTW3/JUNKNuaK9rw5jqr7m/pzK8tLUj3ji4pzd7OJ4Lzl0CU34uJctTUe+P95NcNaWpIDGmov1UFjCg94+MOmWqCX5d1T91qj8z6vZjqSOFmywjNvfX8/6EfadbUJ3qGXfdCbSfiupUv0xlXqQfnYp2KTCdKmtcmzGV6SJgOKpT8R8e/j1lqqD9YSqLc9eRgkw4P5zJ/3h/5qPbz63udE2qU7WP7vx3c39/en/mqtNZaJ6Ken+sR93zb84/5v6EDwaGo94fZapJcsxK4yL/6FS9ub96hRqWUbdXlmh+vT/KVCNN+3Yp9HSqy7l1mE5l3DZw/Rz9Ao6PsYDXS93rsKdTsTzVL1MZgyMc/3idHRlT9bw/plOZF2DaeOZbjKmMkr/2mYpl1Hudn1ID1zPt/GR5qjl80xlT9fJUvzqV8ZjA9+mpbkvWT8XyVH96f3eH2zGmYt7frViqzPtjXQp07g/Wg58uBZqnmrYEGDM24RmFMlVPp6L9VDSjzphqnupn5v0xnYoyFcuoU6aiGXWqU5nPoVCxPBVjKtr5STPqzPvTeLj/0Lk/1qWQ7OAZhTHVfg6vT5mKZtQpU1mn3U1ieapJfb3wzPujeSpxGMD7U9S1qOTeKHU4vnsmpBl1OvfXYyqqU9V4Afen/7BONeFn/4apRr9VCpP/Ju+PU5QAS+OxVJJtesiReFBmWN4NFOLVWbNGk9KIgTHqzmvpZuvRpq5wOJnoxDuO2gqdM2CqeILXpV/stsAY5qLC3kNHvPfa4i9TfZxHVBq1Bms4nfubp0FIWJfCOdzy8HrGgLiL4yJCV+mxwv4gVnnPX2ATNYvZDqfXLk8TocJEYVzvMDxJrlRPiN0Gfl4csXdaAvPEL1jzD5qTAKOsVeIjoUXfub/l9cCbZ33kMaZq2s3u2/l5CR0DBwXcvIONj9doPNMCnO2cJQmWkRyhUD88MFzl8PeVFtb0tJqFOE1e8PMGuRIK+UeFI5szSVDx7hVtQrghuhN7xftC9cEIDYwRjhairnpnXkmZTsW6FGie6nPSQpw9JnrpXx/ArIW6iPE+Acbw8h38fvnUMpxp4kx14csvorMM6LGN6w1PxDkwb8TVBIfRSS8Jt3FNxM9O8NyTvOJvRv3+hl+rV9kR1qTr2WMZ9frQ7FWWp9Ld2sKxXWokEMpGRFLEr3BwjCTicdO8QZ/zLMHZrV2o/mxXD1Ehkxx7EeKJU2WWqB6a4MtU3qUs8m+eKpsmKuv8BMpQvnvTELRKGVPVjw88J3EivL8X0YDpliEw0uAsNSgtFk+Mh1OlJDtSVMi/lmccDgykBsWnQEj9wEriBkP4+S4drqg+AFPF7nmt+rlZrNFpyZfYrQJg8B0CpqI61VSogOkoU7317vh0OpUtY2HNvD8x73qff72/xpjA8aI61eLc6SBdnsqoLmvMmEpYna+lKdzguVm/wXP+NLEepTHcwpqX3UYO61IwbAU+fzxxw2/n54ULu87O09IZzd1ctd7Tbo9WtzX+oVO1uzzuz/1xfne9UJ2K5qlYRn1ygDUgXcrdmvA4q8ZtGjW9PBXr/KRMJd7ViBhDET7/aebqjKmYTjW2bx7LqDOdimXUO52KMRXNU9Wz4FiyPNUjbF/fvWkoU9E8VU+nkvd+xZiK6VS0n4rO/TGdimbUe0w1WHYdix1TsTzVMyxSZ+60Rcl0qrlt7R2ea06qrS51SRm3wFQDe3vp8m3Xq7IRJuSrU8XDLhPdMVUrX6uy5/0xphqJnW7QZdR73h/NqH8OZ2C06TEaKoMd/P3xR/ynTsWYapDGe2e85+F6qd7AyGPehX//mvx4f5Sp6NyfNXlGSBmZL+xwSpZ+81T2oet26PJFzPv7zVMx7++YWLozHa4r1X7rQtrTqYy7DOfzVRQFy1MZ9vuM+l0KlKmYTrWr4PNSnaqIOublD0f4tERrmPcn7iVY098xMAxjql+dStD0zOH1J6zh6H2tFIFzU2CcRcFbnBxLX53qN081ErmFM944N54xFdWpGvEIzww0T+Uo3R7E9PPmDhy/X53KHlvaVYmFSfCPjDrVqQzBhH8vGnB+aZ7K+ky666NjKur9MZ2qtpbw/bbqC2+85VveYyrD6bxXmqeapgZ8v8rbOVLiLbcBpubgfElPAc6na3LM+zPdzd91KnumrdncH81TMaaqPffCmIrpVOioH50mQcCUlKlmoh45o0W3Rzhp4fif2q6TVNsBgy8s+HvU+xuLpMuXdUxF81S089Pez+D7/UlGu/7cH9Wp5mMHzsei+/vU+xP58lLakxi+D+ocrkeaUWdMVZpF0u9ScJ76ijGVvTjC/WnxsTasS8Gsrsvnf5CppuN/5/2N/290fv6v703z0O8+lnZIKoOdsEjRJII1UhoZP0wVboUIu9YLdZs5uMAUy0uF46zUVb+xgSG8+HHCLhbXhDHVzk5K7J9G8O+TJhe/TCWeYmKpV1hTf/NUTKdaPzctRucpx2/v5OCh5b1c4jjWgKm0IF8zpsryDeL9NpfXaHZJYuy/uWXpB5H8RCI5FBgeXJe8b5SLIcovjx12yqeq+ugpS2h+iwbO7NR5J9T7Uw5N7vBevVPt9k2Gik8OG+zOJPi8sQtM5eazAKfPbEmI2s35NUHywM74uiy9JeciZGZCgLdNAq8XdjocepQl9sIJMNWwBQZ4RsBUMTJWvEfGH2DCcT3CPlnqalCrxxSlN3nNMurWJl9Gyn58CTCWxzoJRraL0T7iI+zjFo5f9lAwErdCil0vnPLOteu5D+HKxvGK25RBqQFztuMLwU7tAVNl3UzAL1OxjDrNU1GdysoQPKf9zv0xnWo063rrN4pGfH0mDdF9cVlhb+BLqpfucIOETNhhFykDftueganOS+eAk0jhVRwZXKNenYGAN1e0UANzXKTfub+dmhBL6jLRZ/0lO6J9B4YAPolYnqpNuv32XFvDymqwsHC6LJDqFxx+ostVAIZtQzgfw5mbI3UITOXMEvj/wRaYasM9hjjEBKlknR4q9HAXMt5thbXqmU8ZoVVNjvBz16NfjI6IZdSpTmUEGtyz2mOXT0nInhjeMFwznWo87eZy3go8B9O5P9pPZdaftadcXl2HY8vDPZgyleWOuh7u85VnTCXHt5B5f1YwDEWmUw0e3J5n/VSUqWiXgnmVYQ02JyNgyuPqwFsSD2uarhcbxlTmDMFz/C9T2eYDXq/n/f32qPf6qaj3xzLq1Pu7hrLFmMoOgrBRKnuy6M/9TY63H6aqkjH+MlWXpzKuvL5Wyg9nfzPquXUdKpYXx/0uhUJoH32dinp/rJ+KMhVZ6cB8i/BHp7JnJ82ZHjEwhtVlfn91KuNddc/lXLdH7PwCz9107s87yDtHTOqC9Jhq9uh0qvAEa0h9W4Zs7o8xlX9pt8A80kVlTEXn/uavHBjh/QBGhG9q18e07pii06koUw0Fo8tX/aVTCbfbD1OVt1vQ9/7Y3F+Xp+p1KbB+Kur9zQz4PFSnYt4fzVNxZJepPaaa7uRUZUylrIHxmlsJjOE/4Hohy6XtcMamUi3hCX9fngFj85/u51YHxpg+OMWZ1WlKrFu3d4k9ORUsT8W6FA6j5s3yVF/vz10PWJeCtVW0lGXUKVNZOAyHjKlqZ/TDVPfMcvsZder9jSbXsuzpVLwgH1Xm/bEuhW7ur6dTTXfkrjKmonmqsXL+YaqBerK/e9NMu/006dwf1anY3N9yfPKcT+0UxPrcQq/n/ZkXA44HISPSz6hTpmrn3Zwnzaj/MpXpH+OcZdTp3J/Nd98/6v3N425Oj2bUGVN1c3/G9SR4rPPzzzzVcCuV334q6v21xRw+7y9TjV/tD1NdN+7xm1GnTGVqcD+g3p+5IMA01PtjearfLgXq/dmDJ9x/KFONlts96eWpZola8baVwef/1amY90eZqvXPl2/n5586FfX+BLPbi4Zm1M+JvnSaOzkSxlRUpwLOO6hWHC+r/yBTzSb/zvsb/zh/8J//pjzV4z7w8EJ7A1NVSweYaruZYOu8VNQgeuYIFV4Z4r11QcRPujVr7holjtbdnBU3hDWPO4QnHI2KtUrguy6hE9yOsPfeIOKJz2YI/z4fMqYy4/CMmU71WTohz3Sq7WXQYkNpuBLfHGCqce4ssRv6KjBUjBGyy0OEt3qEymBbA9O87w4w3v61LIP3Rb6ioZQUmOhrYKylAkxVcCTGW/um8AS9gHkYU3V5qu9+f/CgBUynxl+mqmuywdvDTVHJfiZJqNVrH3uvHazJn27ObPYid+zG4bIk63WL0HPxCLA/FOH1k2MjorNoHHEy8k2VoEbOAaZIiwNFXJW+WgBT2eMZMMBqCItYVWwjplP15v64xPDxlnd14iltayJrCsc79Tg4fo+dYiIDzYCpcn9abo8LYBptBEzlTDqmcmppjeTNYYt9S9aJn3bnh8799boUYiGWv/1Ux1lQsYw6m/tL98uh8rBVA5Pioale1uYNKspkiYMFL6kBfjVPNEf8Du+0fFC6q+DQIIsYe7xVjh/eGRsZoGs7HuMFKeD/b29yxHQqmlFnTLXddBnWOTnwzPujearm1O2397rDc1ogwc0+SZ2OkYbSFa1xecdEGSuqfxi3Kbq6YYW3n6laktOxkNBiAkzlbInKE2vo5Ohzn0k41RWND8qtK6HVdgHXg2kvVQ9HwFTu3SJOvXz+6FSjHRyfSdN1Yv52KYxgVSG9LgU29+d8gHHCgew5g6zzgiSt2xO261L4oPO1ZBn1dWF1e+aSp8oy6v5Rxs7ncTyojKnUnRx9mWqVwD2WMtV4sYE17TejLqSfzmsoYU2ic3/D1XlXsrk/mlEf1P4PU/3p/RkjXf4yFd1DmXYpjMePjGdMJZyLhVMPXrFqiUP4/ftoafS9P+7d6Wy/XQqD+8iC5/g24Q3OgjWV7k3z9f4W3R644U+eyrAHcM8+cbL61amS8fr6D+/vl6mYTsVtX5Ej2D4wiavB+ZilnOV8PhUwEmWqhaDvnGH5AuagTDUO9MwZH5oTsQcnHdawAphqfCYXYK7LtWJMNZXn55J1KVCdSvRjYJLTK8aMqWhGnelU+QkYmXYpWMIt/HYpzP3xtTTpmnQ8Zrt+Rp0yFdWpWJfCb0ad6VSUqVhGne5NQ5lqrB2zb56KMhXNU5mZtDaZTkUz6qyfinp/U03tdKFOp5rwJ1jDx1rJM51K44GpWEadMhXNU/V0Kur91ctuLyHKVGnuLr79VFSnot7f+BbB9TwfAQMejZvJ8lQ9pqLen/km8P6pTtVkTaXac1u8sn4qcc/B+6VMxa2tHJ7Z6hPpMRXVqUz9Bt+Xnve3eHddEZ33J1ZtTozBU/zmqXreH9WpaJ7KCNfAHDSjzub+qE51riwfGDQExqBMFc/s49f7a85wvV7Nkccy6ixPRXWqkdH1yOfvaM2YiupUrJ9qZrsm25uGdSm83Pngm6eiOhVlqrHGwfGnearDTN70dSraTyWOXnB87XkyVAqdK5hOxTLqqdZlBYh9LO0L1nLWTyWORfh8Un1ZK81Aj4H5CdyPGFMlrsR0Kub9sbm/zvuzq/01YjoVnfuzizia9zLqtjyZ9HUq0z50z1Szyc5pdRGub8pUzPvrmMp8ScDUv3N//+kuhfnsf577E3nhryoFVf5v0qlG0t7D9mcmEW/nHCI0NfYC3oi8onrvbS6hxgwDHKdnRMjWKBC6T9Uj3kXpmvfIvUjRPjQqHLUSMNV4Js/RI1NhTVvwiATnMB/25/5+mYr2U7G9aarVscb2dsmRbRLXGCmCirA/c2ANTVMsoeONhDh4n+D15x9YU/NCi7AzEpck8PyiQoN4dsCZirr8TFo36PiZxRiLisJ7u48komGYzpn3x3SqaPs8/nQpdHN/N1XouhuOMu/vdsBU8SbxgIkExPve3gWoO6k3HOvDJfFzLEvoM70AA5Xh35hq19gGH8wIMNXeUVscLhxgKmN3XKNpfRjiNLysS99Ot14/o07zVDyZ+djRdroavMp2jYQaPu/2bABj8Df4fXzhE5w9PlOCOafrDrgJO5wYj01J0KpZo1WQbDFZZsC4yQzeH81T0S4Flqei+/1x0yesKZSp0vHyO/dnonDZKK+qNnCmrTQ1GHtNg55zgvBOLxY8OS+BcfhJHWOfPwwIrgLniVJdy3DsLT7lFiuvq3qPj0O8qLMBcUsRGPS3S4H1U9EuBapTsYz65x2rfe8v2QgGdkik8sFYkp5oLxE43mNe5oPNx42QFIUl3j11tfTmOzxHrnjhcaK7ahkUap2jd8ov8M7u9gqy22aOZJ3PMRlsEE/s3VZiTEW9P6ZT0TwVZaqv92cBc1CmsqXjZa4Mzqf46/39MtXowcPxo0wV6iOfeX+MqbSbC8/ZsfMoTZ+HexZlKtajrpUXUbGLW/QPnYp5f7TzM5Tan4w6ZSqqU/GbakeY90eZiulUtJ+KMhXrUqDeH537E+T3T56KMhWb+/uX3h/NU7Xup9vvrPP+ltlr6wijzru4Yl1ic3+Uqcy31XmJHjDDV6fq9vurnPbp1AcO7unTARxPmqdiOlU1WlfM+6M6FfP+jk937fD6KCMsT0Uz6rRLgTEV9f4oU9mTUhOVQIPn9J5O9Tv3x3QqmqdiTDW+wJoP9wLy7fz89f4+h+xHpwruMXb4qOujes/DJ2MqqlP1+qmoTmXwsvjVqcS8m/OcHGGN1N1uTfxDp5qd20JlTEUz6hOtBUb8nfubXYy0ZDrVIXFt5v2xzk+qUzHv79YKczi/rQXPGFJZ2nd6vg04P8z7w7fLV6eiTGXUsnZVGvf006UQvk5zRfSrF2Mq5v2xvWk678+KcyFic3+fgwtMRRrhyZiKen/Gi9P+xlS/OlVv7o/qVAPrrzwVloqy08FPKpv72xfLL1Oxub9sNzEZU5lrB74fv3N/zPtTXpO/MRXVqUaPVde73+Wpqu74TevVUWU6lc7fts5cj7u9cyL4ftKMOnfjzmWPqcT2Duf/l6mE6aZSGVOJ15vCmMqq36uU6VSzOTCm4XU6IM1TidoRGPk3TzWd2/DvaT8V9f5Gvtjtx9n1U/12KTCdis79Me+PdikMF37Yz6j/9lMxpqIZ9Z73h4bwzNnTqShTMe+P6lR07m9gd52d1Ptzdq83y1Mx74/O/Q3eW2A++kxAuxQoU7E8VaICUzfpBs6/3u0/SHWqsVod4HrOT9f/HFPNh8N/5/2Jv5vT/Csq+v9tRn2hBVssT1tJDVaGA0wlTsdYby1gDDRYzNECOQEOyQLBc7/tSshYPgqcLK01T5ZbOUWyXR4xXl81PijEQkSWeynwvong3w+mUoMq9BT+llHvvD/KVKxLQbkrb4wuAadis3JMxM9rFTurm6p6ll3P0WC9CDC5u/D3rm0+RxUWQrx/joGp1s82Ry2uD5jss6Ua8CVc5JsqifAWvrylt4uAeX69P+PoLCO2Nw31/lieal45a7ytdnJJgokzRyRWCcbPEeK98a0w4dMLV5wN5KXq8was6dYYmMs/bZeql/rNEL3GQoGdMDJK/3SH42HCvQ/v3spK9arrFqF48eCxI0zWJIjlD2Y96jSjbuUXP1VcsfTwDldr3tfuwKwjXwvwrghU3ltcPwjZeZ3gLXImvHt04PORFx9jl9c3xH8DMqAqcVwcZhH8/rSbs6TeH537MzxJM1meinZ+2mgMTLO4ZLAGrQYZYTqVOU02eHfJV3ygLIBpyEFDOHm9F6U/SPMK7dNHhIN8P1DdzXlxRWqoppik+w/Z8hurUt9xwGOpCjge5yowFe1SYP1UHApFplP1vD+qU1HvjzHVsz4A08EtpvSf06ZCq51zxd6bAFONXq2HJmvniF0OkJHsP1hEiVd+GFOR8eKQIudTLzCZdnsFVQVcH84uOeBgfUBlYCXtvN9PVanw3EiZigtmWZ+paJ6KMRW3h+c8llE/bH+YSjwBUzHvj3YptMrlyv9rpqLeX4+paOdnj6nCwlo5E3UKTEn3pknEYu2Mq2elWqoCf78cy/u+92ebsObNhC5PRZmK5qnG8QDu8VSnovv9sYx6NYm+GfVeniq04PqnTGWPA/h9qlOJXAL3/N+5P9pPZV7dGLE81WTDp8AMT2CWv3t/OetSmGfzS8l0Kur9Tdz3RWVMRb0/+IoeeBN9VrDml3AGB2Ml+2bUqU5F5/4YU7Ee9Y6pzK0KjHGvrcRp6gecL33YZX5pP9UfOhX1/hhTUZ2q1/lJe9RnxqPiezrVcOz80/sz9BTWODr3x5iqlK4Ny1PRjDpjKqv14XoIcjg/NE9FdaoP/hSkp1NRprL3p27vntL65qlYRp0yFfX+LMO/SqyfarQ0gTF+mYq/abBG4w2cb5qnmjdGRQzrDuc3N5eqMzh0eaynDExImUqIUEr+9P6sDO5kyjZvONb5aW3KrlP3oKN/5Kmo98eY6uNNXKc5CpXKMurDMNs7w8O95O2nc30qJ05PnE+rwOe7FOu58lj7RZ+p9G01cIbIuvFs7m9WLi3WT2UJZjf323l/bO6Pen/x/JQ5jRsfy55O1cuo424P6ibT4fqgGXU690eZimXUy+2g6DPVo+J8p1GvcP3MVb1Sdk2WfHWq7WaNlEAYycz7Y3N/fOUa/TwV9f5mFxuY7jdPRTPqLE8VHycbR3DGp35GnepUhjl4zBXjk5XOXBzeSussrIc974/lqaj3R/dQZnmq0zL76lRmieH+vDxOvjrVP5jqN0/FvbttJqhOld7jV1+nmno6nK/KOatmllyvLE/V8/4YU9GMepIJDetRp0xlBIOT+B9kqpEw/DdMNfk/klH/39apKFNJzk0CBshqD812+xFWnA0wlbkGpkl5wWdMRRYbYKpZkuQ4jpU1Iau0jdBn2+1Z/HK10iu6vUkiT81xJr5U3m8GzRMNlWrkCBqK+kxVYz4sWZ7qPb0/se285vxWD2sTmRsCz9ZorKpB8l6IaH/nOy/OBMaInrmIQvIIcDKTgKFcoU3RLSUZjrUrMM7tdbgiyboEONAeCiG1CExHdSrGVPzUR4ypaEadeX+3j7HGwf0sE28wO4hIqGYE7x97VPr5tVgj61lfsLdolio5XyQRnV+EYMf8wM9GBn9/9HzkeL87G4TsHDge5Xvxxlm6X6nBOTpK6HYJW1jjubXqj5ZH+HyS/5OnokzVtRDgvcmtS18dwfF1fTjelKmIUwFTeeSyw8HmPSkdawZME1jAOFEebuDvnXIJcZ7mYt8froEhW2C+3zyVPaq653A69/erU9G5vyEJs6/357jaBicDcUUCbit1na+CiuP7fEE8f4hz9E7KEAf2DJ7ujQ28/tZaJDibJi3vXCZWpD7J6oN1u+EI5l6u+Z37ozoV6uaUaEaden9Mp0qW7VenYnkqOXA2eO9sgJlIm+doKKlXHA0kufQcH5jqdTEKuL6uqurvphLcvGtgqlDCKvHeB3gG0IPdAFv6XCM+xnB+osY44P30gUiQTYHx6dzf5xDkKtOpaEad5qnMiXqRFHnZSs50o8E9j+5NQ1ajL1OxPNWfGXX11nkNHVOxvWlWRZeBp3kqOvdHdSqap2IZ9V+dimXUKVMxnYrmqShTCUoN93yap9otRxnTqf6Rp7K7jk/WT/UHUzHvLwzEStHGL9PhV1VWGtwI1uCTMZ8zpjKnW/j8NKM+5DE8x0p+YDKdapSKsCZe2wlieSqqU7EuhVna16m+XQo0T8W6FOqKg/O5aC7EvHnXL1MNa/1QMqaabUYrplPZwhgYttFesAaeu8yzOhVSRaxeljPYZRfCdCo69zcu3vAcT5mK5qnY3B/VqWiXAtWprIPW9dx3OlXXQ/L1/vbuy4M1za9Ue6tPTJZRb9Lqp0tBr4DBuM0Qntvzo2CyPBXnHy98r0uBZtQN5Qg/071pmPdH+6moTtVjKppR73UpbLaF4zTlBJiWMtVdmdjfLoU3D8xOvT+WpzrY8DPdm4Z6f0Z2h/dPOz+pTsXyVNT7myySVGU6FZv786Tkq1PhUfp0RngGzKo8gSFYRt3Lf3QqsoLv25/e31i/5SXz/hSv6+daA3PYfANMSXUqmlE3UuuaM6aiGXXm/Q0lF5iK3GDNLzlgzEZ2ZacdGLfSJqeuA/cIzELzVMz7oxl16v3Znnw1GVOxjHqxgu9DM7AIXJ9cXprLE5yPX6aywo4x3w+4Pqn3x7oUaD/VWJjD9e6dgHGqYXe+L0e4/ihT6QsZrtfsXZIeU7Ee9U0eYKZTDVELjIn3Au7nqahO9ZunYkxFvT+ap7JeT/j8urf8mftLs9mc5alqZQDfH+r9Pa5d52hLgBl/daq2aX68P8pUIsnh+FOdyqq8gTPADZw/P4JnvpvR7Y10fJffPNV7pG/gftHNqVKdSknk2mn8Ar4vv0zVeOsTMK0kDpn3x+b+Ugs+D7cDpq4ndcHbHoH3Iy/ctTPnuz23/7MZ9fl4+j/voSzy0+FfReqj/6Y8VbI6unhj+4uuM9HBaCZMh3h9usilPznUImpcYBqSpsA0xysW0XumwZo12QJTrS+Fh5wPD2teaHVMNXcbJG8XwBh1DEyVY/xkGXXGVNT7u+yqlOlULE+lbgNgKjKbE4e7H9bIJpqC3VhWeM+L4fXjce3j6Na9vjVvRDQ9JT52pT3iyVWTU6SfjAz7J4R4rzSBqeJ5GeA9OioqWc5xw3rUaZ6K6VSw7hf9PJXsHDRMLBWYKlCA4azLY4sxmiNCZpK8Rotx1xvPvREfTDuvz1g6BG+NAbz+eZ4/Ea+RAyZyY6i+JHSdpMfLG97vasnD47I7R0dLaDCuQ2CqoFG6jP1J6+tUO8LD37PCNbw+38zRKyg9vE2P8CV6d/m0e5HEeOdak9K9beDzLT6XCJir1Et/NlnM0VAWME7vDfx+jPM58/5ao4oJYyrzrcM9dttlPilTPV6x+537o95fFsLTbXqtVsTX4OkIkUut4J3+WJBgSHCKjOchwF64A6Y6+HWF1tlsh8MbMBXe5Vyk3s1xg+XS4oirFLKJXqP5xBFPt11paDmsYZUETMfyVPvx2ezpVIypBGum4+wmqiqpTsBwsz1/xsHcgevP912MiAxM5aoR/P9AAabapYcGOwpWVY8XFh66z7ccRjtYlby0xEPU8MIeO+4dzp9nySLTqcav7G9MRb0/llFXpjnnfBZd3iEpgIF+mcqWXPGbUad5Kmt0Boaayq337VGnGXXGVN3cn01aDRimvTmsn8r0i3DYYyqjGmlpb+7PmOuwhuS5+9WpmPf3GlsHplMZvPHDVG0ZwPGjc3+x9C90Kjb396tTUaZiOhXtUf9z7o/TzqXK8lSUqWiXQs/7Y10Kpile2dzffNnlnxYHYKrDoX0wnYoxFc1T8eXrojKmWme3o9O8PPi+aa/zUHG3xYrN/TGdSllzAWMq87KHNYR6f3NzB4yUdwx6CyYxYypj58EaYr2tzGnD5tRlBdYd8yyDb0Yda2tY8+uT+81T0X6q9aQ7Xt3cH9Op1G371akYU2kbDjsT7/bDVG2YmUynYnkqV5+EX+/PU+F4NPqPTsX6qWiXAstT8Y42VD6JFfY7P6lO1Weqrp9q9nZSYt+Eq9Sf+6M6VWtaJsuoM6aieaoeU/nGRP5m1N8FMBWd+/tIaqoyneq2xA9HnCh7tZ9Rp0ylost37q/n/VXpxGJMZdXj0FR2SWz3uxRonmoyO5aE5al+mYrN/TGdKn5WvJGkkcd0KhG7Pxn1fJoBUz3jnPSYapwec5XpVMuSy5yBVh15plO9Gzh+ta7kPMuo0zwV9f56eSqqU/WYivaos7k/qlNR7+/PjHrP++NuZfntUvhlql4/FdWpjNcN7kfbyWvjzF5dH90vU/HJ9FQy768ko5Mzk28lYToVnfsbeNMbPHME0VBB+5HvjNddvxrVqcbrpd9nKur90c5Pa7cWvhn1pppn3y6FF3/q9taZVIQxVcL5P0xFuxQoU9GMei9PxXSq3zwVZSorfQNTM53qN6P+uzfNf9r7E+b/8x7KwFToV6j6b9KpJH2AsXKaLkpYQxcAE+WWx/opl0kwP8LFZ8sHDwcDTyWeysOalXmLA3bHh7XqPcew5lGmctBEI76JiiEaHYExMuENF8Hk01wRwjnPmOrbpdAMC9ZPxZjKy6d3rM3JXHUe1wNCesDL2J/P4OK18nqIriK8flxEaumfpk2DHk0ID1bJDZX+gwOmS4d8irP2jcogWDkVusadzvPSZT7YWfDvWecnPNSWvTxVz/srT2o352bJKilfB3j/V+Li/StEapBrMkLlKTnj3f4Jr+fe4fOvHAMYSE+711OBqVDhHLBfvwzVE3auh7aK9sL75WBZBrOjPEd8ozU4yRqN96LlD1O172VGzIN7wspqRLbYO5A18ctQmiMxTzyceQM43v4FmOzMkwhvr/pE3cZv+Hy75SHEacvrZaCYhzla20LX2TkAxo1DYF6qU82FXfzdm4bqVPXTh3vIVA+GjKmEYpiWTKfSC3WNI8FYqSTudKl9cwGmncYL1ZMWwFS4TALsj6I5v40sJ0cBL+xw5MVt6YQHDqsFPtZ4s7rC/z9Kroksfy185/6o90fn/sZKcuCZ91fUr2WfqWZi1zH6LhXeT5w87fagPsGD80AmhGTAaB6v5ThuBGDsMdfpnvukxu5soar+I6g99Lqu5ti4CJoKMN7A9erwe4wnR6R6u4HcIE85eSyjbnKnMFfuOfdlqh+dyl2wuT/m/V0H9DlzdFRZnooyFdWp7NdZNJn3x21O12+P+vIWwxrw0B7wnO/Cmk27FFhGvdwLjXKSYI2e4MOOsIw6Zap5kP4wFdOpxqOfjDplqs/2uFP/4f1RpjKxfGQZdWs9gOdsmlFneao0hDWQ6lR1kGUEnoCB8cwEz5xZMYq+GXXKVDRPZYvrAPXyVEynGm5uJvP+mE5Fvb/W/XYp5L08VY+pGn0Iaxrdm2Z8giujl6cCFvpm1FmPOp37oxl1tjcN1ano3B/Tqaj3x3Qq34c1nGbUaZ6KMRXNU02l7UVlGfVk0ekYj8GZtxEfmb2Mei9PJbxlWFNonooyVStLx5Jl1ClTUZ2K5akoU1HvzzgrXea/y1NNpL+Y6jmENYwxVWB3jMProTOevWEN3ZdwfJa7l8P2pjFm97WkeDwwNmUq5v1Rpqqdbg6Vzv1R749l1OncH9WpRh8L1lSaUad5qp73R5mq5/3RLoX2OsxU5v31dCrq/dE81b/MqBufGtZ0mqdqx10+yHnB+ZuMR+nX+/vNUwl4UMDnyYFxWUa961JgOhXtUqiH+q3sMRXNU1kuPIIqwjQ2+95fa7jw9+PufNAuhd/OT+uO4Pvgz3XiDJUuEw8Lgsd0KsZURQTXx6/3Z2zQDfXyVIypJnUWO81HLnlDfsD3kzIV9f6soBp7yqA96d88FWUq2qUwL/ScZ97frJV1R+CmZWn4oiD1mSowgGk49VQ5tXs88iyjTpmKuwu30jSjrsugnkRMp2IZdcpUo9TOS9ajriTd3juqlhPGVFSnYnkqY3iJfjLq3R7Nv0wlkOGxNONwPWR5KqZT7QK4PpsZMKrAT07EXhVw/T7K009GnTIVm/vbysCo53GXxxO4tSPaB3i9/7BONRkJ/4apZv9H9vv7385TyebZxmZ+XpSe5C9MNOdWH7yYwZoWvGRgjEwnBGPhDEyTPzrvJYY1a9tGwAhvWcboVYY53odvTfXNQn6i8CzscSapwAQLSbqip3odf5mqkM8S6/yk3p/lD7ae8rxNr8BUxax0k/tBQlh2JByuNIX48ADTIHRxCN77Ffw9eYsbVGPNw24sIOLvvdZDsZokOIpFRAJ8gjUfJyEwSbQCpkoU6YmiKOWY9wffWWAYqlOJZBKXRjtWRSU/H5Y4HZwk3nuJiwb5suHiLOZV3pvuCwm9tsYJ49ENEc/M8gY9HzMXR3u985beuELqXdvj3W68KQNjDcdjvnw88Va7AVMJG1lEZ+1R4xTwofSwcJQYU/W6FE664GLnul+rQTMFJroqwGyJ/VTVYPEuRLS+OSHeCSuR36qnOkelDYyTnrs5wWe0ENGkuTg4jnfw+9EgH/byVKanCH2dqrc3Tc/7Sz6lhtMNPD966N0AQ82JhNPjfVBuk2kOzDIkPnaLcF5i7eWkqH7wMd6qwFRbEr6wql73b7w5VvD/08BFX52q66diOtV0PfnqVIypaEad1xRgBF3TTGXbAtOR2gamWpybCEVZWOGdo8uqV4jw9w4X9YDjRwCMPTgBUwUEmCqZ7OHfh/cDRk05nWFDU1c8IRww7khOMhwPnirvC2rbIPOWbZn3Z24KLWVdCr1+KmUqzR3+NitU1qVAM+ribHhUrbaFNVobwD2x5nm4R7qrH6aic3+Grf+VpyrMB2FdClSnokxlpZI2VJqoCOAePtvx9nkC91gx9FHf+zutZY3pVLZ8vH7zVHTuz0ru8HphpWNnWvjAaOvDJVWcKzAVrw5OxAj2F1OpTFjThpf7WTViIaqUy8o3GFMx74/O/Q2yS/jtUaddCjRPxbw/XHEuMO/s9tWp4i2s8aPtA84f1anCpx8605rqVJ33F13gA07CTqd67OF4Uu+P5aneQ2AKylQ0T8V0KspUzPtbenC8aUZ9fMmKb0a9STgDntMLeO6u5XCoDPZt5Hxez26/uOEVjt8b1phBW1c8Y6rfub+eTjUSxDOxmk+0Vnjp5rIuBeb9/TKV9dnB8fiUhcuYiulUR8f66lTWo1g3zPujTGVnyvUnT5UegDmo90f7qXpMdVJluB5cHo4PZapZImPWpfCv81TJarL9MpWx1r5dCn8yFc1T9TLq/CzPvt7fvcjy79wf7VH/3ZuGMRWb+/tX3p+5sH90KppR/+5Nk8oO66eyihoYOjrImSOeqm6P4S5PlY7g+DOmcuW/8lQdU7EedcpU1PszbC3yvhn1cfajU7WuZTCmYt4fZaqe90eZiulUv0zFMuqUqU4GnK+akKq0KhG+X1SnapazMzHTCq5X6v1xTnZRrclBjxhT0TwV61Kg3h/VqZj3R/NUTKeiXQr5opnB+UI5b5/O8PpUp5rwQlmyuT+ap5pYQ/i89gM+P9WpOP0EzE11qnhyy1meiulUtPOzN/f3p05lDeGZgOapjPEpRCxPNZdO2TejTr0/ujeNJSRwP6DeH7fdwPuheSq6318dp/B9u4finHl/vT2Ue0xF81Ssn6pjKgt4qmJMxTLqvHvK/4NMNRX/nfc3/z+yN83kf5mpMuNjYeOhLEqyrus14gabBm9Osaz6BndoEO/UW7y1iAqMc2sadKoewEyWpvFk6Mkm2guw5u1lfcUH1rG9ooF82eNQc4GB7kJe9fNUbO6v06l6XQrj0fuKDWM8I46/e8/VktMWOI4QMJUwqJ/o9la32FGOnS7h4ydyxwuC43OJVH/7BIYZ6cYO71UVmGctLlJ0PwFz7RVXLv2GNNdvRn2JDoR5f7896lZ75htF8JMlDrEETBUnTqdrCBh79RKpntblx5Z3rcKuLSA1eHLAaJuoY6rwgggZbaUKyTMhw+6QbEpy3bYmMp7JA4dVsSSEXwFTtcnijX1tBUx1XgBT0X6qnk51cw4u3mYTOJ6em4toqy22OB3eu/zQrR2iu6OFeM+dxHLL64ccpacwwOFc0ok/S+DmgNaljSNyXaueMJEadFQmSt/7ozrVIK+6fdK7jDrVqbjpCe75lKnWZrjC4dIFphJGeYSmpSZh0tyAqQ577CEgDA8n/nCuOuUJmGq9qiMc4KBV3XzMrdVoaL/wZpDP4fy9gEGpTkW9P6ZTYdn/0ama2QozpqI6FetSGOCDhv8fd2+yrTiSNW1fEAMkQICG6hwQqHOhdkYvEH0nwdV/W3tzAmVk/ZWTzLfqr5rUihWRh4MQ8sfNbJsvpBk8rIKeGrLO1NrzgEmqEPUzjTHBUdZ8fTvoQdj1szO7CsmT8/ZTz+Oz63GWPZ5dPgjEoRCJKtwf5jVY8sXbgD2APffvxFTNmbsRSKc6SpFOeSrXOsI+FB51zTpTqW7FEJVORXmqTQRrYC2jjt4fzf2JZkemzk9kKur8fHRXrlckxTqo5alqOtXDawwoo05M9TxV3hh6f4oBa9L0Gf14f/rkh6lqOhUyFXp/lrGBfXWNqdZSCgz03FqfPJUtwBqM3h/qVOT9OfOBSd6fu3Tbpm43HGCqc/NqWOeyq5JO1XGLRU7n/eHcXyOIKibf/OSphEAGpknWcD3xvD/x8ToFlFFHpsI8lXu5DcuaTmUv+sDQ6P11G+ft5wxl7FLAPJVt7oBB0fvDjDoxFXp/mFF3FtXZG5RRR50qPaVwP4+2nHQqZ/GCxwZ6f6hTWe1z1yTvr3epmOebp0Kmskdv+PxVpcqIa0tgxOVGutPcH2XU0ftDpqrN/X07P2tn05SDcivYrnHe1+b+7L4pqfV+qm+eijLq2PlZ9C+W19HlPHCMCzA8MhV1KSBToffX9uYL+P5ksCZ+Oj+1xedsGpz76y87wNDvJzALMdW/mvsjplpdYI3unYZZQN5fb3nglFG3JTe91/qpqPMTvT/sp3KC7UXVhyp2KVQZ9ZUMzINzf6hT1TLqmKeijDp2KRS76x+8v1rn53fuj5hqLjQCr/tQtp8uBeynaifpz9yfP+lllKeq9VNhl0JNp8K5P2d3Pn/6qRrK7UenGi4ukzpTeWom172/tOt/dCrHmAHzBNfXmPJU7mhyrjMV5amQqfrL5yWwZ620pC4FoTveBcRUUReYW97FWW43rydGTIU6VY2pankq9P5qeSrUqWjur9+B70Nb3z5hDxEePxn1MJ8tPZmph7zm/YmLNzzv8bw/0qm+c3/IVK91D/b0/7D31+91/4KplP+SM5Slv5mpisPa4WwxU4KgP/RM1jTaJbdHA82IXVUp2TgTpjwUH4YRXPbZnd3NSgfoTkd5lFZnheQNYc2jazjM407X37Oi2VnylcLg349PPPv0U1U96rWzaWoZ9eWteeBuYvUNb/JaS4bF+gpfPDXdCDqtzZmdnoLPvWVmGHFTAkYKHp0pX59VYKpeC17fYNXZNW6lSzR1WPPvgzzgsTLW8qAMyz3jw6zv9fbv6iySqkcddapeZz0LiKku69zg04es5iGfbe6swxcej0unmt3vqhLji34OzHUAplrY8P7tlcB5NBlWc5BVpnoeLpY8yrVJHk8vW5NdL8KVr7TZwIiGli+yy2vz5P7BGxlReQDGqjGVmFa/T2vE+Xx9GwXBblSK7HwtfB7IHV0IhJZfsqBQYu7BHi2YniqmWcH6xpNyPTaClwcPh7KZODxMWyMhig1g3tf8onnSyU8/c3+r6KF8etR/Yyrrxgd3PbgJA77azoEBdRWYKrgoCl8N8qbB46jkTL9acD0bQl+AbWqRssK/pTxJhTKf6s0VM55K886t7QKYq9irMulU6P25EwXWnC9TUZ4KM+o1puIDa8hDrWKmYVSdCa3A9faNkSoEq/ylstOtv+KLYQT3g7kFRpffwYOn5UPPo/5asYGx1hI8CTW4/1onuD/sTnV20dQ2ANEa/pmxMvIpT0U6FTIVzv3ZxQOecXpX7dWZKh46idcCShIs/oKf7FWz96RTofeHGXVkKmt17kjUT/V+Da+CI/DTXW+9/B+mujZgDcPOz9+ZCnUqOpvm9zyV4sCaUxyXs4CYCrsUiKksBfad2KXQHTf2AjEVnk1D3h8yFepUyFTuvAQGE+ZZj5iK5v5QpyKmQu/vy1Q1nQqZqqZT1fJUq+R1BaYDprK2zWSpd21geMpTfb0/0qmORVuiPFVndVoZ1Pn5e57qJDiwxg8T+O+/TEX9VJin2rjVWUGVTmWLA9iHby+wZrXa06NATFXTqXpTuF69bRR4ojbNBfL+Lm+Nf+b+sJ8KdSrMU9HcX3BsWF5DSE85zf0pVT4O81R2UXmBu+44+cz9jUr4+YvlbEVdCm7iVLrCDX6fGlNhRp26FOQTMMBXp3J9P5F1cXCB11+2stztVLocDxr2R6dqmcBE82AwJu/PCS7w+e6C1idPZb1UYKqPTvWLqd778kwZdfdpn83P3N90uROcTDn96FSsvxUoT7U1ql7u/grW+DKoGLfKqFOPOjLVwn0siKkoox40tLnX0lT4PqBORUw1u+5ze9oHBuy8w4bXeA8vAelUiv740akOE3i/X++PdCrzqi08aX/ZGbWMOnp/bjaEPcal6qFHncpRrmdOTNXrRHC/f+f+KKOO3t+arYJPj/oo6y51LfFT0qnI+2Prg/LRqbBH/T7x/+z9IVORTtV6rSZ17w+ZCrsUrPUdvh+YUe92bnlOTDW9wB4ImYrm/jBPVWMq7FGnfirZSFTdVLoR6VSfPFVvpXidzFsKrt/uLPV9Pqh0qlulW/7SqTBP5fLwfCfvD3Uq8v5Qp3o1GrDnwIw6zv31dsZPnoqYypBgjyilpw9TYUb9n9Wp+kAe7b9gKrXzPfDvf0mnOr6PNnfOW8WITroCTPWaFlzf5qoQKxsPGGqY+3zeWQDT7EP1zpZrDxhCvgMDeFNgiJW3AKY6CMM82HFtz/IC/n45mulCJA2AqShPJTRhjcc81Unh2R/Opum8D9xU8p4wLV1XNLrDuMmN+1UTgotdnFm7hNfnmwX8vLIARur04c/T/QoYCpnqwYoZn63mhhB0Vl7KHkdlygO/rwHDPMus5v0RU2GeCr0/yqg/rIXBF72WGkQPtbiz9yNxuT+3YE3eqlxip2ax43E4hZ8/t9Uza1q5B0wXVnOQUrlkt2aw4OvuZWIEbPNibKnlVx73BCYEZv91Z/Pm5k5MFbDUl9jN7Q4po0461VYwOIdfZxREsstLdlttgNmOLdgQ3cxXycy4Dwy1yzrC9JkB06R3K+RLz6nOujkWJVvtPQeYZwuM23aB+ZCp6GwaocqzrG77JuWpnPEjTv/EVK10xPhsGA2MeGWoIVtvOwqPIrUh8NWK22zaNaY8XbyAdFYqvH5cnBIe8qCEP7caqmEs3lduT8N+7gEMy3/y/jBPJbTtTU7e301c6XWm2naB6dbLBjBTL+OczeTblvNJqAbBuJ/JTBaqvNx4rwnhawv3k7sN7jy+23oQnV6FyY6HuMPdnTw0wvscmMue53O+klP4/Dbv7Z6N0ge833OVyXw1q2dMxVRlt70yKE+FOlXz9soEYirMUwmr1zYn7+/bo07eX+C/ptSjbvXHkvk5m6bKU1GXAnp/HaO9zimjjt4fMpXLpp1PRh11KspTXYrXx/uzB1tYc75MVfP+yuC+Fmjub1BqW9KpKE+FZ9PIxv6Q15iq03aXgi34nXMtT0Vzf1ttZVKeyoJNu/rJU1naNXBOBezDzf7gM/dHXQp/1Klg36wAU1GeCnUqfQ9M9Z5djnkto95fDTYBzf19vT/rMoM1HL0/1Klo7u/ar9YwKTwZlFGveX+b0Cz1WTxYeN1Dsc8t6QB/tv1BRGfT2K/hOSWdSj50galQpzqYLZ/m/uzdYMb0PG24pFO5DXG019f2GO6H96jKP3UTWHOfj0ldp2qPZ/Dz5RdcH5z7O82cqlshA0Yb8x+mEsWKqY4PYJys14g+/VTo/anTLvd6urwQSKdSdMcBBhbgeqL357AVJ6aytH2VGa50ql5avR5m1Ce7lkk6lS2anfBPGXVkKpz7ozzVnMmXT+dnbAFD1DLqNe+vYirnegem/vZTOeJlxIip3riGo/eHeSry/jCjjkyFGfXfvT/SqTCj3lmqF4N0KsxTvY5RVuXZgCkxo446lZMOTU5MJQ/KneA61R5h3uzCnoR1gTGRqTb96gzqSqdyigt8H77eH+lU9+tz43UD+LyJqbbL6kzsqkvBzRRgKtSpaO6PHTqyflSqzuNKpyLvD/NUtbk/1KlqeSrUqRr5C97/1/ur5amQqWARyA27sexLxFSYp6pl1NH7s3e3SmesdKre8wQ/H3UqnPvDHnX7uR7B98+A52O3rHr3zSBJ9fgKexhiqmxu2qRTtZMm7IG+TIU6lbPrwB5jbR0+OtW/zlOFYwd2u9vVNqe5v23jNfy/YSqx/Vfen/ZfMvfX+ZuZymrrFmfNRVOYztMNY8p4+OTarKHmodvbwL5/FnCexgdY43cJMMXurSx56oxGRnzlwBAbRVnxaPIYBqFz3GasbRkLPu1Jeh76J2AOZCr5lqRBjanaxToWSKe6ziZ7DitAL5juls/SELxY5uo00fKwuSj2zLsCY8wY/LxobPE96y/g91lJqZGH08xnzPWClHuTKu9133ghGxXClHs80YxgKKpLZrJ91+u1+xuDvL/kyddeSwxnAjFVMhd0vi4zWMPFvrJnd1lx+CwBBAothYvMeuRbHl8y2Ci0NrBmW9uNxxd+Aa9XKPD+BHG04Et5NDHCa5VpL83izFfPbnW2zMC/s/SS3GAj2BsKodcARprHDuzbj9IKntGTyNbbPPF4/BZHRtjY8jvL4wQYa5nD+9X21ZnMXSHki4PSETytYppXUnmb04mZxybAAetfDJvzwWMUxK1Ddiam+pfeHzEVdn5SRh3n/qajqo/qlg2M6PKozlfk6yZn7QWQxHJZmuwWKJX3WvYN/5J5nB0OeQy/T1ka/vtgy8RULH8Dc80umcgah0yqe3+Yp6p5f8ZqDGtw5G4Cyqh7/YTx+FjNFBhNbjLhANc7XeXAuE1LreYaganmMvxfMGlxYNjQu/Hl5aYb8awLTNUau22uNuTqjOs1fD5SmMy5Nw4MI4zYa8/Gr8GP94c6Ve49fpgKdSrMqJdR1dezV2CNC5/blHQqO/Nhn4jeH+pUljmCNaGcvQJPMg/nwJ5cgMG+OpUVvpOSdKpalwLqVO2zMROcQQL7VsOFNQ4z6qRTYecn9qgTU/HosvTK9bpi4mrub7Ace8BgVZ4Kdaqv90dMhd4fzf1hl0K7Cfva/jECZsY81befijLqJvdHpFMRU40Hq0+XQk2naruPxWfuD5bO+ZepUpr7Q+/PajVHKeWpiKnQ+5sPVjuvObB/uhRQp6LOT9SpVu1tSHkqYiqBObbXevpHgfJUwfCRes3WBZjDFdNS193BnJjKzg6mSN4f6lSONpSWepZcfOpSIJ3K48AIxFSoU3Et8oA577vPeX+1ub+WAkz/9f5Ip7q/gIF7Lqz5trWD17tdfmXUjRd8HshUzUmZCcRUqFNhRt1u7uH9fzPqbmOY/FmnOj19/+P9YZ4K5/6w89NajFJTn16rvIuo5zkxFWXUjXhhkPeHTPVWlUXgGnf4/uLcHzIVdSnUdKra2TTAhwZ5f+tXdfbNa/rj/WE/lTA5weuhToVMRTrV3ZaWxFTYo05MRRn1SqdyokpHwR71WkYduxTwvD/KU6FOhV0K9nICDCZq0aKeUUedCpnKcvcjkzo/WwO2FdzRGJgCOz+7B38fUJ5qPr1uSKdypH2X6UlYdY1UTEV5KuxSQJ2KvL/WsAHPv2Dxo1Ph3F+nbQMDf/NUxbCfBdbY/PH+ME9FOtVosjXreaqJtc0po+48GgtJb/iv7aef6h3C/fqd+3NcB64/MhVm1J2GOfqz94c96jT350bwfdj0WuknTxV14X5Anarm/SFTdYT1KaA8FXp/tYz6a9qYfby/9RCeL9ilUNOp3gNtSN6f60wGy3+QqVrSX8396f8l5/393Rn1SG6P4UlXNHP/rm1UppTxg1urgxrEjghME3T6Hg9VAZjK2Kl7VnQ3c86v+6EQDzxfZeoQ1rxwpg+NYHffLpnm5HOevm96EI6GWVrz/mpzf928l3zO+3vdejtYSpWu4PdN92zI72OPj2elFkTz+SZja9nz+OzR0oNY6wEjKdbI4zwXjSDeKVvGZEFJuO87RhDt2wpnsR74POnMVCEYnnn6J+8PmQq9P2KqXFsAU9ln1QgcbbNn+rOw+Xz41oVA6lWMoyZbPms3jSAIm9mSOccENgxFE5jKWcDPj1VhzpfCayyE5TmTmbLZnHkwerM82rS2e7Z6FFe+breGQZy6/oep5Ot6lRNTPfO+y/0wGxnRVuJndmsbwGzJUw+CqeGfWVHcQp6qi04whYddyMQR9lnNzDwaHZU7C3eKzZP5BRg3lIApME8lJiZcb/L+Kp2qlAawJp7e1XmLV3jmv5/OUrCC8eCsd5qCwUOjOvNa56XNlqIuA1rNGnAZS85YaHWA8TS3J3hD2bNZfNhEPAorplLZUjKs2/zMnc24b/CrlJW1PBV5f645Vkinsi+XWCWdSlTbwAirJewD99OqN1/uaEIUbYHhxlGScb/1gs9DnpYSc3rFnPurPTA226op23atC18desBg+4vHWCb2RK4o86ER6zOeMX4ezYDJZF0IJ+lrSUzVs0bAVFYbnjGoU3UnVdcAzf1VnZ+oU7ljtSPp2hGegZ2B8MNUnQcwVbf/3gXObFjpUt0X7Jun1VkqmKeyywb8fIFdBepSaHQHDulUNPe3Og1CYirSqYipvHwDa4hRnU2BGXX3ksPrZ/AMba0eS6/xTlKBdCqBDbxPRt3YwL4X5/5aQuX9OdU++86q8/z84wE+73aakU6FTEU6FfZTdVgz+cz9oU6FGXX78jyUlFFHnco6Pc+S7gIpU0bdndvpXhfufuxJo2iL/VSwj/ZeF69ySwynuYJ9sG1XGeDW7SjYQnAG5rMbGelUzv14POtBd8Wo85My6uj9NTzhp58KmarWT3U8wuuR96cF0l0ftX+8P6c4wJoWzAaR906rHnXzZC71crPi1KVAGXXsp0Lvz20eZ0yXuxdgUqu3C4ipynF1/1vH7SdPhTqV9IhOAelUZhcYufE8V3m6yvsbaE76yaijTnVi0fLDVOj9oU6F3p/jaemSvD9pDkzqKKyaY6z6qYRqRsEWC2AC9TH40amQqTxj9oc8FTIV6lTk/dXyVKhTnV6zDXl/zuZ+EGtdCvXOT7vq8T6vk1D31jNgstl4Z9Dc36Y3+zAVzf3tgoFLTOXCdSgpo17LU3XZa1Znqt/7qVCnakXNs0D9VPu5Nvl0KaD3l001m7oULN5Imb5rvlL4/X1gJvT+ME/V3N2y+txfkejw95vz2SSmQp2K5v78XbyijHpNp+rMDnA/oPfH268EGPQNjPjtp0Kdym4sjrbeSQ4jYipbSqqzqZ6hRDqVqw3gz2upZXrFqoA9x5ep0PtzLibcD4kxy70yyYBZlPmtJJ2qGx/OgmUL57suHxrhp0thcj6FenyYTSlPRd4fnk3TfT82gjvVKt3ql/dHOtViekg/OtWtV91v9sUkncoSWulHp2p3Zj8ZdctyFsRUlt+E+1ecXFKvbxx3+e/9VDWmQp3KhYdD+g8yVbv/V3N/+q8mBek/ejbN361TnePdmKvtUzPwfN2VDdUc3rnR36lBkKUerNGbwuO+Cmt8PBnwD1PNTECpcGfBsto9Jwu+tApY05wFrGGdrQLMFbbh37f2WVjvUoCvj6ifluaK8lTk/Y33zS23/F4392/uem/kvXmXj5irBcG5pyzZsAPMMR8JehB5h3LJyljxeNyeGkagNYFhiosQ89Wz6oTcPQrOynbFAN4VmOo1KVPKqCNT0dwfnqFcNC/pJ6P+lAyNLzNPEcLLuciYGG1szt9THdZ4JwNmOXgZX7HlD1PFseXwdVzlddQ1vL8uy2d8mtzHeXiyyg9TwUdW9VuNgKkKrly5dxsN8zg8be/k/dXyVIvBwoGtdReuZ24BU+VPeL+B4AJTdecvuP5ZHvBw3OsY3lEFplrugakW17ZphNbKg3/fEizuvdKREYpBuWeGMTMoT+WGDdgXYZ7qtWrAM8TdD7meCNUc1FenGpeJwaP5lgWRJQPcGpt1j0+0l5x7J1Nl7CAKnM/2di/3R5lis6aRhHzacQth2hFt0XgJwxN3+oOeMPUsYKpvP5Xty6ezLimPD1NRnmrf26ofpsK5v/bwZsDnVWh51BnD62vCaMNXb1cRonXMRTYwganmnUDLg8gBpgpDYKrZvmIq3lBUNrs2Ra6uzIEQPTO+ZOe+kPLZtQ17gE3hp0wpDpyYykqWwADYpSA/1kuhllGvMRXmqTCjbmk+rHHfPBXpVJinatr7s0F5qslrENTzVJhRR52KvL9+Of54f3Zewuvj3N/7UQBTHY4nU+90tIHXKo8/TIWdn8hULp/An1GnojyVpvwwFc791by/GlOhToV5KupSqPVTyeUp00WpNaLOT6ChgUhMhToVMdXlurI8Mb4AAwj384epuqtfTIXeH839IVNF+9cPU6H3d2vAmvs29B+mQp1KTJvLT+en+OgGXncNTEJMhXN/2E9FOtXZPSSUUXcaYSr+qZ+qlqdCplJPkfvJUw3Lqg+p0qkwo/7p/MwOLjGV1a06GGfm1iXvr5ZRxzwVMRXmqcrnc/fp/ESmqulUyFTltcw+c3/LaTfyxOK2zd2nDtd/Nm44lKeymgdgKPG6dbz2NlkEpFNhRv137w91KupR13uPkSeJgx/vT84f6oepWlkCz8vxakPeH53399Wp6nmqSbjLnfYC7g/TucDnU96rHu9Kp0KmwjwVMRVm1MX1Jg+oS2HVnM3J+7NsF5j62XKWNPdHPeqUp0pue4G8P8xTkffnD6oe+3+lU6H3R3mq5fuypDyVneSjTB82DlPSqWoZdWIq1KkwT1XTqczJcU1M5TyNy2fur9XIToa1XI456VTdS+eHqVCnwjwVZdR9CZi1n58qxqiY6jv3RzoVdingeX+UUXeml7HXH70PBmXUa10K6P3heX/Y+UlMhRl1ZCrKUx2VS0Ten9vRjzJ1KWA/FXV+Yka9plN95v5+5am+3h91KXCtcSedygpawHjIVI1HC74fMxk+P9Sp0PuzVjdgutf7MvCK2xG+v9ijjp2fhT5Y/+PeXyX//HumMuRf//uPzv393f1Uhrge81G/1TS8BV9Lhnq53ri7b6hGPFgDY6TCxuXTeKEbwdis8ixna8bjTB7mgT5VZbZ7Vhnx8jIQgnyspezdK2Z8MS10I3JHashsb/n25OEqCT5MVXV+Yp6KuhS2j+aGs869G/iT6XNp5N5T4pNNohlRIBcpC8IOvD58WY3AM7OU5dVi4ymKYYRPjcusXFS6yXgIjOV7sObbwwAeq66lBvEyA+b5XafCPNV77aaB/doEd302Wqg8aVpKHqnrYsnS7QKYqrRgTS4O6pn5vrLhnjqH1+tc4PVX2sjhSQkMF7M5D9l0H6Q84KNxEO3WmcQuuXHiC28IjHJ6+hlT38GFp/vmMIj86HUmnarf8pdwz/dbKqyZI5svlAKuZ2cMTDTp5g4PYmCGMHvDf99rLaY8TZO24HmdAjho2pkCU4ojIZAGypldtMLi8/t7KATCPMsYnzvwHTWUNHCCHuyLjDHrwxrX+mGqlq55xFSkU2ndk8ZnfQsu9OZdMjZ7uV2ueaWcT5VNprLVBZiaS5Oe4U2swmQZfJJ8pdyL3Lvn9t1YZ70jdxOtl0+zOTDog/HWh6mwRx29PylvbeAZ/Y5NWCPGmtd7R2uBmGobWzpfLHtaEKoneL2x1lnz2fuu5PHYL0tWHk4VBObw90Ox5OwZj858vqpmEMwVMFX3uXvxyZgN8pDnPGVqkadwPT09j/NjFbBJqj6idncT2M0ePGOW65VKTEU6ld6F+6MxeGa53clgTUedijLqyFSYpxKNN1y/3VBixFTYT+Vux6aqW10N1oTL+GaQToXeX+d2WhuUUR+NWhHs61uznJjKHY4NYiry/jBP1ZrneV7rUmheZzPjT10KqFNhnooy6tk6MYGB7s2P94f9VMOjNvHE4QiYGXWq+UXseqJjJ0Gtnwq+rrCPxS6FtMr3iO3WJac8FepUyFTOxTYzYqp2K9rmxFSYUS8Blw3y/jCjLt9Ox9wZ+lWeRnxldaZCnQqZyiqewDDDYhx5QjTdBpRRx7m/mvcnt1cJrPlnWJMxo079VF/vD/NUv2fUKU918CWz5v2RToVdCpSn0qajPXl/lKd6x7DnwIx6LU+1SKs+MvkOTBJuz+Uno17pVJZVws9HpsI8Va1LodECZqE8VaiPXe8tMHi/vzEV6VSYUReu1yygHnV7V30eX+8Pz/sr2gyYID6fOGXUsUfdeWfAxN88lWXfonMto+5cr5KqJ5t9zytEdWfUdCr0/qx4Ansc9P5ey35mUJ4KdSpkKrdxk/Z69hzMgGmqs4v2D2DWE6vmVvcyfF7wOJT0pBxsSKeqZdS7O/1iWAutOs+wYqpObG8EylPpGbyft81gT4VMZWWDuddsD4DxjCUwIjJVSy2zwE13I0Z5qmbYq+6P6ry/xa06K6liKmvVgeeJMp8C463eh5yYigfVnuDLVOmz6i6J9sAgmKcK4qpLxmHw/l5x29QnbmPoCQtvmzt21flL3p/czgJntQfG3EuzEXl/zjEdqboGFA7Ph3IvkPeHOhXN/T37FuzJX+NPRp2Y6h5vI6+hNuF6k06VOCF1KbiNAzxv0Ptrpb0qb1blqYb6QCGmquWp+rsTvD7mqbQHMF7z0gdGsgNgpst1cPeasxi+L5hR/+pUbrSC13/e/Bll1ImpbqajE1NRlwLmqbCf6p/2/rrtv5r7Y93v//6XmOq9ikfcMq4NYRo4TdHQpOuFW50bMNW7BYzhJZ7DUzEFRrIWfMmCjTLj6SsZBkFqcomZy9uMBzPYWAVOz+esO+ynfA6AbwSPdmmT91c2OrFA/VTIVOj9EVN14+aaa/dD1/CVyzo1wsm7xY1rrApxQ9mkTDidHM79npbHTQMY5mQCc6Rqldfq2PD6/tEIuX/c6UIwPsCaP3sqLvfbb9UIl9uME1O1XH1dnZ8U2X/QqcwcnukrReHBcqTkwaIFDOc6yoSvjTGsyWOZ71n7Uq3xh5EuRE1NTZlW5Zd8O9KF2BqonN37o4RHg2BsRPygiqwrWQeetGVDiFRZW7KNDruNdG8Njcg0/T0xFepUlmAMTN2Sc4uvWhNgLuOhZgwWFoevrVgT4tKH/z6YJz5frtvt3Hv0gaku+8LnsxEzjTBl3p7F88WYh70SmGxqV/1Sv5jKFtcnU9/OJJmYivJUyFQt6br4eH9PI9F4sqjmGi8NYBpL7nW4qYxlg88XigyodQKGZZcu3B/KxmQHPwCmel4LYzqcL8+GL74PfGQuesb00SrPH+/vkc4N0qnQ+3tdGpuAdCpkKsxTkfeXOP2q0CeqOlebhcwGabECZu0reXjt8jNLtsBI05sOf59kwFTqYHTiwWKm5WGqFirb7I5vrsjhII/9N9wf7ap7YnG560G0PW9DmvtDpiKdCvNULd2B6z8Q45KYCuf+KE+FXQqvUwnPfPT+Tk41XolM1TzCmnF8vQKvF+Y/3h/qVL18cgtqOhXO/TlSPzmTToVMRT3qaWOrk/fndjbw/gXPH3qinAFToU51e2wXxFSkU2UyrHnYZ1ZjKtKpFk1YE7q9fQPWlPwQkE4VO60xMZVzfiYZMVVPLWPBbbrw56LQ4JkaPneBVfYPkn4y4PcVrsUlcE/YnVDpVNRPxe+wpg72cD1EP9pinorr4eh19jqj/lEgnQoz6tLoWuWb3sBcX++PuhRqOhV6f5inqmXUce7vFVvH3IL79azzITBTxzlkBuWp0Pt7CcU+sO0BMFXx0gLvdQamcrtHYDj0/oipUKfS0i33iocFjHKtuhAwT1Wu0m1OGfV/w1T2uppbrDLq7+V1V5/767obYBz0/qT7D1PVvD/spyLvD/NUmFGvzf11WodF7uSsUxJTtfPXRqC5v+diMCHvz3aPZ0Y6FXp/VscE5i4WL/g+F+niM/eH3l8tT4UZdexSqDOVbFZedZVRt9rah6kc/Zzsae4PmerT+Tl/OZRRpzyVEvtzYJIM1mTMU6H3h0zleFkq6pkEzN+KzvB5IFOFW7lP3h8x1al7GFNG3QlHJ0mfm60PU5H3hxl17FIgpnq1nKnXkU/V513lqZ5VDz0yldsxTVNXgxUwqMDh9dD7a73X8Ppa61Bdv+o8SHngUz8VMVXRekVeu3MBhjrsOhIxVbMRwOeH3t++mrPtbBc/TIVzf6hTEVNp5cX8MJVU9ashU+F5f7U8FTIVdX6i99d734Apv0xFear+8wTMuIbnRXM+AGYUpXapt3eX5HM2DXp/rpHB95cz+L4iU031wSejbp/bcD/32MqE99PdCVX/25l0qsbKP+bEVFoO17O7elZ7rN55r3f0KPVet8UuoDzVJnsYXrOU4H7d3IDJq/ITTwirfONsNtj/g0zV67b+PVOJwree6j869yf8zUx16a2HfNhvw+6s13fvhp5Oztzu7BUhXDBgqmLWt/lCzTUhDJplyiILmGkZhENYbG+ZyCa2l/KF3hwEkVtsbbawNgmfCn349+mT22z5CItPRp10qt8y6g0zXnHWCKWcZ60mN05WU+CjwUbNg1mlYMEPtnlY6RLRYQKMNFMWDl/6pp5H92ZZMsUchXxW2LoQNk8FY4sLMGC4KlQjGK3h9e+DrEc6FZ33p/XDJZ1NQ95fub8pPI7eShBdX8BwRpqP+WqV6EHwUrI9O+5PKz7dDIGpHjwLmWR3LO6PBWCumQjMmI+MhAej19iIH0VWsuXptuex2TGEeFBuUwY//8RX6mMghJf3KyOmar9uK6PGVOm8PTRi8QTMus5HNoeHVPV+xVfK5mIATHUV28FUKhSTvR83zsNEHwnh4K5kzFCDMTDRcghMIQLz1XQqcZvYunLFzGp1Ng3qVGN7wD95KupS6I9UHjtv+H2ZylXWNHdtroujvuBfrhuJpRYwbHQ6dXPf6XgqG/WDKTDs+ClMz1t5b7yO85wr73Y393Sp3MP+XH175WU7D4ipUKeqMVVowb4bvT9HU+GZ1utYKl/cfM2IzcFGZvZps+RrfaYEcf+intksh/tpkW5VuB95ZrOwZRx5GJy1IH72XMm4SHHJdaEcBPEwKkPmqVbCl+0j7AGGqxenub+2pm5y0qm+GXXy/rBLAc+mqelUyFTUpTBadf165ydm1AX3cDaIqRwJ/r6WUcc8VXnzVwF5f1NvFdXn/qjzs5XC9UCmwn4qZCrHUqQ6U1GXAnp/NPeH3t/YBKYqrMY+J50K81S/M1UZq8uAdCrsUsA8FTEV5qlKNQVGRO8PdSrs/HROD1gze/p48vH+9Hv60al+dSmElKeqZdRRp6KMOuap0Pujfirr3L7rp+t44MnybiGQ9zdTo9grlRGs0Vly+nh/qFNRlwJm1PvaKQvI+8OMOuWpsJ8K81S1jDrO/RVO52hQnurr/Tnz0cWkLgXqp0LvD/NUyFTU+XlsjseUp7IGTXNPeSr0/oip1O0fmSq6Rws6768290cZ9U0mpTXvz1Wrs0Bw7q/ljxdGTaeCpT4z3LzXuVOeqrGUgKnQ+8M8FepU1uw8svVx/6GQ92eJKqyJlKc6NRaGe7od7qRTdcRy+Zn7a5ah/Cfvr3s9wPVGpkLvj/qpUKeaBnA9UKeiuT/sUsCzaZzwIWV6acPnUZv7I6aqzqYhpvrmqWzvWO1BKqbCPBXpVGb3Yn28v/cGPh/MU7XXrT94f3jen9XQYCsu3ODzquWpUKdCpnLnCXyfME/VL9rweR92wBTYpYB5KtuQux+mwrk/Yir0/orchj0L6lSrIexhhLLS8bKq8zdfim2vbL+yT5fCN09lv8qhTHkq1Kns8gL34zejTjpVLU+Vculc06lo7g91qtJvZYbdarRFXT6NQ8pT2dazLZFOhZ2f1E+FTNU/ZtUxIpVORXmqiqkoT4VMVZv7Q6YS8vfBIKaSX4+EmMpa7+H9mK8H+5NO9X/i/fX78l8wlSh+yxT+l8772ybHAR+Ez4bBO5vm2TCU+Ykb06oDtCUBYzT9wubcFjUhnqxhzTZvp4Sves2BEGcHYBpkqvm9B0yVz182iyMv4Ykea3mwMoFp/qX3R0zVbE+53n70ltzNB1LAjcnTNnqntlCdzq4GcXtbcOYko4ph2tUZx0cVGCmzbL4aRsA8Mw1eP+4JAY97LT0I+4nHmKH0HZ68O4oQveelWZv7q+lU6P0RU4XGscmHvYVixIKshOx+2oz5eqzrRrDqZUt22OQrvn7u4Oc7JYf9BGwIeHIM9Dy0JdVkiVjE3LMTMw+1VXZnHZbv+ZpbRh4chug9KUeenEbAVMP2dlljKupSuC/6Ex5N1/D32qRcsu0BmG3+gt141M2AycJixIER3m3DszxgquEo9/iC8VEenUabjJlLz+Q8Pw+DiPeAKb79VJ88VZVRF7wDPKNu52NYy1O5Pa0Fz9h5DkzZWQNTNQNPZoBBIjd3OqBT1FZEWPQ3wNSrY7eyVhWVFWPL59Hs9MynvbGdGevQ3XF1WXYDfqsYVBZE8U8Z9WL7hOs/yCKJ5v7Q+yOmasw8lXPvrgpxPysktrKCBU/mJ8UIu2WVD1tvYj69bIGxR/fMZN2bcuApP2lGFM2eoqEc3YKbJ2UQhO8WfD4rLsQ83rmaEMUyMD5m1KmfCplq0xlolFH/MFUn63jd1hnWAGSq5FH1xzj3reHsODBOsmrxekZ9NX5Nianc8gz/HjPqyFTk/dU6P7/eH533Z7g/3l+xcDYB5anQ+yOdCr0/nPur6VTIVKRTIVMpmZbV81To/VGeymuly1qXAulUyFSvaJ7kxFQ494c6FfVTIVPVdCrs/BTiE3x+mFH3ZD+q56mwRx37qahHfbN8qOT9UY866lQ49/ev81S1uT9kqs0VGK+wzWPu2ApcP/85iz/eH2bUsUcddapal0Jr6B8D93pMQ73VmXle33gfBFv2pE+einQq7Pwcn33He3V8eD1WwpqFeSrMqJNORV0Kmym8H9Spvt4fzf0hUzWva1jjsJ8KdSrBLYBJRo9TVmMq0qnQ+3u5rUVOGfWv9+f0bsCMmFFviOsscB/rqr+t6qdqPKtM8fkkmaRT4dwf6VSJcVFIpyLvj/JUnjz/ZNRRp3o/huuPTrVcp22v6DFghqJRzdVW3h91KSBTLZIuMGRcbISaTkVMBdcqozwVMhXpVOj9YUadvL9L0fjoVK7TqzLkv5jKSQ3T1Idaa+I1hkaVF6wy6qhTdR0Z7vfnwmT6RnrMvXfjWZ1B/R6F+lKGPQnqVLZg/Mz94dk0pFMhU7UGIewhvt4f6lSWmqcyeX+UUUedKov9j/dXY6qyLQMj2eOBTBl17KcipqqdTRPtYI+Dc3943l+NqXDuj/qp0PurnU2D3h8yFc392aMLMPixC4yNTIV5KvT+iKm+/VQ094dMVetSoIw6PJ4CZ5LC9a3pVOYUvo/o/Yl9D74vRqXj4twfMpW9WlRnC/W0hDLqzvo8+uhUmFEnpvLj7chrva4r4R/2/kRB/AvvTxSNL1T9L2XUt1KP8fF0JAu+9nT3hjFzj1yfLJUgar2LkK3DjcVX9lPL4/5DDdnhEcQ8Gnars0zE8s7CcZHwufkeGKE78W0mBLAGLntjYAKucpOFz7T02rtJYtSY6jU5xgYxFVtMFty0VpIBT2rXNILB/M2N00kNwmxf2Gy7BOaY9aaaESZaZrPm2LD4YpvpRnTeqncmp8mUz99P3Yhf243KfH1h8+n8ruThCpCLmEp8lPDMkQtR1pOxuPDEhpAa1isRznpT7zVgTT4oRnC5KpzdLpbJvXUGa/Jjpy5ZQ0+qvq0MGI73S5vNhNOEc7mAP0sGvL+etIl4KJ3MPJBUuB6wQc75wpWqzknuh6zXWBz4bN4eBEHjoqW1jDrpVG85AYa7WAMhUM4Z/HsBmC2QOVw/rdRCpg4NWCYGZUuYikNgxtUVmCo9r0dBrAnekvVcZcS9bXtoBGUMnw/qVP12KxHI+/vmqaxgDvu0b57KncDGR385cZNPJpERxOfnRmKSfxW4dV32BG6OC5EtzCpf5jBJ8LKRKxujPTBe2jn+MJWl61tu5m43mKbVXCYyVfniM8FxV8AUmFEnpvrqVJSnQu/PzxSV+9JJzUO1BIbbnbwFXxgtYCo/4xnbnpOIz4+lGkSb6n7isrLnoQdMFU99tzSivf7keizDjRdIwPDuII94srloQjjYAFM1EmAS1Kmonwp1KspTuVqVGZWyLmXUyftDpkKdipgKdSry/oZHWLNU7eVTlwIxFTdf3Ht3jWtO3p8jvWxPCtJVbinzKhNddSm8T8BIlKfq5sC8Ne8PM+rIVLYDWxh9eFgt6hl1Vxy4pFM5beUEe5ARrGnvbWP/Oe9vPkn7n34qZCrUqeSDtDQsr/KmtIspkfdnszM8s5ejCzCOm/9Bp3qvLxeDMuqbif+jU0kWrKnIVK38k6cKdX/z4/250xUwai2jLk/PS9KpGtNindfyVP3XbCmQ94cZddSprOmkE5JOJWQu7LuRqXDuj5gKvT/sp+oov/JUHXiyEFORToV5qtdLBKY6uR1ZX53h86Y81bA6uwQz6uj92ab7w1Tdjvzj/eHZNMRU37k/1KlqeSrMqNeYCuf+rPMjWf5Jp0Kmwrk/6lLAub+aTnU0HM972yZ8czCj/phsx16HX6s1uvL+hMkMPh8RtrTO5lh54xVT9YNo/tGp9q9oTUxFOlVf5IfPeX817w+ZCvYQNulU1Pk50DpZjancjjJSSadqmYufPJV83C6AkdfAJKw6Gwa9v96zD3uMrmrWvT86Q/m1he/Pa9w75zT3h0z17vYrb7+a4biZ2vjj/X2ZCuf+rGcEzPE7U6H315gKmUD9VI8AnldNDVYm0qmwS6G8vQ456VTIVL1FAEx/XV1CvfMAZm8MfGDib54KdSrKqBeNw4Dm/sj7++pUxFSYp2opx51A3t9Xp7KkMew5mpa2pX4qS01vZ92awfUg7w91qvDph14RXuH70p6MUr0d+8HnvL9XMYTvg3SIvL7T21S6MjAbnvdXm/tzZi1gwuMsNxylIzHKUyFTUT8V6lS1PNWXqWjuT7msYmDOSlfGPBXpVGMLvm+lm3x0KvngwfNJ70f8H2QqsfNX3l/r13F/xn907u/vzlMN5djgw9eiyiRPm5lhHIZHbmZdYKrjVAnZww4mfH6StCBubTLO2FKJYE1vw9IlF+qZtbTK62PawAhy7pvsPh9FfL3ZVmfgnlT26adCneqbp8KMOnl/vc5xxgfKpJN72fDJDPP+LvmgsVeNyLI9m2mbAl4/92ANtUV4ee+tWJwfm5oQr4LszMSg7/PwXvUVjYqmZEhwc/PoJv6ZqWpdCjWdarq99vmwozUF/hY3NrteOyMev65aHmwiNQXGsRY81QrdCO4erNmsvRnz1WmuG2E2zRizbkHIF7OpGURtA66HZQk7vrQ8YJSx73P2GCgHPuXPQRAfvB+moow6MtVlMBrz6eUA13MJsMBiMZ/weOVoRmQX8N/fln2Xz0KnlfNG21PZJUhcnu4eIyOa68WSsag/4tPhbiDE3kvlTH2vPjoVZdTR+8O5P6fcxLY+zR7uHzLqV1fm+rZpGIG9AqYZW/GLO6+0l3t3xyvh7XoW94Y7KfBU9ykahWJwHgv505heCzk0jkI742PflASuaT9MVctTzVxJpvP+qEuhxlSYUVe2ucKjogCGjnebktl7Zc7ni2MzhzevZqxdeiH3chX+Pqxuv0PVax/bQ1WIrtLzbAwe7TvXhRkTomYCzH2sztLhZxE+v2v4Msn7wzyVu0+TkLoUYLFeBj9MpUpef3GDNfyxhjX91hzEXlN5wD4amQr7qZCpajpV192fBJr7qzHVtBydiamonwp1KsxTYZcC5am+3h91KVCeypzngTXSqjWpYqqeW53d1LlWMuevzk+nr8AzUk4aG2Iq8v6Qqcj7s0Ppw1RS67UQbM077Ymp0PujuT/juBrUvb+FDGv8J6NeeX/FtjGuMxV2fn7O+6vyVDj3R2fToE6F3l+7cazyTFVGHfup0Puj8/6+TEVn01iHKPjoVLIIawh2flJGfdGAfTTO/ZH3VwqwRqD3R3kq7FGv6VSYp8K5P2nRAlbBPBUyVbfjVue9qWeZ8lSNwwH26V+d6uP9zeDzbx1nE69rWSeDdKoaU3W1tJ5Rr+WpOmk1t4g6Fc799S+XbVCb+0OdytK0H+/vlW7mH50KOz/lmQxMg96f8wYGKdtPWDNPDH5/ZKq3IMOajd4fMpWUh/OcmGqjOcuP9/fNU6H3R0x1U+S+V9wkeL+oUyFTvZriNncfw9FHp6I8VXt3UimjjmcoW8eqjwx1KmQqR7ynKXl/fbH3w1TvTndFTOVM5sD8R92Uvf4Znkt2nMP3A7sU5CUHRrGOwEDYpSCG8P2njDr2U/Wuq58uBWQq7FIgpkLv7y23q/xP5f21BYd/Oj+tuNKBYb9fz1ON8+rsn4qpXHc+s+H+gQ+8KKrO04gB0w7tZZPyVK7CIumTUf96f9PHvkMZdfeiwPUYZc6IvD93cY9LvdeDP5NOhUy1t/wdPE/XwGzZ7HanfipkKld5wf2zfzwC0qnc9RD2DJin6lr37JNRxzzVex1ucvL+PE2CPZGVwP3SLGCPRJ2flU5Vy1PhGcrEVO3L60ZMZVuRWZ3X6sy8lnOC67OfpXtd98cfpqrlqYip+sfTkroUME/1D3cpiK3uX3l/7V9NCq1/RUX/v2Wq5ngO68LUlA3voLpLg82nez7wRcWIHsuCs+7W+ANTTYoi4vE1r86zW5dnNt2NYu7HHZbHrvNibJwuQu4bR80IilJVyfurdyk49/Wnnwp1qk1rN+Na+9IJPC1wZGPRaD75ZLtWhJAFnsmiQz7midpQhSA8w5q6i4UJXynVXNwkrs4TrJgqWkvAWGyzlgxYbIGplFQJAjPkKjFV6xnCGod5KmSqWpeC2HF7XFX6zZwrVVeAoN+AqUaSlsedsprri4055/1KBzPizGTDfmLy+awLry+/4f3t+0rAo/PdBMaaq3sWuMmWr7yjYYRvUbNZB76ewATmwIiX2jZk3fBVnU2yXgaWKe5lfTQrTB5fmsBcap8DRnSTMY/GPXi/493WZi8FNijR6t4K+Huq/DCVPx8Ksbz2UuY+hCH3nO1ACF0VmOqbp6J+Ksyo17oUkKl6d3+Ru7tea6n3zaHMx/pIF8JhqZQsLnslH5/EXjA19sWd9WNrwlNXlQxetqu83UWBLzfbPYSpWSy5sR7t1nz8YFLOE6NMa3kqN+nCGoneXzs5bgyr92gzvXVxlA9T5cdY1m/5scmt60M1gnQKDDdzb+mHqYxOlrKD7QV89lKAsW8pXG8vB6ZajCM1D9Ycdq8n43nn7gruvzBuAsOLcCfxuSnD/Zp2tqw290cZ9ciB16/rVL2sUWeq79wf9agjU6H3Z92GsGZhngqZiub+3LLlE1PVvD/qUR90YQ3DfqpSb8Dngd4fZtSpSwGZSn6+mCfuqmco6lSYp5J7UZrb9zG8HupUdOY2MhVm1Ptdef/JqF/nvOd1Hxk881Gnwrk/6vxEnep8Tjv1PBVm1JGpnO32cK7pVOT94dzfe36YB5RR/2OXwken6jn9o0B5KvT++tu8YpqKqVi42tDcH2XUVfNl1HWqL1O5Mx/++930Mf70qKNO9Z37qzGVuKqYCnUqzFPVMup9D5gJdSrH59W+vsqo92fVWR6oU2GPOjIVZdSRqVrrNTAi6lTIVEBr8H4wT7XPWgExlbvamvea92f7/MwoT4VdCpRRR6aiuT9lI4W6N4+q8+2OwDyYpwr9lU06VY2pUKci7w+7FEQ7///y/rBLAXUq6vxUL9UZxFVGnby/iXg+eU31vszt03gk66Vbdj4ZdWSq3zPqX50KkLrDYA3u2h/v73YFJsxXVX9UxVSWXJ23Z7EGMFazm8H3tTpPjnWqTlD/uDeIqVCn6gnCOXDnu0pnrXQqmvtDpsK5P+ynojzVl6lIpxpbB490KmebwR4QmUq6Vme5nEaYaYfPj3QqZCpzp8P3Y3Y/GMRUjtXinjCOj7mdSmNGTFXLqO8X+8aHqVIH9vTo/SFTUZcCMhXqVJRRv56AuWre33NW/bnqUiCmehnj3cf7Q6bC8/7Q+yOmQp2K+qlQpxreGz5l1KmfCvNUyFSkU9Uy6tIjsetzf6hTfZmK5v5Qp5JX9jGw99XrHeazGWXUiakwow4bYGAq7KfSOr5WZyrMqKP390/rVG35L/qpxM5/ydzf352nal6fGtf0TV+YBsU6Ndh+uOdKhytGXG4qnUgpxnyZipoRP6eqzfqDTchDZVMxAAOmYQMh4v44ZHnknrcqm2mjkC9FSxXCdrmR2f7On3/IU1X9VEJfj3PXO+5M/bF7pty9Rm1h+jAfkhFvr08+gk0xMMNcYWw0A4aBp6wqxL5bqmxwPgFjuS0tCKZDvmflLud8YRqaEHUPlY4y6gCTXHJgQjNS5BpT/e79uS9u7PXubt4F9Lo3DS89bkz2ZsmQL8cH+PmJUobM6PVnnCsLTQiec1izjw9rxPlrDH9ejTOVjZrClC/s40gIJi81Y6pobIHaGsAoj6Vmsv4o3/HF4M2qs3qqucgvU1FGfQPvL+1XeTR5CEzkZ9aYT+1Ldd6d69usvbs53O+aouBLYWUpmoHDo84MmCp6FCF7PfMBMER/kEdPPbOJqTq7e5K7Qtr56FRCC9Yw8v6M7sz1RC+DZz7lqRYTYMo704U4g8WE+ekbSHr57hmw0m3ObNiE3ycYV0xlP4GpRldgqrWjPnK/49ncmLTiFZ/MmxVz9YAJyfvbvucCnU2D3h9m1ImpvmfTUJ7KvrZlPtSH8Hm7dnU2UCdPebDNGgIvPJ4ybQ9M5W03igCQCJ/nUezs+HzA1CBcjJ6ZcSl2N27tGAsCbZUx1ihOAV9Mksob1H6YqhXmG8N5hSNe06mcaw/WLsxTtbfwzK9l1FGnsv2XaepKBM/smveHZ9Pg3B95f9Sl8NWpVlLV4VgxFXl/mFFH78/Z3YGJkKkoT4Vn06BO9e75O8HymvDzUadCpnLWVb+OfNccryPc1gYxFeapqPMTdara3N+XqVCn+tfe37XlMMpTUefnte84xFT2yZaAAXqDsfea5/P63N8v78/WveR1Iu/PNhuwD8e5P8pTofeH5/1R56e7j/f6VRt8uhRIp8I8FXp/busB//1h0hiT9+ceNqeP94c6lT0VYM1Apir8Ym/UuhQaax9eD8+mGSq++2EqPJtGUKvz9FCn+jJVoWx+mOqbUad+Kpr7q7w/ty2fM/1pPqY/eSoVXh+ZSpB/ZdSxRx11KvtafZ5fner3PFWNqTBPZaknYCj0/iijPvDhfsEuBfT+HPFgfnSqbqsH9wNl1FO7SToV9VN9mcoqr/D9zcPl0eulh6VRZyrsUsCMuip3Vcqok/c3iy/mh6neUlvS39OV47XeCTAU6lS/z/1hngqZqq5TVUxFeSrsUhAs+SxYETvblFHHPJXTzeH7//Idy+tPrU1u2xLc37XOTzybRrAd/pn7w4z66ApMSjoV5qmm1hiul+fA58+i01mf94YL8v7sqS7JxFR9IYX7B3Wq3/NUqFPV8lTR3Wde8ajm8lCniidnwWs6CjD8d+6v3a0YF3UqZKp357bPKaOe9FoZdX5a60Vf/Hh/6vnH+0Od6v0uqrOtDsDE6P3VdCr0/tri6EenQu+v27fh89T8UUjen5Dt4X4TEvPj/RWDzi6vzf1hnop0qt/n/moZdfT+SKfCfir0/mpzf/9sRl2UWuJfMJXU/v7vf0mnuu/iD1Nxdm1yo3Ki+aCZNnNvZCl2FYY2+cqr8kyNmQqEcspDvhAnAyM+8XLPQv8W8VTWqgIQ76Uybw9rGrf6KjBEXsjUpdCf5XH+8f6qub+aTiW21jHXJB+YKjg8SkO/De9cS2IljydhoTJxbIx4emirQXS9ejLr5R78PqtAC8JRdd5eqxN43FMaWh5tZuu7sSuBuWbHblPwhBUwnfI+dzzRWcOahEx1l8sV6VSUp+p7eodrvgNMxcaFyV5DY8DX4gbW5GEbGMVdFilPbhL8/G0LGKqxsUw+nw61PIDfT2a37m3K/cd0lMdShy/ZeHjKePwew8Puy1So44X9OTASZtRrTCWpwoh7LmdCjJ2bj6xj8mh5UPN4+noB48GXma/ul5bhe7emaDQHI5sv96dhHj0aHmf99mIAzNmruiwGVd6oYqpCn8P1xYz6wbR73hu+C4Kb+rFKTPUaGMsPU+3TXZePjTv8voOtcmbL+fTB1cDtCv7Vhj/vFWPMudvoBNPDwwXy4B1gurECTw6neTcNtpmuuFXl/IipUKf63fujuT/MqGPnZ9M5rANiqqzz7HF22ylCuMvg9Xaql/B5tGrkfNQsOYsm1pQn66cC7/dWSKwfClu+HOzVIHgm66Vxfrhnbo5FFoTpEuB43vR8vgx8zQhm71KudSnU+qnq3l8194cZdUdpnu41pnLf5ZnpRdTyvY72q0vh26NOTPXVqYipovLwyVNRl8LFhSslKqdZUOunKh6XtUEZ9d91qm+eyhpczY9OhWfTEFN1lcbm0091WcPnixn12tzfoXX55Kns9r06m+RXP5Wr3mFNxow66lTUpYDeHzIVeX+Yp8KMOs393W0n/DIVp7k/7KcipjqLF/VzhjIyVSMa/HR+IlOh94dnKFNGHXUq7PwkneqRPyzYgbBjUOtSwLNpiKmube0PTIVdCmLMD4I7P8Lvg94fzv3Z7yKRa96f421hzV0WXecz92dX16OWp8Lz/r5MRToVZtRrOtXv3h/2U/3u/aFO5TS3wCBr7eV8uhQwo47eH2XUsUuhplPNktPH+/s3eSpkKupS+Hp/mKeypUtrSUyF3h8xFWXUK6ZybWlk1jo/rXLTWZJOJYv2JifvDzPq7WUADIJ5qt91Kt3u/uSpsEuhX7QqptoDsyJTYZcCdX5iRh2ZCr0/ylN9M+qkU/WcVeKVnR78PqhTVe0snzzVtXcsSafq7Kt8I+pUmKd6b224/shUe609r+tUNe+v1R/btTyVmzaB6TCj/spEeH+oU+n7xgAYD5jtd53KcjJgbMxTCePLTnCbsBSR94dMRT3qqFMhU5FOdcpaa0867350KrExnpL3V2Oq2twfZtSbZrYRnF4GzMab5zblqcj7M1+HT56KmCoMW2PSqYip0PsT+pNjQBn16bzqOK2Yyr4n8H3FjDrlqXDur7156F6zrwHzO+NqrjA//OhUS6Fl/4NM1e30/4Kpuv8lZ9P83UzVHrVVbveu/cDPxk9uDNl1y7X80Qz8+KiYbHkPYM3vPWCNX/DSZIqcBHzNDsAAcQ+Y5tk3Ap66MTPCvVxKbNJMptwLuZqHR12RmajvW9RP5TpZtCedqhmPI4H6qezmLuTWTm8Hfru3Ohv74+7G9WynBNH78pSNw70z5Eu50iWWW09itm0BY708zYjEfpay8Uhx+XJ00AK4VZ97I18sTL60Ds3cFwaKxDrZuVXPqN/NcE46FfVTSXzd5uoY1nDP2xeMnTZ9YJSFC2tyOq/mFp084Uv4/gaB3YX3ky6UIQ8eQtVRGcAafwkDnwe79SgII10FpmoZGx4n0+phJ/gqO7ROWx40OyyIbj4wFupUpSQtc+r83CWbIfdeBROCiwVMxNhtxJPGDt6vd9AYC68bi8/NgZhzKV+XxFSJeBgGkcgLzjqrgPG4fxgEwb3Kj9W8PzxDmZjqm1HHuT/sp3Je91YITBt3iKniNfPObDh+37giXroBfxRexkYvWEl5XwZ0tRru0shGgs09f/0w/EFrqRp73ltwKxM7+XRVdUvY+VLwpNZoljuL9LQnpsLOT8pTIVPJ20Z1dkvl/WnNpsRHJ00RAtHYnJnXHsV8WkoNYzp7ZoCaoeFzbrqwyAidQmSdW7HhUwXuh8COn6EhDqYXrszfzIhSo1RZdIR/H2nrSieVMoky6qhTWekb9v1fncpKM1jzMU8l+MtNlecBBnpEr5+MelDlc7CfqjV7AWOlx5MEzzR4hhNT6edRqQfqwfN6fe3H+0OdqlSylWC/lrBmovf3ghcTSKfCjHpX0zaGO5lVXgAyVZVRJ50qaYxnXn/oV155xVTpUrNJp6J+KsxTYZeC82zAGjDuVWfAYkYd81TIVNSlgEyFOpUs7WBPMxwmKTFVv2fDM39wHtxJpyrv2bnepVCut7NPnqodjoM6U6FO9TKq8/Wwn+rr/RFTxbYPa0zZBAbEjDp6f9K5XBrU+fnNqNsTrZrtr+b+eqL2w1T99fjTT1VjKvkE32zqpzpXuqCU8ePnDGX0/sSo0i0CB9ZwU7m4de+vHG1tmvujzs/HpvuZ+6M8VW8QmdSlQDoV9qiTTlVk6Z6YShxW+SKvYmzGfrw/a2bD+/cmlS6xOcP7+XYptIbeHNY8JSn1dXdgee/7Y56T92d1Z86nn+rLVDT3h3kq9P6IqRojYCLsUqjpVMPZbO29+v15vfNTtC/wedd0qiqjTkzVCGEPgUxFOlXqaqNPRl18D0V96vsWZdTt2Rk+7y9TUZ5qbR8S0qnsrZLea0xF5/2hTiXDpiQgphpvZ2Py/qifCjPq5ajq/P2eTYOdnzWm6knrjWANqzwTZtSJqbwT7GFQpyKmCmJgUvT+mp5Q6ZIa3A+6sILPf7s4Cs6xezFrTOWMMrje+rWUqfOzNveHGXXXHMPzUYRt+Sej3jWA+bFHHfNUTljpSOJuAHuQxuNHp8KMOuap6GyajG9XXns9OwfA9MCkdmsV/OlsGtKpsEf9d52Ke0uJvL+6TrWPgalW1Znbm/14RBl15/qGn7/yLz9M1Q/OJeWpyka2D8j7G6QtWAhn2Y9OhZ2fzWMBe5iLUZ2NdZkZ/zd5ql7vr7y/7q96qrb+n2Sqv7ufajoaKlyx5b4Bu4m1aQzfw4y74alp+MOBZzItAobxT5eqLyqANXt9U6Z8OZyyPCqe2ZItTCXgnrBlRtDVganu786U+9pZDeLgDsyB/VTEVJdbdCemoi4F9P72nV3AB2O3JfgXs3E2tMPzwp3GSjGiUbEWjYlQDLnf56oRGOeNyLx+f8hnuyWsmdwAprvAw4H7kz0w1hho3Xg9+iP4+6RpTNctpfww1Venwn6qj07VzUP9bcQin2zODYOnhacyLzsxvlr24efrM2CcJFwkPOhEwFAVHDD5DYw31zNgrnXhiSy2Lc692xyY6qDylAnSac2T5KIHoe6/1MobzfjqobAgiGyfsbM8YJ8uBTzv7/gYDSpdiuVVKQFj2SAZ8rVbqEbUvQOTjf4fd2fWpajybfsPxAONNPIIEqgoXdDKmy0q9h3qp7+LFeaWnXXG3S//fc+556XGqFFZqYkk8Ys555rhTsZ0BuyQUFF7nEhUGi5dwbOV5KdT6DGmWtFNn6Red23+4f2dOmul3aWAOhVjquleopb6fnToYDewkpxe6509nawutNfdqyReW/XaXq3lIY2XWkeA38RHQYRH7dLwwt2E+GbrJrHjw5SSdywnsSCvnY/31+SpWkzVmvvDzk9kKldV4Rl6Gscy7U3hLspmmrG2Lbmb0elO0oXQHZie/ZQMSjPlbiR5FsLnfzsCU4VaBQwWP1aU9HLtQPuPFRGyR9NRqk+ulK7ufWB6eOAptvZ4BaG6vfx4f7DX5Vg/1cf7a+b+ME8VxCUw0u+5P+xSeI2aM5VRp/pm1P2BA2tGZAJjCQ53Ib87P1lGHZkKvT/WT/XtUWd5qkGQEZZRZ/1UqFO1mAo7P1veH+pUyvGvPBVm1FmeCs9Q7mfACNilECzH8HqYp3qfhvknT4XeHzIVy6hX83sQCvbtnDDvb997OSxPFZRXYJa/61QOYyrMUzGdCuf+Wnkq7FFvzf0hU71oNq9+n03DdCr0/hhT8SYwCL+CNZd1fv7qUgjOO+XEdKqW94c6FXesgamwS+FacuGHqTCjjnN/okCAeXDuD70/1KmY9zfym47Hew++XzkDpoh7/c95f67V+8lTqdvlVmB5qlCPpqG+ePx0KSBTqcvDBpjRBAapRnuvnVEfqZLHzvtjTIXeHzKV/xrD7wd6f9ql3CbM+5tve32WUQ8Wx2aGYfjUPhn1jglMte1FS6ZT/eH9GePib10K6P0Bsnzm/vzLDZh1sd6M296fNht5baY6NDqSsMy2wCBukba8P1cuT7dPnsqtKsGlc+fTo87m/jBPRdebYaPDASNhl0JSAuMznQoz6vJwOv2jSwGZKpjwA8XiLufw06NuNF475qn0egyvF3bg9wu9v/deAaYebU6iNZjDnoZ5f1+dCjPqbqcHv5/IVKhTefs4t9s96t9+KjxD+XdGnc39nSJp0NapXKs5i+abp9KVDK7HMz8lgRvA7x/qVF1tt0lYRr3FVNj5uc9eCctTfXQqk6rh8/qAz68bHGlr7o8x1XsO7/fZu8PniUxFVf/MOj/dWwyMi0zVJdXfMurd86iZQyWwh0xHPgnrJAWmxs7PaizZH52qc8ucf5Gp9P+aPVpMpf3POO9PJv9hpjLXPZ6SINOEOKG8SYavwQrWKJ6r4jo1bFvKhAFdZh0zSQYxrNnBU4hpWtXAANW6ySTLVUwnG48ISeg8RXsthBHNPGIm6XsBayB2KUgqzRM30fsKm/tDnYp5fyNpldAeP5SqiOj3BTG71pGSl8gLsXHjb0Su5n26inhDyBekFu1NCu9nwh2B8eSmN/sSlT5d7oweSS8KrPmzjAxoMXw2TGWVT7sSdgpjKq+/34lMp/rM/TU6VXriBepJOPeY8DqpR3NCp+scvn+dAuM4atMdITTe59EFRuxv6z6lSQB/f/r10z48uiFNsuZsmHAC72ezSpY0PkUWSXc3E9b4W1jS5c2zSbZaAGMVZGoz7y9Y7EXRuryb72dFdpLZu6dpvzy3T+fRChiS93qm/by6Izo7mIIQXaf8jghbeUynN7MvZIlQOzZVCaGz6GELmdt8PuWG+3QptM6mwTyVJ+UDu9WjznSqcXgQqSkHFkm4PjDUcWmdqHPhlSS2ByFs4igwbb4oOlVkigElj/UVIDLr3qp4bM91Uoqzgnr3c0eIgGEc+xbvXsAsxjTxVjKs4Zin6h75lfDb+/OSApjGrQ4d6i3fBkmNHjDVTTymNLNEvYp6ryfsYhO4vktJN0hyHcLn2QNcoXNpY1Rpyj0cwjmPPR2Mu00fmA+fz1Q4AuM+NnC/lvu12NKpmPcX7fYGY6pPj7psdkJRLmENx4z6g4N9JuunQp0KmaobvYApwoOsW9NNM3ueV8ck4IfwjI8dWAO6QfcMa2493DHvTzVGwGzeRP4zo/64RX/TqcaHPmHeXxCtYE3Ffqoun8D9iXmqS9rzQ+14XSWsSwEz6kynQqZC748xFepUyFTo/TGmQu8PM+osT/XNqLeY6hVXJyE4urDvRe+P3y6miZs1aypm1F/nDJgBdSpSvvah2O8Cgyw4eD/vBVxPSdgCK4xfTsoy6oq1WX10qtupZ4XSbjj/nE3zzVO5jyP8f9SplDN/IGzur9qfk49ONUicnbX3uYLpVO6+7zyZTqU/KHy9u2/yTWXP+/RTfXUqqRxWVcv7a/VTWcPMD/lsBq8/SnKFMZV44A9JcOgWCytxIhrWi2ZOUC2VtTVVe7DvF5fAOM1Z5oypavMB9wvqVJa1iRlT+eXqRK37yHdZl4JnNXlCzFNxpTj99KijTqV1mzzh0ob3c1WbM5PtxTZxZxXcX9Vs1A+7Egdrujk42hY/0XW4vsns4/1hngrn/phO9fX+gu5ponx0qpfedCdMJ147T/Wd+5P4ounyaLoUkKlaGXVbAoZ6DyfbKoAHKmVMhXN/7Yy6v60qxlSkB8z3nlyPn36q63TksC4FlqfSJ74TajK3EvxDPNStkwZ7FsnYAjNhj/qKqJ88FWMqa9ucQd1k1L3JAK43zv1hRp0xFepUwvDRnCPwl06FGXWWp0Kmes3hDbI8FdOpmjyVf+z2b6xLgTGVeJ98dKrXrWEeTRs8WUZdqdfbyt1cBifGVNqx2pFgcyqeLE8lHovmHALVPVm2c18y74/pVMhUct5fV36fANMOG52NeX/1Jd8x7w91quA9HdwYUzHvD3Uqe5RlH51qkML18vQMGG//BsbFfqqW94c61agnFYypWD8Vdim8m/MZ/XIDzwfGVE1GnelU6P39v8hTSYKk/QNTdb8ylfa/yfsb9zccHYeVBmuYCSv58Biv6JiTuCTSjoZpz1bXPk0E0UzyQKp1+9C9RnSy6NpJ/ug+U5urE2CqdEyEbDc3n/YkrynN1TkwQacDayAyFctTIVMdnuLmk1FHpvIP8GfwnEoJ7bj+gowV/kh7iztfhakenMjmMbHpjL8aVSaVITDSAt7P0rDNKlX8dWovncSjhTcyhXTxWKXEFwxgwMmUqyLhXt7s+ebUYUzlmhdRsXoDZcqYiuWphJp/U/emwRpezFYKmYyHFp1JgplklgyMUx5JRhdxAIz1roERTf1q06U5h9frqfD9k1wI6cReN2cgN2fV2L6woFTzekLWeVHFFhR3RWdDB5hKcTdmK6MevO+2YtUO/HzJ3AWm6h5DYLCc9OmUdw0hXcqmYh/HwFQrcSkAuk5Xa1I9gakysgamMualY+dHwaLFeGxXzYCeaS+ENc90Kv/QzK2gTiX1fFhD0Pt7GrCmIFOxfqpFNBCocZ73hJTfGwt7I2on6idzJYmqg1HYvgbMl007HRJ7ycMjw+I6BsaVbyRcC12RXC7xhPqjfacKlxy8PvP+9M6UuJu8mV3/K0/lT3aSbq1MWINb3t9Ne4s0uBkGyTJSL+xVAkw1qUM9CYcZXE5FlQM6XSzg37VJeLOX2nVJo7pnVPnzvnLI3druaO81I1X2VEPR3uokoMXOA6aaNr320gOY5MNUoexZxV4yQ2XfnIfHzvvrmOInT+UsZHhG7qdJqE2u8EwnjS6B3t+7bLw/YXDUWZ7qWTRM9fX+hFQ+V+4rOO5YlwJ6fyyjLuZZEnKz9aTp/Z5QxlSYUWdMhf1UwmMCazaeTSP0ex/v74+MuloCg3y7FPw9P7Qt7eKo7X4q9P5Qp/L6Z1jzOx1dYt4fY6qJD/vUFlOVFQfP/MHyVLmHi3NiGXXW+Yk61d/7qSib+2sxFXp/2qTcC7BfBqZoeX+Yp8rp9KNTtbw//dmF6+vacD1w7g+ZyreWk13L+2M6FXp/Wv9RCQFnw9+/TOUlA3g/mFFn3t/yAUyhyi9gRNf80amw8xP7qVpdCi2mQu+P6VTcsvjM/cnBtTmbpvH+9F6Tr2uYip33975Fs1B6A1MFoxtc32T7StveH+apWjoVen9PO5rBGrmVb0yner4OsKZiRh2ZqpVRR6b63U/FmKqtUymzD1N95/4YU7EuBcxTpbnstJiKzf3NwuhveSqc+2N5qtWg0dka7w8z6oypiD0Fpt425+G5Jdwffv0Cpgr3O+I5Gtyf37k/vzSBgXwTfh7MqLO5P9Sp0PvzHXGis/P+UKdyZ4GcMqZCnYrN/SFTvbR6XbXyVKhTtTLqUnXdf3QqzFMhUzHvz8iyv+Wp1qrShcdCuq1aGXU8myZYHOD1UKd6H47l52wa7FFneSrMqOPZNCyjHh9PN+b9sYw6MhVm1JGp3P3DWbcz6shU2KWATMV0Kpz7w34qnxwPIutSaOWpjE0/+/So49zfl6mCw+u0ZkyFc38sT4UZdexS8E8KMDF6f5in8pYjuL7+6mWG9aaZUfrO/WGP+r/s/UmiovwDU+nfGvX/1rNpxP80Ux0knXp7USMhlTiFOI/tgjqPsy5E9o6HBcqY9OlicDeEbOsbut1UUtKlbgMj+BYwTXWXKV1dapKkWtPBCRee0sUrMISkt6xvLaYK5nvpZB3P5px1frI8VX29UOpMJsBUW5MriEnzAx30LJ7Exgx2J+dhaNOwUo1mQwYMI73KPs2LN6yZkWJ69nEDbyg974Gx7MvKI9YL3u/qWnNJOHrXJ7te3d6hcPea3ti5fWvlqdgZytRZ1dR9XXVCR8fVk8x4uUez8gVM1TmUuk0HckoX1cKs8nvTn3StS2CgfAavt5gaN9sYVgFdnGaDKsmUp2dLWbmgy22vV+We9hTt6UZe0eVxSoS0oz4VxlRaIMM+E7sU9tHQpjQW4N8vQZPpfxwJTTsnYIaOBUw2EWElm3G6kFBtHaRE1IQRjatHv8rWs9q2L2lt0WXVZODHSqnY9ajp2Gwy6t7hDmvGQC7UsONxm08/FTIVdin8eH/Wi/rCulelaxEYKnBWB2pbklxFw3OZ2vEGGDYNU0kIue7KJpFZjeh8NAGmMoT5k4znfEb7cwJM9fCAqXTLeYYvZ1l8uhR6fqqF6rwGhhLmkmj5ETzj8Wyaj04V8gIdjZ98Ek6qEBjuBoyeceduFQs3YNrOGDaq+VEBxr7Pw5N9mRwXdHanRpJrC94m1nNW0R4ssUkWV/XTHrvAVNF9YpKc363h86n38MyN1JXAmAp1qnaeqtGpcO7P7eiw5qBOpewv60+XAjIV6lS+PvjJU3Vn2yNxbw4w1VenCp7NnN3B9F2mU7mz7NicFRNFoTrtTAhjKtb5uTVWSUunei+Cn7k/ZCo19idVK6P+Hl6XlS+UR8+qj9zy06WATIVdCi9/vqvcKFPWLZ2Kzf31+zshrJ9ZnvhjC/bB/G1PQvnW2wg+N+/vmE6FeSr3eINn9PdsGsZUM9tPv+f9eYypWEb9y1SvcP/TT/X1/ryo7CwYU/3u/Hx3ZrBmYucnMlVn3j0Q96LL60aXSkOVHGAN3yXFielUovqoKsZUs3MPmNb5K6OeT/peqG6aNRa9v3y4BAa1G+/sOFOeVp5L7idPFY5gn37N4esxT+XbRufGmAp1Ku+xgDVRpk2Pd9Cc5ZGazs4SqJp+etQxT8WnTR9Qw1S+5k1SxlSYUQ/CpmsCdSrMUzGd6punYkyFGfUWU13O0yHLUzGdyn29bDb3x/JUlWJzbe8PdSrGVOj93Sq9CgVvAs+T6ggMI/k7sc1U6q0PTLZYAfNNd8PP3F/t7EqBMRXqVPLThftveASmOnGjHN7ftGGQRqf0vOWHqVzfgOv5ZSqWUUedCvNUzPtDnUoxDWA2qz8UmU6F3h+b+9uL0uSTpxo4Q8qYSsxncD1Qp/rO/Xl109kpXTbeZ+7vm6fCM5SD+/r0ZN5fx7X3wh861ZepWEYd+6m6Y5W0daq+W4hhB9AvYTqVXzadmPPZNmnpVHxZAtN3B8CUu/d9HUr3HJjl3emumfcna+WpYjpV3ztH4WuXwfufbiee1RGXUdiF7a8Q3Pf5us1UX++P9VN981TIVKyfCvNUcl3/6FTo/QlGH9h80cwZovdXJ9efjLpjbjKmUwWlcXRYlwKe9+f1efh9wzwVO0P5X2YqqftPc3/G/5C5v/80Ux3su07JlahCuI+XInHWhyUdVgSYKtFWIrETWPNzbQlM1RVhzfaCYUijrQUM0N08qW1nV0pzVyOwxjnAVOum9ztZAIPlcwHWQMxTtXQqnPtD789VVm/bum0PIbWsSqwo8ZeUaGpc0fF+wlVU3gRr8njKwBhF30gyZ1+e7ClJbJrpvEmye9PHRCbHMS32K2Cs93DlEHiE23R21OD9i3W4YzqV4GnLypOlvsl0KnlTTATv1SML67h/PKh1rrpCvOODGyFG1aOT0oTvB4uLbh/Va0Lzjm4m+fINDLWtJoTm0wP8O1yPkx1qiU9pMhpUmbuiju3RCTDVcNyrkmtkinbU6FaLR9NT3h+YCstTdU178TnvL3oDQyXXOxHy0RKu70OrCI1vOWxUez1gsssBmGo+0gRCs/UDmLO6OnSpLvoJ8A4wlarA+80ukU2Sswv/vyuYXCjE1SRxDxfYB6H3J86zv3l/rbm/yORrYOi6l2TbBJiGOMGeulSQK3oYhanN2ZVNl7O3lMTxBa66Z5UOjUf5VYiml+uNHPx3SgdLTRLietwwYcNUmFF30/nkZKV6k1dqvD+mU2E/FZv7y/KhaZny402HoscnlJ/WqX3bDGO6cIfdimZNF8eEAFMtigmfxNuusbO923EODB8aJOl7D5P09WBDnU1FSLqS4fMJiqNPk5sP9+sxWp/+6zwV9lN9vL8mo664e1gz0Pt7ZqOYMVVQUeeTUVeSv7y/2+sno+5NnWYf3uhU3QF/IUyn6hjSOHwl1kJgc3+oU2FG3V3v4BmLnZ/qLAfGRKbCLgWmU03nssIy6tilECTno868P6ZTvQxgKuxR5+/dSmAZdcxTCVX500+VcvAMZhl11Km+GXXfGsOajJ2f9eQK9wN2KTy2nN/WqbDzE7sUvKELjMSJ/l86VenYlm80eaquBgyFGXVXM/lPniqkp5TpVNrltEpaTNXy/tS0H4f1OgSmQu9vEjWZ7EzZC0ynQu/vNd+WAmMqPeOmjKnY2TTIVCyjvh3Amu8emy6I+vLDVLsw8kPl8NpWPtHh67FLQSe3LfGTI7xfg9u4TKfy5gP4/K9+fxjW/AvWZPT+sEsBvT/WpZAVwHiYUXfj58ls5alYlwJ6f7JfAYOj94d5qs5jBUxqN/cTX3LwGHEP00+XAnp/2Pnpd5vzAtnc37YABsKMOuapUKdieaqjvFPCZxJNBV9eDwvWo65X6iz5rVO15/7OTcfnXDraVoc0XSb5ZEPY3B9m1Jn3p+6AKcfTvct0KvfpOJ+MOuapgt2l8fZ+6VRlfZ4zpvLNKfx+lK9UaetUmFFH7897WRNglHwJTNC/w+8fen/IVPIoh/fz1amez6ZbBDPq3nYUtOf+ME/V4UZV5TuS3J77++39ua/J1LYGXD9hTOWpXWBYY2Rr4fu52wqtjHo9JbBHGJsD3TqoyhuYbllWnqXnIvP+UKdiTIUZdVE6N2dGNzpV8Yb7+10u4P7aTOa7P/JUWXOeKvaofzo/m36qVp4KmUpQNyVxzzF8/2B70z8Z9a9Oxby/WITnTeGe+yxP5a1qYF6ibi7h2zD3QitPhRl1t+40Z3g3OhXrUlg3c8FFJzLbGXXMU6H39y/3U0my8E9zf+b/PRz+/21GPb2fNeqsTLWiW9m/kVHymFPiFXoSmxEwlXE3gFO4gVHlvVkt2ulKCOhyPydVmq2pZ2tPYKglPyAk36t0Z+fTKqDUNowqFbP6ZN+u3v3DVL/PpsGMeiCvfNr3FTGB3SrnkWttwVqWSFwVy5PHgoTkatGlszFIdhHrnX09DYE5ll1YM89bYJgoLsc0uw9Nkuz7K5tcfWCUuU71ipb9v5iq0ak+GfWGqWrbmRDGVLANudPBUO5W8fu92pEMHg2USjOjOc8QGGUaVDGdH0fAUOYK1myrH1o0jwSTpFYJ33+yHvp0en4NSB76T8deT6oZjTypB7sq//mE+zdc0ElRA1PNA2CsVp4KvT99BN8v7VzhelIFrq+flYTSg20kSXZfP+1lLg9puCjeQnwbrihxUmCqnO/2SbLchqYdb8oepXzPJtlpFoosT6XLsylh3h92fqL31+r8ZN4fdn4+88ODjq1h05WRG6ntZpeKAmfJJF6aJbX9BN5P9oqlJFyN7zp53OZDmvgCkKZtzW9kGl2Aqd6yVFF6CRWWp2p5f5inws5PlqdC76/mghVx3Rj2hbPi8aT9oc2T6CUZ8D3X3YgW7r6bhHsbmNZa1x5d1jlPaEmAqTZec30rozkPsOIUwoXamvbPz+YM7Ut9s/1uc+Z2foH71e+bH6ZCnYox1UJR+I9OxZiq8f5QpwqqOTARen+sR90O4Zn2zVOxuT9kKsxTMZ0qbbykbqycYZ8aHj/9VHiGMstToU6FXQpMp6pE1WJ5Ku94z3WWUW/pVJt7NmPeH+v83FSc29apMKPenQBTucJSNts61TBRCsu2z4NPjzoyVWI78HnMr1kVODvYBx/cqcWYinV+HskyCF/K4Uy8wxjWDMyo49wf06nac38NU7Uy6qhTYZdCK0+lXtWmq0ReCW42z9OW9+cn72bO6i/vr9VPhV0KjKmwS0HIqlJgeapvPxXLqKP3x3QqzFOhTsW8PzybBnUqzFN5k/KkMJ1K9R6wpqBOlT/u3sf7e3sdkTGVFjddDKhTmadN9MmoH9bwevKay1hG3c+fE515f5in8hR/uGBM9Uz2P3mqjtLM8Wn5DK73FH6e8/rufnrU3Wau0Yh7wSdPhUyF3h/qVL65nSh/6FSYpxJIPCOMqTh1NA9lV5wmXnrJ1uxsGsyoM+/P4U3pk6dCpsK5P9VygPng8yqsTH8N2kyFOlWLqTCjjjoVO5sG81TPVF5XjKk+/VTN3B92fiJTdar6RIJ1CXuAhwKMjEzFdKqv9xfYNewZvkzFMurY+YlM1cpTIVP5w/7ko1O9XOeHqYzNY/rx/gyzeFpSrMKeIPPg/jMKFdaTHTyptIRsE+86aa53w1TCbNHogB243wMrIqxLgTEV9lMhU7V0Kj6bAONil8J2dO+HnfrY9MYPnZv10vblJ0+FZ9NEtQqMaSUn2FO5wDQLUY3h77MfnQqZSuCS8nM2zfQOewolTIEx0fvDLgVp1oH7xW6ux+sUJaFwCoEBMU+FTKWEF9gT2BHcn5couzCdKhDfyoep9HuxI143cQrGVKhTMaZiOlWwhM8PuxSS55mET8VcCB7dSfa/yFRK55+8P/N/yNzff1qncrWXSge9VE3orb8EppLiGbW9SCfheb16EmF5BIYYVEaSZW/jyZhqEarAAMRYe/bRNwIKWydLSEJq7uzSkX0avSbw9eOoPLHOT+b9sS6FxvtTzlGWMJ2qMgY+dU8pMNVc4YCJ0nxDe/MLRyJefFBSH+Y9ukzWBklWx3ptB2rXopOyMIQk3zfxpddwBGv8CZhqSlYmiXcJMIC/0mENjuHrk/Amtr0/7PzU19vJJ6NuEOtOe3sB1nDnBE/Kw3JoUHhDhpB2OUO0d/t5TJtjdkiSTMOTPR0CA8XdnknyfACMV+67Hp1tvb6QcU2mPYsmMxpunz2S0/n6ZjvTek7DWU5IRkT6ZDqVNIzmFfP+Tpe6RwvBJlXS2dZPe7WTezQ3YyNJ+eY8RalbD2jykN5JnPO8Q2KpGtK479hCum961ZM0Memi6zdMpZZP5v39nvuTjn1gKtSp/EfP/Xh/vZXkWXP3caP9o9UjiZnW1D4a24qOArcjUKkIPXtHJhYN909RoIOtLxKLAFPRfnJN4pV63RFRWCXUiBMpoY+0FD/9VI1OxTLq6P2xHvXNZP+0VuGOC1+3zlJgTKVwnQe1xzKX0L4TUnuzb/J4ykqr4lnTVWHHV5cms4xLosGhXtjdoJzSeLDiq/hULUVium8gzWtgCdml+XwOhuHRLO0D03fe5tp+3iOP5amC/f3oMJ2q7f1Ja4F1KfhRF54534z6b52KMVWoNl5Z8RdTMZ0KmQoz6g+nN25n1MfSOQ75x6NoMq4/eapOcIdfo7UO+/LinvXC98CFfXW2hGdo4HEFO5uG6VRCF5iK6VTf8/5w7o8xVUunGomwj/12KTDvD/NUOPfneWtgStSp0PtjeSrUqer17FR5B6fYWYYKa6J+KArB44DeLcfzk/A5wYx66TjW+Pg6MJ2qxVTP/uYnT3UU+ytYI2awh/mVUQ84D35eOgdmQZ2qlad6DyXYd6P3F3Cvj071O6POvL/NC5iq1U+FOlVHfewTllH/en9uuSxExlRs7m/SB8ZE769ztmFNv6vw+TOdqugeYE3XYE1CnUrRj1vS0qlaGXXsUkCdimXUucs0Yp2fXs07ntV9nj9Mxbw/0ck+OlVwMo83a6cAwzCmwrm/0Wv08f58oZlTQ53qKTSz85hRR++P5am6BjCopgJjtvJU6P1x5myeMO9vs/SET5cCMtX+eONZl0KLqYRLr0zY3N+lyEahPIA1nOWpxv1eHspVCD+/PoLPG70/URHWxBVXxfqjU+HcH6cAw+pPpRMq9xcwxbyn/Mz9IVP153D/r/bA+C2m4sgmD7uUB2ai1+bslLEaMO+P9VOhToV5KpZRN8Yvn3UpsB71SH1Pm/6y3adLAZlKNQJgcsxTIVNJqgPMc1pOnm2mEgxJtE4JbNWQqViXAnp/mKdi/VTIVK2MOnZ+Ykad6VTIVLIabwSmU2GXgphSYMrv3B96f+7dlD/eH+pU3lsERvvqVJ+MetOlwM+3c4H1qGvKK/0wFepU/USC93Nt5rYxT2XT14ll1JlOhRl11Kl8WYT716/VNJS2yuZvOlVxWAvM+xNiWH/4+RieD/9uP5Wkqv8099f7K6EuGP+dc3/2f5ipVtJLocHrohJaTO87Mi60KR3Nna4QL/TVjpw3sKZGzxes8XQDa77rTHxa6DZJ8mC2dmz7fvRpyp+sKqErurYJrXw6N1WD5EcfmEPUnBvsc7ic+K8sW1jH4wL24ct7VjGmCsu3S51FTxBCsvJNQjbampK3pVdNBMIj5AbMkD2mfBLfkhDWyESwaMYD46UPkZr2OKwdurCbnu3heqmQ9QH+fS48ugIt1XLBOj+lwFpVrYw6en+sS0GS4wvtXXaaQFNvVZBLTzZo3Gn6sbR5k7GnbkTzTR++PznBz6PduybNndoQcituZv/PtUuj7rkv5HkN72eZdKd0MdibQhp7JqzxZ3lG0+uIkHStmDd7eLkTxlT+a5LerMu+6tGkeAKyAeA9bUMzenSaBnD9vOp5sl/csU8ncvJO6GwQ2GQ/nA/octaxq/R05RWyvLkGzcmUCPmhrm82v1ka7Yz6eH+TGVOxzs+LDs/8VpfC3Q+uNLAuZpVox9qzpf5gQ33t1KlC72k49lBKejSb1KIQRSr3JI84GdBJP7qSsHK6a7LZxDF1jJtE4vgI1+s798d0KjybBvNUjKkwTyU5g+XH+1upwZ3a04AjVKlKzx4MmjOiewstiS5HYDRxXY1pkoocCcmjLuxSBKZKLY5PotHVf5Jntl3SYdm1gKFu5c5Wj4JL89vKSHJrCkzVyqi7LjAV6lS604Ofnzt0TkynYnN/mKdCnUogR3imY0Zd9pu5uKZLgZ1NgzoVMpWfHeVby/tjTIU6lXrR4JmFGXXs/MS5v1aeis39tZiq0akYU51TeEZinsp7nmGf39KpHiW8f2QqKdN3hHV+jjVb+TAVzv1J96UTSv0L3F83B9bQZYeKbO6P5anU7cv6MNXX++O1/JQw7288VZ2wXpXAxOj9YZcCV6drgelUTghMhf1UjKm64uZn7i99AuPg3B8ylffcDtaW1XQOYj+Vt6GwhqH3x/JU37k/9P7Y3J8qSfB6VQn7+lMMa0iZqZOwfj2qJOjtYM1C76/Lh/vqj7m/r06FGXWmU5HmjOQO1Zs5soap0lR1P0yFearfTIVzf8hU7sEoFlbkNN0Pt0UzB9cw1U33C8ZUge4ePcZUqFOxLgVkKm2vTCu3zw1PTKdCpmJzfwUFRmB5qlCE+8Pt3Z2294cZdUkSt0lLp0KmYjoVO++v8f5aOhX2U/nhUP7Rqb79VJhRF5Xej0416U9/vD/sp5oV3LjNVMN99tGpvMUYGDmzNxPm/bF+Ku24nDKmCiwV3i9m1MXN/Sh4yw3sQTBPxdUdYLaAg98H1KnYGcrLETAfdn5inoox1TdP5a8b7y06N+clNkwVhFVzXmLDVKhTsTzVPNoWbZ3KuGZByKsDYHL0/lZ2Fn/yVOPZ5GYtC09l3h/TqTCj3tKpkKkkB66HP+ZzhTEVnqHs9U+dnTV/7fufLgXUqfaX0TJUuhSeB6hTTU34PFCn8njfWTPvD3UqxlSoU2Geis39YZdCXT6aDtSGqaKlKLEeddal0KGbNOxeYI/l7l/w83+9P8ZUmKdqeX/Y+fmuMmA+zFMhU2GXApv7+zKVP9lMCpanko/7RfUvdylIWvefvD/rf8jcn/wfZipN5GRqFKJShWp5X5OxMito8DC6SRRV/I4stwTW/MEK1vjyVN5svUs8ugzehCTukgJSCQkwlXQAptqP1mv74iYezeyhQbKFGi7aOhX2U516Xs7m/rzjY+tZimGNqXt7Ckl8eN+Upj5pRXuLrp5EtQoMIZnEpBMz4QnNc2AksS7h/Zw2sGb2CTCMUs2HNHpdjSq/J7DmVwvZpGFtdatofC4LplOxLgXMU2FGvZWnQqayhI5Wwcr7KEitHXg6kExgNiMBRljfhpSu/C18/7cCDFUvGqYiK0PIEq5e2Pt7OaYrZ9evMnMA78cdHQs6vz5MIZEv6529HndnNMwqS0i2PjAVen9Pcp0LzPubDJtYfuwSkhkUmEhyjvB3dcYLNCbrk720qw9TxTuJN0mgT/rArBIwlRTzIhnmPE/NaEKqfFDB54N5Ksyosy4F7PzEPBVjqu95f6xLYddZXahZdWAR2hHDsy3tUcJKN+hUsVuHtu3dQrj+l5tIwovq7wjnhH06U+qLEM2U64KUV4tS53AUqyh845xl+ghVe1/AmklhDTt1bwo8k6ylwDLq6P2hTsUy6uPicaP2da8Lkf6GRXveSQKaux1VoMcEGFN5AVOtpLdexcsVfJ5GUcL1FTUO/v2yPJHoulpQb6paSXqjxs7e25MxnWxncP/1Zs+FrQymQfjeL1aJ/z5PbDb3J3eBOYIw7iwYU72O07/pVCyjjt5f2P+r8xPn/qqm36hTbI8kiIawJjKmwow6vckLix/CGoJ5qiDpHNdMp9Ie9iTxrPExtUJracI+PobrgXkqZKqnaMEamnDHNlP5m/NEYXkqxlSYp3rXf89TzUe6DEwx/fH+xAWeO99k1JMjvB7qVOxsGtSp4rRHwi48bxPW+fm+NF5YmpwS1qWAOhUylf+4FinTqd5dzKg3/VSYp+J7WtM9sJx8uhTE82pfMaZC7w/zVEGn6FCrkOHna839HWM1CqU9PGm842boWYu373wy6uv5cNHKUzGdypd+Mur+wwamQp0KvT8294c61dO97xM29/duvMCWToVMJT8k2KcjU7E8lXKHv2Oeit81Z1hjRh37qTCjrhfN9flm1NH7Y0y1SX/m/lhG/Xee6vXquUynYkyFOlXL+/syFetSQKbi9HRL/mudCvup0PtzVXPYzOk23l+jU7Ee9TR1diyjzpiK6VTVs+n4bLoUMKP+fGmwRxDUJlN/3fTZ3B/TqZCp1LcB95+0P6VMp1JUH5gbmQrzVOj9MabK5fsc9oRN9wLmqa70Jn10qq0Be4Jvl4J72jTnNzYZdcxT/fb+vO4O7mexmYPUAqckjKlQp9K927ryy13Twx6fP0zlcykw92i0mjCdijHVS2vmbBvvL6iys9nWqeYqXP/uMVXY3J8fvKQd8/40vg9M//X+kKmY95eUWZ+dTcOYKmvOAWhl1Pl30xXym6kwT1U0Zzmh98d0KrMEpjnoPRrq8hiu9znvpFZgT2PGVP6UHNZMp2IZ9dcVGPjj/Tnw+phRvwjNmefLE7ze9nlatLw/llHv9KYT5v0FQgavjxl1vkuacwKaHnXm/X11qt1EtULNmS3Jv81UuvhPnZ/kf8jcn/JvMJW1PitJfAw4eNKROKcDM++SqCfzBUkkwaSpAGtUuu3WJzvfdj2adleE5IoODBFch/D32dpKsu7FLOzRrXbp8pTyVezzRvGnTiWmBdOpWJ5q4MUODbQrPDbo2hPJ43lYUlInOomPnbtOFFs2aJH7XEX7Eaypx3di0rnkA+MF8MtnL8MJQM/jAIx1fHM3UvPAPJP7SRPC8RJe/zv354/W6dPKs6KANYaDNet1gXXOWD6O1O45GomH5wclneytU7KF75+eY2CEaN4N6Yy8jCpddoHpsnNt0HCjweuN9bqwqzoc01m07icZtUvddnJjQlersVmlM/u5s5eSMKXU71lVGpPniXl/ddxkWJGpwtnRoLMOsYT0/DRO9ns1N2gai3xCRxNzZ0d6aVPq0ZdAYQenNJPVfZp7gp3k71nwJNGjw1GXvkiS7A/hiTHVe8Tnn4z6LRU7TKdyNU/SmffHaQ/Y554mkmM9XsGJjqPITPLn3bDtvJgB0xqkk0RDF/5+5oYGnZ/HghAOFbg/ssq1aaQ8LlVcDq8F8ZxOSHu0JybRugfXyzXtK5v7865vWAN0TZEZUzGdqg5ol+lUnm7nJ+saalfqby1gpmQPr1f4rk8Xy1StwnQITLV7lA6dlLFeRXMLPv8gn09oVs84IXTewHjaPJ5TcpEtAlACzMsVZEQLmjd9V4t1YQt9eCZr6mVV/c5TfXSqxvtDpmJ5qtkyimENb87wRabipb0X1vsXPCMxo45zf6hTeacjrJEsT9UwFcuoo/f34oUF8U8JMALmqVCnYt6fPe+bLKPuqgdY09L+3mLeH8tT2YvX5DP3NxoBI6BOJRlXuH+RqXDuD5mK6VTYpcAtlzuBMdVuxw1D9ZXOBMZUoXzrMKZyAx4YBrsUUKcKpul+bXEv+P4f76/JU802+2HIHZo8HjIV5qk+3l/DVNhPJXMarGHqEr4f6lTM+0OmYl0KTT+VKywPBdOpWkzFjyMadpz9WmA6FTIV6/xEptr6WRTWm01Zudob1hDHV3PWpcCYKtn86FSu2D85TKdCpnJ5D/b1vzPq2KOOTMXOpkHvT5uHP3kqf7EffLoUwunpo1NJyhaYZGmcPv1UIv0rTzVP/YIxFcuoixp8PepUnrE8ebBnnHqhHg+BgZCpMKPOi9ZUYN7fK4T3I41CWFPR+2sxFeapiHomoSzJ2yqgLjAGMhVXhcC4WvmX99fkqfzFOStac3++PDj+zP3BupcE2xT2EKuDzjGmYjpVKo4GoVY2Xhz2UyFTKash3H8494c6lQgbwIQxleZFWSi8RWBIiYfr/yo3wJSjZtZfUYaKNV2vxfAZnY8Vy1NJsHP9dCl8M+pK/VhVLaZS3fEPU6H3x4nZj06VbxrmFE/rhOlUdLv0YL0YwOthngqZimXUo1IBZiPAYC2mQp2K5am+GXXx4QFjfb0/YbxaC8HTaro9mn4qxlTY+Tl9qMBc5+XP3B/qVIypyOF0Yhl19P7cWOouWJ6KeX+7EVw/LnnRUHuO4X5DpsJ+KmQqlqe6Nvf/W5NXibcZA7MhU6FOFYge/D59dCq76b+KgbF/M9XV2R9DdcftqyB7AvMjU/3WqZCpvLUOe7bd8mX8wVSoU/llkCr/HlN1hI7+D0xli1+o+t90hrL/7HWoqW4UEl1msCC56iqno+EDmEQqVwWJ4hoY5fjkBdqtYM0+Hw2PzldHq0okwzTt27zJu3RnwFR7H5gqLV2XTh4VT+LlDRjEVuwL06k+TCUp03ZGfc3nwFRKXyCR0l88ye7Iz6mTnLpVLHl3hYSrGUdHwYhL6HFdp/ZoERo08e6wZh6bTPdt3u3TsGp0q8m6OduGS+Dfz4IGuxWhyQd5z2f4vp2WScv7wzwV8/6Gw9WRjp4rVYiX5cMjXB13afAQ4Ofl38A4cw4ogI7WRpLdr+HCni5inva1mZEkugnMdpVgDV+ZQT/JU9FQ7MexzGmR7Joe74Cu7axXF3TaHVlVRrT1mnl/OPfHmOpeu8BoU92qcoevd7YUwd+Lac0Tmubw/0NpDkxVBK8q8vW7SGb7hmm2W5vktrLakfX7wlHzUTYzAjf4/8hU2oPmQrA/Hp4fpmoy6v7S6SuMqepSnX+YKj3xR2re5ybJN2lp20fLWtJxwklC5D5q07bcMU97c2Cq2HwuF4QLhoRms/sFrq/sUrLfzXw6ohsxodkerpf7etbhy3wUAstToU4lh2t4hoRJ/8Z0KmQqlqcKR8GZBoNnV6C5Da/vhoZPZ/1QJXH0hvtNqOYOjaoXMPZbC6l9HU1yOrmqXBXPe/cdWXHWlPZumUUy5Q2fTzYXHJoOe7wQn0Y0ZTrVSzWWAvP+2Nxf4/218lQt7w+ZCvupGFM9JGAy1KlYl8J/7f1t32fi0kejc/2Vp/I24mRhGY9e3J77w4w661L4en+vuL9NWnN/LKOO3h/mqVreH+pUmKfyNH2gsDyVnCyAqdD7w4w6m/vTBpO01aXAmAp71MWggjUcdSrMqLfm/mg0HbR1qt1iFP/oVOUPU2E/FWOqYrTTPv1UOPf31anY3B/qVK08VdaD66fIyjr5nacKogVcP/T+2Nzf5K2src5dhTUjaboUMhv25ej9YZ6Kzf1hRp3pVM59Ira8v1aeCpkqWPWAgdD7azFVfev12dwf06lqQw2Z99diKtSp3NkTmAe9v1bn520MayY7Q/nb+cnyVIM5MEBSRyPWT8V0KmQqplMdj/D7cS6kQSh61U9GPTmrNtOpvE3Tn4TeXzfJgJExT4U61UuWpwJjKtSpMKPOdKoWU2GeCr0/ZCp2Ng16f4ypvnN/eIZyy/tjPepf768OlB+dinUpuBv4PLQCGBO9P+z8ZEyFeSpkqmaW/2ZJfG/AOj9b3l+LqVCnkuOoTFie6stUvmxPPjoVMpXbk+D3834+FKFCTjuBMdU3o+4Vysi28sX+w1QsT8V0KmQq9P6wSwHn/lg/lXx2XmFHCYBx38rgxnQqzKjDnumwZhn153RVfbw/1KmE/Qx+X6vMhfWs6YUXLv5RYBn1u519uhSClIPrL1tN18q3S8Ga3yOWUQ+onhcso95iqm9GnTEVrUZ2m6kwT4VM9Vuncq3ISS3X8dNP5+dm1jxf0PtrMuoencCeEjPqmKfy+5mo/4tMJar/lFG3yReq/jd1fvaXI5ES9y0LIYWPg3jhOKdeONBgzdrzKRmPKoPORycedqv9cmcLu6NLs+gAjNDfhrr9cMMxne92Fklo0yPenXbHND4teaCxApgD5/605zn7OZumyaizHnVkKt+whrSfP99JdE30G9Gl1Yw6Kekm8bHiRCLPLJ1ana0uUFNv1tQtAWYaPvmKzqgh2vniaNOFqRvAGJIPu0fbMOiCi4CpxopBWxl1plMhU7XO+ysmhx3tibJa0YgLbGJftgodFS9eiM4vY2fDb5NPJxJnkCzdloWtBgOO9l+5QRL/Cow32cMank0zW0hePDCethhmdDENzCSLT+uFfRAb3WpytZL8taAfpsJ+Kn9O7ZPVS7cctdyJVaXurl7bL4WH71+POCEcaebCnruuRelz/CJ0fb3fiD0DppmtQiKkpsHvyI2Ou8A8OjDVzjN2LZ3qj85P1KkW/exvOtXAHB+afjCTpLskbLzL2YwOgqmUhF4WKGTTXO95eBSS8FX4BVFMQmjev15IdD90KUlPK5+OnakghPETXr/VpYB5qt8ZdYMzNTb3x7y/9xZWoh49dqtoVALD3QZwf+X9uyJEfQsY7WTBkyCdUGCuuRZ6dmEBU4UbGe6H9XqZkjvVptSbbntC9sjqhT0bXB06yV/ApOM+3I/XxcZlOpVbDGHfHhwK/cNUVw+eachU6nJUEub9YZcC5qncfQjPtLJ/D9pdCkKv8SJW24PAdKoJzXymU/m1BwyFXQqYp2oxFepUXrkeOh+dytstEzb3Fy4lizGVt5zBvlyX/Flbp0Km0svLkvi3pm/mVv7oVN5Lh/+PeSo292cLwBjo/XGbOdxfmKdCppIqNft4f988FdOpWJ6q8f4YU+HcH2bU/9SpSsds5akYU2GXAvP+lrXjWY9quvjkqZCp6oAz20yFeSo9IMBU6P1hlwJXP/YV06n8bBmzPBXTqTBPhUzFdCpkKvkZ7iuP9BXP2gwa5sQuBWSqr/fn18XpxnrUMU/lzis5/SNPhf1Uki3+zP19e9QZU2Ge6rdOxTLq4xsw4TNuer6HG2C2clE4rbm/T54qaBij6VF3H/pxx5gKM+osT4VMhT3qwWENnz/O/WGeyiODoWlZk7X88f6QqZRRD/aksjAl7ujU9xhTdcTVvGr3U32ZCuf+ME/FvL9vRj3g4NHHMuro/bG5v+tNytpM9Ur9rJ2nYhl10nSgYkYdvT/MUwXHBbz/SXnus7Np/MkKfr4WU3WbLgnUqVoZdWSqbmTCvwsKfB7YT9XZXuD1sJ8KdapateHz/OpUyFTulQPm/mbUWZ5qr/cj5v35eme4azMV6lTYoy57F2AeZCrMU7Xm/r5MxXSqcJPZnx519P5ac3+oU2GP+lsZHwXfvQCTIlMpi7LpA2vm/tD7w7k/lqdCpsKM+ken+quf6jdTsbm/r07FuhSQqVieyg9PO5ZRZ3N/qFPR4z6B+/cI9ztm1JlOhXN/mKdCpkLv71+e++tI+j/0U0mC2VVEgn/8d55N8x/3/vRCFWlvd5Gr2OnfKfHjOKV+aGgJfbk8JbtoxtNh2OcT6tyNte17JTDTZWslqSuFin0RCTDVaNUT8q7W9IiPkhGl3JCr4vPwh6kkL8+aMyelNfP+cO7P3+Rv0xrsDgPqvg9vEtGnviOyOp7SgfHWqmh94Z7kxHW61C0MXYhpVVO7TB8cNU53eD/P5qyaeTSxgYbewEDi9r4gs+DC07FHNBK6N1iDv/1UrS4FZKrg9RKoVYXanvZDV00oPBZMoom5Qh0y4JOIp8CQr8686TvygKmUICzskHSA8UoJmKrTBWZbx7VDk1KwhcwfhaItOEZGEz8DRrl2aGEPgjqnkcxZJC15umB5KsZUmFHvX8Y6JXlmJdnEabwrq8PRkWZzSRyP4OsH8bDpWjg/gVkIXI/V0rBo5K6IkEflak3GckeltnmyhIwMynVLp2JM9fX+mE6FnZ9iuJ4TxlRRedjToUANIVuuAp3sjGBGR7kgClF1e4ikvmg6HS0GAqG8DPfHmcLr0/J8FsIO7zok31ouHe8yoYoXObx/lqfy0qLxvoApvp2fTKfy1wrPmCogLuwLC65zoL0D3yXRfMXr5HC5unS5GCkVfU0b3e2UDJp0fpfQ0Rs+z0BOUjotMh2Y2rkXZHjTCup1jF6V7B1g3p4DDFbwZ06IfX7tfbw/318Rlqdi5/3R6YJ44hT2oZa4frXzVMhU9bzpq0KmQp0KvT/fbrwV/fx3pmLeX6NTMaYaGJtR+L7s5pXH1cfUInMpDHUrBkYymo7O3cs3WJ6KeX/Y+YlM5c+7sCai9yevRhPC8lRXVx19mAp71L95qhZTsTwVMhV6f8hUnmMDQ91s8f3pUqBz2WNMJWw6Tc9zo1P1zi9gAMc/keAwKk5/5KnM2yj6dn7aTKfCuT/GVO/RUw+FcrZPGFPh3J8mcYtPl8J8FRmhKqtzwpgK81QtnSo9Lwdwf5z2iZs3az7mqdD7Yxl11Km0/R3W1Nmu6TSNmjXqEMLXf70/vd+ssWdXfjLv732TgIHQ+9M7/THTqfxtc/2Qqd7v5vy602FQWItUGn6Y6uv9Yeena5Wnn4z6N0+F/VRKfC8FxlSoU7Hz/oxSSdtzf6hTfef+Wnkqdt4f6lQ494dMxfJUqFOh98d0qm+einl/001/xs5QDnonKbWW1WnTZir/Bp8366c6C8BkmKfCLgWmU2Ge6pVdYE3vrvLTh6lssq1+z/255KTYzPt7n6TmnIGlsvjkqZouBU+ayAqb+8POT5ZRVwFsWEad5anQ+2vpVN+5v5b3hzoV61KYn/feR6fCPNVVgz0gMhXrUceMOpv7++pUvzPq/JOH9//NU73Ht5+MOupUrYz6dHKrPxl11Kk6x74dPt1sS4K46qRMp2rlqZCpOkIK3x+ZalzuZ4ypWl0KzPvDjHorT3VbHxYtnYr1U7W6FJCp7mYvCbuHGN5vV4Df/2+XAtOpvhl1plMZ5/ME3s9il7A8FTKVPm7mlrHz8+v9sX6qr07lXZeZ+S8ylSz+w9k0kvhXmkoz/zdl1HXNhwWV8HISL7e+Q/w90NTgKalCOHzxDqEKrKkDbcZVoXStF7Z5c0d0+l5YJM8pMNViWI/o7F30qpQeqWcbhIxoGsoc7G6HTYdjw1QsTwXfoWDeH+tSGIc93TqpM5tawRL4Ruzf1uROtwUlD6olcXFanoi1zFXaP2c6ofNO6Nh7L+9Som25Kgqb8/wCxyV0ddsCA11OXEEiYaDT4VZSq3g9MTzbXT5fsG/KgctzKu6sa6JM2t7f0npXwDCmIoSF6evkqAyaM33XnBBqQriw9SL06CzLeSF2R2UKTHTpUiPd8xUtxyG1n8FkQNM0sKv8kjQ93i9Y8+POyhByTaapPXkZOZ14z56QXapnYcs9jrTzVKvlQKO9tGuRrHeE1wusuEvNDacL8OSBrz+Y3R6dGsOnEO/fd2DOSdMlodxIlcSroCCZ8VCp7whWlW0j+P9fpmI96rGVCu25P9SpVDKcCR6lsE/R06aPKlCNJAv7D50UPF9Qd1qLVRTPVzeiOu8uHd72byEeT3yPuBejR6nqnCs63M9tcrzzY+pWHjz216N6zeb+0PsL9uJxwTo/GVPxATzT6PWmtr2/S3HZUeAuYCpb5GHD0pmP6co6KUk8V42Ffe2EfRqFwFSRvzUcxlRzT9BJNDH9lMiHy4QONnovSbol3G/dWBjQebrkKmpM4X7ELoVWRh11KmSqVkZdfzX5FmSqgQ/7XNSpmPeHOlXrbBrsUtAXm4Pg74awD2Y6VdOlwHrUkakwo8561BV7RBlTBaYFz0xkqvp+bvq51rnI8lSYUWdzf9oN1pxWRr0194d5qoPBLeCZCrsPxlSYUWfen/EuKPP+Xlk1/3h/OPeHXQrM+2tl1LGf6stU/uHUnNHaeH/aJS1gjR+fvD+6FAzjtQvhIXggPuGGTpuprj4wzqK7h/f3SJYVy1N9mcov8uYsolE/ZEzlr2fwzI9e/gAY+72vvMdULixlufnoVMHi7RRMp5LLB6zh7x2s6d4Z1ijUqdjc32Gljts61YLfA8Noyg9Ttfqpvt4f9lMxnQrzVOj9+Yp8oqyfSr6sNoSd9+edpLjdT4U6lda5wRo594BZj1v4eVCnYnkq1KmElTkV3JEC98PqoDosT+WJzd+5Dry+rtmrqsVUbO7vq1PheX+Mqfwj/L6wzk+9YULUqTBPxZgK81RqkcyENlOhToVMhV0KzPsrJ8PUirfqh6l8IxqsPxn1hqmYTuWJ9yzs+BG8H+z8RJ0K81Teiod//+apmPeHOhX2U7GMOuaphPIB3x91KuxS6FzLVeJd8pPJzvv7rVOxfiq90zkx7w8z6sGRwM+znY3GjKmY9xdHQR6+oiPsIaQSGeflhdyyt6/ccedsMu9PCLSNwHQqpd/sqZsuBXbe31qF3zfUqdy3OhBZ5yd6f6xLAZnq3W+6EtxDvmAZddalcOsXOzb3h3kqz8rna+sxuc+Y99fKU7X6qTBP9R4nK6GVUcc8Fcuo49wfMhXLqLfm/tD7q2awXrR0qm+eyus/4P5EnUpZRpXAvL/fXQr1Hn7/eDOF59lWhftHLEfW/xudCn7J/4GppB+VCv7438RU4iR70/7k1BGirORsWGmCmFqzsZrQTcnb5HHaduloI3JJdHNhjXu+uiO6sGRghFdQi7aqJA6dTQRgqi73dGzYvcPfh02/VGXUlGXUtWGdkY9O1TDV0+XSijHVNuAJtfzoVdGdqy9I9zmY0HF1A6Y68Ms1WT87Ch3kcVeI6mnt2Acx6NLBmeMSOh41c4hX2aLxbsGTyCUcJWs6AyZ5Enj/a762P0z1K0/V6lI4y48NDdaSUoWUX4pk311J1CNLToj8HBhyWLoeTbgXn9DLGRiq785UavQNnsT2svTsRScc0GKg20nW2cL7EUU5oUWYG0IS9szUzuZySsNgAtcnHpvASOcI1uXpZZYwnWo+iIGJzqQn5MG4XNj5i9fo6DnXhThdwP+/X2STTjMbHqvJ1l+T0Vnu0cl9TICB9quURKOZTD1xZSXJtgefz2y70z9n0+y2zdkKX+/PIHvR4jtnr61TTaXLBn4q2UhyMQlEcj4dJnRIXTEJRzF/IgY8dehoXL2T2FtxDskeXZOuyv05iSN9ppORpI0pudyAufjmbBuWUUemetewpiNTSSRakWDW369ZRl2pcmAOkYNnSjELgH48X6voY8w/ibYbjmi+IrIQOXf4ec5D16bF2m8A991k2JMwocso0Uk4MODzHswOObWrWS/J9Afcb8vpsU9Xax/uv0VpOvZdVL22ToVn03S3O3iGsTyVsK7DZy+HNfymwj4OmQp1Kk+qm3wOB9dLvT+bOcBGp8K5P2QqplPlxfTDVN7DnRRWMMwcplOxjDoyFZ73x5hqvfX4P5gKM+osT1Wm549O9UeXwtf7w85PNvd3HYmdkBdy2KdqL1gDk9uyzzLqv5nqD50Kz6bRxr7LuhSYTiVNl4OP94dMFaejONSX8ExmOhUyFWbUGVO1vL/jA5jLJa/lHxl1ZCpXjIHxv/1UPifD54HeH9OpvnN/TKdCpnpKUh5yw3uVuLKtFBZfcCFjKqZTXTvAMNLkuBMYU10H03EoBpdt8ulR709HIXeYrhPm/Z30CJgn99ZJ2/s7XIDRHEVJrQUdfTLqjKlYjzr9e54KdSo296fGWdT2/lCnwrNpWI86en/IVMz7Q6ZiGXWc+2P9VN+5P723JPB5StvKG3sHnfWos4w6MlW++TtToU6F/VSeexg+P0x1VTbCb6byO7FMmfdXG8eVwPJUyFTapAtMX+0cynQqLXRhDcd+qjLtp2HHepdCm6mauT+mUzkm7Nl493CsWI866lTCzgNm1DVgxm9GnelU6Tb6MJV3XMqONbb2wR9Mhd4fY6qW94dzf7tznH90qiF/2rU7P9PU0Vt5Ktb5mafALOj9sbk/lqcyY/h9vuyanvQmo45n07AedcyoYz8V06nQ+0Od6v/CVC2d6tulwPJULe8PdSpkqv+yn8p7jOB6zMpexOb+GFNx18gOn1y1qQI9OLWZyu/c4fW+GXXGVEkZfby/lk7FnSy435GpMKMuBc+58C/P/XVU7Z+8v47UtZUe/vHfejbNfzpPNXj139Te2p2K+su7SQL+QanzPKoJ3AlNbzbHq3SwqTkSr2bNmbrC1aGZ1AGmGlulaG95MqSR3OgEh+4adskdGf5+6+hVFNgGZRl1lqf6en/IVCxPZScdi1pe/5VQ2rsVxNy8c2o4S7WiB8lfkDi9yHQ49bsVdV+hbd/mHZW61xmXhNy6PtkDUsNzep5wAuXUu0M2uaU1SRpFiDoEmArn/p7X9SJx49w+sbm/V3XPP0xFlW1J+8VdSSIyvz/JfGiJ1B4k8PNeLvDzLo/ymM7SO0/C/QIY6k0GCnVuK2AqbQGLzE4nfbq8dGySJPfwZNvzY0xz2BxU2coygSk7VUrTctyrsmW9pvYub3qNv0y16A9kxlSJ7YeFvZBXCvXlXK/o/QhfD6Bg0OWkeia0F90XpLrVwDSrgpCs3j2AZvaDDh11l1aS9UhZ2EV00toZ9SdxxM/cHzIV9lOhTsXOUFbdeE2DgjdIotfAULk3zugoGYqEFtvVjoybfJlx375J1M/vNpG7gkEjbn8mob0DphKXsyH1iv67imQX3j/TqZq5P18KYF9MNacT6rN0ITCmwjxVR37APgnn/sRlvKGjat/MFKirE+nfiENjzpSrcCDWhT02gakWj6tGolCqTfu4cWO6HAFjh1G9dAj3iFPqSaceyZ0zfD72PLFpqB91IQzUp/2H9/dHnko0n4ypPGN2XFtzkYvac39f78/zB8enNYjuQShvN4eK6VTIVMJCPCdecIE1G7sUME/FuhRmbj/4eH+YUccuhbqSF4L/TBrvs8mo13sVntGYp/oyVTBx5A9TqdcLfP3BgGf0ecItQqXfrSrf78Ln655PIjBPXAmBTIGBvnkqxlRaUjxD0RLThDEV9qi/1RE8czFPhV0K+hbWBNb5iXkqnPtzM/fH+/v0UzVzf7p8rz5n01yajD3O/bXOUP4yFeun6g/Of8tTWc9NyLoUmE71O0/Vkfwo7N5XwBxuXHzm/lr9VDL9YapWnop5fzj3hzoVzv25iXw6WdR/jULdXgMTnudHj3UpyN5kXbEuhXXVnGneMBXTqZTJK2BdCp5bAtOxLoWmn8pbU2DcbDfKw9cOmMrzrvD+MU/VlVdwv5jzwrZMZTNic3+sR104ADOpx3EhuJP8R6dSd0pJ/GQNDH9Uon6oKU13gVvC/bVYc71Qk+stYXN/mKdShv6UMKZi3t83T/X1/tjc32EB93MNqwBpMZVevX8y6tEF1mhluII1nfWoD+9O2L0K8HrmWnGscDdNmfcXiOfiw1TY+cmY6iTvgan6i+2n87Oztt8fpjpw8PpfpvKE6bDNVMHWB0a4PoFRuRzeDzvvTxr7fgifHPz7QBrsWJdCd7yH+wMz6l/vj+lUnVc+CYXXbpcwpkKdSqwNuB/uQqGwPJV8kjYC8/6mHbh+yFTBuYLnHc79dWQVPv/Ze/Bk3p/8HpXE3Yrw+vtHrxcK3XADe5b9oLA4Bxik5f15G2nBuhR8QbwWbO7vafDHxOVPp5TpVPw4BGbUNbjfUafi32pJmE6FPeqaS5vq7L8y6qzz83pqOl7rDTDXqfcz9/dlKlfx4fu3MurIVOj9oU7FOj+nwTliTMXm/vAMZcxTBeL/4e7MmlVFtmj9g3ygF3mkSUSULmls3lTEBvsO9NffyUxXSa06cevlVNxz62VH7NhrLxXR/HKMMUfmg3bn5z8996dqf9NPJUo/RAV//Jt0qrnWr+ng0ZXSiF7uConcHaX9uaiU1EwDhQxOsKYG6kjjadZdZ3YcND3ezRnB2cHUa9vj+QGdb08myeLEsO3dY+3QdBFqKZ3dIrfVpcDOUMZ+KvT+WD9VnksGbZrWCNX1e0ZOhZRSX1WB6Wi6mpG77YjUNI89EgtCZNjvagFMc6iB2dyBvrc5PTJpNvE6Kb01a/7+qCrUfvTh+W/nsAYjU73uds77/cNeYP1UyFT+a8e71uydrKmddWSe5rvgTuajxZuOqhu83kEHXm8eVEOadtxOSUW/6RU3VJn24y5sHScaMN7S1fuUzgSbjJc+MBU1ImCqsJkL9C6Gb6dOldLV3DTTSRIAY6FOJUzsRRkOin1tZbOrRL3yAtezzPXMPkxHMvX8WiPJ9Fn7tnq6AVNdNhWfrLbBjPQ3N4NOlzIw1YUvXPJyrgL1iqnJT4xF4002TNXpChMSHHCup+n8lKRmlvzLVEynQu/vmhRrGoxkjo/rMbcn5euZ0SauVUbrS5GTq5IAs+30V0mNia8RmgJTRXty5qOJd1UaH3NAA5d7E1rt4PFRp8I8FdOpvl0KzPvDHnV+VqxKplNd+9YWmGjZheu/fu6Jf4X7iTq5DAy/h+uxOg6A7rxrl49OQ3g/7cyLKeVojyTVc2WQx9lJgfkPBj8pjMq3b9fIpommaGksHzdGS6cKD83s9GDs9iKeT2Ffz/JUogFrwjRZl8FiPs2tVX6J2nkq9P5Qp2IZdWQqzFMxpprNYj/qLcRLGkQ3edbKU4V2CK//rm3/pFOh94cZdcZUt3ysf7w/ZCr0/sRnf1J6/vl0Zxn1l3fNSXBZw3fuTu4s20zVmzcZ4c5sn3pWomR/Yapt0uRFmox6S6dC76/VpdDKU33n/rzF9ez+0ql+MuqieuD9qjP9zP1xvRy+49H7M5bxkmXUWT8VMtV7XSxKplPVVRxG72gHa6bdgX25Tx/9NlNhlwIylc+94PWg99fKU6H310vCA/mdUWd5qq9O5SuT2YepWJcC6lSdFO5/7Kfy9Psxt+Le1v54fxdp5lsHpTkPc7T9YSr0/io3h983o1PNUvbD6Yep0PtjearbcpO2Muqs8xO9P5z7Yz3q8QKYYCI+mu6CZcG3dKpWngq9P7772pGWToXen9dpevRFt+mVL8V5CZ+mMVxfIuwisfYXH52qq81en36qL1NhRp15f9+5P5an+q1TYUaddSmgToX9VLL7WvOsR53pVA1TsX4qzFMBopyIvy+AgfBsGuXyBobAzs+v9+fpt9NHp4I1H9b4l9notmY3YBl1plNhngqZqtWloA6skoQ8DwyKeSr0/sKyycyjToXeH9OpxOWBfpgK5/5QpxIzG16PeD7kLaZi3h8yFWbUGVNpR9gtIlMxnQq2kiR6p3kJ9+8BmB6ZqhO528/c37dLgWXUgzKOonrV26TBOR80Oiwwuiha65TN/a238Pw65nUFe7hnc1ZY7vMRP7otPnN/60H8o1OFNTx/nPvrDjZ/1alYl0JpmpOPTsW9f3QqnPtjTPUf5/40awzfT6me1f8gU2ni3/RTifL/yNzffzujfu+/ajoSnxJJTlsf1sirE1E7iZSUPq+BQISQk+hA32llUgvNeWx1Cgx16TVn7pL13Z67wFDzzDbJ5LinwDwTz6GzxaTHx+tbZdvjvnaOqjsZp4Fji5QxFetRR++v3hcG9Xha89E+v/skl8KEkvu7S5LDrEPJ6/HkqdndqXxsbXTD7i0kkTreUyujxyLa2HHR02l223QIvYYrmwSFJdGASxRCn69CI9il0GIqzFMJJJmUrPNz9ShW1O29YWsWVMGebHj1RYPiAGtySavMNranIV0ddh0CDNfoUg1TubCKpQl82Gy7k51gDQ8Nwmf9MtoD891iurKas3QehPp2sSAJjcW92cwNAmON64PVnvubPRN4PcOxmaYpASYx60KkHhn0yoRz4P8/9yFHhwpXlclMWVFSLE86XSqixU9WI84l0XPyppYpm3y2ESva0qkYU2FGXc6bNQTn/txlk0nFPBV6fy6B1x9wLpdGfPbcEL13TanhbPk0Xp3DjHQES6Cmsn6VcSVqCglHuw51Nua5pHdVrcnBs/rU5jZvEt0fQKeL6nxlTOUrd5m2Oz9/6VSMqaix2FB7PO6W1BGfOdldS4fGwPh8Ahcxs9czYtGVNuyW8dGH9/PWA+RaCE+VT9SVppEotBLqcJZRZnoODD9t0vTpUwAmdftwP6JOxfJU+gHWGNSpqqu2aM/9tfJUr7sI33mXEvbl6P05nUcQaaca9v2YpzLMVxy9N9tjyTo/x3T1k1FHpiomneb8uKbTtXo1s/b/ianQ+wtXc2Ci1bj/OZsm3M5PNcuoC28yafa9wAjRrcm7oE61X8O+t6VT2T1JYDoVm/vDPFWZxX/y/tzEeDKmCpIuMMyXqZj314+3ox/vb+BumPfH+qnQ+xsJfWCYAWOqJu8VPcpIuXWBgYLVT56KeX/1w7WZTlU7PjDjMnFsS7vNOhHn3Rbw/E1YM7FLoTKna555f/8xT9WtVrAGffNU6P0xpmL9VA1TBdrhJ6POmIq/wxr01anY3B9m1NVrk4/DjDp6f6hTMaay+NhmOpVvzGYZ61JgOlXFAdMhUzHvb1cDs4z84MNUrEd9cYE1XTQ3PzpVvx5/dKpgoJ72jKlw7o/lqZCpmPeHOhXLU9UOrIEcJ98tYTi22Nwf06lyeSbB63dn7bk/doYy6lRhmq0//VR5eTpbXM9/wp7gvE09Y+MorJ8KdSrfE5s19VdGfUcvnzxV4Nvwes+d4QR7uMvAc+H1nPPmLJUmT8WYiqybHvXG+2M96gddeUViVZyAaTW4/pnRh/tHyAqeMdUggPtRKGlB2NyfMbxkH6ZaqfD+I1Oh9+fPX/B+/Gaqzs6E63Xrl6mvCqdNS6cK5wUwxXN38VlGPegJysf7w4w6y1MhU8nxfcszpsI8FXp/LaZieSpkqlZGXdwdqTWcBySSvBncf/vm/ptfHstIG47g/nhLvQ3LqLM81et4pkynkif9Zs7uAp/PwXwcfHQq9P6kd6ODT+zVR6fCPBVjqlMzlzyW4P+3vD92Nk2TUQ+NSMktxY2PH6Z6+ufcul+CySdPhUw1mXQSlqcKyVvSLHm059reny2tTMZU/3CXAg72/d+ZSvmXZtTLXbeig3Uh8ol78oXmlLyQ9hNXIXFXXt0JZ1wlariqRuJbM3dXjIlDp6ezmWadZtZd6pI+nSmcwWeaVGn2uXvr0wV5AlONat22ta59+8z9sfP+/uinYkzlPrYc1Z1jnUY0yV0SelxM3eyu8BE1HpQY1Y6HL5eemibVkVOILh0FOtqWPR6+sZv8UXnTKTVlraSASc0phcAoXmzLfEII/DxjKu+dl8z7Q6ZCnYrN/a1HzpIGx5NMYsNfbYht7moa5LB6R14GDMnJS5cmbw4Y7nQChhI3O5HavRcw1itcG/ZEmBI6VmaknNiH9cbejKeUJst5MxeoGbZdPpdxc7aPwTcxAtfuT7vmx/tzXGFvvbahAK+yA8xldyofft7hab+376X03JzJfJQ5jQ65TgVb1cHDJ6es1Ol8TqwyXQ+fgHIxMKAbmGY5Xt91n+WpsEuBZdTDzBAjxTrAd+qOE++sn+r9nCw+OpWuPZfUK3YcSfwzlxF36MTU0zQgk/z0pAQAjadksXqROOrkNdnuFxo1ImCqaJpca2Joqk371fzFx7to7bd61NncH+pULE/17VFHpgrvEnzHvKbHgvrkAAwdps8ZOTvA6EWVSWUST4HRRqJu0igddlPa9UOBGMtBRGdnH+4HZCq1e6W0r2+McmLc4P05TJcWHQ8CjdBNutZYRv2394d5qk9GvfH+sEuBdX6i9/eKj5s0HFc/c38so47n/X11qpAbnO5s7g+9P9ajfjSCn7NpMKOOc3/duTQlrEsBvT/sp2I61c4XjXaXwsmHNUw6DhomdoGxOmmTwf72U2HnJ8uoYz9VK6OOc3+YUec23OLTo45zf7/zVDLJ4PWIYT9nOlVPG5zg8Y5Np+AQ1kDm/aFO9dw3+bL+mHl/BstTtZiKm2dK1A2WhzRQ7/DvqFPh3F84mxx963Xo/sz90RDWMMyot7w/nPv7j95fGMXnj04l9xqdyrFhTcMuhdbcX4+7uB+mWt+md8ZUqn3cpb+Zyj92gIHUruiyub9w8pY2rYy6tx0rwJDyAd5vIDvC5v5cFxhaKJqug5wOFMZU2E8V3G5wPb86VVD3lA9TYUadMdVwehlGam82J4ypsEuBeX+oU329P29uAMMjU6H3F6Qjqf6LTpXWjU61fs3430wVbvrTH52qYSrW+SmRh86YiuWpMKOOOpVnjeDzh3N/2PnJdKpnvmVnm5ReenabzLeZts/7++pUYTUdCIyptP7+lDLvDzPq3RmB+xvzVL+ZCr0/fh81XRpNngq9v5ZOdZjD5wfzVN7Ugvt/YMUe06kYU2FGvdWlgEzV0qk6ZPzRqdjZNL/7qb5MFVjNGclfpmJzf6hTteb+ME/V0qn0C+xp2Hl/6P1hnqoa906fzs/DcvsnnWrCH2gkWFZR+ofA8VnnZ8v7S3qzd1SrG/g+3vZhz4c6Ve9RbctQecL3i6terM95f6hTIVPJZx72FOj9oU7FpUHJh06lUKZTdRfjzUenYkwV1XC/3mO4Xw/7ptukyVMFgJTCP8hUQu9vzvsTu98a9d6/qfNT8g9P2nfeYkp3V+1OaDwJqaUThSTHEJiK5IlA7S3tlbH/bNZ8T+7DDbEzyYR/NX1VW/g7XZ2NchzXkWKPuMiGje2uV0bcEpgjGBgXlqdiOhUyVWe6yT5dCtf3uEOtuFeTRJFzgwCbUEqehUKoywU2oZJUA8NkKklm/rMm9i7habjQeyXV62hmZ9Nnh5JOraXUoc3ZNmOOp0PBl1P6FLg7wYx6HYU5CRbefmMZu3zyc4Zy06P+hPWDOretTOg86eREeT4fdLjsAhMebpFvT6OpS+PVCpjteITX40nw+J4XaDx82hodbDqwaMpJJE23dZTbo7ke0egRcHwUDmvbXqjAWFTZAFM5D/g7en8498fyVJNJ8qZ9aQb/rhpN98N696bmzegROhVqw37GzdzlYv7k6UCG6+Gs1Q71csNKM93taISrFhUN641ZZkW6bnSwRhfCHvX9erJnc3/dcAzfYchUqFMhU3nKUDQsW3UW1A/4Thm9pKdPlsc3paGuvPmIhIVLov77RZ2T9iLJMof743ie9Oig0znxiRirdzJxr4SGc/6VRqTSXcZUmKdi3p+ibASWp/Jcc5yzuT91wuWfHvXR+ZpT44xzl1tgOGHr9enkTiVCbyVcD1/qGTQZnRWerlN4P6MLLM7ZyW/6xw65QGZmEdH+umOk2fYZGfbgGZl0ujXh/ui7lcK8v5e/W6Wsn8pIFTXiA6nREfrHjDFVD4An9QdK4939MffHvL9j5+B9MuqbI6wZOPeHeap2Rr3x/hhTTfShG6lcvkw9if7oVEr/PIF9ZLc583gowho3C1YksPzj2art/p+8v1obj1meinl/yFQSf80/GXX0/l6rHuzbce7vd0b926POuhQwT/UawF3AmEpQOgbLU/lDVfTZ3F9vYZ9KD5BxY03cpke6mfsL9yP4jkamaulUmKdCpgqmmmxbt3ne/fSof72/TmEDMyNTfTPqbO5vLnd/vL+vTtXqUvA6Q9pmqvlKHLM8le/tlRnTqVoZddSpuMthX3rZSL6zLgVu9vjRqb7eH2Mq9P56zu5POpVaP37m/lCnwrm/VpeCsF8C4xQ1MITtD8eR4N6bs2W8qWtNTDFgTOVTVTHgfob3n/Woo/eHeSr0/lieqsVU+mI6swbU7EevCewSGVPd4+DDVMz7wzzV++TNylBfT32WUf+dp+ppLqzJM7M5LxGZKt1sSfiKmzm2hqmEdA9rPDIVjS8206kYU2GeSptXsGZ/81TVzd6mrEsBmaqbV+uynVFvOj9ZjzrmqViPOvZTvWex88lToU4181fAJEtzBQxSDM5s7g/zVEyn8oYH+Hy6FTBYxE821jWGPR/qVJ5eAoPNup1h1Ml6DSOnp9xawsaPeX8sT3Ubbb1IszVg+i9T4dwfy6jj3J9UCvD+fTPq3G0D1wOZquf4D5anYkwVHuYG8/682RbuX6mGPYgQL+D+w4z6e2eumE4V2Jn3YSrMUwXTAdyv6P3xitF4bXNgJOz8bHUpfHvUPVecZMz7w85Plqf6ZNSbPBWJgCkl60WY98fyVMVmeIyq0Wv/6aeaK41XG4zK0u+l7ox1KSjC+0en2itnjelUISfA/TMOHj9M9c/mqWSJ/7suBfV/5Gwa4b/MVEvDfNKgcsU0SY7+nsRZ4dNgP5XLqF529kTUYc0fuRUw0lKsXPtSnfp0dtwafHa/6xt7+5wSSr2mN/wkRYJ9jU42nRwslY/e5VMjK1s5RZU+zErWpYDenyiI449Opay3GtWH56pM5qSnker+DJu+I5mPVa9jkMvmWdNArbplEuRcTZzF6E2Hj14vTaJoPbPH84VGzeqokeim+XeynRZv6q4OwEiVVdxJoQpPllFnXQqYUZeu8oR4r2VqW3Ofm9Ow6kp8NFp3MpLauwe1pLSX0o4DDPkMBg7NiKSRRLDh9VRb6UXNGB4vKfxQIaNrz6Tj2iLpxBvoua2Ep5BORjmXJoFYaXZKZUqnHRGuT/naGLZQDf+kUyVVAb+vtOB6ZgNgkmN38aKDZVctY0cBphIvuy611gow1V16GGSovzXqTSKLjDUaKKTehk9qREszHRfXtWt3E7vXZirMqLfyVKhTyasO7HvXlgBrJJ/MabD1OmmU9YGp7sYiosZIfKf0zYU2mfHXmrpSt05p6Od7klzDLu2H2qmMX1Tdkz03MWmoPeGTT0eRa/dofo9e1J/y7Gwa9P7qJ79Kg/uov2dMhXN/TKe6BO8FHd4FJQWyf7qk3yc2LZy7WFJ1AffbJpd1GrkDpUye5fNMjqoe0MmyyVct7vc76U5hDzCcXQ2SvnhOI9aEmHThZD0SzddwPx6XwAwt769r7buRvAgWsI/nJJ/1U3Wmg4JnTDXYv2h77g+ZSqqAqVoZ9c5xc0xZngounh/1rtX50/n5nftjTPXNqIer6cmwts+NGonyMG/rVNzrvS0ZU433q8mHqb7eH8tToU6FTCVUf/b+Whl13u/bkWQGi9L3C1izUtt9Rb10Nf5k1LfmwYy4dwcY8ev9dcveKfUPDqyZ37k/plNhRv3DVI1O9dIf20+XAjJVf3jvfXQqZKpS7S6Y99fqUugRa9HuUkCdKpxngw9TyfHhQJj3tzmYNBJ7yzVheSqc+3vzj92nSwEz6tw92PPB6tCcN9fM/TGmwjxVNwyGH51qjz3sK9Nlc39BeoLfH/f6Q+b9MZ0Ke9R7SQnPH/NUOPfX0qnIufEqmzwV8/5O/nASSedbM7fXMFXx6gAjvlZ/1alaGfUWU1XCavjJU6H3h0wl3PVtyry/L1N5ge8orYy6b+iwJmKeCuf+GFOJfL6Jqj1dlJ5rT++wZguPdkadeX/6GBg2CIEpMaOu3SJgHvT+kKlY52e8g/sH81R43l/L+0OdivVTMe+v0anY3B+eTaPqux+dquX9YUYdOz9Zl8K8OUP6O/fH8lTfuT/Wo44ZdWGRr8v/nKdCnUpdw/vNvD9kKn6iHkioUEWwHqUYf/qpgmZOEDPqYkfbEZZRR6bCPFWLqZSzDffbVXLOlnWEPS/LU6H318pTjfduznQq1Qy3JdOpsEf9lcOehDFVy/v76lTy+bUm4SmWKMtTIVMxnSpdNGfONzqVt2+6M9D76z0kYLpFDAyPOlX3tASGWzzdjOlUyl6BPcjx3jAUvYxZnioYwRVg3l9tjeB+xB71nnzuMaZieSrsUmDe3z/MVLL0d3mq3rdKQfw36VT7w/ZBh7dM4D9MpY48Ohoncpo4JnzzTQ/OiwbXU4/E8RjW/MmttOm4tzL4sRZFG3u0HxA6LYYGybTtWrDlgweMdYvVkpbnQiEtnYoxVXQef5hKKd629e73e7S/sasylnS4yIfMCahZBHIame9cIUvVedBB2ewWNfW5J7e00U32sconzzDK7N75qtJhOQPmyy/3MxmFx5r266nEJ/1dsSHYo479VOHayXLGVJXtTj+dn2NuMaN6x5fShDxXlEg7507NzVnl6TqB15t5wFTTOOvx1PdhzTYfUk1Hd7PHM6Z6jnmTUi0gJO03c5FTnwR03o04knQ2wFS3BGBjJqZGmq1H9YepMKPOmOp0f1d0KL2McuJKa9tOaw5+fyWqaXwo4f+/bgv4pNykZxnd+5pG8stRpUHRMfn0oK8EUtyfN9p/uSYZd8TItmXT7Ubdw23Mt3Qq5bz68f4wo850qkFPEKznqJjSMMuBrU49ziZWEobUrpJ3mij2Chgy3VV0lMk1oULub4g4gmXND9VTGl0MYCpjE5p08BrUJfy96a7ALoWGqVoZdVE85Z8uBWQqzTrmH+9vvl0sqOk/Fbhr7NAg4zPQcKZegfFrBxixinmdZlVfIYnag/fTCXWfTqaXbhn3BP9MLttRQINgqvOT4lUIxCvWOl0+fWD6K6fXjKm6m3pVBjML9v3X2paZ9/ejUwFTYUa9xVTo/bXm/jBP5V+OwFSXeeM1fJmK9VN981TIVHjeX0unQu+PdX76eq19dKpvRh2Zylur05rN/WGeinUpYOenoF+BwTCjjnkqbqCWKWMqPO9PeTQZVcxTIVOhThVuDz86FTKVn01ll/VToffnPcxxZklJc55ao1OxfipkqlY/VX7/5qkapkKdqpVRxzwVy6hjnioh/SXrp2IZdexRlyoKDIveX2vuD3UqzKi3uhRQp8IuBf8dw+vBzk9xDkzFuhQuBjAM5qm8Qx/WfOnYnG2D3t/oOj1b4fHlRZVawpqKc3/DfaPDNHN/LE8VxbHLuhR+MxXLU329v3BVuNS60tcno866FJCpsJ+KdX5inup3j/rr9ZqnjKkwT8W6FJCpRsV4FFVT+6dLocVUOPeH3p/Gv/+Up0LvjzHVt0vBe5wOLtOpsJ/KF/bAZGzuD/upXjtg2NZ5f7+8v8Am0ox5f6hTeSqZfby/jj6A+xF1KmQqJambbovVbNb2/rCfCnUqZCqWp2Ln/TVM5fWX8p/yVNil8M1TMe8P81SoU3m7Cp7PZjv3IzFv8oyuebq3+qkYU8mzd8qYyu+sZhvGVDj31+pSQO/PL/gmv4ZdCs0ZyoypnFlsfs5QxjyVe85rllFnOtXtcTDac3/IVHg2DfP+sEuB6VTIVGQdf5iKzf2h98d0qu/cH8uo713HbelUnzxVxxD+klHvXTpw/2LnJ2bUX/PiT0z1cnqHtJWnQu+P6VR4Nk0rT4X9VC2dCvNU71dv+U/P/clK9++8v94fSCX8P537+2/rVGm4ulHX8IUy6qb5hiTz64iOgoPEx2cjyIntHyvq1DowBpfCmlnyhNAi7wIDdOMqt29NP9S09IAZktO6ti35ZjVn7qppNEs5gTEVy6h/z1BuMdViP1epPpQqEu/E250MoqNPycOAx7/RHP7/Q71TV7QUPurH4Ya85ElFfX0Avz8IImrP6KhLrYL2SDR07rCy2GFN/cVJSqNFWORkclbuUZVclyljqmuVZ1F3lANzoE5lK9yE+uuzlFKht3LJbrq70uF2D0zoB7ptr2QZFpVz2Etji4fXc9WLigYPrZdGA7O4k4RWJk3fI4uf8BtgvIckB8AARodP3FWl2KM7H9L4BtdnEtzXGstTcSu6IH5t7jeWNnKeNORcI03HC3i8ehQCQ05ol4/Nta7Yr7kj0ZEgPNNkIfoCiU5FlwbR0uTHYtGpSXm+3qhxLw1+khv6h6laOhX/yt9RVwjgM2Wr/bM1tS4/3h/qVPxAmlBPwO6Lc0cjQfr0qbe7vcp4Wj4EYs8XD2qM5IqPHqmWk+CkipSMuieSEGWUk6Os6tQNSJ1GUq4bH6aa9qZpi6laOhVm1JGpmPenOLsZ9faOzMevHjx+LZRwP936IokPE2BEidtpNOw0+bgNCXOyKnoezcfA2Ilyg/f7nnMeNZ2+XqajTQjXI2nOT7x11ZQuF9GdeX+KkALDoE71emXKn5iqNJ6RSsziw1S8vf3T3F+rnwq9P+xRV/bAVL7syJvP3F+jU7F+Ksyot3rUQ34VsYw68/5Qp0Km8jPH2TOmqjzYl7KMOupUvGo2c5tNngqZiptelp8uhfzUWUSqqJak1aWATMV0qh05kE+eamLKPsuoo/fHmOqrU7W9vyZPxbw/zFPJ73BaMqZCnarbzTYpm/sTq8cu6r2aPNUml23GVApsvQjLUw1Ghznz/gI1m7gso87m/lynya/84f2FUg3XA/NUapDsU3+vAAPi3J/o8UXZ8v6YTlXYSm7t3A4wjxr+Sad6xeU+ZUyFeSpkKt/I3P1fmOqYrIZRtTGBmR9d+HwgU0nXyf6Tp/pm1FtM1VWXO8LyVOj9dRa3dcq6FMqFGTLvz9ssZgbTqeTxYlaGXnbKGVNhl0KgCsCMyFSoU/miPMis4+lhM++PdX7u530zenWfwDioUyFTiVN/9mEqzFPJkbIgrJ8KdapWl8J25fOfPNWXqZTVbdPobHA/YD+VOlEKws6msfSVCwx1g8dDnerVdLwiU7G5v14Krx/n/oJ35zyz/NN8xs6m8a8TuD9hz1q3dSrWo94wFctTofdXL96rlDFVK0+VTgdt74/lqdD7Q6ZieSrMqCsC13i5jfc3pGoWafABThlT7Rdxc2a5uOdZl4LdA4apN3dgQtSpEt7l2dwfYyp+07Ui9ZIB03/zVILZnI2DGfX1c9WcMdzkyXobuH+xS0EZToDpVjY83nF7WH7m/sT3klpruT9re3+P9zBgeaqwukvA4KMgZJ2fTKdCpsKM+mfur8lTYefnX7w/1KmWb3g+L3EOjP/NU7HOz7UHjIveX9UhsMf66lTvNzA+06m+TMV0KvT+UKf6h/up5G7v77w/zVJ5XWJ//JuYqgouV2oeB0JKJcWfkaQXDim5LaUyevZXGbl11AfVLVijIvMEa6Zq6oTO+R0w1GpTzeyhvzbppOzo/Di5wBq2mxOTwoLS5aNr73n+eH8NU7F+KtSpME8V5roJ3wHyUKEe93zy8TLv3cllaY2AqeDxk4ms1cTuTYBxeh2lTCz5OSNT03pSd2OrhAKL+bbDqwow11kF5npoGyJ4yZPacSjySb9TzFoZdcZU4402ZjoVY6p8Eo6pa43FMhrQh03eM+lMfbeANfmeR4YtHE42XQ6BqZLa5O5kOmiYJ1SB4TijOBOHW+q04DKrHK9kYLypuvbpuJp2yqQ4wQap8hrGSj2DjL0FMBbqVMhULE91sN93anE7+PeZXhl2LANDeiuvW8Z+Af9/IHEi9Yz3k8Tu/l7D64O10z2MzHJS9oMz8c/hhQb8tmGqdfN8a1+OpGIwKds6VZNR907iYc/yVOj9sYz6rDoCU/lVM+fIAUOVh8Kjg/nglSa6txLIPArv1HmIVZkcvRzuj6Uk0NFIPvLR/HSdMaYyDpuaRNK60Ajz/r55qn03E9tzf7/zVMu1NKXBcianlLsEAnmfpiaN+jtg/OL+1MiZW6g0mBK5jPZ8mJGoC0xFHQfuB68He4BxLo2oPij1cuJPnncSL0OO6rSZaQiE6myfhaHXZqpvRt3jFPjOxDyVzDtrEnLwTFiXgmpuYQ2Rm4yo9NiOolqu4fq9jvD39fZHp2JMxby/XzoV5qlaTCXO/UnKvD+Jwhr3vm3ysp2n0jVggMMMfr8nxJ88lc+7jZfz1alw7u/bpdDqUf+tUyFTBdXuh6m4KII9zEQEBvqdUR8OYc1XpuKJeIcS/j/qVL3rZPbpUjgKZvTDVLprM6YSL91DyjLqmKdiPepfnUoJJHh9OPeHGXVkKt/sSJtWl4KXBMBUkdvpR73D7fBhKhFuj78wFepULE/17VLwHFvWrFf4Gn68P8yoo/fXOy6BUXMRmIp4F6fdT4Vzf6081cFqzjQX5sCE6P397qdiPeq/mAq9P4/zgAmwR51l1HHur9Wj7vOnWavz018lwFTo/bEe9WHn1HRvrOx2ngq7FJCpWEZdHlCRnU3DmOo9607bGXXUqVreX3I7V3/1/r5zf5kwdJj3x5hqNBgOWJcCy1PxvW7SnvvDfirUqVieqjjF00jU57uy5f3h3B/LU3171Jn3h0yF/VTM+1s85zFjqlaeCjPqLE/11am8aje4M6ZqZdSRqVpzf6hTsR719UsRLH/X/TDV77m/kC4O9MNUjU7F+qlQp/rdT9XqUcc8Fc79Me8PuxT+o07Vyqh3dBEYhulUzdwf61HHjDqeTYNM9clTNUzFHbM532IqplNhnooxVaNTsTyVUm33TKdi3p+jrDLYEzpl6cU+7AlyZ/zppwr7d0dodX6yfipkqu5hsyT/tE7VE/5u7k//o/JT/E9U9P9t56flPi6UOIBqUdf2M5L24bbVs1oiEW16ycP0+aDW5gUMc3qEGnlsbhZNYt0gWXFbZ7a6GZi0mAz1ctwJ9bPtbCqTrvx9t0xm8x+mwrm/j/dn1VPW+enzA1OxjMVFpnpoP8uY8rczWdD3iLpUlcr42rmfyemtwvMbzRQSS0EIT8k53qlBO90yGlbrpidbEukw7MAa+nxpM0K4pGGUk1gm/VmRMabCPFUro45zfyyjzvXeGTWcp5gmkq9pxD4CU/V3SpePeQoMOedKQiePo1rG+ivck6XB3SkRxiofr8LnhlwtT6fJ/mGlKfda+3ZVVh6dWIbGR53OurYHwcCnq8DS+TS9rQXW+dliqviY3GifFsBU4vGpEL/c3agxdbopNa3mjGgVGGaQh4+SvnL/TtyOJdLRQzHTzBdWG6KWV9h9eyujnEgC/H/MqGM/lbfLnOwvOlW37PzJ+4vsUQoM2+mVsRMAUwmRM6LDnLwIfJA6NXEq2Krbalalie3B/XHsP3k62kyOPC2kKyUauXB0aGoVH9diKDCm6mZkWrLOz69OxTLq28VMaeepQnE3oc4+kHi6NYDhnlxk0HFqCGWip5xCts9Jl5JBKadx8OYomQjyiCbWQUnpa6HlpPvcuTQIDD1Nd2O43+bSRKPms+ry9Ejgfiz5+Yhl1Jn3hzpV1V/P252fyFRBKQMDjfawz5TGa1hDjiGsAZwI3/mdTgXfkZinmgwvXsRfN0fCvL/FGZiNvz9/dCrMqPeOwYJn/VSYp0LvLyiW8sf7a+WpjsIB7oe0gjWg7A4+TIU6Vbg4D86WUIruh6kwT4XeH2bUg23POTOd6l1me9jHxue298cy6tWWPphOxZjKpfM/ZdT9lzn8ZNQPB9gH919BnzFVIF8Ug2XUf5iqOXvkD6ZinZ+Yp+q8ZgcSkltz5us1mLV1KmSqaiHOS9algHkqZCq/mDia5dQBMOBhti9bTPVKX0XqPRJYM66dVxZ1TndYw5GpmE41Cvapz+1PCpv7a2XUy8PDZXkqplPl2ngQ1YW/IeGjO3WZTiVXV1iz8bw/7KdC789LMmBI9P4+GXXO9a0tvVDGVCxP9Rb6H6ZiXQqYUa8Piw1heapyHTisn8ofTgefjLrswG6QeX/lqj8EZjeaM90bpkLvjwstWDORqTKlmQP9MtVXpwrtAt6/0BDh+4uvZqkvHQ+GdeTdInq7fbifawL3C2OqJqPOuhTU1FWierj6yVNhRh11Ks/pTChjql5fhteHOlWS9dPovTTg/3/n/jCjDj8/yz46FXZ+vuWTwHSqVpcCnqHc6vw09v2PTuXLO9gzEP2RtplKMmFPgp2fzPsTmm4H7j6Hx0OmEkzxk1H37zx8vpCppGC7J76gwf2BOhXLqF+iWc10KtZPpdenHD4/mvDJU32Z6v16/GTUrxPtGYm1BIybVFJuuQfRjHpTAu8HZtTR+2sxFeapqmm/Of/zj4w6fN82fXV7YBrx2gmZ98d0qi9ThVtujHuAoN1PhXkqbTKE+wV71H0pjj55KmQq9P5anZ+3tXhgGXXm/eHcH3YpsLm/FlNhj3o4PHfac3/o/cmnQ/6PdylokvY3TGV8Kz+7/w+ZSrb/20x1Nc/UPz//YCo1HNAh54k8XcSBS+xTcaeOdQFGWjX9QFtjatJF/6rzk4sDTCXPmrNKgoFeZp3F+mxP5kuDTid8l8RpUmwI9qi3dKrvGcqs83OWXiRqzfRnSY+T3oacx9cB1QcBMF3uNV7eaHeidp7IfKT1gan2gnOlw0TqkihR17Z9qBcCHW4SlSR5qGVkHVyBUdapmNJ69/QJ8QT4jnlry5Jl1NkZyk0/FWOqg3ZMaMh1BD6ulncFvkmtI+1vXvB6B1GokFc8JXQu283ZKcZzT9T3+0YDN1RTehKLGdErh6P6c2GRydmNfNu6lyM6daZacx5hVdvHKe/TtGiuj72Lapv0+3qk7FfzT55qYe6u1LIdnR+v+8AQm5Vzof2xofDJo6vf7Voo3nSwC+Cb6H3LgelCVaCj8wCY6sE/cuIFoz28/rmRTkQemOabp2Jn07C5v4apgmEN1x+9v1ZGfVHC6zeujXda7IIzmU2KATWeVs3H2jDYA5O+T9RV3hWhS+vukyksLdR1hGMa3caqT/L+WKPDt1ilsXct7kR91qd2nsqXaz5Sw35e+gdlTNnZNOj9eRnQlDVxnZQO13eJj19+50xGI12n6XbB88nK4mqiKCOZuu9t0/N/fbpEcvkhnSoEGHvQbU6fliYD6iWFTsbRDRj3dLmq1HnA/UFHSrSx59uuGymDRjdBpsofe+Hj/S1eR5t5f8hUzPtDnQr7qUInGghMp/qdUUemCjdH+M5G7w+Zygtgd8B0Kj4ZLwk7mwaZCuf+GFOhToU96t5JP26YToV5quAmyXtrteyknzwV6lTIVGzuD72/ybQz/8z9YZcCMpVKwrIM31HT0bl8EZZRZ97fZLO/M52KeX8498cy6qvT2GAZdTXgTml4aPJKPdqxWZ7KpyPXthTNjICBmfcHzKQM/vD+hPyHqXoruk8DzjsbTKcSt1We+uvgoFk0dzmmU4WrLjC0OG7OGmn6qVhG3YwanajRqYLODJgWmUoW8zXcHzEwDTIVdikw7692Yc2S7UanGvd/vD88m4bpVINJ/5NRZzoVnk1TGSk8f9Sp8Lw/zFMxpmI61TejnkWrIOJGS7g+WQFrGGbUVXux5VmP+jbvZ8z7Cx+3JoP8B1Mx7y87vYDhhrsZH4zE5szaVb8fKRNtljLvT1vC+/mKn0Xa6lH/nVFX5KZPaTKa3NtMZa4H7sf782pg3sXR1qzpTsjZ3B/TqaZX2NOgTvW7n4p5f5hR/+39cSms2cHUcF1rTF4J8/6C5QDezyCF+1E9Ptepv9Bgza5Pw0kkkuVPRv3bT+XflvD5QO9PPV1WZTAXB8CsfExYnorN/aH3Jz4JXC+OTg3GVJK2Wn10KmQqplPh3N/X+wsPb7g/DsYzhfWjKHlvlwNTTLov95OnQqZavudhpDk1MAgyFWbUZXnfnNXzzVM13l+YrJw9y6gjU7V0qt/eH+uncsqmV/+yWkTc2AFmQe9PDA+TqFfdjsD8fbg+6P2xPJV+bHRGCveH2IU9AtOpkKlkt8h52CMdXZananUpsH6qm/qjU7G5vyaj3tKpuPC2h/frCn/HjLrI68B8X51KsuH+hf39Ufl0KfRPa555f9ilwHSqf5apFL7b/RumMv+lc3+nx/xEyavDp3T61FySzYGezWwnlpEx7dhkd99daBjvumlCX0VNAi0FhspmwADDJs9kOmudjpcPPU2THqxh26Ws05m7Ufj4oIYZeST1AT5Tecb7ij72rfN9kzDvj+lUed8Uaf/qPng6PyxzUpyeAwo7XpGPdNXPyfgcAuNkoVzGeglrqttXL9QkFfz+3bzJRD+tN7Wmoy6feILvE22WXGiwGYmEvvaFzeb+Wv1UqFN9Oj+bHnV1mVA6pDOBTw7DXCCPONlTwz8DE07G8HrHhmfROdVVEudRkRPJf16pc/FVEu3vRUa0ZKdRc30Epgqa8+gGARnSKLhrKT3T9d3eWzePzk/wBZEtrtHdPg7vHGMqf6FmsM95NrrY1tDL8XQJj3dMjmdgjJ5SUjur7rYXjio6eHsPEidvbUM2xfVN++/M4NP3tTMjC8rt6WAmGiTlXWCQuBCwwxLW0HIC+755Afsw9P4YUwnb2I20eA9Mxx33Z+u1Kygl3YHKM6Z65YlDiZTXaXJTVjk5WM8T7cf1s0zeXc0gwmlRUctLf5iKC4IeHYWvisQPtziTa+VfWJ7K069T33LFWc0y6kyneg9tOeq8wyXPmIryXErDyQoYekoee8ZU0Urhy+SuNmfVFI5IR7YuEeqohUHcAe/S1Wsrl0m9vVOSzEKHDqdvrozTpqN0NUy6dEiucH+Yo3VzP5rDj/eHTIVzf0ynYt7fzrhHktSDNUacwRow9FdhJKwL2CcPQthXO4/tkDFVqB6nZ8uPL15UPdeHkjHVctOHNVq4nUvGVMfi5TCdyvMeU2r1Xp3g4/1JS1gjUadC74/lqVCnYmfToPdn2bBmo07FuhScXnMGL+aptjowzBwW9EgI1B3PdKr7cPb+6FSP8GwzpmIZ9YPezPo3TCWpx+zj/bmh24mkoumKwIx6RrdupNbmj06FXQrdZzIjgTmauYyphEu2bvqpBgrTqVg/FTJVfKHyx/sTfXh8zFMhUzHv7zK6a2zuj3l/g+MjiJS5AdcXvb/hefXRqTx/eqLW2m9663UR9vXffirMU3lR00mJTMX6qTCj7jwPg3aeCpkK81QhjWY506leSh/WaGQq7KfqXcQN8eP1MbOEUedP3t/vjLqqbEOWUQ/3kVyzHnU294f9VPHl5UdiNIbr82UqzKgz7w+ZCvNULe+P5aluqfzJU7HOz85yurf8+vHRqbz5sNH1BjYfVfJoloZO0eRjZuKEMRXLqP/WqRhTxfmGb+lUshgCw3bvcD9Ec5M0Zwc1Opl09JlOhXkq/7mG69ny/pCp3o1X1fL+uus+MNWwKEnwkORPngp71IO7CkyITIX9VOFuMs3bOhV6f9PzOI1eu6Z74rKQNGvrAuMiU7HOz+4Mrg/O/TGdKpoDMyFTMZ3q8bLGjKlCZwn36+oKn+/W3B/2qKP359MIrvfLou82U92drhG9cw2uBzKV39/cIzm/A+OiTvV6DHWmU7F+qutmazKmYnkq7PxEpvLglssYU3GlDEyJTNVXgcnR+wuP5fHOdCrWT4Vn06RK422/4lXKmCpztYrpVGzuD3Uq/sY3+coHvJ8496eSCdyPkzv8fuxSwH4qplOh9/c6NmeGY57qq1P5/TMwHc79aXIBr/ebUWdM9c/2UymCJv0NU1n/I3N//H+Zqc7h40gtbc6n8Ti922R8fds07OdimmwngUF6R+tMrUsX1qh4UNwJZxGDRgoBBnjvI9/m1iOO9o2TTsbJDphqt7I61JmPlDTRLrDGfTPqfi7AvhjzVLwxz3jWTxXWQwHuhGUzTUR7Gckix6GOuYbHz/T7jCxN6UDDXTMNNlBDg0SHxYmOzDP8/qkfGfark9TUvCyAgbTt3SWvV9G0zAhCmQykjsYy6q0uBcxTIVN9Oj+rIqaBHMDP9/S8JvoamGqkFEqZGBm83nupm3TOLbtlVB6BoXbnETCo3++WdHkrKLFnix51jdjkJ/Y4sm3jNHVpsYZHjk5atbeH2nREV4NcT8cXaX1mPeotncqTiyM1rh78++oU7gldc0carkSF0CjTz7Z+dCrqG+c7n7zVPCf67slT+PoxyvHAfGTEt94l9aWdzmevznNP0nUtRa/+fJwG5Ry+o9D7w7k/lqc6dDsu8/7CStjXFlVGQMb3mZpGY6ezIUsP3v/hZloTuquA2ZLd7kAdq3qmSdS9aeR6Sx7w99eh8TZHNrn2TJWOXvcnH02iYv/JU32ZaiNpb6ZT/fb+gn2j9Z92akz70lSE/awCj1dMjhw1bwLcj7UJr2crWSJcj7VEEuHSUYhoVG5zVo+cRu+X7xKec/rUj0IgM33wzMhVO8p0eB0Ak/aydc6Y6tXVYQ1BpiqfTW9xq5/qm1Gnzdkdwj0IWJ7Km1SwTw4Pf+5SQKZq6VSYp+L3rwth5/1hRh11Kpan+np/rbk/9P7CrgKvn1f8TtRZX+A7HDPq2Pn55vQxH5xP8p7pVMhUnmJMFCuSO7NPRn3aaxjt4tftLgVkKrWWYY39pVMxpsoHLz160xz20Qdh7LI8VddUTqSlU2FGPbxcf3QqsZc1ukHDVF+dKqBd2Adjnko7ZXueMRV2Kby75/zj/X2ZimXUi2cfGMRpzkZB7+/LVMz7wy4FZKqWTlUHj13plXtgqkUNjCplATAY5qmQqXhxsyfM+xuvgEFfsxkwAnp/mKdC748xValcBoypQt93XOb9Se4GmHAhuq5lrpv+sa/3hzoV9lO1vL+Ku63JX7w/zFNFa/h8KZ3LnDCdCvNU2PnJdCr0/lieCvupME/VG/a2JHg1Zy733YPOmCrMh7Dmxydf+PRTofdH66YDdXCf8oypsPNTyUxYk1veHzLVaunUjKmwS4HpVMhUr36+Ip5Xw+vHLgXGVH0OGKrrxRT+3YLXX56mmrW5AaOg98fm/hhTmQtgnG9GnXl/dfd0tpZ68NGp2NzfZXkhEZfsViSMe/B3ZCrOTIGZUKfCPBV/t+F63h/AHByNG50RGMDfbOH1IFOh9+edU9jzYD9Vr78sP3N/m/dwFKlnuel8bfJU5RW2+t1st03Z3B9m1JGp/HwNewiOC3TWT8WYKhfqG8uoh4sXMD/O/TGmwi6Fb56K6VS/mQrzVCyjjt4f6lTdQw3Mjv1U03XHb2fUXRpEn4z6eNTXrLRb122m+nYphI8A7mfMU7WYqu+ah7ZOxStmynQqxlQFB58f1KlYngq9vxZTiVpzNlbDVP/w2TSKJPzdeX/W/8bcn2z+l5lqvRQPwCinNx9fak8j40K1qSdRgY/H7xxe8PZ6ovpFUMqoK3J74iS8Tqeko6fZYbJ27bl71Oho3ud42klhDat2xw41lnNggvWb88khFY4fneraFW3GVOwMZcyob4rHi/ZP9SONVs6NklcYEkruPDy+/PQp4eaLkhr6TuLj0eyhkcx0jjTgbIVEMz1USLhvughWvlLGu3EOzOWPgAFuTeb+vVgpH++vmfvzSjObWWN/E7O5v+DtWxpwvBpS76nxfFQ/8jNxRsWWBuVMSaO1BYygcD1gSCJ30/g9BoaK1uqR+sdNlyTjeegSefDuUkJzs8zItDLst05cOj1demW8EaK9bbrpkKazrU4yX9L3LE/FdCo29/fc7Wmweje96w9uQ07keaBkWst8NC3Xe1tP3w/q+8d7SeXmjOlDsaipH0ZGmiqbh0/UMNxQMyn0cvLy4fmiTiWOd+OyNffX04GWWJ4q7489plMx728s7kI6VJ9dPlnsH8BQ1RHe/zKteEqLpsfempRU54MnocZ2qZDuFN4lY1MdymQqLAyyVC4K9S77ZxpvhXDGvL/u8j39nE2DTMUdS/hONauxy3SqaisvS6ZTpdaC0tHFFdN4KAMjAmZrNDjHPIkW2zAndSC96cAsxJLWr45Ayt3NoeNyLZP45OY24YhkUz28dXg67cD7Me5JIg3yDO6/zbCa2cWuOdO46VLwdFG6sy4F1Kk+3l+jU2E/lTfIYM0phHEY9fgmQ4061XMM+2ZxUMH1K5wfnap7XR94f+gAU63WnVHb+0OdSgu4RRrMr/D7km3sf3Qq9Q4MIa9oN+o67yUfeu9J9tGpmrk//z6Z7i0lFVPGVF40kPcsoy7KF9hXYkYdvT953TAV6lTanL4+c39CDUyAeapevZjxrJ8KM+rac5SWfh41Okc1/GEqzFPR8+uvOpXyplOeMdXYN4Ex4j+Y6tv5yeb+UKdqzf0hU2FG3Te8sWLN5LEZ8c/TPGV5KmQq9P5aear6lgOTofcn2IcQGPNZAIPVwGiHfuN6NzpV2NvDbgnzVOoOmIrlqczJxf0wFfZTYZ5KrNfAQMITGGCSxk4k8HJzlswL1jjsUqhJBo//1amQqdjc37ECRu7OFsAkyFSoU6H3FxwrWOO+GfUAGNqw3C7cD4ypqALPpzjNnYjbJrPUDxJgpk7vQCLxvZnyvnMD5nZ5ePx3na5SfxpM6SejXiqwRk9z+cx0qk731OSrGp1qfLxXjKl8Sx+4TKfCjLofn/o2YyrUqdjZNKxL4ctUPLwDkUxfwLCH0Y9OJT5Hq5LpVEkoOvB+bIBBkKnQ+/vNVL37o+leyOH6M6bC8/52IjxeHdFnVK1mxzJ8LoAJjUlz9tbX+9s1TCB3RNhDIFNhRr3FVKhTdZVs9clTfXUq1qWAeSr5qO4I8/6GyoRG1RTe75BqSs7yVF3/vedDWrs16/xEpgpfPjx+i6nwbJqv9+eP3MmsxVT+6AGPj0zV3TpwPdZrx7Zq5fKjU8k7N2t5f58zlCcreD9Wz2PpT8vGO+12fcZUrbNpUKdieSrttApZnio8ziZ2m6k0V9IscniFnx511KmyeePVNd4f7Nkab3/w2Eed8AhAN7g0Myl/MJWfX+Dzgkyl3SP4fKP3lxzvKmMqf1HB+49MJbu3BVzvi735B5lKlpW/YaovUhHz35Sn6i3NPTXGyTtlTDUZJYT2M0co433qK6TfCQ90eLkoJOl5zw0ZXJ0OrIGqTib1a23bviepdDiecGmUHvWZLWdPlTqpL/P0FhQuy6h3d2JGPjpVYTf9InZGGFNx7yEw1WP0INH4cPNJOn9adHS8CmnSt32f3IajHR3mPSlNyslDIErxhud72ch88rafNbndwwe1MltJ41nZ00g8WOxpeHnwZbTqdOpPl0KTp2JMhV0KrYz6Sz+G1OYlnqfHpb8n65e6oXaoNGfzzOH1Xp6VTlfSuEtiN4c1e7YG5tGfnMJHR5kzyGw1kakrTMw0M/qcRipv6cBGgeuRhITARA9DHtLifeCAsS7AVJin6pzJPGXe32N8LYEpJY5PBK/IiZI6JTDhXS7pQ4efr4Pdjboz+57CN6NGyU1yntTqFUY63kYPl0gDdQ1bnyt8qJ4m/P8vU7W9v0anCmp4F1ieCpkqnDz2d2tdJz4dTk7dkq7KVUaOQWLR4BpVabx+Bj55OeGOBpP7g6fWxRNI1+cu1JDCQ5rAFlQjnXoLTFWXz5RqF2BOPO+P6VSwj6esRx11qiDlRb/FVPAd4GTW/hEG8Ph7kUTxuENJIsP9MxqEbz7q0jAj6uv9pkOlA8wVxo8aVu5bn6aLjpRSdeYbZHc4wvO9HzplPLc4m5zliUD16xWu33hV0Zb3x5gKdSpkqk/n527z+HR+ok6F3h/TqZCpUKdiZyhPnOZMY/OnS8ELToNNK6Me1gHsi5+Tg9Oe+0PvT3otJp/Oz28/FdOpruc7F2m3cvuZ+/vqVK08lXK7LNNWnqrl/SFTtby/b5dCwHeAIZCp0PsLZ+npo1Op+/eGZzrVzI0HLE/FOj83l/5Hp/LWQ8VgTNXKU2HnZ3el7Hm/04U1AM+mQZ0qDK7AXLP3HPbt8XbJszwV6lTIVCxPhXN/XFGsYc2J4Dsf81Qtpvpm1Jn3lx5e2cf7Q50K+6mw8zOU7emfmOqbUWc61b1uMrxNngq9P18UgTGRqbBLoaVTMe9vxCs2y1MhU7G5P91t5kDDOTDOtQLmwTwV06kwT2Vvm/vjO/eHTCVevBlh3p8rrhzGVJ5Rwxr/zVOxLoXDdEg+GXVkKuxSkOQLrKmoU2Geinl/mKdiGfWmR72Vp8J+KqZTMabCjHq0OgrWdOJrzPtjGXVkqlZG/W3A5wPzVMz7+3YpsIw6en+Yp2JMdVrD+4Y6FetRN6tNBZ+f8fHTo148X1ZUDXoF8eNUnjGdShul+adHHTPqPXkNjOvyp78yFZkNXZZR9xUDmK3fbbzduruDPUQy/eSpkKn866LRLU3Yc8jCY18G1vN8Z96foAKTBtsHXH/0/pRtDq+PTPo+YyrUqbxdNMlb3h9jKuxRF0Uffh6ZCnWqqhvtylC3zh+dqtWlgJ2fmFH/z94f5qlaTBXaDz/icnlFWhl1EXYzPDvvzw3NsK1TmcnQZF0KQe0B438z6kynanUpzEfAXPvHPProVM5hcv8w1WMMDDv0Zbh/xnbn06Xg1vv9P8hUivp33p/9B1IZ/6qzaez6sKd2cnsTSvieQCavnUXdZSGkkT/R7uR8bnQicgKmOo1gzebSRpd63Dk+pkpk2EFv0aWuWHEkSq11Zr+fRZdaXCGniRoWRrtH/XuGcitP9XrEFfX7xp1PFNWzybQ3MamZNzpTvcttchpdN3T0FkU+6mWdO1nTSUndYga/3x8VZ7LYXu+w2s9lPu4rN4GshWdJrYPJp4mrru5E7Ta9wl+mQp2KZdRRp+oXE4/Cc+TTaHr2c5JFo4I63TcwIW/A6xWLEUfdewwMtS6fNlHM3Z5a1ykwXN8JNHJ2OYkaMW+S8fERKqRnEIfS4Ukto92+2tjr2dKly2DLldFoH23s9PHS2zrV65bs6Mh7wr/HSkjJdHLcUmvqyml8tuDn79HiRv3n9sbHs1nuEzpX73R4vhskvXG+Rh79a0Gt10xP04fOzUgUKC/m/bG5P3kN+6BWRh3zVOp5MeODwxo+U0opeTTcdLppfNA7PhEsyaTuOqjSpOM/bOL4DjDm8fpIk/lmeSexAEw1kPwDSVSrqxAxCyTqF6sHn0h66LM8FepUzPsTJPfVZqr92G/O/F0vYU1bTnyrvy986iZTYHhtuXKJ3eQi3PH5TZLOFH7fMz1WTW++UEbe/HEnJ+1k01W8lEjyrJYKKaaFCdeno/F02X1osMsu3tRMdnLaYip2Ng0yFc79qZ3B/KdLYbu5Me8vuI9lyry/Ws5hDcEuBcxT4dwfy1Nh56dwXx945v2t17CP5rXzOfWeo+nH+xOD87xkOtUAf97mJsSHSy2wfirUqVhG3TnRHvP+vJMCa85fdCr+5TCm8jhjojHvr+41THVVpT3LU/GdAPbRyFRmGsPPGDU8PjLVNmn6dywhSxlT4dwfN6KblDEVzv19uhQaneq4OViwJrmw58C5P2LDd/zH+1sPamCAR9FmKvliiB+mwrm/FlN1IgmYbGH0GFP5XfE4s/wc1tDezYM1Hpmq63TNSNGjfRrwUtP9oG0DdoYy8/6QqXrmfZeyzs9vjzrLqPvOdhBJ81X5yaij99exKTCBGysbS9tt+x+dCuf+0PtDpvIKfWJYk9HK+nh/yFT1oO+xjLp3XCm+tTIOUSS8F7DGniNY4zicg/Obs12wSyGIYY1Epgrr7kmz5mtgANSpWD8VMhVm1Fmeavs24f64TIE5vnkq1Kn8kTbYM++v6t6Aqc6OlLEuBfnmTEu/z8lG2/vDLgU9NVYRt+4As9q7KTDYnF6iath0tKJOhUyF3h/TqUbS1mQ61ee8v363H3UeJ3i8i9n08Dd5Kpz7C73+VLD6JazRqFN59crNmE4ldGa7lHl/yFSvcnHk2dwf6lQtpsKMeoupnP7ro1P5RjARrGBwGEbvmwr/Lt6BMaqZOGLeH8tTfZmqlVHHfiqWp8KMOupU/jJQ7lY2uoRR570CBvnFVIEcw/0ei815o6W7IaE6cTYso971d8CY1g2u99f7C6wV3L+oU3V6dMczpjrNzRmb+2PeH+pUmKdi3h8ylTS4NZ2ltaMxnap7iFa8n1dizTLqmKfy5SPs6bKz+/zM/WFGvZWnwvP+UKdC789Lbs3vr+Ky7f11aPDJU4XjGzDVVnxQ1qPuD5oZpWlay5G29tfw+q9wvzpk+9Gp/mnvr6v9zdxfc3jNTz2V+m/y/rTVZUcHi82LT5ILbHWmwwTW1OjVzAE+tDNxZs6OksMa9v37RjdQppZK9aTk0jghumHXyRPWwInb4SnHNcmcHnzteWnWMMEd1jic+1MH1ZgE49E4YzoVzv2xs2mKoPOg+ri+p8lmvTTIlF4N6osKX9IqumkkW3MFtd1ILCP7ttoTJ1a3tJ89JZ4+dW5DVs7zQkdEAgaq+vD8dyIwiS7zPIkKE37+2/npCfe9zfJUXHAcp/7b3inW2ASm8OqCJ9QfazNS2eqKujEwTTKARyajWOpQb3JVCA3eK43I43BH3S4Pf7c6gUBk4ShS510Y/OS0LWqib059mggEmIpq+sym4+WAjqVxh4/DUM/bGfU+b2fWMyu21DRLYFIxAqbiK2lNh7oh8fBNEM1s/mSdqa+ub2XkTH2DxFup6ZIY6XzmdXKFKOUop8G98Q7vGueT9xq+g5lOtfWOrtUr7EfUO4iwhqFORVxYU4ToMktZl8KlZw3p4JgofDwIOy7R7YVOh5bzLJM9r2nEE6WCBk/3QaKD4Z3JQJFONHyP9nzi7oY14YOOQO1b78FHkcjZ5Nv5yZjqO/fnSRo8/refinl//IEDppvegaHt7sMAhr2K1BDJq6RkwrmkO9g9qV4s4d8fl2BD9OBEaNRXxTIZTGAPcH6EOjB9V/s/3L3LtqpKFrX7QBYEEZWiSKCi3ALwQk3FK6ioqMDTn8EYziU5d55/V3L/J09mIVube601vSHxRe999Ij5dtmQWb6szofc+ZLgh8u+RUz1fqfweGUX1hic+0Omsp/bswxMpd5Jp6J+qm+eyk4dWAO+XQq1fqrfGXXs/CSmwi4F8dxe1/NUOPdX06mon2r3kPgnTzW5VH1CS2A2nPsrh415THkqZKre/gZ7AmSqETzZj071ZSrKU73fRl2nIu/PbEYpMRV5f6hTdZQh3HPR+8OMett8wz77zKoMeF7NDUrW8jP3h/1UfzLqopa5z8OnSwHzVFu5monAPBXO/SFTNW4reL76CNaQGlNl0yrfY96mlFF3+GQkkk6lLOewRiBTTWfVmdOYpzoWKf8LU307P2tdCpRRVyftFPZowFioU1FGHfNUNe8PmQq7FKzuCtZwZKqaTrW9zi23N13A541MhToV5alQp3LF4Qwu9DlcL7spvJ/EVA2+rzMVdn7WMurYpWCb1yvXXqvKGwxv27imU2GeinQqZCr0/mp5KtKpvl0K1E+FeSrUqf6SUf8yFXp/eN4f5anscaHVM+onxx7+xfsTxOZBsHujsazdgpv36VJApiKdquqnIu8P81Q9L7gElFFnUnVORLuE34/eH/ZTIVPVvL/2uw3v/2w2krW2YU9Jp7L7d9hjoffX0Zb7gPJUyFQSl44C6VSRuvaoS6E290c61XfuD70/mvt7HhLYUxYWvJ/YpYB5KsqoawLsqVCnorm/L1O9p9XrR6ZCnarLZjEj7w+ZKt+y6vxI3rOIqXDuz5weQ7h+Tk+HmIq6FL55Kpr7WzWq/q1vRh3n/rCfqpZRJ+9vYcH94HWvvMovU6H3h0xFnZ/H8c0nprLsJ/w5MhWeoVzLUzUkE/bUyFTffqp/mql6rb+Z+5PE1p+CKul/ae4vjDpHPsmKIvYvw0fGQmfX55VsFPtukCWMr8ojHzdabcaXLcdgZrmQ+URZN5lXVLqM9Xi1+FiXGoHfPANTsX5T4uNRT4pdjz1FNh8q6cf7o7m/X96fvXw++bC4ZMwfKmuZGQtY06dJIQTeum3KLD2XWz50p7B7dzd2wibD14FP7Cn8fun9itigvN+4M9fh+T2yTcaWqyn8+UQtYy487YiVV/lRP0P5m6dyyiBWNTGUJtxY90rBPUfRjKn6JeKWt5cEb6G/LNZZ7np8vBu3BW8+aShMHY6A6Y5V3ill25yt1lMBmEhW4wV77VImWxudrzy/y7yn/Q71gb8Zcd/aNWLuxcBYX++PMurwIg6cdZvAXKcZvL9FpTuNzZUU+E8d/v077V75wGg8Au94Aca8xJc7t7tGP56LWSQy3+muub5Vm4J3vwODoPf3W6eiPNUjG0bEVO9ICz9zf92lNAZGvMux/4y2KpPkSZOztv6KXZFlCjv07hF3NuMnMOWy2n2d7mdu9SeJwE+rW8Yug5bI7e3sGfiCD8xJeaqqn4q8P8xTFccJrLHbqk+nlqdSbEnXlq4/5aqaisx9uvB4QrgQianc8c5R2b29zri17IiMy2ojYrtjzLg3Xbdinu4eORueB00+Fj2FAck0cvbeOi8+vFrA3MXZNfTZcTL+eH/IVN88leUlc4V0qk552rKaTiWPD3vBWr7gnoY6Va9f6VTaZZloWgeYgPJU2PlJc39fnUrarYaUp7Je46UBzNExP0yFeaovU5H311hmCjBb9qNTBRtY05CprPb1etCaJjAV9lOZggr7+ppOJXYvB/L+al0KKuzkKaNOTNXYi4/PGcqDJdzjMU9V8/7qOlXV+Yk6Feap7NENGAGZSlgiU+2Bqe7j5x7WdBkYJOnA8ymMrKQuBWdRnaWzL55LyqiTTvUykg7sw81QqHV+ok5VYyry/pCpcO6PvD9WnQmtbJ/BJ6OOTBXI1RpVMRVl1PFsGtKpkKlQp8LOT9KpcO5PWDXh+ctBdWZzdd5fbe5v7NvwnhoWrMmYUcc8lXhfAZP80qlo7u+rUxFTofdHc3951deE3h92KVCeKs3mVYdnNaOA3h/mqUinOubw/ThJg4ErD0RYw/MufN6YpxLbF2AA1Klw7q8xNkJGeSpkKtSp7OY5kYmpWrkF1xueoUxMNai6Imp5qu/cHzKVsKr64sj7s8/w/G4crgd5DYxay6gLF/gZvT9FyvaMvL/ZpepCwIz6fg7fD9SphGd0ESijfn52VDffHKs+ukpXwrm/4mZsYtKpXu2BT94f5alO/c6HqSwjBcb4en82P4wTylMJo8ZPRh2ZqmjD5039VOj9oU5FTIU6lXSfVecJVnkq14sKtzOe/ehUlFFfV4yI3t9ThD1VVwm3AjEVzv1Jl/IQ1JiqEGy4/vKB/GGq8tw/xMRUz6Y3dxuw3xLsQvvJU5XPC7zfyFTt98D86FTIVOfF8NNPRUyFeSr0/kinQu9PeGQ/TIXeX+nB6yGmwi4FKX3B9Y95quV+61OeinSq63z48f4sY7M4fOb+5qzK042vOuWpGjJfB/90nkqR/+a8P0nUvwVV/0tzf6NW68CN4a0IfMN8VP1EsO8fFFcB1vSJcmD7pbbn1sIEhulX3tdoWEp82g4agj+OdyLrv5oCH00niuA1HdfS+fzU4uxlAxOox2fOWl6WuELzFAgf76/qUmi/0uDT+ck7w4wbAPqxl3pTkb3ZtsH7k3Ep+LrZy5k29Dd8tBiKAhcMWFPfpg/MwY9VJ2lrN2NsoV35tDzAGuodzKpPabSDm/W7ZFx8NWbEVM1yuYE1UxKtvzDVxWsa8PzvZeDb18hgD/O+4nbSkgK3ZwKjaK7T5eyWtGOvTO2cdcv7nmv6rR34527VYz65FNwZV2dIb8xmwoKrAPTZkTqBN9zsZ3pHbg/58ug14Gd1H+pDY9YgpjJXSWJpD2W35X3+ACadH3cqexT+lmtjSWJcP8C/n5SXM7dn6wfzzB0w5qZYwJ3NXvSDYMKinIV8t+KTe9gM/PsAni/2qMvHEayhJw/24d/OT9Kp0Psrhtbqo1NdjvcxH3oSMKJWna84ncOme9zfvRifrq2cZQEwJnPOWeCO3U3E7s4p5lY5TgJf4Z2U+e8bfP7s/WT+/Q7MSXmqqp+q1qUA+5AoIO9Pa4vS57w/9P4EbWHwQbsrxJ70zETW5A4wWndXMF40tjKDm8qdT1ahEPOCP2fsnO0HfNZetpg7m/dSNljA8x0oj17stQP4PPbJ/cnHrg7X60TY63/x/jBPJeU5MC3N/VU6lXBpVbPcLXi+7cd5+mGqiQ1r1Dejbl9HwFTY+VnTqSijXnUpOFZ6tbTmAvb9qFM5hwn8jHmqMs/ngtlJYV9+6ort+twfMRXO/eXz8eEv3h8PWmPKqJNOhV0KdN4f5qlw7o+YCjPqnjkcUEad5v5Qp3qfG0Fgr4urSl0KraILrwf7qVCnQqYinerLVM5rslQoT1VjKsxTIVPVuhTgak9iylM5k+p8vqpLgXQqZCpZW60+XQro/VGXwgQWLGKqVstKmLVeLD/eH3V+oveHGXV5U+lU37k/7Py0nQSYaiEBw2CeynkY16TWpUBMhWfT1JgKuxSETpXnaQ2rGQXB0+lsGqtXpip5f1I4Byb5ZtTf99XxLzoVZdQpT1XpVJRRLxc3va5TIVMJjr4E5h4CQ83Xtx/vTx9VHYyvjuY29/kPU6FOhUxl7w1g5oNU9T/h2TTo/WVpMYc1/gF7lkcyy/6iU7GuDve73vgQWBfnEv0fuhRo7u+bUTejrfyZ+2uuhnA9fr2/hvIApnopofXx/nrLU0A6le3A/RWZqpZR7/XcSDCfTsWMVUa9Nvc3MVuumzPjx/tzdmfY4+VsW5/7+52nUrQ2MDIyVfvgcGIqM+yFM21YTIBhTzlcf+dHmFBGHZmKvD9kKsyoE1NNp2Lz00/19f5+dynUMurYpSAU5imo6VTk/Un5xqj1UxFTofcnbxb7n87P69H89FOd2EKnjDr2U328v6pLgXrUpdFC/mTUi+psIcyoXweF6paFe4idbCIbxFSYUbdUA1aCr05F/VT3CP59pyfDngG9P3WWy8RUNe/v/wZTdYTe35z3J7UGX6Hq/0vvj/2HmWosb3e8r0QF86PUPLDV4NzkljsvBS66Vshu4WvHHTaWYm/GnwqTTGAmZ3RtMM8dODkrT9OSD4OGEvu35G3o09MI1ljbbwnexQN2QJ0KmaqmU9WYys4HDz4ZTB6Bt3SnOTtMbAWY6lTGbsqAqcbN7or3Dwcxds/9Rshk/x5xe9+XmL/1HYsNJ+szHwLoBdx4PQ6MedMtHz/bRexP1k9eY6pankq6txeMmCp8VN0N5qZk7sm2dDY8AqMMz6XEvPfKVljjUMp8st0Asw2W24xlh92OD0eJJLhRZ5uwTcvJ+Xhnqyw473ch63QCjS8No8O8AdtzvR28dR50r/D+vHvwMzJV+81hzXs/RK6pKyniRrhRBB6Otwpb7O5r7tx5K3b3mzfXH+kugcfv3AVvNYfbZm8OTGWIQp/NzIGSsuFoEXI2zoBx0yYwzbefqqZTdddVRte5nsNaPxVl1PNsrcNulbdjf8wtkc2Xqx537OgpuMUgytiys1hxR4oz5r4vvRnzot2J6+ycMH/NVwk7tubAlIWRxZ472ua1uT9HM9qfLgVkKupSaDFZcMvGeMMccQT7wM27HPO+XwrMHzysjL03r4Kbp1Ue8zCB31f2pzc+FpZCwO+HrcX8eXUWkiCJgsfmm4Qt9afCdXncC3hcPhO2u2twPaUyXB9Gq6/S3B92fjoW4KjmmNWZr5X357Tu8PioU+X+e/vJU0kM95nbfeDIT1gDdufj1H0H771ATHUuzhNiKlu4VOf7XWGfDIyYordj1JjKvKbwM879YZ6K+qngGpPd93q4+TDVN09FnZ+Tx9mre381pvrqVMKjA/f4cXcUkk7VEEzYp95fhkp5KoHfVkFNp+pIYSDU8lTF9f3DVJt8MHalW3aJa95fS5rC54dMtQ+AYd7b2T6gPBX2U5XXPz3q6P213m4S1JiKdCqc+0Pvj3QqzFNhPxVm1C1Ngc+j955odN6fqbXaBulUOPdnnXNYQ+zG0yfvj+b+SKeqmMpJdWA8zFPVmAq9P5z7s0PbCMn769gn+DxV98f7Q6aiPNX6Bu+HsnCTmHrUOztg5OJenQc3axg66VS1jPpUH/h/0amaqwX8vsESng/2qCNT1XQqcecDAyFToU6F3p/ZjeH6QO+P8lTYT/XwkiZl1ImpRksVrtflGBj320+l7J8hc05nXawxlT1QgcnyCexpiKlCD5jBELOu21vL8Pkpoyr/9Uensu0brPHr0XFEeaoaU6H3R0yF5/2h91fr/BTb8yrfNG9n2u6tPz8ZdWSqr05F/VTddesz92fP1WVG3l+n9YA9C/ZTyX37J0+F3t9vplJW8xExlR14Y4vm/sRgHcfEVOj9vUcPuH7Ep5HC+9ex60xl7PTM7ekKvL+YUV+55wHlqUinOnji1VUyZxtbxfVikfdXqL0f7y80Kl238v5Ip1p7k5Vb7Afw54tiY2mXZ2P2yVM19qGq7TjcL3qdzT62YdOVElM1+HMLjNY5y8RUb7nqQMYuhfml8h6/OlVRZdhJp1Kn8P3vdICxBXsKjE/eX7NxdFvZDRjSncDz0fdD78NUByPVtdyqOkc71+pM+IqpbufqzPoqo05M9ZQOzU+e6tUW03+QqVrC33l/0n/J3J/2H2YqnNZSr2dYw+z4EbK1c+zxYWGWgdeMIs5uryms+aNGS4DdW6PyZoAujHyvCH77vEvYfHXKuc4dhXGABVU/P52CTw4aMMFk8zxQ56fc6gU//VR3xXPFrgX75tfbS7W5Vtx4f6U+GG+K65Q1jHmXG94CGGdlwJrZ8e8rPngtBMF1zk+LRXy94YO81Qr4wWga7HQ6xXy4HEvMfZ02IXsFuzUfBRyYahptDTaaq2mdqfpNFe7R98H8k1FPncuQD27LQiCmmpflkmvNeyvmk/wpA6ItWlxbruFVy01gqJXsRHyQ9qXYhaUmYierfPGJu1LZwpGqObXre8DdYCtXE7x9S4+jJePR+6EEbvfoWtSlQHN/mKc6dJwNZ84NaGg6e4qMjRxgmMO1xfx9c2/oNiwa3Jbmd1grrUfGhkk34Xbz3BT8d6fqmV92F3xQnBuBexEaIvVT9dL7jFGeamvzjLw/M9hVPea78/Dj/dlhAp/TrWTcfrB24GZbJWPjYNjl9qv9DPxczVImj0dLbprHB7z/r43FhMw/cJPFseA3lp0Daw+GwJSnU8a8PNmmbG0rZ7jn3BeCPawYA+f+0Ptz3veWrg3LtHQ77ev6o1M1Rs0hN90hMPyltFLG5s6ba7KUB24eNDIWv7UrZ7MF/Pkpt3V2HW5U7r9aYsA3Si9iTrrtcut27Ar+Zd+IWHE+3YEN01bsn4ZwVSJT1fJU37m/T57qcLjVmQrPpkGm+uSp5iuD8lTEVO8VMBVm1M1oBGvm8V2d0VsxFXUpjHZD3RW6o3Vs+daYE1OhTmWJwSjR5FsiuYqz2Xy8Pz7Ku5+5P+xS6PdW3M29DjDxN6NOTPVSFznN/TVunVNMearopr8/OhVm1Gs6FZNgzfrqVOT9LXpZj/JUxFT7a5WBr3Qq51w10Znp818y6vYGGOZPP1WuXd/PvStt5ESo5anI+/MmV5nOpqn1qOPZNGInD4H5ziODetS7em/3yVNJu5tKOpV9m48Nrcyq96ufwhr0ZSrUqZxZklraMG2YxFTk/eHcX4PBnchZjIEp7EbFNH7l9SBT3e6doSt5+T4mnaol2VWveWP/mfu7HW8D8v5Ip0KmQp3KliNZ1wp5ZZFOZb1dYLZMHASuvJvtYlOdw/vZO66mxFSUp0qX1Vkz3y4FI/AYeX82rGphPU/l3McfnUpsPKtui/AakU5FTPUYLfinS8HU4d+7zZECTPycuW2WLutMJb67K+Z4zfHso1N1GOyhJsEFrp8ilVxhCgxop3HVsdoA5sF+KtuPYE1HnQq9P2IqqWL61lQ5xOT9YZ7q7Sx3AvVTmfvBnHrUazpVe+hemNmW2gfKU9W8P9SphOdy88lTofdHeSpkKvT+FNEExkOmWi4r3XE2r75/fXi/70f4fDFPZa49+H4hU2E/lemsDa65nWpGIUyrHv9pmlA/Vc37M9/521VmGTDQzhiqtTyVve7C46H3Rxn12xnul8hUDU89MvscwfWLOhV6f1Z6DLkm8s6/eH/hpVj+pUsBmarm/fWiJnzeqFPh3B+dTYNMtUjkOzGVfRtccq3Z2AITvc+wxxLv4wPpVL1NxcjYpZAthye4/yTVUP4VGKtoVuc+LHJ4fpinKoUW/PuZDn8fvb/hAO53PaWAPcBAW6o099fbbFbCP61TSdLfzP1JtRr1/y/n/v7jTLUWtlvuOHLOPkx1mvT4ADPrdqEYTO6t11ydt1vVNN02Z8/IL7jZE4ARWmUT1rTe9M3Z9dwTeDN4q/q+U8LPF69VdXQ2ZuT9NddO1Y/zh6nKYR4w0qlu91XK++v1HdbMyTRh5fvZ4dP4VQhAMyb8fqe6s1x8IeaRUPW6C01gDq9oMW832qlMiqUjN8weMNwhNGdscuquOIuLXPCnN/j737k/Jy8SQ7ubKiemooz6recwPhw/ipi/8p7MBqkz505TbwVeuoPXO+hORW7P51LARxms2aN3c8PH7Q38/Go8Z+yyGGXc1M99YfEqXxZLt7DmV4fuBW657xt6bxtrfLdfK8xXJPgZdSrh0F4JTugkqnaUtRU3Fiq8f9lkmzGz1Q259VRFYLoR/P2o3zxyTRPvwJxxDxh2AUylr4/NwN0erIjd+6c5798HDeYnq2dOc3+oU9kHBt9ZzKgr5hPu+Zin8t6Ncd37O+y6Az4Y9CTBL3rAaLAKdrht+U/mLa5RxG6mtuDTSf8Bn3fThOvhMtrxwR2gyp+2JyETu60XH+eHjPm+Bsw53YUXt/Pgi49OFYnJ2xVu4UYg7++3ThV2R3DlOUsgOxdWNtYruy+uHoq34D5iuzqbqHnmdiiWwFD9hspkcdnn0dEHxh5EwNCPg93h6lbuMv8ebTk7Kk24nlYKMOly5YhsOYF77puZcE9HnWo8EQu3TFewBn10KrinIlOR93cUniYxVS1PRXN/2E/1b72/XveWBuT9OfOO/tGpsEc9v88/3h/pVOj9/Z77Q6aySxF+H3p/hd2bB3/x/lCnqmXUMU+Vycrro1Nd7fSjU70PJ3h92KOOOhX2UzkTF+7Z70hWaO7P7h5EhXQqzKjbycmwakxlzW9Lmeb+/nh/9bm/GlMVpg/7ZmQq7KfqDfzNx/sbXSsvuvL+iKnQ+xOi8y6guT/sp/q3OhV5f8hUrU52Ys5VB+b7dn5Sl8JXp/o/ZNTR+6OMuszh9WI/FXl/mKdCnYp61NH7e8vhIa7pVO/F5qefCpmqpwW7Tz+VOjlOqzOOYQ1VV+NPRh27FKjzU2AN/dNP9Z37w/P+qJ/qm6dy4hUwCepUOPdH/VSoU9Xm/j4Z9T861VGbrT6dn/MD/P6v92d2F6NUSw4y7CHO6j6u9VMp4TOKiakoo/6Ifry/L1NRRh37qTBP5YQRfB6Yp8K5v1o/FWXUBXmcUJfCv9WpnPfqWs+oU54K5/6IqXDuz14WVf7N3bGa9yc2S3h+yFRwGwaGOFcdnArcKbXAu310KvL+vjoVMRVm1FGnIqYi728Ww+eF3p/rJynlqUinanXVBmXUTXc1zEmnUgY+fN8OqsxJp0Kmqp9NM0jh9aP35wyq68etZlywn+oqnadu+3mA1/NlqtrZNJinErwt7HGRqWren/mA98s6bvtut2cdYmIqnPsjpkLvzxl7/6JTPfWt40q3ZjV3WDFV+a58i2ruj7oUUKf6v8JU7Y74N0wlf6sU5P+lfqr+pRNx9Th9C15j1+Ns0z93uep3i9jvGsBUZx8YRRsJwBjWppGxZCjlfBhOeoLbMXbAYGnVD7UTe4zPEkdm8Ul68UG3J8Y+fz05s1/J4aNTOS+4h6cSdyij/jmbZn68css93AM+W94PsAEbtvk0SYqAsy3cmYab04xbq5vAXOcOa6ph35ecZSn8/og1ZNaenw7cVN9Vv9HwwVmoOsAkbbdiqkemkPfXKIR1THN/s1B3fnSqZ5lqlioxPikPBfP0S09k52E549PGHtbk8fOZsXjyKnnfCyTmns3Ke3y+VnwqicCYs+qM6VPncufDWb8fL7L2Tmem1YM13+61BX9w6Ot6to4H3Nc6PVgpg7ehxxKsaej9Oa+5qGvSfBHyvtnqxf77DQzhPdYLboSRGHB5Ckw1OL72fOR5N4Gnm82BTaLXiY9WuybzRpU3e5k4AR9na0Xw4/Y2Je9PtBqz2D46sA/DfiqlOO8/PeqoU9W6FEq+HvBhOpUC7zqwDmw8q9SarpPFrr1TQqYs4P0YJ3tgqtnwoTNtp0Vc659iYNjLbcZ49nxyY71+xF6UPqMPU8XHRWxa57FOTIXeH3V+Lo6zgpiKMuqj3l3jg1dZCLD7B0Z0lfWDD27vd+xvBsCw5UIChryJJfMabiSyrF82+TQshNi1zN6MDV5wvfT7Qkfgj8fTYpv79AJ3mpcYe9n7lRNTScDUH50KmaqeUa90qoZW6SLIVOj91fJUl+1qXNepakw1qLwc9P6QqWreH3YpkPeHGXXs/KQ8Vc37w85PzFMhU1Ge6hVX+YiKqayBUelk5p8uBexRt/bVeW+DDqxpxFTV3F9Npyp6qw9TkU71PUP54/1VeaoaUz36g6Er9W+XmJhKkj2V+qls02iLpFN95v4qpvrmqRxTljJtKldn1FbeH839oU6FXQrmaTIUa96fOS8uM2KqIr/vA9KpsEsBdSpHDto6dX5inop0qv325n2YCnWq5qHz0amIqaLdHJkgFpxjCu9fvwWfV/NS5V2+nZ/k/SFToU5VYyqc+yuiIBHI+7OcYkJzf8RU4aHKUx2qjPrDhTUemarW+fllKspTofdHTOUU4xkxFXp/1PmJOlXbVLafjLpmF6rbLHbAGIsOMIjC857b61Tn9Z3Hl1DrLWDNRaaC53MRNVMt5q6yuS2DGlM19rAbJqYyZDl1m3mvun4rnerLVGYwgOdroteqL6KAmAq7FPJ5WJ1lUs39LYWt50qH7g9TofeHTEVzf9tdJ3DFdnAUahl17Pz8nVG3pHd1J/nDVKbdrjL4g47jloYCexac+0Pvr5anMtyGQXN/TtiEPcZxsP0wlbMslh/vT3ovf5hqMqk+3yqjbtpWmGrazTY/3l8wWc5Ip6p5f6RTGSZ8fqhTNWN+o85Pu3uDO8csacCfSzK8/q/3h/1UpFM5/Lkk788cuz3jL+f9NQdni/JU5P1d05X1yah/vb+aToVdCshU5qkPey70/nrFGp4/6lTYpYA6lT29hTrlqRT/CN+X2yU0iKlQp6p5f5incowdfP7o/aFOZQZnuP7fLFFc8SpV5xr8o/1UHbnX/Rum6nyrFP4d+vz/Nk/VZo0NMZWftzawJp29Du+PZ0XsqY6lsvfsAowySqvUxBTW7MH48ubDwaEX+KHTBKzonzI+eN67gj9b7US2668z7uwsYIKmBcyB3l89T3ULOfVT0dyfZhYJ72+jO3O74j1kV2XV4tPzOhf4fgNrZk9YzLieGQLjUceSWWYuFtw8HkTmuxtbhDtRd8et7UQU/CI0dSaenQUf7/U85q2WIrL7XIE10zuuA8qoo06VP605I53qdVlr3NIDeDzlbOasNR75XA+Asb2F0EhYwwSmspjZiv2ev+UsuJ1CPj4VwJhh+TTYfjtK+Xhi9oNg93ypbGTvGlxtjNqBp1Zn5zQtQeXBs9UV+Gm616lLAZmKvL/2bAoM5Z6BSbdidb5e0pxzfQzw7t0Pb1W/svWWO2v3FruLaS9i73B94Ea0aQiutshmzDVKj4/7uRL4R3F7IJ3qrVR9RJhRJ6aqdKpanqrm/d1X9z4fxzdgqjDN4PFL2A2OtDRj/uycwee3fgV8EDbugl8OTZUlT2nN+719zPzn8MbZ3l9l3HgvgamaI9g93+1DQt6f47JqDa8y6g3jDgyFc3/B5dCifipbn8E+bWOcVG5FxyLwtIcyY7tV98aNbfYO/EdnO2O+DwypToUidmfjKGd659XjU/6G66Fnbji7bzsS1xdOJ/DhRmUwa3A5c91O4PprrZ2U+QYwCepUlFH/dimYxhLWfMxT4Xl/5P1hRl2a7+GeuHrCGoAZdXlY5Y/My/JA3l+r3J0De3iBNRP7qdD7s8wLvF70/mpMhToV5qlqGXXy/pCpVgvecRXvAPvqL1PVvL9xXAxhzb6tBfL+UKeq9VPZYZ7BPngafzo/8/VTdWU1CONangp1KrMRVd5RxVQ17y/eH0ekU9Xm/jBPZSbVHB/qVJ88VX+caXH/uft4fzj3V8tT4dwf5qlqTLVeyjJ5f5SnimeeCWtRAPd4zKgjUwmPyY/3982o2/fcUDXpfPt4f7aewOtDpirWFjAU5qmyxUR35cYamNK6AlPMkiq/BGsxc4Y32Me7XVsHJrntY2Kq/XCgE1NRnoq8v5eWfLoU0PsjpkLv7zdTyY+G5+ZTf/vpUmiv5hPKqNPc33PX0l2lxZbA7HaVn/p6f9ilMA6B6YipMKN+nG9VyqgTU30z6tZrKFnEVJinIqa6yZX3V839WW4spppxOqw/3l92hOvnN1N9e9QpT1VjKsxT4dwf6lT2sQeMuo4nnzyVxc7A1Mv4+OlRNzXFMDTtOpxTnuq390c61cmZDz5n02BG3bwPB3Wmwow6MpW57FczI4uO4bauRfSZ+8MuhdZxuxMcdT8+UJ4qP7WOcS1PVWMqbVXtCSrvr5anKq3VTz/Vl6lq3h/O/VnlAL5/qFPl49724/0hU9XyVF4+6P+/eH/yy1SpS6FzPsHrR51qlHqTj/dHnZ+V94c6lbM8DpO6TmVrLZnyVDWmQu+PmGqXAlNinqq79+BnZCrMU/X8ag/xZap2JJ4EJ7mGqibH1ZnUqFPV+qmm3X/DVMoxif5BpuqKrb9jqv+Os2n+452fAbPXHDZE74AvTw+DRfwm8+FazwV3HGxktlFGCz6Yb8XAdcfVRL47enEn3/UC75i9LLa/dO984Fd9TH3rlbHcdB58IDaAeU4LWOMahzT+i/eHZ9NQP1Ux3wJTHfhNcPfefcaCVkvkLBNzYBjPtBh/ATOMIrWMvf0yg9+qAnMM040gVHNgGdtdTls+Fg5i7D/HD51Fi9ecO5NZztyjauWfPJU/XAvk/fUnieu28sXso1PlgabygXCHx+PTR8aO1olzY8bFwF/4wCgjtiu4GY1a1Z0RGOoQwPsxjZ1W4KuDhsFkpbxy6znss6Bxt2W2lV4KV82wzXizdEQ2b7I+X/qjbuz5A2As1KlqZyiLNjBjP+vA+5eXjZBJ4iLghi8IsXvzXgprHJ2IT2/PW+Cmd9iNnkb+nk83YSP2DlvLYjP95fHh7dYTvEPPjljuzEpiKvL+mkr4+OhUmKdqVvtS7KeyomlS9TpPmtyy5Vbs7c7ANO6xAKZ9DDPmrbPMYBq/+Nxude+B7+pdhb1gQeVsuzsJbv85MZi/8B58svIezE8tm1Oeijo/UafCzs/f3l+t89PojvpcVZSC+a8jvB5xck+56Yxfgt9SbYsd7qc9HxZFwbx4aWUsAZQAxnLgemis4XpVTXi+E8OC3fN6/FRZIV9OfGzDle8LW9j9W3KVb1k/N8y6pNUZvpVO1TwMQuGHqap+qkqnorNpsEsBmarm/SFTkfeH/VTIVFZ4bvN6Rj0zxp+5P+xSqDFVzfvDLoWaTkVM9fX+kKnwDGVnNwaGWz2AqXLzto7/fZ4Kvb/c5sAU6P2hToUZdfL+1rZ6oYx67WwayqijToVMhToV5akidTUgprKVSdVP9ACG+cNUnzyVsJKTmHQq7Pwk78+YXhXqUqh5f8hUdDZN8Vzwmk71m6lo7m88gzWBdKoVhzWk5v19M+qdstK1UKfCuT/SqTBPhd4f5qmcxkOekU5FeSpjs1BqearfGXUrK5YK6VS1PBUyFXUpfJmKOj8xT1UWsIYqk+BHp1IWwFA9S1wGpFNhRr05MBefuT/0/nrxORIoT4U6VdG6HAJLabdDzRroCjEV6VT5KHlRnor6qTBPRXN/40SE9883QrfbkyodsNKpWkZ0dZtCHz5fNrlUfWmhQExVy1PVMurdoffTpYA96r1uw3XbXRmeDzKV89i6/56pnPXsmlBGHb2/WkZdMkNgFMxTiQNgVsxTmY/58qNTUZdCNrrktc5P079IOulUbYVX+a8qT4Xn/dHcH3p/r3DnkfdHPerffipiqm6xsoipanmq7kYHZsS5v3loKPV+KsyoY57KOcbwfry7UZOYqub9tR6TU0AZ9UHYWsL13IDr45tRr/VTYUa9NfD2nx519P5qnZ9aBoxVuH4Ee0wPrr/fTJVFW9hzFEe4H6BO1ReSJtw/h3D/GVa99k9nvne7i2Uc/85TmW8drl/MUyFTOaY3mlGeCuf+KE+FTFWalVf8D3t/vfbfzf11f9JU8H//S/1U08N8xdkueQn80Td1th22JG4cozzmx8FGZO83rMTEVM/5M2Sv+z3jZll0Y36b7gx2S9Y3rk6ELnPvsZOyqbS+c+O0FQIvcm31o1PN0+DnbJo/XQqUUe8dPWCqvX6LfVnpGmw7GZbcEu08qDQDnd3CuwfM1ysZb9hZxtrrSwBr8FKIubnYJkzXpxHvxwHQVjibKuzZ96sJQPkd+JaSpcRU6P2RToVMhToVMdUpAqZQ311gsCTfJCy9aC4wiiEI3jmE17vKmi/OjEQUeHp46qwoXzM+Ho3F2N3zrcqcg3bm+v3SFNxH/hTZ/VZ2+WTJpNiT5s2cbbRNn+/8tMv4+rhT2DHRu27R3YaM5v7yyyngusi7gf/i2xkLfc3nY98UmBeETZlditGGj1rmjbnS8cFZcpnuuLUQFMGNkop5VMflunvqAXOut1Ft7o8y6sRUmKcKZy3jL97fVfUafOxkwIyBVZ2v2JkLHNbVR+xOI/j9Srng3PTWwFTBbC2y9bHyPssePOt21DEY54M717z7Hf5+pRN9dSrqUkDv7z3rbj7eH/aoi9kbGBfzVEV72+TauZ0LXsuFxyvZAlaeJHnFrtIHZh1fdjve7wFT8dhREtYYn2Ru6HYZ+10frtepdxR5f3mSY3fkZArr7RZHbhRPuD72mhMx7KdCnYqYah7NBLcb3MP4x/urrg/0/k4BMJDZawFDDDd7Rt6fM1+N3dJ+w/uHTPVbp/pm1Mn7W2yrboBKp6IuBexRz/XZPKAeddSpkKmo8xMz6r329kenSirvhby/4XUZ1TPqNxXuuZNrYwnPH5jKWXcunHSqWp7qUFa95JVORT3qyFR03p9twj0e81R43h/pVNelV/WMx5fATI6wZn6ZivJUOPendCpdCb0/ZKrGvJ0ExFSNsMrTYEZ9Y1w/OpU8N4FhMaOOTJXfmvB8kKk8NpySTmX1WsCEX++PdKooGlZnvWRbwW7z1KB+KsH9w1RW/q9MhRn10l0BUyJTofdXdu2q47HKU6FOVctTIVMptgGMVWMqcZgEJgtgTbxKK8MVZnwvEFNhl4KorI4BZdSxS6Fx8Xfw+qrzCpGpUKeyDuH406VQZ6pp1YH5nftDpqqd94cZ9d7y9pNR3xxnDfL+SKdCpnpv2EKgjDrqVMX7uhDI+0OmquWpvkxV8/4wo+7wFPY4tYw6dn7W+qncDjDU1m99mIrm/oTYdoAhgt2Hqd67wnfFzuwoEFOhTlW2zLNAGfVpy+u7Db8F3zf0/jCj3mpdIng+Ajy/7WzLP97frx510qmOVcYfvT/qp6rN/WHnJ+apsEuBdKpvRp3yVJhRxx51S6vONL878pOYiry/9y1qkE5FeSr0/qifCnUqzFNhP5VjbKrzKnnepC4F0qmQqcS8dwjI+0OdqhucL4GVb2FP8dWpzNYW3n/UqaR4FQGD3ltVZ3BnSnN/jt47wx5pmD3cYuCHgTmvvPyP9wdMRXN/mFHHPJW9HwEzdRbFkZiKdCqc+3ursIqQToVn09Qy6nQ2TcVUptK7iFrO0+5Hp/qHmUrp/N3cX0/587/+/1KeajZshVy1Zi9Yo8S1wrawtnF9VABjjAwzZxfmzLg6mgFjNCJY8x/t5p2bM6MbeE27obBhY33h/fDWEbx7uEvY0G+mfHwvgQlOUaTUzqb5eH/VGcq1jPq1aJy4NV/cmF8kU4Nd2oOSG17yFvhO2qjsVfqwbN/8IvYXZgZranPqcVvKSgGeLzCEaDorPug/BcG312uZHU+Sz9Vr/g7cY6QcyPtDncq6Kjr/Sz8V3PgbfLTnb8GfN8yIzVelwyfXC/y+1Rher3G6P/lorYmx33afKotzoAl7HgNjvs6KyARfq87/2zQDd9lrpEy4lzIfnMLq7JTOK2XWSWtwaxt0BPe1fIlMax16H+8Pz6aZ3E7wesJjR/Av54bFhqsL50y8lIIb7JoZ2+vSio8Hk1Rw7c7GYg9b2vDhwFECdyFEKjO80ubGddsDhq3Oy0OdijLqmKdKbnJKOpXVWp0t0qmQqayWl0Ra0530qqZWYMZ1mlUlCUXBLTd6BF7OLJXtuo4DK0F4E2BZ6GZM6J+W3OHdiqnijspmbuvGteflHni6auvEVJhRJ53q2/lpmSddoTyVbPTXATGV33wq3Lw/gKGVJjzetuyeuVo2n4KrjoHJzfUi4lPVzWOvO8oO7HDeSdxuPErmKse7wq43r+T6syEzbswikTmr7oFPwqkQ+9blNSOmam/gnmavntX5aZX3J5lBGNSYCjs/SafCPBWeTVPLUymr1z4m768zgH0nMhXN/R3asE8WjdNVqM39NY6HVVDLUyFTkU6VjA2x3qOOTIU96jWdqtb5WWOqb0admMrrVJ2Q3zwVdikgU+HZNFbjUDFiNfdXbt8Bo4w6zv3V8lQ49wd3f1gTkupskt9MVZj1LoWMmCoP/uhUmKfKB041d1d5f5inwi4F0qkGt1mXvD/KU2GPek2nwi4FPJuGdKovU/2e+7NDHRgLvb9WUvVZvRNY80ev8/jj/WGe6jv3RzoVMhX1qGOXgsFg90BnKL/LuUh5Kpr7Q50KM+qK6AOTmA14PCnc2sRU9vMNDIFdCuXd237m/jBPVev8RKYqw+eSmfwF18M3T0VMhd7fu+dGMXl/bDf/ZNSpS+HLVNT5+c2o234DHg/7qXDur9ZPhWfTUJcCdn5Sl8KvuT/KqKP313zq0aefCnUq7KeqeX+1uT/0/nDujzo/Saeq+qnMq7TMtN4rvVOXQi2jXrzH8Pp+5alo7g+Zis6m+c79off3W6cyjUY71JZH71+YKrpK9qdLAef+rCN8P6lHfXmTgSGMJzDLyYTnL47g/f4yFXl/vVHecyWnymvds4VOOhUylb06AmOj9ydmLfj35RIYyFIPDbd9G58YZdSRqVpSB64PnPvTWq0ZMRV1KSBTYZ7KzGaLUDOGz8ln7g/zVJLgmf/CVNXcH2XUXXkUUUa91vmJeSrsUiDvb79cxeT92fnYsKifqjO9wfcjHcHjU5fCl6leWi657VVUdZNUnZ+YUX+XVd/Zcq2H/xxTdQXl7+b+lG/lZ+d/SafaWbcFZ7PJK3BdbyqzXXYWuJNZwFRDpZew7ujic313FwJvsYI1v9Pf3bie7yoGSGAlc7uwBjr3Ridw+0EzYvq8vPDh5A1M9ZKAOdD7o4w6MtVNz2zqUiCm6vAjrIFTN4U1ezDVGZPsnPfHbWCiyQzWzEv/5RBTuU43i1gslJw71rCMvc2tMWPrO6zxhrCH59drr3MWDu6cq7f9S/At1YrYSVevny4FzKgHcWrW81SxXCjcaLF3wK/+JmQD17F5f7CB57/bwuuNoumdTz14JfwpWSLbT3c+tycNQeBJouRst7nHXLedhuAOtW1anUHd5mw/agmerwNjNjsnhY9HXXh/NBsYST1lnXqe6m50gRmVdSf2EvY0mOmOXK5fz6XAj3YzZffpZcn7fJzCnx9MnWXzcsNHYuX19U8bhS3PF4ubN68bu1ECz/fZCHPqUnAOQ2AW1KnyXWMn1LoU0Pv75KnSRpezkywGHiz0Ohu8njm3Z90H89rTh8IcfWRztWjfYn8jrBMmDNdzPuSdE3NPvVRht8f5ytnkdGfee5gpH53qbcw/XQro/ZFOhV0KyFSoU1Ge6nUsenx63wHTpsJGZoronPigrTwFX3csmd0SZ8PNwMkDzx5FIXs9FgIfi9NCcHkBDC3ZE2DAzbItuFInS5nt+ntuvVcC42ujadXzVOoB7nHfub9Pl8ILnm/N+7MDWCNFM9/F9tSGfTXqVNj5ST3q0eRsuJK4PcOadr5axFTKNL4K5P3h3J/SgSdQY6oiOs1h37pcpKRTlefXhhFTnVq5jB2EgSXO4PGwn6p5FGf1HvXGMl0H5k5dJKRTUT8VMhXqVFLgxcLvuT/KqJeN7Oq2VkcfrrdAEompap2f6P3VdCrvYKufLgX0/pCpmmbw4/0d2s/th6n28iXVdCMt6kyFOhWdTYN5Kpz769inkJFOhV0KyFSkUyFTkffHxSp/V+WpWkLVM406Vd4487r3h10KqFPR2TTIVOT9tW6wpiNToU5FGXXsUsCMOnl/Vns7quepUKdCpnLmLjDF7nU0KE/lbBV4P1Gn6oYhMC8ylc4anPJUNZ0KvT/Hk5Y5dSmIqrKMrbnRNmpzf05lXmtZc84+3t+38xO9P5r7Q++v0zkeBOqnqnUpIFOhToUZdWIqzFOh92edt9cZ7H70i9t8tYFZsJ8KdaqmcgJGwTwVnveHeSrTPcH9AXUqyqhjjzrqVMhUVpwAMykPzyGmspa9VP/x/oKjYG5b44/3J/bsC7OKsJ1q4/lTJaZyzk/4PkQ3T617f8hU2PlJ3h8ylRxXXSfIVDj31ywqXUxW2rPa3J/Fc3g/z+HUhettETPr0IE9AGbUce6PmAq9P0EewfNHnUpXwrvbe4k/XQqoUxFTofeHXQrYT0U96shUpFNla7h+kanQ+yOd6nc/Ffao17w/zKjX8lTo/b2N7ZYRU+F5f8hUH+9vPHt+vL+3PhI//VTvHVxvt8ny4/3R3F88hutxdDkeiKnI+8M8FepU1uNc7QkqpsrjKj+LTEV5KvT+DupFIZ2qo11W8Hn5yewfZKpW6+/m/vr/HXN//3GmKsY3WCPv66fArVYXGIE/RW442jvmL/jWskkAa742Z8AYLIQ1X9C6Vz5WO53YPZdVx+NhmnB7Z8mCpy53MzZP1gkftqNS8GZXK2PDfXr6ZNTJ+6sy6jXvz05tWAPDMA285mWlsPf+/ObssQCmWtzvIvPfO5ub0a1gnK+skF3jk8s1/VQG/oXbnPmX0YKbaQCPlyXdjPWFqcvH5vsV+7YYzYipaO4P+6lw7g/P+zPLhgb3wLgBa7o2BwbbvB+ctbL1lBuBWAqu/9iqbDXu3riWSELsxVsgzfxeHZF8mgnMfZtZxrKVduTqetqI3aTZiNhlv5a4+Vq3ArddnYjTm0jALEfWYf6cNROGeSpFksJPP1WZwPM1r7cO86JV5ZVaL5vb2bpkXleBfx/cdws+Xg3TgKvvnsp457ICxk17MV8WPZlt29MpvF+PbuCvp/D5oE6FPer1fqrveX9fnYq8v8G1I3Nn/wBmZCL8Pt+Yw/uvSffYlSbwX+ftrsnHvHULXGZOD2w+9wNuWbBv9DI/lVmzPb9wlm1vgnsQgTm//VSkU+F5f5in+j33RzrVcm93uWWu3gIvPHg8P4H3c+KHz8BdDaOcJYvRik8e2Tv2RguLs0bHL/kkTYvAf+bA0OOs8+Zj3WkzHqew0jYu9y3vh88ydoPZS695f/Z6eeFaX07yT4/6uqh6tCudSnAWcI/7MlVNp0Km6mz+6FRf7895D+GefYI9bJ2pLs+5RjoVnU0jprBhQJ3Kbu9hDXHCsOXKHXUdW/m5msv8ZtRlH/blG+Zx971qzz496q3NU//kqZCp2Lix+Es/VbGfxKxawxTKU1E/1Toaq1ryNu7UT0UZ9VqeCpnqJRV6fe4PdaqyqS8C6vzEub/8PYM18KtT1boUajoV5qlqTPXNU9W8v69ORZ2fwgWYBpmK5v624sr+6FTfPBV6f3aW/OhUxFSoU3mv6ozir05Vy1NhRh3zVN3rZh/Y7rKaM6u6FMRDCY8/klsyMVVj3osF8v4wT4Wdn8RUM3Vr15kK81TUpXCcL0TKqCtsvvt0fmJGHZmq5v1hnsoSB1Ve7I9ORZ2f2KWA/VTOUVrOiKnKdvyjU2FGXXkARNS8v5pOBXewDelU5P3hGcq1zs+v90d5KtSpsEuBmOqbpyKdCpkK5/6cjX7NqUcdvT97sKnmzhbPj/dnzWfwfqNOhRl1p7WEPQf2U2Geyo7MKp/4J09lXXk70kRh8ulRN1lnlFBGnTo/k7jqy3Kr8xIrnao299fNhGNsWhzeL9Speg/vJBBTYY+6qMQJI6ZC7w+Ziub+UKdq+tWeBb0/zFNRl8JXp6KM+pep5Oj9czYNZtSRqZzVIbRq3p+zfJt6Taeq5alq3l/oTCb1zk/MqGOeinSqpa7f3HZLgD1epFT5SMpTVRl1ZCrsUsA8VS2jXubrH50K81QCf8L9AHUqzFM1vBKYajq7hKRT1XrU+dvqkPf3TzOV1P4770/9Hz3vzzqf53wSC0/Bm67vGduPGyXvJytgGr14ROzRubt8MOyWsdezGypbpOszn1p2h/H2YZsxcVDG3GbXiqk0x2KtIfysW6MycLcbK611fpplLIq1uT9iKm9y3nGtbKXMeyYrmWl568mnZ/sl8C0Hxttupya3rWMe80ZozdiD+Q53mlVPetbYwpo52c34WLuXgbf11ylrL08WNw7DV8Dlc2R98lS/5v4Eq5gJ1PnZ0G4dPmXVmcHTzDTYsvcygPFMYDaJK8AY7/WVT+4OMNaKZSnTJqXDrcStzs4JlQMrD5cD18ZqI/CUyK4y5icRbttBK+DvsjljknuRubUYyzHv951Dzfsz2XZmaAG7OFwf9+TYm70ymZWlY3HVDguBX4RdyC7T6YybxfEqeMJyqrBZsQ65zpJe4B8PJjBHCM/XuQ67zF+lwICoU9Xm/g69pNLmtz8ZdatR3UOrfirqUe8ch20+OeyFmEs9YBp9Nnhxp+PdA080NnA9zMspH0yCVPAP03vEbv2pzyfC/Bh7U98Q2YxNzlx3w1vsZaGSfboUhP48tiYjYIpcyF/18/6+GXU7U+EeGrc6bT4YmW/myiq8nuPgBIx99jPB62bV+33QQj4qM7gehaFiMOXoFHxwuubA7HCvZeK99eawVW4zv+tEB6Zk2oazs1wI/rbZkEmnkrT9+pOnQqbCjPrH+9sfru67yaNPngrYduK2hXInOJsMGEey5yPKU1nvEdzjUKfKxSpPNRvCGvllKvNe6QCYpyKmYtUahp2fXWEzC6jzE70/YiptJxm1PBXpVMhUNZ0K5/6IqTBPhV0K5P0lnaoz1RCfn7k/1KnwvD9kKvtQwr4XmYr6qbDz05J12e0E4V4wHTvJa94fZdSzcAj38OYI1vCvTlUOkal+6VTo/eHcHzEV5qnYYLVwW099LRBTCaNIon4q8v7S6XZCnZ+2+IZ9NDJVY9KP41qeinQqnPvDLoUe3Mlj6qfKeWfqNiwzFpwJu2bUpYB5Kvs5vIbaPWoNXTmf/OhUE2/CiKnMyxSeL+pUtc5PRW713VKbJIG1zeH1zhe3CXl/phbB++keqjNvpyEwL2bUr+xn7o+8v/tgYtTPpkGdiry/2R1eT2NVMeP3bJpuXp2JXelU5mUL1wvO/WGeiub+sJ+KmErUgflrOtWyscg/GfUqT0VMdffEBTBpuvyXjHoqVF6/NQopoy7dZGA+1KlGM2AEYqrZHNb4tT7U6uf9Ne8356NTBWf4vL/eH+WpiKmqjDp1Kdyd6EZ5KvL+MKPePlXNhahTDdWOWs9T1ZgK5/6wSwH7qWo6Fc79kfeHTIVzf9auHHNtYGgOzf1RRh2ZinrUT+M0Ip1KeSvARMhUl6f1IO/PfFgtvcZUZnd3Vuo96t4e7ge9TqLUdSrMUwFxHQVHaML1uDHOC/L+7NR5fJgK+6nMeNOWiamoS0FfLiLSqUqhF8WUUX+sq59fcP8zhec8Jaaq5amuom26grD8mftDphIn6l6gjDp2fpJOtTobOnl/0mF5FIipcO6v1qO+yUWRvL+aToUZdfvMEusfZKp29++8P/W/5Ly///Tcnx3aAR9G/WfAtRCY5LAa5Ny0ny/BM6XHjGX9kcM1SQJmSa1MYfwhxXwwM2BlZKNtygxLOnBz8WoL/uLt6Oxx809cnxpVF0OSHdi8cdi7sj3w4w9TVf1Ub29WeRFtL9McftzykTYFZuCdSQ4ryirj0wt7BcDasGaudvcJH5b9HJ7lK7PYTL6bXD36ReAJT1tn1lAL+LQbl7AWXqcH1jmVwGDv11Nw45NlsCarMrq8sRKsznWmardFYpNO5ZQtP9NWm4nE9a0Pf3/BzSq/cx/y/rBfxHzWBEZojO4xHxcpMNa1UCIGS5HJh60rPJ7bzyJ2dfwdN+DbKPjWejtjsFCU3B6sxdh3DGCq1lBr837rAqu7PAJG+np/jjYOFM1QFxYfdkM58E6JAoyy75rwfnhF4PePL852267PWfdwjb3Iucts6flL7ijbbuy/xmbGhOw05s5b7gTe0okUYirspyLvT7vnN2IqylOh99fotmEfjTpVsZ63+NTNBeZmA2Aayb09ubPOboL76PdSZrUuBh9nXhq7j9M9ZGVb48DU4jHwAUxy1q0a561OeWPu5aUkNe+PmAoz6tilUMtTSeESGGFbwj5tVxRtPrycX4I/inoJG3ScLTeOeRb7cBEf2Okhzbndnb4EN5tnKmu1p29ub6ve/6y9TlgzP7/4gKdS7HtRFLKVvVjx4cotYrejV940r3qrq7k/U0guUW3uz/Fb54jm/pCpTC7AmoNdCnn82gXEVLvhvzIV6lQ96Y/3Rxl1Bz4f6zEe1zPq5P19dSry/rBHHb0/cx7CPhm9v952DWuqVJ0Ph94f6lR2NoY1KGZP3e3G6ZqZKxUYpLPvzKmfis6mQabqrcanj/eHXQoi7AoC8v4wo446FXl/X6ayRmqSkk6FTEXeH/ZTlZq2+HQpDB9VpvY79xeNnxExldXowO9HnarZhl0ZMZXiD0Ka+3PG2jClPBXqVOZpO1K1ZlGdiYudn8hU2KP+Dhjsu/fCUtUK1vgwFeWpjCEwVXP8gDVN1X961ImpsEsBmarWpRANBx/vr9alQEz1y/tzBud5RjpVeegnjPJUmoS93pinisYK6VQ1pvq3XQrU+YneX3u3/cz9Oa7bnml+t6O5+TkFBlru4fsQvM+fLgViKtSpaO4PM+rfub9aRr3TUxcBMVVinP16Rh37qbBLwb71lz/9VOj91ZhqsIH3+9W+5DXvz144LfGjU/VnVfdApVPh3F/3IsLrR+8PdaruyYbPA70/yqhjl8JShO/Dt0vBkhfjg7Y29Wb9vD/UqZCpbPgNIXUptBrr3YepOgt7TDqVs0ngfoUZ9d861dsqjgF1KaBORV0K5cqwtF4K3w/UqaxJGkbUT4VMRXkq6lKovD/TZ4lCTNUcNvfM9M8XlZhKuF6BMSfbuUzn/VGeCuf+ankqrQ/fj5Yxn5NOZRn2A5k/+EueqnY2DeapUKeijDrmqbqavImpSwHzVF0rX346P4mp0PtDpjrD9+yTp8KMenCx925n4ccBZdTTxRY+n3wHjIveX29d5TfR+0OdCr0/7KeyQwmuH9/iEnl//zRTdYS/61IY/Jec9/ef7lHvuUXA7XWRCfzIgEmO88aLa4n+il2/17NYeLlY3FCMQuCLY5Sz8Xx94taoLwfutNiGzJ8u9nwaHNqxN5hsFSYP7geurcuCeeUtisj7I51qEYpZLU9lLq/HRJvH3oZPeHANuLxbZWzULu58sOy94N/b04Td5s0x74uLt8B5DGuqPF1Pudp95AKfdBSZlTPf46zYwPNr9bohO626E66vgRF9x1dU5lyUO3l/1KXQPOsW5amIqZLXpAAGe2bARO46Y0dDUjljg5z5i1yZsTFQDdfVCBjOvFoW208XI27MFrngn27wfJrvFzDA4qYwNx89LdZ1/DcfTUYi8x5VB2isdGGFc4E5Pcd7WUyxVdGVmmz56fxs2NqEM+3UjrnythJWTKYG1507/P7FwTGY2Ht53LAa18A9zivdTm7OuHWJuvB8bGCQY6oNOet4wLjznpUzS1HelKeiLoXRSr8SU9Hc3+HqjYipKKN+Y2eRO90+MGPwhN+3NYd3bsvjW8xP0iNiE2835oPDu2oT9brAeHLX4YOTfxC8pipn7FCeT0C7JjCXmljw97PsRBl1azEYq5ouqM8PU3W3iUw6FTIV6VRwF2vx8bH9CnxvvYHrZSdtgNGBFj37AdeP2ipnXHOmcD325xuZzdjoyVmgA2O3L90De0+BwSe7fUtwm2XG2WRWhnwCYCn4At/mxFRwSa9j0qnkNn+T9+eok3Omafuqa2DNNoLd8Jc66VTEVDcb1oyRDWs2ZtTNqDrfrz84wxqgRElMOtWlD2s0MhXpVM2kGLjNlhYGdutSdUlUTNXMh3Nm5dpipp2DqHAV/bYOnKsH93RiqkqnIqbCs2lQpyKm+t1Phd7fb52q5v1hRr12Ns3ikGSUp6KM+vnGO5SnchbrmaxJ1ez/77k/ylNh52cv6Fg/c3/9cUo6FXUpYJ6qMLLyo1Ml42uuzTr23G2Ir2qu6E+eqnY2DXp/iujsPnN/qFN1mwqsEej9rYVi6kr7YxQ7PVeu61RWoVf9W5VO1dHMOLYOScV4FVO1NwG8fmQq1Kmw89O2r6GlxYPWD1Mtg5GoTbc3nXQqO3y0ctKp0PtzEn5VaO6PdKqLAmsU6lRvEZiKzvubPxrcbZfu9nPeH55NU2Mq7FLAzk/qp0Kmes/Xi5jyVKhTUT8VdimoDbvvyu4JGAB1Ksyo5+1D1W1QMdX0cnh+vL9fOlVt7g/zVHQ2DelUX6ZSt8ab8lTEVMYZmLm1STcC6VSaPWBuGVg/OhV6fx0uATMgU33n/pz5Gj6Pwe7puWLLh88DvT/MUzVvo3PsKDNgAJz7wzwVMdVT3vbd96GzCezhC65v1KmonwrzVMm2M6I8lTPdAHNcnJZOPeqkUzmD4dDt7N5HRnmqKWxw3I47ixkxFfZTNV7nH6Y6hvbELWwZPj9kKsxTKc3kENvDJuzpMaOOnZ/WaQmvv+b9IVMNOlaPmMqaL86ptuPV+1V5f3ZvB9ffb50KmUpu7y+f8/6wR72Irer1VRl12bYN0qmcrXgW4fM7TqifylFEYPrveX/k/e3i59TttYLKuxy3I83UZOVzNg3mqbBHHb0/ZxrDz8hUYvcEzIc6VdM/m+T9OZOlFJH3J0/VXVzTqTCj/g/3U3W70t91KWj/JXN//+nOz+Hi5vFpd5jF/jifhuwYdF58+IheAe9NHxa7CtKUT596EfNoXHUZPKZHPnq3ZeYKBjDV0L5s+eQdtgN3UJ2P97w2t7yv6cA82cmafTLqlU5FPerIVKhTkffXPU6AqbznlfGT2UnZDfZbnL2CJzzeYx2x/VMa8cGUvwOunB4KO75Lg7P7KI/99lIRmbspXT7dGdWsfdidsWQOTKIupsBIzthU2FrTz6RT/fsuhUM4T7lZHu6B68+6KtxJGy0+aaXw79dzM2H+0Pf59Lh9xd7q+jiwJDorfNQtn4J/UYE5UnO05k7Z7MVe675V2TTevXh/Vgqxp6QNhc06XYGPOnN4f553YKy9x2VXGdyWMXl/LX6Z8Omy1Q58e5ylzJckYEg2BibIdi+V+cKJc2uzvjLfHU4zFixePh/ydkdwbzN4/B576XwYmXLszjrw+Xy9P2Kq1LAubjO24Tv+9f7au9GSkff3UhsCV1v7Eu4MPfh9/rR144N9xVS3JqwM3tAfcs17XQW+8tYGU2bVnOGOH2L4b+mBKcnqyGGLmQauJ1gh6zT0mHrUSaf6MhVl1K9czWnuzzp3qrmrKzz+9PEEhg6NXsiU6rxD+zB+CD5s3zgTryePj1vGi/njhinC1aE9+MCJ34In7uD6uGfeg1vzXivmKlcsZv8/3J1Jt7LI1q1/kA1BKaQpEqgoVVBY9FQssUBFBX/9XazlTsmdOW52Tt7vu+c0coz37Mx3qyDxxJxzzThMZ9zWPLg/ZHjMEFO1psYyooz61/urMRXmqYip0tXi4/3Z6gPWuGc/6Pvt/RM+P2Qqq8rMovdHPepHqcp48+0PU6FO1XQDeEYiU131vU3en/cenxNDaQFTYuenq9hwfXK4lpRR/81U1KWAeSrplS2Emk5VLJQDo4z6Osvun36qXT6Ua52fXiBOZcqo09xfMJxmpFM11ukWGGFo5tSjjkzlHfVqNrsQm58zlN9ZlaepdKpO+ulSyEmnoi6Ftzw91jPqeDZNed1PqUvBO5mwZjyto0JM5Q72A5O6FIpHuBEoT1U0qzNqkamS01Qz+h34fe/7Nokc5yVphrE++R/vD3WqlaVYvihWTNVLKy/Oq7oSAv+QunPzEpNO1WpIu0+eCr0/rR8DU2y8dkFMpRWrat9eMZW9H+nU+Unn/WGeqnn2gKGRqXDuD/NUpFNhRh2ZymUxvH7KqFd5Knc/kQrKU6FORXN/mKfqJK+JQN7ft0fdThRJN3am0q33U7m6LvuSstnVz/ujLgXs/ESdCjPq1PmJTCVFr3lkNzaVV4YZ9fMLmAGZCjZ84idP9WUqqegmjPJUNabCLgX0/pCpvDuTPhl11Knsx0r+8f6E4Iep5k+e+cVr9NOlgBn15nm1+nh/2PlZYypJcWFP7RVwP311quZquvrkqfC8P+r8LDbVjEjFVJhRr+lU73V0EGxThteDTKWFu1RwipG1M8a8YdPcn5de4PPHM5QxT1XTqbTChfsPmarswedVSmXy6VLAfir0/kin6u64Rp2fdqBbTo2pqEth7k5Cv11OTyl1KUwvD8tvjgZVV4g34OT9ifcb3M+Lcz+r5anI+8MuBdKpDKHqq+usR8RUjlbNFRfvHTDesbOtdykIxfbIbINZH6bCPJUnpFXvfaVTSfYeGN8Zw54Lz6aReuO1QF0KmKdqTKbz6N/OU3Xkf+pRZ51vSP2/iqmkBufDSyuPQnVwm7OD6+bciG/ANG62Mln+Wo647VX9QZGm7dip8rqG8VCK+Kj54Kw8LIGJxq+2EM7CRsGy8rnmxlws0mBz1jhba8nGf2fP8Een4vr406WA3t9utpjz7rN5Tv3WWanOIllf+KA3gJWpLMcxM1obWNMvoxcLJ7u7yG621+f2slmw0BS1jFnq0+G2egCG4y3VYaI1GHAzWAMj+gdYg5GpqJ+qcWAaeX+NqB8J9nvz3hnb9nrCe73yxHy5PYcnq3Vac/PahtfjJorGVCtQeN/cXFngv8echfnjzMf+IGNcF0Yak9rPBe+mS2CqtNA0tqn6u8beQWA8OjRE1hbaJfz3cOH4Ql1rxFTYT0U6lREchly/wYIaRlGSsFIFhunfu0UUSmtgsu7W87j5nJ/T4JyoGTO1W8BH01Jhfu8IzJMKocEHnb4MTDjRjmycAMNI831Unf/UNsn7e+F3/Jf3Z+fa0THCuFfy7jUohbCxWM3ZtqjOX0y2mRC+zBVnx57BuDOwLxFwKTDV43Yew+vzd2m49+c7Jsj9LffOacaCuEh4TaeijPr87eS+XDjL1JvGx4KYqpP6C8Gb3IFpbmKr5DZfPaKw/+g47PTaTLkTVGdqW4FjAaNNPa6vh4/UZ1onY1NHzXjP2L+iwOmrc7beK1duNeIW8+cbrQqaLWPulXrB/Ov2saM8VY2pbnHx8N+GNhMcSZvsKE9F/VT3EtY4PO+v4S/gmY9MhXkqzKjb8gD+/M1TEVPR3N/X+3ueqll1ZKqxcdFrOpVdDs5zwz/mb79VzpYC6VRBGgt+h81gDVXfs7iWp/L2Z2CE/H41PnN/qQ5rOHYpkPcnyVX+pJr7I51qeR+KdIYy9VN981RyEIUpMRXqVMhU3juCffv7uYfd0WV9ZvZxU5339of35ywtYCpBaI391jbb4Nk0R2PxAqYqRxLsk1Gnmlm7wlcj52fuD/NU6P2548YpMbaTouU39vFMIJ1qogQWMZX3yGAfjUwli0oaOYNQ+nh/apQmgrvxYY3CuT/0/iij/mUqb86AYZCpRGEKTIY61Xfuj3Sq9mjN/AYsSIx0KuxRf7cOm4/3h0yF/VTEVDj3V2Oqmvcn+LMd6VTYT+Ud4nNunJQ+MMHF3jLSqXj/1Kv3qDc68GTRigZ8nphRR++PMuro/SFTda6zreC+ZsNP5ycylV32p5bhnauuD/T+Ntr5aJzla+Rrs1OVdzvECeWpCrYHxsK5P3XIj5881dkDhv/mqSijjnkqgQWr1J5bk8oLqjpiLyYwSDyD16/YcP/VmAo7P1Gn+pP3F8H1QO8P81SkU2FGfT92tE8/VXS7WJSnKq8W7CGQqXbLvVf3/vzJaUBMZffWwLhfnYqY6q2M+h/vr+9LJulUv5kKdSrKUy1266qbQdgxYqrU3l1Jp/IU1SyM3SlRyfujub/wlR2Jqbzeqi8arhwr/ks+bgVHmUyOde8PdSrfGsW+ogtwvcb2UjbEySisulpOgjfWYE/x3DZGxFS1LgV5ZsHngUyFOpU4ypfCJ0/1Ti6+tuvMPmcop3bV4//NqH87P4mpsPOzllGfTPtefe4P81To/RFTjZ5yWdepkKkwT/VvM5XW+ac8ldn+/u+/KU/lr9c+H7yDnAVvcxmzdLC/c921K52ooWpMf7eHvJe3CnjyV17MtgfM1BsOpMjvdh4WC2/eklvrUzv1c93NmapPV3yQVn1C5gzWxJr3d9zEhZFJok9MRTrVaFCdNKtG58g/HpU561wfJ87ybi74gzYwUhKrjLNt/yn46cvOiakMo/1KfX+VHNmj8ia9+7RI+UAbW2zdhZ/3jn4ecVWBNZjm/jCj/mUq2e/En7m/p2rK3Nhs1ynPtoOCNZO1zs1WuY3CVn8oM+F0nfPx0dqnfDW1ElaMJhZn3mUXBf5ZNpmmGzOu+yNVCNkjEZnoPTNu76u5RHZbZ+w9Oj95NxPbUfjqr0XWhAeSX/b5LKI81Vh79/mo7LQjrs/zmEmvt8mZNH9VDOsWTHqrDrfUNnw+8eqWsMzacPj7ucKC7e3OmfNu69xzejLjgePs2HVV9fJa8+iTp0KdCpnKVvnEJO/vfdvCMxgAJIbv2KTg45tZApO9gKGcqHHmXkPJomCQ2A4bzNUeH77HFxYW1k1nPfMw4oONu2P+eZPN2YgpwNiZekn5uQnX+2qLO2BGacLc6DDTjbyc3z9MhXN/spc/YUN8WTLKU5l95cW7YhsY2u90TDZVmxE3Xe2WhsfhXWODKHS51TnC/fAQVwkzn+0zN6RulWlvjB1gqFbGR4tSFMLFJNGZdFYj3tsLr5R3SzdmY//ap4x6jamw89NeMXjGfTPqtTwVMhXlqXDuT0grnUqv9o2t635AeSry/v5Wp2q1FgtWm/tDnYqYCr0/zKgTUzVF3vJVO/jRqZCptEcRA90PYI1E7490Ksyot2dK/NGp0Pt7yLsbXN8+7FPXNjzTfXXR/ZxN83y1C9KpiKnQ+xOn1RnOVZ6K+ql+d34SU1Vzf+T9IVPVvD/UqVRfOkb2ourTQZ2qlqdC769I2svIyTuTucEPWvnpp8I8FepU6P1RngqZCvNU5P2988D5ZNSRqTBPVTxyWMO//VTEVN+MOjKVK52BSeQYrnctT6Ud9rAmd/0q8/xHjzrO/VGXQrPMmuT91TLqyFQ091fKPxl1R/KBqb8ZddKpnlfX+sz9BWJ1/p0HTE15qsgeOjXvz1UbcH/UmAp1KvT+8Lw/Z9gacjrvD5mK5v5qnZ/IVH0OTIVzf6RTBW995pdDodIlK+/vy1Tu3jw7xvAhF34racLr7Qtw/yBTofdHeSrUqTCj7o2r/BjmqWpzf3/PVN+5v7SRnXw50k8R5amu7rpLGfWa99eYX1f1jHo7PlbMUXl/mFHvbLcJq+WpsEuB8lTY+SlkQP409ycPb07d+8OMunDcwPVD7w/PpkGmcvsn+PyRqRpZskudOI+PxFR03t+Yn0Ty/oipsEcdmYp0Kuynwrk/7Py079UZ05lenUVTMRWdTYM6FZ5NY8+a1dxr5f0hU3nrJdzf82Qy/HQpIFNhnqqz6cPncT/3j5SnauXLGaN+KupSEPifdSrMqK/61ZnW3nVH5/25gTk3iakwT+VKBvwcvb+/6FTlcxNRnqp85JIvmtqcubZt8n+PqTqi+A9dCpLwv+O8v//43N89uXrceK7vKXcsWKPSvXLjbqP5YPwWLWUmDQ4DPuhci8jnRp6w7hqYqe9G7chvWA2TbYbhnA+52GbhbAkrrfF6LvlgH7wEXzZyk85QJp0KM+pXZjl1nWo5CSbc2Zln5nvhImaRVPWqj6Z5FN5OwEjRYdrj/bX2ZHy1BkaSjKnBR8Kz6vQsgfF6l+aYD89ewfw3V00mb86MOw7LWeg3O0fKqKvFENY4zKhjngrPpnHe5/BomM7c4t3oGEb+VIP/ajo3fW5NOhELzUsrZv7OafHeSJnCGn9uz9lYyRe8ZwmTlG+Sk8jm43YIjPFW0iDpOhkLBs0Td8RDmfpOt5Gw3HzfeRXESzmHreLH+6u6FEinmjVujFdVuyxcbh0Oz87Q4D3+fkX8PG7krPN8jnnfieDzUVbjObsXIby+wpZTnu47Djtv9k0+LCdSVHll85pO5Wz1iUxM9W6vN5HdHZoadSnU8lSd4+IJn98MmLm9vjts7Z6O3FvF8E6S911nGX/q3C6ys8AP8khkvfFyyN2lvRX8/saKgZwea673ZpcoLA+aTkylNJ/xp0sBvT9VWy3hzS9M0bAayaPOVJF3zYGRt3C9kgwYPmsOfO5J4VXwWx4w9HzTtHhvm8L9sEo7MVt47xMfi01g7GYMzH2Rrhfeu1xF+Llwl9ljegg5m4xfUZBPHpyYCvNUxFS1HnXSqZ566rc3SfLJU1GXQpWnqvVTYUa9plMhU3nN09Ay0lfVn1N1ftJ5f7UuBZz7s4frka8Nr3C//Zr7qzGV0rMqxql0qmGoeH7j9I4jRx0A0+HZNLV+KmQqYSTvU++hDCzDs+Lsk1HHzk+c+5M77Vlqa49zTkxFGfUJg//+99wf6lSlEp9S59iFZ/SXqajzc5YCw/zh/cG++vJYfXQqnPu7zeevvzAVzv25127rSHmqsjWc1XvU27a8/uhUQUds+O+wgNf/y/vzXq+qx73KU7Un933krI/AONe5MvqL94d5Kpr7Q6ai8/7KQdUNkZWGL7aFDbNFA5ikNE4GeX+kU9HcH2bUkakwT6WI7o9OhXkq6lJovX6YCnUq6lJApoIvzzZyytYsp4y6cjwBA4X57MNU2KVAeapalwIyVfOaNepM9dgmbb+lrHbAiCYwaHca333x0JykVd4G9gC7KqN+T6fMnR3EHTEV6lSum8DuNDzvDn5zV53xjGfTIFM1J9dNSkw1mu4afvFWV4x0qoNd9vx3wwKGasjDgrw/yqgL1ed7u4+AUZrBhv3OU1E/FepU5P01RGDar05l2yPYUyBTdfhyKXjboRST91eWlbeOOpW6hs8Dmcp57uF5hUxFeardGpjC5IpZZyrUqUSFH1JnOp8DY+knExip6tGP+vKcvD/KU50P8Pu312quD3WqXVEx6D6BPUXnvWU17685N9cRzf1FkgzPZ+cK7x91KvT+GrPez9yfoQcTX2q2fpiqc1pHfrsb/Xh/zRfcP+q99yediphqmsDzBnUq6lLAPBXO/f2lnwrn/lCnQqbSpo0f7692Ng3O/W2agVfPU6H3h3N/dDZNLU/VKgf5/zudqtNq/0OXgiR8gKr6x3+TTnVQSpePXvd7xKfTpcWO/f2V9+NJLnA5Uwv2PrVN7sVmwYLmDNb80bgJzGQ5bQaPOk1j7XIw54Nl1kr9h+IC47yrM4anzVcUDtldI6ZSDkAnjn6NZZr7w4w66VSR2op5txBPaSi8Rg7rdHtH3ps9c8avK2CkzqPZ5d569hCCLLd3bJF5Pd7LLk8h7LS1mE2XzSEfRY1X6i8cRWPTp6rz3upxT0Pu2Qlrleax6hVffjo/s7c1rjPVZSxseZ/rwzR87fc6i5xXyq3bFf48HhkcdgNij1tDyY4CqS/MWdyPbtwabEcCT7dvkVXdVHw0XUqMr0/wflfJIeGD0+4lhFPsrBxND7y7uAopFzoNh3QqzFMRU8lrw+ADtd9KAy3SLLYNmz3OHq8XC0SlcWTS7jzmrh0CKRbqkjPAUId3Z1c54qXVsVjrMGlydnBh/+PtnJiYCuf+yPvDjDrmqSijjkylMD5nxFSL/iKvOl2BmbVlx2Q3YZTyURxehNDeA+NYz32D67vBOQqj7bVgkld5r/p1m4Zhw3LYtb9PuD6NL8yPerbGFgnfk05lC5XWjN4f5qmIqX57f535IuNO83RnweymZiy7DGxuJqNMCJ2oM2fZ/NkH5tTvUdBLKy/6XHWsvqp82yOG+3W0Pp25AU8j5o/1ewHX+8b5YKc+haC01hYxVW3uDzPq2Pn50amqzk/UqYipvnN/dIby1/ujfirMqJfq+ijU+6mm60tE3h92fiJTUZ4KOz8bKyn+nPf39f5o7g+Zqjb3ly8bf2IqzFMRU8X6NDG6r8a0OsMYnvHIVKhTKV12SL2DU523NzGb9bm/nhOfKE9FZ9P8zqg3WhVzBLsz89LmUKPOT+qnwjwVnvf36fzc/uhUkisdGelUyFTiqZrDwzzVed+bUJ6KvD/sp0Lv7/fcH6x55zll1Mv9IBVq3l/TPq0ZZdQxT0XeH+pUB/7DVOT9SYMqD4Rn06D397dMhXkq8v6wR528v9umlRmP4vSnjDp6f8hUNPf3mE/sj06FZ9Og96dOvaSuU0mlC2t0L5bqTFXLqKP3V5v7q/VTdVXerM/9JQVcH/L+GqwvE1NRlwIy1df7A+aJj7U8Fc39UUYdz1DGfiqvmZXk/XnTTlsknQrzVG6Y9DVjbD7Yx/tDpvqeTUNdCphRxzwVMdV6o0QfpgoFKSGmUtfGj05Vy6gjU33n/rzebRiT94c6lVuu27Hhbaoe/G/nZ+K7A1/G/A9m1FGnqs39oU5V8/6w8xPPpiGdCpmK+qm+OhUyFeWpUKcSL61NSnN/hj4/0dwfeX94No06zYGpMKOO3h8yFc39IVOp4xKYe/EYw/0Rt4JPnuqo//RTle3T5pOnwn6qUncSgc5QjhR35LeOyjJyD5vWjpiK8lSYUf/mqYipcO4PmcpunCSZ8lSFyNOIMuqOq7ifuT91PxTJ+1P3K2B8x23zmvdHOhUyFc79/csZ9U5b+Ye5P0n83zH3Jwv/YaZqyg2HW1Z6Z74fj012vPQzbs0eeep7npqzdyc0+Hi9fwn83M8dtsinc872VkvwR5ojMpV7U94/Jq0oMMR1zJLHbcpZk78Y1162SF0KqFPVmAo7P0mnek3ckDvp4BSFobAwmceDA+9r7J76Bz6S4fcvYE13+SMKsnIVs8Pr3OV6q/uM4MkHr2fWnPa5Y5Uv5puLhci6Z6PL3ZkE7+es2jF7bK0D7JMWi7r3hxl1ylPZ67Dw38e3FnnmcqMbQ2fzhnsw6QjO2XnFbHZchdx1ZZ2F7rkApkvCpq/xeRcYY7LT2SpuvTjr7IsoNIdjzrJV9U1KGjcWdHod+KSC84gPz+WDhatklX/O+6u8P8qoB7D14661hM9PvCY6c5aHLh9PLlVflrxO2CD0hry3L04pz4Obw6ad9xiYjkkpv80qHeladrh9PLfT0I4Sq6ZT1TLqlKc6GPD5D2+wTyfvD89QTvXRjfeDzksITGkps+W43MOKnF8iPt6pIsu0oAOfr3lm4ew1ypiuAQN64nAb8VU8Bwa/9hZ8FNzPaTBtrgpmdfQN6VSu2oBnePbSM799acAzBJlqkVs56VQ09xekZcqdcn1Ng7UK7693OpjAdLML40Kw0tlRdJvAqKtrGqqHZc7U/LCrXtlDCA1hoTH2AAYcqk0hCm3Jzpj18Dw+2tvPKDwcHzqdodzoCfD7sPMzMfidzqb5ZNQrpvqtU+F5f7V+KvT+iKlO5WkE+9Q/5v4uw0WfvD86729z2rN6ngp1KjrvD+f+MKP+u0uBvL9mOePEVNilQEwV2LDmUZeCp8O+F3UqYqqv90f9VDj3hzpVsesDM6P3h2fT/Pb+yq4Bz2jMqKtez4B9c3BKKU+FTFX0m5PUzqxZbuw7wEA1pvrqVI4unWODZ87Dl7smPON3GazBY/0R13Uq2YwFv20pcL8t45ZssKw/JO/PC/yBY8ySuEkZdft+nMo09/fuZuuPTlXLU5nHDJg3U8Z1nSqfjky/OYrh/RuDy4epCtYBBpqcYA3EjHop9WBNeQzOGeWpfutUQq+VfnrUUacq4mou7NWBNczWgalQpyLvD5kKz6YhpsJ+qhpTfb0/6qd678tefe5vN22YvvzcrwS70Gefzk/UqShPhRn1ppT85KnEAay5NPe3aAzyT5dCpVPVzlAm70/RJP5hqkqnooy64sRPv1E6m09GHXWq33kqsakBYyNTnQLFIZ3KZQfpaPiHhuNr76o/qqtK2kenevn7iJgqXCewZ92aP3N/qFNRP9WFASPD4tD1FcdeptSlUMtTYecnzv3VMupfnYryVGpxZTT3542Kyju9HGxiKvL+UKdS2yu4H5Cp8GwaylNZW/g+95Z5Vs9TDWJLoYz6b6aiub+hXKgfpkKdarlNFF9wtP3H+0OmIu8PuxR4oxf4spv85KlQp3qd1c3nbJosrs6uwox6GJ7mxFTYpeCMRpOYMuqSdppFlFGfRPBz1Kmc8nSBn4eO6mttGb5/yFSoUyFTkU6F3h/qVHZTB6aiub/XBPbQqFPV+qlQp3qrRYu8v3/5bJqO1NH+gam+RNX6Oyr6/7ZLwXq1bM5s+5YG75Mis5PYO3Pvtr4LYeGOM2Yf2z3u5MBIQaE5Jmv03jM+inat1HeCvICVJ4y4ObuLQvC4rB0WsmbMmRw+U98ugCEwo079VJinwoy6NpfC1NW3+x3sOycBdy7xUQiErqIz6xpsudOe3ASetRcFM97ADEZp5mnY7t45G+1HDd7z5g+B30eJye6vm8mdTdXZmZnXnN3mE42Ps/ktCoNbxyGmIp2qt2Yy6VSv9j2CffgMVljvsQemmqZ5ZM+GC9G4ao2XL9jnO/PU6KYZTtCuzh64vFK7pa2BQXZBx2+8N0/BWZ6T2Hje1mM+hi0387uWpLFg5G65pXf2LLw1LGDSdL+vvNA0hW+CwqlLoTb315PGXT4ancU0yJtVL/pVafCufwBmTM+NmN0Ftc9H7fzEwq2smmyxuo24t29KzB9ugIGur4XK9We3zfj4AJ8Hdilgnoq8v69O5a7tEzzjAtg349wfMdUQWIcP58eKgZNxwbbHEXz+ndNZ4N0ZXP/9safwUdg7Rfx5vu5Y+wX3g962N2l4us+BKbXHjI8HR2Cuhbo61vJU1KXwZSrKqGOeCnUq8v7y7WnF3RG7RCF/LTK2zVoyH2T6UQh1Bxg18k8tbjUml5SfemOLMX2z4c5iDoy9e19FlieNAx8o07cQKMlqx3rbt829fvxIeTHQ5I/3VzGVLfoDi/qpGuqxOn/t1Z8bxkPff3rU58FMN45C3yKdyr47wDSTak6SdKrHecgpT4VMRd7fdQg/pzzV+AQMhd6fVE0wugfW1ozuq8ojVd4fzf2hToVdCq5tnmSa+8OMOvWoB6zv+6qSR6n7OleMVWXUa/1UxVCJ6nkqnPujPBVm1JvHvPHx/sZ3WPNRp+qM+rCnQZ0qeOvCh6nQ+0Od6r2anQQ3rbyLod7rUkbd62VVP1E191dE2SaijPqkC0wlDv/QqTCjrowsYBLhDMyFOhV2KZBOZZ9Msa5TLbfrD1O58wkwLjIVdn6STvXb+0OmEl6V94ddCqhTUZcCMpX2aADDnKq+oq/3h10KpFO9isWfvD/UqTojuH+JqRjPtA9TDTz4/Nx+Y+C3BtUsPHp/xFT5dBcRU+Wdlks6lX2Mq/MjZfj3pYu/idxSqM78rboUJHk6/clTZY/uZ+4PdSpkqsZgvProVOj9tezVD1M1/FyiLgXy/pCpJLs7Ze5eg+u/ma/5J6OO3h9m1BUJ7mfy/ihPNU+3jLw/zKij90c6VY2p1p3+0bixdc9vHWVgEMyo38pg7DemBTDD1/srpxa8399MNXzDmo95KnGsHQViqvUN3o86Hi9TRxlcTKO5g+uLTEU96uqr6sDtG9XnVelU6P3VMuo1nQq9P2SqmvfX8zf2x/tzJUunfipkKk89Z3Niqub2uhXI+2vI2rmep6r1U2HnJ2bUW9Ea7jfUqZCpmsZ5K3jdsJUYl26uUuenc2zA/ZDovZh0Kle9q/JHp6q8P3c0H1a66WlAOpUXV0xjRcrQV0NpFZFOpV0qxqoy6pSnwow6MpX3zOH5hF0KlKdCpsIuBZz7s2dVH9sQPjZfXropc949+L4ap4fra8tonxJTDZSqD6tiKtKpvJX2pLk/eH61j9RP9f+EqRRR+gemaktql4n0j/+mub/jtjfmTtkHBjlpC5Gd71We6Ta7p4EwHgOtj8PKe3Oegt9b2Bo79sYT7hxEYKjhNM/YYRAG3OwNxNRn8cNiU9cIude2nxHP8ntWz1MRU1VdCsRU6P0JT8XjrGsf0yB25jK7jXsJt/jwFvGlqhyZqo8UWEOTnPk9saOz922v8sHVe0S+UzFIpN9gjb9PnixcqYsje1xdlQ+l8Q0Y4brSae6vU9wXn7k/PO9Pfe3iTz+V1x3pftvhu8i2svPOeDgt2Dc6Y3gmCTvYp6neaOl3bFggnX17BIzShX229BwcYB/M5cJ437UpHyyGCQsnZ1FmspK3uTk9AWnuhJPIFl0ZGAm2pMB88/Nn7q/jJFPBm3tH2Pe0Gg1uBDORBcd4JbKhFHS4bTQegh+5Dc6kEbyTgTEG5nSypc60y8bio/OynYZCX5VZ0m5JfLgMWpE/ujo66VRN0Ysie9sAZkGdCpYK+I6j9ycLLiOdyus8Y9MI1rBojVkMDJyOgKEG29Oas3v3HAXr1i1hyQT+fq+3gd8PT+aY9VePJu/uB2vBV5fAkLf3YsqZ1Tml/sS36/1U3lCGNTx+iVfKU9kmr84nq/JUxduaf5gqNkacG9EKrv87y2SmbPc37u56e8HP26OYJdn1wrs8P0b8NlzM2fk5XcH9MXswf7FXcja3rjvOGs6bBZF1j1m8Ckfw+p6PKDxsnKz6PIF5ridgOGQq6qeq6VT33Yb6qbxsP5CJqVqXyzr1HGcWE1MV1yc8g78Z9ZpOhUylbZYXVstTvRJxJhBT7c9VJyjmqVCnQqbCPBV1KRzDuPSVlgffNC2QYtKpkKkoo/6bqTRJgX1yKe9hDZLbOuWpWj7cj9SlgBl11Kncyxnu58w+Hompal0KrVHlbR1Uc0ddCshUlKf6en8091dnqu7P3F8to45MRd7fc3DJDXneij9MhToV9qjX5v6wRx2Zirw/zFPh3N/f56nu/b3/YaqRmenEVMXNTqt85uxITEUZdWSq+DgxSaf6zVSkUyV39095KsqoS+WPTsWa/QFl1Mn7GxTAGIUx20WUp/I7ivfp/MS5v33QG/qtmQPvBzPqtlv2iKnc6QXuB9SpkKmc9eonoy5O5eTT+YneH+pUdDYNen9aZwHPo986FWbUtWLxJ6ZCnarGVM22uf/kqcLhgJNOhZ2fTvIaZMawz4EpNgf4PqJOhT3qNZ1qZ+zh/RmPbUpMhToVZtTt6xLW8PH0WuWpOFwPzKi31uKZMuqu2pp9dCrsUiDv76tT2St24YY/hL+vnXbWqbuewevrxK5ZZ6rWAJhUu/bXqZN1JG5MrZPhy9YdrmezOgO711bh+btwD5FXtuH6iPKa+UUew/2DeSqrC9cD81SOpEsfpmrKDly/1yaeU54KvT/3PYLnz8XWNtRP9Zupanmq10QHZvnqVG1ZAgZGpqIuhYqpqEcdmUp+vuDzRu8PdSrqUf/mqbRWCIyJTDUPsjMxlW212nODw078w1SrI+zh0PvDjLrbSoF5kamw85OYCr0/7FH3Bg0J9gjv3vjTo+4O4fu2q/J0dIZykMP1jxaxSF0K3lKE9effYypV+qeMuvS/Y+7vP85U+jOwOGvHVyFcbWCNuozLlNv+/R4FsVWdRXJVmnyQD2DNHXRXMvPGS2Cm+VmMgnHu7BiDG4cbC7gNwkWVryrkcVD9fQ8htNv2jnSqhrkMWa1LQTmu4Bl/ne2rswSuLmfskqb8OJVzNhy5S97vtK9p0NgqCTuUizb30vCehu3xWGZrG9Z4Xd/nKedXYDY1ODU5UzYPFgipMmfz+0nivfEQdjcXR9VYUFipr7zS+YepGkU2+pn7q7y/ycXR/UavCOE7bxxEw5scLb/xWAaRO++lMjAfcL5gHWPB3miznSFNzKnfvLGpYF+qM3jnu+0OmKp00kDMgjkbammL29eGGfGwe9Dh9R673JkvLcF/j5hOTNW22tVZE7JQGN3tSOPWNofPb7a/5+ysPhRuzWePlPeP1fmK9sHgsBwCc1jdq8bS+7jP7UWrzfx9vqwy7Gv4fW+nxYKh2BGZZZt3/90VwtRZt+A7Ox7OT3SGMulU6P2hTmVHraNlxOdrys2k9xC4K97mjOXlgpuufKr+32XMBr29yI1CO0b+q7Fw2Pq16HBPbSYpMM2sYKbXi7g5fJ8YtzSbf3Sqqked8lR4Ng3O/dHZNKhT4RnKxFT347XHjb2yS0PPnMmsKIMZ97x2IoRxQ7bYebSYcOO636U8N+WYLZbenHebMTD2SwfmZuJkw/XdqUyDe9O22KtUB9yUhBxe3yOZk06FTOV5g6lulGf9SV0Knx71x+7ga5NbtcZUOhV2fir+dS04nRyY5tQABm3cH8DYX51K0VfAFNijjp2fYjY9C240AoYa5Fdg9P14ntpF7ywbU7//yai7r+bAoTOUW+kJGB91qtaxaH/OUEamatujj05lTwewRqL3J0pVL/u3n6rB5AOrZdTJ+8O5P9SpiKmwS+HLVJRRR+8PmYq8v97j1CPvj3SqQp9rde8PM+o1nQqZqsnaP10K6P1RRv16GeakUwlmA673q93i5P2pyX3GiKkwT1XTqQaq2PEL83EQXHFT9V2llbc6nK9SW3xKBTFV6d73zG4dL1W3gQKMmox/mKps9pmvdjn89zj317VbcH+vcvg80fubdh89v3EYrSNXa04TQ8gXrN6lsO9Zjc95f80HMKR6Hg39tmjB9ZY7M5F0Kuz8JJ3q20/l9SNgVr8o+/W5P+xSwLNpnLlZ6bRVP5UsR5PIdW7wfcAzlEmnCi7wZ+xSkPd8W50VA9cfdSo8Q5nOpsHOT9Kp6ky1nwg1nQrzVDT3R/1UOPeHOlXZOT4+PeqYUTdFvUNM5a56sKfAjDrmqVxjAmsyZtRRp/I6bJgZ+7Tv1r2/GlONK10Vvb+20zx9etSP16Ljy+3jKvKMi2RSRp28v2+XwnseAZMu73A9sEuhjLxVSnN/hbf+MBWdoYw6FTKV03tddGPdDcd03p/XmcEeoOSTPzEV6lTYo05MhXkqOu8PdaqkWYjEVJRRT5vyoa5Tnc7HFp335x2C05x0qjJs7iPKqPuvqh8sfGwjylNhl0Jrwk+fs2nQ+0Om8sbDtkU6lTY+r5jjW/B9QJ0KmYq6FJCpcO7P6xRt/uP9jeD1IlP97qd6tE5r8v5s9VD1Vblr56NTGVtg4tG+6tfDuT+Pwf1zGmsPvyXHa2aP9+0dzf0hU/3LPeqdjtL5B6aS/3fM/f3HmSq6BkOuH01gmCi5Zuxyq/JMyvDOgnQzjtku6mu8d14+hGA6sEV2TwYBH6hMZDwcaQlr90Kf9w4HIQoXUSKzw2nJ+XBkVn1C1ir5MFUZh0KtR73W+dlvtcZ8dIDviP/isLsYsNaMO+00S+FJpcAarZ8E3hPNW+rPNmrG7FwR+LBX3uHnffj7ffPa4YZ5zatecVjzk0O/BYxTZGkYdYE5kKnobJrBTBBJp0Kmos7PQSDBPmUxHTNPHewyo3u3b74QahasiftebuQXDvuMzXMcObM17DMG21TypWTnM0cTBNPQn8ba1x79LvPD/ro6w7Td9DuiXQpeQ3vqhrUXxnTen7eJuxll1Gs96vfi1OFdRReAYburjG2dkcS7gv9g/HxINHb3wx4f7PrHiI88RWRS3DT54Cq0BG7cb/Dvh32RD1emKPD+slMwdnUufhu+9QIx1b1dZbCxSwHn/lCnIqbCfqqb3tpxZzHMBX/uqw5rtFpTDtv7oxCMDmOT7cp+wfVUTlNfPloa07uBwu11exUF4XyYsfFswauzZY4sbJxXOuWp1MEamBWZCrsU3v4WPv/9EJ5pmKd6DXYL2BfP+jtj/YzTKkW0EIJJOcjYUmwxuP+2cRRG2kBmpdM3eHd+W6TB9ja0mD42Ij48+nB/9maLKr/XWHFDbReRn3BVZlvvafDxYHFPYelJLNKp6Ly/SzR1iKmUtzuLnCOHfbqR73Z+e9Sozoo4TDWDh/AM/FudyjudYc369qh7/AhrBnUp7BYX5oRWW6YedfL+vnkqZCrqUjhvgTHfM20h1JgKdapanqpTPiOB+ql+M1UtT/VlKtKp0PvDjHq5qs7Yxbm/r/fnLbqDncHMpPU5mwZ1qm+eijLqKj82SKeqMVXjddng3F9S8/4oT9WY8+fH+0Od6stUtS4FzFMRU2GeCs/7c7bJIDY6SqH4YiKkzFFTYMDX/TqiHnXY68xkyqj/Zio8m8ZVWdVd0GoYH6Y6nOD6fDPq9vogm8RUmKei8/6QqTr5ZlPXqcT+/vDJqKP3hxl1N14Bo6JO1eJVf1jjVTFLpPi+1nbh9fUmgwL2VMrH+6O5vy9TebPBzDSGZV+nuT9bV4Cx+o2RQUzlNXbV/fKH90c6Fc79CY05/Jn1WoWxaDs3v3w3YK3FjLqqT3xfYsfq+uxNbqx6O7gf/DXs0dqr6gzvqZz6jUWx+ehUX6ayxVv7SDqVNq4YB5kKvT8x0Kszgyum6i0Xrt/R3j95KmSqlzGGNRl1qmhz4tT5Sd4fMhVm1N1uNJuT90edn8hU/gvuJ4nBqk8Z9ZSfXPL+vOcb7keenMxPRv2rU6H35+or+D5ssxIY65hVmfOqn+rr/RFTffNUbt+cx8a12xh9Oj8xT4Vzf6hT1eb+SKfCLgVkKsxT0dzf4gI/p7k/zKgLvtYhnYq8v0xSIvL+vKuz/DAVZtS96UISqZ8KmarWo95OF8ln7u/r/X3m/irvr1kOqpmh59khpuq0nB+mGgbVOQQVUznK8SLWzqYhpkLvr7it9gJl1HvjyfiTUUedCrsU2pm8/sz9ofdHTPUvdylo2j95f/KP8Qf/+G/qUjgbjSEfXsMrC4fC6Miy2WPP9WX7FgVRY8nZUFyr3DvHjzQQo07OQnvj83F/JqTh9pXHTNktXVhzWwILFy+tYL3RzeVWO3lEvnfoxOT9UZ7KiuKMMurtohsyOpumKzyG3CnFAwtvXOYsn7oR781eF8HvbOYaS/z9i/e18hrx43sZs8bj+uQ9aXNLeWzdHbaZByIfXJx7xA/PTGMn8fHi7Khf0jC+3uZs9HR2vuIH84iYCvNUyFSUp4rakuM3U2fAnGv22hmHFlvAd6Lbj9ws3BXGJRWA6w/9AbCIJzqGvLavfmd7HqdeuS0LIwpGsa8J5VWwX0cLGHFQ3vzXUNkz175YhXEelQ1fM9rVPs4bZ4aiOm9iKvehM9lILg8gR2UhMP+8uidsIZVtbpajPA2lniOzNDW63GgdUiH0JkrOFpbKeDf2WlHAbuMdO6XXN9fDjshC04Lrg0ylHvsRI6ZyW3lKXQruSITP/zRyYY3pT6Yp6VSnsEx4z9vfo1DWrzIL4lbI9fsefl/Lv4rMej9y7m2EQ8qPtlUw9V0C4wrPJQtYX5qzff5weHfaTlkgVGdey4t89elSQKb65qlq3h/1qPc38PrEhtXjVtLiAj8zM2b8kW/52HWdKChtEz6PW7Lh5iQIGF91Wzq7s6fLXfd2FcLNeqGzju/OeG/OXixMD/B5zAbXBjeS4hbxQljlxFS1PFUa7fI/dX5Weap3S1pFxFTncdUR+mUq7FFXC1iTiKmwRx3n/pxLf2gZt65r0tyfdzWr2fjv2TTIVA9vMvTlYTcSat4fMRV6f1YkipRRpzxV43B1697f74w65qnQ+yOmwjwVdSlMbrBP3ZiVzlTpVDWmooz6L6YinQrPpkHvz04TYIivTuXybJj9qfOz+5OnQp3KfkjtOc391fJUj90kqvdTYZ6qma+nQi2jTj3qyFTOKtbI+6tn1Cvvzw1esEZEjb3na73bTrD3Jqzp6P3JYaXLYT8Vzv0RU3nVGvT1/oip0PurZdSxS0FIWpvP2TTD11H1hfSeRm7bkeASwbeGdCpvvYLff8yqOa2KqWp5KmQqexgN5jXvj/JUyFSNpDtJianW+qTrq9Ye/hwC7xjy+Kr7LWW9YqRTYT8Vdn5Sl4LnacIno45zf787P1fzhU8ZdW+3F+eGUeYTOkO57v19+6koo2691qltV17w74y6arR0ylPVmAr2QcAMqFPN7z2HmMppLIfwvJrugalKb89Ip6p5f1+mQp2q5v29pc0C9pinC6cuhSa/AdMOjlUHbqVTSZ62rHd+Up4KdSpkqvfy9sNU8nYwgj3I+MAcNpE047brG5+M+ibNOPx8bdXzVIllnShP5Q0vx50hcbNd16lk24E98bS1Yo5S9aZjP1X5rnQe1Kkwo07en5tU719aB34jrrxV7PzEPJWYuqeImOosjYa+OObw/ECdan7b9ylPRRn1stuH18e3S+bKagt+Xoinj05Vz1P9oVPlhdiuz/2hTtXesENKTIVdCshUlKdC76/GVJinavPzOiKdCr0/Vd7D/fLv6lSa2PqnuT/ljzSVqv83dSkUo7LP9cU1E/iurSQsE/o73r8+biyI3mOL3W6uwu2z/4iCi9zZMatleHzYvQFDHfoOZ8u553Dd9N5C8AqTjHlbz+XDYdWDvmysHNKppOMwEGoZdWQq8v5y7WpwWEn3LFgXQ42Jx77He8vgHAXqa35k73Pvyg2jm7HQOi11Vk4nVw7kAIwVqUuRtY3ek3f716vgZy0rY/GwceNs4cJ/r2/G+oepKu+vplNhnoq6FJRiZvhSc2FG9mn5qs719mNfLlMGa66lwzPx0H36TeVupm7HSjN4vcPUV2F1Zm46D7hxTsSF/7JmieD2FFMzlvIx91+tjAv2VDgmRi9cD2Dfl06YO8tgn7rsZEK98/OanSTe9QfvlD9H9znbPoARe9Exj8LykuRsZJYNPm7u0jTcta4Za4rnHu937i0WHK/LhI1mQcHtzlsQOJPsI7uMj7dPjzrmqZCpUKfyzEaVEf8jT0U61fzRmPKRKgOjPIawm/KiwOHu5XmIuBwpc7Z8NU6cnR77yDf22Zy1cvfOx9PtLOWCcDHZe9Ww+GjcBya+y7eYZUsrIZ3K6XWmBTEVen9uoxnDGrwU75Snct1jKzMKS9rzYXm0Un69vE1mrocKt1qaGQWdVWixaCYp3BnL8PP5+FCw62lqVmclZVG4N+SMGcUi4BYbPlhgbhWNXYxA4o69hU/Ze3Ssv+SpsPMTdapPRj3Xt/7rVMIah52fqFOh90cZ9UarOoP3y1T38u8y6pVORZ2f7bzRq8/9YZ6qdt4fL/XXJ6OOTEX9VJVOBb/nAtdDPTm+0s8iRt6ftbr2/JefLT55qvwFTPUS5KofSO6LpFNpL/0QEVOhTqW9GjPBW2TtI3l/TV2C7xvO/d1SR4Q9w33Lat5fwWxYE9H7Q52qOVLgfp0MZ9WZuOXwq1MdjdHlMffFRjuNnE4b1gzUqRplP41Ip8K5v451gc8bvT/UqaifKnLgfsSM+utygDUH5/4wT9VoXmGNQKZCnQp71L2DB2vU4vSTUSedql/A9cG5v1qeSkvdn7NpVqsqc12dTeP2etlHp6rlqZa9RY8y6nY0Px0/GfWKqexXPsuJqTonp9K1lsBYlKeypruq22E4N5pRy/ucTZOF55h0qrI7WMPvCy8fpvrbPJWbTqWPToVM5V2XU5G8v3d1pnONqVCnclR20upMdeoAw9byVNijjjpVrZ/qm1H33AbcX6hT4dyfdzgMEmKq395fOxS3AmXUB0ppE1PZq560MwaqYn/Opqll1Cumcl1hOK/pVLYRwvfjKSey/1INYOruAPYo34w69VNhRh3n/lyLTx3SqUS/DwwmbU+i0e3D9USmcngCexrsp2q3L8AYv7w/9yoBM2OeCvupajpVbe4P81TFsLFjdic1E+P+LmRfWyWbiDLq0yTffry/awzPoy9TuUnc35H3V2Mq7FGnjDoy1dkExsS5P6ehVmf7/OH92akN97d8XwzI+6OMOjIVen/ecnZKiKlQp6I8FXUpKH24/r90Ksqo707Kxn/J9k9GHfNUNe/vy1Tk/WGXAupUlKf6zv3920zVkv7J+1O/EfX/ybNp/uNdCsW9b3JX07I0fOWjObu23Q3vDlNglOt8bLJZ7yHzbvOcCzzzOgmbOgeHm/PzW+DrcWKxZ+SNeVffvqPg9dR27Hgc2PDNfuQRbwxgTTt15mv/3RWDtJanqulUrpspfHDMt5E/7w13bFGOhny8uxxTXjYtkz1Gjx234sM58vN1dXKls9/zrjK6RMF0qnI2vJVHzvzyIoTxy3LYbrU+cGaNjkJgzK5Hmvur61RuPiCdipgqfb16vrCXWGTfXs+itw2Gnt/sb1jq2YNu1YsrPHzxAYzltfssNlr3zgGewfowdd/Rrsq8XxRfnl9hzVpJxs4YH+awRvXGo9RttYPCSLNi7mvPt83cZ5jCGvDH3B95f2/WavPeyYDPbz/tcNYsHgIfBJu7wKWhk7P+9KrxodkFpkoc5cgMbdPlzqyaEyz5cs7eg/LJh/lNiHy90rmO1yyjjLq7keAZ8e38pC4FZCo6mwZ1qpc28vnIbMLnd7XnMtu8Fn3eT9RdGvY2MjDrqp/wfv+4TcPHbKaxZqdKWkVuLPB2MeUM3nqPO8F1F/mDxqJgij3f+m/jHKc096cX2e3DVN/OT2Qq6qd63iJgpFfWq64/wFHnOpxyVz12mJM4Pvy+xmrKTfvQY6Hb2mVsZ7ZkYMrOGbbavqWzXXcy5sa4f4v8ZjTiLIxPD+54/MzCZk9NmF7NtmuT6SKlPNWkp9/81qk9++mnqrw/0qm2m3ZhAOUO4H49rSPKUyFTUZdCOIBn3HwP+07KU6km7JuzbnXG8nn2k6dCnaqWUf/qVC7cQbu/eH+1HnWdS7ymU9Hc3zK6Gh/vr6vDGiT4Sgz3swSMMZZhTWhK2sl/KwYwFXp/qFPh3B/lqdaLZO8X2i0QajqVJrarM2Qr7+/LVKRTnXZOx9fcVvzRqZp2aX3PptkZ9uux8Du9dpo6sTTllKfS0l7K7J4pHY2VDPRNZygjUzUMpyCdiphqO6l67bHzE5mqt4xVv1OcgYkwT/VkE8vvdJcrwe17l0+eSplVOtXX+xPNccrcGwPGc06t3ue8P1ZloA/aiH3yVOPuXDe0Z6PrS88TMPJ37g91qr8wFeapMKP+mfurmGpnjay694cZddSpKE8VW8Bggj2C9/MuqjNv/8iok06Fc3+Yp6KMOuapmtlr+clTofeHeSpHjeF6r18O3A+d6Q9TXfvy5ZOnunXg80bvr8ZUwj6OSKeyDx3JqetUzS6sqcRUqFOh9/dlqppORRn1L1M18+dPngp1qtrcH3l/X6ZCnYryVGblXWM/lTB4rD5zf5inIu/vq1Nh5ycx1SlW+qRT0RnK98HV9Mugt47cuQrvp+Rrg7w/yqi/htMxZdRJp/pm1ImpUKfqlBVTIFOhToVM5Txax9wwHonw6VIwOq0jZdTh6Z/UdSoh2/zoVJ7vyNSl4CYJ/D7UqTrO62fub5Q/OOWpfutUzttsm7W5P9Kp0PvDfio75PDnWcSzepfCcAl7jo7cBMZGptrvd3KdqWp5KjzvD7sUkKnI+/M5/P2wZwemxh7133N/yFTtUzlP/22maqv/1PnZaf9R+vlfNffn3CaM9w07Y743gzXptq/Ou1surxEXTgtY04Rem+stM4c78VydL2caNu8ONsAAo3ZHY8YmHHKvx0vBfx2ThGXr8Yg7WieH3cN7pRNT1bsUqjxV7WyadivP+LDRWUXh5TEoGN/sFD4+7PdR0B5cYqZryoSPsyiNuGNYBZvOyim3h/NjGt5GiyOTnsGMm9btxHjqXDLWuOzn3BP8gxAuT8AIyFTyqwv7gMiKMuqnwi4F9+0f5sZTHcj+Pjgbgnfeb3jv2L2PfWHtGLCfN/zceO1nd19bzwzBfnSNAp6pq60vN8/9yDO8IjMkP4Wfw7tJ3etunxv9wevml/5zCPtKayca4nzX91vDwTD15h4wFnp/qFM5+Q1ez0FtiFyfXcs0aLCVxdxJo+Cj0/KeBuLa2bHeAHXCJbyfG1MSNopHDa5fmcj8TlN1WHwEpmKLAzBu87LirGfxk6+sdiEwybUVk06Fc3/EVNiloGZVvw3qVKuuYvKBkQHDAqKZ7LaOS+5YjyTyLxYw7e1e+pwty1UUzGAfzJziNAX0KXnEm+2JyZSuI/Be6q4jf/K46nWmQp1Ka1ZMV+Wpal0Kojuff7y/6f059d+q3IJn+PIBa/7Ee1Vr7FNw+vt1bHizd+mX9qaVer10szNeT/fKe0aRsiAMpZh1h60uZ+r6EsFu2EqY/LweuPeOUxbOm6Pk/6JTfby/SqdSekdgPmSqy2HdJ+/Pbdzhme62gEGLLNmkTvs8hGeUsoe/z1gdme2YsG++z6ozep/xOaU8lXdc68RUjqO1c2KqWp6K5v5e3gKeiSUw3coQ374Ua9tPP1V/7I5Jp/JOffj9bQbMI3QucP+aOqyp14sSUo86zf01AGo/TBWOLh/vr22H04i8P2Sqdu4FsA+v8hqoU5WP++b/lqd69bVJ5ElDKftTRr0LTMW3jyV5f7U8FfVToU6F3l+NqQzdenx0qua8pRl5cbV8pWsDs2od+DNm1DFPZc928HktVrAm0hnKmKdC76+Z3n7yVFLRGpD3Z0cHYBhkKtKp0PvDjDrqVOT9GXL/k6eijDrqVKJuVWfKhv3dX7w/zKjXmOrr/dnKazY33h3F98umk9Qz6uj9efvo8smov0x/ymren3SsdEpkKtSpyr24gjV1CvePetFU/9V1YQ3fhXC9kalQp6p5fy9Dm3y6FFCnwjxVTaeqeX/uJT/5jb28+TDVt5+K5v70/U6pn02DTNXWiq1A3h/2U73fV3j/994wIabSrs1V6l6qM5aJqR7VmcvfjHpDbB3h+1nlq95zXaIuBeqnervw/kinwjwV6lSUUUfv77xS2EenQu/PrJhUPUrJJ0+FGfXfOhV6f5SnelquQTqV7R8sh+b+3soJGBUz6uqMH/1yVZ1/h3kqZCoxMjfMvomtndF/JDtiKsqoby96m5jKcby+Q0wlmTLcfzj3h0yFGXVneVNF6qeijHqhDAvDayqfLgViquzQGPiN5mQpEFOdposh5ancntHntbk/ylMVwaj/F51K22w29bm/ptw/CO59J8nEVPLY2Ue1ub9iNt7AnqUNjIgZdTpD+ev9lRl8H//luT9NFv7J+9O+BVX/o+f9/afzVG7e6PHevXMRwkF8ddj9XK643n1dWajeFiIL22uRu0mUs8A1Opyld8/i3duzTEPLtGXW2C4H3PVPZeoXvhMzW7oNue7ndyGYdFSZNS1n+fH+UKfCPBXO/ZFONX4UnHvFAp7EswzW6NVrvuW91W3NwpZzgr9/D/sZL2lshfAiXAoGuN3nZnu+S8PzJjsyYfMY8u5zDAzmtqdHNpk3Rnw8S7dpYO1knfUSviGdyh2HaUHeX62filntNjGVK0wbco2pPEv3jzWmcvJmmBm3sZT4LSNiVZdCURjt5xCeYcbbSb3FKtgZE5YefWVaMZf30B3Dj6yu/7ru+4ITlb3YmGdi+elSQO/P6V/f3OqoJQsLftdZqjxeXB9FdxZOllrMlIUi8WEpH9JgLixitjr3NK4P1kIU5uubxYxdkMNKsnqnfuNpO6yvWtd6Rj2Iq7wQnk1zUcyc8lRa8IDfP97B7z9erBcfNJe71H87F5OVbX3CYds4SQP7Kemsuwx0ruchXJ/jvlWw7XYy4EbojiMu3VjGXoNiyZ3zbSr4+9LSKU/1Hk9i9vdMhd4fZtSdxwieMXp+gn1aNrmlNtstd0ZwmHaBUbtHwav6qYzcDLv+e9m4MafR6cA+t7+ec/etbyOfa32ZGcU85XZznKaw1M3mrJk0Im4yeyvw3dKKa3kq0qkwT1Xvp1ru4HqWm2XkmLuBSDqVet8l8PndL5bRqtZA9P7+wlSoU9W8v2DYFomppCKvGKILfx8yFZ3392jBM7ZT6TYvHi0Z6VTUpTCzf7y/r05FTIXen7a6zAViKtSp6GwaPEP5mZnnT0adX4d5PaOO/VTo/dV0KmKqqp/KGejHzOhPJj2/eHiwz047sGaudF31G64UC6RT5Qz2vXJ6qbyfKqP+ZSp7IFeZ+Yt2/4tOVctToU4l6Hz68f7KMzARMRUzpibpVLWMOs79oU5F3h9m1DFP5akmMJZrwb7/pY5hTVkZ0o68v9fQPkTOy4DPD5mqPBW7yDvv5nqtS8Fh6hT2UFmpU0addCrq/KyYivqpkKmw85PyVFfrjy4F1Km+3h/1UyFTKUK4qXt/yFTk/X3zVM56MyiMra306hl17FKgfqqHUF3/au6PMuo49/e7nwqZijo/zf0xpjwVdSl8M+rNzWXL3JdR7SFuYl6f+0OmorNpDo9WUmMqu4hnGelUonXZRm50AIbGLgW4cZOImOo5Xfi+eLfhevQrr09/8BSuh3xMKU91z2Tlo1Oh97drVucXok6F3t95erUpo+7AzWPWmIp0KvT+al0KTgYMTDrVazOQjfPMsMj7o34qzFM15NFBIKbSZ8HQl6LdD1ORTtVq/TBV5pjvepeCpVbf/8r7s8tZP6eMOnp/9oCfYqP1zFp+a6zumTfRZnXvr8ZUgj08Meqn+q1Tfb0/yqh7/d6AdCrq/ETvT0j8qUDeH839SQYwlc9mny4FZCrKqCNTSUsL3n/cBOZ/nYBRMU9FTIX9VLUuBdSpgB3heYbenzgUBcpT/cs96prS+ifvT/uj8rNj/k/qVOZ/mKmujXWXW60R7PNN5WqyfBAsed87Zyk3JSVnIx/W/MHpfk9h5VlZ7JG1gWF4v4y4MVoVrOsDbTuxDEywWmoOWw9C+HM3vEeci7eizlR03l/l/dHcH3Z+2puXCL/f91h4t1KTWdN5lw+65zjyMyYU7F7O79x5F7PUP5/OnF0u8pUP82SR8g0849iFOxk3G68V87eqmbE0zEvuXLV5FJqbdsFOa2dLTOXt5HROXQrIVM7bMmJjdjmIflp0ein2qPdmm8vAb44Mg7mbnp8Z0c4++c1FbKT2TQsTYip5OjWZJ7vF0biuYTVv3Pa2UGOqlpr0mWetX7Kx97ewD5effeYGh8AipqIuBcyoW89WwfWJV6TB87mU2aozevCuc7+lYR/oid3Yo82HknRIQz+8clbMSpUPDvO3EIyOS53d/fLGq6244Gv53SLvr9alMDHiLfwrj01Kc3+oU9Uy6uOp6fP+TZgLfqcd56z3WAncSltuFNxVUWSRkiV8dL+5adjIgKyncXbi+ulsMv95K0Vmj2YaH+uCH4WDZnvH4JGz9N+hGaWO14bvsNwR4fOR9MWn8xPn/loNff5hqgO7Dn0AIdh3esLcMQb7/tRXeArPoH0DnpkzJYh8+ZbCPkxtyYXx2FxNPsr3s5TfuGixs5AzbrApMDe3TvD7M4Vx5zafM39U5b3Q+6sxFXp/f8pT7XakU3nq+pwbUQiM1JwdYM1McnimIVPVdCr0/l4mMJWXj85ajalqXQrIVNSlIE8aH6bynkrbojOUa52fqFPV+qnwvD+c+yPvD5mKvL+RPo0/3h/2U6H3t5k7l49O5VqXnLoUakxlZsWOmMpZdwZzY3XK2qRTucuHOf94fxVTUZ4Kmep3Rv3dyar7pwtMhT3qcvcP7y/NzJyYypP6l09GXd7tFmktT1XrUUemQu+PuhRw7g/zVMRU6P0J0XQVUZdCLaOOOhUyFepUxFRfncpRUrg+Lrsafucl7FL3uRlqpFNRngp1Ksyo15gKz6ap6VTb06NPTEVdCqhTYecn6VR/6/01X8Y6IqZatFydzqYhnQrzVHg2DeWpaj3qqFNp1q5DOhV1Kfye+6sxVaoNEur8lLq7SUpMddzrQb2fqtalgBl1ZCrUqSijbhwKlZjK3YqwxuPcH+lU9/Yl/wtTiWqVmT4Pkk+eipiq0qnI+/syFelUyFSthwJ7hgeD+5+5DjDcy4f7ARZyh5iqplN981TEVKhTUZfC97w/zKiTThV7TXheDL1D6m6nmU46lWwEwPSSIXOjkB4WMNtzK9SZqvL+KKOOc3+Up0LvT3xae18WRiuBvD/sp8K5v99dCr/n/moZ9Vo/FepUyFSfuT8F3h/O/XnxbJKQ94dnKFOeCr0/zKg72RUY7HeeCjPq6P155QH2TN/OT9KpkKmaurWPankq6lH3Nfi+4dwfdimQ9xef5+9PRv3fnfvTVFn+B6bq/i/JqP+ndap3edV5V52fhWDdsDSWl9cF14VOFoVypByZ+Wy8uDFd32CV7nd0dgyXAz7oTYvUH1/sjMXKucdtdoY/l9PEZP2ZwTg7bm4CX/njnJjq/3D3Lt2KKlu39g+yICB4KQqEF5RLhOKFmoqKgopX0F9/BmOQS/bMPN+qrPWe/b27sFvLlrmcTgXiid776IHen9dyE2CQSWJXdSrf3Be97PGATcXd6LHs3d2Lfmdn+5Ns9E5YbZMPhNM7evFUzYCxPueUifGkJhhPXMVi6lg2RG+QT/yJrhxDNuhptrDnCqzxriHPiKnQ+yOdCpnqsxY+I6bSZ/WcmMrVnW1kbGo23KN504idd2cvTDnLYt4YjeDvE83sme3bfl1gDIu9yViHfczjDmvyuj+O7XT6dsyTvtzxdtFPBfdU9jBv7l3jjXTbk5xRQ0Smegly2BddFz4xVT8wMmEt9Jzx/rSV05xdX45vTESR02N+fFKEvpAOEl9NmhZbbraqMM7yx5/c4muH7S7uRQyi0TvmzXTcobk/xV5OJG+T9B1T8q2IK24N1jCc+8N+qiy056VONbO6z6JHnTPxPn5mLDwxoGVb9Nl014Dd0uWZAdPlrC9NN/VDxPj2XgfG02vM5R29x+Y5fF/De3MYi9FaLnWq1rztlxl17Pxsv95BtUsBmcpVBDxj2nt5zxv17Upyz09Y826LvAH7rpaIPfvU18y5sFSer05LybGKDPM2eCTCVLuc8YFiOmw/jSNhvKWlP63r/oytEi0W+mjNpckgAEY0zwcGa5S18qlLgXSqyXDx6wzlovPzcwjWrKJTYZ6qwlSkU60Hv3SqurlJgEESeMYTU2E/Fe8Dk32Zylu3gGnWYXG+4sYtOmaLHnXUqTBP5ezq8Ax/vuWczlD2zHxYZtTVSQJMXCsY7meeCuf+SKfCHnX0/hrXLjAp6lS1md7mtXsE+15kqgZsacn7c06fhqj0qDv1YoZi5PZ1nh2sE/upU9nPyyX6D52qYCpv+FyVTJWqA8cM1fzK38PuseynOl5gjSGmmsgnh5gKWGHh25l1evymU+VarhJTedahkZtLCfb5dSkMGc39nbZbt6pTYUYddSry/rBL4Y95KrfJNMu8Lud6NU/VvxlGlakcL1KpS8G92MAUyFTKiO8k8v422P3Qmu+LfiRY4zbxr7k/5+wX/UqFToV5Kvs4gc9r7q50mvuzl6elTl0K6P3R3B/qVJU8FTIV5akGk4tFGXXMU7kDY/4wt8rjVHYpIFOp+sQrmQq7FBzDmVKXgvNpAsNRl0Lh/XlN5ZST9yeLXpH5LzLqyFSUUU9XwLyYUae5vy9ToffnxodlWGEqmvs77bYlUzndCXzemasfyfujPBUyVSWjjkyFZyg7iy5czzVlPq52fk78U9HXdYM9xmzdT81RofMpWmcLe9ImMBHmqdD7I50KOz8lNjoyuylfZPOyrBm8uVvEPjEVen+5vSzO5lHh53+9P+r8JJ3q6/1hRh2ZijLq97Mlw/UaFD3khfeHc39NswFMjxl1ZCrMU9n38VqmjDrqVJSnqjAVZtTR+6MedWQq9P5Qpyoz6oX3hzoVMRV1fhY6lf06DC1zGkVK2U+F3t9suw3Ls2kwo45MhZ2fjttWU9Kp5OV4zyijroZaRhl1ez+FPdm3S8GTn6zzLzJVu/133p/e/Qaq/l8yVeMfZqq9EtSEkw7P8fSUWzJ7JnBnuFvrEvPB9Qp0HV1hzZfXwFTXx1hjE+XIhNnLc3+ydNoJ26kDXYxg9YQ1TmtrbKQPTNGd9YsuhsM4YY0RsFVDdSewr7d6EelU7+FwUp5Ncz8Mmvw9r9Ulz466DguDbheYKjKlSQrYxFybncR4F/Rj8epMAqaM2nvB3qchm7bDT8LYK9sJ92xZ8fQy1Wfs9uGJ6MmLoc/v3U+PNcciJKZylowllFFHprI/+lEQUx2im8GIqZ6OZJBO5Qxr+xkxVU2u6bGzhbdkzlvdJZcXzIxtq2gAR6aSD60xs63FZGYOM3VLTOVyex+Zfcv/8LZ66zF7+4gCylNVmGrxOjzE4GRl/jSYAIM6nnGFz3N3labz873Dhk33I6xDfoiFeI901uRzVYzD/MOEVXizifY+idGhlktcLXrVj8HjTHkqe/sBZsgS+Uh5qgpTYT+VF19murkbtW1hRpe+JDpxbjGrc37xPFdr8PlMcsHMm+2L7qVWk+z9PIPP25RWwnpqb9/2OzXZbHDWEz1vrPs83UwebKlpq3LuD3Uq9P5yJlYxMRV6f7WFWpwxXDDVhduF99GFNV/tzizzlIUL3nperNh5LNjDtNxI8M/K4b4T7oABdptuR+jT/UAS96aYMbUmdQWbqB6bmKqhs8+WNwVzt8N4OnxMBdMSeOZiRp3yVHjeH2bUHWMDz0xkKuz8rOSp0PuzXVt1zP5zBPv4KNxJ1PmJOtVPpsI8FelUXirXqzoVe14HJVOhTvVlKspTfb0/0qmkz9YpuxScE6wpyFRqlsK//zJV51Bk1H/O/f3IqNPcHzIV6VTIVOj9UUb96/3VPvUkruhUyFTO/lKc9yYpo2o/FTLVW/1r7g91qs+c/d8y6omffsj78xpFHxBm1Ound1ie9/ez8xOZCr0/0qmQqRrKLYptLyk6TTVgMuz8rOhUxFSYp8K5v0pGHZmq6U5Dn7y/L1M5JxvWtGumN3ld3cLP/+pU7fNoz9xZa5iSToVzf26X/8qoV/JUdvDsEVORThXLSpfDLmQu/cyoE1P1jn29OvdH3t92BN8Hzv1hniqrTfcx6VSYpyKmwrm/skthP/edd9SzKKOucNgjUUZ9eo6AcSYpfF9DCZgMM+pKWN+WTIX9VE1FBoZBnYoy6thPhUyVGqdfTIU61bF1GpU6FfZTEVNdRlFM3t/2IR/Ks2lQp0pHsxbpVHZeMCXmqeqXLtzv2PlZ8f7k0dmiHvXWWFrD8zWYJ6ZXMCnlqb4ZddSpKKOO3h/qVJRRjzP4/lGnoi6FP+apsmP/19zfV6fy1iYwPuapWnF3E5P3h3mqTEuAoZGpTK/T4K2O/IuplOzt8yxK94y8P8yo//T+6Gyab5fC+wmftzdxTzPy/hqdwUqqMFVd1Rbl2TTEVK2ij6p3vBTnGQLjVfJUOPeH3l9Fp8I8lTsKf+WpVLO+K3Wqb+encw5hT4dM9T+Qp+pIkvxH9qgwldH6ln7+b9Kprg+nLazIPzMhn9KcvaT3XLjzzYXxeXcUsEB9PwR7vW5M1FfrHNaohiH6opdJ04fYBKytG3UxWjyzePKeFp2Tj1tX6KPPVZrs27eQmArn/kqmeoVwzbTjieS2h++Z6XZN2Jd2Dh/msfdGNjvGEfaFSa7GtlsLYQ0Zx31hB92OZF/DDJjpPITXf7/qvjeYRDPW5nFXWM5ZZ/wo13VzPl4aYrDudv3p7soff577k5vKVCKd6jHwPnw/WwEzZVYtMHg47MK+ITcY6VSL7vIA+4pPN/aCzBAmwM6iZKq6JWAf8hju4BkhjyRHHetwz7n2kr9XexYTU10vyzfXAqcXe70gt6o6Ffaot/3DXRjLxUuaKrVbxJr9QyrsjXRl/DW3ZaY7tVz03t7BnwxF0GFdtS8L73iDO3tlXR9MmbqxGK5XeTxp+OOcMuq17Dr1KaOOTNVYPbexd8+SxNw5j3rV+/NOxy3PN4MO7PsUNzB5VpxneOMZMA7bymZ7ad54zWvlwDg152E2my+JS+PmhcFj7aaZh1p9zt/CkH17mncTYir0/ryZBGtk0kkTylO53JQjsz2KbvxzyIPYPpnw/saydOUf0bAl73kyc3N0BWxUgmaPOZE3TcxFO4NnYNQZM6e+PubmY7IJRP+hd30xq70ss+7cYM2Pan020VlmAQPGU9F7pl1gUDnrEFO1k+aq9P6QqZpWDp//OJ3PgKn07Z+9v0qeSpqtt6VO1Z8cYA0YrGOJMurPpWHyTmNy9j0xOOfEVFpYdDBinspTJvAMbbx9v9KlgD3qdq7CMx11Km1kwhr61ak09zwtvb+4fdL5h6Urn/JU1E/1x7k/zKh/dSqHHQfwfa61mEtyCPffodGYkU6FXQoVpqrPjURy4hYwhdjLTepSIJ0K5/7y7BJKxFQ99bksuxRQp0KmajT1o+R1TkU/U25Mf9OpKkxl7SZ9WCMVeL2xBWvOq9/s0twfZdTR+8MedZr7azyBpys6Fc79VXQq7FFXms7RJ50K81R0hvJ37q91W8L1bzcGs/JsGv8N+/ZvRh2Ziub+sEsBdSrHbgFj4Nwf5amQqVCnQqaiLgUzPTHqUnCmH2AQ9P5+9lNVmAr7qVqTwVoipvp6f8RUr1fwLuf+RrqSkvdHGfW0DT+PuhT87ZxVvD9kKm+3Aoagub8iT+XdCuaeacm12k/VKRhB3W6Bec4RrPHm+NSt5qmc1WhU1alqn7dNeSrHb8HnX3p/419MZXfSiLdfUuKTTvXtUnDH9cWDmKpzzIPfdCrKU6H3h0zlskl/RjqVJL9Cn3Qq7Kd6986RX879vT4D0qlce1Z0CyyfOs9m/BdTnetGjzeZu2fUT6X2kyPpVMRUqFN1xvfi+yryZMhUqFO5h6mSVJkK6NYineonU6FO5TmjMTy/HQMYW4c9CXUpoE7VNtdbyV4ZDZ3yVJhRJ50KmQr7qWjub5U5MW8tj/D9HS7wfIJbb/CbToVMZT8PwPioU2FGvZKnklrF+ZaYp3JWfQue3x9guh9M5S2HDcdUetq7zFN5J0n7F5lKbvyd92f+l5z390/nqQavnibGhn6KJyPTerBsuZoVu8uzNAl7I8H06+gm7NrlKolutk5ZOF50RbfWyXx+27YFm6+2HWGNOhmDK95+sNl9UhP9UevqT9T8Jthg6axgXxBNfPf8gDX82p4NqEvB6auTh9k6jDY8S8cXeGYs0o6peU3498UZynbUH83MluUtgcPlLPbUU2iZpz0wl7YY53CNB7WHWdvvOM86qRR7uhjL5k3ZOfxtLN6xfZDD1NxuxLY69+d3Hbjm/L5fMtV1unjwNDjokuMaNcsYXMYt/rJkA/bB7T2sca845O+HpjObX/WHeVld5lWmMtrqlmfXbBTD6056xFTy+8ok+9zfBybAgMyz5YiVTIU6VSWjPhscrsKajF8+v9jjkDUb15MwnGcai+jefjBNXDPhDsaRNJ3wQGbz/P0R9vuUS7w1bKasHb8PwsutTJpI2TphdVXEpfe3zeAe/slU3zyV+1n58IzfGHf+mcOv6S3ytWMm8RueEd4gYe6jdwvMfbOm8dq5yEqmfPUwV/1TjUsnB/ZN7ssCJvUOsKZOBqnvCDkMTcqoY55qkzeiik5lf2w5rTAV5akm+jDiNSaPfMeYHmSzNdi/+OdxNOD7Hxsds9WSblwNlSHsS4ODZnYO3hvWOPfju5Pbpme+Bts9rGnvDjxGrXtu7mqDmGfZ/RM7a2Wrm9IM1jjUqZxrTZErXQrl2TRFRp28v8sK9vGT1qnPVbYLq3N/6P3Z8QCece3rFtZwC5iKdCrs/JRz/xw7vHdOzZ3c71bn/tD7Q6aijDoyVTY4wO+P3t8knkm8ETUKxsng9TGjjt6fvT5desRUjewS+JSnwrk/0qkuqpKbfKglXJ62D8AMRf6pw2bNkqmUZBHS3F9n/xGS87ydLWKq5mq2K8/7c2Sl9P7ceLOUianobJovU/3l/SVVnQqZCjPqNPf3zVMp2mrle9Knb1WYijLqOPeHTFXJqH+mOTAZnvf3uMOaUzmb5meeamP9Z5fC1H3rVe+v0k+Feaqv90c6Fc79VZjqFPXa5P1RP9XVLfIvReenbbSHRVagOP9x95dOhRn1bO0CY6D392Uq8v6+GfWK91dhqmlyMLkK74N5hgvMgXN/2E9Fc3/o/b1rhdeIXQpsLp9LnQq7FFCnqnh/qFN9LotF7IxbsAdgcmdX9lNtWieN8lR4hjIxFZ5NQz3qX52qkqcaXbfjMk+FPero/bXWOjAHZtRH3sQlnYq8P2Sqj95KJHcgLlXvr5Knwow65alw7q/i/X2ZinSqwDXg/nEkuP++c3+kU6H3h3mqPzIVdSl8dSp7VQcGwzwVzf1hnspt5W/SqSrn/WHnJ3l/yFSUUb/yuahk1ImpTPU5JZ2q4v19tj34/b9nKFNG/dqGPQTmqbJGf12cFaM45qr2HFA/Fc39rYSeVDs/f/aoo05Vm0rwfX7zVMhUXqzD+8F+qo8QcP8jU+HZNNil4Igm/HxiqiKjTnmqb0b93+1S6EhK8+/O+2My09sa/p/yv0mnsuKZIqy5dvIn22KOLpMVXwzuydmfnicri3WsVSrspHP1hd1uhSxTTsBMq/srFh277TDr8WyJQc1+xfwDyyC75aOO0JuHVBInryWo87PapfDQhqRTUefn62a1+Ht52vle0aUA3/3sw5W2CddItCnOFR+sPrylr0/w4toV9h219w7ukfjCnHvtlpjuepTy5ounkrfswj5lbY92RV4IGK3opzIxT9VQVGAYzKh/mYrOppl2Pyk/O0L3nV1/KwyeTD88le867DO0TDcHmR3xZvjoMndw1HtmPtrMeO0JDztHHgrYx6yHS95eTS3fHVpCrjCVCxtkQTrVe6wxZptj3jEXC1hTkamcRcwSc8TgyaS7tac0lXbwecnHSSIG40sKjDraREwW7kOMlpcoFvNF+mDtxxYYa7sDTElfRVeAMd8Ld21kvnjLt7KfqnPpTUqdCjPqmKdyvDusoealqZfeH+apRt4K9nXhNY69SQvuSW/0iLlUd1cxMBM8sybnyYxrG/jEbf00DMzotp3B5zuaMWdRUzpmu5iLUroM9tWP5Soy/5hRr+SpwnMnLfup8Gwas9Wew/c/BGa6jt6BWZc3J95OpvB9AG7CmjX2izzQsyc58dIQ5vwy7sIzPUnhelmniTmUex0uK0EODLC46uZJ9B+86XXPsbdVgQFrp6dJeSq70Sw6ULP8+h9MVXh/NPeHTIU6FXp/xFTbU5FxD1db5nTPwDyYp8rHa/i8MKNOOlXh/XmuuYhIp8rzxaJkqlNy6FM/FXl/2KWAOpU3v8Eagt6fFvdhTft2flKeCr0/7FJoxpegzFOd98BUpFPNtLlGc3/5sX6QvP4FGAN1qmZ7tYjtyb4xo4w65amUI+yDmyL/EFNRRp3m/qifar3MyftrTd6zsvPT8t9DuB8vW5/yVOb+Cde7pMAaxhtFp6Cq3ShPZfeTZaHLjjjpVE7z2tPM6yTKiKkoT9XYGj3e/gCzVvJUFe/PKPInmFH3Fi9gHNSp3tdbBEzSA+bDLgX1PAKGcsxLSExFc3/JEb4fzKjXJikwEDIV6lTS/AUMN/3AGo5zf9RP9dWp6GwanPtrP+fsN6bCjLrXf8H1cLGLDPfOBsYYT4BRh/q1xztxd8uIqaa3WR12O4dZTOf9tfZhhzd4kU8Ljgu4n0bbbun9zf0GvP4Krt+22t/7tv+B592ubuXEVLajw/WBearOtDWD51WryMcUear3ZQOv70SwJs7Fg1OeinQqZKraKNpKpFPBnXrjsnzY+m5z2who7q+iU43NSZc6P+2hdEkqTEVdCtj5if1U3mR1gc9/N/eqOhVm1H8yFXUpNNuwx5iFgfabTtW6x/B+sJ+qsym6EOqrlVTx/kinilbweTAL9kTZ5wiMmW7Psml7tz7vTIZwvV9mqkben/Qxj2We6jv3Zy9lYDop1iIud919eYYyMlVbaW0ZMRX2qGOXgj3xlLDSpUAZdWSqz+MJjDNow+/fUF1BTEU61U52OelUXqwOHxWmsoVWzBV++v/h/SFTVeb+kKk6l+eizKhTP1XBVHbTgOuNuhRaqx3smfRlag4VY1PqVN88VXatw54DM+pTC/57ylNhl0Jl7g+9v6Uevbh0NIH5/2WdqtH+u34qZvz1P/N/k041mnckYbyLvqfTJA1ZrjQnwq5vTpLQu9ces/vPs7CdSSpNXqtWwLYBMNRYWT8lvk9tnTl20cG4Up7S5NO4B2w0WzXF4D1L46nMW1Zl7s8Ttd6MdCry/jBPVW+GsCbPLR+4uueH5sFLYJ8yyuCZ0W/JsK+H7QOskaMtPNMwg9koMqDZBp55sWdZph8dYN/0LOYeerA/hmu02eW1s1Oc51T0Kv/MU30z6pSnatXGMb9JjW5sr9XwYTxndZnHhff3k6k8Y7fPyftrrZqGVOpU403AFSWwYnc5iHJza19mvHUYM+Z9TD4zvcE+57XLikkebJhlYqrWspi1Ru/v4zYTMWTvZ8zPj7XF/NP7CB+EfpH41LqHbJDVbmL0TCI2XW+BecMAmIo111k8WcxWM9aynqHomTNg3FwaB5SnquhUP5kKuxQUubPwialMXfe5FI3hmba6APMWFgmvPwzPd/K6AvvgYZrDPjX3Yk9vJ4EpH6I3l+Kp7dvTNA7NeF3kaewmMIPiwBqnpvqStzzHl0inQu+veT4GpU5V783O1E9FTNUfLae80TgPYJ/JDj1z+SnOX9TtbuzKvYllSq1hxGHdZpI9Whx0M66dgNm6vQj20dEgMdc1Ad//Jk19Z3tcaOalZQx426rDPnF+gDUBmerPnZ809/fNqM9DWANqtznsK6V1yIipnqc+MI2zhtdD728+2hrEVKRTPXifkfdHGfVdGtZK749Ji7Di/ZFO1dlFD96uq0Xn6V9MpWbdfUxMRXkq4wb//tujjl0KnqwPeuT9UY869lMhU1FGHef+Nr6uEVOR94dn01Qy6shUlFH/6lTo/bnHFawJA55q1PnpDWBjT0xVyahjjzrpVDj392Uq8v5Qp5LEdMXc4D7rmPNIflFG3bN785Qy6shUrqIAE6JOVZn7++apyPvbz4GpKnkqZKqK9zfcNn/1U6FOhUyl1Q6wBjeKOazvGcqkUzEd1mg53sCfMU+FGXXKU30z6pUedcyo54v5PqaMOp5Ng96fY03h90edCpmKOj+RqTBPVWEqpXudVc+mwYw6dSmgTkVnKCNToU6FeSobNgiyqc2ThMsDdVbt/MQ8FXl/nVwW1KNuDwIV7p8T3O+YpyKdyr3IsMdKpsAQyFTo/WGequr9/WCqhhzD87WtLwPy/rCfijLq+qBgqm+XwjLUt2WXwk+dCr0/ZCqc+3PkEJhv6hljLplyWPaot7ZunzLq9mVxiui8P9KpME+FXQrtBTz/Kt5fHhde71xZapRRb5wd+P4eJ2tm7heTPnV+utobGAx71D/9Qrc6ruQZnaEs1f1tqVOh91c5mwbPUG568z2rnE2D/VQOMN6D+qka6/7OJ6ZCnSpLtMSv6FS1aR+uL+r8LJiKdCr0/hrSqU9MRTrVehcc+NvpLWLSqcj7q8vAtOj9MR7BHix6w/eB3l9LmYRc2dZhD4Henx8WMwSF90cZ9bledIF8+6mmTf1OTOWZS7j+0fvDPJVjLmD9+feYSpP/7ry/3n/H3N8/zlTGLHiL0WOc+EBS2oy9GzUu2OxzikX7YWks6bonoW8GqT8987FgQgNm6tfawFADZ62xfPpsiF7PfPoT6bARrLGZq8KM2injA7XZIe+PmGpnJqF5beZ98v4oT8VkG75zVRszb9aGNbWY++Ot88OW7KMwgJEOcE/V4/00tt1+zzJvfrjkn6ZenC2zgzXFG6Qtruzcpe+pTdYzayo8YxqrwwT++2gmSu9v+ix6wwvvD5mqkqfim9aB8lR2px52jLd0zEmn8sLXSzZSL9sSUzndLU/J+6swlWd316VO1WB6avbHbMJz8TDhHutwy4xM9cHl28KM3Wtjn1Yy6mXnp2LEwlhED2miWmudLY1+JMZ17cKm43pbsMfkmopRE/Zpk81DC9ls0X8Iw1czf8LjkcMa5mojnN7z5YsXX4tKnsreXOCexbk/9P6IqaT8YFDnJ2XUtU33ztWP5vreIp865myxDLjWmvd9T1zM1PR6veIMVWsQe7f31DKfL9iY1cysH7vNxTswT0ng8s/kNo7d867XMS9pGNDcH+Wp0PtDpqI8la2JK3l/5RnKjczl9em+L7mHGnxsz+Nlyz+5VmPW2shz01zdV1zOU2DUx1wk5nBU6ECfBaxRBzdOzWfKbnB9FTrbI4fr423ocL1lbOK77/ZsRkyFeSp3Y/Y7ZvcpzuXcH2XU1/qGZ+4UmBJ1KmQqWfU3vvuyl2WeCpnKu/dhzULv7+2sYt/rjmCNJJ2q7p1h38fOCelUzZ4Hr59qwHyoU30aQ7h+kakuj96tylR6pL2o85O8P6+1sqv9VF+dysv0ATDlsjkpvK0D+02n+uH9kU717fwk7y/aJ++q9zdL5l1eb/dOjPJUyFSVs2mm96JbgPJUXVhDMU9VV5SYkfeHTNUOa8fYHjM1orNpkKm8Wab0KKOOPeqkU33zVBXvr3mOj/7/R54KdSpiqo1QgHm90dH3lCO8H2Qq0qmwSwG9P+xSqOSpGpMojL31s+GU3p/aA8ZQ6ydhimdx/uF7De9/f4fP7zPf9rh2Gu4Y5am+TOUOPPg+5jEwhmqO4f2hToUZ9da6AwwwzdSA8lTyRQPmkQeNDmXUce7PdW7nDulUlKdCnaq5DJqUp3IfYtgzuatlvFbzgAlw7u/ZD4688dGKM98LnWqeTlyudsMZ7Jl2cYfm/jS16HhFprr3H1GpUyFTYZ6q3Vbg/U1WZ9hj1h4K/8jZKrbv/twxZVnAHkCkwBzIVJinorNpkKnQ+6vkqTbeyCGmctT8YpH310zewBTIVIqaNPjbTVdlP9Vpk6hlRj0Pisx+wVSoU1FGHfup6Lw/ZCrMU1W8v53o62WXwlenos5P1KneYs5Ip/JSw3KIqUinQu8vaIQx/9y38Pn+0KkqXQrIVJSn+jIV9VNdd4Fcdn7S2TTZacrr6yswV/t6+6VTZbAnsTsLYK5s++6V5/0Zdfj8MaOOTOU43b5lmo95nzLqlfP+kKmczQmeT9j5SUwV6/D8Ie/vw3clU817z3WVqcKk0BFhVxx78yZ8f6hTUZ6qwlTDPCzn/uZSmPOGqS7if1unaqp/4/1p0l+Vn8qfqOj/t97fe+I8RbetxBJciZZgn8XWE6axTyTRirScXYV7FGwQXSS+7d0sdh+uGsJrX56wOxutcxbPa7Jgy9WTTXezjcXyS1MR9n13ifnu0Sz7qWjuz1QTQToVzv2R96embMUl/dTzHcnnstlZ8iHvyFtYs+9SXnRCwj6r0Xzbvne7AQOtQqbxVps5km3ncWKuXz1YM/YjAfuw3js0NZVJcA3dR743f310cz6abYAZNrCPS6R4Rhl1dbWexo50hb+vHcwbjzvdrkQ6FXp/cXTUfXeYvzoG5qnUz6weD/Vd92Ea1+GUmIq8P7nNN7zTN4axd67B+z2u4ym8/4PJnHmT98zeFJjl07qYkne5ZGGl85N0qiFsMYS3vj4Yb71WGgsbp50wV/k5nrjyvceS0+osxvZ+H/NItmYscJs3wbr5K55Y72aPzbNnIMxu/JSmj3arx6JhnpD354YP2GepRnHe4mm7Lc9QRqaq5KncrQTP5IcxkNxd0WG6OLSHXDl43diur9/CnB278Mx3Hwazg3skm3lnn3H1tjF9Z+MKYY6jrsLb6aIPa55y7Jg094c6VXov+mdq4ak69/ecp5dSp9q2FViTF9zh0qvbi91Lp2BSI1txxarVYlgwhWzKo/2St5wEPu/5XERmNxArXl8BA9o9862Zcp8veVvWo9jm4gPX02nTAobZw/eRXj+OmbeVLjEV5anQ+0Om8k4HWFPNVbSuMhV6f5inooz6/AnPdMyo28Nz0YNdZNQr/VTYoy5r4uxXvD/UqYip8s4InrHefCoRU01qs3s1oz7Kg+dvTFXx/rr3U7dkqkTva5SnIqbCub9smR5LpkKdqvVJ1WqeCr2/ZqrD/fc+A8P80ftDnYq6FNpZoPL2RCo6Sos8VeI/Cy/ussW5v6A8m6bw/kinwjwVeX88XoaUUa/kqV48ePD2RV4w51J4WTj3h+f9EVPdA9HgahDBGjEN4fMvqlPLfqqLtyzmPuHzwLNpvHPyy/tDprLjuOh1d4qO08w6sko/FXUpHLVlbj4ducbzbWfLfupUXqQBU6NO9ZOpUKfytsUahUyFeSqb8V9dCpSnQp3qp/dX6VJQzeJsoL8y6m68AmbEuT/KU2FGXRvIGv+c6zuJdKovU1FGHXUq8v4woz7VXKec+0PvD3UqzKi7gxcwHDGVEWxjmvuL1707ly4XeL/pHN4v6lTKqFjTsUshkTXYAyQRrOFfneq97u0kV4ougXn/XMdcG5shs08r+DyTQR+Y6jKMfMpTtcJgTxl1e8SXDjGVvPbXUkWnau0OQbWfCs9QttVCp0TvD3UqL5+dQvL+tPAast90KsxTIVMp+wFc71sJmBvzVJ2wd4yJqSpdCtfwolNGHXWqSp4KmYoy6qtmvuHvY7D2K3N/yrE4gxgz6shUmFH3svUwr+SpvN15nZhmuCqZyl0oS9hzJzVGOhUxVfqG+5961P/IVKhTVbw/YirMqKP3Rxn1wvtzfLj4zcN2tCGm8no1uD9Qp0Lv77cuha/3Jy+LOVXUqbCfSts8YD38l5mq1Wz9DVPJze///l8ylfYPM1UvFHfhbqw4FnaWWkxiTVfozWYST0aNIGWv+zsSriZd/Mnnfe3AStKURbd1eMST+HlLWMaMjzCk48OfyI1Wh13slSxGHevCBGwvy34qzKiXOlUx91fJqL93Q7gm2kcTOPvuPYyaWq/xPdsDg9RP3dSM0hyYq9caSrYaGJY5StU7PPNblm+vN5/IHK61gOe1xGG2B8uHaYXtA28+rB6z8yOswdRPVehU1E/17VIgneq82534U7rW2XAkdRIjeK+BsaJZN3Z7t3pi3J5tWEP6aoeNuuE+MX0rE7zWfxSZdrbXKE/VOAyHEjHVeNXlxFS2tdk9jPTNbry2Mgzf9WbcIe8v2zXmMelU0dPYi96ze5fEcg0MOvRroXCnztnnbuumsUidnIS3b+/ZRG+ngj2716vw7OfLn76jps6WgEeibyyfTNxGa716Ng12fmJGvdJPhd4fMhV5f2nsd3m9NQJGGna7HdOuj2UeLx4dNsx4pAMm8JTLLG/7Y37e52a9Hce8sXN15qVDXuzzhjf+yZaG7yV7Q6voVOT9IVPJmxesIfemPCPvT32kS4ky6lHfHvP2SOv5HlPymZkZ7TWv688OG1/0PDV3TX9GTGWncx3WxMsMaP6ZWL43aUcPU/YvRT/LAtakuDuJzLc3PPNPbpixq0pRbrbd+a8uBabAGoNzf8RUmnvqkU6FeSrbWQMTIVN1hsuN5DwcWENrc0MnnYoy6rv31qQedXc6KjoqdzWDK7p7ZiVTqUGrzFMhU2FGXTnGftmlQHN/Wylg1KXw1akqc3+Vs2m+TEV5qqjbnJR5KsyoI1P9zKjX72xezv1VOj/R+7O8IONyFO0ZMRXpVF/vD5kK81ROPByGpFOVTFV4f8PuMyCdym00+kUGfHYqmQp1KuynQqZyNmdZJqaifirWmYdmC8/wLnQq7/UCxm2shFYy1Xl/Tsn7UyW+rupUGSvyVMhU2KWATEVdCst5saYW3p/djoawht4LBh6eIkbeH2bUce6vklFHpiKdCrsU6Lw/ZKqv9+dka1izmgLWaCUt8k3IVOj9Vc5QRu+v0k8Fl0OXMurk/f1x7g/PpiGmUk6PBv/MzT2reH9a2/+Vp0Kdipjq2R4U3QKjkqnc+T7pEVNhRp10Kpz7I+/vO/dX8f6UjSOVeapvj3pFp7q9J2WeymN7+N6wSwF1Kq/dBKaiuT/MqH91KvT+iKnwbJpKRr1xK/rmCu/P8xrweWCeqq7awDQ493eZNss8VUWnqsz9oU4lT/dFb3kIjNYcHPtlRv3r/WFG3TOiwDKXr0Pp/VGeCr0/zFM5s0eR5yy8vwpTYZ6qbt7X5dyfehKfaj9Vb5u+eV3O4fetF736mKdCncoN09uD5v7yRTvxiamGi36f5v6IqTCjjnkqYqr7ujgTumAqZ3+adap5KjybBr0/PO+PmIq6FAqmcrkBeybMU9W67V861dntw54jN355f3jeH3YpONOP8jCvqX7jcraDzxOZCnUqmvtLd778LzJVu9P4G6ZS/pdm1IORloqBvY/9iTULekxOtmPh7N3EF5uZlTDpMt+LoXY9S9NJd6WxvTf5CEeWHmwyO65DttLmuTAGwV3io89aZlL8/oj+PTvH4rBaJb93KRTeH+apqPNTtTYmz8dmV3KXg1pi3KetNz+so65kB6uubg4a6QSugUU/9iQPGOl1Xh64erX7MSwhRmjKw5RzKXUsyekIWPP5PJvz5vpoxN6ukaWUp0KdqpJRr3h/mKcinQqZamY2XjyVt8AM6P2NdstNmVGvb7II7hHuV5nKXcVz8v68gSES0qnUvg5MuLrsOsRUjXXfLJlq3U4lYirXeMcPsz/t74Q+eNyZkIarlLmj7VrYu9NJmkajscxU830Ug5O084U+1hwWK/OzGLSsZywGqqax2ezqC/iLR8wvz6ZMc3/IVKRTofenKe6W0dwfZtSJqdqvWQ9+vqfw22SiAxN99jPz8zAf/PZsacx6uJlsWjyL+Zufm/4wPvHQtDbdDewbra7vrVm3B8ywP8AzJahJ1ntqCMpTUUYddapvjzrlqVCnagZiWc79oU71Pp1Y7GqagH3j1IbXT9N2TEx1Hi3nVZ2qNSi6FfrhoGCKvGfq0zbsS1MT9oXbj8jN7Z3t4OeN4PvpLnS9wlSUp/rqVGWeqtCpsJ/qZ56KdCrMU8mdza7MqKP3V8mo56+i36fQqcj7e6W9Dnl/nqKcI9KpkKns9ARrHHp/yFTk/ZFOVeSpbMuDn4fn/VV0qqd/6NLcH+WpVllTlEz11anqVhOYig0uSaVLwYu2C2FOL7NdqVM1d8BAP3Uq8QBm65y1xPeOTXhm4xnKP3Wqv7oUgt+YCnUq7FKo6FS1Dgti8v4wT4XeH+Wp3N62R/1UpFOd1Fwh76+iU8EauC4z6thPhd6fW09gTc9TpU8ZdadjLgPzOIf3r21Hv3SqL1PZg+JMYH6+/of3t/I6da54rzAmpsKMeraaHUum6ikTVnYpIFPR3F/BVI71gu9Di98OeX/2fVLoftrKJJ3KOXJ4P5inIp2qXVukptDh532WLjAqnk2D3p+krwrmgGcbdSkgU5H3132mr6r3hxn1n95fJaM+EIX3/mUq1Kk6b6s4O+cF1xcyFXZ+Ot0JMBl6f6RTJRe4/jGjrrUS+HnKu+j7Krw/zFORToVMhXkq0qkoT4X9VJ03fN5px9nxt3ONy4x6p/EAZtnm8PrfuT/MqJP395jCmo9MZR9fJ5l0qhwem4yYyu8XXRS9ZCNRRr15qXXLjPqXqTCjTnN/531Qp7NpHGmn9So6lbu9DlJzPssPXJrPgbEwTyVdg5y3D6Ow7FLAuT/sp3JWQonI+2v3pntGOpV4ah/SqYipxMUAppyOgLkf1vhR0anI+0Om+qNORXN/yFTa0l+VeaqNk++pn4p0qkuhe5L3h0y1LXrQa4vZzreH3WVSYSpb6cD1OpIPsCddNYD5kKlw7o/6qVCnIqYqdCry/hqTDuzp7emS/ctMJUvK3/RTacp/x9k0FZnqn2GqmM1Own6ejvFUDJcdVtxwQr/ti/PT8iBgi+NpK5xJ9+xPurPRg5nS+y1sK73H3LvcZuwpzV+iW7fufqE45myUPnMxGuzPjG+mo7CqU1FGvZj7q09v8IxH729/yWBfsjp1mT1u1HRDedSP/JZ0YI2+5S/NaPUjeIZ020zyJqPIMY2+HcIa1urBGqK/LWKq9qZu+Y5t7SPzwNpTXj9cgRGiYybI+0OdqpJRr5z3h3mq9AI/39NyJySdCpnKzh/1BzFVdhzV4nFt0w3NcdCecOkpGb7bMoDhzlc+K5mq0dFn5nygwr4hWBqSG829hJhKG8nwcEGmwjwVMRV2fr7C50aM5+tbLLqbVch2gRIIp946MdG5rFM2a50iMRw9tzF8ZoHOLs9RIgb+8cmm4mzlbH12J2Jw7T0YP9vXnHXOs0PZ+Yl5Ksyo/2QqPO/PXU3hnuL3c8pfsCzH49e83jGy2+7MX9tDgw1TuxuZdU9dwz28aPjDT8x1M1vv5zw7DGrS6MK81Ljb2ZZ/xlZHGnYG4kFzf+j9eVnamFWYivJUOPeHOhX1U1WYCv5VYA4ObAEXntSJhy89SsxlwbAfOTZ85zSD73933mS8fV32YV+qcFhzDqrO6/v5mnmnuwjMnZYFvDFf1P1hb8hTs+Gcyi4FT+RKWvZTFWfTlP1US31e7VLomkXmvNCpKE912hrd0vtDnSpdFb3O3ir27bEFa+bn9eySTuU6xiKsMBVl1L/en3t/zjtlnurdX8buJYZnOGbUsUuBmKq9qo3Kfiqpf7F+06nQ+/tc/vL+sEuhkqfCjDoylXspZucxT5UtTyKmPNWi3XmW/VTYo446FXZ+ElO9udPgzXnmS39iKkEZdeynork/7FFvTZtHRnN/qFNRngq9vz/O/SmeFZZnKKP3J+nrI/OyIu9DGfXLBNagH3N/xFTH9Feeiub+whowE3p/FZ2KMuqYp0LvDzs/vfQE7xe9P8xTVbw/OV4eY+r8xLm/rN/fStT5+WUq6lLAPFVnbG0Y5anqOjB2tnhufM8UwJTnVdKpen9JvdDB7sV5jzj39zOj3mgIlbw/b58tdZr7k9surKlfneoNt1859/eK+vDz/RUwVnPfg38fOQ48X1cLiZgqnFlhyVTo/Q2WvQvN/RFTqY9Q5nkUrMqMOuapqJ8KdSrs/JTH+i6uZNTfbht+X+xSKL2/v7oUkKnQ+/OsDBgAmQrzVD/7qdxp6wJ7oPbWKvNUqFMhU2Geym1OlaDi/XmaBr/Pd+7PO4RF/qxgqor399Wp3HU3tShPRUyFGXXMU1GP+mJedE8UTIUZdad1hp+HOhW8/rpkKvT+ME/lTu1TjzLqndan6HIovD/UqT4DF74vzFN9+6mIqdD7yw5vYFjsUlhZRUoGz/vjliLMdxeup4r3h/1UxFSoU9Hcn6bCHgvzVMhU1PmJOtVTOW1hz6LDngJ1Kj2cj6o6FfZTydPL9reMuitqZ50y6v8T3p8sq38z96c1jO8hyv8vM+rGP8xUY0ePhDueHtlke7jkrCGaQzFowjU6GcxSwVz7vRbDoX+SpjxvRiwfKC8xUFY3STTslsOixukhvHR2k6b77jphTnJ6Cv1yP0kT+ApmlFEnnYq8v7961J0pfwdmmpoqvw/qNTZmr0duxMPWgp/1dccfvrauZuhJPuby5m7CPqeXaaYft5dcyyPGbKMewRrVj0a83g6HzF7re2H2oqXDP0qjzoarYJcaP/upKnkq1Km00XRL3t/48njMjEP9eOAvJ+hKxFQtb7jmqlvrxD+9P2Kqj7accNVqwM9XFNEzP0v4+dmwaTBb5V5ovDOe8mYzNiRH1+D1lFnyork/+zYr5uZW25Uwm48bm16C0Yxpw+Zc2LafSGKtrEOW9dyd6L7SUBJbTdXY/vY+CKu7efgT72ElrBVvPcFkgMRJvFwlFZ2qwlS1xA1Lpto3Dl3KqFOeat2rh/yStNvxcGjD+10E6x0/ubDMjE9W1yGm+sCyI42WfXj/8tieEFONt926MLJNDIyr5G3fMgw9NJdDZ152fh5ewChyM4yqc39fpqIede0T9+H1bDP2RnIkzI+IZ1xOVi028urCMc0rE7wexUZMTNVf8Btv1TiD30figXnyTYW/2r1A8t5RJpvRYDPlmRq0/OFI2vfM4OLUeUsLg9L7G9SjS9n5uZ3NrWpGHXUqZCrMqJNOhUz1U6fCfirKqNPc3zejjv1UFabCub9KRh3zVFrmAWMiU6FORUwlHFhTv3kq6qeq6FSYUQ/VpviNqVpB5xdTffNUxFSoU1WYKttaL/7uFfvYbJU4xFTtjpKUXQrYT4U6lde5DIER77Bvbsfn0K/oVDj3520VWDPYMLnwXC/2zV/vr+13gtL7M3XrWc1TIVOhTkVzf9FSwBrfWh5gD7JuBOZirfSJqezNU00oT4Xen8t6RX9UVPy9bv3KqK/bnVq1S6H/qZVM5a1bF9kcPJM6f2vXTUxMtYTtU1Wnem07DWKqik716Y93PulUS8sYUI866VS9zXtMTEV5KriITa6Nm8BsOPeHPeqYUXcbPbg+eD1vlV0K2QSuj20Ef495KtKpME+FXQqVfir0/jzePcH3d4ricu4Pvb9vRp2YCjs/25sh7NHWGjAldSmg94dn0+DcH2bUKU+FTEUZ9e/cH+apXHcyjH7z/lafw4iYirw/YqrTIGK2LGDNxzyVeswSRkylL2ZSlakwT/Uzo45zf5RRx7NpKt4fMtX7EcH39e1SoDOUkam2i9eAmIp0qm0X9kyKN4TvD89QRu9PvhY60/oF/x67FNrH9q7s/FxZvYx0Ksqo4xnKyFSe5ZwCOpumwlQ/81RfnYryVI87MH/F++s+J78zlXSIYc/29f6y+xM+n2+eiub+vp2f5P3h3F9Fp8KM+len8jrhpcxTVZiKuhQKpiLvb7nopVw2W/B5fjs/O59w4f/bOpXS+pu5P039L2Gqf3ru75UFkej3+wdJ7J+XlDU+24Ewj8kxnmZx4LDltBmI7to9+Xx4XgWMfUYPMeo8b/50m491tlXnV+E+LzdfRJN1wAbv0V0MJ/aJTcaNkcNe41lYMhVl1Aumqpz3t1ztmvxw7sOa3tg9hDGwPgFPZwzW6Mv6mRuub/V4w44L70zvJsRUrYdv+t5aySMzkkNYs6TFQPKUFtfNdnc45p/lq83GvV09N37rUnCcPm/WutPyDOWo8VrxQ/bq+l7/9OgZjePgwdO+W4/Hq7Qelnmqm1dno9aqK8wkXXq8+bzqsX3pZqm5Su/TkqkGrYIJCqZCncrzrPrMaNU2J/5JuR47D/OlGdij3jybc0beX7Bwl8JrqFd/Ij1GFstXc1849zRhYr65zVi8UjZC30UbiWcXNWdz67AXTn9+j4V8TENmOzVbDJPhLRaHdjNg20aRnyq6FIipgjzdUkbdC4KZIJ0Kmcq59vyH+fYba/j9lSYbrs16z7heFmu+N5gUW93RKzJM77KEfd5YksZWz5sZ2lWFZ7potqXRug7/vmN3V1zdBk1pCI+nXtmlgHkq5QzPcMxTYT+VvVLg+8fOT9KpBpeTbtqz+4hrxsSUiKlQp0Lvb9TuRiHpVGrvCIyqzYBZX4thyluKa8bu5Z0BE7Fbk59u6jImpmrMVK9kqtu7q1cy6qRT4dxfLptzqZz7W+nA/FYzKGaNYU3HPJW2n2/iik6F/VSeOKk6dSm0nVUcU54qWzQNrvTGJ4mYql7oDs28OPMWmarD3qX3RzpVbV2cf1jM/dk7MZ+ZZ0+78ka9CWuA94DXvzRPxYxA4d2iTjXV9Bqv8/OyzKij99fpFuePffNUb009+J41vKRm89BRqv1UzUaypbk/8v5Qp8rDCexjpxHs29H7wzwVMVX4KvbF2KVgn2Htxy6FkqmKuT/sp9LeylGis2kWw/DMlVfnWOgwhRf3l05FXQqYp9Jie17mqZCp1NpmU+apUKf66f1hnsrRXrCG5Mrc5vX4BgyJc3+oU7Ufo19dCpinwh71ClNhPxXlqVCnQu+v0k9V6VL4dDRYM7k4+hWdCuf+SKcipopme5+6FND7Q6aqeH/SS4LfB3Uq9P4+7SswDzJVyxUa6VTk/X2ZqtL5iUzlNHO19P6oSwF1qkpGHXWqIJ17VZ3qmUdwvbMiv/Xt/Kww1R+9P8xT/cyok/c30Q7DUqfCfqqv9+cmGlxf04ELG66rFQFDZvB+vzqVY7+KcweKjHrnvYD7bd5YRDT39zFOcP0+fLi+UafKDs+N5NgduB7xbBpkKtKp0PtDpnLz9dIh74961L861ds1Dz6d94dMVfH+eOM9oB510qnwbBrMqFOeCjPq0vUYSnTeHzIVZtQrTNVqRruyRx3zVKhT2Zem+jC3r6bHtaMBeyz0/pYx/LnuvBPmjAqdD3WqtxKGvqsVezjMU6kTY1XO/WGPOjKVl0uFDlZLomqPevNwBabq5EUebA97KuxSwLk/h9WLPGPBVJRRR6ZqyP3Rb0zVam2w1x+YSr/0rsRUpFNhPxV6f/9yl4Ks/pk9Kkyl/XecTaOyf5ipLnkYivHePvjCNtSEafaEid5xcWS8ebp0WLc3WYjeFZ6500N8FaymHG7CtYyrNPWSpsben/lF2Jp7jbl9vzks6L6vwhpoSSxU6aqTToVzf2WP+l95KtKpQunz5q/Vu82G0/XDMsKGN+UPdd70rZGoCaNlyvBO7r7hO3qHC/NsAsN00oERu6EmUtNNZLiGvGefef673jF295iVTDVs1DqGowbw8+cnWGNw7g/zVKhTeZIGVOUE5obf46AWj9H7a+u3lB9hI8/G89jrGZttFpQ61ZepGquz7v+mU83hBUz17I95+/7SJdKpFrslrOFapEuw19vNDMnIH6RTOfpGgmfOsj8XdttIpUlT1ToscA5CmOExjnkwWVus724DYXjBWuL1nZqyTeRuBaysN2lytLQZkzrbEaBGeJXELhgJ8v5y1ZvExFThq7PmLb0WSpUuBTpDGbsU9pPbomSqSHc7hphP4fNPtnk8Nsav1Ajq+wVXWrU3s7qs+DxGmc3fVg7MUpz3Z/TW9yVvTiytZKrhMl2UTPXNU5FOhUyFeSpkKpr7c+PhoNSpZh/dMi196fOPM2vGw00NXq+dtjnXxF4vmUo/dxN4/SEw1uK975mNz0vikTedAVMXXReH2RDWvFugseFqtnsY/iKslTpVpfNTXy1+nfdX5KnQ+/uZUafz/jBPhd4fMZU9AabCLgXnZMEzHvNUqFM5tr4IyPurZNSxS4Ey6tcrMBEy1Wc6DnzKqPtce/DO+gBr2HUJa/Di0BxRRp10KjXQ63C/XALm7fW+bC4uTfg8nkV+oqf2E9KpiKn08zAyg3cqc2n3gjX4tYE1FHUq7FEnpkKdSssvwAyNczIjpmp5j1gi7+/bT0VdCo3Nd+6vOwyIqShPdWwUZ/0U3l+90TiUGfVu4E5/Y6qsfZmXXQqYp6LOT/T+UKeqP/xfOhX1qBdMRd4fMhXpVPdecYZsoMC+PyjyVE+zGA0t5v5qV3aInbUBa/o1nhiw5q+BSTBPNbjpTZ7pKqzhhyswIOWpPkZYen+qLX+IqWxxVRPSqTr9LjBXphXMhkxVdClQ5yd6f/XbcC15jmjopFNhnoq6FL5MRXkq7Kd6F52vlbm/3J4Xna9Fl4Lct5Qyoz714PqqdClMu/2QdCry/tQWfH/fuT/KqGOeCnUqO1teSp2q0xRb314UewhViU5ll8K2C583MhV6f5SnQqbCPJWT5MCE1KVQzP2R94c6Vb3Z2fjEVNSlsGd7iXQq7KdSgicwBTIVU7RPmadCnQoz6qhTUT/VvAcM0F73QkZMVZu6Btc+Q3g/eDbNV6ey00J3Q6Zq6dEv7w/n/tQ2fN8Vpqp0KfxRp6KMes2WLTOZB0+4n9+wR0CmaqdixeV6byURU71PD4k3+sAw3mrU65iaO8up8/MnU1E/lfBPLq/tXnE598cfTxPuzzNc3/vPPKU8VbOXw+8/UuB+mI0OrDzvD5kK81TacDmPHS+ay6bcXJVdCt6jXZxBXTBV/dUvetn3cH2+QmVd9f4wT0Vn02CXwlJVBqX352fw8795KtKpkKmwS8HZcthT/3tMpSl/5/01/zvOpvnH81TROwrEOMijeDKV1YA1j4YhmA3X7JTbS42NImUqDDFJGN91Vz32Oh4uwllnqSTexihnqmEkYizvrmx6cFs91r65ZzF0edHN0Ezl37sUirm/Sp4KmQp1Kmt1fARGU1kIfosfLX9keFurolPZfo3PzA3bzHlD5ybsw+QoLHUqM+rFP5lqGOZb2ci12Zp0Ksqo/5z7Q6aKuu16TN7fd+7P++pUmKey2qtsRt4fMpWX6/sH/PdDwT/iPoiJqVCn+iTM8ImpWPse09wfeX8z5jzLfirsUW88T1MxfqcXiZ9rlszOh6cnXHt+lLixu2pMrxlzYfb4Spqsa5eQfd7KWrheemP8rgYWrC/bvrBD+8om4WPUI+8PmcrbJLBmfPNUxFR43h92fpL31xDHGU96kxYbSmotIqbap8mbjXtOXTOy13JePBPfVZ1KcRptYN7mMzQm4+GMd+S0IVnDdm6Z50Y+q/ZTRS1x+K2fqpKnQqaqhzX4PpGppEydEFONZzV4vWcguTx7HPTYkf1MM68n9chbp7EhEVPdJ40nvz0fU3hGhzwhppKMpsqGO/3lGC+/yASLeyCR93cbhfFv3p/27K980qlmzZpJOpVXvw97VZ0K+6lw7q+Sp3qf37BPNu2TRHmq+uXRJp3Kfj6K8/mKPBV5f5hRx7m/eue19CsZddSpXMdd9sxo2h9TnspLT7CmTOJizUCmuuqFzlQw1affiMoedWQqzdSAqbBLAef+Pht7wYip7qm+L8+m+faoo/dHear3yqrDGgdXbCVPRRl1Y3CZUZ5Ka59DZKqip/oJjH1XjhIxVT5M06pOJfNrqVOR97euP27Vub9J62qWZyijToVMhXkqm22BabFHnfJUYxf23ej9dbbXiNHcH/ZToff3M0/l9PWCQf/KU9n1ovcbdSry/vC8P8xTIVNV+qmIqYz0EhFTlf1UK2BUpVu8H8/fl97fR3r+h/f3toDhlHoDPh/TWxZnackt/vbXhY7UPefk/WFGveL9UUZ9pcP9gXN/2U7dxV6+OWsVpqrkqcj7y1rAhNij3mgH8HrGDu5fVdft8gxlZCrMU1GXAjIV9VMtA3h/S6c4X1EN89/yVC0vhN8Pmer/rlNRRp10KuxSwLk/9P4qTIXeHzJVRafCLoVKngq9P8qo169ul9evSiA5TnEWDDJVY7bZAOMG8O9x7g/zVHZt1QgrTOUaH2Cc1aW4vwumojzV97w/yqh/mcoeicQx643Hq5z7wzzVHzPqFe9v61kSeX9uo3UpvT/q/ETvT2o/XfL+vKw4L3E5L7pWCu+PetRHejHzsJrC5zHMZ1ql87PUqQrvj85Qnh1PGjEV6VSYp/rJVNhPJR+aR1bpUkCdiphqvT8MSKeiPBXqVNIt3fjEVHg2zf+ITtXU/q6fqiJT/Ql9/seYSvmHmerxTKbCit29NE0aQ4c1YH0TXXkSSWLeX6ZMHxtcuGoU+2Kz1mQ2zdxY9IMwZUJ7jCImG0W+J67Dnw+vkcwe60lcTH/Av+evNK0y1fcM5UqeCpnq7u5a8ag/3qSGFN8cfu6ONWnUsmu64R9nBulUxFTPoy24xOtFXukj4M8x7O1Qp3Lbz7pssNDucXXta5L1uT4fRnoOAtKp3E1NCompOmEyZbZ0nHSIqSre31enGj4vwBCOGy/5R3m0GTFVw+o6VZ3qBHtq/ums+xJ5f+u5NKI8lXM2646xD+ME9gl1YLDLCRgLmUo+hvOy83Moj4QYJfzCOK+lERvph7EY1kcHib8215TtjtupYIIFvlgkQ8Fe6mQu+ott0WsvA/PKjyswcBzA5x+8Apl0qp/eX9t5hmXn56Trlt4fdSmgTnVrRIo0PNe2OTHVSc4/bFS3doEx3nUnXPXNjz9iDBjFGd1hX+RILWnktJ5JhalGYzXr/KZTIVPB9xH4lS4FmvtzX/OeCV9Er9Sp9lmkU54qk+GxSDoVMlWu7bolU9X70oG3tiMjJqZafcYZP+YP1yedyvGXY96YXBsxMRV6f5/EC4ChHqeE8lSoU5X9VEEUVJnqdlBM/uaTDXONxaBDXQrIVK7c/+X9qSKIGelU5P05w1PsjerAMDtVb/LWMp+XearrdA6vd2hOffL+/BEwCJ3319wCY2CXQs277CTqp0KdCr0/YirMqFOeCpkKuxSU5X/qVNlRiqp5qoY9BWZEpsp64bo8Q/nr/VGe6uv9YUaduhS+TEXeXyhde9WMOnZ+ZhflGFfOpiGmwrk/PJsmT2z42lCn+uap6Lw/7FJAprIvKfwZvT/F2/5iqq9ORXkqzKhjjzpl1LGfqtEAhoLvTxWkU+WucSi9P7/17hJTVfqpOv1eyChPhToVZtSdTaLo1TwV6lSeOzIpo055Kuynavdmv3rU0ftrnkcbnzLqaTDSKU9VOZumneVzRt4fdilUvD+c+6MuBfT+PnIiVzPq6P012uKX9/czo17O/S19yT5vJZm8P+z8dLMnMJnCYA9Z6afqDopzCwrvz+v3BrpZF45W6lTo/fWkR4e3tOA/mIp61H8wldMKivPk8Ly/Ik9FTLV9yIey89N1gTm/c3/OpTlIKE+lLaZw/yFT4dwfen/UT1XpUli4J8fc9uB+rWTUsZ9Ke4V73/M35xSYadcj74+Y6punquhUmFG362dg1srZNJhRxzOUK94f9lNh56etWfA8YAkwJ3UpoPeHOlX+yYAhsUcdM+rIVNSl8GUq8v4wT4U6FTEV5qmQqcj72x8Lr/M4DEqmwi6F385Qrj/h80fvjzLqP7oUOt3GL6ZCnaquW7CnQqbaXtx+1fuDZ+yFvD9bhsWr0vn5bzNVq9X+O6b6L5n7+6e7FIyn5gqn6e7iibNudFhr31OFNZD2sfBfsDvazQ62YCk8w8TaCSIWq++dGFn6WeJObeQwtjNCMRi14c9u0kyYBJevGIfs6PO5oYUMLuTlf/RTFd7fT6ZKNK1ZMpU4Nsb8sAGGHQp/GxBTadLSiL1LvRuY70mbc7VjGr6jZLljwmrNeLMx7TH3eK0/jPl4acAzoKP5pFN95/5Ip8I8FXYp0Nk0mKe6Loc1Nkamwox6xfvzHplfen/YpbDRYs6lfqwzylMhU2nhrB87fQmYoNbnwIwboZdMla6zI28Mnzoj7w/7qVCnoox6c204wjheTvFE9FKHzR9XBluzSeTDk/vqME+9OqKXSQt/cpIXGms3rkJ0H+9LzOvBJWG1zFEFY4ezJPyzFlHnp7ZoC4l0Kuz8RKZy8/MsJJ0KvT/XsP3cdPe7KX/5YzUeNhU3MFz/5VSZ6uCqgnSqkWLUZKO2ikekU41NdesQU8G+SvWJqUin2t6m5dzfl6nI+8OMOjIVeX/IVI1ar8jH5Tms0dldAMOMtJgy6mcrc0qmsnxg2Ms82xNTuf0iL4U6VZTqY+Y1V1lo3uW9yyX9JsfWvv3SDZz7Q6Yi7+/bo17qVJinwrm/5vwsKKNOOlU2hn0/nveHZyiTToVzfxXvD3Uq9P6on+rVSLXybJr96zwj7w+Zirw/zKhXmArzVO0jvL57ChYd832FNQeZyuH9Yo6t8P7am/PSJ+8PLgteZtSxM3Q/zGPSqdxaH9Z0zFOhTlXpUlBgj152KZyu0Z1rwxbsYzGjjkyFGXXSqb79VMRU/zn3NzNr2XVRnveHOlUlT7U14N+3dzVY4+9KAEzxPOm/nU2DTNV6vIAppnNgwnUjlyhPRXN/9+mzX3YpoE6FZ9OQ9/ftUvgUz6NKlwJ5f5l5KbsUME9FOhVm1KlL4Tv3V8lTzTqBVOaprNGwylSutiryKSrc0cpnBms09lMdNs9R1ftDnQqZiry/fFV0UXyZCvNUdDbNdQ5M8NKdGnx+95VU0anovD/0/l6v4M3bNbvQSQrvr6JTyS34vMn7K5iKetTR+yOmwoz6l6kc8wrXF879SWwMDIM6FXZ+kk717VHHPBUxFWbUleMJGGtTL3r8TXdI3h8xVdetjYGper+8v+M9AGaf3mOJmAp1Km3eh+u7JzVCsz1MPlWd6o/eH+yGV4y8vwpTYUYddar/w92ZdauKZF37B3lBJyCXSqOgNIGCyp09in2L/vpvsRYnjdonx5s3mVX1VV7kGHucc9x7KxBPzDnXDGG5qrzXypv/U6bSTvqu7qdCnapxa68TTqfCHnXSqZCpWl62hOt3I6dWMN1nlKcKO4NDavX31dlhVZ4qVAbjDuWpUKf6zfv76lR03p/xhvsPvT+9MYTXxzzVT53Ki2WbvQd6Jv7Uqcj7q3vUganI+5sJsCcRRoOVSF0K2PlJOhXmqZCpmn1gvjDLfulU2KNOZyhTngq7FP7NTGWIf9VP1frvOO/vb/f+GAu6cXiPFsUoyXuB3XlntzjspqtkaM+Okh03NVjj+9vcHl7m5449FvuTOFi2DnZ8up0l+1nA19a5f4CH/WPm2YXVnccdv5WLw0l4drg8FXl/Vy9wyPsjphq2dze2vR80u3+OFqX52Aoe267PTZt0qsewhGema3eS4N5igWUM/YB0qmh473RIp5K3gp0Es5WQmv7Fb8M1VpXCo06F3h+eoRw+LnZATIV5qp9M1Zd2vkFM9cj0RuEJG2CyddBKqfPTa07bjiU0RZ8Zs2W7iAbGK7OyEwthnxB1E2Kqzf7l1jrVYr/KzXfWylmzuWyLYTR8BrxOhXkqrX3pxvbtUYgM9kB72yyXctwvF0sxLp+wMghq34pdNkvsYWgcJNu2D27cT41DMgysk2Ovp/EhHjyVPXydeg5l1LFHnZhK35RLJrwaC5GYCuf+YGdc9WNVTHVpWX22WcxU2+u9Hp6pO8+Y8lT9Vi/yzOhxi+DnVUubmGpzWcDv5zw0kfP+kKkGkfgq64w6MpVRHAPLU+8bPk/11anI+2Pbwq69v8OTGZa88SNiKk6nkrtNYNx1spGsvXxaMj3sdeAZtX1KpvGG6+c0/fRrpkKdyrj05VqnEtMq89p8T0XSqZCp1KLqtSammuaTOqOeplVXwaAPjN4KqnPjK53qdjUEPqNuaitgqFFW2OT9iVX/EWbUyfvDzs935sIah0w1EoHR0PsLTrlcWsLJg+9/WE75s2lQpyKmQu/vbU5ikfJUqFNRRh11KsyoE1PpTWCU3E031E9FTDW3UoV0qsDI4BmKGXXO+8POT06nQu9PL197299l7pl0qp9M9cfcH+/9RQNZVqnzk7oUdttpak1fY9jH2094v5GpME8lsdm4oLm/nzoVnqFMZ9MIGTDtt5+KMuro/Ums0qlw7u97Ng0xFXp/UtLdipxOJbxWsOZTnqpiKsxTcToVen9+/y171KXA5amuztvkM+q51/fq8/7Q+/vmqajz856HtfdHTLWcGY06T4VdCocYGIq6FND7Q52KmKqrAXNgnsqYv+Dz+OH9BWMB1nj3kG7rfirMUzG1D88fNk4K0qnYRh3wc3+eWOkumKfCfirqUkCd6ulNHOr81DZwAYfvNjBDKjotpnavVX6KnZZWGV88ph1UYIYfc38B09xfTFV0c5sy6uj9YT9VFD1c58+ZCrsU/PH+aJBOJT5gz+JHJ7gfsEuBz1Np8P7pxmRhh+8X3H/pS2vXTIU6lbWe2DxTTdj4l/f30psqZdSVnbISKU+F/VSc90cZ9Q48e8n7+8790RnK2Pn5GY+Byb5MpeQXYHRkqp/eH+ap6Ly/n3N/mKdCpqK5P8xTofdH/VQ497e4Vd7jV6f6MpUfCPC8Qe/vNTBXdT8Ven+oU1E/FXYpyBs9F4mpvhn1n3mqf3M/lQxI9RdMZfyXnE3zdzPVR5zKwEjKJBmNnEPH9otyGvsl3HPxzRsvbe8Rv+P2aLm02c6exvZi9vZj2A5uxdiU1MAWWBjGYbDYwW7vCAwwLuURMNZqbTNp0ax1qvdcj4swOzmOdR07Fq9TtXPhwZ77oVoQU5FOVTGVe3OD0uyMnA5rTX1YQ7vVWS8ds13NAWnwdXl9GVbySTtM1mfO/8VU8tic2JRRP81iu/b+kKnk8XzKTgPFSIipnFDZkE7VNw9RYD5W7pi8v4GWAdOh96d1Z+0kTBqwhn+9P2Iq9P70a6udRJ91mBFT4dzfn2fUR4uOHkeClycjQ1Zye+l4szg09Akw0tWF3Vo3vcb+pHJcRxbs7u4e7Cy9Z2tbDI30sLc7B28QO7fJ1mZWlYf7MlW42AIzIFOhTuUnWyn7jan2zwkj788bXQPVbNqDAStS/2VzTNX6yK/CvXUae/N52XjEVIOmFEjEVMI5k0ViKvT+PpfhyOaYSjTlqRi4byewNttyT0wVCvnesI7xxmSNrDSLSLluSmKqluOo9uBptFXKqHM6lXYoFkzvOp0kPOTCnZjq+rp5RdSYsNhq7gqPKcFcsr3DqZGT94cZdWKqhWJsmXG7jn/pVBkwoDxrz2x/NVFS8v7ovD9kKsxTKZ1sWeepkKnQ++PyVHLqHBLy/nDuj5iqdVECy12sgCG05VAMj8vDnbw/zFNxc3+UUccuBWQq6bAeisFjUJ0XV839kU6FXQrc3N9Xp6LOT5z7w4w69agjUzXsTkZM5ZuTrmQJg/ud5v58P0m9ukuB8lRNeGajToX9VNSl0CkeXT5PhRn1z0PeFcRUqFMRU6FOhUxFXQraxVEtN+pcKKNOOhXmqXDujzLqqFNRngqZ6qLPKp2wNytIp5o9xrAPH182IulUPQ8+H/L+sEsBvT9kKuqnQqYinefr/RFTNVc4d+nodZdC1O1m1myRvuHnq86Pe1e/7zej7pszWKMwT4Vzf3TeH+apkKmCR3wwrE0G1weXp8J+KnUzgr1TWz3m1E+FOhVl1JGppGOly6BOVSbLD9NG57UdTKpe9VcjfdDP/xtToU6FTKU0Y9gTYp4Kdar3yYE9Ap5NgzqVEVcTwej9UUa9ylMRU729+5vXqZCpuDwV82S4f2QDmCGpGDrWVx6TH815QUz1PZuGdCqc+3v1TkXB6VRNczNLiKkwo046FXYpZIOqf6zSqYipRvPDL50KNkKO5ejVGdRVnqrqYlGtaZw1au8PdaqVMLD4PBWnUzWMqWE9D+9/yVNFw2xFnZ/R23WcOk9V6VTRIJNjyqirq7LyQh14HrCk6rrBuT+7uy+tzVJ6UkYdXgmY6Xp8R+zd/8Aeq1MMMqtvD4M6o74bwfXSlGYWa8TGoggml+4SnleNDq9T4dk06P1RjzrO/VGPOupUuwyu/5ZxAabCPFX0lF783F/rvp3V3t9qBnuA+W3rskb7lic/81RBcu/ura4DezhxBIxKOhVm1LFLIWi64vkfZCpJVf+Cqdpf6+8/ejbN381UjZhtY/eYsWR4EW3Pns+nrdi79If20FeK1N6FWRS3fSW1h5dFN7ZHR6cZR9fmMmGjVTO2V81MiLvTYJOwhjyF3e5t1Ys7s8U0Ge1mk4CY6qdOhUxFZyhPLsqO3aaCantta5GZg+Ggx46mLtdM1XuzBhPa7Q48g3TmWep2ETKtKXcKYirUqRpP3xYjNXxIZte0DHaqmGowiBoBl6eK3oXoWcapyo0afViz8Lw/ZCqc+/M28S01b/519ptOJczmWtFXJqxDOtXrnbdFYqpPrwUPG892xOBQAgMgUzWjdxv2edfV2dSn7hrueb9d+IoQquawzG6kU0UpcJ81ZfB93b2cJXFbkzr22IH1z52+YDf/OsL7LRR7O+4sWq49vFvwpP5MjSCOLrO5zSLfTu37YXqOB9PGrIiPj65q62PYN6L3588XcofPU8krJyXvD/NUvqokudXRBJddniM58YJ7o2MWUhSxSz4tbVexGiXlqRqRXhb9XfuRcjoVl6dq3HOl1qmon2q7GxXUpYBzf3LkZHagVHOfZVxlxL95qqEgGOyI3l/rwu6/MVXmnQbEVOE7gT/3D4tpzVR2Hu3NTSmc2M2du0nAsldGTPWS4PohporGVV4kaGc2MRVm1P+FqfKMmCocjHqONRleTJr7I+8P81TvcgZM+glgzcK5v88k24nhy4U1E3UqzKj7gzbsA786VdA/HT1rPXhY1PlJOhUyFfaok/eHGXXUqYip0PsTH0vYcyBTYT+VejpObepS+GbUf879cTqVLhhwfZ2GwCyuHCx4neonU6nqufJ+LoUY7JRpbrnP5Zups0fVg3+cxtRP9XaPC9SpAvL+ME/1G1N9dSr0/vzGHtYkzKjT3J8hdVNr78uw2/KyhR3ku+7dGk/iD/VTkfcn7IBpStef25SnuoXDPt9PFVbeiR67W5Hm/g43yaA8lf9un2qm0heTTRHcFLfK8HpGnVFHpkKdShmnC/g8b3D9UUb93QMmw4x6bmgmP/f3zaiHUVR5V3/oVNSlUJRduD52Jbz+6HGKrcjzVGKqyFR6S2Iqmvtr9eHrkZ+q7P3QszpPhd6fEm3h80Dv78tU5P1t5SBnwlFKCk6n+pmn4phqOzJmvE6FeSrO+xP7xoe1xEsmho/g4Fn7z1KnPFV0CYGJMU9lDKVqbqxiqseg3yOmorm/YSj3KU8Vvhi8Hzj3h95fMLpVuko190dnKCNTYUZd6ktTkc6msd/w+pinig7zau51CEyEGXXKU3171INOlblHpuK8P//Ys5ihN3IxUIfw82xeHuw5nPYuiSaLk2F1G12LvD/KUw1e9wUTeot1EuytfYfm/oipPkM5IKZSHvqsoDxVYy+9ae4v7NvOmZv7CzMVGL/5vITk/fmb/XxJTMV1KZQ+/D6cTqW5b/h5pSgTg95tL1mGCj+fpuTAmNM17DlQp5Kbwbj2/mZTzeK9v0vbe/PeHzLV5/CCPRTmqVCnQqby8wlcv8cI7h/hrS7FKD0fcspTffr5POHm/sSdBQz3z879yXJL/gum6vxKqIvt/+jc39+dpxocbDd228dewZqdUoU1+jWLrXvHTUZ7vZTsrnS7xP5CGhTD1ck62+NxymL/6Q6TkW0fAlsr00XcE8qxyO4urOmv/v0Th54YFaNTvu/Y0cTLap1K+jjBb2codxejPTv7t2YxUHXfMR22ttj1uFQKYqo8vrWYoLfawEQqMM2XqXx2eanWyTTalKfyz2PBMTW9ZbH3fack7nq5WtbeX8VUwfmZxLAvKh3SqULxPXKIqXbPtJV4ZeovzXAuTNnZeTds97JdGWZ7WYzgnjvqhXe5RaXpnm4D0qn8jtFOiamEW8MpQue+KSlPJTXnnYS8vy9Tkff3ZSrKqE8T2FX6xSVMhq3JNrb7nc0g7q4Cyx6NtyPPfmv2JG7vLw07vOYb1T5ai03snC6hOByv4rudL5tW3AvVSBw5l+JuL8ZqzjPV1/ujfqqkmep1ngp71FuPKOSZ6qtTuVo3gq8bL1Z7f8hUsTbtsUbnoiVuS14axFRl1pdEN5QZbIWOaULen99fHx3SqUr5CAz11alarjqtz1ButBewb1evZkI61TZ6wT480Zu212qxkpjKWKlC4S4Sdiam0h4deP+F9TMlpnpukp5IOtVuK/aIqQa796OsdaqKqaif6ptRD8tOlaGumEpQP1lBTIVzf9SjvrnCGoHeX0vNlgll1JGpOJ2KetSxnwqZCvNUH1sFhhi+exkxFeapiKnOanaiHvUgmFQ9zg31xDSdrWrvz6rWHGIqqQ+v/zwZBvu0jtX5jB1gqHha9eG8ZHiGfr0/+Sxt7VB1TktLNWMRmF4e26RTYUaddKp+KN8po/4S97DmngLJIZ0Kz6Yh7w+7FJTVJYE9zPGUElNxOpXSvKS194edn8Y02Nd5qi9ToU5FTIU6Fef9oU6FeSpiKtSpjF0Ma4Q7OhhW+tnC/Zl41XloD9iXY5cC6lTBwpmeSadCpoom21Ngxa1MZdqiDUy1b/Tg+hlLwEwu2yQRS5t3Kx/cdSZJle6BTIWdn8hUobOGz//bpRBce/D+ofcnH6xVQToV5qkoo/7t/FQVZyb6UTxWyfvDHnXSqTBPhUwVNnQFmHcJTMF5f2NzKTBVOGW194edn8hU1E8VL6UbfN5sXZBOhXkqTqfCHnWc++N61GFlGNt/nqf6qVMhUzWjFuwxkKkwo47eX9R5AKNO4bYn74/LUzUb8rzuUiCdamttCmIqyd8veO9vIHdKXqfKtECifiry/hadsFfrVDj3h3mq9+GRFcRUmbY3qEuBmAq7FD7GYpOEygzuJ20lmEyfduDzPn7gep1FKjwmGupWJO9PWW3tOk9l5selNRSdDXw+ATASZtSx8xO9P8pTYUYduxSIqTBPpcl9YErDlVTr9oC/Lx1vwJDIVOvJOKj7qZij59T5+VOnkvouMKz7guv9wsZWnVH/MhV6f37D29+JqcTCHNs093c7a07NVG11IhFTofdHOtXOmc2Ybt/hfkGdyr0B876ZmBfEVPka/v17B0xN3h/qVNRPdXh2pfq8vzHscf5ppmqKxl8wlflfMvf3dzPV8zXPWfM9byTR57JeWu2R/mSvrmvAGuyEwMmLlg1XYtssRq1uGdil0L7FoXN0bcaWH9XuB4Ucm6odJKNVau/t3rnM4sg79JK4vx+WpFO1lGNcn02DOlVrHcEzft8xY0s0rkd2sLOm3X9/BpK5jY5t0qm8wrmfzbCz0Fl5ldpwTzwjybTL14CVm0fHDsITrLno/b2PXbvw42HD4Ly/ga8b5W/9VOj9oU5FTNUrR4zlO1sX++b0tiem2pVnoxiMVqs7MZV+yPU6TxVPN33KU/lKqx1zOhXHVILdbYvEVGuFreAZordtvy+tYI0XjAsxlT8Ok8xqHIpVbAqyJQ6z9qtjd7oRY0I4FsVwZL/ONjzGtkwXxCfs23dGbqXp+s3kpG8n7H6PAljDrYhpdr9bDE/GtrRnDtyj2KUQzNcHh/qpXq3notapZoMOrNHXc1oQU42Mgc/OO0cSvdlpWRJT5XH3WfQl83E2D6siZPq8fNY6ldVPukxVC7VmqtWlGNZMNSrbe9KpkKlIp8IedfT+uDwVMlU4lrse6VQHo2mKpFPtBNtjYksGppZaL8mK1aLPtOUSPn8ngddvdhcZ0y7tth1sN+ul+Y6vB3Zgva4YTIevKr/TNCmj3j/uGpmJPeraZgfP9OYe9v2/6VSTPCWmIu/PfK9gn3yK5jVTLQZSi9epnpdZm5gqWrmwZpJONeoeEmIq1jUU6lGnLgXMU5XhbVSf94d5Ks77e62zM9Of43Xd+YneH2XUvzoV16Peb2ohr1MhU+HcH5dRR++P5v4wT4UZddKpfmbUPffeIu+PdCrs/JRXJ/j8UKcatC72l6ng9dhlXOtUb3lcWuzkVd0U8lb0T51magWKHDFxeoL3u5PDPl9cxWea+yOd6vwxrd8y6qhTkffXGVS97dijHoXw82CeSmteYE2b7mFfjkwlrCum+s79GT0jr72/nXWodSpiqm8/FTFVukhbdZfCYwprJnZ+ovdHOpWx33aIqTidijLqg+hXl4L46c0TYirsp6KzaVCncrxc+42pXso7qZnKbcP9xzHVe98RKU/lb6fHu9W576/EVNSjjt5fSxGTmqluuTnguxQwT8XpVOFunzEjK5dJsNnD9VXuYQ/zWT8WdiBVvd7X1HiSTuVLKvz+aX5u1nmq0bOZWXJp9nidam91e0wfinM7iirvi3QqzFOxNewB2ovKWzb2ReVdVx2VlU712Va6DDLVcxy82EubTJNgmPdUylM1pQa8X8MEmAOZStru4fre+MB4yFRcnkp/VV0UP5gKdSpiKjzvj7w/1KnQ+5PE/rogpkLvT7p0N3bga/C8+6lTYUZdD4+zeu5vnHiPmqmwnwqZivJUfdXdk06lPxrw56V9XcKeCRgbmSoYx83c2hh9k5gqfN67uTWr5oJRp4qcI+wxMKNunHXYU6H399WpQn3WPdN5f6rQg88fmQq9P2Qq4O5pzVQt+w0MedCB4R4LzWMf7Qyfx16GPy8mBwcY7rGs81TYo47eHzFVttrfKKMe3lRx+Q8ylar8VT+V+aucCv73n2Sq5t/MVGrYNVgrXL+BUdIF7BNumsBEcfqCffUbrhmto8Bn+IKlDfbBj9K6wGoQR41+Wxxd47dje8vbLLbmADVwp5il7ZqZG0fzY7sYGs2yzqjT3B95f72zzTPV2QOmQ6YajJWBQTrVXe/KxSBt3zPSqZCpotc9upuYp5L9dychptKHhUAZddKpkKmMpaqI5P19mYq6FL7eH3V+ri0l+U2neizXhu0eF4+9+TKSIc9U34w6MdVemQ5qpkqvr7sVWq5FTEV5qrFqb+qM+jt/5JSnwh51ylOdm61u3D7bqhju0wVc833zyIzR5wxrgBmo1voyFtnnst/DMzS45FZ0vJpMcwGjovalBft0YXVnymMqJP4oKJekU1FGfZZJBt/5uetKHWIq1KmoRx29v9NMkZLf8lRNu6ESU4k98WUPTp1wSUyFOhXlqf6cqQ7Aa6G17Xnk/VGeCr2/SHQO1E9F3t/5oevslk46Baxp7ExM9S5KxXY9fXO2HmffYY2L3Ci86ei1tPrjJCWdipjKKucFOzxlJwmvaduzwnc1R1jlqdz9vXE2+6kBTOSm07pL4T2/74mpIjUE5kSdqnW+Z7DmJRPPmmrjdp1RR6ZqzdUGz1TfjDp5f9RPNbcOdthvwO+LOhV1KWBGHXUqzFNxGXXUqSLb7gbEVFyeKtg+4PfXsmE994d5qrd7morRvNMtSafCM5SDUJFz6lGnfqpv5yeXUUfvD3vUialQp1KUfJlQ5ycyFXp/lKdCpqLz/rCfCrsUOKb6qVNhRp1jKpz745gq8NUj6VTUT4XeXyM35+JPnSoMppOAmIq8P2SqRB726zwVen/Y+ckxFZ5NQxl17Kf6MpUvis0zeX/NewhrSnsGDIRMJZhXYKzJMJVIp5JPNvz7RXeakU6ldGRgkm8/lWwkGzsKnvD6wuLikU4VvpgsUZ6KY6o/1anQ+6O5P+ynwjxV8BYnGeWpXtX5c8RUOWzN+DyVMXY2v3l/SjNNkmCwSkqu8zOa3mENpjzVpQP3e1xlsJGp9GgN7zcyFfZTkU6lfBzJcraxyncppFnYozxVcBNczxL0oUtMFQRNYIZ59117f/6VwfWJOhXmqTimEpwqT/fNqGOXAjHVK5N7tfen5/Kd8/7q8/6qjDp6f8RUYRkYv+WpxEt7axNToffHMZXQHdo8U6H3Zyi3dcH1U6FORXmq66UzJ50qyC14Hv0pU+nZYVPP/TnHQ81U4bOr7y19dxgw/bgrkp9MFQkH+H0wo855f4fjwyTvj2Mq1Kl+y1OZa3h/iakuxsqmfirvPszY+3DdJsRU2KOuvvaw5zil8Pmd5Ubt/QXjw3hJ3h/1U91V2FM0N53Hv0en0rS/6qeyjD/+a/8v9VPZ9wus4Ut2sf1MulSdmNqWKbf9MQlly8utcLyCfUz0KYtQ133YZ2WFGfdDTSnCgbWRbO9+6sVePO4Uo4MW7+2RfVPj/k1XYY0ZPQ3ruDPG/9L5WZ2hjEzF5ak47w/zVMhUpFOR91flqcj7Q6Zqied2nVH/MhXlqT7RsUl5Kk8aP1Iz3y8nrPlZwD4JvT9kKuz8pIz6Z7gb8kz1ukZj8v4GbAr/HplKgcu2IKbaNl2XyeJJEF1kqulB9GDNUGFN31/aZ1hbb10+o0461SgVxL4zaWTk/eEZytT5WcIyzFR2eCW+aGuStfQaPgOw2dnB8ayXVtENp0x4vtewL8yr860G2o59rHZpB/K4n1nT63vJGlJDsX1rvKmZ6qVc4oS8P2Qq9P5Ip8KMOupUQdxI9jT395OpSKfCjLoRLgJiKm/VDgNTnFWM82WqrTaN2cfXRNEbvoGJqEuhYirSqTjvD5nKbAe7WqfCjDoy1f7r/TWjzYB0qoGpA6O2zkmPdCofvb+VzBIm9QShGOhLYGjUqYpobtVMZcc3m2nZQKx1KuxRR6Yi709dGIf6bJrU7XZo7o90KmQqzFORTvWd+8OMOnl/qjn7l7k/yqhX3h+XUUem+k2n2qewL8c8FTIV6VQ494c6FfWoo/eH5/2RTjVwgQm5LoWv90c6FTIVzf21Du4Sfh3jQ3kq0qm+eSrqUsA8FepUXEYd5/64jDrO/fmf3q9+qpqpKt0C81RcRh29v9ayUZ239kc/1c+M+ntQpsCYajcj7w/zVDT3N+jGJdPTcFv413HPqfNUojWrmcp4hN5vOhXO/UXudupZ5QKY8FMK2/oMZcUpW3UeaTo6nUmn4vJUX6Yi7w91KmIqzYU1UVxeOuyTN1Z852cjPKwTYiomPvq894f9VI3eBZitCN1ap3rd/ESkjLp2c2RiKk6n4pgK+6mw8zMcrOB6Q6YqW8E68TOhG/NdCq1qNh51qneRJDZ1KXzn/nimqs5Q5roU/rzzE3Wqn3kqsTN22ct8rwpiqsXA7JL3RzqV19UG5P0F96pPC7sUUKeiPBV6f6hThWLlfWOeCpmKvD/MqJNO9c1TYUad06le+9GcZyrMU5FOZcmfTn02zdf7+5lRf80fqyLKC2Aw7FLg8lSvz/3GdPEE18NXpxJHUXVWT5VR/3Yp+JueJHE6VfipvDXUqcThcyn6oTs4W+YHntfIVL7HqrNjRM2kjDp5f/1nNdOCZ9P8yFP5PSaV1tL3VnVG3Vwc7r86Py+/8lTYT/Vz7k/cSrCHmWhwfwxt+LxaM+WX94f9VBxTcd4fnk2jGs7138NUeuuv+qnsb41663/pbJpWtEpYUz8VSfQys44FC3vIGgcnT/xeu+lYB6exZspTvAIXTy7A0dvdhRnm+GUHj3G0twpZebPSaOuF37A3e3t/do+xNzqUoj87PzrWc6um5P1Rngrn/tTLJ67n/jBPhRl10qmE8NEgpuovrSAnppKsLTDJD+8v9PevsyWWG7inZk27zlNhRv1o+LJITEVzf3IySaifanhMTcpTUUYdmQq9Py8K/YCYCnUqjqnepdC0KU81cxPYp27mjZqpBgcGa774cWDNPTF4ZhbAHLp2hD/fjkKPYyovC8OYy1NRP1XjNIfX783OlbbrBdZuAvsk5azPi3CUao6l66bJ5NV9nERh1RmZZdW59KlwsUP5cO5Yk2oOTFBbLzs6NVawxlWdn1yeCpnKyFaw7/4yFZen6vWuZu39bfYVw36uHnv4wrPWqZCpytHlUetU+5lrM904qqInKCuHdCrRfouJN7m3s5qpHt6wzlN9vT/KUyFTCYU3EYmphnm7w0Rp1RFJp8I8FXl/qFMhU1GXwnP0yq3P2B8xUTDga2SqNO9tWX5tdxLfTIB5M3PRJZ2KYyouo/49Q9n3teqM32lnzHcp3PvbDulU/nasqJY/Vw2eqVCnwoy63/SOd8pTNQbeoeAy6pSn+jJVY1udFYTeH2XUY3Mi8nmqXn9VUJ4Kz/vDPJU/GMAaeWiqes1UmFFHpiLvD3Uq1oT3l/JUyFRKuX+z1/MEzDyYwPuPeaoPm8b1eX+hl15JpyKmIu+v6qcKt+lpSRn15uyWJJSnQqYSX0dYI5CpWqd/9f6QqehsGsxT9dxtTDoVMRXqVIbSSMUoe8nxb0zF5PLN1MEA9t2oU2GeSjo5s7qfyhr/mvujPJXqvc06T4U6FTIV9lNxc38/81R0Nk25hTUFmaqxnsLvjxl11KlaI2Nb96ijTkVMhd5fvynb5P1RRh11KvT+aO7vm1H3k+rM7WmzbFKXAjEV9lOR99fpAhPkYanz3t+3S4GYCjPqUmsEazoyFepU1PmpacCw2E+FXQpcPxXn/R2H5YQZubosfPEG1wfpVJ/WIqGzaTBPhV0K/qvXdUin0ma7dUF5Ks77E1fw+7ifmUc6FeWpiKlWnU1CTNW9SUum68AUYeq7NVNxOtVFzUTWePemtt8dKXC/VHkfrksBe9QxT0VMhXN/6P0F5n1SWk7caZFOFZ6nSmytx8c2U/daXs/9oU6lwq5aDL25q1JGXR0VwCDFSslIp3prd2CstlSU9dk0qFMhU311KjqbBpmKMurYo84x1TejLjTkVUI61WHRrZmK+qkwT6Vkn0VCGXX0/nRjA8yI3t9MMOF510jheUg6VXU2DWXUkakwT6UK4VqMJho8f9oP6U46FTHVy+lmlFEnnerLVKRT3RrVOQVfpvp8vH0994ddCtzc3z/bTyUb0l95f85/x9k0f/sZymNhL7CWfV2Jvn5Tcks9S7AmtO3MDo6OdLaewaXL1PO9gGfEJAss52k5cA9awAC3w3JvZd5nxIRW45P493cDOPvQZnGvXVyTILD8wFrvO5OaqfC8v+/cH2XUB/Jxyc5zXxL70XNwN9NW2Kzn/sLGMqA8lfycCYnnXdd70+8wj30WeTsJr8UGGKbj60wzl5YdPs3H0mxtPjq7+5KcuFtpeTadw3LKmpP+1OZ0qvfmBd9fnG9V6/W4Dthz+NYTt9G/OeYk6zH2gGdh4RbjRmCarVdEOtXgdHmeiank96RtRzMV1nBkKql5sgtiKrmzafNMddovFkyLQ6NmKsxTqaWc1v1U97H5ZmI728E1/4Q15a3HXVbqz6Ht73awb/6Uzo61gjIUg2P1DF0tOw+mlW5hR7cH3CP5UoN76Pg5FVH35peWXOQL8v6CLEklK1/FGeWpfD2RAi5PRd7fy33a7BieRdE7bI3clMyjw66u+ihcsfPIzcuKDWqmShqGal48EdYsNW+Kg+vLSM1n1R/FMVXvYIxIpyKmKpvOinSqcH92HJr7Ez/mWIyOgVNaE19ReO9PfYiwT/ZvcuFFentvWerC5b0/Yqq1YtQ6FXp/13GrY1OeCr0/1KkG51Ujprk/zFMF1/M4J50K+6k4puIy6uj9YY96UIx7pXUbwBqox1PY1+rBUaU8lTCf7JJg7MIaeV0HAnl/vtuqeqr/0KmoS8GfDTt8l0I6hu+PTEXeHzJVc1at4Zin0sxhj2cqc6pqNVOlne7d6m1gz0M61VQ5LHmmUvZuRkxFGXVkKuxSwDxV2B3CGoZ5quamOqto0xYNi50CndepPkLVSVvlqbiMulAcFuj9ecRU2kbaJf5NkveUpxLnEjDNLZ/GHFNRRn1j7E/1GcqYp5rksskzFc79KR13mwRqonS4jHr4DoBp0PszGmdYw39k1IO1+YupSKfCjHrjAAxdsgEwCXp/qFNhRp1jKuHcAMZAnQo7P0tB2docU3He370tO+T9+aPo1LEe9i+mIp0KmQrPUKaMOupUimgD8+DcHzJVY5SOap0KOz9/MhXXpYAZdaHlre1o0RjDuid31nWe6odOxeWp6Ly/9g0YhHQqzFOhTvXNUxFTYZcCeX/UT1XlqQxzBN//eTvFxFTvx2OVBK3G1LFGZqPSPV6zopph2Nd5KtSp+qtqza/yVBxTuWNgcmQqf1t530FPelOeipiq1zx0+S6Fy6c6G+mrU2HnJ5enQp2quay8yWDR21unrm7yOpUjeCrpVMRUewM+D+yn4pgKM+rUpTBwnDvsidbVnlWpmL/SqXDuLyp78H5jlwIx1d2U9tSlYEyKTUFdCsPnKiCmojzVl6mC3RPuP9Sp1PNqLoaHnZxaQCFtOu+PmOrdrs7crpiKdKrV+T6vmDktIncF78eq7NvEVOFFUUrq/Cy7zSW83hquT/T+aO4PM+rIVOj9BTdxmpH312psl0k0XVTnvdregX10B34efX04U54Kdaqo+06yf46pFLH5F3N/mij/UVCl/CeZyvqbmSp+ZglT5TIt/C6zDcsbqCumKY+wCLL4s7RUH/ZJ8qjq2j9KsO8KPpct0yd32Fd69yvc81r3wYyWcbV9UV/APvY4P7EWe+6KYFWoqoUZ9fIJzx0uT4U6FXl/2kRYs0OoSol3uw725iLQWux6CMSaqY6vplpn1PPzemlGZdsl7y+4H9t30qkasGEWOaZCnYpjKq6fCplK2WlxnVF3grlHTEXeHzLVTgrwLBp4PWQq3eyr9uB2X6smZtTR+/Puejsg7490KsxTkfdXMVVfrTpLy91pxj7DIXyNeSrUqYTLORVJp1qMLkP21ttVB99NXFoAoAVT3v6gCBZFt9oHxh32Wna9JJrHVsequhSAKW9LO3JH8Hm9e2eJva5v2KfkIy2zfnYpWAH8/o19WHk3g71Dc38cU626u/ZvTEVzfz+Yqs8aS3jgam2TmMp7f4K9OZu9RuT9cXkqrp8KmQp1KmKqr/fH5al2UtxJfPdUZdAr7w+ZinSqTWbD5zWUGvbAHG2A2WR/SDqVu1wJATHV4yG1gUHyqDQxow7b8o/dv7NA5TLq0XAxTrmM+p97f48t7Ju5jDrqVMRUsMuQuLNpKKP+fBhGzVSoUyFTtdpbYJrDDhjhO/cXHTLYt3Kdn988FfWoPyY9iXSqjzwfAoMMKoar5v5+dinQ2TTIVJhRb33krR3ZPdi34twf9qhTniqX1SV7TQ9xETTm8O/xDGWc+wvsXtqxjt17kzXhXk0ooz6Kzh/SqShPpYoH+8tUsSVtLikzDhVTZXL3bMlHdVvnqfC8P8yoY5dCtFvt98RUqFMF0k0OrMc57ADzjKvz7hbwjEedCs9Qpi4FZCouT4X9VJ/+ZVNw3h8399fy9zpTmta2oDwVzv3hGcpcRr2xec+rudtuaR0zYFTO+0OdCjPqlKd6a5nAXpXOQzpVudG67DOuzg6Kn//CVOEwks/Wol2d8asf52Ig3uHnQaYSrFZiB7YIazoyVUvojQrSqW4Dp0ldCuT9IVNx5/0NF+WJdCqOqZTJGxj3y1RGMkvrPBUylRRpad2jrlvelHSqwNjAv8e5P9SpyPtDpqLOT8xTSW9JI50qnAbAhD/zVDj3R/1U2KNOTFXpVDT3h94fMhXlqaJ0/+K9P8xTIVOF4QLuH2QqowPXE+f9YUad5v5Qp5KCcF5QP9Wb7eHzi2Ybm/JUXEZ9GQNTfL0/YqpwX/WXVUwVtW7AcPc8X1KeijLqOPdHTPVj7o/rp+LyVNSjXuWpotfcLWnuz5C1VUFdCshURln1yL9ecL1wOlW4kWPSqdD7o34qZCquS2F5TeH+7N3SuksBdSrNaq8T0qm+c391Rr1VnWOAGfVeE77f3n54dT+V+HZTPqOOXQr9d1CQ98flqd7dcPxPn6GsSNpfzP1p3Lzdn/3N/2/7qZLN68Ya2wAYSo5HAexLVJ9Jt09PDFr3DnzmIVNYw5/AM+FhSh3rPgIuFibzzA58eapa0a0P19g52VUdep5h3ZyVyPRttU9VS7gm0PtTRklsB60lMMDX+wtD1fTqPFWlUxFTfb2/n0xFGfV5mzm1ToXeH+ap3uHVgmu2+9ib4xvchsebC4wmm3fDNJLlGPapr3Hdo47eHzf3hxn1ezfXRHdhXSVzqO0SdnY13R74Q8MgpmpodrMY7I9CZoqTF+yz/NAQ+4XW9qxCanVJp4rS4rW0YANhskbQMMTBqX0vSaeSy1cjcdsa/DzssT9TRp3m/kSx6vWedOD9GRsm3CPnEzDFQu3aUd63JGuSLR7sszk4Saj3ytL67JsiE+ZFakdax8qs1VvasHJ6zJKwvZ3CPVzN/Uk9eH8po45MJe7gXxBTKdkZGLSavaZ+KimdNdiuFD6Jp87ununmxw55f24prAJiKpz7ozwVMpUkrZoJ6VTfPFV//GBLrp+KMuqOAs8MY+tObZr7Q52K8/6Qqa5xv2P7weGVczpVf6xtctKpBPljFP10xGJrcXBj0qn66fwB18NTz4ipgtUOmFctmcWMQgcmv8xCj3Sqct2c8HN/5eiQFnWXwqQDe4r0mNX9VOj9vezeTCTvD3UqYV95EWlwvFv796zN1PkUrve8C2tU+ZBaTF6avzLqOPf3uV3GfD8Vp1N95/6IqZYbYOyf3h/HVOj9UZcC6lRh+5f3x3Up0Nzft0uB66ea2OUMvn6whJgK81SvqAl7JOxSmPbuWt1PtZVgn40ZdWQqmvtDpvojT+VZr9clqXUqZKqfOlU5WYW/zf1x3l/7AkxKGfWGKWfEVJxO9c1TkU51GIceexWX6vw7Bxir3anOY1TdqnuhylN1W8Aw1KWgCcCkM9kzau+v9Z7urbtWZbDP7bkI9xu8f8hUr2A4r5mqdS1LPqPO0nGbvD/fVGGNIu/vq1MtbhcXGKc7t6OSwes941KgPFVUDJoe9VNxTPXNqPuZNHG4PJUvbxRgzE9aMrE3X9V5Kpz7Q52K8/603icBZlaB4QaZ2ad+Ko6p8AzlID4rZ67zk8uoo05F5/3dj8Gr9v4wT/VlqqA7aMaUpyKdCrsUvnmqQJmefmXUK52K5v4eejllwmi8gz1JCtcrMpUoSbA+fDPqnE6F3h8xFWbUv2fTkE51r3wSVfLmdecn6lQ498f1U2FGnfqpUKfivL/x8mBSl0JwyHoxMRXmqUinwjzV58aAea4NYKbv3F8UC8A421F8Y+r9sxSDo5MCk9/TO+lUlKdSJ8BQ8uwKzCoc5jmfpxrfgUm/eSpiKuz8LDePqo9sKZ0pT4Vzf9SlgDoVMRV6f+nmYpFOFRw/kz3pVMhUod6CPY5hv6fUpRBEGfw83y4F8v6wn4p0qskWPn/Sqap+qmBdwPuNOhX2U/3Dc3/A5X/h/WlSp6VKNv7P/F/qUjh1xGnln3tJpN+AcarOT6YdcjMJ3+O2YQl2c8GArwai76wszxp4zp7pLjxHg2Y+vlvvT3qBfe8L9pUXdVJaA2HosNehFSaR5iVqnVGvmIrz/jCjTt4f6lQcU2GXwnaVifXc39f7GyBTofdHXQqoU+V50yDvj5iKvD+c+/vRpUDeHzIVen+Up0KmOp0FVXTvvYFhSt5nSDoVdSl8vT/veF7nXJ6KmEqY2H2mL7Z2EjkHYABkqvejJSSkUyFTlWzQ+j1PhUx1ORdNJijNfhLKi9yzLvq8xQoxspJIUbaB9ZpsciadmFn4VysGBi182Hf2xUgMXHEYWOHqHrD3ZcDEKG7tYU11livWHE3ga2QqYe3M2CeJFrVOFe3PKjEVp1MVWvAROaY6tT+PmqkmjWoO7/p81t4fMtWnnCt1j/rnfAqAKbefxJ1eX6k1GedDylOFbAFr5LKprmumgr2tQf1U5eQ9qTPq6P0RU432G2DK1bRLc3+UUT9mrg1r/Nuw3etoA/vKbhvW7JFk2INsGRrmsf3ZsL2ptkViKtSpFNd/F94tDTs096eK3Wmdpwr3y82/zP39cTYNN/f3uXnzX97fHxl1rktBzCqmstzJsmaqQtjXGfVXt+rjqfJUxFTo/aFORRl1ZCry/sr+IeaZCnWqn97fypXUWqfCuT9kqtZKzm3KU+WKuuA7P3Hu72eeCpmKy1P9qfdHOhV6f9hPRTrVyT9Yvzo//5j7I50KvT/s/JT26s72yzasyd+5v8hepDl1fsrrXZoQUzns0qmZyvHGS2IqzKhHiwkwaTKvziqpetSpnwo7P3/2UyFTBZF5CnimwjwVen9v0dvYpFMlWdU5WXl/P3UqOkMZOz+Rqcj76xqrNtM6OqypqFN1p2+LmIp0KmSqd+TOiyBmh5LLqJNOhUyF3l/Qe8Gavl9ICulUNPeHeSqlX2S2v53B9YZzfxxToffHZdS/3l/U0Sqm9roDmvvjMuqCZaTAyNfevdapMKOOTHVJOwV76zHsqXYi/HvUqT7HcFrU/VTfPBVm1LGfSlpdVjblqZCpxJUGTMp5fxt7IxJTDf3q7LHrurApow4ryZNp59sU7v+bElurSadkrXt1NhjqVNhPxWXU0fv72aXQWNqwngwfcP1/vT/KU5WPa5spjpGL0eANP89ofdbrfqqvToV5qsiZK6l1iaQZ/D4BvB+YUe+tsmOdUf/O/aH3RzrVYgR7jsbWXhXEVJinUtcnuP7M6WlvddfmgOb+gu1ukFKXQis9FAWnU3E96thP9ZOpKKOOTIU6FXp/vjSB+wk7P7XucmWHI3lyt6T18snK7Qf2QMslMD96f8hUlFHHLoWf3p8WDuD6nqwPqdXcBFvY437mtU6FeSrUqcJhJ9n/g0zVlP/K+5P/S+b+lL+ZqfRtE/Zh9rlrR4dhvrQ28vTN1G5TKNy9yTwrbdxgTXX73SScO6VhKa+4D5+5NIB99a7qJX8VDWa446EduoOitKouBfaezh1Y4xvD1FJKKamZCs+m+Tn3t0wH85qp3ONgSXkqYqqXuLibj7Yt897faPPqscZr0baj/o7l5P3J3cLi5/62izW8HupUkpkndT+VvBYd8v64zs+v98cxFelUmFEfLlqMdCrKqBu9woFndtpIBpinenc3bq1TIVONhnaHqUcm1DqVlgOzCu+PAK9vrzzSqcQHg3uo3bOBEcbtMRMufleM3tbLs07288D2k1ZHDA6veG/J+yYwadtsi+G8Aczx+NhLZnTHPuyDHjnsk314TTkpfTt8dHeBhWfTcDoVMhXpVJinQqZqrlmacDrVdl/CMnTbBJn57phCnaf66lSqcHsUP/NU5P1hngqZqs6od524ZqrV5KCSToU96uT9DRtV10MzB8bqnQ4dq73U1TpPhd4f6lTybSLWOhVm1Dmdipjqq1MhUx3ziSB6yFQ49/d63T6FV3aWuflMYI3EuT/KUxVesCOm8tcHqcpA5yPSqegMZZz7Q6biMuro/ZFOhXN/jXS6EylPRd7frg1M1YOHBO/9fXUqI+wMk3Dny0urMZcufJeCFQKTYOcnzf2t+7Pebxl16lL4nqH853kqzKjLG/UF788z5c+mwTzVb52fmFFHpmoqOeyzd+NmzuWpOKZSpseFSN4f9lNx3t/u1NmxpvAGpkHvD3UqPO/vZ56K06mo8xN1qu/cH2XUR2bV51PlqXzrDms8ZtRRpwrc/XTP61To/S1u8H5jnioI28Ak37k/YirUqbBLwe+NxxIxlaKeFnU/1UqPX8RU0e5Qzb39MfcXqmr1+1TeH8dUA/sXU1GXAupU6rMAxkKmwoz6O5kDQzrvSUpzf5inoh51ZCry/lZ3WPNflvquOz8xT1Ua8YXXqf7c+6sy6qRTNTsdn+lzObUpT0U96uj9IVNhjzp1fqJOhUz1s5+K5v6+GXVOp8J+KmP7nonUpdCQt/C825i/8lTo/alldf2gToV5KtSpIuECe4yvTkVdCjj3x3l/X6YKAjaOubm/4H0Dpji9MpVJ49daJKbCuT+uSwG9P0UsgTG07CTxTIVzf9hPhd4fZdRJp6q8P3/udz3r2XMmfJ4KM+rEVHg2zaNVXimjHuhNN6c8FXp/1PmJOpVhnYuCetRPe2Aa7FIgpuIy6shU2E9FTHW6w/Nv1c8XxFTk/aFOpXWv8PqGqJwpo455qiBbwOczvjWmPFMJltYjpqJ+KmSql9yG5xVm1EmnqpjKNy+wp8C5P+E8Hf/jOpWq/sV5f5ry3zH397d3KTyOT4md9JMNz0R9UxJT6W1dt/uJvgYimRewhg7mlhi9tDi1kpvdYlK87Yl+zx3BNdFMLuy9bAR2GPi7jjU9woJdtq5tMUrur9r7wzwVp1Oh90c6FfVTffNUb30sE1OR94dM1VwPG+JAO65TYir0/qLztr20wi1rEFNRnurr/VGeCrsUKE+FTNUS0/ZvGXWc+6OM+pepvGbScIipuIw6MpW0cY2aqdD7a8FiU0TFDpgCM+o/mcp43YyE61JApoouQhFY5rVlwzO/B0w2azwl8/Yerdh5sG8n4eqWx9ZaeqVM2InAZI/WK7D07WLKZM3uwzP81IE1s7+BNXF+ce1weTcdayJ1lsRUv+WpkKnQ+zNCBZ7B+StZWn4ybtVM9VkuY3P17ln13N+7vcrMTuj3a+9vYBhn0qmEcyLzTEVdCshUX52K8lS5Hm8pox6NCtgnok6F3h/HVBdmtAt/WrCMmAr26Z86o/6TqR77VsBn1HHuDzPqobqCz+erUw0eg6Ak7w+Zirw/ZCrMqNd5qqrzE/upomOsdP6PjDoxFfaoc0x1XzsN6vzkuhQ4ppIuDbOe+0OdCnvUuYy6fzcOdY866lTIVOj9hcc+fD9kKtKpfmbUc2WcWfEJPm8uo45dCqhT+TMgVWIqtddiRRj2D2dr+IkPpFOF049Y1kz1zVM1oqCENe4wKsJ1F9ZU7PyU/MMcvT/H+kwvCa9TYZ6K8/7WOGuOOtU3T4VMRV0K2PmJOpXvR3JuOfsSGFBxYI2cDIHBMU+lDRpZQnkq1KkwT0VMVZZvk/f+sEddTlu5SGfToE6FTFX3U1U6FXp/1E+F5/1hjzr1U311KvL+8GwazKiHaXaq5/7wvD//UTEE9qi35vasoIw69lORTmUHbs1U1KWA3l+kZxLcv7vEJqZC768xiTNYg6uuEfT+kKm4PBVl1E8tx7DejroipiKdinrUv/1U3x51YirSqb6dn6hTYT9VpD/h88fOT9SpuLk/zKgTU6mbR5eYKirW07pHHZkqUqvOSzpD+eBsROqnQp0KmSq8jRWDy6gTU2HnJ/aoc3kq1KlCIzjkNPdH/VR43h/2U3FMhWfTcEw1DpUOzf1xZ9Og9xdstalEc3/YpUD9VO666iRFpvp6f6hTEVOtetKUvD/qp/rqVNSjjt6fEG/h+kOmwn4qYirUqZCpUKeiLgXUqdTHcVn8xlSYUUedCs/7i6KJJJFOhf1U4SOFPR/pVOYbngdfnYr6qZCpvj3qxFTo/XF5Ko6psqkckE71zgzYoyBT/dv6qRRN/yvvr6l8//tfYqpVcizZfmZYSRSr7bu1s6cPVraHauHOpPXefNlzlRWDsVUE13IDz7zLQmGl5HfFcNh8p9bnY6/gGekMEl+VhqkVh1PG3kopJJ7qwRqIc3/EVHSGcpVRl+VJnFCe6jv3R0wVXbYiZdS9rm44ZodNFepSIKaasA3ck+4e1mA3hzX8q1OFk8YjJqa6CaVYeM3HPTezEayZ1KWA5/0hU2FG3Rd3Q8NarIWAvD/qUvjO/VGeKmm5Ps9U12Orx17uVkjI+8O5v7K9tG0uT4UZdWIqa2OPa6Y6HYz7bz3qXikI7DB9AbPGUpXBj3szdlvnlQ53rs5klpIhz1TtNxuzd9/sJ/7wAoyrZ2KTqcKkZ4eTonMn76+128Q21/lJ3t9Xp3qb60TkdKpNnJY1U6FORd7f3QgM8v6au+O91qmmn7nBnhVTuZt7yzAVdeHT3N8gu8DnLUtnxj7vDjDEd+4PvT9iKsyo49yf/0wcybIvn0+tUyFT6aHrMH2RS8VgoQEzY0Ydvb9BPHw5HFNxOhWXUcc8lTZplSLHVJSncjawb08P95w1G8CUwUl0Sm7uj/P+OKZCnUrKpouEmAq9P+r8RO8PmQrzVIFnVP1KFVNpZXtSMxV2KejqZ2hTRh3n/kinQu+PdKrK+/PL6vv9zFOh90c6VbsDz2j0/jimQp1Ky96/etQxT0U6FXp/mKdCpqI8FTf3hxn1xyFQYM29FyKnUyFTRawHWwXsUtCmh3lBeSr0/sSFtLN9Rx7fqUuhcf/AM/7r/bU2Q2BmzFMhU1E/1b04OKRTKc3bvOC8Py5PhWcoc3N/X6aizk/0/hrPHvx99P7wvD9OpxqlS73WqTBPpZ0khdepvkxFeSo8Qxm7FKifCnvUMaPO6VRcRh37qTBPRd4fzv1xTPXt/CSdCr0/TqfimAoz6l+dijo/vzpVuDZkj/JUNPcnaOOyzlNVc3/haJmcrQ7bezVTofdHPepevhA57w8z6oHfhH9/+CzvTNL301qnos7Px3ydkPeHTMV1KaBOhXN/fOfnog2MiUyFOpW0XxY2ZdS/XQrRWJnk1KWgRHYGz7MpXN9cRh3zVKhTNcb9aRF8PNjjoE7FZdS/OhW8P5OAdCpiqmcJTPHNU5FOhWfTcEzFzf1lDVG18uf9REwVWA4wJeap6AzlzuCQUucn5alQpxoZ+wcxFeWpMKOOZyhTRh2ZSouq3x+ZqrPotimjTnN/2E8lnBpZ3U9l3S9tfu4P+6m4jDoxFWbUsUf96/1xZ9No7mmbcGfTCJccGPc1qvYEVV7tc5gsbcpTYZfC+x3BnujfrFO1xL/y/tRvjfp/8myav72fqhvpF3Z9HE0x0t7t3NqXzTNrCjMl6V+3Dclc5teSbfuKafur2+ZsjZsiPAOY3rWjaWl2LGXoL5juph5c08fYsD7Xk88kp62L7scE5mDhnTH5MmNJ8JgUqnXdGsBXHR3WfKU0nd+8P9SpzsNCsj1BXRjEVJSnQqbCjLrolkIxQO/vZ5cCMtUWtjn2z7k/YqqjJHV4nQq9v0P2UBPKqKunSch2YqnVTFX4SUD9VMRUjrKw+TxVvxBNVp58YFIxZ6klb4QWO587rcTrnpaBeYrcBJ5Ze90mpnrevROvU7Hz9UVMFTzPoWFa0WjEztrSEAe3qqztkhQBK3v7isne0dJ08+aIve5vt2KQjWT1p6xk+tHu2mGyznOOqcLZxFGtorWfwJq8hmcq9qi/x4ZGc3/EVJinIp0K81SoUxWt+73oPxuhYz7uLZfm/txMeHRMHXbe7LoPJdF9vIPlb0yFOhUxVRnBMxPzVHqqTmBfNEkka3ffb8j7ozwV6lSUp/oylZgMq2Nf/2Aq9fBs/UueCplKWawk0qm23WfbJqaabdw2zf25ry58/m17qdVn0yBTLRRj+y9dCn/oVJRRx7k/JRnME/L+dP2u8TrVN6Pun3tKSt6fnDqHhLoU2qkKTJPMgWlw7u+rU3Fzf6hThUBXDjEVzv356kg5W4OL6dQ96njeH3YpUEYdvT9kKtX9I0/VOcEzueE984J0qnF7/ySdKpTZQSWdCvNU5P1dC/h+mFEPWtUcFDKVmhUFrGEyPLPPK+lJTOU3j8AImFH/o5/Ks27sMqqZCnUqT5Hy2vtDpkLvr3zl04TrUdc+aWoTU3FdCqhTtZ34Sf1UdN4f5qmwn4ryVJhRl25Vnuq1n56tXVn11ldMRf1U6P1hnipq6fD+ofeHeSrSqZCpcO6P8/6am6r/DZkKvT9iqu/cn9gpgUn85ikmnerzOADjXFaKQXkq6vz8RIe9tcxzg3rUQ/E6rTqBM6XWqTBPhd4f5alGKjA7nqEsqPK01qkwT6V9nKUYupPemTLqRqu7EoOHDnuOL1NFXRW+3+GleaRTEVNx3h8yFXl/mFHHLgWOqb496sRUX51KuFTnGy6v8Hmj94d5Kpr7wzOUOe/vJl+8up+qvTwCE8zh+fJZz3cidSlgRh3zVNSlgHkq8v7MCK5nYqpTr+rY7Mrw8+Vam7w/0qmwS4Ey6qPLZM/lqfzGTFlyc3+Up0Kmkqc3+Pyd6sxs7FLgzvv7eYYydSlUGXXqpxLkdMwaF9gkcV0Kckdd1V0KyFQ490d5KsyoNw/HZRJ1ikFmTQerPjFV2Arh/sMzlN9SAkyIPerfjHooJE5uRePxr34q2UzPpFMZygY+P8xTkff31ak4708wgHmxnwp1Kpr7k3RgYK5H/XkYW8RUlKf6MhVl1JGpKE/1DzOVofyV96faf4TUnf8lppL954HljaEJ17y4gcvOnF6YJviySEwVCccLu/VvnSKYwgbWmvZ82OcUL6eIGu+tY7U2zYxpReAVxFStWWvA1DQDpmAH4W4SU3U2UVF7f9XcH+pUweY8hH3y7pnV3t83T3WX5E+tUyWbEzwzo34j8Ub7Z2CuNm2b8lTUT/VgC5UZ2tiENUyGNR/zVOT97fJlTHkqnPsjporfTYGYinSq7NbrEVMNtNY855iKvL+DvvGYfFaVwtsdnjExFXp/xFSlA2s+MpVfLJjHMVX/8Vimpv9gI9KpvGi0XJr+1NhTP1WUNhPPii7Kmx1GWkcM9uvG3pTv84BdDEVP3McOmCJK2h7PVEF+ipni3V070LbsbL0m9q1mKpblMfVTUY96FsM+C70/WV/P64w69lNRnso9JxnpVPdW8yV6wsTo/LlOxfVTyaOdwPL7VKnn/tqZ26c8FTEV9VNJzWHC5alU7zKpvT9kKsyoczoVeX9F/oqtlrEwKU/lnVVg1KHbgmeSWbaKQWPUDkin+hzvuu0G00dQz/3FXtVdUXl/qFOh99d/t+D9d5xAJ50quI3gGYoZdWKqOk/VGdZ5Kvi+hiUmnca/ZNQr7w91KuqnaialwKT1ZAf77B6sieT9ffNULM0/5P1F0wMwGmbUSafauofMaot5wVqnZJIEJwX25ej9YT8V6VSYUX+bk1gMrH5vz2fUUadC7+9dyPCMb8iHgJhKHJV5QXN/X+8vGPmwL53lQVp7f2NznFsLWT2TTkV5qvUxUGnujzo/k9XyzsRtMarn/t7J1mTK6wCMid7fuXkZElMFiQRrNnp/xu65rebYpoEFi0ZA3l94mDlLS114B16nQqYineqbp3qthByu/xiYB5mq0W5nIsdU+vS8SWjuDzs/ld6/en/CVcsLYirUqQThviqCTfxLp1JYpXthRl2dLJv13B/mqVCnUjwN1uT3Cb4f5qmM/LOsOz+jabXvr3QqYqqTfeiR90c6FTIVdilQjzpm1DnvD5kKvT9iKi3IgdG3AaypyFT3YfkCRvDh80CdCr0/ZCp/35I7Vic9z/m5v6Itu3We6rkU76RTIVPR3N9om41Zy4iBoVCnSt5lThl18v7O9v1RZ9R/dClQP9XX+wt9o8rkVxl1ZKowb8KaLTUOLtOU1lrkdCrMqIefpCdZ4wReH/NUHFNhRp10qn7jYrPSq7pKknblBc+0Du/9KWfYA2FGPdxegcFQp2oML+u68zMItwLpVP7oBddroyE1KU9FZ9OsnDEw+0Fa2pRR/6lTYUad66dC76/VWGYizf2dhtKVuhTCvg17AvT+yijfJNFNgeuDm/tD7w+ZSl3OCpvm/lCneuXnhV1n1Kt+KtSpwlY/zahLoTV8wPtD/VRVngp1KmIqn/VNpnWLVUJzf5NgeYbrb115eZX3h3N/5eWwtYmpbqNtl+mzWdUzH8Ofvx8m7OGc08Kmfir0/spz1Zs/mQGTtybBkRn+Dvb0+i6J/zmmwgKq/5upNPOP/6z/pPf3d3cpHLzjlp3iVge4+LAJrEM8PcE11pATTxvBmoVMdehvO3bUPL9yYiq9vbbhmX/tlFa7bU+YujZcMdovy7s1dlsugztIs4mphFc5Yi0Aq6LWqfKsDffUmonk/X2ZyjXXg8D0TvKr9v6+OpUumIbYv+2eDnl/mKfyj+tXas2ZqDHp4QEThu+7WuepdvanGIRHIyPv7yOeUpHyVMhUdT9VYkrk/RXBsikSU20OkVvnqaQouJNOhUw1WG5XqhkeYc1GpoJfk3WsiTS12Xuim4mfrGDNR6Z6VF0KHFM1Rz29oC6F+yw9sIa0qDKlVUb9J1NdBscey/cvTSSmGhULH5ggb4l9+7l2zDRmsKZm155ITHWRbgdmhIB2YZB26jwVzv1R52dXL8es2YvgmbhijkfeH+apotcWvj+Xp/oyFelUN92QSKdSBttbMei07hnpVOj9EVORTtW6fERvcXx5lFHHfqrwOhyX5P1xOpW4iNe89zfPniXLbwp8nucNXH9fnYoy6shU6P15p1HFsF2bsY9Qtmzy/pqb9YqdZu92EhwW1Vwm6lRC8EqIqdD7w7k/0qmQqaS5kYqRDY9L0qlkJ4c1DpkKvb/WtFozfzIV9lMhU2nLyS4hnUpq7DWa+wu7qqxyOlUk5mMDXl6rmcrPbdg3fpmKzqZZL4yCmCo0qk5IjqlQp0KmIp1q0OnuYQ3Vglqn+jLVT52qJWzShJgKdaqGsmF1Rt127iemhOJCJJ1KTu8y06xjUVCXAvao09wf6lSYUa/7qSqmwi4FylOh94dMRd7ft0sBvb9gcZQk0qlw7o/6qb5zf6RTaQWswe+z+StPhUyFeSry/rxxv1czleQAIy3Ob/h8zx4wLTIV6lRNQ/3FVAOxVKnzM7Jfbk55KnE6mdvUpcCmd2Ce136eUJ6q0y+fwAQvYLpr71QzlbZ8LGrvb/2qZhYqpqI8FfWoWyaswd8uBS6jfjt1ZOpSIO+v0M4iMMt1ZP/UqWjuj7y/R2NZRI8UPv9t0DnXGXVkKi5PhToVMpXSjEc1U2WvzCWmCvPjJLeE0kiZ0clgDcY8FaybOz5Phd4f5anUG+y5vnmqcOuePGKqjzlZiBxTNeVzBtff1K2Zirw/aQHXJ+pUXJcCzv3J3nxa56na++WTmCow+sreWveGdZcCp1PpsxHcf+j97bSgxZSbDvffN6NOOhV6f5o8E4CRWr+YqhnuFdKpKE/lubFQ96i74+pchKpLgZgKM+qtTufCe3/fPBXN/WGXAuapiKn0ZedGTEV5KmQqPJuGdCpxNOzXnZ9PH5jqPILrEzs/qUsBmQrP+yOdCnvUkamon2qtxFM+T9VT4HmBc3/k/R3C5Y29V5XuiDoVMhV6f/5rDF+j98fN/Unpw+R1qm+einSqeRPu/3/H3F9TajX/gqn0Pyo/5T+jov9vuxS+TOXb2ypzvW1eWaPxkkS3HQADJJvRvWaq/WkD+wJ5c2Vvd2YXYfjoqJb19BNiKl/fxKX16jYd9hKPeq1T4dwf5an6232H6/wk7y+GBZe8P2Iq9P6o8/P09veUUUedipjq6/25mKdKhJfMM1XQV151PxXmqbCfSky08a+MetRswb5vHcMz0N+W1l37OCw3/GbiDtqDe935iTrV24M1GfNUWv5RbOqnQp0K5/68wwV+P9SpFL9r2b69fsVWJ9QVnql+en+YpyLvD3Wq4XF0Yzth17GDxRgYNvMjjxWpoNdM1RLZgL2vqZ4QUw3LacREp+jZYWsDjHty2jsmm1WPOzIV6lSUp8rC/Z10Ki5P9e38JJ0KmQrzVP1u6qvm/LU1iKlo7s9ZNns090cZdcxT7b/9VMhUymn4TtzlYeNwGXXYFwFToE6FTEU6FTIVZtQDZSap1KVw9l9tm3QqZCrMqPefTfg6y9pVb/JDL4iprLQFz7Tep1UMLpOHY96j4+Q374/LU6FORWcor6ewb8OMuihvErHWqX54fz+7FDBPhf1UxFQ490f9VD+6FChPxfVTofd3GY0tYiqa+8M8lbq4Tuo81em2hM/v/YY11WHweuks7JL3F208+BrP+9MXh7FIGXVkquZF2tR5KmQqRXjkSSjaJ3imsuBBTBU9e+Oz5Q/PE/L+KKOOTNXQlrCmYJ4KmQoz6qRTrRrnBzEVZdTR+6sz6m1gKuz85HQqnPvj8lSoUwluNq07P7/enx+fZI+YCjs/SadC7w+ZivJU/4+7c+laFNuW9g+yIaioNOWmotxU8NJTUVG8oKKiv/5bxCSTVWaek52d4+yvdqPGyLGr8vVVhGdFxIyZTLpFlwLXo85l1DH3x+Wp0KUAnep/yahj358TmrXkF+8PTNUWP3vd9Y+XgPqp4P1RP1XceWhe433exsRU8P6yrbYs+qksZdTy6tuIMRr6qWrnfIc1uhSGt1yXKuf+bPlsc52fxFSlTkVMBZ2qXpXZMxsZ9ZUYLb2s9ZoUXQrGpdkv8lT1tXAkpqpoNz/Pi9YXhU4lmoxZrJC93/Ze2XnNs8peX6lTtU/9mWBVtkHCPs9FrchTCYM8Y593KcinTehb+oZ93mAq5KmIqWju74upkKcinWr3WdyKub91XDeIqQSvPS2YqhZUfuhUJVNxeSolyfNRuffHdSm8H5dtwVSXx7RSMBU6P8FUr72wj8n7S/2a4n3q/TCmfqrTw2TM4oQbnzo/p2P2+j7qY6WTTlV6f7bSMjJNGMkJ5alcoROE1KP+rVNV1dU65r0/aceYqp2w63GhTxW+Rz24McYTLWsu0NwfmOq3/VROa9lNCp0q9/44neqtPvKZiSX7fmHuD52f1E8F7w86Fdf5SV0KfsrOYPD+MPfnnJ5dUVvekitl1P82U9XFP3l/7Wb5v3/Tbpqgxs75UbJW2DN6u1O006tx9oRmT/D7sseeWap9iL3rwO4UTHUUG4n3Wrs6uwedRkdiqlrP7vmOt4oSbRxbSt752Yj7TfNpq71qNip0Kur8/MpTgakO3ZNQMBUy6vFDZc/Ueq0tsv8+/vBMhbk/jqmUXb9ReH+VJkMrMBXyVJQPos7PYDMt+qmQURc7wdgnnWp6cRXv+WrWBc77e+zOTX1o2vax8P6MvVh4f9CpKg2lLRBT7WaztreHTgXvb9j+fLxdNG0LfWtqiWpzuPO8qsPO48N6lb0e5KmkTuLHTpIICvuOs/c37U06sXPzQlltLauGd1dGDcH0dowp9tq9573dRUsYOo+NrIadxtCrjqKu4IY7xlxH3995ldpG152Bt5O4uT97bhpH2k2DLgUuT1Wrdf2CqZr7boOf+6POT2F3j8n7M9NYJ6aiPBW8v0PeTzU4P2X7f9CppNeYMVLAvsPQqWryauZTP1Xp/RFTQafaZ3pH4HQqMNWw1vBszvvrt/LdM2Aq6FTmaOmEpFOhS6EPptq5B9m75kxFOlVLyzP56FIovT956AR+kVHPuxTaI4cxQMOZitrwkLS97FBZxFyeipjqZLN73FHPKqRTuU4vn2v66lKATtW+T4LYUbddSXtnxyp1Kdi7znSk3Yz0yPdTlbtpHNGvp9pr3O16WTdgnx90qqzPmIeYqtSpxFru/bF/joipqPMTTFXu+3P0/Pcp81S0m4Z0qnzfH+lU6FEXxfGh6PwEU2XXzTi2H91ct+B61HOd6ry7jr1sKbJ7+lnsLihPRUzVqjKmOD0q7Ho4y+z1op/q2AqPXrXX8wXO+5O346VvXZ4nk5iK8/7AVKRTHXMvBUxVY9eGTkwFnUqudiPBipQGu54thb0/UZ7ZLzPqjVt7q5P315uFIrt/tNjPOxr5Lh3oVLn3Z3Us9vmXTGVbBnsmzU32edbDZK1zTFU5xZuCqaT7qefVzgq7PpCn0kZms9ihjDwVmKrmihOB61JoXaWJT0y16Sc10qncpt1TSKcSTnX2zESeChl1MJW9l6cGz1Tw/pJXZeC9d97EtzprPeS9P+nCmAz7/tqpshKoR52YSj3mPeHnbkRzf5Xmdq5zGfWX3GbMgc7Paqere43Bif38vtSTKE/17j7z/YulToUuBeSpMPcHnYqYKpyId8pTEVPtP2LqNY/JLKY8FXQqdqWzZzy8P/SoQ6ey5B5jXOhUH6OzLHYoo0cdTOWsZmeTmOr9kdjnjYx6tgnY+zl47BnzzBoZ5ama1RF7/WAq9FNxTJXayonPU6FLAd6ftVCmCnl/71F147sj5Rhxc3/EVPetYxW7aSbKakQ6VeMzY98f7KYp81SkUwVSKFOeypJdxmjw/uqv54x9H1pGpG370tKTJgP2PABTlToVMRXpVDlTufXWfKS92tOp97pGUdGjvm9N2f3Sm/3D+8Pcn7sMpqYWRewMSTqVkOtg8P5q67yD9+/upmk06n/y/mTxZ6Cq9m/qpwJTneUue6aDqS7POTs3S9Kn0Knk+2fvpYNxx3cWB/bMWwQxO+feNS12zMMo1PppY+TV3bAnWO3xaKGttF3Hq9YVSe/H901CeapW9HEFjqng/RFTwfvjdCp4f2fl9i76qQR2iiXvr29EFVndb19qwVTw/pCnyt6eGhNTlRn1oTuRlUKnEq2pb7eWscJ1KZBO9Z2nWvduFulU/Whki3xGHd4fdCqOqco8la3P2TO/VW1JfJ4qs/O5PTCV/0pFrp+KMurBJM+z3ax8f+FPpnpkO0kwV7uOTUz10UZNwYzuj1Td7l7sXBRtu7FV3XTynmt967VVT/OdntUp5v6oSwF5qstVCjzx+VwVGfVUHzUKpiq7FChPBQaFTgWm4jLq1Xqc6ma7bY+onyrL81TEVG3TG7Jz/yArmAp5qrYxHRV5KiXOM7Po/HyuBImYCt6fs+0Gqfbu357eLuhV9X5zzd6/ceopxFT9vfRaaMN+o0M6FXUp3ANhQHmqgR6EKZen6k+W7kIdOp8Wz1TIqL8+q5lOTNXz7S3N/RXeX56nqkb+3HdCl71e6FTIqNvdoHck709KZ+wZRRn1nKm4PBV0KjAVZdTR+Sl2rKDQqUrvj9OpyPtrvY75vjnGHPVTg52LoVOBqapTb1ToVJz311XYMxF5KjCV06+xeya6FDIxjXzy/qBTiasxYxgw1XESzL3sM3EFZ9PsBpo4N66UUacuBWTU67dVrHM6FeWpwFRTPe+n+pGnUihP1ZoKudf3M6NOTFXmqcj7S4JjQHkq6FS2uTspxFTNZ3UpcDpVhd0hCqZq73MdK+9Rp34q18l3o+RM5UrHfO4pz6jXZj3GQB11zhh+bdYLncqTe6l28RcNYirHStkzB0z1v+Spzol5p31/pFMho17kqebsGXbZvXXe+8NumkpVY4wGpvKzRZu8P2IqeH+kU1GeypQ+lFGnub96byEWnZ/oUafOTzBVc1wPSadqtbVNTLtprKMYFkxlSuyZWOpUXJ6q/nn6sWue2N//zVToUX/nO5Cp8/Nbp0I/FTEV8lThZazznZ+NwUMnnYryVDT3h900zTU7A6BHnXQqdCnA+3st4nlMnZ/oUqDOT6k7iyhPxTEVdKpsrOY968ZRoh51mvtDRv2bqdD5WQmFSLdMd77QDrIosO/bmX1+YCrROrHv73i/jsn7A1NxeSpiqjJPFcWSX2TUyzyVHKZh4f2hn+pjbnfszDxl11M6vQ68dnO7Fqy3eguIqZBRJ6aCToU8lRMu2ZlhWet2vEb1ms/k5N5fQ2e/L3QqyqhDp2odAl+wVs400Eb95Q+dysvqEe/9lf1UUv/wI08FpqoPJuz1Ye4PGXViKuSp3O2InWFHvaVO+/5aAzMpmOov56mk5p/m/jr/0t00JVO5SfMpqWCqiqTkXlCPPbOezefau3jdqm9+oo5BTCUMPww2KrtRQEwlVOSu4IzsaEQ6VX3sNnTz+nlkxFRZt+fls9t6qt2eQoV0KuuoqCOto85m3j2tfoThZtkyiKl2JruTkfcHnYpjKnh/lYsjF0z1P+tUXJ4KOpWlexOJvL8io26oqaYuDhrv/YGpoFP1N8Mw5DLqw+jompxONZxcqkdiqvarowqWsNwZHFPR3F9wX48oT0U6lXPLzkVGHUwFnYpxVj7XOLBTNZQ+SqFTtUPGGOyOqxNT9efpQ1T33sX0xDTs+uT97dT20qtf2YGamCqIjZVXfeqe/81UlFEf7OU6ZdTtUcU/0twfmIq8P8z9RY1zqlOeCt4fMurk/SFPlR5HNZ/m/soe9cEqYQwIpsLcH+2mMaV0Rxl1Yip4f5/ecqbTDuVacEi8pydV4v5z65nEVLXe5yWQTiVlW9m7VZKmThn1jiiYfEa98pwE3lXy2PunzJ4j1VpvRe88kJ8CdX6+3uyZS10KksvucZKShP/0/hSfdCry/vrxqEq7aVxtOhM5ncra2OeEuhRah+leoN00n0faIqayjUZNJKbi9v3tpX2HmMqOR4yJSu+PmApzf2AqylMpSU0nprLGZr7T/JI1Cp0KTNV81Sw+T/XuZasio/7t/WE3zSeSpr9k1KFTcUyFzk9iKsz90Q5leH9gKk6nKuf+yPvjmAreH/qpyPuDTjUeZDHlqUin4rw/dClcNftG/VTEVOj8rM3ai2LfX7026FOeipjqKv2Y+3Mae/Z64P3RDmUwVZmnsi5unqfqKp9i7g95KjAVOj8pT3UYsPcLeSrO+3vJ97VPTAWdShocN0VGHV0K8P6IqU6jpOK96vNlbPvXuaINpvKn0KnM9GxzeSp7kzHmNkypzmfUr1muC+5foU5M9W7bJ9KpKE91NtK1116lY4F0qv68Yv4+T8V7f3lG3WlMA5l0quwxy3vCc51qv5NvXubU2RmifRRTTUzlzKtMhxuB5v6WjZNBeSrSqUrvj5iK2/cHphq22M/jdKpy7s9+nBkDgakq795cJ+9vb7NnvrTernynI01H1KXAMRUy6shTUUYdTMV1KSCj3lby3Uxlngo6FXUpwPt7D1cb3R56Z4O8PzCVJWTs+VNm1N1Dwu4/npgElKcineoxXlzJ++OY6tv7az4Ooc4xVUPxDwLlqUrvzxVD9v2E90c6VdNgZwzM/VUNdsYkptrOjQV1fjoRO9tzGXXKU2HuD0xlfZrszAKdisuoo/MTOhV5f8hTcf1U2PcHpqI8VWhkp4KpoqsQ/EWmarZbf2Aq5V/KVLbQWvPeH5gK3p9p6uFR7Vbck/fwvKpg7rav3Duyrp6sNRjDxFG20Ow2O5DA+yOdaqA3VK+Sreu/MFWRp/Ijld+hDKbiMurIU2Huj7w/5KnQpUBMhbm/bL6rxEN0fkKn+s5Tcd4fMVU+98dl1DnvD0yFfqph0mgtOKaijHpteB94lUVaK5gK+/44nQpdCvWWqBZ5KjDVsa83C+8POpXwSdp6/2CmATEVl6eae8Odd3L1ju6WTEU6VbZhjEZM9THZ6xOuj5C8v5e86uqkU4Vjb8YYoacKTt/eZb8wFTLq8P5cQ9VlLqNOOtVh4jQLprLYGZmYCnN/1PkJpoJO1e/KjFG+dSowFfJUxFSUp8rn/sj7+577A1M1xuOpT0wFnYqYStwwZof319g2Mp90Knh/wv4ixaZ53EoqMdWEMVb/udgEv8z9QacCUw2FOmNa6FTIqH97fwVTBdGI5v6o83OniTJl1C09YM+M1Y2d46FTOU+bnbOhU2Xn6T62hS67Z9crocTOufIxtox6LSOmkn090Mn7A1M1j8eRQHN/6PwkprKv7FwMnQren62MzhF1KcD7+2Yqp6Wwc32lz5iKvL+y85My6lmc92DnPerQqbiMOulUX0xFu2mQp6or81i39j5jMvRTva+7sUAZdcz9Ff1UnR9dCpxO9eodGSOPMvZMK70/jqmgU73Go4lAearTRqwSU/3e+zuN8977Q3MucDoVZdSjI2MseH9vs8eeKWAqZNTR+UkZ9efRaHqt22njk/eXnlKh0KnuyinShIMoepLurHQrMfI8S96lIM8S9v6JB/b7lnkqJ2iwP4Op0KVA+/7Qo04Zdd9ljIIdypRRB1P50+PbE86niU9dCu7CfhNTkffndW2BmIp0KjAV8lS277Pri9OpkKfC3F91+Jjo7lDqhsRUsjVm72fp/WGHMnl/d+XIzgixtIqJqboj9n0DU7nj2/SoxXv77jVH2azIqCNPBaYi7w8ZdehUlFGfqJWuJ0xT9kzGvj/KU4XVne4cl7OQvL+WNj74luz1Em0hjNIiow7vbxSz34+8PzAVdCpiKnR+zhT2feOYaphf7+T9gamCnVIv8lT+jJ154P2RTgWmuj4MkZiKMurw/jD3R0yly8GM/Xyb/RneX2MZxEWeqvUyRNKpXsvBwndMmf0ZTEVdCl86lR3W5gsuT+Ucdi1bS1X2eWDuj8uoU5dCyVSfecjOCGAq6FRgKsfaBCPKqKNLgZhKc6+dokf9S6fivD90KbiN+rzIqEOnIqZq2Et2v0zDFb+bBkxF/VTIUyGjbgVr3f6LTNUW/5RRV/5L9v01/sNMZXxmS++RZ4TdQbZN1IvbiL225L4LproNtKV3n2QVfVB6f5xOBaYSlmI3Jp2qNTo3GBMwphoswseC5v7AVFZNiRPy/iqB6hUZdTBVcrx//EFr2pTVe3J9k041WKRWwGXUOe8POtVAX3dM7eLO2T3ypKo6dSlQRj2f++sf7bWkjpTjhOb+uC4FzP2R94c8FXSq4VxcjWjuj5gKGfXZze8XTAXvb9dtKIVO1bw/RWIqeftUCp2qm9ZF7zF5NnOv0DZUVXox5rQ7UjzY3C1JvfWi2Kvobt7hl+mGtgw/K++cLhkTzGXZVD+1R91LbLUu9J0mY4jFW2Dfkabc8PuVhL1v8WvX9+qLqRE7nfXO1LJ9Z1owFXSqycRceK1ly9MpTzW4Gn6hU13kWNT2FelD3p87X+kjylPdX9eXP5hb7YjvUjg30lB9yxej0Kng/ZVzf794f51eVVa74sj1WvJ5JNDcH5hKyKyZzulU8P44pooCv1roVOhSqMa9j0461S2atbzr+94qOj9L74+YChl16FTmI9iaahS6de+Qz/31xXdqqOJbahRzf9Cpyrm/Ik+VM9VbXM3j7y4F9+wzxil3KJNOVXp/pFNh7o90Ksqo/+xSsNx1jd2jlcE/dCrkqcBU1KWAjLpYuYdFPxW8P3lv5fnDfj3QLvNE8Cr+aaaTTlVv1IZFRh06Ffb9cXN/pfdHTAXvj+b+lhXGYOinwtwf6VSGnwlebRscGPN9GgF1KXxO+4lO3p9unVQ+ow7vr5G7g3ZHZM9E6FTtxS0SiKka03fBVNSlAJ2qVdn4RT/Veq52iKmcWns60p6H9M7rVPD+uDwVmKrxTnY6MRV61ClPlak/mOrtNiKfdKoyT1V4fzelWehUgnxacN4f6VRmI7l57yj9oVMhT/WtUyGj7kibfA4t71KQhh32+sZuLaE8lTjZsGe0PmgYnE5FGXUwFYOhsUBzfxxT5eZTsUMZ3p+8qGfaZJXG1KXgCpKYat4x927h/YGpin6q0SS2GMexM+zL6BbeH6dT5d6fk8xrirbWoj2vU8H7g05VzP3lO7PRT0Vzf6VOZTWkukzeX2twXviuWGeMi34q6lJARh06lWz6h9hpjtj7A6aC92ddQnamQEa9ES5n7L9X6mEx94d+Knh/YKrGZr3QnYUiZto2905f7TdjuMP5vNC2ns3OFNf9JiadKqt1ZfZ+5zrt6sGuV3h/xFR18ZKQ94c8lZNM2PuNHnUwFT/353ZXPulU79ic8F0KyKhn5oV9HuXcn9gL2fUH72+3eQ+oS8EZabeFxt4b9nnMRoeYuhTAVKJeZb8fMupiM6jQ3B/lqdD5yXl/0KnqatVn9+cJ+3wLpsrzVGCqdmpc+DxVPGkGXsPasOsVTFV2Kbg9q2GTTkVdCivnpLAzDLvfvpUb+/zh/WHuD52ffztPJTfEPzCV+t+xm+Y/nlEXd8Mp6VT2ouZm6tVu7Mj7GzoV9gyF97eftCsx6VRn3YtJp7IWm2zEeX/uuZ+ZWu/4rHjXSKvFnE7Fd37mXQpgKs77ezbHQqFTgamQpzKj5z0kppIfTblgqqTqdbxGZ1bRSaf6nvvb2a5APeocU2Huz+4PNZHrUafOT8z9XRm2+aRTfWfUjVt7SExFGfXZTFe9httq62bn7Iaq7Fsd0qmc88NlP2/4zLxbe97yTWFtyeT9cRl16FQfSfMF0qng/SXtliwwhrVDtdM/ybz315v0NcawhuQPbrfHkZhKFkdGoVOBqbg81bdOhc5P6FTOoMGeoWWPOsdUT7Ob+dzc3+2+vOv9a1NOKaNOearS+/vOqNdey7cw3B47igamEpTtKCadKhXzvEA+9+dYY/bzkaeq7a/snIQuhe3pfPPS/lYumOok3zXqUui3G4yZe9mtWnh/HFPlGfVhfyrLxFTQqUx0KXzrVKddwph7mMx8YiquR721Y8yJjDryVJRRr08WLU/sd5bF3B90KupSKDPq2KFMOhW8v9q9fYx/36WgqNcfnZ/QqaaH0eH3eSry/mjuD10KYKpgntV57w86VXUs7tg9vdY1KKMuBeedQDpVyVQ098flqcrdNFyXQplRJ6ZCnorz/qBTtdunPNP9s58KOhV5f+t6uit0KuSpOO+vnPtDRp3yVGAqZNTdybR7JO8POhV1KYCp0E/l1mz2+3BdCuinAlN956k4nQp5KmGS94C/2FOd7/xERn0/HdWpS4HLqH8zFXbTWOd5o8ioC2q88Z335iz+kqcCU2Huj5iqcw4E6lIodKp8Nw2YyonvjNnh/VGXApgKOhWYytqNGEOgSwE6lXNrHSXSqcj74/JUeUbdXa/9iLw/jqkoT4V+KnQpVDvhhjLqlKdCRp3yVKVOxXV+gqmazX0YW36Ye5mDpkE6FcdUpFOV3h91fpZ5Ksz92YP9TCGmqi2G7EwApoJORUwFnSpVzLYnmBK7XjztKFKequ3X2PurJexM861TwfuDTmUf895yLqOOub/5mX0/ubm/MqNO3h/lqXKdipgKXQq/1alo7m+6HiXselix3zcI2O8/mTaH1KVA3h92KMP7c80bYx54f8RUyFPV+lHbq/da8yKjDp0KnZ/u8SOGlFFHnoq6FAqmyvupwFTw/rh+qoG/n3nVxyqKqUthMRkUeSq79eqPKE8FnYrrpwJTUT8VvD9iqr+bp5KE5p+8P00qQ+r/Ju8vfZwnpFNZrXs1UpPHPCKdqm8pYaju+7cp6VSm03DzXur2yXtvL6pub2cdWRut7pb3GR+7ujPuRoZm7SY1L/3UBWGgdUJJvawimzo/7d1YF7Vb+972WruT53P9VJj7I50KnZ/Qqb4z6uZmWxHJ++My6shTIaNuiY98v15/dS961NH5yc39IaN+VuYV6lKgPBWnU/WylqlWpq0Bn6eC94e5v+Fy+0h4poL3F+s7xWscYsUnpoJOtRfSlkA6FTf3NxBlpeinynUqylNtTG3i7cRhxTc7Tfb/g6meQrPu94+NaqYKhzm7px2UhkA6FfvGsWdu4hu+E60YY2ij/pg9kyxNd1R9l/elHJeMORwvpi4F6FTopyLvDxn1VpKyn49+Kk6nOvbWI1V9bASeqXb2WqN+KtKp9upH5HWq/uXV5+f+prHoFHN/6FFHRh3en9N0/FQzhgpjADnvtnAbYqT167e0yKjD+7sshrIXlXN/0Kni3Pvrr4+M+YOA/bzP59niuxR+q1OZtfQuk/dXfzynRZcC8lSvq+nHBVPB+1PYM8ae2NOMmAp5Ksqog6k+4mxV9KiP4kymuT+722XPDMpT5d6fq9dOaTH3V3Z+lnkqrvOz+pGnAqdTcRn1dfbQyfujjDqXp0LnJ/JU6PwkpkKeinSqRL2MyPvLbsN8BoG9A5Snoh516FTNsXL0aqfemvf+oFOR9zdwRnfKqFu9U8Mkpqq2j8uY66cSx8Le57oU0Plp6xXGFKvTZkgZdS5Pxc39+XZSoYw6eX9gqvagwZ4Rmsue+ecmMujtfOd2fu5/O91ukVE/Gj/yVM0oz1MlUYOdOW6iUOhUxwpjYPSow/sjpor6Zs3L1oyhyPsbMrIqmAre371vXGnuz2InxRExlRDmmXNpxphS7bNzP8dUn/beKOb+pg77PC+vtO59eit2vcD7w9xf67OZ6EWXQp5RB1NZC3Fm0NyfMNrNfacqnTLSqahHvcyoI09FTMXlqbzGKSCdSmY8phNTeTtpWOSpkFEn7w9dCpz3ZzYZE6FLAd4fmMrtzBnzBk/74wlyzBhEOrPPT6nWVO81XYU6MRV0qtrptmBMXGfM2avse6RTcUzVkL2DTzpVPJavRZ4KTAXv79XZTH0rk88B5amyT77r5v4+2ZrWiVrEVDT3hy4FdH5yTFV38jwbMurT6bji1Z+fnUBMBe+PMupgKvRTEVPB+ztY7P4PncpanYUjMVWzGSwF8v6gU30Y4xY6VWdknj1B2rN/f1YN2Ou9R1fSqcj7azp7k7w/W9+2TM281vqe2Boein6qdy2seOzUxa4Hfcaud+hUYCqn0TmOiKkktz3TrfVdXJBOhbk/yzHZ+0F5qsGUMdvhwRg5C7Mrz1Qz3ynm/uxLjf0ZOpXccXc+p1PVQ4F9v5Gn+s6oy/HoWHR+/l2dShLl+h+YSv/vmPv7z3cpLFq297R2lXhwu7gLNXEae9Kp+jPRktR5fTImnap/Fp+RCp1KOu8VwbkuFYOY6v0IjUKnetqHzNt3RmLcd1zHpC4FMFXh/eUZdc7721e3Y16n0maD++8z6tSlAO8POpV5DNkzl8tTld7f/Z1+CqbCDuW3oAf8vj+OqW7dZpVnKlU8dHmmgk5F/VTw/rBDOTuLrZjrUkhz74/m/qBTcXmqzfXietJ9I+nme7/OqEedvD9/f5CJqQ76XfaH5/pdIu/vNP/UBPMsbBec90d5KjAVdCrXEKqS2tmt2d/vqGrs6L0du8e+7Rl5f9asy55p0KnQo05zf8ioE1NBp5rKj6d3u6yfRZ5qXqnUvMvFv8UDdngOSKeqrLb3wvvT97dPkVHHvj+rEffI+6N+qpO/sEmnchp2NyGdCl0K1PnZN9i5sZXug6LzExn1h3Wv8HN/yKiTTgWmgk5FTFXmqQanqS0SU0WJVvH7q4mrqDW7Knnp4Z4VTIUuBehUxFTvzmL9D51KVxx+7m//sZvUpUDeH5jqbU/ZPbJuM8a56bkudZzu2TOy25UpTwWdivJUnTh8eeJNZvdIeH/oUqhL5qjoUmC/QERMRXmq1iqMPHFwynufc6YqM+rOw+wtSKf6dE5T3akp3YDz/mjub1/Pd2SXTMXN/VlqLaIe9fq+7vrWvsZ+f9NN9sRUjpAyxkVGHUzl7CfsmXBNk6TYoRyf+orGrlKFn/vbv66jwvsDU017i9B791J2jzc3c4O8v7qlz/JuAPbM0GbyrmAqdR5ImmqFMs9U6PyU2iJjKuhUYCrkqUinQo96WxptfXece5vxJGzx3t94lX6oS8E9N+tHyqhz3h/yVFznJ/JUnE6Fub9vpkKXAjGV1GdMTF0K8maWaIZ/6nqta5UxX91hnweYirw/zP1BpwJTuaOYXR/w/tClYNd2uRf+U6eiLgXoVGJ3si7yVPD+pHaHMSG8v1qwWPA6lXqp9YipHHERm9rBlXTSqWx1fx4VTLXOGEOin+q3eSp0KbjGMAjJ+8PcnztM5ibHVJSnwr4/MBXpVFyPOry/2SCb8Hkq9FPB+yOmQpfCu5+yM20q9UbUTyVW58siTwWmQp7K3neMVAsuizrlqazP5Rxq6jNhn98p3BQ6FZgKOpVTf7IzgBsamdcex+z6g/cHnaqyvK0FjqkaSj7Hd777CWXUm1HMfv4XU9kXQTyS9wedympWjBHpVGAq1xHZ9wM6FTLqttBZ2drxne8qQo/6fsC+f/D+WrK58ompMPfX/Cxmhfc3b4RVylMVOlWepyKmwtzfNUwrBVPZ6SygfiphHKzZ9bS42JxO5URBnonPdSpxt9kJHFO1RiN2BlwPGaPC+3s1xIVg3YfdBelUjank53ss2PXz95iqXvtTP5XxvwtE/3/rVPvEqsb99eE5Iu/vLZxeBVNBpzpNznJsCs1npl7Uy7ZgKn0eKdr0OjdJpyKmuqrVJjEV6VSvZWhRl4J1aesRMRXXow6mQp6KY6r9wsz0/uCyNkinqi7f7UKngvcnel1ZpzwVvD8uT/U6u1dvr87Yd6XVvWdq2jmOC++PuhS+Oj+RUed61MFUh0Yg6cNuL7R57297qCrUpQCdiub+vpkKOhXn/UGneqf7pm4a83tSMFXeo055qvVwNSOmIp1qf55KPFPd/E/bi0ud6uzNe17bnhuCvcuZMuhYTsFU+bI5Yqr64O0KpFNh7o/LqKPzk+tRh05FO5TLHnXM/VE/VZmn6jdaqUkZ9Wq5QxkZ9W+dinbTIE8Fpspq53mhU33P/UGnojwVmKqdnKveM89Tcd4f8lSUUb8aebdEzlTk/XkuY1Ju7g9MBe+PuhRu2aLGe3/QqZBRdxzLWJD3hzyV87TYMxcZ9cZLXfrEVMNWKnmynM+pdezZ4pcuhZKpqJ9qF5hv6lLg8lTIqBNTzarHrcewaOq7ut61tfdQ3hNTUUYdearK0vEE0qm++6lIp1LFXTH3p87SJd+l4D+le8FUssH+fTBVc5m4OmXUo50YU0bdve/84z86P3Omwtwf16XwT6YytOP8J1O1hFqgab1o49XFxw+dinbToJ8K3l/ZT0UZdehUQi9ZFrtpwFTk/UGngvcHprJ9mz0zd488g2uP2TMceaogyvMq5y57pnxn1Eumwm4aYirM/XFMFe7ZMxoZdepSMBZpys/9GVe7wj7v3OuE90c96sioi5tzxuWpaDdNcydLpFNZsdko5v4oo17mqbi5P3QpyJ03e8ai8/Ou2k/2eV/WhU6l3qOz99YEdj1g3x/6qTidCkwF74/m/t6e3Ss6PzmdqsxTlZ2f5P2hR52YqtSp0KP+i/eHPFWZUSemoi6FvJ+K61LgetTRT1UPlVnsSNuTTN4fMurUpYA8FTLqpFMhT8X1U0Gn4pgKeSrspqE81XZ67hT9VNCpMPdHu2mgU5V5KvdunxWuS4HrpyKdCl0KYCp4f9T5Ce+Py1NBp0I/FeWp0E+FPBV5f8ioc97fvq5UC+/PH7HfB/1U5P0ho448FZiKdKrdlJ35aTcN8lTUT1XqVMOKeSvyVGAq6FRgKtKpys7P3/dTld4f6VRlP9Vf3vcnNRp/6qcy/ksy6v/pfiowFXSqPrw/MFVNGDwF02/YCuf9kU4l7Ns7rzVLVXaNBDtJmwy9Ie/9IaOeHDaC369Idko6FfVTfeWpvjs/yftD5yeXp1pWBYHyVIN6WEnVk7tTKKNOOpWzuX+Iqcj705Lbg99Ng31/HFONNuuW1z7rI5/rUuA6P0umoox6o9no/pJR/85Twftzu1fGnOj85JjqzB4OxFSUpyp305BOtbLOC16nMroDkWeqir5tenGepxqOzhWDdCouow7v761Iqu5o3U5I3h9209AO5bJLgZjqohxrxb4/zP1VH++smPsbu4z5OO8PGXUuTwWdqvpu1UmnMuOHbJBOJa3VzKeMOpiKdCowFbw/TqcKpDSkPBUxla0fzqRTDTp1V1Lh/RFTbdOnrKJL4TC9NYvOT2KqLfszl6eK221ZIO+P+qmm6ZP3/jim6ozljdeOMt//4f0pjHnXbfb6Su9PrrcWRT9V6xax98uYrnRiqpmQNgvvD3mqzkYR/+H9/dSpaO4P/VTSaMbej227a5JORXkq6FRgKi5PdYqaBu/9gakalxN7v+D9ZfPagPJU1PkJ76/1vLFz+1NjTACmag7avk5MpezY9Y+MOvVTIU+FHnXKqMti3qc1cQ8xMRX745Uy6pbcnRta+57P4cWnpUA6FZiKvD8wFadT2TJjCuhUYCorHRm2xi6/vfdZNv3YPa3ZMwY6Va3WXuqkU8X79OqJ8TN/Rv6c++My6uhSeCvjbUw6Feb+pKwbCeT9IU9FOtVYqkc094c8FTHVTjhmeXh9qVOPetmlQDoVMuoN8/Rj7s+VRk1+hzKYirw/ZNSn7VOXvD/SqcBU6FLgOj85poovYVYwFXSq0vujPNUJexXyPBXpVOhSQJ6KYyrKqI8buc6ZM1VdsMfF3B+YistTEVP5Sb6jOGeqMk/lKPtaSF0K8P6oSyG4Z8/C+8Pc325W0TzxPVkXTIU8FXQqJ6z3RzT31/w0tzHn/VFGHV0K394fdCouT8VuFSrlqWzt2DW0hStKXt14sdeDjHqSv3/IU1FGHd4f6VTdgJ1ZkFGHTuWy+3CkTe3gzZ4PCWN6128k2qU3kmnuz3EG7N9Hl4K4sTdFlwLm/pBRJ50KXQri8T6PbfaXGVpzFF2Iqajzs5z7I52qu1WHhfcHnapkKtqhjH1/nPeHPBU39wem4r2/PE8lvAVf5zPqjhLqxFSUUS+7FOS2WmTUianKzk+r6rLPh9v3B6YinWp3WPB5KqFjBv5f7lKQpNYf+qlaQqeu/fjHv4mpjinDmuN6yJgJOtV91Vh7jXr7qRNTDQ3X8h5juVXoVGCq1ydUYvc59jLNbwoD8v6IqeD9RWquO4GpkKdqNiRXt8dWnFGXAoNrN3bNaCSTToV+KpOd1FLKqCcjP4tp7g9MBZ2KmCpJey3vUc79CXKb3TOjllLsUD53tUuxm6bUqb7zVNVuMtJdQR4fyfsjnepr7o/rp5LktVh4f8hTcf1Uk+mn6R20qxJb3QNjUnh/5+1Kisn7G9bbFuWpOO+P61GHTnW31u1i7g86Feb+zJHI/j7Gng0vzr2/Qe9SsdX7rm8U3p+66igavD+a+wNTYTcN8lRclwLyVDT3B6aijDp0qsuz+Sm8P8z9GTu19Yv3Jz7DW8zN/Z3DvlDkqfRL2yTvb6garqjWxMQr8lSVAfsOB7G5YM9k9owlnao+M1aUp6LOzzKjTkwF7w8Z9aFZZ79f2U9F3l/leOnyOhW6FC6+KBd5qrKfatC43EXqp0Lnpzvp5vvTcu+PetTLPJWYqrOYYyp0KTjHYJZQPxV0KsqoV/y0zfeoU57q3Tz6lFEv5/6onwreH3V+gqm4zs+SqYTxbl3kqdCl8HImI5+8P+Sp4P0RUwm72rDIqMP7A1OJxytjKmTUBTe6UZ6KmAq7abguBcz9VQ+DUCedyhJGH09IrENs7cfsnA2mqj4W44Kp+DxV559MhR51TqeC94cuBc77m/WTqNCpNvn+yVKn+mYqZ2ex6wX9VN8ZdWIq5KnWn6ha9FOBqcoeda6f6l2dh0VG/btLAXmqbNXIf5+cqdBP1XiuI9165LtuSu+PYyry/qBTee297lWcCmOGuc2YFt4fZdTN0UziuxTc01nh5v4oT4W5PzCVO+4w5i7n/mg3zWHI7g81rRnGVtY8ZuT9Sbf7OHadRm2hVRuPLnl/9n0Zj/6Hub+SqdhBbs3nqUqdipjq+Mh793Pvj+b+0Pn5ve+PuhSQp/Jqm57XfDa2xW4aTqeqj+sZ5/2RToUdymAq0qls4aGR98flqTimQpcC5v4oT2W5okhzf5Snwr4/zP1R5ycy6mAqZzOdp1pbyHdL5XkqmvtDlwKY6tv74/qpMPdHGXUwFTo/v5mK8lSY+2uczqHPdSlwOtX3vj/oVOj85LoUMPdX9Kj/nPtz/CH79z8Pu1owFbw/9sw4U56KY6rKYxoV+/6gUyFPZWkPdiZoGV3lF52KmAre32YsxoyJH/7f7qeSmrL8B6YSf2z7axv/l7tppNp/up9qPhuS9zewNlWTMurQqQbho52o/vTsedfJuF0wlTLxI6/emin+r0xV3YnaXtre+Iw65v54psq9P2TUuS4FrvMT/VScToU8Fef9lXkq2k3TcjtCwVSY+4P3x+WpMPf3nr3ZPR2dn+hSyK6MQyzh9F7Q3B8xVZmngk7FZdSRp+K8P+SpBvejG5D3d887P0mngvcHpjIT+T7iuhSGnZZl80wF72/bqzOm9e12oVONZpVWwVSVd3VEeapaN6sJ/dXZlompqtFALzLqp6dnFt4fMurl3J8zH4oJ6VRcRh15KtFqTwTaTTOK1FrBVNCpwFTU+ZlI6ZGYijLq5b6/Z+n9oUuB5v7AVNCpqEcdOlVyCObEVO7FFJJfMupc52fp/V3rciaQToUe9VbJVBPjYvBdCuj8BFNx3t/uE74E0qng/TW2Vt7bnuep0KOOjLo7XQQR5amo8xPeH3bT0NwfdKrb7Vj32otgGVOeCjoV8lSkUzWdoOHVO59YoDwVeX+lTrXrmOzc7KWeQEyFub939Twt+qmwQxldClxGHXkqWxuwnw+mEoXT1Cemeni1gddq/1OnIqaCToXdNOj8pDwVMuqUp0JGHXkqzP0RU5FOlc/9kU5VfSi3X5iq8P7y3S9gKpr7Q5cC5v7QpUDeX6lTUUYdeSroVJSn+u5SEHU7Je/PEbxuxvVTEVMho15PR1uddCr0qMP7o9008P5Ip8Lcnx4bjHFmW/YMVfrsvy+Ziub+wFTw/uxxlTE1dCr0U1GeCt4f7VBGP1WpU7nKhn0eyFNBp7JFpxZq2UtseJWbv/TJ+/ufmYrm/r5300Cnao0j9szE3B90KkHLuxXqUpBQl0KtdRsXXQqcTlV2KXD7/uaRPSnyVBxT5Xkqe745MSbYpgm7XrSZbvd0xrzIU0GnIqZCnor2/UGneqpXnXYok061r027pFNZu0XuTX1l1MFUn85rVsz9GeqIvb9th50xvvJUxFSY+yOmqjaPIdelQN4fmIqb+wNTofOTuhRC+/ihjDrlqcqMOjHV7/NUufdHTKVNwjF5f5RR73bSE2XUiakoo/54MqaHTtXrbkxiKt77y3fTfDMVeX/IqLdv/VlMTHUNEpl0Kts/sj9HvhgUOhXyVJFty4yp+uzvB1ORTtWM14L9lPom9VNRl8JCYMwPnerdtHY65anQT4U8FXUplP1UjmnUAtKpiKn+8txfuyb9galqpUzV+NfpVJd2raoP5aWrkPcnCPOXT3kqMBXyVH3l4y5Ip6pqI4Vd435HpIx6drINn3Sq0bWeeseJ8REoo05dCtzc35Sd1bjdNMJGY3//gqEDeX+nWeVBOtVwfL3bquO8Xrz3B51qfxBbAtdPlS1EpZj7C4X6yTuPO2/9O0/F9ajD++N0qnSX1IvdNEf9o3uJtWEMVO77e9uXmk5zfyVTkfcHprrk3h/1U0X9w40y6oOD206JqZBRp34qdCk03PWkYKpw4AakU3EZ9cMlFoXB9ckYDt7fKWcqMz7ZolqrXjrEVFb3wxhuvN0NvFooMKasdjr2L/1UYKrm5rks+qkMbyQW/VTQqb6Z6rndNLxj7Nx+mfsbKu10oYaHnsQzVWfRH1DnJ3l/NU22yPtzjR57psv7aMZ3KYCp4P3Z1ZvBmE5ZRbz3981U4ciVvLR7kvShGm8j0qne1SP7M+b+kKe63R+MuWvOJqO5P3h/vE7VrUxj0qmuVXNZ9Ki/x2JI3h90KmIq56BI5P1ZF7+34Ob+qPMTGXXkqTimqgnS0Xc08ZQQU3Gdn+ZOqlBGnZgKeSowlbs9BCJl1D+b5Tq2RzZ75kyUvVYwVdlPBaZybkrXJp2KMupH8Shr4/NxUeSpyrk/eH/UpeBWjVGRp4L3B6aSE21VeH+lTmXv3w1ep3KPw7OsXWPGOA3ruBByphK13eXqeW09348H7y+ZjdbeS2ZMYo/zOTHM/UGncl9WYNDcHzo/yfsLr0rLezmnhWBHSZedKVQ78ervN3tGjuxaQkxVudXnsd1P2TN8WcuZKs9TORWDMdV7ErapS4HyVOdWmHn11XsnkE4Fpmq3tW1MTNUMRm/v3RozBtLEvA9rlzNOyVTjU3QudKqNMje1q5S2C50K/VTy5aTwTIW5P2TUiamgU3FMtenaGft5s7FgL+fs/Yf3h9001is+iaRTNRJzrrun7kmmjDryVO7NOY84nYrrp6LOT+hUUedd5KmIqZBRZ+cVv+hRr2ZywD6fxTJ2gxG7vsBUDdth1/NzyZ7ZGye8eHU574tCngo6FZiKy6jD+7MbtXqqhWN2PVJGvT9l14dcGehe8yZsBOe1Ouf3F9n3hNQ66JRRR54KnZ/sGmBnjKkSXmnuz0mEs03eX2V8YZ//7FYzKU/1Fu2pQBl1eH9inLLr7XCom5rkLj6kU9nVgH2fdMdhzDF85fmhPKMOpqIe9YvQP1JGHd4f5amUVRLQ3J/jHnTG+Od0/0tGHd6fk9XYGRR5KmKqskshq322gtUN8uspn/vjdCpk1KmfChl1zch1zvl1GRNTwfuj3TTtQbDQlLNRoX1/rjYzbGKql7OZFD3qzt1ukU7lmpezSTqVeO2yM409Z8wLnarm+T90ql1UUYmpSKfimGqjMGaU7dGGdCrX8xiTlzqVPbDZ8+fvMZUs/aGfqlX/oVJJav3/kqnEv5Gn4ry/qzzf8kyFPBV0KspTuWonZOe6fD8g5v6Qp3oPAoOd82Qv08JK68Nn1H/ZTfO1Q9m435yi83M+borEVPH9/dJN9diS1WjbybxscGv7ZpLvzF1WelXvmGfUqUsBOhWYyp1swhF1KUCnGuaWhdqvJt4vTAXvj3Sqy0SViKkGtcdKIab61qkooz7fbCJ2TLx3vGbr0eIz6mAqdix1ExVMhS6FftNkP7/MqBNTDbrmgfJUVqfHmAZMdT7kf1+Zp0o7t5o/8LOtqR60Vs07bVL258E+DIipJMPVBWIq6FRgqm+dimMq2qHsPuOEfSbsHoqMunO2dZOYiroUyjwV7VBGnsrOvThZW9704QcZ+rxLIYmGYpGnGvXnXa/l5p+XoT5TLk9F3h/yVK/1gzEU8lTw/tCjbjO8OGqHw/ZYMNVQYL/Pbfape5e8R32g1RmjKp2qSF0Kw2f8TIouhTJP9XFWLs39kfdnX4dPYqqhdLinNPdXXe7Y598dMp6H98frVH7k8t4fmAo6FWXUoVNxc3+DOKkVOhW6FCqOUaM8FXl/Lz/LiKkoo16rLlpeLc53MUX6KSCdipv7+86ow/vjMurWJRWLHvVy7o/yVMioo0eddKr7oV/M/bEHUaBzGXV4fzT3hx51mvsDU/mT7P2LTkU96tCpdus9+/znxyW/74/LU4GpGtU3+zO8v2q3OyCdirw/MFX9cfd98v7AVPD+SKdClwJ5f9Cpyoy61bIuNpencq5H9kxzPlGF8lTcDuWK8WG/f1JnTCFrgUhdClaY5LqCxhgTTOW0JMYUlFG/ReyZGr+NkHQqbu4PTAWdyjrX2e8DnUraHDY6MVWZp6J+KuhUmPvjdtMQU0GnirujBztD5Du0kVHndCowFXQq2k3T9XqBFi+liPf+0E9FOhXyVN/eX8lU9jWa2QVTwftbrtj1jrk/bocy8lTQqaifqvT+iKmO9anCd36WTEU6FXl/5xd7f6+rXkTeHzf3d35HideSxnOdOj8/H+XOe3/oUmgOcx0YeSp4f5RRL3vUiamgU51cJeOZ6rtLAXN/n3gfCZSngveHuT+OqWpZvuun7FJ4p/Iytob7IKUedepSkBqMYb+7FMy2cik6P8FUmPvDvj/aoVwyld1O2PU6CRZtvp8KOhXm/oipoFO9dtNZTHN/yKhzXQqVM3v9zYHLPv/S++PyVFxG3fywP7vNiu7JnsnOHINbw9R6/UWV8lT2csze37JLgbw/dClkB5/d//6uTtUUWn/op2rVfzR+sn/8m7y/skthuPEqGZen6h8u7QXpVPGk39YHYlo11dXe33jCVukU3l/JVOT9QadCnmrwuYYh16VQ6FQ/e9Sp87PUqcj7w9zfLZZfv+hU/eV0Y/N5qsPyZWjRw3+T90c6FfJUYCrSqahH3Z8G/L6/wvv72U9FOhU6P5Gn+mYq5KnI++N61MFUyKhTj/ppt12oZZfCcKzdQ8pTcUwF7+8zrE0Eu7Jirwfe32Mlt+KBK7DXOzX2H++8toV/MFWpUz07Hd0T5a4mUJeC+xB6XnV0VXzSqZ5ZOuXn/u4Le+JJ4yo7t94FxrToUX+FgV8wFboUKKOOPBWXUY9roa3WZF+lLgWa+0OXAvJUpFOBqZBRp85PdCkgT0VdCqMom5L3R0x1uuRdBthN08vYPeW7S2HSeLaIqTidijo/wVRlRp32/UGnQkaduhT211bG56miZ/775joVZdR/y1TIqJNO1Ryzezp0Kqfv590JQ3ZORp7K6tvsHqfHqcTvpmk7dp3yVJbyOUWFTlUVfd/uTaZHylNx3h8y6pj7I6ZCPxV0Kjc02d+HLgXkqUinAlNRl0KmMCbC3F/lLuS7QX7qVOzpviu6FN4VMfHkluYX3l+tEnjs73OcmLw/zP1VRq+1bvWX7Nxeen+kU6FLgby/YZcxFHSqgqk6PUk77372qKNLgdOpkFGHTpVVa9OYetS/M+rw/rg8FZgKO5Td53AasfvHqdCpnIXFXg/yVOhSIJ0KeSrqUvhoM5nPqGPub/dJazT3Zwe3y4KYivJUJVNl1eGy0KnQT4XOT8qoy4uwxfdTrbwT+7439+yZXOapqEe9zKhDp/rOU7n2pW5o0jl9FXkq6FSY+wNTUT8Vt+8PTIW5P06n4ub+0KVATNUfjIu5v2/vj5gKc3/op3o95BV5fzT3B52Km/sDU32Seyj8olNh3x+YKmvuGQNi7o+8v/N7ExNTNYdm8Es/VZYOZgIxFTLq0Kkoow7vj+unerpmw2sqZ3amgU4lT9n3tWldGANPTudAez5txnyD3cZ37Ck7w9jHStv7LJ7sek8dxszIqHNMVXYpEFNtr5nP91ORTpV7f8RUYmaz7/+gs9CJqcoedfL+ys5Pu+4zpoROJW489v6KlSFj5P20R/1U5P2hn+pbpxItizEjvD/oVN/9VNSjDqaatXOmh061u/ZsLb0bR9KpyPtDjzp0KkcdM4aTB+zzAVNZ46RhUJ6q2n+wM+BGP4ratRWw72d/lHea5t5fqVP95d00zZrwJ++vof78n/Z/yFQN/W8w1WUyaPvk/d3a89Br1h+P2Nzd2DO2Gx8G3n6cNGMzuVQknqkG3ivV5ot236sGd913L032Z+SpLpH09s30YAekU1GXAvVTVdgVwGXUwVSUUR8Nmkd1Nx1fyfujLoVmZf0knYp61KFTJcN7yyemKjPqln5KI5r745gqriQuMZVTDSbsXLhuN71asvAK7696PMleovdqBVNBp3rEw0ZsPrS7THN/xFSryMnUg92reNdcp6I8VbfrNiijbhvr6ojrUSfvz6/1B57stht+f+Gw9xO7aeSJOil20+zErU06VT+9rEeq+Xmk3kM3PsIwvW0StT+Zvb1TLREFUzkwxsueDdVrh4pWeH+xE3fZPfGk6G6j7spq2aVA/VRgKnh/pFPB++PyVFw/FTo/0U+13/WvccFUg1wXzDPqxFTw/sBUw/DOmKXspyKdinrUTWekc95fW3enujU14iMxlbwYBDEx1ffcX/XCGIpjKnfUq3vsxt+Iv70/szORQzV6PEfefh21hKHpPSTSqdJ9+OAz6tCp7LQSiNSlgLm/oksh9/6qlsjucYMhY0Bk1NFPRd7fcBWJ7NzqLwrvDxn19jH4wVSkU7GnuU5zf6RT5Uxl3ebsGQbvD3N/VvipKVw/lfNeixnpVOT9me5sQd4fdCpiKq2RfArvD0wFnYqYCp2fYCqa+4uV/Jy8ta/UpUCdn1w/Vdn5yTEVdtOAqSijjs7Pb52qmPvLmWrjXT3vbQl79v4JpxHt++P6qdLNeOBVZ4+pbydBnh/JmQq7aeypxZ6Z2PfHzf35in3mM+o1P62y+484993rnf0+2qNrMOYZ5TuMc52qc4jkIk8Fpmq3JPb51EX2+/u1esDnqaRBninO5/44nYr2/eU6lWvfjgvqp+KYap8okleX1sti7g/9VMI07xZAP1XV3/zIqMP7m3mhSF0K1KN+McRXoVNh7s+pK89iN831cpK01TjKeJ0qiYyU8lT2yJ6x3/fGGBtdCpSnAlMJw+tYpy4FeH/Qqcj7az1TzXudown7/TaM4bLOYuS1rWgpkPeHub+GeFsIVnfKrp+VzN5vqeoGsa2OjYjr/LTOp7nCzf3Z88ZMJKaSl8eFzutUz9q22PcHpsLcn63n3w94f9RPhR3KyFMJXnsquMdXz+R203BMhc5PylN9ZiOB16ng/cn7WfjD+ztem95Lyr3ezoO9Hnh/xFTIU0Gnqo/37IxSMpU0ChkjYTdNKCkH0qm43TSV62QRE1ONXfHgtYPpOiadKluFJ/L+iKmQp+Lm/srOT3faz6/X3Pt77XbLop9qOktahfcn1kSDdKraYj/3uTyVXBlPfMpTUUa97FLotdnP/9SWa9+51dn1BZ2KY6rrYKB6jVf/R55Kbr87XiblDIZ+Kt8KQna/ya9XIe9pr2TBoein+stMVa//yfuT5J//+7+c+/uLTGU+AvZMAlPB++My6mCqgXvbKmoy6iy91rXVKfJUYCpk1Mn766zdJ+WpOJ2Kz6jnTNW4DzydYyrqp3p0myF5f9y+P+hUyKiTTrUPz7J3a8ltn/JU0KnE0UPxiak478+d5L3kaepQRp2YCl0Kgil4sSOI74i8P+r8BFMlh1nHO1Ql9gVaGqlBTJWlI6FgKnh/yFN9e3809ze93p58nuo16wy913NVF7i5P+hU1KUAnQpMNTBu6wUx1dVbi4VOJX7OAulUg8fRTtV3lTFOHNh67JivZ6S23E6/0KnYlaloTjQKvHczcWOOqdD5ye37g05FeSowVeJ3GINsB9aCdCrKU8H7A1M9cp2KvL9vnarsUijm/vI8FbfvD0yFfX809wemQkad8lTw/u79sawP0tRdkPd3QudnqVOBqXIMWxRzf72zFFPnJ7w/Lk8FnQpM1W9t2kfSqSijvlOPctH5uVj6esFUeUb9W6dqutKCMdaEnRPRpcBl1KFTcZ2flKdq1I466VRebDyJqRwpOCWkU5H3VzIVdCqOqd5XP+89HtRNYqr2deD5jthjzLa95DoCdKqT0jWpS0H08zzVQwwk7V3P55rg/Z33jAmmneOTMV6ekV52TiHN/Qk3wy10qtdjEZH353onIdEO+yxnAO2gu1HG7tG7MLwQU1Geyp4zJhTj4yKf++tlxFS1zocxyF6Y2jT313LPeT9W4yyRTgWmoi4FZNSFkzaJyft7tuy291Gkhc/lqaBTOZbZXWimEMj5fz+LianuU9Ug789+GOyZBu+PdKpYY4wHpkKeiroU4P1xTAWd6qXtFv+Y+8t1KupRd3rHxPtoB/b6T1HDpLm/phytfPL+ko5cJe/PemzqEulUr3dlHnOdn+hScJMxYzwwFfWoT6KapElGlHofOd+hDaZSc6+V8lSY+4P3V2nqq5jyVOxosCem4vJUxFSl9/feWeOYetR996j+klFvtUeMGbsTUeJ61CmjDqbiMuriKn99XzoVzf31a72Ey6hTnupWYUxE3h8y6mAq5KlcxTkfyftDRp3yVOdOkhRMBZ0K3h9l1JGnAlMho+6KbXa/6uU6X0U4LHxXO7L3A52fUnfJXt91wr6f0KmQpyKmgvfXbG4ZYyuT+ZHXqUZGV6S5PzAV5anQpfDWV4yxNZv9PHh/1KWAfipk1BvJmv3+Sutokvcnb85bnWOqbDBn31f0qLcGgy67HziHmGOq92u4KDLqHFOVPepZ9TAVCp0q7/x87xN2xuUz6rlOVbux3x/en/DwVkVGHUyFuT/y/kqdynYGP7w/2qEMnUppLlZeVVsyhgNTIaMO7+8vd36yZ377D0zV5NoU/p1MNaj2HhF5f5X6OI3J+1M+9T6vU6mj+5qYitOpXqGsC1al5h05nWrYyNIj6VSif3KEwvvLmQpzf/YuGSvabOhaxFTUpQCdCp2f5P0hTyVcVy2/762dIzHVt06FHnX3vg8X6uC93Xv3KMlis/2+B2pjlVrUo077/rxrp8Ez1USYtrxTqybGA/+8zNSH0myTTkWdn8n1brDv3PATE1MJ92fbS89RU+8vDlubuhQSd9KJ7eOCMdBptk283a0n6X2lfjdVKbBMYiqa++t9gogy6vbFZ68nEiZDb9/K5wKDo2USU+2EQBCGs3slI6a6qKHgk05Vr9RlL7J1LXaHT8YYjY3PXt9owj4PIXNTFUzF6VSvXjQquhT8E7sHg6manQM715beHzEVvD+uRx1zf/D+uDwV+qmOC4O9nun1fqSMOsdU33kqzP1Bp7J1hd3TkKeiHnXM/XF5KjCVWmt9vMPnwZj+nu+oRo86x1R53yDpVAM9CFNiqqd+bvv9g+Uk1KXA6VTY9wedipjqF53qp/fH4JQ9c2XVFAumgk4F76+qTPK5oDxDDqZ6J8E+96Lynb/w/ipCLBQZ9UP68Cq300RwA68WabEtS+T9uZt6zdDmLWnttTfs97enrphQRr0atFa+azu9gJiq9eh7urXo5x2HOVM1d8egyKifXzXTq2XJViDvD52fshHvYmcfsXsuuhRqS5Hdoy8Vdo++VLOxJ09XTpGnQj+VKC/ZPVexdfaM/YwyYip25TAm67SlI3l/DrsCJeqnar6OS52Yaja/OgVTQaeC9wemoow6dCpk1Imp0KXQkETGeNCpzt1FgzHqfqE7y/1J0RZRevEyL4l0yqiDqaBTOdadPeORUacedXQpIKOeLX7qVOEwzwMl2U6gPNXoHbwpT8XpVOinskcpY9L5U3nx3t9rxp6ZYCrKU/Uuxzr7+/MzCJiq9P4oTwWdChl1t2Ezptx1joy5V6N8rir3/lqi8SCdinrUwVT1tzuOae4PTIXOT46p3qrFPg/oVOhRr2jpmjFDXQyLHcqrhDEZmGq1uxqF94c8FZiquYonAuWp9Jc4LnQqMBW8v1cULoodypj7a46yWVwwVSpn/G6aaqfLfj9nuNZJpwJTYYey3a2xz2NRWXZJpyLvD3N/tbpz0O0h+7e0R5acqfOTvL/lY3SkHnXKqHvXvCd/M1oU3p/hRPVi7q/fyBkjn/uD98cxFadTtcJai2cqeH/vfhjF7vI9j4ipGhU37x3PmUqWJMaYgswYKwny/GquU0kNdeFbn1WQaN1X5Hj1YD9njPhm9yOrw14vmMretEWb06ncy4R9P+D9Se/+qmAq5KmErcG+P2aXMc0nHjUZ03YWMdf5SXkq6FRxlO/KyjPqhU4lKH7BVPD+yh5153Pu5XnlLKYedcqow/uT36NIt0Y54yFPxc39dYR9h7w/N+yxzx8Z9eqKmPFkkk4FpvrLGfWm1G78gala/x1zf//x3TTG9GN6e23HzvmutUnU9NpYeu367qEPkj1jAvfYcrzT2JcKpkJGnWOq7dzSvaok6DHHVFyeqvrKJqRTWctaHFKXAqdTSY1Z39t1PlnRT4U8VSqcnrHZOqxE8v5qy0lToIw68lTIqA/VxU4pvD9j1xEoo079VHnnZ/8krcPC+xMuATsHG5+MdCrJqni6LTzGITEVvD8uo554akMnnQpMRf1U03VlwTHVwIi2htoQzzXv8bE7Pnl/v2UqwZHq/jDVGaNehHTvtUNxHHN5Kk6nuo83Cc9U6f758M7XSBAooy5sXwp5f3b/7SbEVA0j6gj/i/fXum7ZMwTe32/zVMRU8P7uYfPN61Rx2O/Q3B95f6f3Niu8P/eyDihPhbm/Ya9ajYq5v9L7Qz8VMdWnHS+43TSkU8H7I51q/3xGnE5FTPV+fT48U1GXAnbTlEwF74+YyqnX2fv3cB5FRn22WWS074/rp4JO5SZGEHA6FTEVdtNQ5+d1MhtprSG7Z9eiYFnkqdClwOWpqPMz9/5so1ETSadClwIx1chizwyOqTD3B6YinWonRSG7ZzvsGQbvD3kq6FTk/bX6UVboVJHSNcj7Q4+60xANkZiqur0wpgBTjZ3oQkxFOhU6P+H9OaesxhhHtne/MJXQMw++Gz0ZQ5R5Kk6n+pmnEompqoPPXiem2p/kxS86Vft5Zq8XGXVBNNY090dMBZ1KzPJ8SdlPVe0edwLHVHXtw871YCq/ourUpeCoR/YMQY86p1PJK/vpfUYPxpTw/hYTRWBM64Wxk8a57pYzVeNRW+jc3N97v2HPbHh/yFORTgXvD0wF74/yVNMXe0ZBp7KNDWOIb6aC99fQhotCp0KeKpv0x77rbxlzH2LjRhl1ylMho56t17PC+4s34oX3/vTmYuu9tLxztNkQj5pxNPN9jaeR767rU0Vr9k86MRV5f2Cq2iec+NZwzf4+s5o4NPdHeaq9HS7Y9zObF95fsAhj7+PdpwLtpjnezQfv/VGXQqW3KnQqeH/V62EuuO8aez9Jp9reQ4F0Kuymed8Ge8HtD+shMRXpVGAqeH+Up4L3B6aiuT8wVWbnZ5g8T8XOVcGR8/4oTzVxkid1fhJTJca7RXkqYirs+5M2S8b0ZZ4KTGX51Xy/3e+Yqml9cm8xZ6qjInteU3RmxW6aubvYey9jtPaduBkwBmrZx0KnWozz69GZ9r36yVrF7nFzMyhP9c1UyFO5h2G+e+vn3J9Vb4km5am4jDqYqvXoTXRL0dn9geb+Rp917KyPZ0VrtBYHr3ZsM0Y61y6Klh1OPnl/pFNh7u91Fja8TtXYNVc6zf09L4sFMRXlqZRVtPHEpj7523N/zZb4J++v/V+y7+8/rVOBqTjv78EOd97rY6RFRh15Kvagb+p5J2umipm/8sToXhUGHft1LJgqz1M5k2wXakK/l3i3e/oShns/NNS5zZiGmAp5qrsZN4mpnNUoEmnu797YZoVOJRvLC839kU5VMtVQnTsB6VToUjDbCXsGw/uT7LOik/fnT26xF2WTTCedCkzF91PlTIU8FTEVN/cHnQre3+P2rAnUoz67+X1PFqdCsUMZTHWq5p2e0KnAVGmZUV9J59RL3u9G0U8Fpqo/ZjWBmApzf1xG/ZC1el7ycZt8ngoZ9b52dSJiqss7+Pj9zY4xHnSqe85UpFNFYUPz2oNJVR/WBFdULS+YFBn1mcbumdCpwFSUUcfcX0UYTHxiqrR9Sr3r2nn6g5vOGBA61X3WSnzq/PSkZ4vyVINHcy2R93c7OqJAOhV2KFPnJ5iq3PdnW8Y05DLq1KVQ6lQ09wemuulGOx5Mc0ac9WYi6VTk/WHu79Tc14s8VdvYaYVOBe/vLB9MXqeC90c96u1FO+R0KqvZzPMT396fpliUp7KPZu3Izp3smQqdipgKeSp4f87S7tlcRt1h5+BM08PsQ0zldLLpgpiqVt1OYspT2Zu8zyr3/uz18yj/olPNrsqmyKgHw7qtmaMpe6btLS/mvL9X/8QYbK10FV6nKr0/0qng/YGp3tfHJCamQkadmOqRnAzKqKNLwQ67cfAPpvrp/b0ea/bMLjPqP7sUGCN3GFNxeSr0qH93KcD7c8cDQ9HWXXYPB1M5TS+/x+dMhX1/NPcHpvos75FOeapSp6K5P+pSAFMho87lqQK1LpJOhYy6IzfYMx0Z9Zqmhjo39yfW9YVvCfJpoXWj8EM6Fc39CaJ8Yt/vbeRTlwKYChl1ezjrFzqV9I5Cn5jqYW003vsDUzVdh70/V2/G7mdClnrNnsvOTOXcH3QqmvuzvdwbznUq5/Zh1weYquEs1z6Xp4JO5XRrx0Br+pJfMNWyzj6/MqNO+/7CrV4lpnIPIft5Nde2+S6FyU2eedKyz5i4zFNVbvL0Rz9Vunh5bUFY69RPdehdi4y6cxHOkXYanP6Rp6KMet6lYAXzc97ndRx7r6j/g6neI/v0i/cHnYp2KF9Mdj3Vjrn3C+9vZYv5HGSQ96zn3h+XUdeiukIZdWKqYDSNtJ2xkbw2e6D6nPcHnYq6FKaB2PReg8XaJ51qbRpj9n6x99OuLYSF5oj5rh50KcD7mz0zizLqnE71EYfs/QBTQaeifiroVGCqz9RnZ6DS++OY6hCL7Mx+Cdj9lphqyr7/lX19VuxQhk71mb7Y96PsUqA8FXQqYiq7yRgQGXUwFTLqlKeqHMYT8v7c94idocBU8P5IpxrPTJnPqMP7q9z686Kfqpz7sysVTfqLTNWu/2nur62WZQr/pn1/1PkJnQpM9T33hx51YqrS+6MuhaPrsXuzpHd5nQpMdX+P3wL1qGPfH69TlRn1sksBc3/9gdoM1KV+OpFOxe37k2qaxDMV8lRD9VWVVE6n+vL+OJ0K3h8x1XdGHUxFGXX0qFOXQjUUBS5PBaaiLoWutWp68eTSLJiKMuq3RUfgdCq+83Oy7pFORRl17KZB56clG4dU23VvLnl/XJ4KTMXpVJz3hzwVmMp27nneKr2ohfcHpoL3x+1QBlNxGXXoVMioO1Wfnd3BVFw/FXQq6lJARh39VNzcHzLq2E1DGXX0qJNOBe+PmKrUqeD9oUuBmAo6Feb+yPtDP9WV3ToEYiroVJz3V3Yp9N3DViGdimOqUqeijHpDmqV8lwI6P8FUpFM5S3buh/dX9FNpkV10KYCp0KVQO9fnAjf3B52KvL/Mz3cql96fGkoC5anI+8NummqrPy68PzBV5mlewVScTqVPg5SYinQq5Knq0knjdar3PN+XBu8POhXyVMRU0KmwQ5nm/pBRZ9fqqdhNM6lPTd77u6bsGYY8FZiKy6h/ou7BJ+8P/VSV92wkkPeXXES59P7YM6p/dQudqiZ0Tc09G8ui8xNzf/D+OJ0KGfXvLgXp6rJnZun9cRn1nR5VaO7Pet4Z0/w2oy67RlT0qGOHMroUaO5P3CcfYirqp5q8wwflqdxBlvd7fWXU0U8FpqI81XIe1IipLHXGGAM6Fbw/YqrvuT/kqcBUpFOhn4qYCnkqZNTBVKRTIaNeOc/Y9wFMdXBGZ8pTOfVhnqfLvT/oVJRRh05FXQpBg73+jfcjT/WtU5H3B50KeSpLGRgJ5/1Rngo6FcdU0Klqo3XIntkme/3oUoBOZV/q50zzlxuV3b92c9/+zBijUj9V2aWAfipiKsfsBdptbFwK7++rn4qYCv1U5P2VTPWdp0LnJ3l/0KnQpeA2fPZ9m8qPJnUpfDMVeX/o/OS8v2+mSthNkXQqrvMTeSp3/jqG1KOOjDr1U1mD9EBzf8RU3xl1mvuz+wefuhR8zW5Ql4L1NoyU8lTf3h/yVI61CUbUpYDOT6fXy/vrMPcHpkI/Fbw/rp8KTAWdipgKnZ/fXQrIU1HnJzLq6Kcipuo44c6TrUPw15lKbv7J+5M7P8sUlH+TTnXsbBXvcRJaQv+lOQvy/pCnIu8POhXn/XmdObuHi1HV73umt2D39Dxvk/haTDrV9Lg6ege39YzNmdEWiamqr3E+y50z1X3Yb7Fzz4Ld43Uzy2jfH5enMi+1F+lUXEb93Tz8v+bOpFlRZYvCP8gBjQ04VAEVpUmOoDATUVHsO5Rf/zZ7c4t8VsV7k3sj7tCoqDrlMSW/XGvtlfD/wzwVzv1xTBXb7MX3U9VMxfVTvReOD3tiDxjmO0+lps8mu/mhLJL3RzpVnaeadHyt8v5Qp8IuBbFkqulns+5y3h/1U2FGndOpAIbGxFQT/w2MiHkqmvvDjDrqVMhUprqz+lxGfdp7rtuD5nt/rJjqtLl3B6P1tMme486gyqivH1aP5VIIPz+/uckAuxQax43rk07lyQ/GGn0hyjimUi4P37dlQevS3TRcRh2ZCuf+KE+F/VRSrVOh94f9VJPlDZgFvb/OopNnxFRBYcKeahtM5Ob+iKkwox6KaVTlqZpZEFCe6qLdFJ+YCvNUaXx5iXQ3Tba9vdnzZ9/S+Yx66f3R3J/+nNq894dzfyfj+fApo756mR+eqbDzM9fvs8w2GpJdMVW4n1feH+pUH0GCZ6w5gz0Avb/8AudO0qkS8dIkpiLvr2YqeyCWTFDmqahHHTPqnQc8Yz9nj/mUUa/vUP5Np6rzVNRPdRrBHoveH973R3mqb6bSRt6ctYPTVuSYiub+ME+FnZ/IVOT9IVNxc391nspOc3hmTxPjWOWptCkwVNp6K3VGXdKiLTDVp1GkGTEV6lRSeoRnvC+dHtRPhUxFc3/fOhXe94d5Kne2Mrqas30cmdrabasuhcI31CqjnliwZ9Q96nZ8gD0N81SiYqQ66VTIVJinsgWp6ZFOhd4f6VTIVMr1HIpudJYN8v468iiq+qm4PBUsAIN0Ki6jjnN/qFO5ZtJMyPuTZBXO/chUzjYQyfujPBX8my8+o446lWQXP9V9f3WeylncYX0cXtGF8lRWMoH1hP1UqnZd+ZSnuhn2ospTIVOprb/yVKRTIVOpQjQDht6OTC2Br2vVT1V7f5SnkmxgbNSpsPPTtpoHm+7769j6qvL+kKlkQ4W/H0qLgzb9WQ6oS8FazWF9ibJjVF0KXzoV5alQpxL9OXyfdj/zi9baSCfWfuVB5f3h3TTYT2U91/M+3fendtcLn+b+kKmK1SaC39+u7KIo5/4wo26/Z8BoOPcnjK5bnetSaA0CWA+oUw3lQCGdynqNh21iqkaYwGvsUqiZyo794PCb94cZ9WZqxFWeCr2/9zwDpn8V8P7ToTOmLgUrEGKDdCqOqbTi3aa5P2cyhvU+P8D7Q52KvL+Z7gEz3cx55iouvEadCvNUxFRqbLZZJ1jHIt+l4EyB8ZGpptOPT3kq8v6K3Vyju2nKjLyhhcPSa0TvD/NU2KWAc3/uoXf0KE8lDMs53H/W+1PE7h/Zg2Oq3r9j7u/v7/wcaBrL5A3sadvG2h48L62Q8lTTTxS/B61drBNTTb31M+K8P3NpsVRLzmeDNd6ZrruXIk+1ibfYkE5F3h8yVZ7Y5Sz3L52Ku5tmddjrlKeiub9vnQq9v9Zk2vHNwl8bA0E5Seyh/bRFyqgjU2GXAjFVM4ejHPao8zpV6f3ZkTyDPfO8bVben8QGNjFVdjtIOnl/I380IO9vvBDUCzEVzf2hTvWdUV9nmw+vU6H3R/f9feWp4Nhx6/7GVFn+Mth9kLf1cbaZAiNqwxu7zeRPZg4PT3Nw8JpnylNN/RQYr+ucFHY6C5puWQ/4eRN7VearVr3sW6eCZ7BhaoUkuVWPOmbU0fujjLo7hO+Uruxu7Dz9PHWOqfiM+q8uBfPSVt/U+YkZdZr7C0LLqO5Qxi4FYqrybho76g0D8v64LgVkqrwVB7qbJ3BOO+WwXkinal1fHs9Um4sbDJCpyPvbAQ/+5v0hU+HcH8dUnPeHeSry/kaS9NBW90tITMV5f8hU1mp0TGjuT5h9wipPhToVMpV1s0cGMRV2KZD3h0xFd9MIOTBMvg8efD8Vdn4W6oZlpFNptpmwjyQFPp+nGozhGYren+AN+5RRd7TRok9M1fUPQfY/vD9iqqVw7lM/FepUxFTr0nsvhj2nylMJcXfDJP9R9m2VTNXpew/2Hnd2opWyccVUqFPZP5Pmm3QqjqlQp2oPf2XU1YUZU57K7TdPEjzfGyYxleU4sGcgU+HcH+WpUKfiMurIVKhTWddhed9ZzVTeDd5P7f3R3F82SxTW7hvw8+TB6MH1qHNzf6hTuYdjeSdw2r/zeSrqpyrv++N0qiKNUt1ZbGFPwi4FzKi76ybsYXQ3TdmlQBn1+r4/N7aACdD7k4px5JP3h3N/XJ7K8aU7zf0RU4mel1c6FTLVNjEPTJG6ceX9/ZGpGq+Tl7mLpmxyeSpiqvsr6vN5KmQqmvsDioLPb20vqUfdznRgetSp1MUxEImpUKdqta2V6DYMYCr0/oplL/Y5pmo9VwuRZyrsUlhGcAb49v7qPJVdBGWXyAbWE5dRr3vULWCRtlbE5Zmn9P6IqQ4BMKl6D4DhsEcddSp5/ZPo9ogNI83uLlvAwAzWf/Yo77ezyk7VK4P1X3jnVJN8qcXe8rDsj1LhjINMxeWp0PvDjLpzG8KZE/upMKNuj++Hsme+m1Keyh21jb4WXrsZrPfV2iemUozGiLw/Z5jc+tpguYPXA2EnOgE88ilPJY1gvVVzfyVTSW1xXnl/ykdSeKba9w8eMZXdGcB64vJUdUa92W8uM9tcAOOH0/WMqR8L3i92KdTeH/VToU6lhgv4/JGpwku0rPJUa3luaJsXrC9iqn9Wp1Jk6f95f/1/yX1/fzdTSbOT8V9zf0oYM/FzuVcZdbrvzxZa2TjZNy5cl4JT56ka9koTrcaLRdpJ1Pawf2zfFVP1ztGEz1Pd1LtaZdS/vT9kqu/Oz9PTetLcH9ejjnN/nE6F3p+VXB8XuptmN1gAk2A/FepU1E+FGXX0/lCnojxV3U81gRNQezD9XBvsMjvKVZcCMhV5f3789DimIp3qJmkie0ptwZ8YgdAn72/XWLf0Sfhe9cn7U2xJrpjK2KYb9plf4ByLc3/feaquJ5+A8RqFTnkqZCrUqShPhUz17f1xOhXmqbBLwZ53JY+YCnUq532Fc1pyL72JkqlIp+LyVA01fgyEu/ysmGon2QZl1KWaqVCnQqYinQqZinrUJ91NREylSC3YU1CnQqaiHnXMqHN5Ksyod37iPTsJ645IGXVkqpe2Byb6ucL7GbP4QUxF3l8998f1U2GeiroUkKkwo/7NVK7/Di7k/f1RpyLvz9uVXmHNVEsF9kDqUtjZcM5G7w+ZiroUxg9gHk6nQu9PXjx93X1b5R5Qen/IVE58AwbCPFXbHPmV94dMRV0K6C3ifX+oU1GeCvupiKm8vtHWbmNgKuqnQqban/o+Ew+bbdWl8H6aJ6ZMNjPdlRVgFNSpqPMTvT/MqHd781i3shmcccxecOOZKuh6J6bK5R3OtU6Vh4cIvb8DZdRRp3LzAvYMZCqhyFKdmGp3+Jiso20Dke6mQabq2if4/4wUYJjAsJvEVLbhBhJ1KZD3h10K2E/FZdSPSUOretTnxl896jT396VTUZ4KM+rvq1LOwuPdNN7jQXkq8v76D+nF56kWRnKovD9kKmkMTI0ZdWKqOH8D4/1skyqjvvN3Buyp3dB3IntoakZuF8RU7sQdvTVXjO4VU4XL44PrUnCUFTDGxe8WrDm/znX7tTmm5P1Jw9lKJ6byr5ct/P5OKzgzScA8vijNeKaqdKqhlxFT6YLXo34qylORToVzfx8L1hcylaCWmfq1d7S1iVbed6kG8H1kV/h8jGX3zpoHH95fNGq2NX2z67P8WnqRrQJ+n986Fef9oU6FGfVGbOwy0ql6mzRlrfw0F52GPUxJp+Lu+1N/4MyAeSpiKsyot+7KvNKpvDk8n1r6Mqzuplk9gVFx7o+6FD7Jrk39VMRU4zv8eZ6H8PkhU51HXpfPqHdC2yOdisuoc10KyFRtIwx1LqP+nafimMqXPkOmdPRYp85P1Km+mYp0Kur8LPNU+fy0qDLqsgNnMsyok/eHGXW8m4aYivqpvPvKp4w66lSYUeeYiutSWESfPs9UqFNJ+R6eV1yXQslUpFNtVThTIVM5n5f2/mIq4bC7P/704j+/qfFO</prop>
			<obj name="TemperatureLog" class="TemperatureLog" version="2">
[truncated: 5,239,607 more chars]
