# Supplementary material for: YTHDC1 delays cellular senescence and pulmonary fibrosis by activating ATR in an m6A-independent manner
Source: EMBO J. 2023 Dec 15;43(1):4. doi: 10.1038/s44318-023-00003-2 (PMC10883269; doi:10.1038/s44318-023-00003-2)
Supplement: Supplementary file 12 — Source Data EV Fig. 3 [file 44318_2023_3_MOESM12_ESM.zip › Figure EV3/3b-d/QUANTIFY.xlsx]

## Sheet: Sheet1
	DMSO	nc	siDC1-1	siDC1-2	siDF2-1	siDF2-2	siIGF2BP1	siIGF2BP2	siIGF2BP3
p-ATR	129.553	194.631	164.025	153.104	192.011	207.219	211.86	214.696	189.108
gapdh	201.229	204.825	248.951	255.271	193.156	186.579	195.976	194.379	205.824
	0.643808	0.950227	0.658865	0.59977	0.994072	1.11062	1.08105	1.10453	0.918784
	0.67753	1	0.693376	0.631186	1.04614	1.16879	1.13767	1.16238	0.96691
	DMSO	nc	siDC1-1	siDC1-2	siDF2-1	siDF2-2	siIGF2BP1	siIGF2BP2	siIGF2BP3
p-ATR	185.812	461.262	194.179	250.615	388.671	410.104	426.434	435.081	392.038
gapdh	569.749	618.369	606.465	686.594	564.049	474.891	541.853	622.75	620.877
	0.32613	0.745934	0.320182	0.365011	0.689073	0.863575	0.786991	0.698644	0.631426
	0.43721	1	0.429236	0.489335	0.923772	1.15771	1.05504	0.936604	0.846491
	DMSO	nc	siDC1-1	siDC1-2	siDF2-1	siDF2-2	siIGF2BP1	siIGF2BP2	siIGF2BP3
p-ATR	336.315	533.294	294.772	271.646	524.144	620.471	661.478	712.084	526.399
gapdh	620.877	582.245	654.09	688.21	568.855	712.656	626.465	692.105	595.411
	0.541677	0.915927	0.45066	0.394714	0.921401	0.870646	1.05589	1.02887	0.884092
	0.591397	1	0.492025	0.430945	1.00598	0.950562	1.15281	1.12331	0.965243
	DMSO	nc	siDC1-1	siDC1-2	siDF2-1	siDF2-2	siIGF2BP1	siIGF2BP2	siIGF2BP3
ATR	59.7083	61.5133	62.4758	57.8557	51.0199	59.9044	56.6804	65.1242	69.7807
gapdh	201.229	244.825	218.951	255.271	193.156	186.579	195.976	194.379	205.824
	0.296718	0.251254	0.285342	0.226644	0.264138	0.321066	0.289221	0.335037	0.339032
	1.18095	1	1.13567	0.902054	1.05128	1.27786	1.15111	1.33346	1.34936
	DMSO	nc	siDC1-1	siDC1-2	siDF2-1	siDF2-2	siIGF2BP1	siIGF2BP2	siIGF2BP3
ATR	113.087	148.146	146.491	152.192	137.291	120.303	127.521	136.995	142.162
gapdh	569.749	688.369	626.465	686.594	564.049	474.891	541.853	622.75	620.877
	0.198486	0.215213	0.233838	0.221663	0.243402	0.253327	0.235342	0.219985	0.22897
	0.922278	1	1.08654	1.02997	1.13098	1.1771	1.09353	1.02217	1.06392
	DMSO	nc	siDC1-1	siDC1-2	siDF2-1	siDF2-2	siIGF2BP1	siIGF2BP2	siIGF2BP3
ATR	379.226	420.015	442.685	480.531	561.799	518.433	544.408	522.901	475.04
gapdh	620.877	582.245	554.09	488.21	568.855	712.656	626.465	692.105	595.411
	0.610791	0.721371	0.798941	0.98427	0.987595	0.727466	0.869016	0.755523	0.797835
	0.846708	1	1.10753	1.36444	1.36905	1.00845	1.20467	1.04734	1.106
