# Supplementary material for: YTHDC1 delays cellular senescence and pulmonary fibrosis by activating ATR in an m6A-independent manner
Source: EMBO J. 2023 Dec 15;43(1):4. doi: 10.1038/s44318-023-00003-2 (PMC10883269; doi:10.1038/s44318-023-00003-2)
Supplement: Supplementary file 13 — Source Data EV Fig. 4 [file 44318_2023_3_MOESM13_ESM.zip]

Archive with 99 entries (81 files):
- Figure EV4/
- Figure EV4/4a-b/
- Figure EV4/4a-b/nc RPA1 and yh2ax IF/
- Figure EV4/4a-b/nc RPA1 and yh2ax IF/20201105  NC yh2ax-488 RPA1-555 -0127.zvi
- Figure EV4/4a-b/nc RPA1 and yh2ax IF/Image0008.zvi
- Figure EV4/4a-b/nc RPA1 and yh2ax IF/MERGE_(DAPI+FITC+Texasred).TIF
- Figure EV4/4a-b/nc RPA1 and yh2ax IF/RPA1_Texasred.TIF
- Figure EV4/4a-b/nc RPA1 and yh2ax IF/yh2ax_FITC.TIF
- Figure EV4/4a-b/nc RPA1 and yh2ax IF/_DAPI.TIF
- Figure EV4/4a-b/RPA VP16.xlsx
- Figure EV4/4a-b/siDC1-1  RPA1 and yh2ax IF/
- Figure EV4/4a-b/siDC1-1  RPA1 and yh2ax IF/20201105 siDC1-1yh2ax-488 RPA1-555-0124.zvi
- Figure EV4/4a-b/siDC1-1  RPA1 and yh2ax IF/Image0013.zvi
- Figure EV4/4a-b/siDC1-1  RPA1 and yh2ax IF/merge_(DAPI+FITC+Texasred).TIF
- Figure EV4/4a-b/siDC1-1  RPA1 and yh2ax IF/RPA1_Texasred.TIF
- Figure EV4/4a-b/siDC1-1  RPA1 and yh2ax IF/yh2ax_FITC.TIF
- Figure EV4/4a-b/siDC1-1  RPA1 and yh2ax IF/_DAPI.TIF
- Figure EV4/4a-b/siDC1-2  RPA1 and yh2ax IF/
- Figure EV4/4a-b/siDC1-2  RPA1 and yh2ax IF/20201105  siDC1-2 yh2ax-488 RPA1-555 -0147.zvi
- Figure EV4/4a-b/siDC1-2  RPA1 and yh2ax IF/DAPI.TIF
- Figure EV4/4a-b/siDC1-2  RPA1 and yh2ax IF/Image0010.zvi
- Figure EV4/4a-b/siDC1-2  RPA1 and yh2ax IF/RPA1_Texasred.TIF
- Figure EV4/4a-b/siDC1-2  RPA1 and yh2ax IF/yh2ax FITC.TIF
- Figure EV4/4a-b/siDC1-2  RPA1 and yh2ax IF/_(DAPI+FITC+Texasred).TIF
- Figure EV4/4c/
- Figure EV4/4c/GAPDH W.Tif
- Figure EV4/4c/GAPDH.jpg
- Figure EV4/4c/TopBP1  W.Tif
- Figure EV4/4c/TopBP1.jpg
- Figure EV4/4c/YTHDC1 w.Tif
- Figure EV4/4c/YTHDC1.jpg
- Figure EV4/4d-e/
- Figure EV4/4d-e/nc topbp1 IF/
- Figure EV4/4d-e/nc topbp1 IF/DAPI.tif
- Figure EV4/4d-e/nc topbp1 IF/MERGE.tif
- Figure EV4/4d-e/nc topbp1 IF/Snap-6674.czi
- Figure EV4/4d-e/nc topbp1 IF/TopBP1.tif
- Figure EV4/4d-e/qutify.xls
- Figure EV4/4d-e/siYTHDC1-1   topbp1 IF/
- Figure EV4/4d-e/siYTHDC1-1   topbp1 IF/DAPI.tif
- Figure EV4/4d-e/siYTHDC1-1   topbp1 IF/MERGE.tif
- Figure EV4/4d-e/siYTHDC1-1   topbp1 IF/Snap-6695 g.czi
- Figure EV4/4d-e/siYTHDC1-1   topbp1 IF/Topbp1.tif
- Figure EV4/4d-e/siYTHDC1-2  topbp1 IF/
- Figure EV4/4d-e/siYTHDC1-2  topbp1 IF/DAPI.tif
- Figure EV4/4d-e/siYTHDC1-2  topbp1 IF/merge.tif
- Figure EV4/4d-e/siYTHDC1-2  topbp1 IF/Snap-6712.czi
- Figure EV4/4d-e/siYTHDC1-2  topbp1 IF/TopBP1.tif
- Figure EV4/4f-g/
- Figure EV4/4f-g/nc TopBP1 IF/
- Figure EV4/4f-g/nc TopBP1 IF/20211029 TOP-555  nc-VP16    004.nd2
- Figure EV4/4f-g/nc TopBP1 IF/20211029 TOP-555 nc-VP16    004_crop.nd2
- Figure EV4/4f-g/nc TopBP1 IF/DAPI.tif
- Figure EV4/4f-g/nc TopBP1 IF/MERGE.tif
- Figure EV4/4f-g/nc TopBP1 IF/TopBP1.tif
- Figure EV4/4f-g/quantify.xlsx
- Figure EV4/4f-g/siRAD17 TopBP1 IF/
- Figure EV4/4f-g/siRAD17 TopBP1 IF/20211029  siRAD17  VP16    059.nd2
- Figure EV4/4f-g/siRAD17 TopBP1 IF/20211029 siRAD17  VP16    066.nd2
- Figure EV4/4f-g/siRAD17 TopBP1 IF/DAPI.tif
- Figure EV4/4f-g/siRAD17 TopBP1 IF/MERGE.tif
- Figure EV4/4f-g/siRAD17 TopBP1 IF/Topbp1.tif
- Figure EV4/4f-g/siRAD9A TopBP1 IF/
- Figure EV4/4f-g/siRAD9A TopBP1 IF/20211029  siRAD9  VP16    046.nd2
- Figure EV4/4f-g/siRAD9A TopBP1 IF/20211029 siRAD9  VP16    046_crop.nd2
- Figure EV4/4f-g/siRAD9A TopBP1 IF/DAPI.tif
- Figure EV4/4f-g/siRAD9A TopBP1 IF/merge.tif
- Figure EV4/4f-g/siRAD9A TopBP1 IF/TopBP1.tif
- Figure EV4/4f-g/siYTHDC1 TopBP1 IF/
- Figure EV4/4f-g/siYTHDC1 TopBP1 IF/20211029 siYTHDC1  VP16    016.nd2
- Figure EV4/4f-g/siYTHDC1 TopBP1 IF/20211029 siYTHDC1  VP16    016_crop.nd2
- Figure EV4/4f-g/siYTHDC1 TopBP1 IF/DAPI.tif
- Figure EV4/4f-g/siYTHDC1 TopBP1 IF/MERGE.tif
- Figure EV4/4f-g/siYTHDC1 TopBP1 IF/TopBP1.tif
- Figure EV4/4f-g/siYTHDC1-siRAD17 TopBP1 IF/
- Figure EV4/4f-g/siYTHDC1-siRAD17 TopBP1 IF/20211029  siDC1- siRAD17  VP16    097.nd2
- Figure EV4/4f-g/siYTHDC1-siRAD17 TopBP1 IF/20211029  siDC1- siRAD17  VP16    097_crop.nd2
- Figure EV4/4f-g/siYTHDC1-siRAD17 TopBP1 IF/DAPI.tif
- Figure EV4/4f-g/siYTHDC1-siRAD17 TopBP1 IF/MERGE.tif
- Figure EV4/4f-g/siYTHDC1-siRAD17 TopBP1 IF/TopBP1.tif
- Figure EV4/4f-g/siYTHDC1-siRAD9A TopBP1 IF/
- Figure EV4/4f-g/siYTHDC1-siRAD9A TopBP1 IF/20211029 siYTHDC1-siRAD9A   002.nd2
- Figure EV4/4f-g/siYTHDC1-siRAD9A TopBP1 IF/DAPI.tif
- Figure EV4/4f-g/siYTHDC1-siRAD9A TopBP1 IF/MERGE.tif
- Figure EV4/4f-g/siYTHDC1-siRAD9A TopBP1 IF/siYTHDC1-siRAD9A  .nd2
- Figure EV4/4f-g/siYTHDC1-siRAD9A TopBP1 IF/TopBP1.tif
- Figure EV4/4h/
- Figure EV4/4h/atr DMSO nc shDC1 siRAD9 siRAD17 shDC1 (siRAD9 siRAD17) siRAD9-siRAD17 .jpg
- Figure EV4/4h/atr DMSO nc shDC1 siRAD9 siRAD17 shDC1 (siRAD9 siRAD17) siRAD9-siRAD17 w .tif
- Figure EV4/4h/gapdh DMSO nc shDC1 siRAD9 siRAD17 shDC1 (siRAD9 siRAD17) siRAD9-siRAD17  W.tif
- Figure EV4/4h/gapdh DMSO nc shDC1 siRAD9 siRAD17 shDC1 (siRAD9 siRAD17) siRAD9-siRAD17 .jpg
- Figure EV4/4h/p-ATR DMSO nc shDC1 siRAD9 siRAD17 shDC1 (siRAD9 siRAD17) siRAD9-siRAD17       w.Tif
- Figure EV4/4h/p-ATR DMSO nc shDC1 siRAD9 siRAD17 shDC1 (siRAD9 siRAD17) siRAD9-siRAD17.jpg
- Figure EV4/4h/RAD17 NC siDC1 siRAD9 siRAD17 siDC1(siRAD9 siRAD17 )  siRAD9-siRAD17 siRBMX siDC1-siRBMX -1  .jpg
- Figure EV4/4h/RAD17 NC siDC1 siRAD9 siRAD17 siDC1(siRAD9 siRAD17 )  siRAD9-siRAD17 siRBMX siDC1-siRBMX -1 WHITE  .tif
- Figure EV4/4h/rad9 dmso NC siDC1 siRAD9 siRAD17 siDC1+(siRAD9 siRAD17 ) siRAD9+siRAD17   .jpg
- Figure EV4/4h/rad9 dmso NC siDC1 siRAD9 siRAD17 siDC1+(siRAD9 siRAD17 ) siRAD9+siRAD17  W.tif
- Figure EV4/4h/YTHDC1    NC siDC1 siRAD9 siRAD17 siDC1(siRAD9 siRAD17 )  siRAD9-siRAD17 siRBMX siDC1-siRBMX -1.jpg
- Figure EV4/4h/YTHDC1  NC siDC1 siRAD9 siRAD17 siDC1(siRAD9 siRAD17 )  siRAD9-siRAD17 siRBMX siDC1-siRBMX -1 W.tif
