# Supplementary material for: YTHDC1 delays cellular senescence and pulmonary fibrosis by activating ATR in an m6A-independent manner
Source: EMBO J. 2023 Dec 15;43(1):4. doi: 10.1038/s44318-023-00003-2 (PMC10883269; doi:10.1038/s44318-023-00003-2)
Supplement: Supplementary file 13 — Source Data EV Fig. 4 [file 44318_2023_3_MOESM13_ESM.zip › Figure EV4/4a-b/RPA VP16.xlsx]

## Sheet: Sheet1
NC			siDC1-1			siDC1-2				NC			siDC1-1			siDC1-2				NC			siDC1-1			siDC1-2
rpa1	merge		rpa1	merge		rpa1	merge			rpa1	merge		rpa1	merge		rpa1	merge			rpa1	merge		rpa1	merge		rpa1	merge
5	2		9	9		7	7			18	6		7	3		19	18			10	9		7	2		25	2
5	3		9	6		9	9			12	11		16	18		16	7			8	4		18	7		10	5
7	4		7	5		14	14			8	4		6	15		30	3			13	8		18	17		6	3
14	14		5	3		10	8			15	12		20	6		24	5			14	7		17	15		19	18
2	2		3	3		18	15			18	7		17	16		5	11			14	11		10	3		14	14
18	18		6	3		14	10			10	4		20	17		29	14			12	11		10	17		6	1
9	9		15	15		10	10			17	6		17	15		28	10			15	9		21	14		13	15
12	9		7	6		16	16			15	10		12	1		17	2			14	11		27	1		21	16
4	4		10	8		11	9			17	6		18	4		25	10			14	10		16	7		11	4
2	2		13	11		10	10			13	13		12	6		26	1			16	12		26	10		28	4
2	0		9	7		26	26			8	9		4	7		23	15			14	11		7	17		19	7
3	3		11	10		11	9			15	8		20	9		27	18			15	11		12	2		5	4
6	5		25	25		27	27			12	8		8	7		28	9			9	9		11	6		24	14
7	7		9	7		16	16			11	10		13	9		26	17			9	8		22	14		13	13
8	5		9	9		10	10			16	6		16	13		24	14			8	9		11	8		22	17
1	1		8	6		28	28			14	8		12	11		7	1			18	12		12	2		6	1
15	12		2	2		16	13			9	12		7	5		26	13			11	7		28	10		30	4
3	1		2	2		12	10			11	12		7	11		9	7			9	12		19	13		28	15
7	7		2	2		10	10			11	7		20	8		7	2			14	8		18	1		7	12
4	4		20	20		14	10			17	10		18	9		23	10			17	6		21	2		9	14
7	5		13	11		16	10			14	13		23	28		17	8			10	5		8	18		24	7
5	5		5	5		14	14			17	12		23	30		23	18			8	9		19	2		21	1
12	5		9	9		14	11			11	5		21	13		15	4			9	13		24	10		22	17
10	5		11	11		11	11			15	12		10	8		18	13			12	11		30	1		26	8
4	4		7	5		11	9			10	10		12	24		29	12			9	9		17	2		29	8
14	13		10	10		9	3			8	4		18	10		11	6			15	9		27	7		12	5
4	2		7	7		5	18			14	6		17	9		20	9			18	4		21	10		24	15
13	11		10	10		18	19			15	12		24	30		7	3			9	13		20	13		22	5
7	7		7	3		19	15			17	6		14	9		7	7			16	6		17	14		21	10
7	5		10	8		15	12			13	9		14	6		23	3			11	13		29	15		14	5
8	8		7	7		12	12			12	10		12	6		16	4			16	6		20	16		8	3
7	7		21	19		12	10			17	10		9	13		5	15			18	7		26	6		28	17
8	5		7	5		10	5			17	9		15	4		16	14			15	10		21	9		26	3
15	12		21	21		5	10			10	10		12	8		30	3			9	11		10	1		9	15
8	7		9	7		14	6			8	4		13	13		11	6			12	5		8	7		16	16
8	8		7	5		6	7			5	4		15	12		20	10			3	1		18	14		5	4
5	3		4	4		7	17			10	2		17	11		14	16			2	3		9	11		20	11
1	1		13	10		17	13			9	8		14	4		9	17			9	1		13	15		30	5
1	1		7	5		13	17			10	6		17	5		23	5			6	4		27	16		9	18
10	10		9	7		17	10			10	8		8	8		29	13			7	1		20	2		29	18
3	0		5	4		15	10			3	7		15	11		7	18			1	5		5	11		19	15
2	0		12	8		13	14			7	8		18	4		29	15			6	2		8	7		5	14
1	1		8	5		16	7			3	9		9	13		6	8			4	4		30	5		8	9
8	8		15	10		7	12			2	4		11	7		15	5			8	1		23	6		21	7
7	3		11	11		12	16			3	3		12	6		23	2			5	4		19	1		28	9
17	17		9	9		16	14			8	6		8	9		16	1			7	9		20	18		6	17
10	5		11	10		14	8			10	7		11	5		9	17			9	6		11	1		29	9
9	7		9	7		8	8			10	9		12	10		10	7			9	5		7	10		25	18
7	3		5	3		12	10			2	7		9	8		22	18			3	7		19	4		23	2
11	11		5	3		14	10			6	3		9	7		6	11			2	3		8	16		28	7
12	12		7	7		17	10			5	8		12	6		20	7			3	8		21	11		10	1
16	16		2	2		20	20			7	2		18	7		21	18			7	2		9	9		21	17
12	8		17	17		7	7			3	7		11	13		8	12			9	2		22	1		7	9
16	8		7	5		7	7			8	3		37	21		26	2			6	8		17	6		9	2
11	9		10	7		12	8			1	4		27	16		6	12			1	6		24	12		18	12
14	12		9	7		18	15			10	5		36	20		9	2			9	4		18	9		23	18
13	8		12	7		13	7			1	3		22	37		23	12			7	2		26	12		21	3
11	11		8	12		20	10			6	3		50	39		9	11			3	2		15	2		17	16
17	5		15	13		17	13			7	8		48	39		14	3			6	6		10	12		4	2
16	11		11	7		14	12			4	5		26	24		17	13			3	6		18	13		20	5
11	5		13	6		7	7			8	5		43	31		20	9			8	2		10	15		4	12
13	4		14	12		11	8			9	2		38	14		3	2			7	6		20	10		7	13
18	9		16	11		15	15			1	7		43	15		18	2			1	6		20	10		15	18
13	5		16	8		13	6			4	8		47	20		8	4			2	8		3	13		7	14
14	11		17	6		10	13			3	6		42	12		16	1			9	2		17	8		7	18
13	8		9	5		11	6			8	5		37	18		12	5			1	6		9	10		15	9
18	10		13	4		8	13			8	8		34	28		3	5			3	6		8	4		11	12
12	11		16	5		11	7			10	9		41	20		14	1			7	3		18	5		18	5
8	6		15	4		11	4			9	7		24	16		3	18			9	6		19	6		27	8
11	8		12	8		9	7			6	1		9	4		3	8			1	4		15	16		9	12
12	8		8	4		11	8			4	3		13	11		7	9			7	1		15	14		14	17
8	10		11	13		17	8			8	5		12	10		11	2			3	9		23	3		18	4
10	6		14	4		9	11			2	2		11	12		9	15			7	1		20	8		8	13
15	9		8	4		15	11			2	3		9	5		12	15			1	8		6	17		16	2
11	10		10	10		8	12			5	2		12	12		7	11			5	5		28	13		25	9
10	7		10	6		15	7			1	9		8	9		18	3			5	6		29	3		17	17
17	9		8	9		15	8			7	7		10	4		15	6			3	7		23	11		18	13
18	11		15	5		9	13			4	3		8	7		13	7			7	5		10	1		7	11
16	12		15	5		14	6			10	6		9	6		23	13			7	9		16	11		9	11
12	8		14	5		18	4			3	2		18	4		13	17			4	1		8	16		13	16
11	8		11	6		17	7			3	3		17	6		21	8			7	7		15	5		6	3
17	10		16	10		16	10			9	2		9	13		29	2			7	2		14	4		6	4
16	11		14	8		9	4			2	1		17	4		8	3			4	3		17	14		20	6
18	8		13	11		14	8			5	8		17	13		17	12			9	3		13	11		30	8
17	14		8	9		14	4			9	1		15	11		19	14			6	7		30	18		29	18
15	8		12	12		12	12			9	5		17	10		27	14			6	7		5	16		16	8
15	6		8	6		14	5			8	3		10	8		13	18			5	5		17	1		7	7
5	5		14	9		11	5			8	1		12	12		11	15			5	5		23	11		6	8
8	2		10	2		8	12			4	2		12	8		20	4			4	4		8	2		6	17
10	5		14	8		18	11			7	3		8	6		30	2			7	4		10	17		11	10
7	7		45	34		8	12			3	8		15	7		19	15			4	2		20	18		29	9
8	8		18	35		17	8			6	4		18	10		24	16			6	8		14	6		12	12
7	7		20	18		16	4			7	4		17	13		9	14			5	5		9	13		6	1
6	6		19	36		18	12			7	4		18	19		24	13			2	3		25	16		30	6
2	1		24	17		10	7			6	6		14	1		14	7			5	2		9	15		20	14
1	2		42	14		15	11			6	1		20	21		12	10			3	2		18	2		18	2
10	4		45	21		17	9			6	1		37	12		17	4			2	5		15	14		23	18
5	4		37	36		18	5			6	2		34	20		12	3			2	2		29	2		9	10
3	4		46	15		32	30			3	8		30	13		11	17			3	6		12	6		14	7
2	9		30	25		43	22			5	9		40	8		15	7			3	3		20	8		6	2
4	8					46	19			5	7		31	19		13	1			4	7		11	8		15	6
6	7					37	22			3	1		22	12		9	9			4	1		12	3		22	5
8	9					32	19			2	2		25	12		17	9			7	5		18	18		19	18
10	2					20	9			7	1		27	5		12	4			5	8		15	15		21	9
7	1					46	26			5	5		31	20		20	16			7	1		17	15		18	2
						23	11			5	4		40	16		20	8			5	3		10	18		22	18
						11	26			5	7		28	21		16	16			6	8		5	9		23	16
						33	37			6	4		25	15		15	4			5	4		17	5
						39	34			4	2		20	14		30	2			2	4		25	10
										7	5		28	9		9	7			7	3		14	6
																26	11
																7	15
																19	5
9.32381	6.8		12.63	9.48		15.2018	11.8257			8.13636	5.94545		19.1	12.3545		16.3805	9.0708			7.45455	5.89091		16.6273	9.3		16.4673	9.75701
