# Supplementary material for: YTHDC1 delays cellular senescence and pulmonary fibrosis by activating ATR in an m6A-independent manner
Source: EMBO J. 2023 Dec 15;43(1):4. doi: 10.1038/s44318-023-00003-2 (PMC10883269; doi:10.1038/s44318-023-00003-2)
Supplement: Supplementary file 13 — Source Data EV Fig. 4 [file 44318_2023_3_MOESM13_ESM.zip › Figure EV4/4d-e/qutify.xls]

## Sheet: topbp1
nc	siDC1-1	siDC1-2		nc	siDC1-1	siDC1-2		nc	siDC1-1	siDC1-2
18	3	28		23	1	32		32	4	40
18	3	36		34	0	40		16	1	36
18	3	17		15	1	23		32	3	32
19	2	23		31	0	12		31	4	17
36	1	29		18	1	27		38	3	11
36	1	13		22	4	27		27	1	36
24	3	31		10	3	12		21	4	37
29	4	35		11	2	10		11	1	23
25	2	27		14	0	30		11	0	36
31	2	35		25	1	24		35	0	12
37	0	15		29	4	15		33	2	15
29	1	3		32	2	8		36	4	14
19	2	12		34	3	12		15	0	12
14	2	4		14	2	8		35	4	10
31	3	10		22	4	8		38	3	11
24	2	3		25	4	12		26	0	12
32	2	13		18	2	8		30	0	13
38	4	16		34	3	11		34	1	11
32	3	2		20	4	14		26	3	4
29	4	13		15	3	6		28	3	1
35	3	14		29	0	2		33	2	9
38	4	17		11	0	4		21	3	9
17	4	7		33	3	11		38	2	15
34	1	6		25	4	5		30	0	11
17	2	9		25	1	7		24	4	5
23	2	3		24	0	11		26	1	11
25	6	8		39	12	4		32	12	2
16	1	9		11	9	10		12	12	11
23	12	8		12	9	11		17	14	7
10	12	11		40	3	2		34	3	7
33	4	16		23	14	10		12	13	7
28	13	4		19	10	15		21	8	13
33	14	1		33	4	1		39	4	5
32	10	14		36	4	17		37	11	17
28	2	40		11	13	19		24	6	18
22	4	16		29	13	23		36	8	30
29	3	30		18	4	22		31	13	24
21	10	3		18	8	0		39	13	4
22	3	0		19	9	3		21	1	1
30	11	4		40	1	1		13	14	1
11	3	5		27	1	3		34	14	5
30	1	4		34	10	3		36	6	5
13	12	4		33	12	2		17	2	2
21	4	3		35	11	3		13	4	0
13	2	1		16	14	5		27	14	0
38	5	2		16	4	1		37	5	0
13	7	0		18	7	4		15	6	4
26	26	1		23	22	0		29	36	2
34	38	4		13	28	3		18	32	4
27	22	5		33	25	2		39	34	0
10	13	0		27	32	3		28	25	5
33	27	1		36	35	2		39	21	2
36	33	5		18	10	3		18	25	3
12	38	2		35	17	4		29	15	2
39	19	3		40	28	0		12	20	5
14	22	1		35	18	4		25	18	0
3	18	4		7	5	5		5	14	1
2	24	5		4	19	5		7	9	1
9	16	5		5	3	3		1	29	4
1	21	1		7	18	0		8	24	0
4	21	4		6	19	0		5	18	4
6	28	2		5	1	3		5	8	5
2	24	3		4	22	3		6	18	3
2	16	5		3	16	5		10	3	5
8	4	4		3	1	1		1	10	3
0	26	3		0	11	0		4	19	3
4	9	2		7	5	3		10	15	5
0	29	4		0	3	4		6	13	5
3	24	2		10	28	3		6	13	3
28	26	3		26	25	0		35	25	1
15	2	5		22	8	3		10	17	1
18	12	4		27	20	0		22	13	1
19	10	5		19	14	2		13	5	2
23	17	2		22	15	5		22	26	5
30	12	0		30	24	4		30	14	3
19	23	4		20	16	3		21	22	2
26	8	2		23	16	3		27	12	3
23	16	1		17	2	0		29	22	0
27	13	2		22	26	2		29	7	1
17	14	5		26	16	0		30	20	5
22	17	2		21	29	1		17	18	2
19	26	1		19	11	2		13	11	4
22	1	0		15	8	4		28	2	4
14	13	2		25	4	4		16	13	5
27	10	5		17	0	0		21	2	5
13	12	5		29	4	3		15	6	3
27	4	3		21	12	4		21	3	5
26	5	2		25	11	5		19	1	1
13	6	1		23	8	0		28	10	5
19	7	1		16	3	3		25	11	2
13	9	2		20	8	3		18	6	4
16	10	0		12	10	3		17	0	5
13	13	2		17	12	0		17	9	2
16	7	3		6	6	3		12	6	5
18	4	0		5	5	4		10	8	3
8	3	1		13	0	0		19	4	5
18	9	5		5	0	2		10	4	2
8	9	2		12	0	1		12	6	4
13	6	3		15	7	2		10	2	5
14	1	2		11	0	2		9	11	2
9	9	5		15	0	4		13	9	5
5	11	0		10	5	5		5	4	2
13	10	3		10	6	5		16	6	4
12	13	5		16	5	5		19	13	0
38	13	8		25	8	4		12	10	7
38	4	20		30	7	3		34	0	6
13	7	7		27	0	19		23	3	17
24	10	15		25	0	5		17	1	20
28	8	5		37	1	17		13	7	8
29	6	8		32	10	19		28	5	14
25	10	2		32	9	20		37	13	7
26	5	10		33	8	18		15	6	13
31	3	4		33	10	15		14	9	12
12	9	1		29	3	3		17	4	20
21		15		29		6		12		13
19		18		15		6		28		16
16		8		19		3		17		13

## Sheet: Sheet3
0	0	15	2	15.74	4.75	5.213		1	2	1
0	0	27	1	15.74	4.75	5.213		0	0	2
1	3	30	0	15.74	4.75	5.213		0	4	3
2	3	26	3	15.74	4.75	5.213		4	2	0
4	1	15	0	15.74	4.75	5.213		4	0	0
0	3	31	0	15.74	4.75	5.213		4	0	2
3	4	13	0	15.74	4.75	5.213		1	3	1
2	18	22	3	15.74	4.75	5.213		0	4	2
0	26	16	1	15.74	4.75	5.213		2	2	3
2	21	15	1	15.74	4.75	5.213		2	2	1
4	21	82	0	15.74	4.75	5.213		3	4	3
3	28	51	1	15.74	4.75	5.213		3	3	1
2	22	73	2	15.74	4.75	5.213		4	3	0
1	26	53	1	15.74	4.75	5.213		1	1	1
3	19	52	1	15.74	4.75	5.213		4	1	0
2	16	53	3	15.74	4.75	5.213		1	0	0
4	28	61	3	15.74	4.75	5.213		2	1	0
3	26	87	2	15.74	4.75	5.213		1	4	1
2	10	51	4	15.74	4.75	5.213		3	0	3
2	23	85	4	15.74	4.75	5.213		1	2	3
3	23	54	3	15.74	4.75	5.213		3	3	1
0	17	64	2	15.74	4.75	5.213		3	0	0
0	27	90	3	15.74	4.75	5.213		0	4	2
3	21	81	2	15.74	4.75	5.213		3	4	2
0	11	54	4	15.74	4.75	5.213		1	3	2
0	28	59	2	15.74	4.75	5.213		2	4	1
12	12	81	10	15.74	4.75	5.213		4	3	0
12	26	60	12	15.74	4.75	5.213		8	3	1
12	26	75	9	15.74	4.75	5.213		3	1	4
11	30	76	4	15.74	4.75	5.213		11	4	1
13	18	64	5	15.74	4.75	5.213		3	3	0
7	24	94	11	15.74	4.75	5.213		4	4	2
13	31	83	3	15.74	4.75	5.213		2	1	1
2	25	60	1	15.74	4.75	5.213		5	1	3
12	20	59	10	15.74	4.75	5.213		7	4	0
6	14	76	9	15.74	4.75	5.213		5	4	4
7	25	85	5	15.74	4.75	5.213		9	1	3
6	20	67	0	15.74	4.75	5.213		10	1	0
10	23	50	2	15.74	4.75	5.213		10	4	0
14	16	80	10	15.74	4.75	5.213		2	3	2
8	14	86	11	15.74	4.75	5.213		14	1	4
12	24	56	4	15.74	4.75	5.213		6	4	4
7	21	77	0	15.74	4.75	5.213		1	2	0
2	17	75	2	15.74	4.75	5.213		4	3	2
8	18	71	8	15.74	4.75	5.213		6	4	2
13	12	83	1	15.74	4.75	5.213		5	3	4
14	22	83	1	15.74	4.75	5.213		10	2	3
19	30	64	9	15.74	4.75	5.213		32	3	3
25	20	58	4	15.74	4.75	5.213		33	1	1
36	12	69	10	15.74	4.75	5.213		28	4	4
10	16	83	11	15.74	4.75	5.213		13	4	2
10	30	77	5	15.74	4.75	5.213		21	0	3
17	18	59	8	15.74	4.75	5.213		38	1	2
40	17	82	8	15.74	4.75	5.213		35	3	0
12	34	65	5	15.74	4.75	5.213		15	4	1
28	14	74	1	15.74	4.75	5.213		26	4	1
6	27	73	4	15.74	4.75	5.213		26	1	0
17	34	62	6	15.74	4.75	5.213		15	1	1
3	22	62	3	15.74	4.75	5.213		24	4	6
26	27	88	3	15.74	4.75	5.213		14	6	3
11	32	58	1	15.74	4.75	5.213		11	7	5
4	14	68	5	15.74	4.75	5.213		28	11	4
25	14	89	2	15.74	4.75	5.213		1	12	5
6	17	80	6	15.74	4.75	5.213		21	12	3
5	13	77	8	15.74	4.75	5.213		12	11	2
20	30	90	3	15.74	4.75	5.213		17	1	1
9	28	77	10	15.74	4.75	5.213		4	1	4
16	28	88	10	15.74	4.75	5.213		13	0	1
27	23	79	4	15.74	4.75	5.213		4	4	2
22	18	66	8	15.74	4.75	5.213		3	0	5
8	31	89	0	15.74	4.75	5.213		28	6	3
29	33	61	6	15.74	4.75	5.213		21	9	3
26	21	88	8	15.74	4.75	5.213		6	10	2
13	16	51	7	15.74	4.75	5.213		5	0	2
4	32	69	11	15.74	4.75	5.213		21	9	1
28	19	77	12	15.74	4.75	5.213		21	10	5
7	33	94	30	15.74	4.75	5.213		14	22	1
15	22	61	17	15.74	4.75	5.213		5	12	4
8	13	83	18	15.74	4.75	5.213		18	26	3
15	16	71	22	15.74	4.75	5.213		6	29	1
13	15	82	10	15.74	4.75	5.213		3	22	2
9	13	82	5	15.74	4.75	5.213		16	2	4
28	19	74	11	15.74	4.75	5.213		9	1	4
5	12	93	16	15.74	4.75	5.213		4	0	5
9	30	70	2	15.74	4.75	5.213		22	3	5
10	19	76	3	15.74	4.75	5.213		21	1	5
10	26	95	4	15.74	4.75	5.213		21	4	2
9	32	72	20	15.74	4.75	5.213		14	0	1
12	10	1	8	15.74	4.75	5.213		8	3	1
6	13	18	8	15.74	4.75	5.213		22	3	3
8	34	19	10	15.74	4.75	5.213		29	0	1
12	18	20	11	15.74	4.75	5.213		25	1	3
9	32	11	3	15.74	4.75	5.213		21	3	2
6	26	23	0	15.74	4.75	5.213		6	2	1
4	11	18	7	15.74	4.75	5.213		20	1	5
0	31	23	8	15.74	4.75	5.213		20	0	4
0	27	23	5	15.74	4.75	5.213		3	7	6
4	34	22	4	15.74	4.75	5.213		5	5	10
8	19	11	11	15.74	4.75	5.213		6	19	15
3	21	11	0	15.74	4.75	5.213		7	3	0
0	20	11	17	15.74	4.75	5.213		13	10	9
11	22	4	2	15.74	4.75	5.213		3	10	6
1	15	0	2	15.74	4.75	5.213		1	11	6
1	17	11	4	15.74	4.75	5.213		6	12	9
8	24	12	14	15.74	4.75	5.213		5	4	7
12	28	5	5	15.74	4.75	5.213		1	2	9
4	33	4	3	15.74	4.75	5.213		12	6	9
4	34	2	16	15.74	4.75	5.213		3	3	12
2	29	3	13	15.74	4.75	5.213		11	12	1
8	9	10	8	15.74	4.75	5.213		6	0	5
1	0	7	2	15.74	4.75	5.213		8	3	10
6	2	9	7	15.74	4.75	5.213		10	1	10
10	10	2	8	15.74	4.75	5.213		4	10	3
7	10	11	14	15.74	4.75	5.213		9	2	9
9.07018	20.2807	54.1053	6.07018					9.95614	4.4386	3.00877
