# Supplementary material for: YTHDC1 delays cellular senescence and pulmonary fibrosis by activating ATR in an m6A-independent manner
Source: EMBO J. 2023 Dec 15;43(1):4. doi: 10.1038/s44318-023-00003-2 (PMC10883269; doi:10.1038/s44318-023-00003-2)
Supplement: Supplementary file 13 — Source Data EV Fig. 4 [file 44318_2023_3_MOESM13_ESM.zip › Figure EV4/4f-g/quantify.xlsx]

## Sheet: Sheet1
NC	siYTHDC1	siRAD9	siRAD17	siYTHDC1+siRAD9	siYTHDC1+siRAD17			NC	siYTHDC1	siRAD9	siRAD17	siYTHDC1+siRAD9	siYTHDC1+siRAD17			NC	siYTHDC1	siRAD9	siRAD17	siYTHDC1+siRAD9	siYTHDC1+siRAD17
18	3	9	16	3	0			23	5	10	4	4	4			9	6	14	17	0	0
7	4	1	7	4	0			22	1	9	8	5	5			9	3	10	15	1	1
14	2	1	5	0	0			13	8	2	6	4	2			29	10	8	17	0	0
20	5	10	6	1	0			14	3	1	10	1	3			16	3	15	15	4	4
11	5	0	3	0	0			29	10	5	1	5	1			19	8	9	18	4	4
22	7	1	6	1	0			19	5	9	2	3	1			22	5	11	15	2	2
14	16	3	6	2	0			15	6	7	3	3	2			12	7	18	15	0	0
13	0	19	9	1	0			30	4	10	5	1	2			10	10	16	10	1	1
8	3	6	3	1	0			20	1	9	5	4	2			8	2	14	9	1	1
20	3	4	2	1	0			15	2	4	3	5	2			10	9	10	17	3	3
9	6	3	13	1	0			15	5	9	3	2	4			20	10	8	15	0	0
9	0	7	4	4	0			27	4	5	9	5	3			5	9	13	15	1	1
6	0	2	5	3	0			26	5	10	3	3	3			23	4	18	11	0	0
13	10	3	3	0	0			29	3	6	4	4	1			17	4	9	17	2	2
14	10	4	2	0	0			16	2	9	7	5	3			7	5	12	16	4	4
26	4	4	5	0	0			18	1	8	4	1	2			16	3	11	8	1	1
7	0	3	5	0	0			22	7	3	10	4	5			17	8	11	8	1	1
14	11	0	3	0	0			7	4	10	7	4	4			26	9	9	16	2	2
8	2	1	5	0	0			14	4	6	9	2	2			5	6	13	17	2	2
11	14	4	8	0	0			11	8	5	2	2	3			28	6	9	10	0	0
10	4	3	8	0	0			14	7	9	9	4	1			15	7	12	11	0	0
36	5	0	7	0	0			5	9	6	1	1	2			27	7	13	11	3	3
7	1	0	5	0	1			10	3	2	6	4	3			13	10	9	12	2	2
7	6	0	5	0	2			21	2	8	6	4	7			23	6	16	12	2	2
21	0	0	5	0	1			27	10	3	2	3	10			16	3	11	11	3	3
13	9	7	6	0	3			28	9	8	2	4	9			15	6	13	8	1	1
17	4	3	6	0	6			27	7	5	2	5	9			12	7	10	8	6	6
9	4	8	2	0	7			24	9	4	9	8	8			19	3	10	18	6	6
25	4	3	6	0	2			22	7	9	4	10	5			15	6	10	17	5	5
17	5	10	6	0	6			8	6	4	1	9	8			12	7	17	16	4	4
18	5	3	5	0	1			30	10	9	6	2	2			13	3	16	15	4	4
16	6	3	6	0	1			13	3	1	2	1	2			20	1	8	10	6	6
14	6	0	1	0	2			25	1	6	6	0	1			5	8	16	8	6	6
8	2	3	6	0	2			19	8	6	8	1	2			19	1	16	10	3	3
10	6	2	1	0	2			15	1	8	4	2	2			11	8	8	11	2	2
26	6	2	4	0	2			18	6	4	8	0	2			11	9	7	6	5	5
27	5	6	2	0	2			30	8	3	7	1	2			11	5	3	8	3	3
30	6	3	6	0	6			28	5	7	10	0	3			28	5	8	2	2	2
14	1	2	3	0	1			13	6	8	9	0	1			23	6	6	5	3	3
11	6	1	0	0	1			17	3	7	1	0	0			29	8	3	2	2	2
25	1	8	0	0	1			13	7	9	3	3	1			18	2	3	10	4	4
7	4	3	0	0	3			21	6	7	9	3	1			26	5	4	9	3	3
8	2	13	1	0	1			25	7	10	8	2	3			22	1	1	1	4	4
11	6	3	3	0	2			20	8	8	10	3	3			23	6	5	8	2	2
9	3	1	2	0	2			15	8	7	6	1	3			5	7	2	2	6	6
26	0	6	2	0	2			30	4	5	3	3	2			30	4	4	9	4	4
15	0	3	10	0	3			23	6	3	4	0	2			8	4	9	8	4	4
13	0	4	5	0	1			21	8	9	9	1	3			9	7	7	9	6	6
30	1	3	5	1	3			10	1	1	1	0	2			12	7	5	7	2	2
10	3	6	6	3	4			17	3	4	7	2	2			29	4	4	3	6	6
18	6	13	2	1	2			30	2	10	4	1	0			9	5	1	9	3	3
15	6	0	3	1	6			26	7	3	9	2	1			14	10	4	10	5	5
18	2	9	3	2	4			9	9	2	6	2	1			30	8	5	4	4	4
10	6	4	1	3	4			24	6	10	4	3	2			9	2	5	2	5	5
18	6	4	1	1	6			6	2	2	5	0	3			26	4	1	8	4	4
15	5	4	8	2	2			17	3	2	7	0	0			12	3	5	9	4	4
14	6	5	1	3	6			23	7	7	7	2	3			22	5	6	1	6	6
18	1	5	1	0	3			10	7	2	4	1	0			7	3	9	1	2	2
9	6	12	16	1	5			19	4	5	4	0	2			9	5	4	8	2	2
12	3	6	1	1	4			8	2	7	3	1	1			14	4	4	7	3	3
9	6	10	7	3	5			13	6	4	7	0	0			3	2	4	5	6	6
11	5	3	4	3	4			18	3	3	7	0	2			12	2	7	1	2	2
12	7	7	5	0	4			11	2	7	7	3	0			6	3	6	2	4	4
12	5	3	5	1	6			13	6	4	4	3	1			8	5	2	6	6	6
10	4	2	3	0	2			17	2	2	2	1	2			17	4	8	4	3	3
12	6	3	1	1	2			4	3	2	7	3	2			20	2	2	3	1	1
14	8	3	4	0	3			14	6	5	2	0	2			11	3	7	5	1	1
16	9	0	4	0	6			11	3	6	7	2	0			5	7	3	10	1	1
17	8	2	8	0	2			10	5	3	2	0	1			19	5	6	1	1	1
17	1	5	4	1	4			6	2	2	7	0	3			9	2	8	5	0	0
11	6	3	4	2	6			18	6	2	6	0	1			16	3	5	7	0	0
8	1	0	2	2	3			6	6	2	2	0	0			5	7	4	8	0	0
16	9	7	7	3	1			14	2	6	6	3	1			6	7	4	4	0	0
8	7	3	3	1	1			5	2	2	4	1	1			15	2	8	6	0	0
12	3	5	4	1	1			19	5	7	2	3	3			12	7	7	3	0	0
10	3	4	4	3	1			35	4	7	7	0	3			42	4	2	3	1	1
14	2	5	4	2	0			29	11	7	9	1	1			17	12	8	1	0	0
18	2	5	1	1	0			23	9	6	4	2	2			41	4	8	1	1	1
8	6	9	3	3	0			43	5	6	6	0	2			21	5	1	6	0	0
13	6	6	7	1	0			36	10	12	7	2	1			14	10	1	9	1	1
18	4	5	0	2	0			43	6	11	13	2	1			47	11	5	2	1	1
14	5	8	1	2	0			17	11	4	8	1	2			17	8	8	8	1	1
9	7	5	4	2	1			23	5	11	8	0	2			43	5	3	1	0	0
9	8	6	6	0	0			28	9	7	11	0	2			27	13	9	11	0	0
6	9	1	4	2	1			27	11	6	5	0	0			44	12	7	11	0	0
13	1	2	4	2	0			20	10	10	8	2	1			49	11	6	11	0	0
6	10	1	10	0	1			44	9	8	13	2	0			12	8	7	14	1	1
14	9	3	4	2	1			43	6	11	14	1	0			48	11	13	11	1	1
18	4	3	5	1	1			48	14	11	9	0	0			36	10	11	14	1	1
16	2	4	6	0	0			48	10	8	12	1	1			23	13	6	4	1	1
19	4	8	9	0	0			19	6	13	6	1	1			37	10	1	6	0	0
13	7	4	2	1	0			41	5	3	2	2	1			13	3	6	4	0	0
9	1	7	3	2	0			50	7	3	5	1	0			41	6	5	9	1	1
10	8	8	4	1	1			11	9	2	1	2	2			17	2	9	7	0	0
14	4	7	4	0	1			14	1	4	4	2	2			10	9	2	1	1	1
11	3	12	4	0	1			13	4	2	1	2	0			9	6	8	7	1	1
41	6	10	1	2	1			10	1	6	6	0	0			17	4	2	1	0	0
27	1	7	1	1	0			11	8	1	4	2	1			10	7	2	4	1	1
27	9	12	4	0	0			13	9	6	3	2	0			16	4	7	1	1	1
28	10	8	2	1	1			14	8	9	3	0	1			16	6	8	3	0	0
14	3	7	0	1	0			11	5	5	5	0	2			14	8	5	5	0	0
38	6	12	0	2	1			11	8	8	5	1	1			18	3	2	9	0	0
42	1	10	6	0	1			15	1	4	5	2	1			12	3	5	9	0	0
32	2	2	3					16	4	9	2	0	0			16	4	4	7	1	1
17	1	5	9					8				1	2			17		6	2	1	1
30	7	8	4					11				2	0			16		2	4	0	0
18	5	5	0					17				2	0			12		9	4	0	0
43	2	2	0					8				2	2			9		6	3	1	1
23	6	6	3					8				0	1			13		8	7	1	1
44	9	5	0					11				2	0			18		1	5	1	1
14	8	7	3					14								18		4	8
13	10	3	5					11								14		1	4
	9	6	2					18								13		1	8
	3	9	3					16								10		2	5
	6	4	2					12								15		3	5
	6	9	4					9								16		5	7
	2		5					5								8
	5		9					3								6
	7		0					8								5
	5		0					9								5
	6		2					3								10
	5		7					7								3
	4		5					7								3
	7		2					5								2
	6		5					3								4
	6		5					6								8
	3		4					1								4
	3		0					4								1
	7		0					9								2
	7							4								3
	3							9								7
	2							2								10
	2							1								4
	3							8								9
								2								4
