# Supplementary material for: YTHDC1 delays cellular senescence and pulmonary fibrosis by activating ATR in an m6A-independent manner
Source: EMBO J. 2023 Dec 15;43(1):4. doi: 10.1038/s44318-023-00003-2 (PMC10883269; doi:10.1038/s44318-023-00003-2)
Supplement: Supplementary file 14 — Source Data EV Fig. 5 [file 44318_2023_3_MOESM14_ESM.zip]

Archive with 96 entries (79 files):
- Figure EV5/
- Figure EV5/5a-b/
- Figure EV5/5a-b/mre11.xlsx
- Figure EV5/5a-b/nc/
- Figure EV5/5a-b/nc/2020716 NC MRE11-555 yh2ax-488 VP16-0101.zvi
- Figure EV5/5a-b/nc/DAPI.TIF
- Figure EV5/5a-b/nc/Image0002.zvi
- Figure EV5/5a-b/nc/MERGE.TIF
- Figure EV5/5a-b/nc/MRE11.TIF
- Figure EV5/5a-b/nc/yh2ax.TIF
- Figure EV5/5a-b/siYTHDC1-1/
- Figure EV5/5a-b/siYTHDC1-1/20200716  siDC1-1 MRE11-555 yh2ax-488 VP16-0067.zvi
- Figure EV5/5a-b/siYTHDC1-1/Image0002.zvi
- Figure EV5/5a-b/siYTHDC1-1/Image0002_DAPI.TIF
- Figure EV5/5a-b/siYTHDC1-1/Image0002_FITC.TIF
- Figure EV5/5a-b/siYTHDC1-1/Image0002_Texasred.TIF
- Figure EV5/5a-b/siYTHDC1-1/merge.TIF
- Figure EV5/5a-b/siYTHDC1-2/
- Figure EV5/5a-b/siYTHDC1-2/20210716 sidc1-2 mre11-555 yh2ax-488 VP16-0004.zvi
- Figure EV5/5a-b/siYTHDC1-2/Image0004.zvi
- Figure EV5/5a-b/siYTHDC1-2/Image0004_DAPI.TIF
- Figure EV5/5a-b/siYTHDC1-2/Image0004_FITC.TIF
- Figure EV5/5a-b/siYTHDC1-2/Image0004_Texasred.TIF
- Figure EV5/5a-b/siYTHDC1-2/merge.TIF
- Figure EV5/5c/
- Figure EV5/5c/gapdh v TOP-IP-blm (nc siDC1)  (input IP) 3 W.Tif
- Figure EV5/5c/gapdh v TOP-IP-blm (nc siDC1)  (input IP) 3.jpg
- Figure EV5/5c/mre11 v TOP-IP-blm (nc siDC1)  (input IP) .jpg
- Figure EV5/5c/mre11 v TOP-IP-blm (nc siDC1)  (input IP) w.Tif
- Figure EV5/5c/TOP v TOP-IP-blm (nc siDC1)  (input IP) 3.jpg
- Figure EV5/5c/TOP v TOP-IP-blm (nc siDC1)  (input IP) 4  W.Tif
- Figure EV5/5c/YTHDC1  v TOP-IP-blm (nc siDC1)  (input IP) w.Tif
- Figure EV5/5c/YTHDC1 v TOP-IP-blm (nc siDC1)  (input IP).jpg
- Figure EV5/5d-f/
- Figure EV5/5d-f/NC Topbp1 and yh2ax IF/
- Figure EV5/5d-f/NC Topbp1 and yh2ax IF/20201209 rescuse nc-v tobp1-555 yh2ax-488 -0013.zvi
- Figure EV5/5d-f/NC Topbp1 and yh2ax IF/Image0006.zvi
- Figure EV5/5d-f/NC Topbp1 and yh2ax IF/Image0006_DAPI.TIF
- Figure EV5/5d-f/NC Topbp1 and yh2ax IF/Image0006_FITC.TIF
- Figure EV5/5d-f/NC Topbp1 and yh2ax IF/Image0006_Texasred.TIF
- Figure EV5/5d-f/NC Topbp1 and yh2ax IF/MERGE.TIF
- Figure EV5/5d-f/shYTHDC Topbp1 and yh2ax IF/
- Figure EV5/5d-f/shYTHDC Topbp1 and yh2ax IF/20201209 rescuse shDC1-1-v tobp1-555 yh2ax-488 .zvi
- Figure EV5/5d-f/shYTHDC Topbp1 and yh2ax IF/Image0007.zvi
- Figure EV5/5d-f/shYTHDC Topbp1 and yh2ax IF/Image0007_DAPI.TIF
- Figure EV5/5d-f/shYTHDC Topbp1 and yh2ax IF/Image0007_FITC.TIF
- Figure EV5/5d-f/shYTHDC Topbp1 and yh2ax IF/Image0007_Texasred.TIF
- Figure EV5/5d-f/shYTHDC Topbp1 and yh2ax IF/merge.TIF
- Figure EV5/5d-f/shYTHDC1+YTHDC1-mut Topbp1 and yh2ax IF/
- Figure EV5/5d-f/shYTHDC1+YTHDC1-mut Topbp1 and yh2ax IF/20201209 rescuse shDC1-1-mut tobp1-555 yh2ax-488-0014.zvi
- Figure EV5/5d-f/shYTHDC1+YTHDC1-mut Topbp1 and yh2ax IF/Image0009.zvi
- Figure EV5/5d-f/shYTHDC1+YTHDC1-mut Topbp1 and yh2ax IF/Image0009_(DAPI+FITC+Texasred).TIF
- Figure EV5/5d-f/shYTHDC1+YTHDC1-mut Topbp1 and yh2ax IF/Image0009_DAPI.TIF
- Figure EV5/5d-f/shYTHDC1+YTHDC1-mut Topbp1 and yh2ax IF/Image0009_FITC.TIF
- Figure EV5/5d-f/shYTHDC1+YTHDC1-mut Topbp1 and yh2ax IF/Image0009_Texasred.TIF
- Figure EV5/5d-f/shYTHDC1+YTHDC1-WT Topbp1 and yh2ax IF/
- Figure EV5/5d-f/shYTHDC1+YTHDC1-WT Topbp1 and yh2ax IF/20201209 rescuse shDC1-1-wt tobp1-555 yh2ax-488-0026.zvi
- Figure EV5/5d-f/shYTHDC1+YTHDC1-WT Topbp1 and yh2ax IF/Image0008.zvi
- Figure EV5/5d-f/shYTHDC1+YTHDC1-WT Topbp1 and yh2ax IF/Image0008_(DAPI+FITC+Texasred).TIF
- Figure EV5/5d-f/shYTHDC1+YTHDC1-WT Topbp1 and yh2ax IF/Image0008_DAPI.TIF
- Figure EV5/5d-f/shYTHDC1+YTHDC1-WT Topbp1 and yh2ax IF/Image0008_FITC.TIF
- Figure EV5/5d-f/shYTHDC1+YTHDC1-WT Topbp1 and yh2ax IF/Image0008_Texasred.TIF
- Figure EV5/5d-f/topbp1 rescusce.xls
- Figure EV5/5g/
- Figure EV5/5g/20230403 TOPBP1    v DC1-saline DC1-BLM (input IP) 2W.Tif
- Figure EV5/5g/20230403 TOPBP1  v DC1-saline DC1-BLM (input IP) 2.jpg
- Figure EV5/5g/YTHDC1 v DC1-saline DC1-BLM (input IP) W.Tif
- Figure EV5/5g/YTHDC1 v DC1-saline DC1-BLM (input IP).jpg
- Figure EV5/5h-i/
- Figure EV5/5h-i/nc topnbp1-555 vp16/
- Figure EV5/5h-i/nc topnbp1-555 vp16/merge.tif
- Figure EV5/5h-i/nc topnbp1-555 vp16/nc top-555 vp16 017.nd2
- Figure EV5/5h-i/nc topnbp1-555 vp16/nc top-555 vp16 017_crop.nd2
- Figure EV5/5h-i/nc topnbp1-555 vp16/topbp1.tif
- Figure EV5/5h-i/shYTHDC1 +NTD topBP1-555 vp16/
- Figure EV5/5h-i/shYTHDC1 +NTD topBP1-555 vp16/merge.tif
- Figure EV5/5h-i/shYTHDC1 +NTD topBP1-555 vp16/shDC1-2 +N top-555 vp16  023.nd2
- Figure EV5/5h-i/shYTHDC1 +NTD topBP1-555 vp16/shDC1-2 +N top-555 vp16  023_crop.nd2
- Figure EV5/5h-i/shYTHDC1 +NTD topBP1-555 vp16/topbp1.tif
- Figure EV5/5h-i/shYTHDC1 Topbp1-555/
- Figure EV5/5h-i/shYTHDC1 Topbp1-555/MERGE.tif
- Figure EV5/5h-i/shYTHDC1 Topbp1-555/Topbp1.tif
- Figure EV5/5h-i/shYTHDC1 Topbp1-555/vp16 shDC1-2  013.nd2
- Figure EV5/5h-i/shYTHDC1 Topbp1-555/vp16 shDC1-2  013_crop.nd2
- Figure EV5/5h-i/topbp1 resceus N.xlsx
- Figure EV5/5j-l/
- Figure EV5/5j-l/ATR NC siDC1 siDC1+N  .jpg
- Figure EV5/5j-l/ATR NC siDC1 siDC1+N w .tif
- Figure EV5/5j-l/flag.jpg
- Figure EV5/5j-l/GAPDH NC siDC1 siDC1+N  .jpg
- Figure EV5/5j-l/GAPDH NC siDC1 siDC1+N W.tif
- Figure EV5/5j-l/P-ATR NC siDC1 siDC1+N -1   .jpg
- Figure EV5/5j-l/P-ATR NC siDC1 siDC1+N -1 w .tif
- Figure EV5/5j-l/qutify.xlsx
- Figure EV5/5j-l/YTHDC1 w.tif
- Figure EV5/5j-l/YTHDC1.jpg
