# Supplementary material for: YTHDC1 delays cellular senescence and pulmonary fibrosis by activating ATR in an m6A-independent manner
Source: EMBO J. 2023 Dec 15;43(1):4. doi: 10.1038/s44318-023-00003-2 (PMC10883269; doi:10.1038/s44318-023-00003-2)
Supplement: Supplementary file 14 — Source Data EV Fig. 5 [file 44318_2023_3_MOESM14_ESM.zip › Figure EV5/5a-b/mre11.xlsx]

## Sheet: Sheet1
nc		siDC1-1		siDC1-2			nc		siDC1-1		siDC1-2			nc		siDC1-1		siDC1-2
mre11	merge	mre11	merge	mre11	merge		mre11	merge	mre11	merge	mre11	merge		mre11	merge	mre11	merge	mre11	merge
17	17	10	10	13	13		10	10	10	10	5	5		14	14	5	1	7	3
16	16	8	8	6	4		9	8	4	4	12	12		11	11	10	3	7	0
9	9	12	12	13	13		11	10	14	14	3	3		21	21	3	8	10	9
14	14	22	22	14	14		13	12	20	20	11	11		7	4	7	2	3	5
8	8	18	18	6	6		18	18	13	13	13	13		8	2	4	6	2	1
13	13	8	8	19	19		19	19	26	26	3	3		10	8	4	6	4	6
10	10	10	10	0	0		10	10	12	12	4	4		2	10	0	6	9	6
13	13	16	16	5	5		13	13	15	15	5	5		10	7	4	3	2	9
3	3	7	7	6	6		10	10	6	6	3	3		6	4	8	8	3	5
12	12	6	6	15	15		13	13	10	10	10	10		7	1	3	6	3	10
6	6	5	5	10	10		6	6	10	10	6	6		10	0	9	14	11	8
10	10	15	15	6	6		27	19	11	11	12	12		9	7	8	13	9	8
13	13	13	13	9	9		15	15	16	16	13	13		0	2	7	10	7	8
5	5	19	19	6	6		7	7	18	18	17	17		11	11	10	11	14	9
6	6	19	19	4	4		3	3	4	2	15	15		10	10	7	14	14	12
3	3	19	19	11	11		5	5	11	11	25	22		13	7	6	12	14	7
17	16	7	7	8	8		6	6	9	5	8	8		10	13	14	10	6	10
29	29	13	13	16	16		8	8	15	15	13	13		8	14	13	10	8	7
1	1	20	20	13	13		13	13	9	9	13	13		8	9	10	8	14	12
12	12	5	5	8	8		24	24	27	27	5	5		8	6	9	8	14	7
11	11	15	15	12	12		24	19	6	6	10	10		8	7	11	14	14	9
19	19	12	12	5	5		10	10	8	8	5	5		6	11	6	14	13	13
14	14	6	6	8	8		17	17	0	0	1	1		7	7	14	12	9	12
11	11	17	17	14	14		10	10	4	4	3	3		9	13	9	14	11	6
14	14	13	13	10	10		13	13	8	8	6	6		14	7	6	8	13	11
15	15	16	16	4	4		16	16	9	9	19	19		8	6	9	12	13	8
11	11	16	16	8	8		8	8	19	19	8	8		9	8	11	14	6	6
5	5	8	8	6	6		7	7	4	4	12	12		6	13	7	13	13	7
17	17	19	19	10	10		0	0	16	16	5	5		13	9	14	9	8	7
13	13	5	5	4	4		15	15	13	13	6	3		12	14	7	9	12	7
10	10	5	5	29	29		16	16	16	16	7	7		9	14	9	10	11	6
9	9	8	8	11	11		13	13	6	6	12	12		14	11	9	6	7	13
6	6	9	9	9	9		13	13	7	7	6	6		12	7	9	14	10	12
3	3	26	26	13	13		12	12	2	2	10	10		13	12	6	11	13	12
13	13	9	9	12	12		10	10	5	5	7	7		12	6	10	12	13	7
9	9	19	19	9	9		12	12	9	9	16	16		14	8	9	14	7	9
13	13	17	17	9	9		2	2	23	23	4	4		11	9	8	9	8	8
6	6	11	11	10	10		8	8	16	14	11	11		11	10	11	8	9	11
6	6	20	20	9	9		12	12	8	8	8	8		11	14	8	12	11	10
17	17	26	26	14	14		8	8	6	6	14	14		12	8	11	13	6	12
28	28	29	29	6	6		6	6	18	18	19	19		9	11	12	7	11	9
20	20	31	31	19	19		14	14	5	5	21	21		9	12	6	8	12	13
6	6	23	23	6	6		8	8	7	7	23	19		10	10	10	8	10	7
16	16	19	19	9	9		3	3	3	3	7	7		8	11	13	14	13	9
15	15	17	17	1	1		3	3	9	9	8	8		14	7	7	6	14	8
13	13	29	29	8	8		1	1	6	6	3	3		13	9	13	14	7	13
13	13	14	14	14	14		9	9	11	11	9	9		8	13	9	11	12	11
26	26	10	10	5	5		19	19	8	8	8	8		6	8	9	10	9	6
10	10	6	6	6	6		14	14	9	9	13	13		13	6	9	9	14	10
27	27	30	30	31	31		4	4	4	4	8	8		8	6	14	9	8	14
15	15	12	12	13	13		14	14	3	3	10	10		8	9	7	9	7	11
8	8	10	10	6	6		14	14	4	4	11	11		6	14	10	9	13	6
13	13	33	33	16	16		10	10	5	5	6	6		11	8	14	9	14	11
12	12	10	10	16	16		14	14	6	6	4	4		10	11	12	10	13	9
8	8	10	10	7	7		10	10	11	11	9	9		10	11	12	13	12	9
6	6	13	13	31	31		7	7	14	14	7	7		8	11	13	14	7	8
8	8	33	33	14	14		12	12	20	20	9	9		13	6	11	9	8	14
6	6	19	19	10	10		10	10	14	14	11	11		11	13	11	13	10	14
6	6	17	17	7	7		5	5	7	6	7	7		8	7	7	10	6	14
16	16	36	36	14	14		13	13	12	12	13	11		12	13	7	14	11	13
6	6	13	13	13	13		27	20	8	8	4	4		8	12	12	12	14	9
13	13	23	23	16	16		8	8	3	3	4	4		12	8	7	10	1	2
13	13	14	14	9	9		7	7	8	8	4	4		10	12	6	6	9	5
18	18	18	18	10	10		7	7	6	6	6	6		8	13	3	4	2	6
14	14	23	23	13	13		11	11	18	16	9	9		7	9	30	28	26	23
14	14	23	23	8	8		16	16	16	16	8	8		6	7	29	30	28	20
11	11	11	11	13	13		6	6	10	10	6	6		2	8	30	22	27	22
21	21	12	12	14	14		3	3	4	4	9	6		25	28	27	28	23	28
22	22	7	7	29	29		3	3	4	4	4	4		22	29	22	27	20	28
6	6	13	13	19	19		7	7	3	3	13	11		22	27	21	21	20	26
7	7	24	24	10	10		12	12	13	13	10	10		25	20	29	23	20	26
7	7	26	26	18	18		12	12	6	6	23	20		25	27	22	21	22	27
6	6	14	14	12	12		11	11	9	9	11	11		25	29	20	25	29	24
18	18	4	4	16	16		9	9	9	9	21	21		22	28	27	22	28	28
10	10	19	19	10	10		4	4	4	4	16	16		27	25	24	22	21	23
31	31	2	2	5	5		8	8	9	9	5	5		29	26	30	27	25	30
24	24	6	6	4	4		13	13	5	5	9	9		25	20	22	24	27	29
7	7	16	16	10	10		13	13	4	4	12	12		23	24	26	21	21	24
11	11	18	18	11	11		4	4	3	3	19	19		24	22	22	25	30	27
14	14	13	13	13	13		12	12	11	11	14	14		20	24	20	21	21	27
11	11	28	28	18	18		16	16	8	8	16	16		26	25	27	24	20	30
13	13	19	19	14	14		19	19	8	8	6	6		30	20	21	21	28	25
16	16	23	23	14	14		10	10	8	8	0	0		28	28	20	26	29	20
6	6	13	13	11	11		12	12	9	9	9	9		21	29	11	11	7	14
10	10	23	23	9	9		2	2	10	10	9	9		30	29	9	8	10	6
8	8	8	8	3	3		8	8	5	5	3	3		25	27	11	9	12	7
6	6	3	3	12	12		12	12	4	4	12	12		6	14	6	11	8	10
9	9	6	6	10	10		8	8	10	10	10	10		9	12	13	12	7	11
7	7	11	11	13	13		9	9	11	11	13	13		13	14	13	12	14	8
7	7	10	10	9	9		14	14	3	3	9	9		8	9	6	6	6	8
1	1	11	11	18	15		6	6	6	6	18	15		7	8	8	11	8	8
13	13	13	13	16	16		19	19	9	9	16	16		14	11	7	10	8	13
39	39	15	15	9	9		6	6	17	17	21	19		10	12	10	10	9	10
12	12	13	13	4	4		9	9	12	12	9	9		9	6	13	9	13	6
17	17	6	6	8	8		7	7	17	17	7	7		7	7	9	11	11	13
16	16	1	1	13	13		6	6	3	3	16	16		14	10	7	12	11	13
23	23	3	3	13	13		18	18	9	9	9	9		8	14	14	7	9	9
13	13	6	6	4	4		10	10	3	3	13	13		10	10	8	4	5	4
25	25	3	3	8	8		21	21	8	8	3	3		12	6	8	10	4	3
32	32	12	12	12	12		16	16	13	13	13	13		6	13	2	0	7	5
12	12	10	10	8	8		5	5	8	8	6	6		7	2	8	10	4	0
10	10	13	13	9	9		9	9	7	7	9	9		4	6	2	1	7	2
14	14			14	14		12	12	12	12	9	9		5	10	6	8	5	1
									12	12	4	4		10	0	8	3	10	3
									11	11	9	9		3	6	5	5	4	2
									9	9	5	5		6	3	5	0	6	3
									4	4				0	4	7	10	7	2
									8	8				8	7	0	1	0	6
									13	13				10	7	5	6	10	2
														10	5	3	8	1	0
														2	7	8	5	1	1
														0	5
	12.6505		14.5		10.9709			10.4854		9.3578		9.50943		8	8
														6	10
															11.6636		11.9533		11.2056
