# Supplementary material for: YTHDC1 delays cellular senescence and pulmonary fibrosis by activating ATR in an m6A-independent manner
Source: EMBO J. 2023 Dec 15;43(1):4. doi: 10.1038/s44318-023-00003-2 (PMC10883269; doi:10.1038/s44318-023-00003-2)
Supplement: Supplementary file 14 — Source Data EV Fig. 5 [file 44318_2023_3_MOESM14_ESM.zip › Figure EV5/5d-f/topbp1 rescusce.xls]

## Sheet: Sheet1
nc			siDC1-1-v			siDC1-1-WT			siDC1-1-mut			nc			siDC1-1-v			siDC1-1-WT			siDC1-1-mut				nc			siDC1-1-v			siDC1-1-WT			siDC1-1-mut
topbp1	merge		topbp1	merge		topbp1	merge		topbp1	merge		topbp1	merge		topbp1	merge		topbp1	merge		topbp1	merge			topbp1	merge		topbp1	merge		topbp1	merge		topbp1	merge
20	20		3	3		4	4		13	13		29	5		5	0		28	3		15	11			13	4		15	5		12	11		14	6
19	19		3	3		20	18		23	23		25	7		3	1		12	4		12	7			18	6		16	12		9	8		9	4
26	26		2	2		14	14		2	1		15	1		4	0		28	16		29	14			10	10		9	11		15	13		9	12
14	14		4	3		10	10		12	8		9	4		4	4		21	5		28	2			9	10		15	11		18	9		12	5
19	19		1	1		10	8		7	7		19	18		4	4		7	4		27	13			16	13		18	13		11	8		16	8
9	9		5	5		26	26		10	10		11	17		3	2		9	5		12	18			17	9		17	4		10	5		15	10
13	13		5	3		23	23		6	6		27	7		5	0		26	15		14	8			9	11		12	11		15	13		16	7
4	4		7	4		4	4		19	19		16	12		4	1		24	11		6	9			12	7		17	5		16	10		12	11
17	17		8	8		8	2		31	31		20	11		5	1		27	9		29	15			10	5		17	5		18	5		8	9
25	25		5	5		19	19		16	14		8	3		3	3		10	17		10	10			11	8		17	11		18	11		16	9
10	10		1	1		12	12		10	10		24	18		1	0		13	11		13	14			11	8		11	8		18	10		17	5
17	17		4	2		19	19		14	14		21	8		5	1		15	2		13	2			10	7		18	5		14	13		14	9
20	20		15	14		24	24		16	16		8	15		1	0		5	11		8	1			17	12		8	9		18	8		14	8
10	10		5	5		1	1		13	10		11	9		5	2		5	17		25	11			15	13		8	10		25	10		14	13
11	11		13	10		5	5		16	16		21	11		3	4		6	1		23	12			16	5		9	6		7	9		9	12
11	11		23	20		22	22		17	17		18	4		3	1		29	12		30	3			16	9		8	12		11	9		15	11
4	4		6	6		6	5		12	12		7	7		3	1		28	11		8	11			15	13		18	5		26	12		12	7
7	7		2	2		2	2		19	18		26	2		4	2		30	11		26	12			14	11		13	6		7	8		12	6
25	25		11	11		6	6		25	25		13	15		4	2		20	9		30	5			18	8		14	8		14	16		8	6
8	8		8	8		23	23		13	13		25	10		3	0		22	15		19	9			9	12		14	6		23	16		10	8
30	30		11	11		5	4		11	6		5	7		5	0		9	6		21	16			15	12		13	13		6	16		10	11
19	19		5	5		4	4		20	20		18	1		2	3		13	4		17	5			9	10		11	10		15	5		8	11
30	30		2	2		43	43		23	23		27	3		3	2		27	9		27	13			8	10		11	12		14	13		17	1
20	20		6	5		30	30		17	17		7	7		9	2		16	8		20	2			12	10		9	10		19	17		24	9
19	19		4	2		37	37		14	14		8	16		10	3		20	13		6	16			13	7		16	13		22	4		28	2
27	27		8	8		6	6		2	2		19	2		7	1		14	6		13	11			14	7		8	5		18	9		28	16
18	18		3	3		20	20		2	2		8	9		7	6		10	14		8	12			8	14		8	5		27	7		16	4
25	25		3	2		7	7		2	2		22	11		6	6		6	4		24	18			17	10		15	5		9	3		20	13
10	10		3	3		3	2		14	14		6	7		8	5		30	9		29	4			9	14		11	12		10	16		6	14
11	2		3	3		13	10		10	10		21	15		8	4		14	14		28	14			23	12		14	5		6	13		9	13
26	6		5	3		2	2		16	16		5	10		3	4		10	4		29	12			12	7		18	14		22	15		25	17
21	15		3	3		3	3		19	19		15	14		3	6		22	17		5	5			22	7		12	7		25	5		11	9
6	16		1	1		20	20		11	11		24	7		1	6		12	17		16	11			15	2		11	13		11	4		24	4
28	3		2	2		23	23		20	18		16	15		0	3		6	8		14	8			20	12		11	10		24	15		6	11
28	8		2	2		3	2		10	10		30	12		1	2		26	17		5	13			5	16		15	3		19	12		26	2
30	12		1	1		14	14		23	23		11	13		1	5		28	14		24	15			11	18		2	8		25	3		29	7
6	15		8	4		13	13		17	15		25	9		2	3		22	17		16	6			7	18		8	7		9	15		21	15
19	15		8	11		14	14		23	20		29	6		1	2		24	11		26	5			6	15		6	5		25	9		18	6
6	18		13	12		11	11		4	4		27	8		1	3		24	4		27	10			6	7		3	8		9	5		8	6
17	1		9	5		24	19		11	11		10	15		1	2		15	12		14	5			8	1		9	6		26	14		25	16
19	9		17	8		20	20		10	10		14	16		3	4		21	18		10	5			28	13		6	4		14	15		8	8
25	9		10	7		20	20		17	17		16	13		0	3		26	6		23	6			6	6		9	7		18	16		23	13
16	12		8	5		1	1		7	7		15	9		0	4		11	9		9	12			5	11		1	4		12	13		12	2
29	16		17	11		5	5		29	29		15	4		3	2		12	14		24	17			29	16		4	7		28	13		8	8
9	8		8	9		9	9		12	12		8	13		2	6		18	5		17	9			29	7		1	3		8	8		27	8
29	9		11	9		11	11		25	25		24	4		0	4		24	3		5	1			28	1		2	7		14	10		6	14
15	9		12	4		3	1		14	14		19	15		1	4		20	13		14	5			7	16		4	3		29	18		17	4
14	14		16	13		27	27		8	8		30	1		3	6		10	3		21	8			26	17		8	4		14	8		18	1
27	14		9	13		4	4		18	18		13	12		1	2		26	9		22	10			14	16		9	9		15	7		23	4
16	4		14	8		3	3		12	8		6	9		3	6		21	15		21	13			25	4		5	6		5	5		20	8
7	17		17	12		19	19		29	11		24	5		0	3		20	1		7	15			15	16		7	6		17	8		7	1
18	3		13	13		18	18		7	12		22	6		3	5		18	18		9	17			16	5		6	7		29	8		13	11
16	16		12	4		18	18		5	8		27	6		1	4		19	16		14	17			6	12		1	4		11	17		21	13
7	4		8	1		3	3		15	1		20	7		0	5		22	10		25	3			28	17		5	9		18	6		19	10
20	14		6	8		17	17		14	11		14	3		3	4		13	4		15	5			20	13		1	3		21	3		12	5
17	7		9	4		11	11		17	17		16	16		3	4		8	7		14	16			14	4		9	4		20	3		29	9
25	1		6	1		23	23		5	8		9	11		0	6		13	1		22	7			26	11		2	8		13	13		20	8
6	3		4	3		17	17		17	5		13	12		2	2		11	10		3	6			22	7		8	1		10	10		21	4
26	2		6	6		6	6		26	7		15	12		1	2		19	11		3	6			6	4		4	3		24	10		5	3
24	5		1	8		24	24		28	15		4	5		0	3		10	6		15	4			5	17		2	1		26	8		28	12
8	13		2	8		10	8		25	10		10	9		2	6		13	3		12	17			14	12		4	6		17	2		26	5
27	17		2	9		14	12		29	11		6	8		1	2		3	14		3	3			30	17		6	2		25	3		10	9
27	3		10	6		15	15		24	7		6	2		1	4		8	4		4	12			12	13		3	7		8	1		6	15
16	11		2	4		23	23		9	6		14	14		0	6		14	3		19	14			25	17		3	6		19	12		17	7
24	5		10	4		10	10		29	14		5	9		3	3		6	13		15	6			8	3		3	4		24	6		22	13
6	9		9	3		6	4		23	14		6	5		1	1		7	9		4	16			18	13		10	5		8	18		28	16
30	9		7	7		13	13		26	8		10	17		0	1		7	11		19	18			16	18		3	4		21	4		8	12
26	16		2	3		13	13		7	5		19	2		1	1		4	7		7	10			20	13		2	9		16	8		19	8
20	17		1	3		14	14		12	14		14	10		3	1		3	4		7	11			30	18		5	5		24	14		30	14
28	16		4	3		9	9		25	5		3	10		2	0		12	5		15	10			26	3		4	1		20	5		24	13
6	14		4	9		3	2		12	3		4	15		3	0		9	12		12	17			19	5		8	1		14	10		10	16
7	17		5	6		17	17		7	5		15	8		2	0		14	4		17	15			22	2		1	2		13	10		28	7
20	15		2	4		4	4		7	7		12	9		0	0		6	16		15	14			5	11		7	6		12	8		25	10
14	7		6	5		9	9		11	12		19	7		2	0		14	10		20	16			12	11		6	9		13	17		5	11
30	5		5	2		13	13		10	9		20	9		3	0		10	6		8	6			25	13		5	2		17	10		27	4
23	1		3	1		23	23		12	9		16	29		2	1		45	32		18	34			15	16		8	7		9	14		26	10
23	10		3	9		11	11		24	2		46	37		0	0		23	39		27	9			14	17		3	9		4	14		16	3
20	17		2	1		7	6		27	14		28	37		0	1		26	29		48	12			7	12		1	4		12	6		19	5
28	14		10	1		16	16		12	4		46	36		2	0		39	8		40	13			6	3		4	2		14	9		21	7
12	15		4	5		13	13		30	13		24	17		2	1		19	11		24	28			27	10		2	9		16	8		17	3
26	2		3	6		4	3		16	15		35	29		0	1		10	40		38	21			21	14		1	2		9	16		12	4
28	9		12	10		20	20		27	11		39	32		2	1		13	35		34	12			14	15		2	7		9	18		16	14
9	17		13	5		26	26		18	16		31	36		2	0		16	34		20	30			22	1		8	7		8	17		15	15
10	5		16	12		7	6		19	13		11	10		1	0		45	20		43	21			16	9		7	6		12	4		13	10
6	7		10	11		23	23		12	16		49	30		0	0		19	8		31	12			9	17		1	4		18	3		10	17
8	9		17	9		25	25		7	17		21	19		0	0		21	34		24	32			9	9		3	5		6	15		4	9
8	18		9	4		20	18		29	5		25	14		1	1		44	38		22	30			12	9		10	4		4	2		18	8
7	17		14	6		26	26		14	2		23	9		1	1		14	21		46	11			16	16		10	7		42	32		8	6
19	5		10	5		30	30		23	5		47	22		2	1		43	33		12	23			12	4		7	4		27	28		20	14
20	17		12	4		10	10		29	17		20	33		0	1		30	14		37	15			10	13		7	9		32	22		16	3
12	13		18	10		11	11		22	3		23	38		2	0		47	35		48	27			9	8		5	3		50	17		13	12
18	17		17	6		28	28		29	1		40	23		1	0		30	19		35	15			15	16		7	9		48	35		10	3
15	3		18	9		20	18		15	10		46	16		2	1		34	21		30	8			3	17		6	4		25	31		12	3
18	13		18	9		30	30		10	5		9	9		0	0		4	14		14	12			7	1		6	9		24	16		16	1
7	8		17	9		9	8		19	2		14	2		2	1		20	7		11	13			7	16		5	7		20	23		11	15
19	9		11	7		36	36		25	11		32	21		1	1		30	9		32	24			5	16		4	9		28	19		8	6
8	14		9	13		14	14		14	7		34	13		0	0		34	6		31	14			13	6		3	2		34	26		16	6
7	5		11	13		7	7		29	7		21	4		0	1		31	23		39	23			18	13		5	5		43	17		35	24
8	1		9	7		23	23		11	9		37	12		2	1		30	14		21	7			18	6		6	1		44	11		49	17
12	7		8	9		19	19		16	10		40	15		1	0		21	14		31	7			11	17		3	7		40	38		36	12
5	18		16	9		2	2		7	7		27	3		2	0		33	5		24	21			20	9		6	9		21	20		38	16
3	14		16	12		11	11		15	4		28	13		1	0		37	8		20	16			31	21		3	4		46	9		28	13
20	9		11	9		11	10		27	4		31	17		2	0		35	8		39	15			49	30		4	4		41	11		41	27
7	2		18	7		14.2427	13.8544		10	1		31	5		0	1		40	14		32	16			41	22		4	3					17	20
45	9		9	9					9	7		29	8		2	1		36	8		34	6			46	39		5	4					18	18
23	11		10	10					5	11		28	3		1	0		31	20		25	10			41	23		2	2					26	26
33	30		17	14					19	5		37	15		1	0		34	14		25	10			32	16		3	4					46	12
32	20								5	16		23	9		0	1		34	13		35	5			36	39		7	2					26	35
40	39								19	2		31	16		2	1		32	11		36	10			17	39		5	5					19	17
12	21								20	10		23	21		1	1		36	7		36	17			19	9		5	5					18	24
50	20								19	3															30	23								20	19
41	36		8.19626	6.33645		14.2427	13.8544		4	8		20.1636	12.1545		2.2	2		20.1909	12.3909		20.7615	12.1376			12	35								46	38
19	20								16	4															45	35								33	26
34	35								17	2															35	36
25	28																								11	28
28	19								16.0455	10.6909															40	39
41	39																								14	39
22	11
23	14
16	31																								17.1927	13.4404		6.84314	6.02941		19.1895	11.9474		18.6058	10.625
42	24
45	39
25	8
6	6
23	21
20	13
37	19
32	7
30	23
37	5
34	12
25	4
30	17
20.4273	13.2455

## Sheet: Sheet2
nc	siDC1-1	siDC1-1-WT	siDC1-1-mut			nc	siDC1-1	siDC1-1-WT	siDC1-1-mut				nc	siDC1-1	siDC1-1-WT	siDC1-1-mut
topbp1	topbp1	topbp1	topbp1	merge		topbp1	topbp1	topbp1	topbp1	merge			topbp1	topbp1	topbp1	topbp1	merge
20	3	4	13	13		29	5	28	15	11			13	15	12	14	6
19	3	20	23	23		25	3	12	12	7			18	16	9	9	4
26	2	14	2	1		15	4	28	29	14			10	9	15	9	12
14	4	10	12	8		9	4	21	28	2			9	15	18	12	5
19	1	10	7	7		19	4	7	27	13			16	18	11	16	8
9	5	26	10	10		11	3	9	12	18			17	17	10	15	10
13	5	23	6	6		27	5	26	14	8			9	12	15	16	7
4	7	4	19	19		16	4	24	6	9			12	17	16	12	11
17	8	8	31	31		20	5	27	29	15			10	17	18	8	9
25	5	19	16	14		8	3	10	10	10			11	17	18	16	9
10	1	12	10	10		24	1	13	13	14			11	11	18	17	5
17	4	19	14	14		21	5	15	13	2			10	18	14	14	9
20	15	24	16	16		8	1	5	8	1			17	8	18	14	8
10	5	1	13	10		11	5	5	25	11			15	8	25	14	13
11	13	5	16	16		21	3	6	23	12			16	9	7	9	12
11	23	22	17	17		18	3	29	30	3			16	8	11	15	11
4	6	6	12	12		7	3	28	8	11			15	18	26	12	7
7	2	2	19	18		26	4	30	26	12			14	13	7	12	6
25	11	6	25	25		13	4	20	30	5			18	14	14	8	6
8	8	23	13	13		25	3	22	19	9			9	14	23	10	8
30	11	5	11	6		5	5	9	21	16			15	13	6	10	11
19	5	4	20	20		18	2	13	17	5			9	11	15	8	11
30	2	43	23	23		27	3	27	27	13			8	11	14	17	1
20	6	30	17	17		7	9	16	20	2			12	9	19	24	9
19	4	37	14	14		8	10	20	6	16			13	16	22	28	2
27	8	6	2	2		19	7	14	13	11			14	8	18	28	16
18	3	20	2	2		8	7	10	8	12			8	8	27	16	4
25	3	7	2	2		22	6	6	24	18			17	15	9	20	13
10	3	3	14	14		6	8	30	29	4			9	11	10	6	14
11	3	13	10	10		21	8	14	28	14			23	14	6	9	13
26	5	2	16	16		5	3	10	29	12			12	18	22	25	17
21	3	3	19	19		15	3	22	5	5			22	12	25	11	9
6	1	20	11	11		24	1	12	16	11			15	11	11	24	4
28	2	23	20	18		16	0	6	14	8			20	11	24	6	11
28	2	3	10	10		30	1	26	5	13			5	15	19	26	2
30	1	14	23	23		11	1	28	24	15			11	2	25	29	7
6	8	13	17	15		25	2	22	16	6			7	8	9	21	15
19	8	14	23	20		29	1	24	26	5			6	6	25	18	6
6	13	11	4	4		27	1	24	27	10			6	3	9	8	6
17	9	24	11	11		10	1	15	14	5			8	9	26	25	16
19	17	20	10	10		14	3	21	10	5			28	6	14	8	8
25	10	20	17	17		16	0	26	23	6			6	9	18	23	13
16	8	1	7	7		15	0	11	9	12			5	1	12	12	2
29	17	5	29	29		15	3	12	24	17			29	4	28	8	8
9	8	9	12	12		8	2	18	17	9			29	1	8	27	8
29	11	11	25	25		24	0	24	5	1			28	2	14	6	14
15	12	3	14	14		19	1	20	14	5			7	4	29	17	4
14	16	27	8	8		30	3	10	21	8			26	8	14	18	1
27	9	4	18	18		13	1	26	22	10			14	9	15	23	4
16	14	3	12	8		6	3	21	21	13			25	5	5	20	8
7	17	19	29	11		24	0	20	7	15			15	7	17	7	1
18	13	18	7	12		22	3	18	9	17			16	6	29	13	11
16	12	18	5	8		27	1	19	14	17			6	1	11	21	13
7	8	3	15	1		20	0	22	25	3			28	5	18	19	10
20	6	17	14	11		14	3	13	15	5			20	1	21	12	5
17	9	11	17	17		16	3	8	14	16			14	9	20	29	9
25	6	23	5	8		9	0	13	22	7			26	2	13	20	8
6	4	17	17	5		13	2	11	3	6			22	8	10	21	4
26	6	6	26	7		15	1	19	3	6			6	4	24	5	3
24	1	24	28	15		4	0	10	15	4			5	2	26	28	12
8	2	10	25	10		10	2	13	12	17			14	4	17	26	5
27	2	14	29	11		6	1	3	3	3			30	6	25	10	9
27	10	15	24	7		6	1	8	4	12			12	3	8	6	15
16	2	23	9	6		14	0	14	19	14			25	3	19	17	7
24	10	10	29	14		5	3	6	15	6			8	3	24	22	13
6	9	6	23	14		6	1	7	4	16			18	10	8	28	16
30	7	13	26	8		10	0	7	19	18			16	3	21	8	12
26	2	13	7	5		19	1	4	7	10			20	2	16	19	8
20	1	14	12	14		14	3	3	7	11			30	5	24	30	14
28	4	9	25	5		3	2	12	15	10			26	4	20	24	13
6	4	3	12	3		4	3	9	12	17			19	8	14	10	16
7	5	17	7	5		15	2	14	17	15			22	1	13	28	7
20	2	4	7	7		12	0	6	15	14			5	7	12	25	10
14	6	9	11	12		19	2	14	20	16			12	6	13	5	11
30	5	13	10	9		20	3	10	8	6			25	5	17	27	4
23	3	23	12	9		16	2	45	18	34			15	8	9	26	10
23	3	11	24	2		46	0	23	27	9			14	3	4	16	3
20	2	7	27	14		28	0	26	48	12			7	1	12	19	5
28	10	16	12	4		46	2	39	40	13			6	4	14	21	7
12	4	13	30	13		24	2	19	24	28			27	2	16	17	3
26	3	4	16	15		35	0	10	38	21			21	1	9	12	4
28	12	20	27	11		39	2	13	34	12			14	2	9	16	14
9	13	26	18	16		31	2	16	20	30			22	8	8	15	15
10	16	7	19	13		11	1	45	43	21			16	7	12	13	10
6	10	23	12	16		49	0	19	31	12			9	1	18	10	17
8	17	25	7	17		21	0	21	24	32			9	3	6	4	9
8	9	20	29	5		25	1	44	22	30			12	10	4	18	8
7	14	26	14	2		23	1	14	46	11			16	10	42	8	6
19	10	30	23	5		47	2	43	12	23			12	7	27	20	14
20	12	10	29	17		20	0	30	37	15			10	7	32	16	3
12	18	11	22	3		23	2	47	48	27			9	5	50	13	12
18	17	28	29	1		40	1	30	35	15			15	7	48	10	3
15	18	20	15	10		46	2	34	30	8			3	6	25	12	3
18	18	30	10	5		9	0	4	14	12			7	6	24	16	1
7	17	9	19	2		14	2	20	11	13			7	5	20	11	15
19	11	36	25	11		32	1	30	32	24			5	4	28	8	6
8	9	14	14	7		34	0	34	31	14			13	3	34	16	6
7	11	7	29	7		21	0	31	39	23			18	5	43	35	24
8	9	23	11	9		37	2	30	21	7			18	6	44	49	17
12	8	19	16	10		40	1	21	31	7			11	3	40	36	12
5	16	2	7	7		27	2	33	24	21			20	6	21	38	16
3	16	11	15	4		28	1	37	20	16			31	3	46	28	13
20	11	11	27	4		31	2	35	39	15			49	4	41	41	27
7	18	14.2427	10	1		31	0	40	32	16			41	4		17	20
45	9		9	7		29	2	36	34	6			46	5		18	18
23	10		5	11		28	1	31	25	10			41	2		26	26
33	17		19	5		37	1	34	25	10			32	3		46	12
32			5	16		23	0	34	35	5			36	7		26	35
40			19	2		31	2	32	36	10			17	5		19	17
12			20	10		23	1	36	36	17			19	5		18	24
50			19	3									30			20	19
41	8.19626	14.2427	4	8		20.1636	2.2	20.1909	20.7615	12.1376			12			46	38
19			16	4									45			33	26
34			17	2									35
25													11
28			16.0455	10.6909									40
41													14
22
23
16													17.1927	6.84314	19.1895	18.6058	10.625
42
45
25
6
23
20
37
32
30
37
34
25
30
20.4273
