# Supplementary material for: YTHDC1 delays cellular senescence and pulmonary fibrosis by activating ATR in an m6A-independent manner
Source: EMBO J. 2023 Dec 15;43(1):4. doi: 10.1038/s44318-023-00003-2 (PMC10883269; doi:10.1038/s44318-023-00003-2)
Supplement: Supplementary file 14 — Source Data EV Fig. 5 [file 44318_2023_3_MOESM14_ESM.zip › Figure EV5/5h-i/topbp1 resceus N.xlsx]

## Sheet: Sheet1
	NC	siYTHDC1	siYTHDC1+N		NC	siYTHDC1	siYTHDC1+N		NC	siYTHDC1	siYTHDC1+N
Topbp1 foci	10	1	10		8	2	26		16	3	10
	7	4	23		16	4	36		1	2	33
	17	4	2		15	5	13		3	2	17
	13	5	0		32	2	3		0	2	20
	15	7	10		3	1	2		16	1	18
	19	12	12		4	1	33		4	3	15
	25	11	26		5	2	2		15	2	10
	13	2	5		14	1	2		12	2	10
	4	4	0		12	1	9		21	1	20
	29	0	2		12	1	36		17	1	16
	4	0	0		12	5	31		5	0	19
	20	1	5		6	1	18		6	0	6
	3	2	8		13	3	20		1	0	8
	26	3	4		6	4	0		19	0	16
	7	3	23		4	3	11		1	2	22
	13	3	4		14	2	21		13	0	7
	3	6	7		12	1	0		15	5	20
	23	2	7		15	4	0		8	1	9
	16	2	1		16	8	10		19	1	23
	9	0	12		12	8	17		0	1	25
	18	1	9		16	0	3		2	0	3
	3	0	5		7	12	7		0	3	18
	1	0	10		2	5	5		12	12	22
	10	0	12		5	5	8		8	2	11
	8	3	2		4	1	23		3	3	6
	7	6	7		15	1	13		0	2	9
	13	0	7		18	3	5		1	1	3
	10	1	8		14	4	10		16	1	3
	20	0	0		21	5	14		18	0	2
	19	3	2		25	6	3		6	0	20
	15	4	1		26	8	1		2	2	8
	1	2	3		13	4	5		0	0	1
	2	0	15		13	0	3		6	0	6
	17	0	4		17	0	11		1	2	6
	13	0	3		12	0	9		7	0	6
	16	4	3		15	0	3		6	0	2
	17	0	18		10	0	6		8	2	8
	12	0	13		19	0	3		18	8	18
	3	1	5		23	0	9		12	6	10
	5	0	4		26	1	29		7	1	16
	0	0	12		29	2	23		0	11	15
	4	0	6		36	2	10		1	2	7
	10	0	8		33	3	10		6	2	3
	3	1	20		3	3	11		8	1	2
	20	0	7		6	0	9		13	4	8
	25	1	3		16	2	13		3	8	7
	21	2	3		4	2	11		11	3	2
	13	2	3		6	3	13		15	2	1
	3	3	2		8	0	16		8	13	0
	2	1	7		0	0	28		10	1	13
	11	1	15		0	0	10		0	1	13
	13	0	19		19	8	13		0	8	16
	10	1	15		0	4	14		1	2	20
	10	6	10		12	2	16		0	0	1
	6	7	2		13	3	7		0	1	1
	12	2	2		30	1	12		4	8	1
	6	3	7		13	1	2		18	10	2
	11	1	1		27	3	7		11	1	16
	8	2	7		6	3	15		17	5	13
	20	8	12		19	1	19		1	16	4
	18	1	10		7	3	15		1	0	10
	3	1	10		19	4	10		12	2	9
	8	7	12		28	1	2		8	0	19
	5	2	11		6	0	2		23	0	16
	12	6	9		8	3	8		12	4	6
	25	5	18		9	1	20		13	0	4
	3	0	20		4	1	7		16	0	2
	0	1	21		7	2	3		16	0	13
	16	5	8		20	0	3		13	1	6
	12	3	10		20	2	3		19	0	3
	9	4	1		2	4	0		18	0	0
	9	5	1		6	2	16		31	12	3
	4	17	23		9	0	12		31	3	13
	3	1	7		10	0	9		30	1	15
	10	16	32		13	0	16		29	7	20
	20	17	28		14	11	23		28	2	21
	10	2	25		10	13	13		9	6	15
	17	5	26		20	1	5		5	5	26
	10	5	7		10	3	10		18	0	21
	7	0	20		17	4	14		8	1	16
	15	1	12		28	7	3		10	5	6
	8	6	19		23	4	1		19	3	36
	8	6	32		12	6	5		10	4	10
	14	7	14		28	6	3		10	5	38
	20	4	5		13	0	11		11	17	16
	7	1	29		11	2	9		16	4	20
	0	0	11		19	2	28		19	6	33
	19	0	12		22	2	13		18	6	5
	24	2	21		16	2	11		28	0	10
	13	0	26		0	4	19		11	2	14
	10	6	15		0	16	22		16	2	3
	9	1	13		3	2	16		22	2	1
	17	5	6		2	1	21		20	0	5
	12	8	5		20	2	26		31	0	3
	4	4	8		19	0	15		30	2	11
	12	10	10		10	2	13		21	0	13
	12	4	20		13	3	6		20	6	11
	20	7	19		10	1	5		20	1	19
	7	5	3		6	2	8		11	2	22
	12	4				0	10		23	0	16
										2	0
	11.38	3.22	10.4242		13.1919	2.76	11.55		11.58	2.83168	11.6535
