# Supplementary material for: YTHDC1 delays cellular senescence and pulmonary fibrosis by activating ATR in an m6A-independent manner
Source: EMBO J. 2023 Dec 15;43(1):4. doi: 10.1038/s44318-023-00003-2 (PMC10883269; doi:10.1038/s44318-023-00003-2)
Supplement: Supplementary file 14 — Source Data EV Fig. 5 [file 44318_2023_3_MOESM14_ESM.zip › Figure EV5/5j-l/qutify.xlsx]

## Sheet: Sheet1
		shDC1							shDC1
	NC	V	NTD					NC	V	NTD
p-ATR	295.038	203.151	300.492				ATR	61.8289	62.6595	62.3741
GAPDH	181.362	210.66	199.64				GAPDH	181.362	210.66	199.64
	1.62679	0.964355	1.50517					0.340914	0.297443	0.312433
	1	0.592797	0.92524					1	0.872488	0.916457
		shDC1							shDC1
	NC	V	NTD					NC	V	NTD
p-ATR	275.884	208.529	284.549				ATR	89.1572	92.7329	91.9651
GAPDH	231.025	231.699	226.845				GAPDH	231.025	231.699	226.845
	1.19418	0.899997	1.25438					0.385921	0.40023	0.40541
	1	0.753654	1.05041					1	1.03708	1.0505
		shDC1							shDC1
	NC	V	NTD					NC	V	NTD
p-ATR	431.682	294.377	490.628				ATR	90.7121	99.6513	121.553
GAPDH	220.484	265.779	274.082				GAPDH	220.484	265.779	274.082
	1.95788	1.1076	1.79008					0.411422	0.374941	0.443491
	1	0.565715	0.914293					1	0.911329	1.07795
